# Supplementary material for: A novel phased-array thermography concept for non-destructive testing
Source: Sci Rep. 2025 Nov 7;15:39144. doi: 10.1038/s41598-025-26380-8 (PMC12594793; doi:10.1038/s41598-025-26380-8)
Supplement: Supplementary file 2 — Supplementary Information 2. [file 41598_2025_26380_MOESM2_ESM.zip › Supplementary_Data/2-Experimental/1-Composite_Plate/PAT_DT_1s_TUp_40s/Impact 2_0027_27.asc]

[Settings]
Version=3
ImageWidth=640
ImageHeight=480
ShotRange=15.00;35.00
CalibRange=-40.00;120.00
TempUnit=�C

[MeasDefs]
ID=Avg	Min	Max	Span	SDev
R1=23.30	20,33	25,46	5,13	1,02

[Data]
20,30	20,17	20,15	20,26	20,30	20,25	20,20	20,26	20,15	20,26	20,38	20,31	20,31	20,36	20,29	20,29	20,23	20,28	20,22	20,20	20,28	20,26	20,31	20,36	20,38	20,29	20,26	20,33	20,30	20,29	20,20	20,29	20,36	20,31	20,28	20,47	20,37	20,28	20,26	20,28	20,27	20,32	20,37	20,29	20,30	20,34	20,36	20,40	20,39	20,31	20,40	20,40	20,37	20,30	20,41	20,32	20,32	20,44	20,35	20,31	20,31	20,36	20,41	20,27	20,29	20,33	20,34	20,33	20,35	20,42	20,31	20,37	20,42	20,37	20,34	20,35	20,39	20,36	20,25	20,36	20,29	20,26	20,28	20,26	20,27	20,28	20,23	20,32	20,42	20,44	20,38	20,40	20,39	20,37	20,33	20,32	20,40	20,31	20,38	20,48	20,42	20,30	20,32	20,37	20,38	20,35	20,31	20,36	20,30	20,34	20,39	20,26	20,25	20,39	20,40	20,42	20,38	20,30	20,38	20,32	20,21	20,26	20,37	20,41	20,36	20,36	20,31	20,35	20,44	20,44	20,37	20,34	20,44	20,40	20,37	20,34	20,29	20,34	20,33	20,41	20,45	20,40	20,38	20,32	20,35	20,40	20,36	20,26	20,29	20,29	20,39	20,40	20,32	20,30	20,34	20,37	20,35	20,32	20,30	20,35	20,30	20,27	20,34	20,38	20,33	20,35	20,31	20,26	20,36	20,45	20,38	20,28	20,30	20,33	20,32	20,36	20,32	20,33	20,42	20,42	20,37	20,32	20,34	20,30	20,40	20,32	20,29	20,33	20,36	20,40	20,38	20,34	20,33	20,35	20,37	20,41	20,39	20,37	20,32	20,31	20,32	20,46	20,42	20,36	20,37	20,33	20,36	20,33	20,39	20,47	20,51	20,45	20,38	20,39	20,42	20,46	20,33	20,42	20,49	20,44	20,44	20,32	20,34	20,42	20,34	20,35	20,41	20,42	20,42	20,40	20,45	20,44	20,33	20,36	20,44	20,46	20,45	20,42	20,38	20,42	20,41	20,39	20,38	20,43	20,43	20,37	20,35	20,45	20,47	20,46	20,42	20,43	20,37	20,39	20,39	20,38	20,43	20,44	20,36	20,31	20,29	20,33	20,42	20,43	20,42	20,38	20,29	20,32	20,36	20,30	20,35	20,43	20,34	20,37	20,40	20,35	20,35	20,41	20,37	20,36	20,32	20,30	20,35	20,44	20,40	20,42	20,41	20,32	20,36	20,38	20,35	20,35	20,38	20,39	20,33	20,29	20,37	20,47	20,44	20,38	20,37	20,40	20,37	20,32	20,35	20,37	20,44	20,41	20,37	20,40	20,33	20,33	20,36	20,38	20,32	20,33	20,32	20,39	20,39	20,32	20,40	20,38	20,43	20,35	20,35	20,34	20,29	20,30	20,39	20,36	20,36	20,33	20,37	20,40	20,41	20,40	20,33	20,33	20,34	20,27	20,33	20,41	20,44	20,39	20,36	20,36	20,30	20,39	20,42	20,44	20,44	20,43	20,43	20,38	20,37	20,32	20,37	20,45	20,42	20,38	20,38	20,40	20,32	20,33	20,40	20,40	20,39	20,36	20,35	20,39	20,46	20,42	20,43	20,41	20,41	20,36	20,35	20,39	20,36	20,41	20,36	20,33	20,35	20,36	20,46	20,45	20,26	20,40	20,49	20,40	20,33	20,40	20,40	20,39	20,43	20,36	20,33	20,34	20,39	20,40	20,40	20,36	20,44	20,49	20,41	20,34	20,42	20,38	20,37	20,37	20,38	20,41	20,42	20,40	20,30	20,37	20,41	20,43	20,44	20,38	20,39	20,41	20,41	20,36	20,40	20,38	20,44	20,45	20,32	20,37	20,34	20,33	20,39	20,33	20,41	20,42	20,37	20,36	20,45	20,40	20,41	20,39	20,44	20,35	20,35	20,25	20,27	20,33	20,42	20,41	20,26	20,29	20,43	20,40	20,44	20,46	20,35	20,26	20,33	20,30	20,29	20,25	20,33	20,37	20,45	20,41	20,37	20,36	20,32	20,39	20,39	20,33	20,33	20,35	20,38	20,34	20,28	20,34	20,34	20,27	20,34	20,36	20,34	20,29	20,31	20,29	20,34	20,29	20,26	20,35	20,32	20,27	20,42	20,36	20,30	20,29	20,30	20,41	20,39	20,40	20,41	20,38	20,37	20,27	20,33	20,27	20,35	20,46	20,46	20,45	20,32	20,32	20,38	20,37	20,32	20,34	20,37	20,32	20,37	20,37	20,32	20,35	20,37	20,35	20,38	20,37	20,41	20,26	20,34	20,46	20,41	20,39	20,41	20,37	20,24	20,30	20,32	20,34	20,36	20,31	20,36	20,48	20,46	20,33	20,28	20,30	20,37	20,32	20,35	20,32	20,34	20,30	20,37	20,40	20,37	20,37	20,38	20,33	20,37	20,36	20,39	20,38	20,39	20,39	20,27	20,34	20,42	20,39	20,31	20,30	20,28	20,32	20,35	20,37	20,31	20,27	20,32	20,31	20,29	20,28	20,25	20,32	20,29	20,38	20,25	20,23	20,28	20,38	20,33	20,24	20,31	20,42	20,34	20,29	20,33	20,21	20,35	20,33	20,34	20,31	20,24	20,27	20,36	20,27	20,25	20,26	20,35	20,42	20,31	20,32	20,31	20,28	20,19	20,19	20,27	20,31	20,37	20,26	20,24	20,30	20,26	20,27	20,32	20,27	20,25	20,18	20,22	20,26	20,21	20,19	20,30	20,31	20,30	20,26	20,22	20,15	20,11	20,28	20,16	20,15	
20,16	20,14	20,10	20,34	20,35	20,35	20,33	20,29	20,19	20,26	20,29	20,32	20,28	20,38	20,27	20,32	20,29	20,23	20,28	20,25	20,29	20,23	20,32	20,30	20,41	20,38	20,32	20,37	20,35	20,33	20,23	20,35	20,38	20,39	20,31	20,45	20,46	20,29	20,36	20,35	20,35	20,36	20,41	20,37	20,30	20,28	20,40	20,37	20,45	20,43	20,43	20,38	20,36	20,31	20,37	20,42	20,39	20,34	20,35	20,41	20,43	20,36	20,35	20,33	20,38	20,41	20,39	20,33	20,36	20,34	20,27	20,29	20,37	20,44	20,37	20,30	20,43	20,44	20,23	20,30	20,35	20,27	20,21	20,26	20,27	20,35	20,32	20,35	20,35	20,49	20,50	20,41	20,45	20,39	20,40	20,42	20,43	20,36	20,39	20,52	20,45	20,32	20,31	20,40	20,38	20,35	20,38	20,39	20,36	20,29	20,44	20,44	20,38	20,42	20,48	20,49	20,42	20,37	20,37	20,32	20,25	20,36	20,38	20,40	20,31	20,38	20,42	20,42	20,36	20,42	20,32	20,38	20,40	20,32	20,40	20,36	20,38	20,32	20,38	20,37	20,43	20,40	20,34	20,34	20,39	20,43	20,46	20,39	20,36	20,37	20,41	20,39	20,35	20,40	20,40	20,36	20,27	20,35	20,36	20,37	20,38	20,30	20,27	20,32	20,30	20,35	20,42	20,42	20,39	20,44	20,36	20,32	20,38	20,39	20,35	20,39	20,39	20,35	20,34	20,40	20,39	20,35	20,34	20,34	20,35	20,38	20,39	20,41	20,45	20,41	20,39	20,35	20,32	20,36	20,36	20,37	20,35	20,35	20,37	20,33	20,39	20,43	20,48	20,37	20,35	20,34	20,28	20,33	20,40	20,42	20,45	20,47	20,42	20,34	20,28	20,45	20,36	20,38	20,40	20,37	20,31	20,38	20,37	20,33	20,37	20,34	20,40	20,44	20,41	20,36	20,41	20,47	20,43	20,39	20,37	20,44	20,38	20,45	20,48	20,44	20,40	20,37	20,47	20,43	20,41	20,34	20,33	20,39	20,49	20,48	20,38	20,38	20,43	20,40	20,36	20,37	20,41	20,43	20,47	20,39	20,27	20,38	20,44	20,44	20,42	20,44	20,35	20,32	20,37	20,46	20,38	20,34	20,36	20,38	20,40	20,32	20,28	20,30	20,44	20,39	20,39	20,39	20,32	20,40	20,42	20,35	20,35	20,32	20,31	20,40	20,38	20,33	20,38	20,40	20,32	20,41	20,43	20,47	20,44	20,43	20,37	20,34	20,31	20,34	20,28	20,32	20,42	20,42	20,34	20,34	20,35	20,35	20,40	20,45	20,28	20,30	20,38	20,41	20,44	20,36	20,36	20,42	20,31	20,32	20,34	20,39	20,38	20,31	20,40	20,38	20,34	20,33	20,35	20,35	20,36	20,35	20,38	20,36	20,32	20,33	20,38	20,47	20,45	20,36	20,36	20,41	20,39	20,32	20,36	20,41	20,41	20,28	20,38	20,40	20,50	20,39	20,37	20,46	20,38	20,43	20,44	20,43	20,35	20,27	20,30	20,42	20,41	20,37	20,33	20,40	20,42	20,44	20,45	20,39	20,36	20,43	20,37	20,34	20,39	20,41	20,43	20,41	20,38	20,31	20,35	20,38	20,33	20,42	20,40	20,36	20,39	20,34	20,41	20,32	20,32	20,31	20,33	20,38	20,43	20,39	20,45	20,40	20,36	20,45	20,40	20,30	20,43	20,39	20,35	20,40	20,41	20,42	20,46	20,36	20,27	20,36	20,43	20,36	20,39	20,36	20,39	20,29	20,33	20,39	20,41	20,41	20,46	20,42	20,38	20,44	20,43	20,37	20,45	20,40	20,45	20,43	20,42	20,40	20,35	20,44	20,42	20,45	20,43	20,34	20,40	20,35	20,34	20,40	20,41	20,45	20,32	20,39	20,42	20,42	20,36	20,42	20,39	20,41	20,41	20,43	20,41	20,31	20,35	20,38	20,39	20,37	20,29	20,34	20,38	20,38	20,34	20,30	20,30	20,29	20,36	20,31	20,29	20,33	20,32	20,28	20,38	20,41	20,33	20,27	20,30	20,26	20,31	20,30	20,23	20,36	20,29	20,24	20,41	20,40	20,32	20,27	20,30	20,51	20,46	20,37	20,49	20,46	20,40	20,36	20,27	20,24	20,27	20,33	20,40	20,44	20,38	20,27	20,33	20,32	20,25	20,31	20,35	20,46	20,49	20,43	20,35	20,37	20,40	20,32	20,32	20,34	20,30	20,34	20,36	20,40	20,41	20,39	20,39	20,35	20,32	20,33	20,35	20,40	20,48	20,40	20,32	20,38	20,46	20,38	20,29	20,30	20,44	20,43	20,39	20,32	20,40	20,32	20,31	20,44	20,38	20,32	20,37	20,28	20,42	20,35	20,38	20,36	20,35	20,32	20,26	20,29	20,47	20,37	20,29	20,29	20,28	20,41	20,38	20,36	20,34	20,34	20,37	20,38	20,37	20,38	20,36	20,32	20,33	20,37	20,37	20,31	20,40	20,39	20,38	20,23	20,32	20,33	20,36	20,42	20,39	20,28	20,26	20,24	20,36	20,37	20,30	20,27	20,34	20,25	20,18	20,24	20,29	20,37	20,38	20,30	20,27	20,20	20,22	20,25	20,29	20,29	20,22	20,22	20,34	20,33	20,26	20,26	20,31	20,26	20,14	20,17	20,17	20,31	20,23	20,21	20,26	20,28	20,30	20,29	20,20	20,22	20,14	20,24	20,25	20,24	
20,17	20,18	20,19	20,30	20,35	20,35	20,43	20,39	20,21	20,31	20,29	20,29	20,30	20,27	20,33	20,31	20,35	20,27	20,32	20,29	20,17	20,26	20,34	20,36	20,36	20,38	20,36	20,29	20,38	20,33	20,24	20,33	20,38	20,36	20,27	20,32	20,40	20,30	20,31	20,37	20,41	20,34	20,30	20,31	20,30	20,33	20,33	20,39	20,34	20,33	20,33	20,32	20,33	20,34	20,40	20,36	20,44	20,39	20,30	20,38	20,42	20,38	20,34	20,29	20,36	20,34	20,40	20,37	20,39	20,35	20,30	20,36	20,39	20,41	20,37	20,31	20,41	20,39	20,20	20,20	20,30	20,31	20,22	20,24	20,28	20,25	20,39	20,38	20,33	20,45	20,44	20,44	20,37	20,35	20,37	20,41	20,46	20,41	20,38	20,49	20,44	20,38	20,45	20,45	20,46	20,53	20,46	20,38	20,39	20,39	20,37	20,42	20,41	20,43	20,51	20,52	20,48	20,38	20,40	20,39	20,31	20,36	20,45	20,40	20,34	20,44	20,49	20,39	20,38	20,36	20,39	20,36	20,35	20,27	20,34	20,35	20,28	20,36	20,42	20,48	20,35	20,41	20,41	20,43	20,37	20,44	20,44	20,44	20,45	20,47	20,40	20,38	20,38	20,32	20,34	20,37	20,30	20,35	20,32	20,33	20,35	20,40	20,35	20,35	20,32	20,30	20,41	20,40	20,39	20,35	20,29	20,34	20,31	20,33	20,24	20,42	20,35	20,38	20,32	20,34	20,38	20,29	20,35	20,35	20,33	20,35	20,49	20,45	20,41	20,39	20,36	20,35	20,28	20,27	20,36	20,34	20,33	20,32	20,37	20,40	20,43	20,45	20,41	20,43	20,37	20,30	20,25	20,31	20,34	20,37	20,41	20,42	20,43	20,36	20,30	20,43	20,42	20,34	20,37	20,42	20,39	20,39	20,37	20,33	20,42	20,33	20,32	20,42	20,38	20,37	20,38	20,42	20,44	20,39	20,34	20,42	20,38	20,32	20,40	20,42	20,44	20,41	20,44	20,51	20,44	20,33	20,37	20,44	20,47	20,49	20,45	20,38	20,38	20,45	20,35	20,35	20,37	20,44	20,41	20,44	20,41	20,43	20,39	20,41	20,40	20,37	20,35	20,34	20,46	20,46	20,48	20,42	20,39	20,41	20,40	20,37	20,41	20,33	20,39	20,45	20,35	20,37	20,38	20,40	20,47	20,43	20,40	20,34	20,37	20,38	20,49	20,39	20,38	20,40	20,38	20,45	20,44	20,42	20,40	20,39	20,39	20,37	20,32	20,32	20,39	20,32	20,33	20,38	20,36	20,36	20,33	20,41	20,35	20,40	20,40	20,30	20,43	20,49	20,42	20,31	20,32	20,41	20,34	20,34	20,41	20,41	20,40	20,34	20,35	20,40	20,30	20,36	20,41	20,37	20,37	20,36	20,45	20,48	20,36	20,38	20,44	20,39	20,45	20,51	20,42	20,44	20,40	20,31	20,34	20,38	20,44	20,34	20,34	20,38	20,47	20,38	20,42	20,47	20,38	20,35	20,43	20,50	20,33	20,33	20,38	20,43	20,38	20,36	20,41	20,44	20,45	20,38	20,43	20,40	20,40	20,39	20,30	20,30	20,35	20,37	20,45	20,41	20,42	20,34	20,41	20,38	20,36	20,43	20,41	20,38	20,40	20,34	20,33	20,34	20,36	20,36	20,41	20,44	20,47	20,43	20,42	20,35	20,35	20,39	20,44	20,37	20,41	20,36	20,33	20,38	20,45	20,43	20,43	20,36	20,25	20,31	20,37	20,34	20,39	20,40	20,42	20,27	20,34	20,35	20,39	20,42	20,40	20,35	20,30	20,45	20,43	20,45	20,54	20,50	20,43	20,43	20,43	20,41	20,41	20,45	20,52	20,48	20,44	20,36	20,34	20,30	20,35	20,44	20,47	20,49	20,37	20,38	20,36	20,44	20,47	20,42	20,38	20,44	20,49	20,40	20,43	20,38	20,39	20,38	20,39	20,39	20,39	20,41	20,43	20,43	20,41	20,36	20,39	20,31	20,34	20,34	20,33	20,31	20,35	20,31	20,35	20,40	20,35	20,37	20,43	20,35	20,30	20,28	20,30	20,33	20,32	20,28	20,35	20,40	20,33	20,29	20,33	20,42	20,37	20,36	20,42	20,40	20,42	20,35	20,31	20,30	20,27	20,30	20,32	20,40	20,44	20,42	20,32	20,27	20,29	20,27	20,34	20,44	20,47	20,46	20,39	20,41	20,41	20,43	20,28	20,36	20,35	20,37	20,37	20,38	20,36	20,34	20,39	20,33	20,41	20,33	20,26	20,36	20,35	20,34	20,31	20,31	20,32	20,43	20,39	20,33	20,32	20,41	20,41	20,34	20,30	20,24	20,28	20,39	20,36	20,34	20,35	20,35	20,36	20,35	20,28	20,34	20,34	20,35	20,30	20,34	20,38	20,34	20,27	20,30	20,34	20,37	20,36	20,36	20,22	20,21	20,30	20,36	20,39	20,40	20,47	20,36	20,29	20,33	20,36	20,32	20,33	20,38	20,35	20,29	20,30	20,33	20,30	20,30	20,34	20,31	20,28	20,19	20,36	20,39	20,27	20,29	20,39	20,32	20,26	20,25	20,29	20,27	20,30	20,27	20,20	20,22	20,31	20,23	20,22	20,22	20,19	20,29	20,36	20,37	20,27	20,21	20,19	20,26	20,21	20,23	20,23	20,26	20,27	20,30	20,24	20,21	20,24	20,32	20,21	20,20	20,23	20,21	20,25	20,26	
20,24	20,18	20,18	20,19	20,26	20,33	20,31	20,37	20,28	20,29	20,32	20,33	20,26	20,22	20,30	20,35	20,23	20,23	20,34	20,24	20,11	20,26	20,39	20,38	20,26	20,23	20,29	20,30	20,43	20,41	20,31	20,31	20,34	20,27	20,25	20,23	20,28	20,34	20,34	20,42	20,43	20,35	20,26	20,26	20,32	20,35	20,35	20,31	20,35	20,34	20,35	20,33	20,35	20,40	20,37	20,33	20,37	20,37	20,35	20,36	20,35	20,41	20,41	20,33	20,29	20,30	20,37	20,28	20,36	20,33	20,25	20,37	20,41	20,41	20,32	20,33	20,41	20,43	20,24	20,23	20,28	20,34	20,32	20,33	20,30	20,25	20,33	20,36	20,28	20,35	20,40	20,34	20,37	20,42	20,42	20,37	20,35	20,36	20,31	20,36	20,38	20,34	20,36	20,37	20,36	20,44	20,45	20,41	20,33	20,32	20,37	20,37	20,38	20,42	20,49	20,47	20,36	20,33	20,39	20,36	20,31	20,35	20,49	20,39	20,30	20,35	20,33	20,31	20,29	20,33	20,41	20,44	20,33	20,28	20,33	20,38	20,22	20,36	20,43	20,43	20,33	20,31	20,34	20,35	20,41	20,41	20,42	20,40	20,40	20,39	20,38	20,37	20,41	20,36	20,36	20,39	20,33	20,38	20,34	20,35	20,35	20,38	20,43	20,36	20,35	20,31	20,29	20,34	20,37	20,39	20,38	20,40	20,29	20,39	20,37	20,34	20,32	20,32	20,39	20,35	20,31	20,28	20,35	20,40	20,42	20,32	20,37	20,43	20,39	20,40	20,31	20,34	20,39	20,36	20,45	20,46	20,39	20,26	20,28	20,37	20,42	20,47	20,42	20,43	20,38	20,32	20,32	20,31	20,36	20,35	20,39	20,36	20,37	20,37	20,34	20,38	20,45	20,37	20,42	20,45	20,46	20,36	20,39	20,32	20,34	20,37	20,35	20,45	20,44	20,41	20,47	20,47	20,46	20,41	20,39	20,44	20,38	20,30	20,36	20,39	20,36	20,45	20,39	20,42	20,45	20,36	20,39	20,43	20,41	20,38	20,46	20,46	20,45	20,51	20,38	20,33	20,36	20,44	20,43	20,37	20,37	20,42	20,49	20,40	20,41	20,38	20,31	20,34	20,44	20,44	20,44	20,45	20,41	20,36	20,39	20,38	20,43	20,36	20,41	20,42	20,29	20,30	20,39	20,35	20,44	20,47	20,44	20,34	20,37	20,34	20,37	20,36	20,36	20,34	20,36	20,38	20,47	20,43	20,45	20,38	20,40	20,43	20,43	20,37	20,45	20,39	20,36	20,38	20,39	20,40	20,40	20,43	20,32	20,30	20,42	20,33	20,34	20,50	20,44	20,35	20,35	20,41	20,39	20,42	20,44	20,42	20,37	20,40	20,41	20,32	20,32	20,34	20,43	20,31	20,32	20,42	20,42	20,43	20,38	20,37	20,45	20,44	20,37	20,40	20,41	20,44	20,44	20,38	20,35	20,36	20,40	20,42	20,46	20,42	20,43	20,40	20,36	20,45	20,44	20,36	20,39	20,46	20,33	20,34	20,40	20,46	20,37	20,41	20,45	20,49	20,47	20,36	20,39	20,38	20,35	20,35	20,32	20,31	20,31	20,34	20,40	20,33	20,39	20,42	20,36	20,39	20,34	20,41	20,43	20,39	20,42	20,38	20,40	20,44	20,41	20,46	20,41	20,43	20,46	20,47	20,43	20,38	20,38	20,43	20,33	20,36	20,35	20,32	20,33	20,40	20,44	20,38	20,41	20,40	20,31	20,37	20,36	20,37	20,39	20,36	20,42	20,35	20,43	20,45	20,43	20,40	20,44	20,38	20,32	20,36	20,42	20,41	20,44	20,46	20,41	20,35	20,40	20,38	20,45	20,43	20,34	20,42	20,42	20,36	20,31	20,24	20,38	20,48	20,43	20,39	20,38	20,30	20,32	20,42	20,49	20,40	20,39	20,34	20,44	20,37	20,39	20,36	20,39	20,41	20,41	20,43	20,38	20,39	20,45	20,41	20,44	20,44	20,41	20,36	20,35	20,36	20,36	20,43	20,31	20,27	20,28	20,35	20,38	20,35	20,37	20,42	20,42	20,38	20,38	20,34	20,33	20,34	20,35	20,34	20,33	20,23	20,32	20,34	20,30	20,35	20,33	20,34	20,38	20,33	20,24	20,22	20,32	20,38	20,33	20,33	20,41	20,44	20,38	20,21	20,29	20,33	20,32	20,42	20,35	20,38	20,39	20,34	20,35	20,32	20,37	20,36	20,37	20,34	20,33	20,37	20,36	20,32	20,33	20,29	20,40	20,39	20,31	20,35	20,28	20,29	20,31	20,37	20,33	20,44	20,43	20,32	20,28	20,37	20,42	20,32	20,33	20,24	20,25	20,36	20,35	20,41	20,53	20,47	20,38	20,32	20,31	20,37	20,36	20,43	20,33	20,31	20,29	20,30	20,29	20,29	20,27	20,29	20,23	20,35	20,24	20,22	20,27	20,30	20,39	20,39	20,30	20,35	20,35	20,36	20,36	20,33	20,30	20,32	20,23	20,27	20,25	20,31	20,37	20,31	20,27	20,31	20,27	20,30	20,28	20,42	20,36	20,35	20,35	20,34	20,30	20,23	20,27	20,28	20,28	20,19	20,21	20,17	20,23	20,27	20,28	20,20	20,21	20,27	20,31	20,35	20,28	20,26	20,23	20,22	20,21	20,21	20,19	20,23	20,24	20,23	20,12	20,17	20,19	20,25	20,18	20,14	20,19	20,25	20,27	20,27	
20,20	20,12	20,20	20,26	20,23	20,26	20,27	20,29	20,30	20,31	20,34	20,31	20,24	20,27	20,26	20,21	20,18	20,17	20,30	20,28	20,14	20,17	20,25	20,30	20,24	20,28	20,29	20,28	20,40	20,39	20,37	20,33	20,30	20,31	20,26	20,31	20,27	20,37	20,33	20,33	20,35	20,24	20,34	20,32	20,19	20,30	20,31	20,35	20,35	20,43	20,49	20,43	20,32	20,34	20,29	20,32	20,30	20,27	20,34	20,43	20,37	20,37	20,41	20,35	20,25	20,29	20,33	20,28	20,34	20,31	20,28	20,29	20,29	20,42	20,37	20,31	20,33	20,38	20,30	20,27	20,29	20,33	20,42	20,40	20,33	20,25	20,25	20,36	20,36	20,26	20,33	20,35	20,39	20,43	20,45	20,36	20,31	20,25	20,26	20,35	20,39	20,25	20,25	20,34	20,38	20,43	20,43	20,45	20,41	20,36	20,34	20,38	20,34	20,44	20,44	20,45	20,34	20,37	20,35	20,39	20,31	20,35	20,44	20,42	20,34	20,31	20,26	20,31	20,44	20,32	20,32	20,38	20,32	20,33	20,31	20,31	20,26	20,34	20,40	20,40	20,35	20,35	20,33	20,34	20,41	20,36	20,38	20,38	20,32	20,36	20,39	20,27	20,22	20,38	20,34	20,39	20,35	20,38	20,37	20,32	20,35	20,36	20,40	20,45	20,32	20,30	20,30	20,32	20,39	20,34	20,40	20,45	20,40	20,39	20,36	20,37	20,37	20,36	20,29	20,30	20,27	20,29	20,32	20,39	20,42	20,36	20,35	20,40	20,34	20,42	20,41	20,32	20,37	20,40	20,40	20,44	20,47	20,42	20,29	20,34	20,39	20,46	20,42	20,37	20,29	20,31	20,43	20,35	20,33	20,40	20,43	20,45	20,38	20,38	20,37	20,40	20,44	20,47	20,43	20,44	20,42	20,41	20,42	20,41	20,36	20,32	20,37	20,45	20,40	20,44	20,51	20,56	20,43	20,38	20,39	20,46	20,47	20,35	20,41	20,43	20,38	20,40	20,38	20,45	20,45	20,38	20,35	20,41	20,41	20,43	20,40	20,44	20,37	20,38	20,38	20,34	20,35	20,44	20,41	20,35	20,35	20,36	20,47	20,46	20,39	20,43	20,31	20,26	20,36	20,41	20,39	20,45	20,42	20,39	20,40	20,32	20,32	20,33	20,38	20,37	20,34	20,28	20,33	20,36	20,48	20,41	20,39	20,41	20,39	20,41	20,32	20,27	20,37	20,38	20,39	20,33	20,41	20,46	20,38	20,40	20,39	20,38	20,37	20,37	20,39	20,34	20,35	20,35	20,45	20,47	20,43	20,45	20,41	20,35	20,30	20,32	20,35	20,46	20,42	20,40	20,41	20,40	20,34	20,37	20,39	20,33	20,37	20,44	20,40	20,32	20,37	20,44	20,45	20,35	20,35	20,43	20,42	20,32	20,35	20,35	20,33	20,47	20,48	20,41	20,45	20,46	20,44	20,37	20,34	20,31	20,40	20,39	20,40	20,43	20,38	20,35	20,38	20,41	20,42	20,43	20,37	20,40	20,37	20,35	20,33	20,45	20,43	20,41	20,42	20,42	20,52	20,38	20,38	20,44	20,44	20,43	20,34	20,32	20,34	20,31	20,39	20,36	20,35	20,38	20,44	20,33	20,33	20,42	20,43	20,44	20,38	20,35	20,43	20,47	20,44	20,38	20,34	20,38	20,46	20,51	20,41	20,46	20,39	20,37	20,35	20,36	20,42	20,41	20,38	20,35	20,42	20,45	20,41	20,47	20,39	20,36	20,40	20,39	20,49	20,39	20,43	20,44	20,40	20,40	20,42	20,35	20,39	20,39	20,37	20,33	20,37	20,41	20,48	20,41	20,38	20,38	20,41	20,37	20,36	20,46	20,39	20,36	20,36	20,35	20,37	20,37	20,44	20,49	20,37	20,41	20,40	20,30	20,37	20,35	20,37	20,41	20,42	20,32	20,38	20,39	20,37	20,42	20,40	20,36	20,36	20,32	20,32	20,36	20,41	20,39	20,43	20,44	20,43	20,43	20,42	20,36	20,36	20,45	20,42	20,31	20,31	20,43	20,41	20,27	20,34	20,37	20,38	20,33	20,38	20,36	20,39	20,29	20,29	20,34	20,33	20,29	20,27	20,29	20,38	20,32	20,39	20,39	20,32	20,37	20,38	20,31	20,32	20,34	20,31	20,26	20,34	20,34	20,25	20,22	20,29	20,37	20,36	20,34	20,35	20,35	20,33	20,30	20,36	20,38	20,31	20,36	20,41	20,41	20,38	20,33	20,34	20,31	20,28	20,34	20,37	20,41	20,42	20,33	20,23	20,37	20,40	20,38	20,43	20,43	20,42	20,32	20,27	20,37	20,35	20,35	20,31	20,28	20,28	20,37	20,36	20,36	20,42	20,42	20,39	20,36	20,32	20,41	20,47	20,36	20,37	20,32	20,31	20,34	20,34	20,30	20,29	20,31	20,37	20,35	20,31	20,33	20,41	20,41	20,37	20,32	20,30	20,36	20,39	20,39	20,39	20,23	20,26	20,31	20,25	20,19	20,26	20,26	20,29	20,29	20,29	20,25	20,33	20,33	20,29	20,30	20,43	20,33	20,27	20,23	20,29	20,30	20,30	20,26	20,25	20,18	20,27	20,24	20,25	20,28	20,41	20,29	20,17	20,17	20,19	20,33	20,31	20,24	20,28	20,18	20,25	20,22	20,23	20,29	20,26	20,21	20,15	20,20	20,27	20,28	20,18	20,19	20,19	20,30	20,34	20,35	
20,19	20,22	20,24	20,20	20,22	20,19	20,29	20,31	20,30	20,27	20,32	20,31	20,20	20,26	20,27	20,24	20,21	20,26	20,29	20,25	20,21	20,17	20,19	20,26	20,22	20,36	20,39	20,28	20,39	20,35	20,37	20,35	20,28	20,27	20,33	20,36	20,43	20,32	20,34	20,30	20,28	20,26	20,30	20,33	20,21	20,24	20,29	20,28	20,32	20,35	20,38	20,43	20,34	20,38	20,31	20,36	20,33	20,28	20,28	20,32	20,40	20,34	20,39	20,29	20,22	20,31	20,30	20,32	20,36	20,34	20,34	20,40	20,36	20,34	20,37	20,34	20,31	20,38	20,32	20,25	20,28	20,26	20,34	20,39	20,34	20,26	20,31	20,38	20,28	20,32	20,32	20,28	20,35	20,42	20,45	20,39	20,27	20,37	20,34	20,37	20,36	20,28	20,27	20,33	20,39	20,34	20,36	20,40	20,37	20,37	20,42	20,31	20,36	20,44	20,38	20,42	20,36	20,39	20,40	20,33	20,35	20,40	20,43	20,48	20,37	20,41	20,44	20,40	20,38	20,31	20,29	20,36	20,31	20,36	20,31	20,19	20,23	20,30	20,22	20,33	20,25	20,38	20,41	20,27	20,35	20,29	20,31	20,37	20,36	20,46	20,41	20,32	20,27	20,31	20,35	20,31	20,30	20,38	20,43	20,36	20,36	20,31	20,32	20,37	20,33	20,31	20,27	20,27	20,37	20,47	20,41	20,42	20,34	20,39	20,42	20,41	20,33	20,38	20,32	20,33	20,32	20,34	20,38	20,35	20,35	20,30	20,29	20,44	20,33	20,43	20,37	20,33	20,39	20,38	20,38	20,42	20,42	20,43	20,39	20,30	20,36	20,41	20,42	20,39	20,32	20,28	20,39	20,36	20,38	20,46	20,47	20,48	20,37	20,38	20,42	20,39	20,44	20,46	20,42	20,40	20,41	20,42	20,36	20,41	20,43	20,41	20,40	20,46	20,42	20,50	20,53	20,45	20,38	20,36	20,34	20,38	20,47	20,42	20,43	20,43	20,40	20,41	20,40	20,49	20,44	20,40	20,39	20,43	20,49	20,44	20,39	20,30	20,40	20,42	20,40	20,39	20,43	20,49	20,45	20,39	20,35	20,32	20,39	20,43	20,43	20,45	20,36	20,33	20,40	20,39	20,35	20,35	20,37	20,43	20,43	20,32	20,28	20,34	20,40	20,39	20,41	20,29	20,31	20,36	20,44	20,39	20,26	20,39	20,38	20,40	20,43	20,40	20,41	20,39	20,38	20,39	20,39	20,43	20,39	20,37	20,38	20,33	20,35	20,36	20,29	20,29	20,29	20,35	20,45	20,47	20,46	20,40	20,44	20,42	20,38	20,36	20,33	20,36	20,42	20,40	20,40	20,36	20,30	20,38	20,39	20,42	20,35	20,33	20,33	20,38	20,39	20,50	20,42	20,36	20,42	20,42	20,41	20,39	20,33	20,40	20,39	20,45	20,39	20,42	20,40	20,43	20,42	20,42	20,31	20,34	20,36	20,37	20,37	20,36	20,39	20,30	20,40	20,40	20,40	20,47	20,41	20,27	20,36	20,40	20,31	20,34	20,43	20,47	20,45	20,40	20,52	20,41	20,38	20,36	20,48	20,37	20,43	20,40	20,39	20,39	20,38	20,32	20,39	20,42	20,45	20,36	20,39	20,44	20,43	20,39	20,41	20,41	20,41	20,41	20,44	20,37	20,36	20,33	20,41	20,49	20,42	20,38	20,34	20,39	20,35	20,32	20,42	20,42	20,36	20,31	20,28	20,42	20,49	20,49	20,42	20,37	20,35	20,42	20,45	20,39	20,41	20,36	20,39	20,37	20,36	20,36	20,30	20,39	20,44	20,43	20,33	20,37	20,51	20,49	20,35	20,29	20,31	20,37	20,27	20,39	20,45	20,37	20,42	20,41	20,46	20,43	20,40	20,39	20,44	20,51	20,45	20,30	20,42	20,44	20,44	20,46	20,42	20,34	20,39	20,41	20,36	20,32	20,38	20,42	20,36	20,37	20,29	20,36	20,41	20,36	20,36	20,41	20,40	20,39	20,39	20,32	20,31	20,41	20,40	20,39	20,37	20,37	20,41	20,33	20,38	20,38	20,32	20,30	20,36	20,37	20,39	20,37	20,37	20,38	20,46	20,42	20,36	20,37	20,31	20,28	20,32	20,40	20,37	20,29	20,38	20,33	20,32	20,36	20,32	20,32	20,35	20,35	20,32	20,23	20,30	20,31	20,24	20,33	20,40	20,32	20,28	20,36	20,41	20,40	20,34	20,37	20,45	20,39	20,41	20,31	20,26	20,29	20,28	20,31	20,37	20,43	20,45	20,42	20,24	20,27	20,31	20,30	20,27	20,32	20,36	20,39	20,35	20,41	20,32	20,27	20,29	20,22	20,21	20,34	20,38	20,37	20,28	20,29	20,29	20,39	20,33	20,36	20,40	20,34	20,40	20,43	20,34	20,39	20,34	20,35	20,31	20,32	20,35	20,37	20,40	20,31	20,24	20,38	20,32	20,30	20,31	20,29	20,29	20,35	20,30	20,21	20,29	20,28	20,26	20,27	20,30	20,27	20,29	20,28	20,36	20,36	20,38	20,36	20,27	20,34	20,39	20,27	20,23	20,30	20,33	20,33	20,30	20,31	20,37	20,31	20,34	20,31	20,29	20,26	20,29	20,26	20,21	20,23	20,26	20,26	20,26	20,28	20,28	20,25	20,26	20,27	20,26	20,37	20,33	20,26	20,23	20,20	20,26	20,35	20,25	20,27	20,25	20,28	20,30	20,29	
20,23	20,25	20,29	20,16	20,26	20,23	20,27	20,34	20,26	20,31	20,33	20,29	20,26	20,28	20,36	20,35	20,24	20,20	20,29	20,26	20,21	20,25	20,26	20,32	20,36	20,30	20,36	20,24	20,34	20,43	20,35	20,39	20,28	20,26	20,28	20,39	20,39	20,36	20,31	20,39	20,35	20,34	20,25	20,30	20,31	20,27	20,27	20,27	20,26	20,32	20,34	20,33	20,36	20,41	20,36	20,36	20,35	20,30	20,33	20,27	20,36	20,33	20,43	20,44	20,32	20,28	20,28	20,27	20,36	20,36	20,38	20,41	20,36	20,38	20,34	20,37	20,38	20,37	20,48	20,40	20,33	20,35	20,29	20,37	20,34	20,22	20,28	20,35	20,34	20,31	20,38	20,34	20,34	20,36	20,42	20,35	20,31	20,34	20,36	20,35	20,33	20,26	20,26	20,36	20,43	20,38	20,24	20,31	20,29	20,31	20,38	20,35	20,33	20,40	20,38	20,42	20,34	20,28	20,36	20,35	20,28	20,39	20,49	20,44	20,41	20,49	20,41	20,40	20,34	20,27	20,33	20,39	20,40	20,34	20,30	20,27	20,34	20,40	20,26	20,33	20,35	20,32	20,34	20,37	20,32	20,38	20,30	20,36	20,38	20,45	20,41	20,37	20,33	20,32	20,41	20,31	20,29	20,35	20,46	20,50	20,34	20,27	20,37	20,35	20,37	20,38	20,46	20,40	20,40	20,42	20,37	20,36	20,39	20,41	20,36	20,47	20,35	20,38	20,39	20,32	20,30	20,37	20,39	20,38	20,37	20,39	20,29	20,36	20,38	20,45	20,41	20,32	20,35	20,41	20,42	20,44	20,41	20,31	20,34	20,34	20,33	20,37	20,43	20,44	20,32	20,31	20,33	20,30	20,33	20,40	20,46	20,45	20,41	20,32	20,43	20,45	20,41	20,43	20,43	20,43	20,40	20,36	20,35	20,35	20,45	20,43	20,45	20,40	20,44	20,50	20,49	20,36	20,34	20,37	20,24	20,35	20,42	20,42	20,40	20,44	20,34	20,32	20,44	20,50	20,37	20,39	20,38	20,43	20,43	20,41	20,33	20,34	20,38	20,52	20,45	20,46	20,52	20,45	20,45	20,44	20,37	20,45	20,42	20,38	20,46	20,40	20,31	20,42	20,57	20,44	20,32	20,36	20,37	20,44	20,43	20,39	20,35	20,36	20,41	20,36	20,41	20,36	20,27	20,35	20,41	20,45	20,41	20,39	20,39	20,41	20,40	20,39	20,41	20,39	20,35	20,38	20,41	20,46	20,47	20,40	20,38	20,35	20,35	20,48	20,38	20,35	20,36	20,34	20,38	20,39	20,42	20,39	20,37	20,43	20,49	20,38	20,39	20,42	20,47	20,47	20,46	20,37	20,34	20,41	20,37	20,43	20,38	20,29	20,29	20,41	20,38	20,47	20,49	20,38	20,39	20,45	20,41	20,45	20,40	20,38	20,43	20,43	20,38	20,46	20,48	20,46	20,43	20,40	20,40	20,36	20,40	20,43	20,39	20,42	20,39	20,37	20,37	20,41	20,35	20,45	20,43	20,30	20,31	20,37	20,39	20,46	20,48	20,38	20,35	20,42	20,50	20,39	20,39	20,33	20,39	20,37	20,36	20,39	20,41	20,36	20,36	20,36	20,34	20,45	20,54	20,39	20,40	20,49	20,45	20,40	20,46	20,43	20,40	20,43	20,44	20,39	20,34	20,38	20,33	20,41	20,40	20,38	20,40	20,43	20,39	20,32	20,38	20,36	20,28	20,32	20,31	20,39	20,48	20,42	20,35	20,34	20,35	20,43	20,46	20,34	20,38	20,41	20,34	20,43	20,45	20,40	20,37	20,40	20,42	20,46	20,43	20,39	20,43	20,51	20,42	20,37	20,35	20,37	20,38	20,37	20,39	20,41	20,41	20,42	20,50	20,51	20,41	20,39	20,36	20,45	20,43	20,35	20,36	20,36	20,48	20,47	20,46	20,47	20,39	20,38	20,38	20,30	20,34	20,36	20,33	20,38	20,34	20,40	20,44	20,41	20,36	20,43	20,46	20,40	20,39	20,39	20,44	20,46	20,41	20,36	20,36	20,39	20,37	20,33	20,37	20,37	20,41	20,35	20,31	20,37	20,41	20,37	20,38	20,36	20,45	20,50	20,32	20,43	20,32	20,23	20,29	20,39	20,39	20,29	20,31	20,29	20,35	20,36	20,39	20,39	20,38	20,34	20,29	20,30	20,27	20,29	20,34	20,35	20,45	20,33	20,31	20,42	20,46	20,40	20,38	20,37	20,38	20,39	20,47	20,47	20,36	20,32	20,30	20,36	20,28	20,38	20,43	20,47	20,34	20,30	20,34	20,27	20,25	20,32	20,34	20,37	20,44	20,45	20,33	20,23	20,30	20,33	20,22	20,25	20,41	20,27	20,33	20,35	20,32	20,34	20,26	20,30	20,44	20,39	20,44	20,43	20,36	20,39	20,32	20,30	20,40	20,41	20,38	20,33	20,36	20,27	20,21	20,23	20,37	20,31	20,31	20,27	20,29	20,35	20,34	20,28	20,31	20,28	20,27	20,26	20,25	20,29	20,28	20,40	20,38	20,35	20,32	20,30	20,32	20,37	20,42	20,32	20,34	20,34	20,32	20,30	20,28	20,34	20,41	20,29	20,28	20,26	20,26	20,24	20,24	20,17	20,21	20,30	20,30	20,28	20,22	20,25	20,27	20,22	20,24	20,27	20,19	20,36	20,38	20,31	20,22	20,26	20,26	20,22	20,19	20,12	20,19	20,26	20,26	20,29	
20,19	20,18	20,25	20,21	20,20	20,22	20,28	20,43	20,29	20,25	20,36	20,36	20,33	20,27	20,27	20,33	20,27	20,21	20,25	20,26	20,31	20,36	20,26	20,33	20,38	20,36	20,40	20,34	20,30	20,36	20,41	20,40	20,35	20,27	20,23	20,28	20,31	20,20	20,22	20,37	20,44	20,31	20,27	20,33	20,35	20,33	20,32	20,27	20,30	20,38	20,38	20,33	20,38	20,42	20,36	20,34	20,36	20,33	20,31	20,34	20,37	20,40	20,30	20,37	20,34	20,28	20,29	20,26	20,31	20,34	20,36	20,36	20,36	20,38	20,38	20,34	20,37	20,38	20,40	20,47	20,41	20,39	20,37	20,39	20,32	20,23	20,23	20,34	20,29	20,28	20,30	20,32	20,44	20,36	20,39	20,40	20,32	20,36	20,38	20,37	20,39	20,34	20,35	20,35	20,44	20,43	20,33	20,32	20,33	20,34	20,37	20,38	20,43	20,37	20,39	20,42	20,34	20,35	20,39	20,34	20,29	20,34	20,38	20,36	20,39	20,54	20,46	20,33	20,37	20,29	20,30	20,50	20,46	20,41	20,30	20,33	20,37	20,41	20,38	20,36	20,38	20,40	20,36	20,40	20,38	20,42	20,45	20,43	20,40	20,36	20,44	20,39	20,30	20,33	20,34	20,32	20,34	20,34	20,47	20,45	20,29	20,20	20,38	20,33	20,32	20,39	20,36	20,43	20,38	20,38	20,40	20,40	20,37	20,42	20,38	20,42	20,44	20,36	20,35	20,41	20,39	20,40	20,35	20,41	20,45	20,37	20,31	20,36	20,39	20,39	20,42	20,35	20,37	20,32	20,38	20,44	20,40	20,35	20,31	20,37	20,34	20,45	20,42	20,43	20,31	20,33	20,30	20,30	20,30	20,40	20,40	20,39	20,42	20,41	20,41	20,48	20,48	20,47	20,44	20,44	20,38	20,31	20,34	20,40	20,42	20,42	20,41	20,37	20,38	20,42	20,40	20,41	20,38	20,44	20,37	20,35	20,44	20,36	20,42	20,39	20,37	20,35	20,40	20,50	20,39	20,37	20,41	20,45	20,42	20,36	20,36	20,37	20,37	20,45	20,35	20,42	20,46	20,40	20,39	20,39	20,34	20,43	20,49	20,40	20,42	20,44	20,33	20,37	20,42	20,48	20,39	20,37	20,42	20,40	20,43	20,41	20,37	20,37	20,41	20,32	20,36	20,42	20,33	20,35	20,44	20,39	20,43	20,42	20,45	20,48	20,34	20,31	20,36	20,38	20,33	20,33	20,42	20,42	20,43	20,39	20,38	20,34	20,32	20,36	20,47	20,36	20,37	20,39	20,37	20,41	20,40	20,41	20,41	20,46	20,51	20,39	20,39	20,44	20,42	20,50	20,46	20,41	20,38	20,40	20,41	20,42	20,40	20,39	20,36	20,41	20,40	20,48	20,38	20,34	20,39	20,37	20,39	20,39	20,35	20,35	20,41	20,43	20,34	20,43	20,42	20,37	20,40	20,36	20,41	20,33	20,37	20,32	20,36	20,41	20,47	20,38	20,43	20,44	20,36	20,39	20,48	20,40	20,36	20,43	20,41	20,45	20,52	20,49	20,42	20,43	20,45	20,38	20,43	20,39	20,38	20,41	20,32	20,38	20,37	20,36	20,32	20,36	20,40	20,41	20,48	20,46	20,39	20,44	20,44	20,39	20,36	20,39	20,39	20,37	20,39	20,42	20,42	20,39	20,37	20,45	20,43	20,38	20,38	20,35	20,35	20,35	20,41	20,39	20,37	20,31	20,33	20,39	20,38	20,33	20,36	20,38	20,36	20,38	20,40	20,38	20,39	20,52	20,43	20,36	20,44	20,39	20,40	20,48	20,43	20,38	20,39	20,35	20,43	20,46	20,40	20,38	20,41	20,37	20,38	20,39	20,38	20,35	20,41	20,38	20,46	20,46	20,43	20,41	20,38	20,36	20,41	20,36	20,43	20,33	20,38	20,39	20,40	20,47	20,47	20,36	20,43	20,45	20,37	20,40	20,31	20,33	20,40	20,45	20,51	20,39	20,40	20,43	20,46	20,40	20,40	20,34	20,42	20,47	20,36	20,31	20,32	20,43	20,35	20,28	20,40	20,31	20,37	20,41	20,37	20,33	20,44	20,35	20,40	20,35	20,37	20,34	20,31	20,31	20,30	20,33	20,26	20,34	20,36	20,31	20,32	20,29	20,34	20,36	20,41	20,35	20,39	20,36	20,27	20,25	20,30	20,32	20,34	20,35	20,40	20,36	20,30	20,43	20,42	20,37	20,43	20,38	20,33	20,35	20,43	20,45	20,31	20,33	20,39	20,34	20,32	20,39	20,47	20,40	20,35	20,32	20,37	20,31	20,34	20,33	20,34	20,37	20,36	20,34	20,37	20,29	20,34	20,34	20,34	20,33	20,45	20,36	20,25	20,36	20,35	20,34	20,29	20,33	20,48	20,49	20,34	20,32	20,37	20,41	20,34	20,26	20,34	20,37	20,44	20,35	20,29	20,18	20,16	20,28	20,30	20,26	20,27	20,31	20,31	20,34	20,38	20,37	20,37	20,33	20,30	20,21	20,25	20,35	20,33	20,34	20,39	20,33	20,23	20,24	20,33	20,28	20,34	20,29	20,28	20,19	20,22	20,29	20,24	20,28	20,38	20,34	20,27	20,21	20,27	20,24	20,29	20,26	20,14	20,29	20,35	20,24	20,25	20,34	20,36	20,28	20,26	20,30	20,26	20,31	20,32	20,31	20,23	20,26	20,30	20,25	20,27	20,15	20,13	20,23	20,28	20,31	
20,30	20,25	20,31	20,23	20,23	20,18	20,28	20,35	20,28	20,29	20,28	20,29	20,27	20,30	20,37	20,35	20,22	20,25	20,26	20,24	20,24	20,37	20,34	20,42	20,40	20,33	20,43	20,33	20,35	20,37	20,36	20,34	20,33	20,32	20,33	20,33	20,29	20,13	20,22	20,35	20,44	20,43	20,28	20,30	20,34	20,34	20,32	20,33	20,43	20,41	20,35	20,30	20,41	20,35	20,34	20,33	20,37	20,38	20,43	20,41	20,42	20,42	20,41	20,41	20,36	20,41	20,39	20,38	20,45	20,40	20,37	20,43	20,39	20,44	20,39	20,37	20,33	20,40	20,41	20,43	20,37	20,29	20,34	20,39	20,34	20,28	20,31	20,31	20,30	20,32	20,39	20,36	20,44	20,33	20,33	20,38	20,36	20,35	20,38	20,37	20,38	20,38	20,40	20,43	20,40	20,39	20,38	20,42	20,39	20,37	20,45	20,42	20,42	20,42	20,40	20,48	20,29	20,31	20,44	20,36	20,27	20,32	20,43	20,41	20,39	20,45	20,40	20,33	20,37	20,40	20,33	20,41	20,47	20,44	20,36	20,37	20,41	20,38	20,36	20,46	20,39	20,36	20,39	20,46	20,38	20,33	20,45	20,51	20,38	20,36	20,46	20,49	20,35	20,39	20,42	20,39	20,32	20,36	20,46	20,42	20,32	20,28	20,34	20,35	20,32	20,37	20,36	20,38	20,43	20,37	20,39	20,40	20,33	20,29	20,37	20,46	20,44	20,43	20,40	20,40	20,39	20,40	20,37	20,40	20,43	20,40	20,37	20,39	20,33	20,40	20,40	20,38	20,36	20,36	20,37	20,39	20,39	20,32	20,33	20,36	20,40	20,53	20,47	20,43	20,39	20,37	20,32	20,33	20,37	20,47	20,46	20,38	20,36	20,35	20,39	20,45	20,47	20,49	20,41	20,48	20,47	20,40	20,40	20,41	20,35	20,41	20,38	20,35	20,44	20,38	20,40	20,46	20,41	20,41	20,48	20,40	20,44	20,42	20,40	20,40	20,47	20,45	20,43	20,47	20,39	20,41	20,40	20,41	20,41	20,46	20,40	20,41	20,44	20,41	20,44	20,45	20,47	20,40	20,44	20,39	20,32	20,38	20,42	20,38	20,37	20,39	20,39	20,39	20,29	20,42	20,45	20,41	20,35	20,39	20,47	20,44	20,47	20,40	20,43	20,45	20,30	20,37	20,34	20,30	20,45	20,43	20,43	20,43	20,44	20,49	20,39	20,36	20,38	20,37	20,32	20,34	20,41	20,44	20,39	20,39	20,42	20,39	20,32	20,31	20,43	20,37	20,34	20,39	20,41	20,46	20,41	20,42	20,47	20,48	20,43	20,38	20,39	20,44	20,40	20,45	20,44	20,45	20,41	20,34	20,36	20,41	20,42	20,36	20,36	20,43	20,43	20,39	20,38	20,34	20,40	20,37	20,42	20,48	20,31	20,36	20,41	20,46	20,39	20,38	20,44	20,38	20,44	20,46	20,46	20,39	20,39	20,34	20,32	20,43	20,45	20,34	20,32	20,48	20,46	20,39	20,47	20,44	20,39	20,44	20,44	20,47	20,45	20,46	20,44	20,42	20,41	20,31	20,39	20,45	20,42	20,38	20,34	20,37	20,42	20,34	20,33	20,36	20,40	20,37	20,44	20,39	20,34	20,39	20,43	20,35	20,36	20,31	20,33	20,35	20,39	20,40	20,38	20,35	20,31	20,46	20,44	20,38	20,36	20,35	20,30	20,31	20,34	20,38	20,37	20,37	20,37	20,45	20,43	20,32	20,29	20,39	20,39	20,36	20,32	20,29	20,38	20,45	20,47	20,36	20,38	20,43	20,43	20,46	20,45	20,40	20,41	20,38	20,41	20,44	20,45	20,38	20,36	20,32	20,32	20,44	20,44	20,38	20,37	20,40	20,43	20,40	20,37	20,43	20,41	20,40	20,36	20,40	20,47	20,44	20,42	20,45	20,44	20,45	20,49	20,45	20,40	20,40	20,43	20,39	20,37	20,36	20,40	20,42	20,44	20,39	20,38	20,42	20,43	20,34	20,35	20,35	20,33	20,42	20,37	20,32	20,31	20,37	20,32	20,28	20,32	20,25	20,37	20,42	20,31	20,34	20,33	20,37	20,42	20,39	20,36	20,32	20,30	20,27	20,27	20,39	20,45	20,40	20,30	20,34	20,40	20,40	20,36	20,38	20,39	20,32	20,36	20,34	20,27	20,25	20,29	20,33	20,34	20,35	20,39	20,40	20,32	20,29	20,46	20,42	20,38	20,34	20,32	20,35	20,35	20,37	20,34	20,37	20,47	20,32	20,33	20,39	20,44	20,40	20,37	20,30	20,29	20,33	20,33	20,33	20,31	20,44	20,41	20,30	20,36	20,40	20,37	20,33	20,30	20,40	20,36	20,34	20,28	20,32	20,32	20,31	20,29	20,38	20,44	20,48	20,30	20,22	20,42	20,35	20,24	20,32	20,31	20,26	20,30	20,36	20,26	20,30	20,29	20,35	20,35	20,25	20,30	20,37	20,36	20,32	20,31	20,34	20,41	20,33	20,29	20,28	20,36	20,35	20,39	20,43	20,34	20,33	20,29	20,27	20,37	20,34	20,31	20,33	20,30	20,27	20,25	20,26	20,22	20,26	20,38	20,41	20,43	20,30	20,28	20,19	20,23	20,34	20,17	20,29	20,31	20,23	20,28	20,26	20,31	20,36	20,30	20,24	20,22	20,30	20,27	20,25	20,24	20,17	20,25	20,29	20,38	20,30	20,25	20,24	20,27	20,20	
20,34	20,29	20,27	20,27	20,34	20,22	20,28	20,38	20,28	20,30	20,24	20,21	20,22	20,33	20,38	20,41	20,26	20,15	20,31	20,31	20,22	20,30	20,25	20,28	20,35	20,24	20,34	20,33	20,33	20,30	20,32	20,29	20,31	20,30	20,31	20,33	20,36	20,32	20,39	20,44	20,38	20,33	20,30	20,32	20,32	20,36	20,33	20,33	20,46	20,42	20,38	20,29	20,33	20,41	20,37	20,37	20,33	20,29	20,33	20,34	20,38	20,37	20,35	20,46	20,41	20,34	20,33	20,33	20,55	20,40	20,39	20,43	20,38	20,35	20,37	20,34	20,39	20,45	20,43	20,56	20,35	20,24	20,34	20,30	20,38	20,35	20,33	20,36	20,31	20,34	20,40	20,37	20,35	20,41	20,36	20,33	20,48	20,38	20,39	20,40	20,32	20,40	20,38	20,43	20,42	20,44	20,39	20,39	20,36	20,34	20,40	20,46	20,34	20,40	20,45	20,46	20,36	20,28	20,34	20,37	20,31	20,28	20,42	20,44	20,33	20,38	20,42	20,34	20,29	20,40	20,45	20,39	20,42	20,40	20,37	20,39	20,36	20,37	20,33	20,37	20,36	20,37	20,46	20,44	20,44	20,35	20,39	20,55	20,45	20,36	20,48	20,45	20,39	20,35	20,43	20,42	20,43	20,41	20,39	20,41	20,33	20,34	20,36	20,39	20,38	20,37	20,39	20,38	20,46	20,37	20,34	20,43	20,35	20,31	20,39	20,45	20,40	20,41	20,42	20,34	20,27	20,29	20,38	20,31	20,43	20,47	20,42	20,41	20,33	20,38	20,36	20,34	20,35	20,36	20,41	20,43	20,39	20,30	20,32	20,34	20,38	20,45	20,45	20,43	20,35	20,35	20,39	20,40	20,47	20,51	20,49	20,45	20,37	20,34	20,43	20,45	20,44	20,42	20,42	20,47	20,48	20,43	20,36	20,35	20,35	20,42	20,45	20,39	20,44	20,43	20,40	20,38	20,40	20,49	20,44	20,42	20,44	20,46	20,43	20,39	20,42	20,38	20,43	20,42	20,34	20,34	20,40	20,45	20,39	20,47	20,45	20,40	20,42	20,40	20,44	20,42	20,41	20,42	20,40	20,45	20,33	20,39	20,39	20,39	20,40	20,43	20,45	20,37	20,33	20,44	20,46	20,42	20,37	20,33	20,46	20,49	20,45	20,46	20,43	20,45	20,40	20,35	20,37	20,35	20,44	20,43	20,48	20,42	20,42	20,43	20,40	20,37	20,38	20,39	20,37	20,41	20,41	20,45	20,45	20,41	20,39	20,42	20,37	20,36	20,39	20,43	20,40	20,38	20,43	20,43	20,40	20,45	20,46	20,46	20,40	20,33	20,37	20,45	20,42	20,43	20,39	20,42	20,40	20,37	20,39	20,45	20,44	20,31	20,32	20,38	20,43	20,32	20,37	20,37	20,43	20,47	20,43	20,48	20,38	20,37	20,45	20,46	20,40	20,39	20,41	20,47	20,49	20,51	20,47	20,39	20,47	20,49	20,38	20,44	20,41	20,33	20,34	20,33	20,41	20,39	20,40	20,43	20,41	20,37	20,43	20,48	20,46	20,44	20,37	20,44	20,49	20,40	20,40	20,43	20,44	20,36	20,39	20,42	20,47	20,42	20,30	20,36	20,42	20,43	20,45	20,42	20,39	20,46	20,42	20,37	20,34	20,41	20,38	20,36	20,34	20,36	20,35	20,39	20,34	20,35	20,43	20,43	20,40	20,45	20,41	20,39	20,33	20,31	20,33	20,33	20,45	20,48	20,46	20,39	20,33	20,37	20,40	20,39	20,40	20,35	20,33	20,36	20,39	20,37	20,44	20,44	20,42	20,36	20,46	20,38	20,41	20,44	20,41	20,36	20,39	20,42	20,34	20,32	20,30	20,37	20,41	20,45	20,42	20,42	20,35	20,35	20,35	20,41	20,37	20,33	20,35	20,37	20,43	20,41	20,41	20,42	20,35	20,40	20,46	20,47	20,38	20,35	20,44	20,39	20,34	20,44	20,42	20,37	20,36	20,32	20,41	20,43	20,42	20,37	20,32	20,32	20,35	20,41	20,44	20,31	20,31	20,36	20,36	20,29	20,33	20,26	20,38	20,40	20,29	20,31	20,41	20,41	20,38	20,45	20,35	20,27	20,32	20,28	20,20	20,33	20,44	20,42	20,36	20,40	20,40	20,35	20,34	20,43	20,37	20,34	20,46	20,38	20,37	20,34	20,24	20,32	20,35	20,38	20,43	20,43	20,30	20,27	20,37	20,42	20,34	20,31	20,36	20,31	20,40	20,33	20,28	20,32	20,28	20,34	20,41	20,39	20,40	20,46	20,39	20,34	20,24	20,27	20,32	20,33	20,31	20,40	20,45	20,31	20,30	20,25	20,36	20,32	20,24	20,39	20,39	20,33	20,30	20,37	20,40	20,37	20,28	20,30	20,36	20,46	20,39	20,26	20,29	20,33	20,21	20,25	20,30	20,31	20,30	20,36	20,34	20,36	20,32	20,40	20,34	20,27	20,36	20,34	20,33	20,31	20,28	20,28	20,32	20,33	20,28	20,23	20,37	20,35	20,38	20,39	20,34	20,28	20,29	20,31	20,29	20,37	20,32	20,29	20,36	20,29	20,37	20,25	20,08	20,20	20,27	20,30	20,35	20,28	20,29	20,26	20,30	20,31	20,23	20,27	20,23	20,26	20,24	20,23	20,26	20,28	20,27	20,18	20,22	20,27	20,28	20,25	20,26	20,20	20,26	20,22	20,23	20,37	20,30	20,25	20,34	20,30	
20,41	20,27	20,30	20,39	20,35	20,22	20,26	20,35	20,22	20,29	20,31	20,27	20,29	20,39	20,30	20,29	20,30	20,25	20,24	20,29	20,23	20,27	20,26	20,22	20,27	20,24	20,30	20,22	20,31	20,28	20,29	20,30	20,35	20,33	20,29	20,32	20,38	20,40	20,42	20,39	20,32	20,31	20,27	20,29	20,32	20,38	20,35	20,32	20,44	20,32	20,35	20,39	20,33	20,29	20,36	20,31	20,30	20,30	20,34	20,31	20,30	20,28	20,35	20,45	20,33	20,29	20,26	20,23	20,34	20,41	20,39	20,46	20,40	20,32	20,32	20,39	20,40	20,47	20,37	20,46	20,42	20,31	20,29	20,37	20,34	20,37	20,38	20,36	20,41	20,36	20,38	20,39	20,32	20,35	20,45	20,38	20,43	20,45	20,42	20,37	20,35	20,28	20,29	20,35	20,41	20,42	20,38	20,39	20,35	20,33	20,39	20,43	20,43	20,38	20,51	20,37	20,29	20,30	20,29	20,30	20,26	20,36	20,46	20,45	20,31	20,45	20,47	20,45	20,36	20,40	20,48	20,39	20,45	20,39	20,35	20,37	20,33	20,30	20,34	20,32	20,36	20,34	20,39	20,39	20,30	20,35	20,38	20,47	20,43	20,34	20,39	20,45	20,37	20,33	20,41	20,37	20,34	20,37	20,39	20,37	20,32	20,34	20,40	20,41	20,36	20,37	20,38	20,42	20,50	20,47	20,36	20,39	20,36	20,40	20,39	20,36	20,41	20,38	20,33	20,34	20,37	20,27	20,27	20,27	20,36	20,41	20,36	20,36	20,36	20,40	20,40	20,38	20,34	20,34	20,50	20,53	20,45	20,35	20,27	20,30	20,37	20,42	20,36	20,34	20,30	20,32	20,40	20,41	20,47	20,42	20,44	20,45	20,45	20,42	20,42	20,36	20,45	20,42	20,44	20,47	20,49	20,42	20,40	20,35	20,33	20,45	20,37	20,38	20,45	20,39	20,39	20,35	20,34	20,41	20,43	20,44	20,50	20,41	20,38	20,45	20,44	20,40	20,40	20,43	20,39	20,39	20,41	20,41	20,39	20,43	20,38	20,36	20,41	20,42	20,43	20,37	20,37	20,47	20,43	20,39	20,39	20,41	20,40	20,45	20,42	20,41	20,37	20,35	20,35	20,47	20,43	20,36	20,38	20,41	20,38	20,43	20,41	20,44	20,49	20,48	20,42	20,38	20,39	20,44	20,46	20,44	20,44	20,35	20,36	20,43	20,41	20,36	20,37	20,38	20,37	20,43	20,43	20,43	20,42	20,39	20,35	20,42	20,38	20,43	20,44	20,41	20,42	20,43	20,37	20,48	20,47	20,43	20,45	20,40	20,36	20,26	20,35	20,49	20,41	20,37	20,38	20,39	20,43	20,43	20,39	20,41	20,48	20,33	20,29	20,39	20,43	20,38	20,46	20,44	20,42	20,38	20,38	20,45	20,45	20,37	20,41	20,43	20,38	20,40	20,43	20,45	20,42	20,39	20,40	20,40	20,50	20,54	20,40	20,43	20,49	20,45	20,45	20,44	20,32	20,32	20,43	20,41	20,50	20,45	20,38	20,40	20,37	20,47	20,49	20,42	20,46	20,45	20,46	20,48	20,38	20,32	20,43	20,43	20,45	20,41	20,38	20,46	20,46	20,47	20,45	20,38	20,43	20,55	20,52	20,38	20,40	20,47	20,45	20,39	20,42	20,35	20,32	20,34	20,38	20,34	20,36	20,44	20,45	20,47	20,39	20,37	20,41	20,35	20,34	20,42	20,45	20,41	20,42	20,44	20,33	20,40	20,36	20,41	20,40	20,43	20,36	20,32	20,35	20,33	20,39	20,41	20,42	20,37	20,37	20,35	20,37	20,35	20,41	20,39	20,36	20,33	20,37	20,35	20,40	20,37	20,41	20,51	20,44	20,42	20,43	20,38	20,37	20,43	20,39	20,35	20,39	20,40	20,38	20,38	20,36	20,43	20,32	20,29	20,45	20,44	20,39	20,37	20,45	20,44	20,35	20,38	20,45	20,41	20,44	20,34	20,32	20,35	20,42	20,45	20,41	20,37	20,35	20,36	20,41	20,39	20,35	20,32	20,36	20,38	20,35	20,32	20,26	20,38	20,31	20,36	20,34	20,37	20,35	20,35	20,38	20,31	20,33	20,31	20,35	20,31	20,39	20,39	20,35	20,39	20,37	20,31	20,32	20,35	20,36	20,36	20,38	20,35	20,29	20,28	20,24	20,29	20,28	20,35	20,46	20,37	20,29	20,29	20,32	20,35	20,36	20,35	20,37	20,33	20,38	20,33	20,27	20,30	20,24	20,28	20,38	20,36	20,39	20,39	20,39	20,35	20,30	20,27	20,35	20,35	20,37	20,39	20,46	20,39	20,39	20,28	20,28	20,34	20,30	20,30	20,37	20,29	20,36	20,35	20,35	20,38	20,33	20,30	20,39	20,41	20,33	20,27	20,33	20,35	20,35	20,32	20,33	20,32	20,32	20,38	20,34	20,32	20,38	20,28	20,33	20,28	20,25	20,30	20,24	20,38	20,30	20,33	20,31	20,28	20,28	20,25	20,30	20,31	20,38	20,34	20,29	20,33	20,32	20,29	20,31	20,28	20,29	20,31	20,37	20,22	20,30	20,24	20,08	20,17	20,27	20,22	20,26	20,27	20,30	20,29	20,31	20,37	20,20	20,19	20,13	20,18	20,27	20,28	20,24	20,25	20,21	20,21	20,21	20,23	20,25	20,19	20,18	20,21	20,27	20,34	20,20	20,23	20,32	20,25	20,34	20,40	
20,39	20,21	20,25	20,41	20,36	20,33	20,33	20,35	20,21	20,20	20,36	20,31	20,23	20,33	20,32	20,30	20,26	20,29	20,22	20,20	20,32	20,40	20,40	20,34	20,23	20,24	20,35	20,28	20,25	20,28	20,38	20,43	20,31	20,28	20,26	20,32	20,43	20,40	20,41	20,42	20,37	20,37	20,36	20,32	20,40	20,39	20,34	20,29	20,40	20,32	20,32	20,33	20,38	20,34	20,35	20,32	20,31	20,30	20,32	20,35	20,36	20,37	20,39	20,50	20,38	20,33	20,32	20,26	20,29	20,36	20,43	20,52	20,49	20,37	20,35	20,36	20,37	20,40	20,43	20,40	20,40	20,36	20,37	20,35	20,34	20,39	20,41	20,29	20,30	20,35	20,39	20,42	20,44	20,37	20,36	20,45	20,49	20,48	20,41	20,37	20,38	20,28	20,28	20,35	20,33	20,40	20,38	20,37	20,43	20,33	20,32	20,35	20,38	20,44	20,48	20,42	20,31	20,31	20,34	20,35	20,28	20,39	20,43	20,50	20,45	20,37	20,40	20,40	20,49	20,38	20,42	20,43	20,35	20,35	20,32	20,37	20,28	20,33	20,33	20,36	20,42	20,39	20,39	20,38	20,29	20,30	20,37	20,53	20,40	20,37	20,28	20,38	20,46	20,40	20,37	20,34	20,30	20,26	20,34	20,42	20,36	20,32	20,42	20,43	20,37	20,36	20,33	20,38	20,48	20,43	20,36	20,35	20,45	20,48	20,30	20,36	20,40	20,34	20,35	20,40	20,42	20,37	20,33	20,33	20,37	20,41	20,38	20,34	20,36	20,43	20,35	20,31	20,31	20,29	20,42	20,52	20,42	20,42	20,34	20,31	20,35	20,45	20,39	20,32	20,24	20,34	20,30	20,38	20,43	20,38	20,48	20,51	20,38	20,32	20,40	20,41	20,43	20,43	20,43	20,47	20,43	20,42	20,39	20,35	20,37	20,46	20,34	20,30	20,36	20,34	20,43	20,43	20,38	20,39	20,37	20,43	20,49	20,47	20,38	20,50	20,51	20,45	20,42	20,41	20,39	20,45	20,46	20,44	20,45	20,41	20,40	20,39	20,43	20,45	20,45	20,44	20,41	20,51	20,44	20,42	20,36	20,37	20,46	20,47	20,39	20,41	20,42	20,37	20,39	20,48	20,47	20,35	20,37	20,43	20,44	20,31	20,27	20,28	20,44	20,52	20,39	20,32	20,34	20,42	20,52	20,43	20,42	20,38	20,41	20,46	20,42	20,34	20,41	20,42	20,43	20,41	20,45	20,45	20,44	20,44	20,38	20,39	20,45	20,41	20,44	20,46	20,44	20,42	20,43	20,49	20,55	20,44	20,41	20,41	20,35	20,36	20,48	20,51	20,40	20,32	20,36	20,39	20,40	20,40	20,43	20,38	20,39	20,41	20,32	20,36	20,38	20,43	20,44	20,46	20,43	20,32	20,35	20,42	20,42	20,35	20,39	20,49	20,42	20,41	20,50	20,44	20,39	20,38	20,38	20,36	20,43	20,43	20,43	20,42	20,45	20,44	20,48	20,47	20,47	20,37	20,46	20,45	20,45	20,40	20,37	20,38	20,35	20,41	20,48	20,43	20,46	20,33	20,42	20,46	20,44	20,41	20,48	20,49	20,50	20,43	20,33	20,47	20,44	20,48	20,51	20,35	20,36	20,49	20,51	20,42	20,41	20,45	20,43	20,41	20,49	20,42	20,37	20,37	20,33	20,40	20,41	20,39	20,46	20,56	20,41	20,36	20,37	20,36	20,35	20,41	20,39	20,37	20,43	20,42	20,36	20,43	20,36	20,41	20,40	20,40	20,42	20,35	20,41	20,45	20,36	20,35	20,39	20,37	20,41	20,39	20,40	20,43	20,42	20,35	20,32	20,34	20,36	20,39	20,40	20,37	20,33	20,39	20,40	20,38	20,45	20,41	20,35	20,41	20,43	20,40	20,39	20,41	20,44	20,40	20,42	20,44	20,43	20,41	20,33	20,33	20,34	20,40	20,49	20,37	20,39	20,45	20,45	20,52	20,38	20,35	20,37	20,43	20,36	20,43	20,46	20,42	20,44	20,41	20,36	20,36	20,32	20,36	20,39	20,45	20,42	20,34	20,41	20,32	20,32	20,41	20,33	20,31	20,27	20,35	20,35	20,35	20,40	20,40	20,37	20,37	20,37	20,39	20,33	20,31	20,31	20,31	20,37	20,40	20,41	20,43	20,36	20,29	20,30	20,26	20,28	20,24	20,24	20,28	20,38	20,36	20,30	20,38	20,33	20,36	20,38	20,37	20,38	20,43	20,40	20,41	20,27	20,27	20,29	20,24	20,30	20,25	20,36	20,31	20,38	20,38	20,32	20,37	20,42	20,36	20,37	20,39	20,35	20,35	20,36	20,37	20,26	20,23	20,28	20,30	20,35	20,39	20,34	20,33	20,35	20,32	20,37	20,37	20,39	20,39	20,26	20,23	20,33	20,42	20,42	20,41	20,39	20,36	20,32	20,34	20,35	20,29	20,25	20,23	20,30	20,27	20,30	20,28	20,22	20,33	20,36	20,31	20,35	20,29	20,30	20,21	20,29	20,35	20,28	20,30	20,31	20,34	20,35	20,24	20,31	20,29	20,26	20,27	20,30	20,29	20,30	20,16	20,15	20,18	20,33	20,23	20,28	20,27	20,37	20,34	20,35	20,31	20,19	20,20	20,20	20,21	20,28	20,30	20,24	20,27	20,30	20,20	20,18	20,30	20,28	20,25	20,13	20,08	20,22	20,27	20,27	20,19	20,29	20,30	20,31	20,38	
20,27	20,16	20,28	20,35	20,39	20,36	20,34	20,33	20,23	20,25	20,30	20,34	20,25	20,35	20,32	20,30	20,26	20,38	20,33	20,22	20,31	20,41	20,40	20,43	20,35	20,22	20,28	20,28	20,31	20,36	20,35	20,37	20,30	20,30	20,30	20,28	20,33	20,32	20,30	20,40	20,44	20,49	20,39	20,32	20,36	20,37	20,26	20,28	20,32	20,30	20,36	20,30	20,43	20,42	20,36	20,29	20,35	20,38	20,32	20,32	20,35	20,42	20,33	20,32	20,34	20,27	20,27	20,37	20,43	20,36	20,46	20,49	20,50	20,46	20,31	20,34	20,37	20,38	20,39	20,43	20,37	20,34	20,38	20,37	20,38	20,33	20,29	20,40	20,36	20,30	20,37	20,40	20,39	20,37	20,42	20,44	20,45	20,49	20,38	20,40	20,42	20,43	20,39	20,38	20,36	20,42	20,41	20,41	20,42	20,39	20,36	20,36	20,33	20,42	20,54	20,45	20,29	20,28	20,43	20,37	20,40	20,40	20,47	20,48	20,39	20,29	20,42	20,40	20,45	20,40	20,36	20,34	20,32	20,26	20,35	20,38	20,37	20,37	20,34	20,37	20,47	20,37	20,33	20,40	20,40	20,32	20,35	20,44	20,46	20,38	20,34	20,39	20,46	20,44	20,41	20,34	20,38	20,39	20,34	20,42	20,43	20,30	20,32	20,36	20,41	20,44	20,35	20,42	20,42	20,39	20,35	20,32	20,40	20,49	20,39	20,39	20,38	20,33	20,34	20,44	20,37	20,32	20,33	20,33	20,38	20,42	20,40	20,34	20,33	20,35	20,37	20,32	20,37	20,34	20,43	20,45	20,39	20,40	20,37	20,28	20,33	20,45	20,37	20,39	20,41	20,38	20,35	20,34	20,48	20,40	20,35	20,44	20,33	20,36	20,41	20,43	20,42	20,41	20,37	20,38	20,43	20,41	20,47	20,43	20,41	20,50	20,40	20,37	20,46	20,44	20,37	20,40	20,42	20,46	20,44	20,45	20,46	20,44	20,45	20,49	20,56	20,43	20,42	20,45	20,48	20,48	20,52	20,44	20,39	20,41	20,41	20,49	20,47	20,44	20,41	20,39	20,37	20,43	20,44	20,41	20,35	20,36	20,43	20,44	20,38	20,38	20,45	20,38	20,43	20,45	20,50	20,38	20,40	20,44	20,44	20,35	20,39	20,39	20,48	20,47	20,43	20,41	20,41	20,35	20,41	20,42	20,43	20,42	20,44	20,55	20,45	20,33	20,38	20,42	20,39	20,37	20,38	20,39	20,46	20,48	20,45	20,51	20,56	20,46	20,43	20,45	20,40	20,39	20,38	20,50	20,47	20,48	20,45	20,45	20,36	20,37	20,39	20,45	20,39	20,38	20,42	20,45	20,42	20,42	20,41	20,43	20,36	20,35	20,41	20,35	20,38	20,43	20,43	20,44	20,43	20,35	20,40	20,46	20,42	20,46	20,50	20,53	20,43	20,42	20,49	20,48	20,40	20,43	20,48	20,45	20,41	20,38	20,37	20,40	20,42	20,41	20,47	20,49	20,42	20,38	20,45	20,52	20,42	20,32	20,40	20,36	20,37	20,36	20,42	20,47	20,48	20,37	20,40	20,45	20,43	20,42	20,49	20,47	20,52	20,50	20,39	20,44	20,53	20,49	20,45	20,38	20,36	20,45	20,46	20,44	20,38	20,43	20,46	20,41	20,41	20,41	20,35	20,39	20,37	20,45	20,46	20,40	20,44	20,51	20,44	20,38	20,37	20,38	20,38	20,37	20,40	20,43	20,48	20,45	20,36	20,47	20,45	20,43	20,45	20,44	20,48	20,42	20,47	20,50	20,46	20,38	20,44	20,47	20,42	20,41	20,42	20,42	20,44	20,39	20,32	20,33	20,42	20,39	20,42	20,35	20,30	20,29	20,35	20,36	20,46	20,52	20,45	20,42	20,41	20,34	20,38	20,42	20,41	20,42	20,40	20,50	20,48	20,50	20,43	20,31	20,40	20,36	20,39	20,41	20,37	20,48	20,54	20,51	20,45	20,39	20,39	20,40	20,43	20,42	20,46	20,39	20,39	20,45	20,37	20,36	20,43	20,49	20,45	20,45	20,45	20,37	20,47	20,34	20,33	20,43	20,37	20,28	20,32	20,32	20,37	20,33	20,35	20,30	20,33	20,33	20,35	20,41	20,40	20,34	20,27	20,36	20,40	20,33	20,43	20,44	20,36	20,30	20,36	20,28	20,36	20,40	20,31	20,32	20,33	20,37	20,38	20,40	20,36	20,38	20,43	20,41	20,34	20,38	20,41	20,41	20,32	20,36	20,28	20,28	20,36	20,32	20,35	20,38	20,33	20,38	20,30	20,27	20,42	20,44	20,38	20,43	20,42	20,41	20,39	20,33	20,34	20,29	20,27	20,32	20,38	20,43	20,45	20,32	20,37	20,34	20,37	20,38	20,42	20,37	20,28	20,24	20,37	20,40	20,37	20,43	20,39	20,37	20,35	20,31	20,24	20,23	20,27	20,35	20,35	20,29	20,33	20,31	20,28	20,33	20,41	20,31	20,26	20,25	20,26	20,21	20,28	20,35	20,37	20,42	20,39	20,34	20,34	20,30	20,34	20,27	20,31	20,28	20,25	20,24	20,29	20,18	20,23	20,25	20,35	20,32	20,26	20,22	20,29	20,34	20,26	20,31	20,26	20,29	20,29	20,34	20,32	20,25	20,28	20,25	20,27	20,26	20,19	20,36	20,32	20,24	20,20	20,22	20,29	20,27	20,21	20,17	20,24	20,28	20,34	20,35	
20,29	20,19	20,25	20,29	20,28	20,29	20,25	20,30	20,30	20,33	20,29	20,29	20,33	20,35	20,37	20,31	20,31	20,35	20,33	20,30	20,24	20,29	20,30	20,44	20,43	20,27	20,32	20,32	20,40	20,40	20,29	20,35	20,30	20,31	20,35	20,36	20,38	20,34	20,28	20,34	20,39	20,44	20,46	20,35	20,25	20,28	20,20	20,21	20,24	20,30	20,36	20,41	20,43	20,36	20,34	20,33	20,35	20,43	20,44	20,38	20,32	20,45	20,41	20,39	20,34	20,36	20,30	20,36	20,40	20,33	20,31	20,41	20,49	20,53	20,39	20,31	20,29	20,44	20,45	20,46	20,40	20,36	20,43	20,41	20,40	20,35	20,28	20,37	20,43	20,39	20,32	20,32	20,38	20,37	20,40	20,47	20,43	20,43	20,43	20,35	20,38	20,39	20,49	20,46	20,46	20,43	20,40	20,48	20,42	20,39	20,44	20,41	20,39	20,48	20,58	20,47	20,38	20,35	20,50	20,41	20,41	20,32	20,43	20,46	20,48	20,43	20,49	20,46	20,37	20,41	20,39	20,40	20,34	20,28	20,36	20,39	20,38	20,40	20,39	20,35	20,44	20,41	20,36	20,41	20,42	20,40	20,41	20,33	20,38	20,37	20,38	20,43	20,43	20,39	20,39	20,37	20,38	20,41	20,44	20,38	20,37	20,35	20,37	20,35	20,34	20,38	20,38	20,37	20,38	20,40	20,40	20,40	20,33	20,42	20,45	20,46	20,42	20,41	20,38	20,38	20,35	20,32	20,34	20,40	20,45	20,39	20,42	20,45	20,41	20,37	20,40	20,37	20,37	20,43	20,48	20,48	20,37	20,33	20,33	20,29	20,35	20,46	20,45	20,44	20,45	20,48	20,44	20,36	20,43	20,43	20,41	20,40	20,37	20,42	20,46	20,43	20,39	20,42	20,47	20,47	20,37	20,38	20,40	20,44	20,39	20,43	20,42	20,44	20,47	20,42	20,42	20,37	20,42	20,47	20,48	20,48	20,44	20,40	20,44	20,53	20,53	20,44	20,42	20,50	20,46	20,43	20,48	20,46	20,36	20,34	20,41	20,39	20,47	20,45	20,40	20,37	20,36	20,37	20,39	20,36	20,32	20,42	20,48	20,45	20,45	20,43	20,43	20,44	20,47	20,45	20,41	20,37	20,40	20,40	20,41	20,39	20,41	20,44	20,45	20,48	20,44	20,44	20,43	20,38	20,43	20,44	20,48	20,50	20,54	20,51	20,51	20,43	20,41	20,30	20,32	20,36	20,37	20,39	20,39	20,43	20,39	20,42	20,41	20,38	20,48	20,40	20,39	20,36	20,33	20,42	20,35	20,37	20,45	20,42	20,37	20,37	20,42	20,45	20,39	20,40	20,43	20,46	20,39	20,45	20,43	20,41	20,39	20,41	20,40	20,38	20,41	20,42	20,38	20,41	20,41	20,38	20,50	20,51	20,41	20,42	20,46	20,48	20,36	20,40	20,42	20,43	20,44	20,42	20,45	20,44	20,46	20,46	20,42	20,45	20,48	20,44	20,43	20,45	20,40	20,43	20,44	20,47	20,49	20,44	20,39	20,43	20,41	20,40	20,42	20,46	20,45	20,43	20,43	20,44	20,41	20,45	20,45	20,40	20,48	20,51	20,44	20,39	20,42	20,43	20,42	20,35	20,35	20,43	20,47	20,40	20,31	20,39	20,44	20,41	20,42	20,36	20,31	20,34	20,44	20,49	20,51	20,44	20,41	20,47	20,36	20,39	20,36	20,34	20,38	20,33	20,41	20,43	20,49	20,45	20,39	20,45	20,41	20,45	20,52	20,45	20,47	20,42	20,46	20,45	20,46	20,44	20,36	20,41	20,50	20,41	20,39	20,43	20,50	20,43	20,33	20,28	20,43	20,42	20,38	20,44	20,35	20,37	20,35	20,40	20,41	20,52	20,54	20,42	20,38	20,36	20,43	20,38	20,35	20,44	20,45	20,39	20,39	20,44	20,49	20,42	20,38	20,31	20,35	20,40	20,37	20,42	20,46	20,45	20,45	20,33	20,36	20,39	20,40	20,45	20,42	20,32	20,30	20,41	20,38	20,35	20,40	20,45	20,41	20,40	20,44	20,35	20,39	20,38	20,29	20,34	20,31	20,34	20,33	20,38	20,39	20,38	20,35	20,35	20,21	20,36	20,35	20,39	20,46	20,42	20,33	20,39	20,42	20,31	20,33	20,29	20,27	20,31	20,36	20,29	20,31	20,41	20,44	20,32	20,31	20,41	20,40	20,42	20,45	20,40	20,42	20,43	20,39	20,32	20,41	20,39	20,33	20,32	20,31	20,29	20,34	20,23	20,33	20,37	20,36	20,35	20,29	20,27	20,40	20,37	20,34	20,39	20,45	20,41	20,42	20,32	20,38	20,30	20,26	20,37	20,41	20,43	20,42	20,35	20,29	20,35	20,34	20,32	20,37	20,39	20,41	20,31	20,39	20,38	20,30	20,32	20,36	20,38	20,44	20,43	20,29	20,27	20,34	20,40	20,35	20,23	20,28	20,24	20,23	20,31	20,37	20,31	20,28	20,27	20,17	20,19	20,23	20,30	20,33	20,37	20,38	20,34	20,32	20,30	20,29	20,29	20,27	20,36	20,32	20,31	20,29	20,27	20,28	20,32	20,31	20,22	20,24	20,21	20,27	20,33	20,24	20,24	20,27	20,24	20,26	20,33	20,36	20,29	20,23	20,22	20,24	20,24	20,22	20,33	20,32	20,23	20,24	20,28	20,35	20,32	20,18	20,22	20,19	20,15	20,26	20,26	
20,35	20,24	20,19	20,29	20,30	20,26	20,31	20,34	20,30	20,40	20,26	20,25	20,35	20,35	20,29	20,32	20,28	20,38	20,31	20,26	20,24	20,23	20,24	20,31	20,37	20,28	20,33	20,29	20,30	20,35	20,29	20,44	20,34	20,30	20,29	20,35	20,51	20,40	20,49	20,43	20,36	20,29	20,28	20,26	20,36	20,29	20,32	20,34	20,26	20,37	20,47	20,39	20,37	20,31	20,44	20,41	20,46	20,37	20,39	20,43	20,24	20,28	20,40	20,41	20,42	20,41	20,38	20,31	20,38	20,28	20,32	20,44	20,54	20,52	20,47	20,37	20,38	20,44	20,47	20,41	20,42	20,41	20,40	20,42	20,34	20,35	20,37	20,29	20,33	20,32	20,40	20,36	20,34	20,44	20,48	20,45	20,42	20,40	20,44	20,44	20,39	20,42	20,44	20,44	20,46	20,48	20,37	20,38	20,44	20,37	20,46	20,46	20,36	20,47	20,56	20,53	20,36	20,41	20,47	20,42	20,38	20,28	20,27	20,40	20,40	20,49	20,48	20,36	20,39	20,36	20,34	20,38	20,37	20,34	20,38	20,41	20,40	20,40	20,35	20,43	20,43	20,47	20,44	20,44	20,43	20,43	20,43	20,40	20,33	20,43	20,43	20,37	20,38	20,43	20,42	20,30	20,37	20,46	20,43	20,40	20,38	20,35	20,44	20,39	20,38	20,40	20,36	20,33	20,34	20,43	20,45	20,38	20,40	20,34	20,38	20,42	20,43	20,45	20,41	20,33	20,34	20,30	20,36	20,42	20,45	20,37	20,37	20,43	20,38	20,33	20,41	20,38	20,41	20,38	20,47	20,48	20,38	20,37	20,34	20,29	20,39	20,47	20,51	20,53	20,47	20,41	20,40	20,40	20,46	20,47	20,47	20,43	20,42	20,44	20,40	20,43	20,45	20,40	20,39	20,39	20,39	20,37	20,38	20,40	20,33	20,38	20,40	20,46	20,48	20,45	20,51	20,42	20,38	20,46	20,41	20,45	20,43	20,44	20,43	20,52	20,50	20,46	20,39	20,46	20,44	20,35	20,35	20,41	20,46	20,39	20,40	20,37	20,35	20,34	20,40	20,40	20,45	20,39	20,31	20,34	20,29	20,41	20,47	20,48	20,38	20,40	20,43	20,43	20,44	20,48	20,45	20,38	20,41	20,42	20,42	20,44	20,39	20,36	20,40	20,43	20,45	20,45	20,39	20,35	20,51	20,49	20,48	20,47	20,47	20,39	20,47	20,46	20,47	20,36	20,34	20,40	20,38	20,32	20,38	20,46	20,42	20,35	20,40	20,35	20,45	20,41	20,44	20,40	20,41	20,44	20,40	20,36	20,40	20,38	20,42	20,41	20,45	20,47	20,39	20,41	20,40	20,41	20,37	20,37	20,39	20,35	20,34	20,40	20,40	20,35	20,43	20,36	20,36	20,40	20,42	20,47	20,45	20,46	20,38	20,35	20,41	20,47	20,39	20,39	20,47	20,47	20,49	20,35	20,39	20,39	20,45	20,43	20,45	20,51	20,48	20,44	20,43	20,39	20,38	20,44	20,48	20,41	20,42	20,41	20,47	20,49	20,44	20,47	20,44	20,44	20,41	20,44	20,45	20,39	20,40	20,43	20,47	20,42	20,45	20,44	20,43	20,39	20,39	20,41	20,44	20,34	20,34	20,42	20,37	20,33	20,39	20,38	20,40	20,34	20,43	20,43	20,32	20,35	20,45	20,52	20,46	20,39	20,44	20,48	20,39	20,40	20,35	20,35	20,41	20,35	20,38	20,50	20,48	20,55	20,46	20,43	20,45	20,39	20,42	20,49	20,39	20,45	20,44	20,42	20,47	20,42	20,35	20,34	20,47	20,40	20,35	20,42	20,50	20,47	20,36	20,30	20,38	20,42	20,34	20,42	20,35	20,38	20,38	20,39	20,44	20,43	20,48	20,41	20,35	20,39	20,38	20,39	20,41	20,42	20,34	20,33	20,37	20,38	20,48	20,38	20,41	20,38	20,43	20,42	20,37	20,42	20,47	20,47	20,39	20,39	20,33	20,39	20,48	20,46	20,42	20,30	20,27	20,45	20,34	20,30	20,40	20,40	20,35	20,42	20,45	20,35	20,42	20,42	20,34	20,28	20,35	20,35	20,37	20,32	20,32	20,29	20,33	20,32	20,28	20,32	20,41	20,40	20,41	20,45	20,32	20,37	20,39	20,29	20,32	20,36	20,28	20,31	20,35	20,30	20,26	20,39	20,37	20,34	20,38	20,42	20,38	20,43	20,41	20,43	20,39	20,44	20,33	20,29	20,38	20,35	20,30	20,32	20,35	20,34	20,31	20,19	20,29	20,37	20,35	20,36	20,24	20,31	20,36	20,35	20,32	20,32	20,39	20,40	20,32	20,29	20,36	20,24	20,25	20,29	20,41	20,44	20,40	20,33	20,30	20,33	20,27	20,25	20,38	20,41	20,35	20,31	20,46	20,42	20,33	20,39	20,39	20,38	20,36	20,36	20,28	20,27	20,28	20,26	20,26	20,22	20,25	20,24	20,28	20,33	20,37	20,30	20,28	20,28	20,21	20,20	20,29	20,33	20,31	20,31	20,37	20,35	20,32	20,29	20,31	20,28	20,25	20,25	20,39	20,33	20,32	20,25	20,19	20,33	20,37	20,30	20,29	20,34	20,25	20,28	20,28	20,25	20,22	20,18	20,25	20,24	20,29	20,28	20,18	20,23	20,25	20,35	20,27	20,34	20,25	20,22	20,21	20,25	20,35	20,33	20,23	20,18	20,13	20,14	20,23	20,21	
20,26	20,19	20,18	20,26	20,30	20,25	20,37	20,33	20,27	20,32	20,35	20,28	20,29	20,37	20,28	20,28	20,23	20,22	20,29	20,26	20,15	20,26	20,39	20,32	20,37	20,26	20,27	20,28	20,29	20,34	20,36	20,48	20,38	20,30	20,29	20,30	20,48	20,32	20,38	20,47	20,44	20,35	20,28	20,34	20,31	20,40	20,35	20,37	20,32	20,37	20,41	20,41	20,34	20,33	20,44	20,36	20,41	20,36	20,31	20,36	20,35	20,29	20,31	20,32	20,31	20,39	20,32	20,28	20,33	20,29	20,36	20,42	20,45	20,36	20,34	20,41	20,51	20,51	20,45	20,42	20,40	20,40	20,33	20,38	20,32	20,26	20,32	20,35	20,32	20,36	20,42	20,44	20,39	20,43	20,50	20,39	20,29	20,33	20,38	20,47	20,42	20,39	20,41	20,44	20,41	20,45	20,47	20,38	20,41	20,42	20,34	20,34	20,28	20,35	20,45	20,48	20,38	20,31	20,42	20,39	20,32	20,22	20,27	20,35	20,35	20,38	20,46	20,38	20,41	20,44	20,40	20,39	20,43	20,39	20,34	20,38	20,44	20,36	20,28	20,39	20,41	20,38	20,42	20,35	20,40	20,45	20,40	20,41	20,43	20,42	20,50	20,54	20,38	20,33	20,46	20,42	20,33	20,43	20,36	20,35	20,34	20,27	20,40	20,44	20,48	20,42	20,36	20,35	20,36	20,40	20,45	20,51	20,46	20,40	20,33	20,45	20,44	20,43	20,41	20,41	20,45	20,30	20,37	20,43	20,47	20,37	20,35	20,41	20,34	20,28	20,33	20,38	20,36	20,41	20,47	20,48	20,42	20,40	20,38	20,33	20,37	20,50	20,48	20,47	20,47	20,43	20,44	20,46	20,48	20,49	20,50	20,44	20,37	20,41	20,42	20,45	20,50	20,46	20,39	20,37	20,38	20,38	20,45	20,43	20,39	20,46	20,53	20,50	20,47	20,50	20,52	20,52	20,40	20,42	20,40	20,41	20,43	20,43	20,36	20,41	20,43	20,47	20,46	20,44	20,42	20,36	20,37	20,43	20,48	20,51	20,41	20,38	20,38	20,39	20,35	20,40	20,42	20,41	20,37	20,39	20,36	20,46	20,50	20,49	20,40	20,29	20,34	20,45	20,49	20,51	20,49	20,38	20,42	20,45	20,44	20,43	20,34	20,31	20,41	20,39	20,39	20,36	20,39	20,42	20,48	20,46	20,47	20,41	20,46	20,42	20,45	20,45	20,40	20,31	20,36	20,42	20,35	20,37	20,40	20,45	20,38	20,34	20,38	20,44	20,45	20,41	20,45	20,42	20,40	20,39	20,42	20,44	20,52	20,54	20,47	20,42	20,44	20,44	20,42	20,48	20,37	20,30	20,32	20,37	20,39	20,42	20,38	20,37	20,40	20,49	20,46	20,37	20,40	20,38	20,38	20,39	20,46	20,45	20,45	20,47	20,46	20,45	20,42	20,45	20,49	20,45	20,40	20,35	20,35	20,38	20,42	20,51	20,48	20,42	20,41	20,35	20,40	20,39	20,39	20,39	20,41	20,48	20,37	20,33	20,38	20,44	20,39	20,43	20,47	20,44	20,41	20,35	20,44	20,43	20,40	20,42	20,50	20,40	20,40	20,42	20,36	20,39	20,42	20,39	20,41	20,43	20,41	20,41	20,38	20,42	20,48	20,42	20,43	20,37	20,37	20,42	20,30	20,36	20,43	20,44	20,49	20,42	20,44	20,49	20,47	20,39	20,36	20,37	20,37	20,36	20,42	20,51	20,56	20,56	20,39	20,35	20,42	20,42	20,38	20,38	20,31	20,33	20,42	20,33	20,42	20,39	20,40	20,39	20,35	20,33	20,29	20,33	20,43	20,42	20,37	20,43	20,43	20,42	20,44	20,44	20,34	20,35	20,37	20,34	20,46	20,37	20,35	20,43	20,38	20,37	20,38	20,38	20,44	20,40	20,38	20,35	20,40	20,40	20,36	20,37	20,43	20,39	20,38	20,40	20,35	20,45	20,37	20,44	20,42	20,34	20,37	20,35	20,42	20,44	20,47	20,42	20,28	20,39	20,45	20,35	20,32	20,37	20,36	20,41	20,46	20,41	20,41	20,39	20,36	20,39	20,39	20,36	20,35	20,30	20,24	20,26	20,29	20,30	20,37	20,44	20,40	20,39	20,38	20,37	20,41	20,39	20,41	20,38	20,35	20,35	20,29	20,25	20,33	20,33	20,27	20,32	20,35	20,36	20,41	20,52	20,38	20,48	20,46	20,33	20,38	20,46	20,35	20,29	20,36	20,40	20,35	20,32	20,45	20,42	20,30	20,25	20,37	20,39	20,36	20,37	20,31	20,31	20,44	20,40	20,35	20,41	20,39	20,41	20,47	20,37	20,41	20,33	20,32	20,39	20,39	20,41	20,43	20,32	20,32	20,28	20,20	20,35	20,45	20,42	20,29	20,26	20,38	20,37	20,35	20,36	20,32	20,31	20,38	20,28	20,21	20,26	20,28	20,31	20,28	20,31	20,34	20,29	20,37	20,37	20,36	20,37	20,25	20,25	20,32	20,25	20,29	20,34	20,36	20,37	20,37	20,33	20,36	20,35	20,30	20,26	20,26	20,22	20,32	20,25	20,27	20,28	20,24	20,26	20,39	20,32	20,32	20,40	20,27	20,24	20,27	20,29	20,22	20,29	20,29	20,28	20,26	20,27	20,26	20,15	20,24	20,41	20,31	20,34	20,30	20,19	20,29	20,28	20,32	20,38	20,31	20,20	20,10	20,13	20,31	20,29	
20,37	20,17	20,21	20,27	20,23	20,22	20,36	20,35	20,28	20,36	20,41	20,34	20,21	20,23	20,26	20,25	20,28	20,30	20,28	20,33	20,15	20,28	20,39	20,30	20,31	20,23	20,25	20,32	20,32	20,40	20,39	20,37	20,34	20,32	20,32	20,29	20,33	20,27	20,34	20,38	20,34	20,36	20,43	20,36	20,34	20,40	20,42	20,36	20,36	20,39	20,31	20,36	20,44	20,37	20,45	20,42	20,45	20,50	20,34	20,36	20,35	20,36	20,37	20,39	20,35	20,35	20,34	20,44	20,35	20,31	20,30	20,43	20,41	20,36	20,36	20,38	20,52	20,51	20,45	20,37	20,34	20,37	20,38	20,39	20,36	20,36	20,37	20,38	20,48	20,43	20,45	20,38	20,39	20,45	20,40	20,34	20,31	20,36	20,44	20,44	20,44	20,31	20,29	20,45	20,45	20,51	20,44	20,42	20,41	20,37	20,33	20,32	20,30	20,33	20,42	20,47	20,33	20,33	20,40	20,44	20,40	20,40	20,39	20,39	20,40	20,42	20,40	20,38	20,40	20,46	20,45	20,47	20,44	20,47	20,40	20,37	20,35	20,43	20,40	20,41	20,38	20,41	20,39	20,39	20,36	20,39	20,46	20,48	20,52	20,38	20,37	20,47	20,44	20,38	20,43	20,48	20,38	20,43	20,47	20,39	20,34	20,33	20,43	20,49	20,45	20,44	20,36	20,35	20,45	20,46	20,41	20,51	20,42	20,39	20,38	20,46	20,49	20,36	20,32	20,42	20,48	20,36	20,36	20,41	20,42	20,39	20,38	20,39	20,40	20,38	20,34	20,32	20,35	20,41	20,50	20,45	20,39	20,37	20,36	20,29	20,29	20,39	20,37	20,36	20,41	20,38	20,39	20,38	20,47	20,43	20,36	20,34	20,34	20,36	20,39	20,44	20,46	20,39	20,35	20,42	20,44	20,44	20,42	20,41	20,44	20,50	20,51	20,48	20,41	20,40	20,44	20,46	20,47	20,45	20,38	20,45	20,48	20,41	20,40	20,37	20,44	20,51	20,51	20,50	20,47	20,45	20,45	20,48	20,50	20,53	20,45	20,35	20,37	20,44	20,43	20,43	20,36	20,39	20,36	20,44	20,40	20,46	20,49	20,42	20,43	20,32	20,29	20,42	20,43	20,50	20,49	20,39	20,38	20,52	20,47	20,48	20,38	20,28	20,38	20,42	20,41	20,40	20,37	20,43	20,48	20,48	20,47	20,40	20,44	20,46	20,51	20,50	20,43	20,32	20,31	20,37	20,42	20,32	20,40	20,39	20,41	20,37	20,44	20,44	20,41	20,37	20,49	20,40	20,29	20,34	20,35	20,43	20,51	20,50	20,37	20,33	20,44	20,43	20,42	20,41	20,37	20,31	20,30	20,28	20,38	20,43	20,35	20,37	20,43	20,49	20,47	20,43	20,46	20,45	20,38	20,42	20,49	20,49	20,36	20,47	20,52	20,48	20,41	20,42	20,47	20,42	20,42	20,42	20,41	20,37	20,41	20,54	20,47	20,48	20,40	20,42	20,42	20,41	20,34	20,43	20,48	20,45	20,43	20,41	20,37	20,39	20,39	20,42	20,40	20,40	20,48	20,45	20,44	20,48	20,53	20,40	20,40	20,39	20,36	20,35	20,40	20,49	20,48	20,46	20,41	20,40	20,37	20,34	20,37	20,46	20,48	20,43	20,43	20,41	20,36	20,40	20,35	20,39	20,44	20,55	20,51	20,43	20,40	20,44	20,48	20,42	20,38	20,36	20,39	20,33	20,40	20,46	20,50	20,50	20,39	20,31	20,32	20,40	20,47	20,36	20,30	20,33	20,37	20,42	20,45	20,39	20,40	20,39	20,35	20,37	20,33	20,24	20,45	20,42	20,30	20,40	20,44	20,44	20,42	20,45	20,40	20,42	20,43	20,37	20,38	20,33	20,27	20,35	20,37	20,47	20,47	20,39	20,38	20,40	20,44	20,38	20,38	20,45	20,40	20,38	20,43	20,33	20,28	20,38	20,40	20,39	20,37	20,44	20,45	20,36	20,36	20,37	20,36	20,40	20,39	20,35	20,30	20,45	20,44	20,30	20,24	20,26	20,32	20,43	20,42	20,40	20,33	20,35	20,33	20,44	20,41	20,37	20,35	20,36	20,34	20,39	20,36	20,31	20,36	20,39	20,42	20,48	20,38	20,35	20,36	20,35	20,44	20,42	20,36	20,34	20,33	20,35	20,24	20,33	20,35	20,42	20,39	20,43	20,43	20,48	20,38	20,38	20,46	20,37	20,32	20,43	20,42	20,41	20,38	20,33	20,38	20,37	20,40	20,41	20,35	20,38	20,40	20,37	20,40	20,34	20,34	20,34	20,41	20,45	20,39	20,35	20,40	20,36	20,34	20,32	20,35	20,28	20,26	20,33	20,42	20,40	20,37	20,33	20,34	20,31	20,33	20,42	20,38	20,40	20,35	20,28	20,38	20,42	20,38	20,38	20,31	20,34	20,45	20,34	20,29	20,35	20,31	20,29	20,34	20,34	20,42	20,38	20,35	20,35	20,32	20,32	20,32	20,30	20,31	20,25	20,31	20,44	20,41	20,43	20,29	20,36	20,33	20,32	20,32	20,31	20,26	20,25	20,25	20,27	20,35	20,36	20,27	20,30	20,32	20,19	20,26	20,37	20,32	20,23	20,28	20,32	20,28	20,26	20,29	20,39	20,31	20,25	20,27	20,20	20,24	20,37	20,28	20,22	20,29	20,29	20,32	20,30	20,26	20,27	20,30	20,22	20,09	20,22	20,25	20,25	
20,30	20,18	20,17	20,26	20,32	20,26	20,35	20,34	20,23	20,31	20,35	20,37	20,38	20,30	20,26	20,30	20,32	20,32	20,26	20,28	20,26	20,34	20,28	20,32	20,32	20,27	20,27	20,27	20,25	20,34	20,38	20,30	20,31	20,32	20,34	20,29	20,28	20,30	20,44	20,43	20,45	20,36	20,43	20,39	20,35	20,39	20,42	20,39	20,39	20,40	20,39	20,38	20,33	20,30	20,34	20,38	20,42	20,49	20,50	20,38	20,35	20,45	20,44	20,44	20,43	20,43	20,33	20,38	20,38	20,35	20,38	20,42	20,46	20,49	20,34	20,31	20,36	20,47	20,43	20,40	20,34	20,36	20,36	20,47	20,37	20,32	20,42	20,45	20,43	20,39	20,39	20,34	20,37	20,49	20,38	20,38	20,33	20,34	20,50	20,47	20,45	20,36	20,35	20,50	20,48	20,50	20,46	20,46	20,49	20,36	20,35	20,37	20,33	20,31	20,44	20,48	20,34	20,33	20,41	20,48	20,42	20,44	20,45	20,44	20,29	20,37	20,45	20,43	20,42	20,42	20,31	20,38	20,41	20,33	20,36	20,36	20,27	20,35	20,42	20,47	20,40	20,39	20,37	20,44	20,43	20,41	20,45	20,49	20,46	20,41	20,36	20,43	20,36	20,41	20,45	20,51	20,37	20,33	20,42	20,52	20,41	20,39	20,44	20,46	20,38	20,41	20,44	20,36	20,49	20,52	20,43	20,41	20,45	20,36	20,30	20,38	20,51	20,46	20,33	20,38	20,36	20,40	20,36	20,44	20,37	20,30	20,37	20,30	20,39	20,46	20,41	20,32	20,35	20,32	20,43	20,48	20,41	20,38	20,41	20,35	20,34	20,37	20,43	20,39	20,38	20,37	20,43	20,36	20,46	20,47	20,36	20,29	20,37	20,41	20,40	20,39	20,40	20,38	20,39	20,39	20,50	20,48	20,41	20,37	20,43	20,44	20,45	20,44	20,37	20,38	20,38	20,36	20,42	20,49	20,41	20,49	20,52	20,43	20,42	20,36	20,44	20,49	20,48	20,54	20,55	20,42	20,41	20,53	20,52	20,53	20,46	20,43	20,41	20,38	20,41	20,47	20,48	20,47	20,40	20,44	20,36	20,44	20,47	20,54	20,47	20,32	20,36	20,50	20,46	20,54	20,53	20,45	20,38	20,43	20,48	20,46	20,46	20,37	20,33	20,40	20,41	20,40	20,44	20,45	20,50	20,42	20,50	20,48	20,56	20,56	20,45	20,45	20,46	20,38	20,37	20,41	20,49	20,44	20,40	20,35	20,36	20,39	20,45	20,44	20,39	20,40	20,48	20,46	20,36	20,34	20,38	20,38	20,48	20,47	20,44	20,34	20,42	20,48	20,40	20,35	20,37	20,37	20,41	20,36	20,33	20,42	20,36	20,37	20,42	20,44	20,45	20,43	20,44	20,44	20,49	20,44	20,48	20,47	20,34	20,38	20,51	20,50	20,46	20,42	20,42	20,40	20,45	20,46	20,39	20,41	20,49	20,45	20,42	20,49	20,52	20,49	20,49	20,46	20,30	20,42	20,56	20,46	20,44	20,49	20,46	20,46	20,42	20,40	20,48	20,45	20,49	20,46	20,44	20,44	20,46	20,37	20,41	20,44	20,36	20,33	20,35	20,43	20,50	20,45	20,43	20,37	20,34	20,33	20,47	20,43	20,37	20,39	20,42	20,43	20,42	20,42	20,40	20,39	20,47	20,48	20,50	20,46	20,44	20,45	20,41	20,42	20,39	20,38	20,44	20,40	20,41	20,39	20,40	20,49	20,44	20,39	20,34	20,31	20,37	20,29	20,34	20,39	20,39	20,43	20,50	20,40	20,38	20,38	20,39	20,44	20,46	20,40	20,41	20,41	20,26	20,33	20,41	20,36	20,39	20,37	20,41	20,39	20,49	20,45	20,47	20,37	20,22	20,32	20,37	20,41	20,38	20,42	20,42	20,39	20,47	20,33	20,34	20,45	20,39	20,42	20,41	20,38	20,35	20,32	20,38	20,44	20,36	20,37	20,43	20,41	20,37	20,33	20,35	20,33	20,33	20,35	20,33	20,46	20,41	20,24	20,27	20,32	20,34	20,39	20,39	20,38	20,28	20,25	20,31	20,35	20,40	20,38	20,35	20,34	20,35	20,40	20,47	20,33	20,32	20,44	20,45	20,38	20,37	20,31	20,38	20,30	20,32	20,35	20,31	20,36	20,38	20,36	20,29	20,31	20,36	20,41	20,43	20,37	20,41	20,36	20,33	20,36	20,37	20,44	20,40	20,43	20,39	20,44	20,43	20,33	20,36	20,39	20,41	20,43	20,41	20,42	20,47	20,43	20,38	20,36	20,27	20,38	20,43	20,45	20,37	20,37	20,34	20,32	20,31	20,19	20,26	20,31	20,33	20,23	20,32	20,37	20,38	20,29	20,33	20,34	20,37	20,35	20,38	20,40	20,37	20,33	20,39	20,43	20,39	20,44	20,35	20,30	20,34	20,33	20,31	20,36	20,34	20,34	20,27	20,33	20,35	20,36	20,35	20,32	20,34	20,32	20,33	20,29	20,31	20,18	20,28	20,48	20,43	20,31	20,25	20,32	20,33	20,25	20,33	20,35	20,37	20,33	20,25	20,28	20,38	20,32	20,21	20,31	20,29	20,20	20,17	20,22	20,22	20,24	20,35	20,35	20,27	20,25	20,28	20,37	20,35	20,25	20,24	20,23	20,30	20,33	20,22	20,27	20,22	20,30	20,22	20,26	20,31	20,39	20,34	20,18	20,17	20,31	20,22	20,21	
20,20	20,17	20,21	20,30	20,34	20,24	20,35	20,43	20,25	20,36	20,38	20,38	20,45	20,32	20,26	20,36	20,31	20,22	20,22	20,26	20,27	20,40	20,31	20,30	20,34	20,37	20,42	20,30	20,27	20,28	20,42	20,40	20,27	20,32	20,24	20,27	20,36	20,33	20,37	20,39	20,46	20,30	20,23	20,38	20,35	20,45	20,35	20,41	20,39	20,41	20,38	20,41	20,30	20,32	20,40	20,37	20,39	20,39	20,46	20,39	20,41	20,50	20,55	20,40	20,34	20,37	20,32	20,27	20,35	20,42	20,37	20,32	20,35	20,41	20,30	20,30	20,38	20,45	20,39	20,38	20,38	20,38	20,36	20,39	20,40	20,31	20,40	20,45	20,45	20,45	20,40	20,40	20,45	20,52	20,48	20,40	20,29	20,35	20,45	20,45	20,40	20,38	20,39	20,42	20,54	20,46	20,38	20,39	20,52	20,44	20,40	20,39	20,35	20,33	20,42	20,50	20,37	20,42	20,45	20,35	20,33	20,41	20,42	20,40	20,32	20,33	20,49	20,52	20,41	20,37	20,36	20,41	20,52	20,41	20,31	20,32	20,26	20,35	20,42	20,46	20,44	20,41	20,49	20,44	20,39	20,39	20,38	20,50	20,43	20,37	20,35	20,39	20,36	20,34	20,35	20,34	20,36	20,37	20,37	20,45	20,49	20,40	20,45	20,48	20,42	20,32	20,40	20,38	20,45	20,42	20,39	20,36	20,44	20,47	20,38	20,39	20,41	20,49	20,43	20,36	20,32	20,29	20,41	20,45	20,50	20,38	20,37	20,32	20,36	20,42	20,43	20,31	20,37	20,38	20,36	20,41	20,45	20,39	20,40	20,34	20,30	20,41	20,44	20,45	20,41	20,37	20,40	20,41	20,44	20,48	20,47	20,38	20,38	20,38	20,41	20,44	20,39	20,40	20,43	20,48	20,46	20,42	20,37	20,42	20,40	20,40	20,40	20,40	20,43	20,41	20,36	20,33	20,44	20,47	20,36	20,39	20,51	20,42	20,43	20,46	20,52	20,48	20,45	20,48	20,46	20,43	20,40	20,47	20,53	20,56	20,43	20,45	20,45	20,44	20,38	20,39	20,47	20,49	20,44	20,43	20,47	20,47	20,53	20,55	20,54	20,38	20,35	20,45	20,46	20,47	20,49	20,46	20,42	20,46	20,45	20,48	20,49	20,40	20,41	20,36	20,38	20,37	20,40	20,38	20,48	20,48	20,46	20,45	20,50	20,61	20,51	20,43	20,47	20,51	20,53	20,41	20,38	20,46	20,45	20,45	20,48	20,50	20,42	20,45	20,47	20,39	20,43	20,42	20,42	20,41	20,42	20,43	20,46	20,56	20,58	20,48	20,42	20,51	20,49	20,45	20,40	20,37	20,39	20,46	20,45	20,44	20,44	20,37	20,40	20,33	20,36	20,46	20,47	20,41	20,50	20,48	20,45	20,43	20,33	20,31	20,43	20,48	20,45	20,46	20,50	20,50	20,42	20,43	20,45	20,37	20,46	20,46	20,42	20,42	20,53	20,52	20,49	20,45	20,33	20,37	20,55	20,45	20,47	20,48	20,52	20,51	20,46	20,46	20,48	20,51	20,52	20,42	20,45	20,45	20,43	20,36	20,37	20,50	20,43	20,33	20,35	20,46	20,57	20,52	20,50	20,45	20,36	20,33	20,49	20,46	20,37	20,43	20,43	20,43	20,46	20,48	20,41	20,39	20,50	20,49	20,49	20,47	20,40	20,45	20,38	20,38	20,39	20,39	20,39	20,42	20,45	20,45	20,39	20,47	20,45	20,44	20,46	20,39	20,38	20,42	20,45	20,42	20,42	20,41	20,50	20,45	20,41	20,36	20,38	20,50	20,51	20,44	20,45	20,45	20,40	20,30	20,38	20,37	20,32	20,42	20,47	20,41	20,43	20,43	20,48	20,44	20,33	20,36	20,38	20,41	20,40	20,36	20,42	20,41	20,43	20,45	20,34	20,40	20,42	20,38	20,45	20,44	20,42	20,39	20,42	20,42	20,37	20,41	20,40	20,45	20,45	20,40	20,34	20,38	20,33	20,31	20,36	20,38	20,41	20,35	20,32	20,32	20,36	20,34	20,45	20,34	20,27	20,24	20,25	20,32	20,33	20,37	20,37	20,34	20,31	20,28	20,33	20,44	20,42	20,44	20,51	20,47	20,33	20,33	20,34	20,34	20,31	20,36	20,36	20,39	20,34	20,31	20,35	20,37	20,32	20,42	20,42	20,38	20,37	20,35	20,39	20,42	20,35	20,47	20,47	20,47	20,36	20,27	20,32	20,28	20,35	20,41	20,39	20,38	20,40	20,35	20,38	20,39	20,38	20,36	20,30	20,33	20,31	20,39	20,39	20,32	20,33	20,34	20,32	20,29	20,21	20,33	20,31	20,24	20,30	20,37	20,39	20,34	20,34	20,32	20,35	20,39	20,36	20,45	20,40	20,40	20,39	20,41	20,33	20,34	20,30	20,33	20,32	20,40	20,40	20,31	20,31	20,40	20,46	20,44	20,35	20,35	20,35	20,33	20,43	20,39	20,37	20,32	20,41	20,36	20,28	20,33	20,38	20,37	20,31	20,32	20,31	20,26	20,30	20,31	20,42	20,45	20,33	20,28	20,33	20,32	20,31	20,32	20,31	20,17	20,20	20,23	20,20	20,21	20,30	20,33	20,26	20,28	20,25	20,31	20,28	20,34	20,31	20,26	20,24	20,35	20,27	20,23	20,27	20,27	20,22	20,28	20,37	20,43	20,33	20,23	20,20	20,28	20,23	20,25	
20,35	20,25	20,21	20,22	20,24	20,24	20,34	20,36	20,28	20,30	20,35	20,34	20,36	20,26	20,19	20,30	20,30	20,23	20,27	20,32	20,27	20,35	20,35	20,30	20,32	20,34	20,36	20,21	20,29	20,33	20,33	20,40	20,39	20,37	20,30	20,25	20,40	20,40	20,40	20,37	20,39	20,37	20,27	20,38	20,35	20,34	20,35	20,29	20,36	20,38	20,42	20,34	20,38	20,37	20,35	20,38	20,42	20,41	20,38	20,39	20,35	20,44	20,48	20,39	20,39	20,44	20,42	20,35	20,27	20,34	20,42	20,39	20,38	20,45	20,35	20,34	20,44	20,51	20,37	20,31	20,41	20,37	20,33	20,37	20,39	20,36	20,33	20,36	20,43	20,41	20,42	20,39	20,44	20,45	20,45	20,41	20,32	20,37	20,40	20,45	20,47	20,36	20,45	20,44	20,37	20,42	20,44	20,45	20,47	20,52	20,42	20,35	20,35	20,34	20,45	20,50	20,35	20,38	20,53	20,40	20,30	20,37	20,44	20,44	20,34	20,35	20,39	20,46	20,42	20,41	20,36	20,33	20,46	20,42	20,37	20,34	20,30	20,37	20,39	20,38	20,44	20,45	20,46	20,42	20,37	20,37	20,39	20,43	20,39	20,39	20,38	20,43	20,45	20,43	20,35	20,29	20,22	20,34	20,36	20,34	20,46	20,44	20,43	20,45	20,45	20,33	20,30	20,42	20,46	20,41	20,42	20,42	20,41	20,47	20,47	20,49	20,38	20,48	20,50	20,38	20,37	20,33	20,34	20,41	20,52	20,44	20,39	20,32	20,27	20,32	20,38	20,35	20,34	20,34	20,43	20,43	20,42	20,38	20,35	20,29	20,37	20,44	20,42	20,46	20,46	20,38	20,34	20,34	20,41	20,45	20,47	20,43	20,41	20,41	20,33	20,41	20,42	20,42	20,40	20,50	20,48	20,40	20,41	20,38	20,40	20,46	20,45	20,42	20,51	20,46	20,43	20,45	20,44	20,41	20,31	20,40	20,49	20,44	20,41	20,46	20,48	20,50	20,44	20,50	20,43	20,45	20,45	20,56	20,46	20,53	20,45	20,37	20,37	20,40	20,46	20,43	20,44	20,48	20,49	20,46	20,47	20,48	20,45	20,46	20,47	20,32	20,34	20,35	20,43	20,41	20,40	20,46	20,44	20,48	20,50	20,46	20,43	20,41	20,48	20,52	20,44	20,43	20,42	20,36	20,43	20,49	20,43	20,40	20,43	20,51	20,46	20,42	20,49	20,46	20,51	20,44	20,40	20,51	20,48	20,50	20,54	20,56	20,52	20,46	20,50	20,35	20,33	20,42	20,38	20,39	20,35	20,43	20,40	20,53	20,48	20,46	20,51	20,49	20,54	20,50	20,51	20,47	20,41	20,47	20,49	20,50	20,46	20,40	20,37	20,48	20,46	20,47	20,49	20,45	20,47	20,48	20,46	20,50	20,43	20,39	20,45	20,47	20,44	20,50	20,57	20,55	20,43	20,37	20,45	20,47	20,45	20,42	20,33	20,37	20,40	20,46	20,46	20,45	20,44	20,45	20,47	20,46	20,38	20,44	20,43	20,46	20,38	20,45	20,47	20,52	20,48	20,38	20,46	20,47	20,43	20,42	20,41	20,50	20,50	20,44	20,40	20,39	20,56	20,56	20,43	20,39	20,39	20,38	20,43	20,45	20,43	20,45	20,43	20,41	20,42	20,43	20,35	20,36	20,51	20,48	20,49	20,49	20,37	20,42	20,40	20,40	20,44	20,38	20,41	20,40	20,44	20,43	20,45	20,44	20,42	20,40	20,45	20,40	20,44	20,46	20,47	20,42	20,48	20,38	20,36	20,36	20,44	20,37	20,34	20,41	20,40	20,47	20,55	20,52	20,44	20,38	20,39	20,37	20,30	20,45	20,45	20,38	20,39	20,37	20,38	20,41	20,37	20,42	20,42	20,41	20,48	20,46	20,41	20,37	20,36	20,41	20,36	20,41	20,39	20,38	20,45	20,38	20,37	20,31	20,36	20,39	20,34	20,45	20,47	20,47	20,49	20,45	20,41	20,36	20,35	20,29	20,35	20,41	20,38	20,35	20,37	20,45	20,35	20,34	20,43	20,37	20,28	20,35	20,33	20,36	20,36	20,36	20,33	20,31	20,33	20,35	20,34	20,49	20,42	20,33	20,38	20,45	20,36	20,28	20,29	20,29	20,34	20,36	20,37	20,38	20,37	20,30	20,34	20,38	20,34	20,36	20,41	20,43	20,46	20,46	20,43	20,43	20,42	20,42	20,47	20,42	20,39	20,36	20,37	20,35	20,34	20,32	20,34	20,35	20,38	20,44	20,33	20,25	20,32	20,34	20,34	20,38	20,39	20,36	20,38	20,29	20,36	20,39	20,35	20,34	20,31	20,29	20,29	20,30	20,39	20,35	20,31	20,34	20,44	20,39	20,29	20,38	20,43	20,47	20,40	20,39	20,42	20,39	20,35	20,41	20,39	20,41	20,41	20,45	20,50	20,40	20,26	20,33	20,37	20,40	20,39	20,35	20,36	20,37	20,38	20,29	20,32	20,32	20,30	20,32	20,34	20,30	20,30	20,43	20,30	20,30	20,24	20,22	20,32	20,29	20,27	20,35	20,32	20,26	20,23	20,21	20,32	20,42	20,34	20,20	20,17	20,23	20,25	20,29	20,29	20,33	20,24	20,25	20,20	20,23	20,25	20,22	20,23	20,23	20,31	20,30	20,28	20,22	20,31	20,21	20,18	20,36	20,37	20,30	20,26	20,21	20,21	20,19	20,27	20,27	
20,33	20,35	20,21	20,27	20,32	20,26	20,27	20,27	20,28	20,25	20,19	20,23	20,33	20,24	20,25	20,38	20,27	20,25	20,33	20,32	20,28	20,35	20,39	20,41	20,35	20,36	20,36	20,28	20,29	20,36	20,24	20,35	20,37	20,34	20,32	20,32	20,48	20,37	20,40	20,47	20,46	20,38	20,32	20,31	20,30	20,28	20,31	20,29	20,30	20,23	20,36	20,37	20,42	20,42	20,44	20,47	20,44	20,39	20,34	20,34	20,32	20,37	20,37	20,34	20,40	20,46	20,45	20,36	20,41	20,39	20,39	20,38	20,34	20,34	20,34	20,39	20,39	20,47	20,47	20,34	20,39	20,40	20,35	20,40	20,38	20,38	20,43	20,36	20,29	20,38	20,40	20,37	20,30	20,34	20,41	20,46	20,38	20,43	20,41	20,42	20,51	20,44	20,42	20,50	20,39	20,36	20,41	20,50	20,48	20,46	20,41	20,42	20,45	20,41	20,47	20,45	20,30	20,28	20,43	20,48	20,35	20,32	20,46	20,46	20,31	20,34	20,37	20,38	20,44	20,44	20,39	20,32	20,39	20,46	20,42	20,43	20,36	20,38	20,36	20,38	20,35	20,36	20,33	20,34	20,36	20,34	20,38	20,36	20,39	20,41	20,47	20,46	20,47	20,49	20,47	20,46	20,27	20,33	20,36	20,40	20,43	20,45	20,36	20,41	20,43	20,41	20,34	20,43	20,49	20,46	20,45	20,43	20,50	20,48	20,43	20,52	20,45	20,43	20,46	20,31	20,40	20,37	20,42	20,42	20,49	20,45	20,42	20,44	20,33	20,40	20,46	20,32	20,28	20,32	20,39	20,44	20,39	20,36	20,47	20,39	20,44	20,52	20,44	20,42	20,39	20,39	20,42	20,46	20,41	20,41	20,40	20,45	20,48	20,48	20,40	20,40	20,50	20,43	20,38	20,47	20,43	20,47	20,43	20,39	20,36	20,45	20,46	20,42	20,49	20,58	20,45	20,42	20,45	20,40	20,33	20,46	20,46	20,46	20,43	20,49	20,46	20,39	20,45	20,47	20,41	20,42	20,46	20,55	20,42	20,48	20,51	20,37	20,36	20,41	20,41	20,47	20,47	20,44	20,43	20,41	20,40	20,39	20,36	20,43	20,49	20,40	20,37	20,42	20,47	20,48	20,44	20,45	20,39	20,42	20,55	20,54	20,45	20,36	20,42	20,54	20,49	20,44	20,47	20,41	20,47	20,48	20,49	20,52	20,55	20,56	20,44	20,43	20,51	20,41	20,39	20,44	20,45	20,48	20,46	20,47	20,44	20,52	20,45	20,44	20,41	20,44	20,39	20,39	20,39	20,44	20,38	20,38	20,45	20,47	20,39	20,43	20,48	20,47	20,43	20,50	20,46	20,44	20,41	20,41	20,42	20,42	20,47	20,41	20,43	20,46	20,49	20,43	20,44	20,47	20,48	20,47	20,48	20,42	20,46	20,53	20,46	20,45	20,41	20,47	20,51	20,54	20,46	20,40	20,40	20,44	20,45	20,49	20,37	20,40	20,37	20,39	20,37	20,51	20,46	20,50	20,43	20,43	20,37	20,36	20,34	20,41	20,45	20,50	20,51	20,51	20,47	20,43	20,46	20,42	20,42	20,35	20,37	20,52	20,44	20,37	20,35	20,35	20,45	20,47	20,46	20,33	20,34	20,45	20,43	20,42	20,41	20,43	20,45	20,51	20,44	20,43	20,37	20,40	20,40	20,46	20,51	20,51	20,44	20,42	20,43	20,41	20,44	20,37	20,40	20,42	20,40	20,44	20,46	20,42	20,35	20,44	20,44	20,38	20,38	20,40	20,40	20,40	20,33	20,38	20,42	20,38	20,32	20,39	20,32	20,30	20,34	20,40	20,54	20,55	20,44	20,43	20,41	20,42	20,35	20,40	20,44	20,38	20,34	20,36	20,38	20,42	20,37	20,35	20,47	20,46	20,47	20,45	20,41	20,38	20,37	20,38	20,36	20,44	20,44	20,38	20,44	20,37	20,35	20,39	20,40	20,37	20,32	20,50	20,41	20,38	20,41	20,44	20,43	20,39	20,46	20,40	20,37	20,44	20,38	20,36	20,32	20,43	20,36	20,35	20,41	20,36	20,30	20,35	20,38	20,41	20,39	20,33	20,32	20,31	20,33	20,37	20,41	20,38	20,32	20,29	20,31	20,33	20,31	20,27	20,25	20,26	20,39	20,33	20,35	20,38	20,41	20,37	20,29	20,31	20,32	20,36	20,33	20,44	20,41	20,41	20,40	20,43	20,44	20,44	20,36	20,37	20,34	20,43	20,47	20,41	20,32	20,37	20,28	20,32	20,39	20,31	20,41	20,32	20,26	20,37	20,31	20,28	20,37	20,37	20,37	20,33	20,36	20,37	20,35	20,30	20,27	20,31	20,30	20,28	20,40	20,39	20,33	20,37	20,38	20,31	20,24	20,33	20,38	20,35	20,36	20,31	20,45	20,45	20,32	20,36	20,38	20,39	20,42	20,42	20,35	20,32	20,27	20,33	20,30	20,31	20,33	20,44	20,37	20,39	20,45	20,34	20,30	20,31	20,25	20,26	20,26	20,38	20,32	20,31	20,34	20,28	20,29	20,24	20,36	20,29	20,24	20,26	20,36	20,29	20,24	20,21	20,22	20,35	20,28	20,27	20,26	20,24	20,26	20,26	20,26	20,31	20,27	20,24	20,27	20,17	20,21	20,30	20,25	20,27	20,32	20,28	20,28	20,30	20,28	20,30	20,18	20,20	20,28	20,36	20,23	20,10	20,14	20,23	20,27	20,28	
20,38	20,35	20,32	20,29	20,33	20,31	20,34	20,35	20,31	20,31	20,18	20,27	20,25	20,29	20,31	20,34	20,26	20,18	20,30	20,31	20,27	20,28	20,40	20,41	20,41	20,33	20,38	20,34	20,25	20,24	20,33	20,30	20,36	20,31	20,24	20,34	20,44	20,33	20,25	20,30	20,39	20,39	20,30	20,30	20,34	20,25	20,26	20,29	20,30	20,33	20,32	20,29	20,38	20,41	20,47	20,54	20,48	20,36	20,33	20,31	20,20	20,31	20,35	20,34	20,31	20,34	20,42	20,41	20,38	20,36	20,24	20,33	20,37	20,31	20,34	20,42	20,39	20,42	20,43	20,37	20,36	20,44	20,37	20,36	20,43	20,50	20,52	20,39	20,29	20,35	20,42	20,36	20,28	20,34	20,42	20,44	20,49	20,43	20,34	20,36	20,40	20,41	20,38	20,42	20,42	20,43	20,40	20,41	20,43	20,33	20,32	20,38	20,39	20,48	20,48	20,44	20,34	20,32	20,49	20,45	20,34	20,29	20,38	20,40	20,34	20,40	20,47	20,42	20,45	20,42	20,34	20,42	20,50	20,53	20,43	20,40	20,35	20,36	20,39	20,42	20,35	20,35	20,28	20,31	20,30	20,32	20,40	20,43	20,42	20,47	20,53	20,53	20,41	20,41	20,50	20,48	20,40	20,37	20,40	20,40	20,40	20,43	20,38	20,38	20,44	20,45	20,38	20,39	20,45	20,45	20,45	20,39	20,47	20,43	20,41	20,43	20,37	20,46	20,45	20,34	20,37	20,35	20,40	20,49	20,50	20,45	20,37	20,38	20,35	20,41	20,48	20,36	20,29	20,35	20,50	20,46	20,40	20,37	20,40	20,34	20,34	20,49	20,48	20,47	20,39	20,45	20,54	20,44	20,41	20,42	20,40	20,42	20,51	20,39	20,33	20,39	20,50	20,48	20,38	20,44	20,46	20,45	20,50	20,51	20,39	20,37	20,40	20,40	20,47	20,49	20,49	20,50	20,43	20,37	20,37	20,42	20,40	20,39	20,42	20,42	20,46	20,45	20,38	20,44	20,43	20,39	20,51	20,46	20,40	20,43	20,48	20,45	20,43	20,42	20,38	20,45	20,47	20,36	20,39	20,38	20,37	20,44	20,42	20,47	20,51	20,38	20,36	20,36	20,50	20,52	20,41	20,41	20,39	20,43	20,57	20,48	20,48	20,41	20,39	20,44	20,42	20,38	20,39	20,42	20,43	20,43	20,43	20,52	20,53	20,54	20,48	20,45	20,44	20,40	20,37	20,38	20,38	20,45	20,42	20,43	20,44	20,41	20,38	20,39	20,44	20,49	20,46	20,36	20,34	20,47	20,51	20,41	20,40	20,50	20,43	20,45	20,43	20,41	20,43	20,44	20,41	20,43	20,45	20,39	20,43	20,42	20,46	20,51	20,45	20,42	20,43	20,46	20,44	20,40	20,43	20,37	20,43	20,44	20,41	20,52	20,50	20,36	20,34	20,42	20,47	20,41	20,44	20,38	20,36	20,43	20,41	20,48	20,44	20,43	20,44	20,46	20,43	20,46	20,44	20,42	20,48	20,49	20,49	20,41	20,37	20,39	20,47	20,56	20,54	20,50	20,48	20,40	20,46	20,45	20,41	20,27	20,31	20,40	20,44	20,32	20,37	20,35	20,42	20,42	20,44	20,36	20,31	20,44	20,52	20,44	20,41	20,41	20,46	20,42	20,46	20,50	20,42	20,42	20,41	20,46	20,53	20,50	20,42	20,45	20,42	20,39	20,43	20,39	20,38	20,34	20,31	20,44	20,45	20,40	20,30	20,34	20,46	20,50	20,44	20,37	20,40	20,42	20,40	20,39	20,48	20,44	20,33	20,34	20,38	20,39	20,45	20,39	20,42	20,49	20,37	20,42	20,47	20,44	20,41	20,40	20,42	20,38	20,33	20,33	20,39	20,39	20,35	20,36	20,41	20,45	20,38	20,39	20,43	20,46	20,43	20,40	20,38	20,41	20,46	20,37	20,38	20,27	20,32	20,47	20,38	20,42	20,35	20,38	20,42	20,33	20,32	20,49	20,45	20,40	20,41	20,44	20,33	20,40	20,35	20,31	20,35	20,33	20,37	20,32	20,34	20,23	20,24	20,29	20,26	20,41	20,44	20,32	20,29	20,34	20,41	20,37	20,31	20,39	20,28	20,37	20,43	20,35	20,33	20,26	20,24	20,28	20,42	20,33	20,33	20,39	20,43	20,38	20,28	20,29	20,31	20,37	20,40	20,44	20,34	20,29	20,31	20,42	20,34	20,36	20,44	20,27	20,32	20,35	20,44	20,46	20,35	20,35	20,30	20,34	20,36	20,28	20,43	20,40	20,32	20,32	20,29	20,28	20,33	20,35	20,33	20,38	20,37	20,34	20,34	20,35	20,33	20,29	20,34	20,32	20,32	20,36	20,34	20,29	20,34	20,35	20,33	20,44	20,39	20,36	20,31	20,32	20,33	20,40	20,27	20,25	20,25	20,26	20,31	20,37	20,30	20,28	20,25	20,25	20,37	20,25	20,23	20,39	20,34	20,26	20,30	20,21	20,18	20,30	20,30	20,29	20,26	20,39	20,42	20,35	20,25	20,23	20,17	20,25	20,32	20,31	20,33	20,36	20,40	20,41	20,28	20,23	20,30	20,39	20,34	20,23	20,22	20,32	20,33	20,31	20,24	20,26	20,25	20,19	20,30	20,29	20,22	20,33	20,31	20,20	20,29	20,28	20,20	20,32	20,29	20,21	20,19	20,11	20,21	20,27	20,29	20,10	20,12	20,28	20,33	20,30	
20,32	20,33	20,30	20,29	20,29	20,27	20,37	20,38	20,30	20,37	20,33	20,34	20,25	20,20	20,34	20,24	20,34	20,34	20,33	20,37	20,15	20,19	20,32	20,31	20,34	20,32	20,33	20,35	20,34	20,27	20,31	20,39	20,35	20,38	20,33	20,39	20,50	20,38	20,35	20,38	20,33	20,35	20,30	20,26	20,33	20,32	20,27	20,31	20,37	20,42	20,37	20,40	20,42	20,42	20,53	20,54	20,49	20,43	20,40	20,36	20,27	20,27	20,40	20,38	20,26	20,28	20,39	20,41	20,44	20,36	20,30	20,32	20,39	20,42	20,34	20,37	20,41	20,44	20,43	20,34	20,32	20,45	20,33	20,31	20,49	20,44	20,47	20,39	20,39	20,46	20,45	20,43	20,37	20,44	20,44	20,48	20,44	20,48	20,35	20,36	20,44	20,38	20,42	20,44	20,30	20,37	20,35	20,35	20,50	20,46	20,40	20,37	20,36	20,41	20,45	20,38	20,35	20,39	20,47	20,46	20,32	20,43	20,39	20,37	20,35	20,40	20,48	20,45	20,43	20,47	20,40	20,35	20,42	20,44	20,40	20,45	20,39	20,40	20,44	20,48	20,39	20,43	20,43	20,41	20,38	20,36	20,39	20,39	20,36	20,44	20,45	20,37	20,41	20,39	20,49	20,47	20,46	20,42	20,44	20,43	20,30	20,39	20,52	20,50	20,46	20,40	20,33	20,35	20,44	20,40	20,37	20,36	20,32	20,40	20,51	20,39	20,28	20,38	20,47	20,42	20,44	20,39	20,37	20,42	20,48	20,48	20,39	20,39	20,43	20,47	20,47	20,42	20,37	20,39	20,41	20,42	20,44	20,42	20,39	20,38	20,38	20,54	20,50	20,54	20,43	20,39	20,49	20,47	20,45	20,45	20,45	20,41	20,46	20,38	20,30	20,37	20,44	20,53	20,42	20,42	20,47	20,49	20,46	20,52	20,45	20,29	20,34	20,39	20,45	20,45	20,54	20,51	20,37	20,37	20,39	20,44	20,47	20,43	20,48	20,48	20,52	20,57	20,48	20,51	20,44	20,43	20,43	20,47	20,50	20,49	20,41	20,45	20,45	20,42	20,42	20,44	20,44	20,42	20,37	20,43	20,44	20,46	20,45	20,51	20,48	20,41	20,39	20,42	20,50	20,51	20,43	20,42	20,38	20,44	20,56	20,50	20,48	20,42	20,40	20,40	20,40	20,37	20,34	20,46	20,50	20,44	20,45	20,47	20,51	20,49	20,48	20,46	20,49	20,45	20,46	20,42	20,44	20,40	20,44	20,45	20,46	20,38	20,38	20,41	20,54	20,46	20,46	20,41	20,41	20,49	20,54	20,51	20,47	20,51	20,47	20,42	20,46	20,43	20,45	20,43	20,39	20,47	20,44	20,48	20,45	20,45	20,41	20,42	20,47	20,42	20,45	20,48	20,49	20,48	20,45	20,36	20,35	20,38	20,39	20,43	20,44	20,45	20,35	20,37	20,49	20,49	20,43	20,41	20,36	20,46	20,48	20,43	20,47	20,40	20,42	20,44	20,55	20,48	20,38	20,34	20,45	20,48	20,50	20,46	20,38	20,40	20,42	20,48	20,51	20,43	20,49	20,37	20,38	20,46	20,44	20,30	20,32	20,33	20,34	20,38	20,38	20,38	20,45	20,41	20,44	20,41	20,34	20,46	20,53	20,42	20,39	20,40	20,41	20,42	20,49	20,53	20,38	20,40	20,44	20,40	20,44	20,42	20,34	20,37	20,36	20,36	20,50	20,46	20,43	20,34	20,34	20,39	20,39	20,37	20,33	20,32	20,40	20,43	20,47	20,39	20,39	20,42	20,53	20,53	20,54	20,43	20,39	20,38	20,42	20,46	20,47	20,43	20,44	20,39	20,23	20,28	20,45	20,46	20,45	20,42	20,37	20,38	20,32	20,32	20,46	20,36	20,27	20,36	20,40	20,44	20,38	20,41	20,44	20,46	20,47	20,39	20,36	20,39	20,45	20,35	20,35	20,26	20,28	20,41	20,36	20,37	20,35	20,37	20,35	20,33	20,33	20,40	20,38	20,36	20,34	20,39	20,34	20,37	20,41	20,39	20,40	20,44	20,33	20,37	20,35	20,33	20,28	20,32	20,30	20,32	20,42	20,28	20,20	20,31	20,42	20,39	20,33	20,34	20,28	20,31	20,44	20,41	20,34	20,28	20,31	20,29	20,29	20,34	20,37	20,43	20,44	20,35	20,26	20,28	20,31	20,41	20,41	20,41	20,46	20,40	20,39	20,47	20,49	20,42	20,47	20,29	20,28	20,30	20,33	20,40	20,35	20,32	20,29	20,37	20,40	20,47	20,47	20,43	20,30	20,24	20,21	20,31	20,38	20,33	20,31	20,43	20,44	20,40	20,46	20,39	20,34	20,27	20,25	20,37	20,39	20,42	20,35	20,23	20,26	20,33	20,39	20,51	20,48	20,41	20,34	20,35	20,32	20,38	20,38	20,31	20,30	20,33	20,32	20,27	20,25	20,27	20,33	20,30	20,29	20,25	20,20	20,35	20,37	20,31	20,22	20,21	20,22	20,32	20,38	20,24	20,18	20,29	20,32	20,35	20,28	20,22	20,27	20,26	20,30	20,27	20,31	20,35	20,39	20,39	20,38	20,27	20,24	20,39	20,49	20,28	20,24	20,30	20,36	20,34	20,33	20,33	20,29	20,33	20,34	20,34	20,32	20,34	20,30	20,15	20,22	20,38	20,31	20,26	20,29	20,29	20,20	20,18	20,20	20,26	20,30	20,16	20,10	20,27	20,26	20,27	
20,33	20,36	20,29	20,22	20,36	20,21	20,28	20,43	20,35	20,31	20,26	20,27	20,23	20,18	20,29	20,27	20,40	20,38	20,40	20,37	20,23	20,22	20,24	20,39	20,38	20,39	20,41	20,30	20,41	20,42	20,34	20,33	20,31	20,34	20,27	20,37	20,51	20,48	20,46	20,48	20,45	20,30	20,30	20,30	20,34	20,35	20,39	20,37	20,33	20,33	20,34	20,39	20,45	20,38	20,48	20,43	20,31	20,36	20,46	20,43	20,34	20,36	20,39	20,31	20,24	20,42	20,47	20,39	20,44	20,39	20,32	20,40	20,42	20,51	20,44	20,39	20,45	20,50	20,47	20,40	20,33	20,40	20,38	20,36	20,42	20,32	20,36	20,36	20,39	20,53	20,44	20,41	20,34	20,41	20,42	20,43	20,43	20,49	20,48	20,45	20,42	20,40	20,43	20,50	20,40	20,36	20,41	20,41	20,55	20,50	20,45	20,45	20,45	20,58	20,49	20,44	20,28	20,32	20,41	20,39	20,37	20,44	20,50	20,49	20,38	20,38	20,38	20,40	20,41	20,51	20,41	20,39	20,37	20,40	20,42	20,49	20,47	20,38	20,40	20,52	20,48	20,39	20,43	20,40	20,36	20,38	20,42	20,48	20,35	20,33	20,32	20,30	20,33	20,45	20,52	20,49	20,47	20,44	20,42	20,43	20,33	20,39	20,44	20,47	20,44	20,35	20,37	20,36	20,39	20,44	20,37	20,33	20,32	20,35	20,45	20,44	20,39	20,42	20,36	20,45	20,42	20,33	20,37	20,39	20,45	20,45	20,43	20,50	20,45	20,49	20,48	20,47	20,51	20,42	20,38	20,46	20,45	20,42	20,40	20,40	20,43	20,52	20,47	20,48	20,48	20,44	20,46	20,43	20,43	20,43	20,41	20,42	20,47	20,45	20,40	20,40	20,45	20,48	20,52	20,48	20,40	20,46	20,45	20,41	20,36	20,39	20,40	20,37	20,45	20,51	20,49	20,49	20,43	20,44	20,38	20,40	20,47	20,49	20,47	20,55	20,54	20,56	20,55	20,56	20,43	20,41	20,42	20,47	20,48	20,46	20,39	20,40	20,43	20,47	20,42	20,43	20,43	20,49	20,44	20,43	20,47	20,44	20,47	20,49	20,48	20,45	20,46	20,45	20,47	20,57	20,51	20,48	20,46	20,44	20,53	20,54	20,51	20,41	20,38	20,39	20,44	20,39	20,43	20,53	20,55	20,45	20,46	20,56	20,59	20,57	20,53	20,45	20,44	20,50	20,47	20,40	20,43	20,45	20,40	20,49	20,43	20,41	20,42	20,52	20,44	20,41	20,42	20,47	20,43	20,48	20,54	20,48	20,46	20,51	20,39	20,37	20,47	20,45	20,38	20,42	20,49	20,44	20,46	20,44	20,45	20,44	20,44	20,42	20,44	20,45	20,45	20,50	20,53	20,52	20,52	20,45	20,46	20,42	20,44	20,46	20,49	20,47	20,40	20,41	20,48	20,56	20,53	20,51	20,40	20,38	20,55	20,47	20,48	20,45	20,45	20,42	20,49	20,50	20,34	20,35	20,44	20,49	20,42	20,42	20,42	20,40	20,45	20,47	20,38	20,41	20,44	20,42	20,38	20,35	20,40	20,39	20,41	20,37	20,37	20,46	20,34	20,35	20,39	20,45	20,50	20,42	20,28	20,47	20,44	20,40	20,44	20,41	20,46	20,46	20,46	20,51	20,39	20,37	20,44	20,45	20,40	20,41	20,39	20,42	20,41	20,36	20,42	20,43	20,38	20,29	20,29	20,34	20,34	20,39	20,33	20,37	20,29	20,39	20,42	20,39	20,38	20,43	20,46	20,48	20,49	20,37	20,41	20,43	20,44	20,44	20,43	20,40	20,49	20,39	20,29	20,30	20,42	20,52	20,47	20,42	20,43	20,43	20,41	20,37	20,45	20,43	20,24	20,33	20,37	20,44	20,45	20,46	20,41	20,40	20,45	20,39	20,37	20,48	20,40	20,34	20,37	20,37	20,33	20,35	20,35	20,42	20,40	20,37	20,39	20,35	20,37	20,41	20,32	20,31	20,35	20,36	20,37	20,39	20,42	20,51	20,41	20,41	20,32	20,36	20,43	20,39	20,41	20,32	20,35	20,39	20,38	20,33	20,28	20,30	20,34	20,29	20,27	20,35	20,22	20,28	20,39	20,47	20,37	20,39	20,44	20,38	20,36	20,34	20,30	20,34	20,31	20,28	20,27	20,27	20,38	20,40	20,36	20,40	20,46	20,47	20,37	20,47	20,38	20,42	20,45	20,36	20,36	20,32	20,35	20,32	20,36	20,31	20,33	20,36	20,40	20,49	20,47	20,35	20,32	20,28	20,25	20,26	20,37	20,42	20,34	20,35	20,40	20,30	20,40	20,36	20,37	20,36	20,26	20,31	20,36	20,40	20,38	20,35	20,26	20,29	20,33	20,43	20,42	20,37	20,34	20,34	20,37	20,41	20,41	20,38	20,33	20,33	20,41	20,34	20,22	20,20	20,28	20,40	20,35	20,28	20,28	20,35	20,31	20,34	20,33	20,23	20,26	20,28	20,29	20,26	20,24	20,24	20,28	20,38	20,35	20,27	20,37	20,31	20,28	20,40	20,37	20,28	20,25	20,29	20,34	20,29	20,20	20,26	20,38	20,19	20,27	20,25	20,21	20,24	20,34	20,32	20,33	20,30	20,31	20,35	20,26	20,33	20,31	20,23	20,18	20,27	20,27	20,30	20,30	20,34	20,28	20,22	20,23	20,32	20,27	20,19	20,10	20,19	20,31	20,32	
20,28	20,24	20,36	20,31	20,32	20,35	20,32	20,35	20,31	20,31	20,21	20,25	20,23	20,29	20,35	20,25	20,32	20,35	20,38	20,41	20,28	20,36	20,29	20,35	20,36	20,36	20,46	20,38	20,34	20,39	20,32	20,31	20,29	20,31	20,34	20,39	20,46	20,45	20,40	20,36	20,41	20,30	20,35	20,38	20,33	20,38	20,39	20,42	20,32	20,28	20,25	20,33	20,48	20,48	20,50	20,43	20,32	20,36	20,35	20,36	20,41	20,43	20,47	20,39	20,32	20,48	20,39	20,39	20,39	20,42	20,35	20,43	20,48	20,56	20,51	20,42	20,46	20,51	20,38	20,35	20,39	20,40	20,38	20,35	20,39	20,33	20,32	20,37	20,43	20,54	20,50	20,42	20,42	20,45	20,43	20,43	20,46	20,43	20,48	20,48	20,42	20,39	20,43	20,47	20,43	20,39	20,47	20,42	20,43	20,43	20,43	20,47	20,48	20,57	20,60	20,52	20,33	20,33	20,39	20,42	20,37	20,43	20,46	20,45	20,39	20,39	20,35	20,34	20,40	20,44	20,42	20,42	20,44	20,39	20,45	20,48	20,41	20,37	20,27	20,40	20,41	20,45	20,36	20,34	20,39	20,39	20,36	20,47	20,43	20,34	20,32	20,34	20,37	20,45	20,47	20,46	20,39	20,43	20,40	20,38	20,43	20,38	20,40	20,31	20,39	20,45	20,37	20,38	20,38	20,39	20,41	20,34	20,34	20,40	20,43	20,41	20,42	20,45	20,48	20,47	20,44	20,37	20,38	20,42	20,43	20,43	20,37	20,43	20,44	20,44	20,43	20,51	20,52	20,43	20,48	20,53	20,52	20,39	20,42	20,42	20,40	20,46	20,37	20,35	20,38	20,38	20,41	20,42	20,45	20,47	20,42	20,44	20,48	20,51	20,41	20,36	20,43	20,48	20,49	20,40	20,39	20,41	20,38	20,43	20,37	20,34	20,44	20,38	20,42	20,56	20,54	20,50	20,44	20,43	20,42	20,35	20,43	20,44	20,54	20,51	20,52	20,52	20,57	20,48	20,38	20,42	20,41	20,45	20,42	20,43	20,37	20,35	20,37	20,40	20,46	20,43	20,47	20,48	20,49	20,41	20,36	20,41	20,49	20,51	20,53	20,48	20,42	20,41	20,45	20,54	20,49	20,52	20,50	20,49	20,54	20,49	20,49	20,50	20,44	20,39	20,44	20,43	20,34	20,36	20,47	20,44	20,41	20,46	20,51	20,55	20,48	20,44	20,45	20,44	20,41	20,36	20,37	20,44	20,51	20,48	20,40	20,43	20,44	20,38	20,43	20,44	20,42	20,45	20,44	20,47	20,54	20,49	20,46	20,45	20,42	20,36	20,50	20,51	20,37	20,35	20,42	20,44	20,41	20,38	20,44	20,45	20,46	20,43	20,39	20,41	20,46	20,47	20,53	20,49	20,49	20,49	20,51	20,49	20,45	20,50	20,47	20,47	20,40	20,45	20,50	20,48	20,42	20,40	20,45	20,35	20,41	20,50	20,52	20,44	20,39	20,40	20,51	20,48	20,40	20,38	20,41	20,42	20,42	20,43	20,42	20,41	20,47	20,45	20,34	20,43	20,47	20,42	20,48	20,47	20,43	20,42	20,41	20,39	20,39	20,45	20,39	20,29	20,36	20,43	20,50	20,43	20,41	20,47	20,42	20,37	20,44	20,43	20,46	20,50	20,45	20,46	20,43	20,47	20,47	20,42	20,42	20,35	20,45	20,45	20,38	20,45	20,45	20,39	20,41	20,35	20,42	20,44	20,38	20,42	20,40	20,33	20,35	20,44	20,48	20,38	20,37	20,48	20,46	20,44	20,44	20,36	20,38	20,47	20,45	20,41	20,39	20,41	20,45	20,40	20,39	20,33	20,46	20,47	20,41	20,44	20,40	20,44	20,41	20,41	20,45	20,46	20,39	20,39	20,43	20,33	20,39	20,40	20,42	20,41	20,43	20,50	20,46	20,44	20,38	20,38	20,39	20,33	20,42	20,40	20,31	20,48	20,48	20,40	20,41	20,48	20,43	20,36	20,38	20,38	20,31	20,29	20,36	20,47	20,38	20,43	20,47	20,38	20,35	20,37	20,45	20,42	20,41	20,34	20,34	20,37	20,35	20,38	20,41	20,36	20,32	20,26	20,24	20,30	20,25	20,27	20,40	20,43	20,40	20,34	20,42	20,35	20,42	20,39	20,27	20,30	20,36	20,37	20,26	20,30	20,36	20,38	20,30	20,33	20,41	20,40	20,32	20,44	20,36	20,34	20,44	20,36	20,31	20,37	20,44	20,40	20,34	20,33	20,28	20,36	20,39	20,47	20,47	20,31	20,27	20,33	20,31	20,38	20,36	20,43	20,37	20,33	20,37	20,40	20,38	20,34	20,36	20,37	20,30	20,32	20,37	20,35	20,34	20,34	20,31	20,34	20,30	20,30	20,43	20,39	20,33	20,33	20,36	20,35	20,37	20,31	20,34	20,37	20,40	20,40	20,32	20,30	20,29	20,40	20,40	20,32	20,27	20,30	20,27	20,27	20,29	20,28	20,35	20,32	20,26	20,20	20,31	20,33	20,27	20,33	20,26	20,27	20,30	20,27	20,24	20,32	20,41	20,26	20,25	20,32	20,37	20,24	20,22	20,32	20,35	20,13	20,24	20,29	20,15	20,18	20,27	20,30	20,23	20,26	20,22	20,27	20,34	20,34	20,27	20,26	20,30	20,21	20,22	20,27	20,28	20,28	20,17	20,16	20,25	20,33	20,30	20,24	20,20	20,24	20,33	20,37	
20,20	20,24	20,19	20,27	20,26	20,32	20,42	20,35	20,32	20,28	20,20	20,24	20,32	20,29	20,33	20,19	20,25	20,41	20,36	20,37	20,30	20,28	20,25	20,32	20,29	20,31	20,42	20,43	20,41	20,36	20,34	20,34	20,32	20,29	20,34	20,41	20,41	20,38	20,38	20,40	20,44	20,33	20,30	20,34	20,32	20,37	20,46	20,43	20,37	20,34	20,29	20,38	20,47	20,47	20,46	20,39	20,39	20,43	20,41	20,38	20,44	20,40	20,39	20,41	20,33	20,38	20,38	20,36	20,39	20,42	20,46	20,41	20,46	20,51	20,44	20,47	20,48	20,45	20,40	20,36	20,40	20,42	20,41	20,33	20,32	20,33	20,31	20,42	20,39	20,49	20,44	20,43	20,34	20,37	20,42	20,45	20,42	20,38	20,37	20,42	20,48	20,44	20,45	20,38	20,34	20,34	20,44	20,37	20,32	20,37	20,40	20,38	20,34	20,35	20,36	20,56	20,42	20,35	20,40	20,43	20,35	20,38	20,38	20,39	20,39	20,39	20,41	20,37	20,33	20,36	20,41	20,45	20,45	20,44	20,48	20,44	20,37	20,40	20,35	20,37	20,44	20,37	20,38	20,39	20,43	20,38	20,49	20,41	20,45	20,39	20,38	20,36	20,33	20,41	20,54	20,47	20,34	20,34	20,39	20,41	20,42	20,44	20,39	20,39	20,37	20,44	20,40	20,38	20,44	20,45	20,39	20,44	20,43	20,37	20,41	20,47	20,37	20,43	20,54	20,49	20,36	20,35	20,46	20,41	20,45	20,42	20,33	20,37	20,43	20,42	20,37	20,46	20,44	20,38	20,46	20,53	20,54	20,42	20,41	20,35	20,34	20,46	20,48	20,34	20,35	20,35	20,36	20,31	20,44	20,47	20,43	20,38	20,45	20,40	20,40	20,38	20,38	20,45	20,41	20,40	20,39	20,39	20,38	20,40	20,40	20,39	20,48	20,50	20,45	20,46	20,48	20,48	20,40	20,44	20,46	20,44	20,46	20,47	20,56	20,47	20,45	20,53	20,49	20,46	20,32	20,36	20,39	20,42	20,44	20,42	20,44	20,36	20,36	20,37	20,45	20,54	20,54	20,45	20,46	20,48	20,39	20,39	20,43	20,50	20,53	20,50	20,46	20,43	20,40	20,46	20,49	20,50	20,46	20,43	20,49	20,49	20,45	20,50	20,54	20,44	20,44	20,50	20,42	20,37	20,37	20,39	20,45	20,42	20,41	20,43	20,48	20,46	20,47	20,46	20,43	20,34	20,31	20,40	20,40	20,51	20,46	20,37	20,45	20,45	20,43	20,41	20,45	20,49	20,40	20,48	20,49	20,49	20,55	20,52	20,43	20,38	20,43	20,52	20,45	20,42	20,43	20,47	20,45	20,40	20,48	20,48	20,44	20,43	20,42	20,44	20,43	20,44	20,42	20,39	20,38	20,42	20,49	20,49	20,43	20,52	20,57	20,50	20,43	20,47	20,53	20,49	20,43	20,38	20,43	20,42	20,40	20,42	20,46	20,44	20,42	20,48	20,50	20,46	20,42	20,44	20,44	20,45	20,41	20,39	20,44	20,43	20,45	20,47	20,40	20,46	20,53	20,45	20,45	20,46	20,44	20,44	20,41	20,42	20,46	20,42	20,40	20,41	20,38	20,41	20,49	20,47	20,45	20,48	20,44	20,35	20,39	20,40	20,44	20,45	20,42	20,42	20,41	20,49	20,52	20,42	20,51	20,46	20,48	20,46	20,38	20,39	20,47	20,39	20,39	20,33	20,35	20,51	20,46	20,48	20,41	20,33	20,40	20,49	20,38	20,36	20,36	20,46	20,48	20,40	20,43	20,43	20,36	20,34	20,43	20,43	20,45	20,45	20,51	20,45	20,41	20,38	20,41	20,47	20,48	20,44	20,36	20,40	20,39	20,39	20,36	20,39	20,42	20,45	20,45	20,44	20,38	20,38	20,38	20,45	20,48	20,49	20,44	20,46	20,41	20,36	20,37	20,35	20,43	20,49	20,38	20,41	20,36	20,35	20,37	20,42	20,36	20,35	20,33	20,37	20,34	20,30	20,38	20,44	20,46	20,41	20,42	20,45	20,45	20,41	20,36	20,36	20,39	20,34	20,33	20,36	20,30	20,26	20,40	20,42	20,35	20,26	20,23	20,31	20,35	20,38	20,43	20,39	20,29	20,37	20,27	20,27	20,43	20,35	20,33	20,33	20,39	20,37	20,25	20,24	20,41	20,39	20,39	20,38	20,41	20,37	20,31	20,40	20,40	20,35	20,37	20,34	20,31	20,23	20,41	20,44	20,40	20,38	20,35	20,40	20,39	20,41	20,41	20,40	20,34	20,34	20,35	20,31	20,32	20,33	20,38	20,35	20,51	20,42	20,33	20,35	20,34	20,30	20,23	20,32	20,33	20,35	20,47	20,37	20,38	20,31	20,29	20,34	20,44	20,42	20,32	20,40	20,39	20,32	20,36	20,32	20,27	20,32	20,40	20,38	20,30	20,35	20,32	20,35	20,32	20,30	20,33	20,40	20,34	20,30	20,27	20,31	20,36	20,31	20,30	20,29	20,34	20,36	20,35	20,35	20,35	20,39	20,36	20,23	20,27	20,28	20,30	20,30	20,23	20,34	20,31	20,27	20,25	20,43	20,36	20,22	20,29	20,33	20,19	20,16	20,31	20,30	20,25	20,25	20,24	20,24	20,34	20,35	20,25	20,22	20,29	20,28	20,20	20,27	20,27	20,26	20,23	20,24	20,19	20,28	20,27	20,20	20,23	20,33	20,38	20,43	
20,31	20,28	20,28	20,24	20,27	20,28	20,42	20,38	20,34	20,31	20,23	20,28	20,30	20,37	20,32	20,26	20,20	20,34	20,33	20,30	20,29	20,37	20,35	20,33	20,33	20,30	20,38	20,46	20,45	20,36	20,29	20,43	20,40	20,27	20,31	20,40	20,47	20,37	20,43	20,40	20,41	20,43	20,34	20,29	20,24	20,35	20,41	20,46	20,39	20,31	20,34	20,38	20,48	20,48	20,37	20,35	20,47	20,54	20,43	20,37	20,40	20,35	20,45	20,43	20,33	20,40	20,42	20,35	20,35	20,40	20,48	20,47	20,41	20,53	20,46	20,40	20,41	20,46	20,43	20,40	20,38	20,38	20,40	20,38	20,29	20,34	20,35	20,38	20,32	20,40	20,38	20,41	20,37	20,36	20,44	20,43	20,44	20,46	20,45	20,40	20,44	20,39	20,44	20,41	20,42	20,43	20,41	20,36	20,31	20,31	20,46	20,37	20,30	20,31	20,37	20,47	20,35	20,30	20,35	20,54	20,36	20,35	20,37	20,49	20,46	20,35	20,36	20,44	20,33	20,26	20,40	20,40	20,43	20,43	20,50	20,47	20,43	20,38	20,38	20,38	20,40	20,39	20,47	20,41	20,43	20,41	20,51	20,55	20,42	20,44	20,43	20,43	20,33	20,41	20,53	20,46	20,32	20,31	20,34	20,44	20,46	20,41	20,34	20,42	20,49	20,39	20,37	20,39	20,39	20,42	20,45	20,46	20,44	20,46	20,41	20,39	20,38	20,40	20,49	20,53	20,44	20,36	20,42	20,33	20,43	20,42	20,31	20,43	20,47	20,38	20,33	20,39	20,44	20,35	20,43	20,44	20,45	20,41	20,41	20,34	20,33	20,41	20,46	20,47	20,43	20,41	20,40	20,32	20,39	20,51	20,48	20,39	20,36	20,35	20,43	20,50	20,45	20,45	20,48	20,43	20,42	20,40	20,41	20,42	20,36	20,39	20,49	20,46	20,54	20,51	20,44	20,49	20,41	20,51	20,47	20,47	20,46	20,45	20,54	20,50	20,43	20,50	20,49	20,40	20,37	20,41	20,47	20,46	20,47	20,48	20,52	20,49	20,38	20,44	20,48	20,51	20,56	20,55	20,47	20,49	20,47	20,42	20,41	20,55	20,53	20,53	20,45	20,43	20,45	20,47	20,46	20,49	20,43	20,36	20,43	20,51	20,46	20,44	20,47	20,46	20,42	20,44	20,41	20,46	20,42	20,41	20,47	20,41	20,42	20,49	20,39	20,43	20,42	20,45	20,44	20,45	20,48	20,42	20,39	20,47	20,53	20,50	20,46	20,51	20,45	20,37	20,43	20,50	20,41	20,51	20,44	20,45	20,55	20,57	20,44	20,44	20,46	20,43	20,42	20,51	20,50	20,51	20,51	20,50	20,52	20,57	20,51	20,51	20,53	20,50	20,47	20,49	20,47	20,47	20,44	20,44	20,44	20,47	20,44	20,40	20,49	20,54	20,41	20,52	20,49	20,44	20,52	20,49	20,50	20,50	20,50	20,44	20,47	20,50	20,43	20,44	20,44	20,48	20,42	20,43	20,45	20,47	20,43	20,39	20,40	20,39	20,46	20,52	20,42	20,42	20,51	20,51	20,39	20,37	20,39	20,45	20,46	20,46	20,48	20,42	20,41	20,42	20,42	20,43	20,45	20,35	20,34	20,46	20,57	20,44	20,35	20,41	20,43	20,43	20,42	20,49	20,42	20,39	20,47	20,53	20,49	20,51	20,52	20,46	20,36	20,39	20,35	20,33	20,33	20,31	20,33	20,41	20,45	20,43	20,35	20,36	20,44	20,50	20,55	20,41	20,46	20,47	20,47	20,42	20,41	20,42	20,33	20,41	20,39	20,42	20,44	20,44	20,47	20,44	20,35	20,39	20,48	20,39	20,36	20,48	20,42	20,44	20,48	20,44	20,38	20,35	20,37	20,35	20,34	20,42	20,38	20,36	20,39	20,47	20,50	20,47	20,40	20,62	20,51	20,38	20,43	20,37	20,41	20,39	20,35	20,42	20,34	20,33	20,43	20,44	20,40	20,33	20,37	20,39	20,40	20,39	20,43	20,39	20,36	20,41	20,39	20,41	20,45	20,46	20,41	20,36	20,39	20,33	20,36	20,47	20,29	20,24	20,29	20,34	20,34	20,31	20,25	20,35	20,42	20,37	20,40	20,47	20,31	20,31	20,34	20,29	20,40	20,38	20,33	20,37	20,34	20,32	20,31	20,26	20,41	20,38	20,35	20,42	20,41	20,37	20,34	20,36	20,33	20,32	20,39	20,37	20,43	20,38	20,37	20,35	20,33	20,38	20,38	20,38	20,37	20,33	20,44	20,41	20,35	20,38	20,42	20,31	20,30	20,37	20,35	20,42	20,51	20,44	20,31	20,26	20,35	20,40	20,26	20,29	20,33	20,37	20,40	20,38	20,29	20,32	20,26	20,39	20,47	20,39	20,35	20,34	20,41	20,40	20,36	20,35	20,34	20,37	20,38	20,38	20,35	20,36	20,35	20,39	20,38	20,27	20,34	20,38	20,33	20,32	20,27	20,28	20,34	20,32	20,28	20,31	20,33	20,37	20,28	20,35	20,29	20,39	20,36	20,34	20,23	20,29	20,26	20,24	20,25	20,19	20,28	20,22	20,28	20,33	20,37	20,30	20,41	20,40	20,29	20,22	20,33	20,38	20,29	20,30	20,31	20,32	20,29	20,30	20,27	20,30	20,24	20,22	20,17	20,23	20,23	20,27	20,29	20,23	20,34	20,32	20,24	20,23	20,21	20,32	20,36	20,36	
20,37	20,34	20,26	20,26	20,28	20,24	20,35	20,37	20,26	20,31	20,26	20,29	20,30	20,34	20,30	20,29	20,27	20,26	20,28	20,37	20,26	20,29	20,32	20,23	20,29	20,33	20,34	20,33	20,38	20,36	20,29	20,45	20,51	20,28	20,16	20,29	20,40	20,31	20,50	20,53	20,39	20,40	20,43	20,37	20,38	20,44	20,43	20,41	20,41	20,35	20,33	20,42	20,44	20,46	20,41	20,41	20,42	20,40	20,27	20,32	20,31	20,46	20,43	20,49	20,40	20,40	20,49	20,41	20,41	20,36	20,39	20,46	20,53	20,53	20,44	20,29	20,34	20,52	20,51	20,42	20,42	20,42	20,34	20,33	20,32	20,32	20,33	20,34	20,30	20,37	20,38	20,33	20,28	20,41	20,45	20,44	20,39	20,40	20,46	20,44	20,49	20,45	20,40	20,44	20,45	20,46	20,42	20,41	20,32	20,30	20,39	20,40	20,35	20,43	20,52	20,54	20,39	20,28	20,34	20,47	20,49	20,47	20,46	20,48	20,49	20,47	20,41	20,39	20,38	20,34	20,39	20,34	20,39	20,40	20,43	20,41	20,47	20,44	20,37	20,33	20,40	20,46	20,53	20,52	20,41	20,36	20,43	20,53	20,42	20,45	20,48	20,44	20,39	20,41	20,47	20,46	20,33	20,27	20,31	20,43	20,42	20,42	20,40	20,43	20,47	20,44	20,44	20,44	20,39	20,41	20,46	20,46	20,42	20,39	20,40	20,45	20,45	20,42	20,46	20,45	20,46	20,41	20,44	20,44	20,48	20,45	20,33	20,41	20,46	20,48	20,41	20,36	20,42	20,41	20,43	20,45	20,49	20,40	20,37	20,40	20,42	20,43	20,43	20,48	20,46	20,39	20,42	20,40	20,40	20,41	20,47	20,48	20,33	20,42	20,39	20,45	20,52	20,51	20,53	20,51	20,43	20,44	20,43	20,44	20,38	20,40	20,44	20,48	20,49	20,53	20,40	20,46	20,43	20,55	20,46	20,45	20,47	20,49	20,47	20,51	20,49	20,48	20,44	20,45	20,38	20,43	20,51	20,49	20,46	20,49	20,52	20,52	20,42	20,48	20,50	20,45	20,54	20,47	20,42	20,39	20,44	20,41	20,54	20,61	20,52	20,46	20,46	20,42	20,51	20,44	20,42	20,45	20,40	20,42	20,48	20,46	20,48	20,46	20,45	20,48	20,45	20,40	20,32	20,46	20,50	20,46	20,55	20,49	20,49	20,60	20,47	20,38	20,51	20,50	20,51	20,51	20,56	20,54	20,48	20,52	20,44	20,51	20,49	20,44	20,48	20,42	20,35	20,41	20,39	20,45	20,45	20,49	20,48	20,51	20,44	20,44	20,50	20,49	20,48	20,47	20,43	20,46	20,50	20,50	20,51	20,55	20,56	20,51	20,58	20,48	20,52	20,54	20,47	20,46	20,47	20,44	20,44	20,41	20,46	20,51	20,47	20,46	20,47	20,53	20,45	20,44	20,47	20,44	20,46	20,54	20,52	20,50	20,47	20,50	20,48	20,43	20,44	20,48	20,45	20,48	20,53	20,45	20,44	20,45	20,40	20,38	20,42	20,50	20,43	20,46	20,51	20,46	20,44	20,39	20,42	20,44	20,49	20,58	20,51	20,47	20,40	20,45	20,49	20,47	20,49	20,45	20,36	20,46	20,57	20,52	20,37	20,38	20,44	20,44	20,49	20,49	20,43	20,40	20,45	20,48	20,48	20,42	20,47	20,51	20,38	20,40	20,43	20,37	20,40	20,37	20,37	20,47	20,46	20,44	20,38	20,44	20,42	20,46	20,58	20,50	20,53	20,50	20,46	20,42	20,42	20,44	20,47	20,41	20,42	20,42	20,39	20,43	20,47	20,41	20,34	20,39	20,51	20,43	20,38	20,42	20,42	20,42	20,45	20,40	20,40	20,38	20,33	20,38	20,38	20,43	20,45	20,39	20,33	20,42	20,49	20,48	20,38	20,46	20,49	20,44	20,49	20,41	20,44	20,47	20,38	20,40	20,36	20,40	20,41	20,40	20,41	20,38	20,39	20,39	20,43	20,43	20,36	20,34	20,38	20,37	20,36	20,41	20,43	20,46	20,41	20,37	20,40	20,38	20,39	20,42	20,34	20,28	20,39	20,38	20,30	20,29	20,33	20,38	20,40	20,38	20,36	20,44	20,40	20,33	20,32	20,28	20,31	20,37	20,38	20,35	20,37	20,35	20,36	20,21	20,33	20,33	20,29	20,40	20,45	20,35	20,37	20,36	20,38	20,38	20,39	20,36	20,45	20,37	20,33	20,33	20,26	20,30	20,34	20,38	20,37	20,35	20,41	20,38	20,27	20,36	20,41	20,40	20,41	20,38	20,37	20,41	20,47	20,38	20,34	20,27	20,27	20,30	20,36	20,29	20,31	20,34	20,32	20,28	20,30	20,30	20,25	20,37	20,45	20,43	20,28	20,27	20,36	20,42	20,30	20,35	20,43	20,40	20,34	20,31	20,34	20,37	20,32	20,38	20,38	20,29	20,27	20,32	20,26	20,27	20,31	20,28	20,39	20,42	20,32	20,26	20,24	20,32	20,31	20,30	20,28	20,32	20,36	20,32	20,29	20,34	20,30	20,25	20,23	20,19	20,26	20,31	20,31	20,26	20,31	20,34	20,34	20,28	20,32	20,25	20,29	20,36	20,26	20,31	20,34	20,27	20,29	20,24	20,26	20,29	20,28	20,24	20,18	20,26	20,32	20,27	20,30	20,22	20,22	20,33	20,25	20,19	20,18	20,29	20,29	20,27	
20,37	20,29	20,20	20,21	20,32	20,32	20,31	20,24	20,30	20,34	20,27	20,17	20,27	20,36	20,28	20,32	20,36	20,32	20,27	20,30	20,31	20,33	20,42	20,34	20,34	20,32	20,33	20,20	20,24	20,41	20,33	20,38	20,45	20,38	20,22	20,28	20,41	20,26	20,32	20,57	20,40	20,32	20,31	20,34	20,35	20,39	20,38	20,33	20,36	20,31	20,43	20,50	20,44	20,32	20,35	20,42	20,46	20,38	20,37	20,36	20,34	20,43	20,43	20,38	20,34	20,32	20,42	20,38	20,43	20,34	20,34	20,45	20,51	20,47	20,31	20,32	20,35	20,40	20,46	20,55	20,41	20,40	20,34	20,29	20,32	20,32	20,38	20,42	20,39	20,41	20,41	20,36	20,33	20,41	20,39	20,34	20,42	20,40	20,38	20,31	20,45	20,52	20,39	20,39	20,37	20,37	20,38	20,43	20,41	20,30	20,42	20,49	20,43	20,47	20,59	20,57	20,40	20,27	20,34	20,49	20,42	20,48	20,47	20,42	20,37	20,47	20,43	20,34	20,41	20,40	20,43	20,36	20,38	20,38	20,33	20,37	20,45	20,40	20,37	20,40	20,36	20,42	20,49	20,46	20,38	20,33	20,36	20,38	20,43	20,40	20,49	20,49	20,42	20,45	20,40	20,39	20,36	20,38	20,39	20,40	20,37	20,39	20,43	20,45	20,47	20,42	20,47	20,42	20,42	20,41	20,44	20,48	20,41	20,44	20,48	20,47	20,47	20,48	20,46	20,44	20,39	20,41	20,42	20,36	20,47	20,41	20,37	20,43	20,39	20,43	20,38	20,36	20,38	20,35	20,40	20,46	20,37	20,37	20,34	20,38	20,40	20,47	20,41	20,48	20,53	20,38	20,35	20,37	20,43	20,43	20,46	20,49	20,50	20,44	20,44	20,45	20,50	20,52	20,51	20,52	20,47	20,45	20,38	20,36	20,41	20,45	20,44	20,44	20,43	20,44	20,42	20,44	20,39	20,43	20,41	20,47	20,52	20,50	20,49	20,46	20,50	20,43	20,50	20,51	20,41	20,44	20,47	20,45	20,49	20,53	20,50	20,39	20,36	20,41	20,40	20,49	20,47	20,49	20,44	20,42	20,41	20,44	20,56	20,56	20,45	20,44	20,50	20,49	20,52	20,46	20,45	20,44	20,41	20,44	20,49	20,48	20,43	20,40	20,41	20,46	20,47	20,45	20,35	20,39	20,52	20,49	20,54	20,51	20,49	20,57	20,42	20,45	20,40	20,47	20,49	20,51	20,46	20,48	20,48	20,52	20,47	20,46	20,45	20,51	20,49	20,47	20,39	20,35	20,41	20,44	20,43	20,44	20,49	20,46	20,42	20,39	20,41	20,50	20,54	20,42	20,40	20,41	20,50	20,58	20,45	20,50	20,47	20,40	20,46	20,50	20,47	20,50	20,43	20,49	20,51	20,43	20,46	20,45	20,47	20,54	20,54	20,49	20,47	20,54	20,52	20,45	20,49	20,43	20,45	20,50	20,53	20,52	20,49	20,47	20,51	20,52	20,53	20,53	20,47	20,50	20,49	20,47	20,51	20,49	20,46	20,45	20,41	20,47	20,48	20,54	20,52	20,43	20,47	20,47	20,45	20,42	20,47	20,50	20,41	20,37	20,40	20,38	20,52	20,48	20,51	20,43	20,40	20,43	20,54	20,51	20,46	20,41	20,35	20,37	20,50	20,48	20,43	20,44	20,43	20,42	20,46	20,48	20,38	20,42	20,42	20,40	20,46	20,46	20,42	20,32	20,37	20,49	20,40	20,41	20,40	20,39	20,34	20,35	20,44	20,39	20,44	20,44	20,40	20,41	20,47	20,46	20,43	20,45	20,43	20,48	20,44	20,40	20,38	20,36	20,33	20,29	20,40	20,50	20,43	20,40	20,38	20,40	20,45	20,44	20,43	20,44	20,42	20,45	20,44	20,44	20,48	20,40	20,37	20,38	20,45	20,42	20,44	20,45	20,41	20,38	20,34	20,36	20,46	20,44	20,34	20,32	20,39	20,41	20,42	20,35	20,37	20,40	20,38	20,38	20,41	20,39	20,38	20,42	20,42	20,44	20,36	20,36	20,38	20,48	20,41	20,32	20,34	20,42	20,40	20,41	20,38	20,32	20,32	20,30	20,25	20,33	20,44	20,41	20,34	20,41	20,37	20,43	20,36	20,33	20,32	20,18	20,23	20,35	20,39	20,40	20,34	20,39	20,41	20,30	20,31	20,40	20,39	20,45	20,44	20,33	20,32	20,33	20,36	20,46	20,38	20,35	20,38	20,33	20,32	20,31	20,25	20,27	20,25	20,37	20,39	20,41	20,40	20,30	20,23	20,30	20,30	20,31	20,41	20,41	20,41	20,41	20,39	20,35	20,26	20,24	20,32	20,27	20,32	20,34	20,33	20,33	20,39	20,34	20,31	20,30	20,22	20,28	20,35	20,34	20,30	20,36	20,40	20,45	20,31	20,26	20,25	20,32	20,29	20,28	20,28	20,23	20,31	20,25	20,36	20,35	20,29	20,30	20,27	20,29	20,28	20,33	20,37	20,34	20,31	20,24	20,31	20,38	20,35	20,35	20,35	20,42	20,40	20,31	20,33	20,29	20,21	20,13	20,20	20,29	20,34	20,26	20,27	20,33	20,32	20,30	20,30	20,30	20,26	20,32	20,35	20,35	20,30	20,20	20,22	20,29	20,40	20,29	20,20	20,21	20,23	20,27	20,30	20,31	20,30	20,27	20,18	20,24	20,25	20,22	20,17	20,22	20,21	20,17	20,17	20,18	
20,27	20,27	20,24	20,28	20,40	20,36	20,24	20,19	20,23	20,24	20,20	20,22	20,24	20,34	20,35	20,31	20,32	20,30	20,28	20,28	20,27	20,33	20,37	20,42	20,45	20,26	20,36	20,30	20,27	20,30	20,33	20,28	20,36	20,30	20,33	20,44	20,43	20,35	20,38	20,47	20,44	20,32	20,35	20,34	20,31	20,21	20,27	20,42	20,39	20,38	20,39	20,32	20,39	20,37	20,32	20,29	20,43	20,45	20,42	20,42	20,30	20,40	20,45	20,42	20,34	20,28	20,33	20,34	20,38	20,32	20,40	20,42	20,37	20,44	20,40	20,36	20,37	20,37	20,41	20,40	20,38	20,36	20,33	20,31	20,29	20,28	20,41	20,36	20,39	20,49	20,39	20,42	20,41	20,37	20,43	20,35	20,40	20,39	20,40	20,40	20,39	20,42	20,44	20,35	20,32	20,34	20,37	20,44	20,39	20,37	20,31	20,40	20,44	20,51	20,50	20,49	20,34	20,39	20,38	20,38	20,36	20,40	20,53	20,44	20,38	20,39	20,43	20,37	20,40	20,46	20,47	20,45	20,38	20,41	20,43	20,36	20,43	20,44	20,31	20,38	20,42	20,41	20,39	20,43	20,37	20,43	20,33	20,38	20,42	20,37	20,47	20,47	20,44	20,36	20,40	20,44	20,30	20,38	20,39	20,41	20,44	20,40	20,43	20,46	20,47	20,42	20,44	20,40	20,37	20,44	20,44	20,44	20,34	20,39	20,48	20,45	20,39	20,49	20,45	20,35	20,42	20,42	20,35	20,40	20,46	20,46	20,40	20,48	20,48	20,40	20,35	20,35	20,43	20,39	20,39	20,49	20,41	20,38	20,39	20,37	20,37	20,46	20,45	20,49	20,50	20,43	20,42	20,34	20,41	20,50	20,53	20,42	20,45	20,41	20,38	20,46	20,42	20,43	20,51	20,48	20,44	20,44	20,45	20,36	20,36	20,37	20,42	20,34	20,34	20,42	20,40	20,50	20,45	20,38	20,42	20,50	20,46	20,47	20,47	20,48	20,47	20,46	20,46	20,43	20,41	20,44	20,42	20,42	20,45	20,53	20,53	20,44	20,37	20,37	20,39	20,47	20,49	20,44	20,48	20,47	20,44	20,43	20,42	20,44	20,43	20,45	20,54	20,49	20,57	20,55	20,46	20,52	20,44	20,36	20,48	20,41	20,45	20,51	20,51	20,43	20,44	20,44	20,43	20,40	20,47	20,47	20,44	20,47	20,44	20,43	20,39	20,48	20,39	20,36	20,42	20,47	20,53	20,45	20,45	20,51	20,46	20,46	20,50	20,54	20,50	20,41	20,41	20,37	20,45	20,52	20,53	20,42	20,48	20,51	20,37	20,37	20,42	20,47	20,46	20,44	20,39	20,41	20,49	20,55	20,51	20,48	20,43	20,40	20,42	20,52	20,51	20,46	20,44	20,48	20,48	20,46	20,48	20,45	20,49	20,44	20,48	20,56	20,49	20,45	20,47	20,55	20,53	20,50	20,51	20,51	20,53	20,54	20,51	20,47	20,44	20,46	20,52	20,48	20,46	20,42	20,41	20,39	20,41	20,46	20,45	20,52	20,43	20,45	20,51	20,56	20,54	20,43	20,46	20,46	20,42	20,37	20,40	20,45	20,42	20,34	20,32	20,40	20,46	20,45	20,53	20,48	20,35	20,41	20,44	20,46	20,43	20,44	20,40	20,34	20,39	20,42	20,40	20,46	20,46	20,43	20,41	20,42	20,42	20,42	20,40	20,45	20,35	20,42	20,35	20,36	20,41	20,58	20,43	20,37	20,41	20,46	20,42	20,35	20,32	20,29	20,36	20,47	20,48	20,38	20,44	20,46	20,39	20,40	20,48	20,45	20,39	20,36	20,34	20,34	20,34	20,33	20,35	20,39	20,43	20,33	20,40	20,44	20,42	20,40	20,42	20,33	20,32	20,41	20,40	20,41	20,42	20,43	20,38	20,38	20,40	20,42	20,52	20,49	20,44	20,38	20,29	20,31	20,45	20,32	20,37	20,41	20,45	20,43	20,42	20,37	20,38	20,43	20,43	20,38	20,45	20,44	20,37	20,39	20,37	20,41	20,37	20,38	20,34	20,35	20,41	20,34	20,30	20,29	20,29	20,34	20,40	20,27	20,30	20,27	20,24	20,32	20,37	20,36	20,37	20,41	20,33	20,30	20,36	20,36	20,34	20,32	20,29	20,34	20,35	20,40	20,36	20,36	20,37	20,30	20,31	20,33	20,34	20,37	20,35	20,37	20,28	20,26	20,35	20,38	20,39	20,41	20,38	20,31	20,33	20,29	20,23	20,33	20,29	20,31	20,35	20,36	20,44	20,33	20,32	20,34	20,34	20,28	20,40	20,41	20,42	20,44	20,37	20,29	20,29	20,24	20,32	20,34	20,34	20,33	20,33	20,32	20,33	20,38	20,33	20,26	20,25	20,31	20,33	20,38	20,28	20,31	20,38	20,38	20,29	20,24	20,24	20,26	20,31	20,29	20,35	20,24	20,28	20,30	20,29	20,30	20,28	20,30	20,29	20,31	20,27	20,30	20,31	20,26	20,24	20,32	20,32	20,31	20,29	20,37	20,35	20,35	20,31	20,27	20,35	20,30	20,21	20,26	20,29	20,24	20,31	20,30	20,18	20,24	20,33	20,25	20,26	20,31	20,28	20,33	20,38	20,28	20,21	20,26	20,23	20,34	20,38	20,27	20,23	20,23	20,18	20,19	20,19	20,31	20,24	20,27	20,25	20,32	20,30	20,25	20,25	20,21	20,30	20,25	20,23	20,22	
20,25	20,20	20,33	20,32	20,37	20,40	20,27	20,31	20,39	20,42	20,28	20,27	20,34	20,32	20,31	20,36	20,33	20,29	20,38	20,44	20,29	20,33	20,28	20,32	20,42	20,30	20,32	20,35	20,34	20,32	20,27	20,32	20,35	20,25	20,33	20,44	20,49	20,40	20,34	20,38	20,40	20,44	20,42	20,30	20,44	20,33	20,30	20,37	20,41	20,41	20,44	20,39	20,43	20,44	20,36	20,41	20,39	20,37	20,37	20,36	20,33	20,36	20,46	20,37	20,43	20,42	20,55	20,49	20,43	20,37	20,41	20,46	20,37	20,39	20,37	20,36	20,39	20,51	20,37	20,37	20,30	20,37	20,44	20,35	20,32	20,30	20,33	20,37	20,32	20,50	20,46	20,38	20,42	20,39	20,38	20,41	20,37	20,39	20,44	20,51	20,43	20,41	20,46	20,44	20,30	20,31	20,43	20,51	20,49	20,42	20,37	20,42	20,53	20,55	20,47	20,40	20,36	20,39	20,42	20,37	20,36	20,45	20,49	20,46	20,36	20,38	20,39	20,42	20,46	20,44	20,41	20,48	20,50	20,33	20,37	20,43	20,44	20,45	20,44	20,46	20,48	20,47	20,40	20,39	20,45	20,41	20,44	20,46	20,45	20,38	20,45	20,42	20,41	20,40	20,40	20,49	20,34	20,34	20,41	20,41	20,48	20,49	20,46	20,45	20,40	20,40	20,38	20,39	20,36	20,42	20,42	20,41	20,38	20,42	20,50	20,53	20,39	20,42	20,37	20,38	20,49	20,48	20,41	20,44	20,48	20,52	20,42	20,48	20,45	20,43	20,40	20,47	20,48	20,42	20,38	20,47	20,43	20,38	20,35	20,30	20,31	20,39	20,48	20,43	20,47	20,42	20,42	20,40	20,45	20,54	20,51	20,47	20,47	20,41	20,39	20,45	20,46	20,45	20,45	20,50	20,45	20,44	20,43	20,41	20,39	20,35	20,38	20,49	20,46	20,53	20,51	20,56	20,54	20,46	20,38	20,45	20,52	20,49	20,47	20,47	20,50	20,40	20,47	20,40	20,35	20,42	20,38	20,43	20,42	20,46	20,44	20,49	20,43	20,43	20,43	20,42	20,52	20,52	20,48	20,40	20,44	20,50	20,46	20,47	20,49	20,45	20,46	20,46	20,51	20,53	20,53	20,60	20,49	20,39	20,48	20,50	20,50	20,55	20,56	20,42	20,41	20,45	20,47	20,47	20,52	20,52	20,43	20,46	20,49	20,44	20,44	20,52	20,51	20,39	20,43	20,42	20,47	20,48	20,44	20,47	20,48	20,51	20,55	20,50	20,49	20,41	20,39	20,37	20,42	20,51	20,58	20,42	20,38	20,51	20,53	20,43	20,52	20,56	20,46	20,44	20,45	20,44	20,47	20,43	20,50	20,46	20,42	20,43	20,57	20,51	20,58	20,51	20,41	20,44	20,49	20,50	20,49	20,47	20,48	20,48	20,49	20,53	20,48	20,45	20,44	20,54	20,59	20,48	20,49	20,48	20,52	20,55	20,50	20,41	20,45	20,43	20,49	20,54	20,50	20,46	20,48	20,49	20,45	20,43	20,38	20,49	20,51	20,46	20,48	20,56	20,47	20,43	20,44	20,36	20,38	20,33	20,38	20,43	20,48	20,44	20,39	20,39	20,46	20,52	20,51	20,44	20,39	20,44	20,45	20,39	20,37	20,43	20,45	20,37	20,37	20,46	20,48	20,49	20,49	20,47	20,47	20,44	20,42	20,45	20,48	20,50	20,46	20,37	20,37	20,35	20,44	20,48	20,50	20,42	20,37	20,41	20,44	20,41	20,37	20,34	20,37	20,47	20,45	20,45	20,44	20,53	20,48	20,46	20,44	20,37	20,44	20,39	20,46	20,47	20,42	20,43	20,43	20,39	20,40	20,47	20,50	20,49	20,47	20,48	20,47	20,41	20,36	20,38	20,38	20,44	20,50	20,42	20,40	20,42	20,41	20,37	20,45	20,42	20,41	20,46	20,37	20,31	20,37	20,38	20,37	20,43	20,41	20,37	20,41	20,38	20,41	20,36	20,47	20,51	20,45	20,34	20,35	20,40	20,34	20,32	20,34	20,36	20,38	20,30	20,31	20,43	20,33	20,28	20,33	20,30	20,32	20,27	20,34	20,32	20,27	20,22	20,26	20,30	20,34	20,40	20,40	20,40	20,41	20,37	20,33	20,29	20,40	20,38	20,37	20,37	20,32	20,25	20,30	20,30	20,34	20,41	20,36	20,34	20,40	20,40	20,30	20,26	20,36	20,46	20,43	20,45	20,44	20,29	20,33	20,35	20,34	20,39	20,41	20,41	20,33	20,31	20,45	20,38	20,23	20,35	20,38	20,39	20,46	20,46	20,34	20,39	20,34	20,27	20,31	20,25	20,38	20,32	20,19	20,36	20,41	20,33	20,35	20,42	20,41	20,27	20,24	20,38	20,44	20,46	20,36	20,35	20,40	20,32	20,32	20,32	20,33	20,37	20,29	20,30	20,35	20,32	20,26	20,30	20,25	20,26	20,21	20,23	20,26	20,38	20,45	20,29	20,22	20,23	20,23	20,33	20,32	20,34	20,34	20,38	20,39	20,31	20,24	20,23	20,37	20,36	20,27	20,32	20,29	20,25	20,28	20,28	20,28	20,25	20,29	20,25	20,27	20,27	20,29	20,30	20,29	20,25	20,19	20,30	20,34	20,32	20,31	20,22	20,30	20,29	20,27	20,26	20,21	20,34	20,32	20,18	20,19	20,25	20,29	20,29	20,25	20,20	20,21	20,24	20,24	20,25	
20,23	20,18	20,32	20,30	20,33	20,38	20,37	20,32	20,28	20,33	20,36	20,30	20,33	20,36	20,27	20,41	20,41	20,32	20,41	20,44	20,38	20,37	20,38	20,36	20,45	20,39	20,36	20,37	20,39	20,43	20,36	20,40	20,34	20,20	20,28	20,34	20,43	20,34	20,26	20,28	20,32	20,35	20,40	20,32	20,41	20,41	20,38	20,41	20,42	20,41	20,44	20,45	20,46	20,46	20,33	20,38	20,51	20,43	20,37	20,38	20,34	20,32	20,29	20,39	20,42	20,45	20,46	20,58	20,51	20,39	20,38	20,40	20,35	20,37	20,38	20,28	20,38	20,53	20,45	20,38	20,24	20,31	20,37	20,32	20,30	20,29	20,34	20,35	20,36	20,48	20,46	20,30	20,32	20,37	20,37	20,31	20,38	20,46	20,42	20,42	20,43	20,35	20,46	20,52	20,42	20,43	20,38	20,42	20,51	20,51	20,50	20,49	20,46	20,47	20,45	20,48	20,38	20,42	20,37	20,37	20,34	20,45	20,49	20,42	20,28	20,38	20,42	20,42	20,46	20,36	20,36	20,40	20,44	20,33	20,35	20,41	20,41	20,44	20,48	20,54	20,45	20,44	20,43	20,45	20,38	20,34	20,44	20,52	20,45	20,38	20,48	20,42	20,35	20,40	20,45	20,43	20,36	20,41	20,42	20,40	20,34	20,42	20,39	20,38	20,36	20,42	20,38	20,40	20,47	20,47	20,46	20,47	20,45	20,42	20,52	20,51	20,40	20,44	20,39	20,36	20,44	20,47	20,38	20,39	20,45	20,45	20,40	20,38	20,43	20,41	20,41	20,43	20,45	20,39	20,47	20,46	20,52	20,38	20,31	20,34	20,41	20,40	20,46	20,44	20,46	20,47	20,42	20,44	20,46	20,47	20,45	20,46	20,48	20,47	20,43	20,50	20,53	20,56	20,49	20,48	20,52	20,44	20,47	20,40	20,42	20,44	20,43	20,50	20,56	20,56	20,50	20,47	20,49	20,45	20,40	20,39	20,51	20,49	20,44	20,49	20,41	20,44	20,44	20,48	20,41	20,47	20,48	20,46	20,47	20,47	20,49	20,50	20,46	20,44	20,44	20,45	20,52	20,64	20,62	20,47	20,40	20,46	20,46	20,46	20,50	20,55	20,55	20,49	20,45	20,49	20,47	20,53	20,52	20,45	20,44	20,50	20,55	20,48	20,49	20,51	20,47	20,52	20,46	20,45	20,49	20,53	20,54	20,45	20,44	20,50	20,44	20,51	20,49	20,43	20,37	20,44	20,44	20,48	20,45	20,45	20,42	20,53	20,47	20,44	20,47	20,49	20,42	20,40	20,35	20,49	20,54	20,47	20,41	20,51	20,45	20,40	20,52	20,59	20,45	20,43	20,45	20,47	20,43	20,39	20,39	20,51	20,42	20,38	20,46	20,47	20,59	20,59	20,45	20,45	20,51	20,51	20,52	20,55	20,50	20,49	20,52	20,50	20,43	20,43	20,48	20,50	20,53	20,53	20,47	20,48	20,46	20,50	20,48	20,42	20,45	20,42	20,51	20,50	20,46	20,52	20,53	20,49	20,44	20,48	20,45	20,53	20,51	20,48	20,52	20,46	20,41	20,39	20,44	20,41	20,42	20,32	20,34	20,39	20,49	20,47	20,44	20,46	20,48	20,49	20,56	20,49	20,44	20,44	20,51	20,41	20,40	20,48	20,51	20,45	20,45	20,47	20,41	20,51	20,54	20,46	20,45	20,46	20,46	20,45	20,43	20,51	20,48	20,51	20,47	20,49	20,43	20,42	20,43	20,48	20,47	20,44	20,40	20,47	20,41	20,38	20,42	20,46	20,49	20,40	20,43	20,50	20,47	20,47	20,38	20,39	20,38	20,44	20,47	20,50	20,45	20,46	20,48	20,43	20,44	20,45	20,46	20,53	20,49	20,44	20,42	20,36	20,32	20,38	20,39	20,40	20,44	20,39	20,39	20,40	20,43	20,44	20,40	20,41	20,39	20,47	20,40	20,34	20,37	20,42	20,42	20,44	20,44	20,40	20,38	20,35	20,39	20,46	20,36	20,43	20,42	20,34	20,39	20,44	20,35	20,37	20,42	20,38	20,36	20,32	20,33	20,42	20,37	20,36	20,42	20,37	20,34	20,36	20,44	20,29	20,26	20,30	20,34	20,31	20,30	20,34	20,43	20,44	20,36	20,33	20,35	20,35	20,35	20,42	20,41	20,37	20,33	20,26	20,29	20,30	20,36	20,41	20,39	20,40	20,47	20,47	20,36	20,28	20,37	20,39	20,43	20,41	20,36	20,30	20,40	20,43	20,36	20,41	20,44	20,39	20,32	20,29	20,38	20,38	20,28	20,33	20,32	20,35	20,42	20,46	20,40	20,29	20,31	20,34	20,36	20,27	20,34	20,34	20,22	20,28	20,44	20,36	20,25	20,38	20,41	20,38	20,29	20,34	20,46	20,39	20,43	20,45	20,42	20,39	20,34	20,27	20,29	20,37	20,37	20,24	20,30	20,32	20,29	20,31	20,30	20,20	20,20	20,30	20,31	20,35	20,46	20,34	20,30	20,27	20,30	20,29	20,30	20,35	20,34	20,38	20,38	20,35	20,23	20,22	20,31	20,30	20,31	20,28	20,34	20,24	20,24	20,34	20,31	20,33	20,20	20,24	20,28	20,20	20,34	20,35	20,30	20,26	20,24	20,19	20,34	20,38	20,35	20,28	20,34	20,35	20,34	20,33	20,22	20,30	20,33	20,12	20,21	20,23	20,24	20,26	20,28	20,32	20,23	20,24	20,29	20,28	
20,19	20,21	20,25	20,27	20,38	20,35	20,34	20,41	20,22	20,26	20,28	20,32	20,24	20,37	20,35	20,43	20,46	20,39	20,44	20,41	20,37	20,40	20,37	20,45	20,50	20,44	20,39	20,33	20,32	20,42	20,46	20,36	20,41	20,32	20,29	20,34	20,41	20,30	20,42	20,35	20,32	20,27	20,34	20,38	20,43	20,44	20,43	20,39	20,40	20,49	20,33	20,33	20,36	20,37	20,44	20,43	20,47	20,41	20,40	20,36	20,37	20,39	20,34	20,38	20,46	20,38	20,34	20,45	20,54	20,41	20,39	20,40	20,43	20,39	20,40	20,38	20,43	20,40	20,45	20,52	20,37	20,30	20,28	20,33	20,41	20,30	20,33	20,41	20,36	20,48	20,46	20,40	20,37	20,41	20,39	20,32	20,38	20,43	20,43	20,40	20,44	20,42	20,46	20,57	20,46	20,41	20,43	20,40	20,45	20,44	20,37	20,44	20,43	20,41	20,46	20,54	20,43	20,41	20,52	20,43	20,33	20,45	20,48	20,42	20,37	20,42	20,46	20,45	20,40	20,43	20,35	20,34	20,35	20,44	20,44	20,41	20,36	20,40	20,45	20,48	20,37	20,40	20,43	20,44	20,42	20,38	20,38	20,43	20,44	20,39	20,47	20,42	20,33	20,44	20,38	20,40	20,38	20,39	20,45	20,49	20,40	20,34	20,43	20,43	20,42	20,45	20,42	20,45	20,45	20,44	20,45	20,49	20,46	20,43	20,45	20,45	20,37	20,42	20,52	20,41	20,43	20,43	20,33	20,36	20,47	20,43	20,37	20,42	20,41	20,39	20,46	20,44	20,50	20,46	20,45	20,53	20,53	20,52	20,46	20,43	20,42	20,46	20,46	20,45	20,46	20,45	20,43	20,42	20,48	20,54	20,50	20,47	20,48	20,48	20,44	20,42	20,44	20,50	20,51	20,48	20,51	20,46	20,44	20,53	20,49	20,53	20,54	20,53	20,54	20,55	20,49	20,47	20,46	20,44	20,42	20,45	20,48	20,49	20,44	20,50	20,42	20,38	20,49	20,52	20,51	20,52	20,42	20,47	20,54	20,51	20,55	20,54	20,43	20,45	20,51	20,49	20,53	20,60	20,61	20,52	20,47	20,47	20,51	20,48	20,50	20,53	20,50	20,44	20,51	20,54	20,46	20,48	20,48	20,51	20,44	20,45	20,47	20,48	20,48	20,54	20,50	20,45	20,47	20,49	20,51	20,40	20,54	20,43	20,42	20,46	20,51	20,52	20,49	20,47	20,47	20,51	20,52	20,46	20,48	20,54	20,47	20,48	20,51	20,46	20,45	20,46	20,41	20,50	20,39	20,50	20,61	20,53	20,47	20,53	20,48	20,44	20,55	20,56	20,47	20,42	20,40	20,49	20,48	20,48	20,46	20,44	20,45	20,45	20,46	20,45	20,50	20,63	20,57	20,50	20,55	20,55	20,53	20,50	20,44	20,49	20,49	20,52	20,46	20,45	20,48	20,51	20,46	20,45	20,47	20,48	20,53	20,47	20,50	20,51	20,49	20,42	20,53	20,49	20,43	20,49	20,50	20,46	20,43	20,44	20,38	20,45	20,52	20,48	20,53	20,50	20,44	20,39	20,46	20,47	20,38	20,37	20,37	20,38	20,47	20,51	20,48	20,50	20,53	20,52	20,55	20,46	20,44	20,46	20,59	20,60	20,48	20,50	20,51	20,53	20,47	20,51	20,53	20,47	20,48	20,46	20,42	20,45	20,48	20,39	20,39	20,47	20,43	20,47	20,53	20,52	20,45	20,49	20,48	20,49	20,51	20,50	20,45	20,50	20,46	20,41	20,41	20,41	20,47	20,41	20,47	20,49	20,43	20,41	20,40	20,33	20,39	20,40	20,51	20,50	20,42	20,39	20,40	20,38	20,43	20,47	20,45	20,49	20,47	20,41	20,40	20,34	20,32	20,42	20,39	20,41	20,45	20,44	20,42	20,40	20,42	20,36	20,35	20,39	20,41	20,42	20,45	20,36	20,41	20,43	20,49	20,50	20,41	20,40	20,47	20,48	20,39	20,39	20,36	20,41	20,44	20,39	20,39	20,34	20,36	20,37	20,40	20,33	20,33	20,39	20,40	20,34	20,24	20,34	20,36	20,37	20,36	20,34	20,36	20,31	20,31	20,38	20,37	20,36	20,34	20,34	20,44	20,39	20,32	20,35	20,43	20,28	20,33	20,37	20,48	20,45	20,41	20,34	20,35	20,35	20,38	20,38	20,38	20,37	20,43	20,44	20,42	20,31	20,35	20,40	20,41	20,41	20,31	20,31	20,42	20,43	20,39	20,38	20,35	20,36	20,37	20,33	20,32	20,33	20,25	20,37	20,34	20,27	20,38	20,45	20,34	20,27	20,30	20,34	20,42	20,33	20,27	20,28	20,24	20,34	20,42	20,37	20,22	20,34	20,41	20,43	20,36	20,39	20,43	20,35	20,33	20,44	20,39	20,34	20,32	20,25	20,26	20,36	20,34	20,25	20,34	20,33	20,29	20,31	20,31	20,27	20,23	20,30	20,32	20,34	20,43	20,36	20,31	20,36	20,30	20,25	20,29	20,39	20,32	20,36	20,32	20,41	20,30	20,26	20,28	20,29	20,32	20,38	20,37	20,23	20,23	20,29	20,24	20,36	20,37	20,25	20,27	20,20	20,30	20,33	20,30	20,27	20,23	20,19	20,17	20,32	20,42	20,35	20,25	20,27	20,28	20,30	20,23	20,21	20,26	20,22	20,23	20,24	20,25	20,28	20,28	20,32	20,26	20,26	20,28	20,27	
20,26	20,24	20,22	20,30	20,35	20,32	20,31	20,29	20,31	20,28	20,34	20,30	20,26	20,38	20,31	20,32	20,34	20,36	20,45	20,42	20,32	20,33	20,35	20,35	20,38	20,23	20,29	20,26	20,33	20,37	20,36	20,41	20,38	20,41	20,31	20,39	20,39	20,26	20,43	20,51	20,40	20,26	20,29	20,44	20,50	20,50	20,46	20,35	20,41	20,49	20,38	20,37	20,46	20,44	20,41	20,40	20,42	20,44	20,41	20,38	20,31	20,45	20,41	20,41	20,38	20,31	20,28	20,43	20,47	20,34	20,33	20,43	20,44	20,47	20,42	20,36	20,54	20,38	20,41	20,46	20,42	20,39	20,34	20,43	20,50	20,39	20,40	20,38	20,45	20,52	20,46	20,43	20,40	20,42	20,42	20,44	20,44	20,38	20,38	20,44	20,47	20,39	20,48	20,56	20,44	20,38	20,41	20,43	20,43	20,43	20,42	20,41	20,42	20,43	20,49	20,54	20,40	20,40	20,51	20,46	20,38	20,45	20,49	20,43	20,40	20,37	20,38	20,48	20,44	20,33	20,38	20,36	20,37	20,45	20,45	20,46	20,41	20,43	20,42	20,48	20,41	20,40	20,44	20,45	20,42	20,44	20,41	20,46	20,49	20,46	20,42	20,46	20,39	20,43	20,41	20,40	20,38	20,43	20,45	20,48	20,49	20,38	20,40	20,47	20,45	20,50	20,47	20,45	20,45	20,39	20,35	20,37	20,44	20,50	20,42	20,41	20,43	20,42	20,49	20,45	20,48	20,48	20,41	20,41	20,45	20,43	20,41	20,42	20,40	20,41	20,48	20,47	20,52	20,43	20,39	20,41	20,50	20,49	20,41	20,45	20,44	20,51	20,50	20,48	20,52	20,53	20,43	20,40	20,46	20,53	20,51	20,52	20,45	20,48	20,43	20,44	20,45	20,50	20,55	20,46	20,51	20,57	20,50	20,56	20,57	20,48	20,52	20,40	20,47	20,51	20,45	20,47	20,48	20,49	20,47	20,51	20,46	20,45	20,44	20,53	20,45	20,42	20,48	20,51	20,51	20,52	20,46	20,45	20,51	20,47	20,44	20,45	20,45	20,50	20,51	20,51	20,56	20,60	20,59	20,49	20,49	20,57	20,58	20,55	20,54	20,53	20,44	20,40	20,49	20,54	20,49	20,55	20,48	20,44	20,48	20,37	20,45	20,51	20,54	20,50	20,48	20,44	20,40	20,50	20,56	20,46	20,47	20,53	20,46	20,50	20,47	20,53	20,53	20,47	20,41	20,50	20,50	20,48	20,48	20,53	20,47	20,47	20,54	20,52	20,48	20,46	20,46	20,52	20,49	20,49	20,49	20,50	20,50	20,53	20,51	20,51	20,59	20,54	20,53	20,53	20,45	20,47	20,49	20,48	20,53	20,50	20,42	20,46	20,51	20,50	20,52	20,55	20,58	20,53	20,54	20,52	20,47	20,41	20,44	20,49	20,53	20,48	20,51	20,51	20,48	20,46	20,47	20,47	20,46	20,47	20,53	20,54	20,51	20,50	20,49	20,45	20,51	20,51	20,41	20,45	20,46	20,45	20,41	20,40	20,35	20,45	20,55	20,60	20,48	20,57	20,57	20,42	20,44	20,57	20,51	20,45	20,48	20,49	20,47	20,42	20,52	20,55	20,53	20,50	20,58	20,46	20,37	20,44	20,56	20,49	20,54	20,47	20,47	20,56	20,55	20,57	20,55	20,47	20,45	20,50	20,47	20,42	20,47	20,46	20,39	20,44	20,46	20,44	20,47	20,46	20,50	20,52	20,54	20,51	20,45	20,49	20,49	20,53	20,60	20,47	20,47	20,45	20,42	20,45	20,49	20,53	20,45	20,37	20,42	20,39	20,37	20,42	20,47	20,49	20,47	20,40	20,40	20,42	20,41	20,39	20,47	20,40	20,43	20,42	20,41	20,40	20,40	20,44	20,46	20,39	20,44	20,49	20,43	20,40	20,41	20,39	20,28	20,37	20,41	20,36	20,44	20,36	20,40	20,41	20,50	20,48	20,37	20,33	20,40	20,47	20,43	20,40	20,36	20,37	20,42	20,39	20,37	20,39	20,37	20,31	20,35	20,36	20,35	20,35	20,45	20,43	20,27	20,31	20,36	20,32	20,39	20,29	20,27	20,29	20,41	20,38	20,40	20,40	20,39	20,33	20,40	20,38	20,37	20,40	20,40	20,33	20,40	20,36	20,39	20,46	20,46	20,40	20,35	20,31	20,37	20,41	20,41	20,39	20,40	20,40	20,36	20,37	20,34	20,45	20,42	20,34	20,31	20,25	20,45	20,42	20,41	20,44	20,42	20,35	20,47	20,40	20,43	20,39	20,33	20,33	20,34	20,31	20,36	20,39	20,33	20,34	20,39	20,38	20,42	20,34	20,38	20,37	20,26	20,26	20,39	20,42	20,39	20,35	20,40	20,42	20,40	20,39	20,38	20,34	20,31	20,39	20,33	20,29	20,27	20,34	20,31	20,35	20,33	20,24	20,27	20,40	20,31	20,39	20,31	20,27	20,26	20,31	20,28	20,28	20,32	20,33	20,42	20,39	20,33	20,18	20,28	20,43	20,40	20,42	20,42	20,31	20,29	20,28	20,27	20,23	20,33	20,33	20,28	20,27	20,35	20,29	20,29	20,32	20,42	20,31	20,28	20,30	20,28	20,29	20,31	20,33	20,31	20,23	20,12	20,26	20,31	20,31	20,27	20,24	20,35	20,26	20,26	20,34	20,28	20,32	20,26	20,29	20,31	20,30	20,33	20,30	20,24	20,26	20,25	20,31	
20,29	20,24	20,21	20,26	20,23	20,26	20,32	20,29	20,31	20,30	20,30	20,37	20,28	20,31	20,38	20,39	20,31	20,28	20,38	20,41	20,36	20,32	20,36	20,33	20,37	20,31	20,29	20,26	20,38	20,35	20,30	20,43	20,44	20,38	20,36	20,43	20,43	20,28	20,39	20,47	20,43	20,30	20,28	20,38	20,37	20,46	20,52	20,44	20,41	20,47	20,38	20,39	20,42	20,45	20,43	20,46	20,47	20,38	20,37	20,30	20,31	20,41	20,40	20,42	20,39	20,39	20,35	20,47	20,44	20,38	20,41	20,47	20,45	20,47	20,44	20,44	20,47	20,39	20,36	20,45	20,43	20,38	20,29	20,40	20,43	20,34	20,33	20,39	20,43	20,46	20,55	20,49	20,32	20,31	20,35	20,40	20,42	20,39	20,35	20,36	20,40	20,35	20,43	20,50	20,41	20,40	20,40	20,33	20,27	20,42	20,54	20,44	20,40	20,42	20,39	20,54	20,39	20,39	20,47	20,39	20,41	20,44	20,41	20,36	20,36	20,41	20,38	20,46	20,53	20,37	20,31	20,34	20,47	20,43	20,44	20,51	20,38	20,47	20,46	20,39	20,44	20,41	20,33	20,38	20,40	20,41	20,42	20,43	20,46	20,45	20,41	20,41	20,36	20,42	20,49	20,45	20,35	20,43	20,40	20,39	20,37	20,42	20,42	20,40	20,39	20,37	20,46	20,45	20,48	20,42	20,34	20,33	20,39	20,44	20,38	20,36	20,33	20,49	20,45	20,46	20,48	20,46	20,45	20,46	20,41	20,36	20,37	20,39	20,41	20,51	20,51	20,46	20,52	20,49	20,42	20,43	20,41	20,50	20,41	20,37	20,48	20,55	20,54	20,49	20,48	20,53	20,51	20,44	20,47	20,49	20,52	20,44	20,44	20,44	20,45	20,44	20,45	20,45	20,51	20,49	20,46	20,50	20,52	20,47	20,48	20,48	20,49	20,43	20,45	20,45	20,39	20,43	20,45	20,47	20,41	20,48	20,45	20,41	20,42	20,52	20,58	20,49	20,51	20,53	20,48	20,50	20,53	20,50	20,45	20,49	20,49	20,46	20,43	20,49	20,45	20,57	20,55	20,61	20,62	20,45	20,34	20,52	20,53	20,59	20,59	20,53	20,48	20,42	20,43	20,53	20,56	20,55	20,50	20,51	20,52	20,51	20,43	20,42	20,44	20,48	20,50	20,54	20,45	20,48	20,50	20,49	20,53	20,56	20,50	20,52	20,53	20,55	20,50	20,40	20,40	20,47	20,55	20,50	20,52	20,48	20,40	20,45	20,47	20,58	20,51	20,45	20,47	20,48	20,51	20,54	20,48	20,45	20,49	20,50	20,50	20,52	20,55	20,51	20,53	20,52	20,45	20,51	20,52	20,43	20,47	20,50	20,48	20,45	20,50	20,52	20,49	20,51	20,53	20,55	20,49	20,46	20,51	20,45	20,47	20,52	20,51	20,53	20,54	20,56	20,51	20,45	20,47	20,48	20,45	20,44	20,55	20,51	20,51	20,48	20,51	20,49	20,50	20,47	20,43	20,46	20,50	20,47	20,40	20,45	20,45	20,41	20,51	20,57	20,46	20,52	20,53	20,42	20,44	20,54	20,53	20,51	20,53	20,48	20,45	20,47	20,49	20,48	20,52	20,48	20,58	20,47	20,35	20,43	20,51	20,50	20,46	20,42	20,43	20,50	20,59	20,59	20,49	20,43	20,50	20,54	20,49	20,47	20,46	20,47	20,42	20,42	20,52	20,40	20,48	20,45	20,42	20,48	20,47	20,45	20,40	20,43	20,48	20,44	20,55	20,51	20,51	20,52	20,39	20,36	20,36	20,42	20,48	20,37	20,38	20,44	20,36	20,35	20,40	20,49	20,42	20,43	20,53	20,51	20,40	20,36	20,45	20,39	20,47	20,47	20,43	20,43	20,39	20,52	20,40	20,34	20,37	20,45	20,44	20,39	20,40	20,45	20,38	20,40	20,40	20,37	20,32	20,43	20,36	20,44	20,51	20,45	20,35	20,42	20,40	20,37	20,34	20,40	20,45	20,37	20,35	20,46	20,37	20,36	20,41	20,34	20,27	20,33	20,38	20,31	20,39	20,39	20,30	20,29	20,37	20,40	20,39	20,35	20,34	20,38	20,39	20,34	20,31	20,35	20,32	20,33	20,37	20,41	20,35	20,43	20,43	20,34	20,41	20,47	20,31	20,40	20,40	20,35	20,29	20,21	20,30	20,37	20,36	20,34	20,40	20,39	20,32	20,36	20,34	20,49	20,48	20,36	20,26	20,32	20,38	20,40	20,41	20,43	20,40	20,34	20,46	20,36	20,41	20,39	20,31	20,35	20,36	20,38	20,38	20,31	20,30	20,38	20,44	20,42	20,38	20,31	20,39	20,33	20,23	20,29	20,35	20,33	20,36	20,41	20,41	20,33	20,31	20,37	20,37	20,34	20,35	20,39	20,31	20,32	20,25	20,29	20,39	20,39	20,35	20,38	20,33	20,31	20,33	20,38	20,39	20,26	20,24	20,32	20,32	20,33	20,25	20,21	20,35	20,42	20,32	20,21	20,22	20,36	20,31	20,38	20,35	20,33	20,27	20,21	20,22	20,22	20,24	20,30	20,25	20,25	20,33	20,34	20,28	20,34	20,40	20,35	20,25	20,32	20,37	20,28	20,32	20,29	20,39	20,35	20,25	20,22	20,28	20,24	20,27	20,25	20,28	20,26	20,30	20,44	20,32	20,27	20,26	20,32	20,33	20,32	20,24	20,23	20,25	20,18	20,22	20,17	
20,31	20,28	20,32	20,31	20,30	20,32	20,35	20,34	20,31	20,28	20,28	20,31	20,25	20,26	20,37	20,41	20,33	20,27	20,36	20,40	20,33	20,38	20,35	20,39	20,40	20,36	20,33	20,26	20,23	20,26	20,29	20,37	20,41	20,36	20,37	20,43	20,45	20,24	20,31	20,37	20,36	20,24	20,35	20,33	20,26	20,34	20,44	20,45	20,38	20,44	20,36	20,38	20,43	20,42	20,43	20,37	20,43	20,39	20,40	20,37	20,38	20,38	20,44	20,40	20,44	20,39	20,44	20,47	20,50	20,46	20,49	20,47	20,43	20,44	20,45	20,41	20,43	20,42	20,39	20,42	20,43	20,43	20,33	20,36	20,33	20,24	20,31	20,39	20,34	20,41	20,50	20,42	20,29	20,34	20,45	20,37	20,42	20,45	20,42	20,38	20,46	20,34	20,38	20,49	20,39	20,37	20,37	20,31	20,30	20,41	20,49	20,43	20,41	20,46	20,44	20,51	20,39	20,33	20,40	20,34	20,23	20,29	20,43	20,37	20,38	20,44	20,46	20,42	20,54	20,39	20,40	20,35	20,46	20,47	20,41	20,44	20,42	20,44	20,45	20,45	20,44	20,42	20,35	20,37	20,42	20,40	20,41	20,42	20,40	20,38	20,33	20,38	20,44	20,47	20,50	20,51	20,39	20,44	20,43	20,38	20,33	20,38	20,48	20,51	20,43	20,36	20,42	20,38	20,47	20,45	20,42	20,41	20,39	20,44	20,39	20,41	20,34	20,42	20,50	20,49	20,46	20,43	20,43	20,47	20,44	20,35	20,33	20,37	20,39	20,41	20,39	20,42	20,54	20,52	20,53	20,50	20,44	20,48	20,48	20,36	20,41	20,53	20,52	20,47	20,49	20,49	20,47	20,46	20,50	20,55	20,54	20,48	20,50	20,47	20,44	20,48	20,45	20,47	20,49	20,50	20,51	20,46	20,45	20,44	20,37	20,43	20,50	20,45	20,49	20,54	20,41	20,45	20,43	20,47	20,45	20,43	20,50	20,50	20,50	20,55	20,55	20,44	20,42	20,50	20,51	20,51	20,48	20,49	20,51	20,57	20,56	20,39	20,37	20,50	20,47	20,50	20,56	20,52	20,54	20,45	20,37	20,44	20,43	20,48	20,54	20,38	20,41	20,45	20,46	20,50	20,55	20,51	20,41	20,51	20,49	20,49	20,42	20,40	20,46	20,51	20,52	20,53	20,56	20,49	20,57	20,54	20,51	20,53	20,56	20,55	20,52	20,56	20,50	20,44	20,44	20,46	20,51	20,54	20,45	20,42	20,38	20,43	20,49	20,53	20,60	20,51	20,49	20,42	20,49	20,59	20,52	20,51	20,50	20,48	20,49	20,54	20,62	20,56	20,50	20,44	20,49	20,54	20,49	20,40	20,49	20,51	20,52	20,49	20,46	20,55	20,51	20,50	20,53	20,49	20,51	20,53	20,54	20,52	20,46	20,52	20,58	20,55	20,52	20,56	20,56	20,56	20,51	20,51	20,46	20,51	20,51	20,56	20,56	20,54	20,49	20,49	20,48	20,50	20,43	20,51	20,52	20,45	20,42	20,48	20,54	20,46	20,42	20,51	20,54	20,49	20,47	20,45	20,43	20,49	20,55	20,51	20,48	20,48	20,49	20,46	20,47	20,48	20,47	20,48	20,52	20,44	20,40	20,46	20,55	20,50	20,47	20,47	20,51	20,55	20,47	20,49	20,48	20,46	20,52	20,55	20,49	20,49	20,47	20,44	20,45	20,46	20,49	20,42	20,46	20,45	20,38	20,43	20,47	20,42	20,36	20,37	20,42	20,42	20,41	20,36	20,47	20,51	20,43	20,37	20,38	20,44	20,52	20,39	20,38	20,46	20,45	20,40	20,40	20,45	20,39	20,39	20,46	20,46	20,49	20,44	20,44	20,39	20,35	20,41	20,43	20,45	20,36	20,42	20,42	20,38	20,40	20,45	20,35	20,38	20,36	20,36	20,37	20,42	20,40	20,34	20,38	20,36	20,38	20,39	20,49	20,44	20,35	20,43	20,48	20,40	20,42	20,40	20,42	20,43	20,40	20,45	20,37	20,42	20,40	20,36	20,43	20,34	20,37	20,32	20,37	20,39	20,33	20,32	20,35	20,37	20,36	20,30	20,43	20,41	20,39	20,34	20,35	20,34	20,33	20,36	20,32	20,42	20,30	20,37	20,38	20,32	20,32	20,36	20,29	20,35	20,39	20,29	20,26	20,28	20,35	20,32	20,34	20,33	20,46	20,36	20,35	20,38	20,36	20,44	20,47	20,42	20,30	20,30	20,33	20,34	20,35	20,40	20,34	20,33	20,37	20,41	20,40	20,42	20,28	20,30	20,37	20,34	20,40	20,29	20,34	20,35	20,39	20,41	20,39	20,29	20,33	20,23	20,25	20,27	20,40	20,27	20,27	20,38	20,41	20,35	20,23	20,34	20,49	20,42	20,37	20,42	20,31	20,36	20,26	20,21	20,33	20,40	20,38	20,31	20,35	20,37	20,34	20,38	20,39	20,33	20,27	20,34	20,32	20,31	20,38	20,22	20,25	20,32	20,20	20,20	20,20	20,33	20,35	20,33	20,35	20,33	20,30	20,26	20,20	20,27	20,30	20,30	20,38	20,36	20,33	20,25	20,23	20,25	20,35	20,46	20,26	20,30	20,29	20,17	20,26	20,36	20,36	20,34	20,29	20,28	20,24	20,26	20,26	20,24	20,28	20,39	20,31	20,39	20,37	20,26	20,26	20,29	20,29	20,35	20,31	20,28	20,22	20,15	20,18	20,19	
20,32	20,34	20,35	20,35	20,31	20,33	20,46	20,39	20,34	20,36	20,33	20,37	20,35	20,34	20,32	20,30	20,25	20,31	20,31	20,35	20,33	20,28	20,36	20,39	20,38	20,40	20,42	20,37	20,28	20,28	20,35	20,36	20,35	20,34	20,31	20,36	20,40	20,24	20,30	20,35	20,32	20,33	20,38	20,37	20,35	20,45	20,49	20,46	20,46	20,47	20,44	20,44	20,46	20,40	20,40	20,38	20,42	20,40	20,35	20,36	20,40	20,45	20,51	20,46	20,39	20,40	20,36	20,46	20,43	20,44	20,39	20,44	20,46	20,49	20,49	20,32	20,35	20,43	20,35	20,31	20,42	20,42	20,34	20,33	20,41	20,26	20,31	20,31	20,31	20,44	20,57	20,48	20,38	20,37	20,36	20,32	20,37	20,47	20,45	20,36	20,40	20,40	20,48	20,42	20,35	20,34	20,33	20,31	20,35	20,36	20,44	20,42	20,37	20,42	20,46	20,52	20,48	20,43	20,37	20,36	20,31	20,33	20,38	20,49	20,41	20,40	20,36	20,43	20,49	20,40	20,42	20,41	20,41	20,42	20,42	20,44	20,46	20,44	20,43	20,44	20,42	20,37	20,40	20,43	20,42	20,41	20,42	20,51	20,36	20,34	20,35	20,34	20,48	20,46	20,43	20,43	20,38	20,41	20,48	20,44	20,39	20,32	20,50	20,47	20,38	20,45	20,39	20,30	20,41	20,41	20,36	20,44	20,31	20,48	20,52	20,41	20,39	20,38	20,42	20,44	20,43	20,44	20,46	20,44	20,50	20,51	20,41	20,42	20,39	20,35	20,33	20,30	20,40	20,45	20,48	20,59	20,46	20,46	20,40	20,38	20,36	20,49	20,51	20,48	20,50	20,43	20,47	20,49	20,47	20,57	20,50	20,41	20,45	20,47	20,38	20,44	20,49	20,48	20,53	20,51	20,48	20,38	20,42	20,45	20,40	20,42	20,45	20,43	20,45	20,49	20,47	20,52	20,47	20,48	20,47	20,51	20,51	20,53	20,51	20,55	20,56	20,44	20,45	20,47	20,45	20,48	20,50	20,46	20,50	20,54	20,50	20,39	20,41	20,50	20,47	20,45	20,48	20,42	20,50	20,48	20,42	20,45	20,47	20,43	20,46	20,35	20,38	20,46	20,50	20,61	20,55	20,55	20,45	20,49	20,55	20,55	20,49	20,47	20,50	20,52	20,47	20,40	20,45	20,51	20,47	20,50	20,51	20,53	20,57	20,58	20,47	20,44	20,40	20,42	20,43	20,36	20,47	20,45	20,45	20,39	20,45	20,49	20,44	20,46	20,53	20,58	20,56	20,42	20,45	20,57	20,48	20,49	20,47	20,48	20,49	20,55	20,65	20,62	20,61	20,49	20,47	20,54	20,46	20,44	20,49	20,53	20,48	20,51	20,47	20,47	20,50	20,53	20,45	20,48	20,54	20,58	20,57	20,51	20,48	20,49	20,51	20,50	20,47	20,59	20,55	20,54	20,57	20,47	20,49	20,52	20,51	20,49	20,58	20,57	20,48	20,42	20,47	20,47	20,41	20,52	20,56	20,47	20,43	20,47	20,49	20,49	20,43	20,44	20,51	20,48	20,48	20,49	20,47	20,49	20,53	20,52	20,51	20,52	20,48	20,41	20,48	20,44	20,48	20,53	20,56	20,53	20,44	20,50	20,55	20,47	20,43	20,51	20,54	20,56	20,43	20,41	20,45	20,51	20,50	20,47	20,43	20,42	20,43	20,43	20,41	20,50	20,46	20,47	20,45	20,39	20,36	20,44	20,53	20,53	20,37	20,41	20,42	20,39	20,40	20,40	20,42	20,47	20,45	20,43	20,40	20,43	20,43	20,40	20,41	20,53	20,50	20,42	20,42	20,42	20,45	20,42	20,47	20,43	20,49	20,52	20,46	20,46	20,40	20,36	20,39	20,42	20,42	20,38	20,43	20,42	20,44	20,43	20,37	20,37	20,45	20,38	20,37	20,42	20,42	20,33	20,36	20,41	20,38	20,32	20,35	20,41	20,39	20,41	20,46	20,39	20,35	20,41	20,41	20,40	20,43	20,42	20,34	20,50	20,43	20,39	20,49	20,48	20,36	20,31	20,38	20,37	20,32	20,32	20,40	20,42	20,42	20,28	20,34	20,29	20,28	20,33	20,44	20,41	20,35	20,46	20,37	20,41	20,36	20,36	20,39	20,34	20,35	20,37	20,31	20,33	20,38	20,35	20,26	20,28	20,38	20,31	20,30	20,37	20,45	20,44	20,41	20,47	20,42	20,47	20,41	20,36	20,34	20,35	20,29	20,31	20,35	20,34	20,34	20,35	20,40	20,37	20,36	20,38	20,37	20,37	20,32	20,30	20,38	20,40	20,37	20,27	20,28	20,30	20,34	20,30	20,35	20,36	20,32	20,37	20,38	20,40	20,37	20,41	20,39	20,38	20,28	20,33	20,43	20,38	20,29	20,31	20,32	20,33	20,33	20,28	20,32	20,33	20,34	20,38	20,31	20,32	20,33	20,38	20,28	20,28	20,37	20,32	20,35	20,30	20,30	20,26	20,28	20,36	20,29	20,25	20,23	20,30	20,26	20,38	20,41	20,30	20,25	20,24	20,38	20,29	20,40	20,31	20,25	20,31	20,30	20,25	20,24	20,21	20,30	20,28	20,31	20,36	20,30	20,21	20,30	20,46	20,35	20,29	20,29	20,32	20,26	20,23	20,31	20,21	20,30	20,35	20,33	20,29	20,32	20,26	20,17	20,21	20,23	20,22	20,32	20,27	20,27	20,21	20,26	20,29	
20,35	20,26	20,24	20,33	20,32	20,34	20,47	20,38	20,30	20,39	20,30	20,32	20,30	20,41	20,36	20,37	20,28	20,32	20,38	20,37	20,37	20,35	20,41	20,44	20,36	20,44	20,47	20,35	20,29	20,23	20,41	20,37	20,33	20,35	20,34	20,35	20,32	20,36	20,37	20,36	20,25	20,36	20,45	20,44	20,34	20,50	20,54	20,43	20,47	20,47	20,50	20,45	20,40	20,42	20,39	20,45	20,51	20,46	20,38	20,34	20,33	20,39	20,53	20,44	20,46	20,41	20,43	20,52	20,49	20,40	20,38	20,33	20,37	20,44	20,43	20,31	20,24	20,44	20,39	20,29	20,34	20,37	20,31	20,35	20,38	20,36	20,30	20,33	20,35	20,46	20,52	20,51	20,48	20,40	20,39	20,29	20,28	20,43	20,52	20,36	20,33	20,39	20,44	20,41	20,35	20,37	20,39	20,39	20,39	20,32	20,44	20,47	20,42	20,41	20,44	20,62	20,43	20,41	20,49	20,36	20,29	20,43	20,49	20,38	20,38	20,43	20,37	20,38	20,45	20,43	20,42	20,47	20,42	20,40	20,42	20,42	20,35	20,37	20,38	20,38	20,41	20,37	20,37	20,44	20,44	20,38	20,44	20,45	20,43	20,44	20,46	20,37	20,44	20,39	20,37	20,39	20,38	20,47	20,49	20,40	20,31	20,33	20,43	20,39	20,34	20,47	20,48	20,37	20,42	20,40	20,37	20,41	20,38	20,47	20,46	20,45	20,41	20,42	20,42	20,38	20,43	20,44	20,40	20,42	20,49	20,49	20,47	20,43	20,26	20,34	20,37	20,33	20,38	20,36	20,41	20,48	20,53	20,42	20,33	20,33	20,39	20,48	20,48	20,45	20,49	20,44	20,45	20,49	20,56	20,53	20,43	20,41	20,50	20,47	20,42	20,43	20,45	20,47	20,52	20,48	20,43	20,43	20,43	20,44	20,44	20,48	20,48	20,42	20,47	20,52	20,52	20,55	20,54	20,48	20,49	20,49	20,45	20,49	20,50	20,52	20,58	20,55	20,50	20,48	20,42	20,50	20,46	20,45	20,44	20,45	20,47	20,47	20,53	20,52	20,48	20,44	20,44	20,45	20,47	20,50	20,44	20,50	20,49	20,52	20,49	20,43	20,41	20,49	20,52	20,57	20,51	20,51	20,50	20,48	20,56	20,58	20,52	20,50	20,51	20,50	20,48	20,48	20,50	20,50	20,51	20,49	20,53	20,52	20,63	20,67	20,56	20,41	20,38	20,44	20,43	20,49	20,53	20,46	20,46	20,45	20,42	20,50	20,51	20,41	20,49	20,54	20,48	20,48	20,49	20,56	20,53	20,52	20,54	20,45	20,51	20,52	20,55	20,57	20,56	20,53	20,48	20,46	20,44	20,45	20,51	20,57	20,52	20,51	20,47	20,45	20,54	20,56	20,53	20,51	20,62	20,59	20,58	20,55	20,50	20,51	20,49	20,48	20,45	20,50	20,52	20,50	20,49	20,48	20,40	20,46	20,47	20,51	20,54	20,52	20,47	20,47	20,60	20,51	20,41	20,51	20,50	20,50	20,51	20,47	20,49	20,48	20,49	20,47	20,53	20,48	20,54	20,54	20,55	20,56	20,54	20,49	20,45	20,43	20,47	20,46	20,46	20,50	20,46	20,46	20,49	20,53	20,46	20,50	20,50	20,51	20,52	20,49	20,51	20,53	20,46	20,49	20,48	20,59	20,58	20,41	20,39	20,35	20,41	20,43	20,37	20,43	20,51	20,49	20,52	20,40	20,38	20,41	20,48	20,51	20,47	20,49	20,37	20,37	20,46	20,33	20,41	20,40	20,46	20,41	20,39	20,38	20,41	20,44	20,38	20,37	20,47	20,42	20,42	20,47	20,42	20,44	20,44	20,47	20,41	20,46	20,44	20,46	20,39	20,39	20,45	20,46	20,42	20,45	20,43	20,41	20,44	20,41	20,44	20,52	20,49	20,46	20,46	20,54	20,46	20,40	20,37	20,32	20,34	20,33	20,30	20,39	20,39	20,34	20,38	20,34	20,33	20,42	20,36	20,35	20,39	20,36	20,36	20,42	20,47	20,47	20,44	20,40	20,35	20,33	20,40	20,32	20,23	20,29	20,38	20,40	20,38	20,39	20,38	20,31	20,33	20,36	20,42	20,48	20,43	20,37	20,41	20,41	20,35	20,35	20,37	20,35	20,36	20,37	20,36	20,32	20,44	20,46	20,34	20,30	20,33	20,32	20,33	20,36	20,45	20,52	20,49	20,40	20,40	20,52	20,50	20,42	20,38	20,37	20,36	20,29	20,31	20,39	20,37	20,33	20,36	20,31	20,37	20,37	20,31	20,36	20,40	20,34	20,35	20,36	20,35	20,38	20,37	20,36	20,30	20,34	20,37	20,34	20,34	20,36	20,35	20,38	20,35	20,35	20,33	20,32	20,31	20,40	20,41	20,33	20,33	20,30	20,34	20,31	20,33	20,37	20,31	20,34	20,42	20,44	20,35	20,29	20,30	20,34	20,33	20,22	20,32	20,35	20,30	20,36	20,31	20,25	20,32	20,35	20,29	20,30	20,27	20,19	20,24	20,32	20,35	20,35	20,21	20,23	20,37	20,33	20,29	20,32	20,29	20,26	20,31	20,19	20,23	20,28	20,31	20,32	20,34	20,33	20,32	20,29	20,26	20,36	20,31	20,23	20,27	20,35	20,29	20,26	20,27	20,24	20,38	20,40	20,31	20,32	20,33	20,27	20,23	20,18	20,21	20,25	20,22	20,28	20,21	20,28	20,30	20,27	
20,32	20,32	20,31	20,32	20,31	20,37	20,38	20,29	20,29	20,41	20,38	20,29	20,36	20,35	20,44	20,42	20,38	20,29	20,33	20,36	20,31	20,25	20,29	20,41	20,40	20,41	20,39	20,25	20,25	20,29	20,36	20,39	20,28	20,28	20,36	20,43	20,38	20,35	20,33	20,32	20,36	20,41	20,46	20,38	20,38	20,41	20,52	20,49	20,38	20,42	20,51	20,51	20,32	20,33	20,31	20,33	20,45	20,41	20,37	20,31	20,33	20,33	20,43	20,38	20,36	20,46	20,41	20,46	20,42	20,33	20,37	20,39	20,35	20,38	20,42	20,37	20,28	20,40	20,30	20,28	20,33	20,32	20,27	20,34	20,39	20,30	20,37	20,38	20,40	20,55	20,55	20,45	20,35	20,33	20,45	20,40	20,33	20,38	20,43	20,48	20,43	20,36	20,44	20,48	20,41	20,44	20,46	20,43	20,43	20,47	20,48	20,42	20,38	20,40	20,48	20,57	20,46	20,35	20,41	20,37	20,29	20,39	20,44	20,36	20,34	20,44	20,42	20,44	20,47	20,41	20,40	20,46	20,43	20,39	20,38	20,36	20,31	20,40	20,40	20,36	20,34	20,41	20,35	20,34	20,40	20,41	20,36	20,43	20,43	20,45	20,46	20,47	20,45	20,38	20,36	20,47	20,42	20,44	20,47	20,37	20,31	20,43	20,44	20,46	20,43	20,42	20,50	20,53	20,45	20,44	20,43	20,43	20,35	20,45	20,45	20,44	20,47	20,43	20,38	20,38	20,50	20,39	20,38	20,39	20,49	20,54	20,47	20,43	20,23	20,37	20,46	20,35	20,43	20,38	20,40	20,47	20,47	20,43	20,40	20,32	20,39	20,52	20,51	20,49	20,48	20,41	20,49	20,46	20,47	20,51	20,49	20,50	20,48	20,42	20,46	20,48	20,49	20,43	20,44	20,51	20,49	20,47	20,49	20,48	20,47	20,50	20,43	20,44	20,47	20,47	20,49	20,57	20,52	20,49	20,47	20,50	20,49	20,47	20,52	20,56	20,54	20,49	20,49	20,44	20,43	20,45	20,50	20,51	20,47	20,48	20,49	20,46	20,58	20,59	20,52	20,53	20,52	20,45	20,45	20,44	20,42	20,48	20,48	20,56	20,62	20,47	20,49	20,43	20,46	20,50	20,46	20,47	20,47	20,54	20,56	20,54	20,49	20,49	20,47	20,51	20,50	20,51	20,53	20,51	20,51	20,46	20,53	20,56	20,55	20,65	20,62	20,53	20,51	20,50	20,46	20,48	20,59	20,51	20,51	20,58	20,55	20,56	20,56	20,44	20,39	20,45	20,45	20,53	20,54	20,56	20,49	20,53	20,60	20,52	20,53	20,47	20,58	20,55	20,52	20,53	20,56	20,47	20,40	20,48	20,48	20,48	20,51	20,47	20,50	20,52	20,57	20,61	20,53	20,53	20,60	20,58	20,60	20,58	20,56	20,52	20,48	20,55	20,48	20,50	20,51	20,52	20,54	20,46	20,38	20,45	20,53	20,57	20,56	20,48	20,46	20,41	20,59	20,58	20,48	20,54	20,56	20,51	20,47	20,47	20,50	20,54	20,55	20,54	20,54	20,54	20,54	20,52	20,51	20,50	20,47	20,45	20,44	20,42	20,49	20,55	20,54	20,52	20,51	20,45	20,49	20,51	20,46	20,48	20,49	20,49	20,57	20,46	20,47	20,48	20,42	20,47	20,50	20,51	20,62	20,52	20,47	20,51	20,45	20,44	20,40	20,48	20,55	20,50	20,52	20,48	20,42	20,43	20,49	20,49	20,47	20,49	20,38	20,31	20,48	20,33	20,38	20,48	20,48	20,44	20,49	20,46	20,41	20,44	20,42	20,37	20,39	20,45	20,46	20,49	20,37	20,41	20,49	20,48	20,46	20,49	20,48	20,44	20,43	20,36	20,46	20,50	20,41	20,41	20,44	20,46	20,47	20,49	20,40	20,44	20,49	20,48	20,47	20,51	20,46	20,34	20,37	20,36	20,34	20,34	20,36	20,41	20,41	20,38	20,37	20,37	20,35	20,43	20,36	20,36	20,41	20,38	20,31	20,34	20,39	20,44	20,45	20,37	20,39	20,43	20,40	20,34	20,26	20,35	20,42	20,37	20,35	20,34	20,45	20,35	20,32	20,35	20,36	20,45	20,39	20,39	20,41	20,45	20,41	20,33	20,35	20,34	20,41	20,47	20,41	20,37	20,42	20,43	20,38	20,27	20,29	20,28	20,39	20,41	20,47	20,52	20,55	20,50	20,36	20,43	20,47	20,41	20,33	20,34	20,39	20,33	20,39	20,38	20,39	20,38	20,35	20,35	20,40	20,35	20,28	20,34	20,33	20,39	20,40	20,36	20,36	20,39	20,43	20,41	20,41	20,39	20,40	20,33	20,33	20,32	20,38	20,31	20,30	20,28	20,34	20,32	20,34	20,33	20,49	20,38	20,35	20,35	20,37	20,37	20,36	20,33	20,26	20,33	20,39	20,36	20,36	20,31	20,38	20,37	20,27	20,29	20,29	20,33	20,38	20,32	20,32	20,28	20,26	20,35	20,28	20,20	20,27	20,31	20,36	20,37	20,27	20,31	20,26	20,30	20,39	20,33	20,27	20,23	20,36	20,28	20,29	20,27	20,26	20,28	20,35	20,34	20,34	20,32	20,28	20,30	20,29	20,31	20,35	20,37	20,25	20,36	20,38	20,28	20,24	20,21	20,29	20,32	20,30	20,36	20,34	20,29	20,30	20,32	20,28	20,40	20,36	20,29	20,28	20,25	20,29	20,31	
20,25	20,37	20,43	20,36	20,39	20,31	20,32	20,27	20,29	20,40	20,41	20,37	20,35	20,36	20,35	20,44	20,34	20,34	20,39	20,39	20,34	20,37	20,40	20,40	20,44	20,40	20,31	20,32	20,30	20,38	20,44	20,43	20,45	20,33	20,27	20,42	20,49	20,40	20,36	20,30	20,38	20,40	20,47	20,34	20,38	20,43	20,46	20,44	20,35	20,38	20,41	20,43	20,37	20,42	20,40	20,33	20,40	20,47	20,38	20,36	20,28	20,38	20,44	20,37	20,32	20,34	20,41	20,44	20,34	20,38	20,43	20,46	20,43	20,47	20,42	20,33	20,40	20,42	20,37	20,39	20,41	20,43	20,34	20,38	20,44	20,40	20,34	20,30	20,34	20,45	20,50	20,47	20,42	20,36	20,41	20,41	20,31	20,34	20,41	20,48	20,51	20,36	20,40	20,43	20,38	20,44	20,41	20,44	20,44	20,48	20,52	20,38	20,41	20,48	20,53	20,49	20,41	20,39	20,44	20,40	20,40	20,43	20,40	20,39	20,41	20,45	20,48	20,48	20,49	20,32	20,28	20,37	20,36	20,42	20,43	20,36	20,32	20,37	20,40	20,36	20,38	20,44	20,39	20,37	20,41	20,40	20,37	20,43	20,44	20,41	20,47	20,43	20,49	20,49	20,42	20,48	20,50	20,47	20,46	20,39	20,35	20,44	20,45	20,40	20,48	20,44	20,46	20,50	20,51	20,48	20,46	20,49	20,42	20,42	20,43	20,46	20,47	20,47	20,44	20,42	20,52	20,45	20,35	20,40	20,51	20,50	20,39	20,47	20,42	20,44	20,50	20,39	20,41	20,47	20,48	20,51	20,48	20,44	20,49	20,39	20,39	20,55	20,52	20,53	20,49	20,50	20,47	20,50	20,46	20,50	20,56	20,51	20,45	20,41	20,44	20,45	20,54	20,49	20,48	20,49	20,50	20,49	20,43	20,48	20,46	20,47	20,47	20,41	20,52	20,46	20,55	20,60	20,48	20,48	20,50	20,51	20,46	20,52	20,53	20,57	20,52	20,42	20,42	20,40	20,40	20,53	20,50	20,52	20,57	20,53	20,48	20,41	20,47	20,62	20,53	20,51	20,49	20,46	20,42	20,48	20,43	20,45	20,47	20,51	20,56	20,53	20,51	20,53	20,55	20,57	20,46	20,46	20,48	20,51	20,57	20,55	20,51	20,45	20,50	20,53	20,51	20,54	20,53	20,54	20,62	20,50	20,50	20,61	20,57	20,54	20,54	20,56	20,50	20,51	20,52	20,48	20,53	20,53	20,52	20,56	20,54	20,60	20,56	20,47	20,47	20,44	20,53	20,58	20,59	20,58	20,53	20,53	20,53	20,56	20,51	20,50	20,58	20,68	20,53	20,56	20,61	20,56	20,39	20,46	20,49	20,48	20,48	20,47	20,49	20,49	20,52	20,54	20,48	20,58	20,62	20,57	20,53	20,52	20,54	20,53	20,49	20,52	20,48	20,50	20,53	20,53	20,57	20,52	20,44	20,49	20,56	20,56	20,52	20,51	20,51	20,47	20,55	20,59	20,45	20,49	20,57	20,58	20,50	20,49	20,56	20,57	20,50	20,55	20,52	20,54	20,56	20,49	20,52	20,46	20,41	20,49	20,57	20,51	20,55	20,51	20,50	20,57	20,56	20,51	20,51	20,51	20,46	20,51	20,50	20,45	20,51	20,46	20,41	20,45	20,50	20,48	20,49	20,42	20,55	20,61	20,54	20,51	20,52	20,51	20,50	20,46	20,55	20,44	20,38	20,47	20,42	20,42	20,49	20,52	20,45	20,45	20,46	20,43	20,46	20,41	20,41	20,56	20,57	20,50	20,54	20,49	20,38	20,44	20,44	20,48	20,42	20,42	20,50	20,53	20,47	20,36	20,50	20,47	20,44	20,48	20,45	20,39	20,48	20,44	20,51	20,52	20,37	20,42	20,51	20,50	20,45	20,43	20,47	20,42	20,48	20,52	20,45	20,40	20,42	20,39	20,41	20,37	20,37	20,36	20,34	20,43	20,42	20,39	20,46	20,43	20,41	20,40	20,40	20,44	20,44	20,41	20,40	20,36	20,39	20,43	20,45	20,44	20,42	20,43	20,43	20,31	20,30	20,42	20,46	20,42	20,37	20,36	20,47	20,40	20,25	20,39	20,42	20,39	20,35	20,35	20,39	20,38	20,40	20,42	20,37	20,31	20,43	20,50	20,50	20,44	20,41	20,32	20,41	20,40	20,36	20,34	20,41	20,42	20,42	20,43	20,43	20,40	20,36	20,42	20,51	20,40	20,38	20,34	20,40	20,41	20,40	20,36	20,31	20,36	20,41	20,40	20,48	20,39	20,33	20,33	20,33	20,38	20,44	20,37	20,35	20,40	20,38	20,36	20,39	20,37	20,35	20,32	20,28	20,35	20,38	20,36	20,31	20,33	20,40	20,40	20,36	20,43	20,47	20,40	20,33	20,35	20,35	20,41	20,42	20,36	20,29	20,32	20,36	20,28	20,32	20,36	20,39	20,40	20,27	20,28	20,35	20,30	20,32	20,35	20,34	20,33	20,35	20,34	20,25	20,26	20,31	20,37	20,32	20,41	20,35	20,29	20,27	20,27	20,34	20,37	20,34	20,29	20,35	20,31	20,25	20,29	20,30	20,27	20,30	20,31	20,34	20,34	20,30	20,32	20,35	20,32	20,37	20,39	20,31	20,32	20,30	20,24	20,24	20,31	20,33	20,44	20,34	20,33	20,38	20,27	20,22	20,25	20,28	20,27	20,34	20,32	20,23	20,16	20,22	20,23	
20,35	20,29	20,37	20,34	20,40	20,34	20,37	20,37	20,34	20,36	20,34	20,32	20,29	20,31	20,37	20,41	20,35	20,34	20,43	20,42	20,37	20,34	20,47	20,43	20,42	20,39	20,35	20,39	20,40	20,35	20,44	20,49	20,46	20,34	20,24	20,35	20,42	20,36	20,38	20,37	20,36	20,28	20,42	20,43	20,41	20,46	20,46	20,46	20,46	20,41	20,42	20,41	20,37	20,37	20,44	20,43	20,46	20,52	20,48	20,41	20,37	20,37	20,40	20,34	20,41	20,43	20,42	20,47	20,49	20,40	20,40	20,43	20,42	20,45	20,47	20,32	20,31	20,41	20,37	20,36	20,41	20,37	20,34	20,42	20,46	20,39	20,41	20,30	20,32	20,42	20,40	20,41	20,39	20,43	20,34	20,37	20,35	20,34	20,35	20,47	20,48	20,44	20,45	20,42	20,32	20,36	20,40	20,45	20,52	20,48	20,46	20,47	20,47	20,46	20,50	20,48	20,37	20,45	20,40	20,35	20,35	20,44	20,51	20,53	20,44	20,46	20,45	20,46	20,51	20,41	20,40	20,40	20,37	20,38	20,48	20,40	20,33	20,40	20,40	20,38	20,42	20,46	20,43	20,37	20,45	20,44	20,56	20,50	20,47	20,37	20,44	20,53	20,41	20,49	20,50	20,41	20,39	20,40	20,47	20,44	20,36	20,39	20,52	20,42	20,40	20,41	20,46	20,47	20,45	20,42	20,42	20,44	20,45	20,49	20,44	20,43	20,42	20,45	20,45	20,42	20,42	20,47	20,38	20,32	20,45	20,52	20,41	20,44	20,47	20,42	20,52	20,47	20,46	20,47	20,44	20,53	20,50	20,41	20,42	20,42	20,46	20,56	20,48	20,45	20,41	20,49	20,52	20,38	20,37	20,44	20,52	20,54	20,47	20,48	20,54	20,51	20,52	20,52	20,54	20,56	20,47	20,49	20,45	20,46	20,46	20,48	20,51	20,41	20,49	20,57	20,52	20,59	20,48	20,51	20,50	20,53	20,50	20,48	20,51	20,54	20,53	20,52	20,49	20,49	20,47	20,50	20,45	20,45	20,51	20,54	20,50	20,41	20,42	20,51	20,50	20,45	20,53	20,47	20,49	20,50	20,47	20,46	20,47	20,50	20,53	20,52	20,50	20,54	20,53	20,54	20,54	20,53	20,53	20,56	20,55	20,50	20,53	20,54	20,64	20,60	20,52	20,56	20,56	20,52	20,57	20,50	20,55	20,59	20,62	20,59	20,56	20,54	20,50	20,52	20,51	20,45	20,49	20,47	20,52	20,57	20,49	20,45	20,58	20,58	20,57	20,51	20,49	20,52	20,54	20,61	20,51	20,49	20,47	20,48	20,51	20,51	20,53	20,59	20,55	20,59	20,53	20,54	20,52	20,51	20,58	20,52	20,53	20,48	20,49	20,47	20,41	20,43	20,50	20,53	20,65	20,61	20,51	20,46	20,46	20,50	20,41	20,48	20,49	20,50	20,50	20,58	20,56	20,55	20,50	20,48	20,51	20,52	20,54	20,52	20,50	20,42	20,55	20,58	20,47	20,50	20,60	20,56	20,47	20,50	20,56	20,56	20,44	20,53	20,55	20,49	20,56	20,46	20,52	20,52	20,50	20,47	20,50	20,54	20,53	20,50	20,48	20,55	20,58	20,48	20,52	20,49	20,47	20,54	20,58	20,49	20,51	20,49	20,45	20,46	20,51	20,53	20,48	20,43	20,48	20,58	20,53	20,47	20,44	20,51	20,49	20,51	20,52	20,45	20,44	20,42	20,48	20,46	20,48	20,52	20,45	20,44	20,41	20,46	20,44	20,46	20,41	20,44	20,50	20,45	20,49	20,46	20,36	20,47	20,50	20,50	20,44	20,39	20,51	20,47	20,47	20,44	20,47	20,38	20,39	20,39	20,44	20,41	20,45	20,38	20,45	20,49	20,42	20,48	20,58	20,39	20,40	20,37	20,39	20,41	20,45	20,44	20,40	20,40	20,43	20,40	20,41	20,38	20,37	20,40	20,42	20,43	20,38	20,42	20,45	20,51	20,49	20,39	20,38	20,43	20,45	20,41	20,42	20,45	20,37	20,42	20,48	20,44	20,43	20,39	20,35	20,28	20,29	20,38	20,45	20,41	20,42	20,40	20,42	20,33	20,31	20,38	20,40	20,38	20,33	20,37	20,45	20,37	20,32	20,33	20,39	20,37	20,40	20,41	20,39	20,45	20,44	20,37	20,38	20,43	20,41	20,40	20,36	20,38	20,40	20,39	20,31	20,37	20,35	20,48	20,46	20,35	20,35	20,34	20,38	20,48	20,41	20,40	20,39	20,32	20,37	20,39	20,40	20,42	20,35	20,40	20,35	20,37	20,38	20,40	20,39	20,41	20,36	20,29	20,35	20,27	20,24	20,29	20,24	20,38	20,44	20,36	20,28	20,31	20,42	20,36	20,26	20,36	20,42	20,41	20,39	20,36	20,36	20,43	20,38	20,30	20,33	20,33	20,26	20,28	20,26	20,33	20,37	20,39	20,27	20,24	20,34	20,34	20,36	20,34	20,36	20,31	20,35	20,40	20,26	20,30	20,38	20,37	20,33	20,36	20,36	20,28	20,27	20,22	20,28	20,30	20,29	20,27	20,31	20,33	20,30	20,27	20,28	20,31	20,32	20,30	20,33	20,40	20,32	20,28	20,32	20,36	20,47	20,38	20,32	20,28	20,31	20,19	20,24	20,30	20,35	20,34	20,25	20,32	20,35	20,25	20,24	20,23	20,22	20,32	20,26	20,27	20,27	20,29	20,25	20,28	
20,36	20,28	20,26	20,31	20,34	20,36	20,41	20,40	20,41	20,39	20,32	20,36	20,33	20,32	20,29	20,37	20,26	20,28	20,41	20,39	20,40	20,29	20,40	20,38	20,43	20,40	20,36	20,34	20,32	20,27	20,38	20,45	20,33	20,27	20,28	20,35	20,38	20,36	20,39	20,35	20,41	20,30	20,34	20,29	20,42	20,47	20,45	20,42	20,43	20,40	20,43	20,41	20,43	20,34	20,35	20,45	20,53	20,55	20,47	20,43	20,37	20,39	20,33	20,30	20,37	20,41	20,37	20,42	20,45	20,42	20,42	20,39	20,38	20,40	20,44	20,34	20,22	20,39	20,37	20,31	20,38	20,37	20,34	20,39	20,42	20,41	20,38	20,39	20,34	20,41	20,47	20,33	20,35	20,40	20,36	20,39	20,43	20,46	20,42	20,40	20,45	20,42	20,43	20,46	20,38	20,37	20,36	20,43	20,49	20,49	20,49	20,48	20,48	20,41	20,41	20,50	20,42	20,48	20,48	20,42	20,31	20,38	20,47	20,43	20,37	20,40	20,46	20,35	20,38	20,39	20,47	20,52	20,43	20,39	20,46	20,42	20,42	20,39	20,39	20,46	20,43	20,50	20,50	20,49	20,49	20,48	20,42	20,55	20,53	20,42	20,37	20,41	20,43	20,42	20,45	20,39	20,32	20,41	20,42	20,43	20,44	20,40	20,49	20,48	20,43	20,43	20,46	20,47	20,44	20,41	20,39	20,41	20,48	20,49	20,46	20,38	20,45	20,43	20,41	20,46	20,48	20,45	20,36	20,38	20,44	20,44	20,43	20,42	20,43	20,47	20,51	20,43	20,44	20,52	20,49	20,51	20,38	20,34	20,45	20,47	20,49	20,57	20,43	20,50	20,49	20,46	20,43	20,38	20,37	20,51	20,46	20,49	20,48	20,43	20,48	20,57	20,47	20,43	20,43	20,54	20,53	20,50	20,49	20,43	20,44	20,42	20,50	20,49	20,53	20,52	20,54	20,43	20,47	20,52	20,52	20,46	20,49	20,45	20,54	20,58	20,61	20,59	20,57	20,56	20,50	20,44	20,40	20,47	20,51	20,47	20,54	20,44	20,38	20,44	20,52	20,56	20,57	20,52	20,52	20,58	20,53	20,46	20,47	20,52	20,51	20,46	20,51	20,57	20,54	20,56	20,57	20,55	20,54	20,52	20,63	20,57	20,49	20,52	20,57	20,62	20,51	20,52	20,51	20,58	20,61	20,53	20,59	20,59	20,52	20,57	20,59	20,62	20,51	20,52	20,49	20,43	20,49	20,44	20,42	20,55	20,44	20,46	20,55	20,53	20,54	20,54	20,55	20,57	20,53	20,51	20,49	20,44	20,50	20,48	20,48	20,49	20,54	20,56	20,56	20,58	20,59	20,51	20,45	20,49	20,59	20,56	20,55	20,48	20,52	20,47	20,44	20,45	20,58	20,61	20,57	20,56	20,52	20,49	20,47	20,53	20,47	20,42	20,43	20,53	20,53	20,59	20,57	20,48	20,52	20,46	20,49	20,54	20,52	20,51	20,52	20,45	20,46	20,55	20,51	20,47	20,55	20,53	20,47	20,50	20,53	20,54	20,45	20,53	20,56	20,57	20,60	20,54	20,50	20,51	20,49	20,48	20,47	20,39	20,53	20,53	20,45	20,53	20,58	20,50	20,49	20,49	20,40	20,45	20,48	20,55	20,60	20,50	20,44	20,50	20,43	20,44	20,50	20,49	20,54	20,51	20,55	20,53	20,43	20,38	20,42	20,44	20,53	20,45	20,46	20,47	20,50	20,60	20,59	20,56	20,49	20,46	20,41	20,47	20,50	20,50	20,48	20,38	20,40	20,42	20,42	20,45	20,41	20,43	20,48	20,48	20,53	20,52	20,45	20,43	20,42	20,45	20,50	20,50	20,47	20,41	20,48	20,47	20,46	20,43	20,47	20,48	20,39	20,45	20,49	20,40	20,38	20,46	20,40	20,37	20,37	20,39	20,38	20,42	20,42	20,44	20,43	20,39	20,39	20,36	20,33	20,38	20,34	20,41	20,35	20,44	20,54	20,44	20,38	20,40	20,43	20,39	20,40	20,44	20,38	20,34	20,42	20,46	20,43	20,29	20,35	20,33	20,30	20,32	20,43	20,41	20,37	20,37	20,41	20,35	20,33	20,33	20,30	20,32	20,27	20,36	20,46	20,39	20,24	20,29	20,33	20,30	20,43	20,39	20,39	20,38	20,46	20,39	20,37	20,41	20,40	20,40	20,31	20,39	20,52	20,40	20,39	20,36	20,34	20,44	20,38	20,25	20,33	20,30	20,37	20,38	20,44	20,41	20,37	20,37	20,39	20,40	20,37	20,30	20,35	20,34	20,39	20,37	20,46	20,36	20,32	20,36	20,31	20,33	20,36	20,28	20,33	20,31	20,28	20,37	20,39	20,39	20,34	20,30	20,41	20,35	20,22	20,29	20,37	20,32	20,33	20,42	20,34	20,39	20,42	20,33	20,33	20,32	20,39	20,40	20,32	20,35	20,33	20,26	20,27	20,27	20,22	20,35	20,38	20,39	20,43	20,28	20,27	20,33	20,28	20,25	20,31	20,35	20,30	20,35	20,34	20,25	20,33	20,34	20,27	20,27	20,31	20,29	20,34	20,39	20,31	20,29	20,30	20,41	20,29	20,29	20,26	20,29	20,34	20,32	20,32	20,38	20,38	20,30	20,18	20,30	20,32	20,25	20,24	20,29	20,32	20,34	20,30	20,38	20,26	20,21	20,24	20,24	20,23	20,37	20,34	20,28	20,31	20,35	20,36	20,36	
20,36	20,35	20,30	20,35	20,35	20,29	20,41	20,46	20,40	20,47	20,35	20,29	20,37	20,30	20,35	20,35	20,27	20,27	20,42	20,38	20,35	20,30	20,26	20,40	20,50	20,52	20,40	20,28	20,27	20,22	20,36	20,45	20,37	20,27	20,26	20,37	20,50	20,34	20,38	20,39	20,36	20,35	20,35	20,29	20,38	20,40	20,43	20,38	20,47	20,43	20,48	20,42	20,41	20,42	20,39	20,36	20,48	20,48	20,47	20,45	20,39	20,35	20,33	20,33	20,39	20,40	20,37	20,41	20,44	20,39	20,41	20,35	20,26	20,32	20,35	20,29	20,41	20,42	20,48	20,36	20,31	20,33	20,33	20,33	20,44	20,47	20,41	20,47	20,44	20,42	20,52	20,35	20,29	20,38	20,39	20,45	20,45	20,48	20,47	20,39	20,40	20,40	20,36	20,43	20,41	20,45	20,43	20,47	20,50	20,46	20,36	20,39	20,43	20,45	20,40	20,45	20,49	20,50	20,42	20,43	20,40	20,40	20,48	20,47	20,34	20,34	20,46	20,40	20,36	20,36	20,40	20,41	20,42	20,43	20,47	20,42	20,38	20,50	20,43	20,47	20,47	20,48	20,48	20,52	20,50	20,45	20,45	20,54	20,50	20,40	20,43	20,40	20,47	20,48	20,43	20,39	20,37	20,40	20,46	20,41	20,42	20,44	20,45	20,42	20,46	20,44	20,49	20,48	20,47	20,48	20,47	20,47	20,51	20,56	20,43	20,42	20,36	20,44	20,44	20,44	20,42	20,40	20,42	20,42	20,47	20,47	20,46	20,51	20,43	20,44	20,43	20,41	20,41	20,38	20,53	20,58	20,43	20,32	20,44	20,47	20,39	20,57	20,54	20,49	20,59	20,47	20,42	20,43	20,42	20,46	20,48	20,48	20,51	20,46	20,49	20,52	20,46	20,49	20,55	20,52	20,54	20,55	20,52	20,48	20,43	20,50	20,52	20,49	20,54	20,47	20,47	20,51	20,51	20,57	20,52	20,48	20,48	20,41	20,52	20,57	20,51	20,54	20,60	20,57	20,48	20,49	20,54	20,60	20,60	20,59	20,56	20,54	20,48	20,47	20,49	20,54	20,56	20,58	20,58	20,52	20,49	20,46	20,54	20,54	20,50	20,46	20,53	20,56	20,55	20,56	20,56	20,56	20,52	20,59	20,58	20,60	20,50	20,39	20,44	20,53	20,51	20,53	20,48	20,53	20,71	20,60	20,56	20,64	20,62	20,53	20,56	20,53	20,52	20,49	20,51	20,49	20,51	20,53	20,47	20,44	20,48	20,51	20,56	20,56	20,62	20,59	20,63	20,59	20,56	20,55	20,49	20,49	20,52	20,47	20,50	20,48	20,56	20,60	20,65	20,54	20,59	20,53	20,42	20,51	20,54	20,53	20,55	20,55	20,57	20,57	20,53	20,54	20,55	20,59	20,54	20,54	20,55	20,62	20,56	20,50	20,54	20,56	20,49	20,53	20,62	20,59	20,56	20,47	20,48	20,54	20,53	20,56	20,50	20,49	20,58	20,49	20,46	20,50	20,57	20,55	20,53	20,55	20,57	20,57	20,52	20,56	20,49	20,52	20,57	20,59	20,62	20,53	20,53	20,53	20,51	20,46	20,47	20,56	20,62	20,59	20,56	20,45	20,59	20,57	20,56	20,46	20,38	20,43	20,50	20,47	20,55	20,46	20,51	20,48	20,41	20,47	20,46	20,52	20,53	20,47	20,50	20,57	20,57	20,50	20,38	20,44	20,65	20,51	20,41	20,44	20,51	20,52	20,61	20,59	20,45	20,57	20,47	20,49	20,54	20,49	20,54	20,55	20,42	20,42	20,44	20,42	20,46	20,48	20,48	20,48	20,52	20,55	20,49	20,40	20,38	20,39	20,46	20,53	20,56	20,53	20,49	20,47	20,51	20,51	20,48	20,49	20,38	20,42	20,47	20,43	20,42	20,42	20,46	20,38	20,41	20,46	20,42	20,36	20,42	20,36	20,49	20,42	20,44	20,37	20,34	20,40	20,40	20,45	20,35	20,32	20,43	20,47	20,46	20,47	20,48	20,46	20,42	20,46	20,52	20,45	20,41	20,42	20,42	20,39	20,38	20,41	20,32	20,36	20,42	20,35	20,33	20,30	20,40	20,39	20,34	20,33	20,27	20,33	20,33	20,34	20,43	20,45	20,34	20,36	20,45	20,33	20,42	20,47	20,41	20,44	20,49	20,46	20,34	20,36	20,41	20,37	20,34	20,36	20,49	20,34	20,43	20,48	20,36	20,41	20,38	20,38	20,37	20,34	20,34	20,41	20,40	20,44	20,47	20,41	20,37	20,39	20,42	20,37	20,32	20,30	20,31	20,42	20,48	20,40	20,33	20,35	20,35	20,39	20,44	20,35	20,38	20,33	20,33	20,36	20,41	20,37	20,40	20,37	20,39	20,35	20,28	20,41	20,45	20,36	20,33	20,39	20,36	20,30	20,36	20,39	20,36	20,39	20,45	20,43	20,38	20,35	20,37	20,29	20,33	20,33	20,29	20,34	20,34	20,36	20,35	20,37	20,27	20,31	20,31	20,24	20,31	20,47	20,24	20,26	20,30	20,32	20,39	20,38	20,22	20,25	20,27	20,23	20,29	20,35	20,40	20,38	20,38	20,36	20,31	20,25	20,30	20,35	20,28	20,32	20,31	20,37	20,29	20,27	20,25	20,26	20,30	20,32	20,31	20,24	20,30	20,35	20,36	20,36	20,26	20,17	20,24	20,26	20,24	20,26	20,33	20,35	20,33	20,36	20,39	20,33	
20,39	20,36	20,35	20,29	20,37	20,35	20,35	20,45	20,44	20,41	20,41	20,31	20,44	20,29	20,20	20,33	20,38	20,38	20,49	20,39	20,33	20,27	20,28	20,34	20,48	20,46	20,44	20,32	20,25	20,24	20,35	20,38	20,36	20,26	20,23	20,29	20,41	20,39	20,18	20,37	20,28	20,27	20,39	20,42	20,43	20,36	20,43	20,34	20,39	20,40	20,43	20,47	20,42	20,40	20,40	20,35	20,41	20,41	20,46	20,42	20,32	20,30	20,41	20,45	20,32	20,34	20,42	20,47	20,45	20,29	20,38	20,40	20,35	20,37	20,38	20,32	20,42	20,45	20,46	20,41	20,37	20,39	20,36	20,38	20,39	20,48	20,44	20,53	20,47	20,45	20,47	20,35	20,34	20,35	20,41	20,42	20,38	20,43	20,41	20,33	20,37	20,42	20,43	20,40	20,41	20,48	20,69	20,47	20,49	20,44	20,41	20,42	20,43	20,42	20,46	20,46	20,39	20,47	20,45	20,40	20,36	20,42	20,46	20,40	20,38	20,44	20,46	20,42	20,40	20,39	20,38	20,45	20,37	20,40	20,50	20,38	20,38	20,42	20,38	20,41	20,44	20,43	20,49	20,43	20,47	20,44	20,44	20,47	20,43	20,37	20,44	20,48	20,54	20,46	20,40	20,44	20,41	20,42	20,49	20,44	20,43	20,41	20,45	20,41	20,40	20,43	20,45	20,46	20,52	20,53	20,44	20,50	20,54	20,53	20,51	20,49	20,39	20,43	20,48	20,45	20,38	20,35	20,44	20,44	20,42	20,48	20,48	20,49	20,42	20,41	20,37	20,40	20,42	20,41	20,46	20,58	20,54	20,44	20,47	20,41	20,40	20,50	20,55	20,51	20,48	20,39	20,40	20,44	20,47	20,44	20,47	20,45	20,52	20,52	20,51	20,51	20,52	20,52	20,48	20,51	20,51	20,57	20,55	20,56	20,53	20,51	20,50	20,52	20,57	20,55	20,54	20,53	20,52	20,54	20,49	20,50	20,53	20,43	20,46	20,51	20,47	20,47	20,46	20,47	20,47	20,55	20,63	20,67	20,60	20,52	20,51	20,50	20,53	20,50	20,51	20,53	20,58	20,64	20,54	20,51	20,44	20,42	20,50	20,58	20,53	20,49	20,51	20,52	20,53	20,54	20,48	20,48	20,49	20,50	20,53	20,49	20,44	20,45	20,52	20,53	20,52	20,52	20,52	20,56	20,62	20,58	20,50	20,52	20,62	20,55	20,52	20,58	20,54	20,51	20,50	20,52	20,56	20,58	20,55	20,51	20,57	20,60	20,63	20,56	20,63	20,58	20,62	20,58	20,58	20,53	20,44	20,51	20,50	20,53	20,58	20,57	20,53	20,57	20,59	20,63	20,53	20,53	20,45	20,54	20,59	20,53	20,44	20,47	20,53	20,57	20,59	20,55	20,56	20,49	20,50	20,55	20,60	20,56	20,52	20,54	20,59	20,61	20,54	20,46	20,54	20,58	20,57	20,49	20,50	20,60	20,53	20,47	20,50	20,50	20,51	20,54	20,57	20,57	20,49	20,53	20,55	20,45	20,48	20,55	20,60	20,62	20,60	20,56	20,61	20,62	20,59	20,47	20,54	20,64	20,61	20,52	20,44	20,58	20,64	20,52	20,54	20,48	20,57	20,56	20,49	20,45	20,36	20,50	20,53	20,50	20,47	20,42	20,49	20,53	20,44	20,57	20,56	20,46	20,49	20,52	20,48	20,51	20,56	20,58	20,47	20,44	20,57	20,54	20,47	20,45	20,53	20,60	20,51	20,53	20,49	20,52	20,52	20,48	20,45	20,44	20,49	20,54	20,49	20,42	20,53	20,44	20,38	20,45	20,53	20,52	20,48	20,46	20,50	20,44	20,38	20,43	20,42	20,50	20,53	20,54	20,44	20,41	20,43	20,44	20,42	20,49	20,37	20,46	20,50	20,46	20,41	20,41	20,39	20,40	20,39	20,42	20,45	20,49	20,43	20,36	20,38	20,42	20,45	20,40	20,40	20,37	20,34	20,49	20,39	20,27	20,37	20,46	20,43	20,44	20,49	20,40	20,40	20,49	20,46	20,41	20,37	20,37	20,37	20,40	20,41	20,39	20,35	20,33	20,32	20,40	20,40	20,31	20,39	20,37	20,28	20,32	20,36	20,39	20,42	20,34	20,35	20,38	20,37	20,41	20,41	20,42	20,42	20,44	20,44	20,38	20,44	20,41	20,38	20,34	20,36	20,34	20,39	20,34	20,35	20,37	20,37	20,48	20,39	20,36	20,38	20,37	20,30	20,29	20,38	20,34	20,38	20,39	20,42	20,44	20,37	20,38	20,42	20,40	20,28	20,26	20,32	20,38	20,40	20,42	20,36	20,35	20,28	20,30	20,38	20,40	20,49	20,42	20,35	20,36	20,36	20,41	20,29	20,32	20,45	20,30	20,31	20,43	20,43	20,38	20,37	20,40	20,31	20,32	20,35	20,38	20,34	20,37	20,46	20,32	20,39	20,39	20,37	20,37	20,30	20,33	20,34	20,36	20,37	20,36	20,26	20,28	20,31	20,41	20,34	20,29	20,30	20,39	20,30	20,25	20,31	20,33	20,36	20,23	20,19	20,21	20,30	20,24	20,31	20,34	20,42	20,32	20,36	20,33	20,32	20,35	20,36	20,31	20,32	20,19	20,25	20,16	20,25	20,30	20,33	20,29	20,21	20,23	20,29	20,25	20,18	20,32	20,28	20,39	20,31	20,25	20,23	20,28	20,30	20,21	20,24	20,34	20,45	20,44	20,27	20,24	
20,35	20,27	20,31	20,22	20,30	20,31	20,32	20,43	20,41	20,40	20,33	20,35	20,31	20,33	20,28	20,35	20,49	20,36	20,39	20,36	20,29	20,29	20,36	20,36	20,39	20,40	20,44	20,39	20,36	20,27	20,37	20,38	20,36	20,29	20,29	20,26	20,35	20,37	20,35	20,35	20,37	20,29	20,33	20,46	20,47	20,43	20,43	20,34	20,41	20,40	20,38	20,45	20,46	20,42	20,34	20,30	20,35	20,32	20,35	20,35	20,31	20,26	20,31	20,39	20,31	20,28	20,38	20,42	20,45	20,35	20,32	20,38	20,42	20,46	20,39	20,41	20,42	20,43	20,38	20,38	20,35	20,39	20,35	20,38	20,37	20,41	20,46	20,41	20,35	20,45	20,46	20,32	20,32	20,33	20,42	20,37	20,37	20,44	20,37	20,41	20,42	20,48	20,40	20,41	20,37	20,44	20,45	20,39	20,39	20,40	20,35	20,35	20,34	20,43	20,41	20,42	20,34	20,43	20,44	20,34	20,30	20,44	20,41	20,48	20,48	20,38	20,44	20,37	20,42	20,43	20,38	20,34	20,34	20,36	20,40	20,52	20,46	20,44	20,37	20,40	20,39	20,43	20,48	20,41	20,34	20,37	20,40	20,46	20,42	20,41	20,45	20,49	20,47	20,45	20,44	20,51	20,45	20,38	20,51	20,44	20,39	20,45	20,48	20,41	20,44	20,45	20,42	20,45	20,42	20,41	20,44	20,40	20,49	20,47	20,52	20,50	20,46	20,51	20,53	20,55	20,41	20,38	20,39	20,43	20,38	20,46	20,49	20,45	20,45	20,42	20,42	20,31	20,39	20,47	20,52	20,48	20,44	20,38	20,40	20,37	20,42	20,57	20,53	20,53	20,50	20,42	20,39	20,39	20,48	20,49	20,44	20,46	20,48	20,51	20,46	20,53	20,46	20,48	20,54	20,45	20,53	20,51	20,55	20,54	20,51	20,44	20,43	20,48	20,48	20,54	20,56	20,55	20,53	20,54	20,51	20,52	20,60	20,52	20,48	20,48	20,52	20,47	20,57	20,50	20,44	20,51	20,59	20,60	20,57	20,58	20,53	20,50	20,56	20,52	20,49	20,58	20,60	20,59	20,48	20,48	20,49	20,51	20,45	20,53	20,58	20,53	20,53	20,53	20,50	20,54	20,53	20,57	20,52	20,46	20,48	20,47	20,50	20,47	20,53	20,54	20,53	20,45	20,49	20,57	20,54	20,46	20,47	20,52	20,59	20,60	20,54	20,55	20,49	20,51	20,47	20,45	20,51	20,48	20,47	20,53	20,54	20,55	20,59	20,55	20,55	20,53	20,51	20,58	20,56	20,50	20,37	20,45	20,55	20,57	20,57	20,52	20,54	20,55	20,62	20,58	20,51	20,57	20,50	20,46	20,50	20,55	20,47	20,47	20,49	20,53	20,63	20,56	20,55	20,51	20,48	20,44	20,53	20,53	20,48	20,55	20,63	20,60	20,52	20,45	20,51	20,59	20,60	20,48	20,47	20,59	20,58	20,52	20,50	20,48	20,50	20,58	20,65	20,62	20,50	20,44	20,48	20,47	20,44	20,56	20,60	20,57	20,48	20,50	20,53	20,57	20,60	20,56	20,55	20,57	20,58	20,44	20,51	20,51	20,58	20,50	20,46	20,50	20,52	20,53	20,56	20,46	20,48	20,53	20,59	20,54	20,50	20,42	20,43	20,45	20,52	20,57	20,55	20,44	20,47	20,57	20,53	20,48	20,55	20,50	20,50	20,44	20,50	20,45	20,57	20,45	20,49	20,55	20,55	20,54	20,51	20,51	20,48	20,51	20,44	20,42	20,47	20,47	20,45	20,47	20,51	20,49	20,41	20,38	20,52	20,52	20,42	20,42	20,48	20,41	20,37	20,37	20,47	20,47	20,50	20,48	20,51	20,44	20,42	20,41	20,44	20,47	20,46	20,49	20,50	20,41	20,45	20,42	20,35	20,32	20,40	20,43	20,45	20,42	20,50	20,36	20,40	20,34	20,43	20,41	20,45	20,47	20,35	20,47	20,46	20,40	20,42	20,41	20,41	20,34	20,44	20,44	20,33	20,40	20,34	20,35	20,36	20,40	20,36	20,31	20,42	20,29	20,31	20,32	20,26	20,32	20,35	20,31	20,42	20,40	20,35	20,30	20,34	20,39	20,36	20,40	20,36	20,28	20,30	20,38	20,43	20,37	20,42	20,40	20,38	20,23	20,26	20,35	20,31	20,36	20,37	20,34	20,38	20,33	20,33	20,36	20,34	20,28	20,33	20,41	20,41	20,39	20,20	20,21	20,37	20,40	20,42	20,37	20,32	20,29	20,39	20,41	20,42	20,38	20,29	20,25	20,31	20,41	20,41	20,43	20,37	20,34	20,39	20,37	20,36	20,35	20,48	20,47	20,29	20,36	20,38	20,33	20,34	20,29	20,44	20,33	20,28	20,36	20,43	20,34	20,18	20,23	20,34	20,33	20,35	20,37	20,35	20,33	20,29	20,25	20,37	20,39	20,37	20,40	20,32	20,26	20,34	20,36	20,35	20,36	20,33	20,27	20,35	20,36	20,38	20,23	20,27	20,32	20,23	20,31	20,29	20,28	20,32	20,27	20,16	20,27	20,33	20,27	20,31	20,30	20,39	20,28	20,23	20,27	20,23	20,35	20,35	20,19	20,24	20,27	20,30	20,31	20,30	20,34	20,30	20,30	20,21	20,19	20,29	20,32	20,25	20,32	20,35	20,39	20,39	20,32	20,31	20,23	20,29	20,19	20,27	20,24	20,26	20,38	20,24	20,18	
20,36	20,23	20,23	20,24	20,25	20,29	20,30	20,43	20,40	20,35	20,36	20,28	20,29	20,37	20,37	20,28	20,29	20,34	20,32	20,39	20,44	20,43	20,32	20,38	20,34	20,38	20,48	20,40	20,40	20,42	20,40	20,34	20,34	20,37	20,40	20,35	20,32	20,21	20,38	20,34	20,37	20,35	20,33	20,36	20,42	20,40	20,45	20,46	20,49	20,40	20,34	20,33	20,36	20,38	20,40	20,30	20,37	20,42	20,34	20,43	20,29	20,32	20,38	20,33	20,30	20,34	20,33	20,40	20,42	20,36	20,31	20,33	20,42	20,43	20,37	20,30	20,43	20,51	20,39	20,40	20,33	20,34	20,30	20,34	20,34	20,41	20,39	20,36	20,33	20,47	20,47	20,29	20,25	20,32	20,45	20,41	20,35	20,41	20,41	20,46	20,47	20,41	20,43	20,32	20,30	20,35	20,37	20,40	20,36	20,35	20,39	20,37	20,37	20,47	20,48	20,50	20,43	20,46	20,49	20,36	20,37	20,51	20,49	20,48	20,46	20,39	20,38	20,29	20,41	20,42	20,34	20,33	20,39	20,33	20,36	20,49	20,47	20,43	20,44	20,48	20,38	20,35	20,50	20,44	20,35	20,30	20,39	20,46	20,46	20,48	20,44	20,45	20,46	20,55	20,52	20,48	20,47	20,37	20,47	20,46	20,39	20,45	20,52	20,52	20,43	20,42	20,39	20,36	20,39	20,39	20,40	20,38	20,45	20,40	20,38	20,42	20,37	20,45	20,45	20,48	20,42	20,37	20,38	20,39	20,43	20,46	20,36	20,44	20,40	20,39	20,41	20,36	20,35	20,46	20,53	20,49	20,39	20,40	20,40	20,33	20,38	20,54	20,59	20,55	20,49	20,43	20,49	20,43	20,46	20,55	20,47	20,43	20,50	20,56	20,55	20,51	20,48	20,44	20,51	20,51	20,50	20,53	20,51	20,55	20,44	20,41	20,42	20,43	20,48	20,56	20,52	20,53	20,53	20,55	20,53	20,48	20,57	20,56	20,52	20,49	20,51	20,44	20,50	20,56	20,45	20,49	20,50	20,57	20,51	20,56	20,46	20,45	20,48	20,52	20,53	20,54	20,55	20,52	20,49	20,41	20,50	20,54	20,47	20,50	20,57	20,50	20,49	20,53	20,45	20,53	20,47	20,56	20,48	20,46	20,51	20,55	20,52	20,50	20,51	20,53	20,56	20,50	20,46	20,52	20,52	20,52	20,58	20,62	20,60	20,68	20,57	20,48	20,49	20,55	20,51	20,44	20,52	20,50	20,50	20,53	20,55	20,52	20,55	20,53	20,51	20,46	20,50	20,53	20,56	20,51	20,43	20,47	20,59	20,59	20,59	20,57	20,55	20,62	20,57	20,51	20,52	20,62	20,50	20,42	20,45	20,52	20,53	20,54	20,52	20,52	20,54	20,59	20,57	20,56	20,52	20,47	20,52	20,53	20,51	20,56	20,60	20,63	20,50	20,51	20,52	20,56	20,59	20,48	20,42	20,46	20,48	20,57	20,56	20,52	20,47	20,49	20,59	20,59	20,50	20,44	20,51	20,50	20,47	20,56	20,56	20,50	20,45	20,50	20,49	20,57	20,63	20,59	20,52	20,50	20,52	20,49	20,49	20,50	20,55	20,60	20,51	20,56	20,58	20,55	20,60	20,58	20,49	20,52	20,59	20,58	20,54	20,52	20,49	20,42	20,47	20,52	20,48	20,49	20,51	20,51	20,55	20,57	20,56	20,55	20,52	20,42	20,47	20,47	20,53	20,47	20,56	20,56	20,56	20,51	20,42	20,46	20,48	20,51	20,53	20,49	20,49	20,46	20,40	20,50	20,52	20,47	20,43	20,49	20,47	20,41	20,41	20,42	20,50	20,45	20,40	20,39	20,42	20,45	20,50	20,49	20,44	20,40	20,42	20,41	20,41	20,41	20,41	20,42	20,41	20,38	20,40	20,48	20,42	20,37	20,35	20,46	20,45	20,48	20,50	20,37	20,41	20,41	20,46	20,53	20,44	20,49	20,40	20,42	20,43	20,36	20,40	20,41	20,40	20,33	20,38	20,46	20,33	20,32	20,37	20,35	20,38	20,36	20,41	20,36	20,44	20,35	20,32	20,29	20,28	20,36	20,32	20,37	20,41	20,35	20,30	20,40	20,40	20,36	20,35	20,41	20,45	20,29	20,27	20,34	20,33	20,27	20,37	20,41	20,35	20,28	20,27	20,36	20,33	20,28	20,39	20,40	20,41	20,36	20,35	20,39	20,39	20,38	20,34	20,42	20,38	20,38	20,29	20,26	20,34	20,36	20,37	20,28	20,24	20,35	20,33	20,34	20,41	20,34	20,32	20,30	20,24	20,33	20,48	20,40	20,33	20,38	20,43	20,38	20,36	20,36	20,36	20,39	20,31	20,30	20,36	20,34	20,33	20,31	20,42	20,37	20,26	20,29	20,40	20,32	20,20	20,22	20,25	20,33	20,31	20,31	20,35	20,32	20,23	20,32	20,26	20,30	20,37	20,49	20,34	20,26	20,32	20,36	20,33	20,38	20,39	20,36	20,32	20,30	20,32	20,25	20,21	20,25	20,24	20,31	20,34	20,31	20,34	20,31	20,27	20,27	20,35	20,30	20,32	20,35	20,42	20,29	20,20	20,13	20,25	20,38	20,34	20,20	20,19	20,17	20,29	20,34	20,35	20,32	20,25	20,19	20,21	20,26	20,34	20,30	20,27	20,27	20,30	20,39	20,35	20,25	20,22	20,19	20,26	20,32	20,23	20,22	20,20	20,24	20,22	20,21	
20,30	20,24	20,23	20,27	20,25	20,21	20,37	20,38	20,35	20,32	20,35	20,23	20,19	20,31	20,50	20,39	20,26	20,30	20,28	20,30	20,27	20,28	20,37	20,39	20,34	20,32	20,44	20,38	20,48	20,43	20,34	20,32	20,35	20,35	20,39	20,38	20,39	20,29	20,31	20,34	20,40	20,35	20,25	20,32	20,34	20,38	20,45	20,49	20,47	20,40	20,43	20,39	20,32	20,37	20,41	20,31	20,33	20,42	20,37	20,40	20,34	20,36	20,39	20,36	20,32	20,31	20,32	20,37	20,47	20,34	20,36	20,33	20,39	20,34	20,35	20,32	20,31	20,42	20,45	20,36	20,40	20,38	20,31	20,34	20,32	20,37	20,43	20,33	20,36	20,51	20,54	20,46	20,38	20,42	20,47	20,40	20,31	20,42	20,38	20,32	20,43	20,38	20,37	20,37	20,38	20,36	20,24	20,36	20,47	20,41	20,43	20,43	20,38	20,48	20,55	20,50	20,45	20,47	20,43	20,46	20,45	20,48	20,46	20,49	20,38	20,39	20,41	20,30	20,40	20,48	20,43	20,44	20,46	20,44	20,36	20,37	20,39	20,45	20,43	20,44	20,38	20,37	20,42	20,37	20,38	20,39	20,39	20,42	20,48	20,48	20,46	20,40	20,43	20,53	20,54	20,41	20,32	20,36	20,38	20,44	20,42	20,41	20,46	20,46	20,43	20,41	20,37	20,37	20,41	20,43	20,39	20,39	20,48	20,46	20,38	20,41	20,33	20,38	20,39	20,39	20,36	20,39	20,39	20,41	20,49	20,54	20,48	20,46	20,43	20,35	20,38	20,42	20,46	20,44	20,52	20,43	20,45	20,43	20,44	20,38	20,40	20,56	20,56	20,47	20,54	20,43	20,49	20,48	20,46	20,50	20,51	20,44	20,47	20,54	20,53	20,55	20,52	20,54	20,50	20,46	20,42	20,54	20,51	20,47	20,46	20,49	20,53	20,51	20,48	20,49	20,49	20,47	20,55	20,51	20,52	20,54	20,57	20,52	20,56	20,48	20,60	20,47	20,44	20,55	20,56	20,51	20,49	20,54	20,56	20,52	20,49	20,41	20,44	20,52	20,51	20,51	20,54	20,61	20,54	20,47	20,54	20,56	20,54	20,57	20,54	20,48	20,50	20,57	20,57	20,54	20,50	20,48	20,49	20,53	20,54	20,49	20,50	20,47	20,62	20,63	20,61	20,57	20,47	20,48	20,57	20,56	20,60	20,60	20,66	20,61	20,49	20,52	20,53	20,55	20,51	20,46	20,55	20,55	20,58	20,61	20,57	20,48	20,52	20,57	20,58	20,46	20,50	20,55	20,53	20,60	20,56	20,57	20,62	20,61	20,49	20,53	20,61	20,66	20,54	20,53	20,63	20,65	20,51	20,47	20,51	20,52	20,53	20,52	20,50	20,53	20,50	20,56	20,56	20,57	20,56	20,62	20,63	20,61	20,56	20,55	20,60	20,58	20,54	20,57	20,53	20,57	20,59	20,51	20,47	20,52	20,51	20,56	20,57	20,57	20,53	20,42	20,55	20,62	20,52	20,48	20,55	20,48	20,47	20,51	20,54	20,56	20,56	20,54	20,57	20,55	20,57	20,57	20,50	20,54	20,58	20,58	20,55	20,54	20,58	20,56	20,52	20,54	20,57	20,58	20,59	20,55	20,45	20,51	20,60	20,54	20,54	20,49	20,51	20,51	20,54	20,47	20,46	20,50	20,54	20,53	20,54	20,57	20,51	20,55	20,50	20,43	20,43	20,49	20,48	20,41	20,46	20,51	20,55	20,43	20,46	20,52	20,49	20,47	20,50	20,52	20,50	20,45	20,47	20,46	20,46	20,45	20,44	20,51	20,48	20,44	20,46	20,43	20,42	20,47	20,46	20,42	20,40	20,46	20,48	20,48	20,48	20,45	20,43	20,41	20,46	20,45	20,45	20,43	20,38	20,40	20,39	20,38	20,40	20,42	20,41	20,43	20,45	20,42	20,40	20,38	20,51	20,49	20,44	20,49	20,42	20,39	20,37	20,42	20,44	20,36	20,31	20,35	20,36	20,36	20,31	20,38	20,40	20,37	20,42	20,41	20,35	20,33	20,36	20,33	20,37	20,37	20,33	20,27	20,27	20,41	20,41	20,37	20,37	20,31	20,30	20,35	20,40	20,37	20,35	20,37	20,38	20,40	20,38	20,36	20,37	20,43	20,36	20,38	20,37	20,34	20,35	20,40	20,33	20,31	20,39	20,41	20,34	20,37	20,41	20,45	20,40	20,42	20,38	20,37	20,41	20,31	20,27	20,34	20,42	20,35	20,35	20,29	20,32	20,42	20,40	20,29	20,36	20,36	20,32	20,38	20,35	20,29	20,46	20,43	20,29	20,41	20,39	20,42	20,43	20,35	20,40	20,37	20,25	20,32	20,37	20,33	20,36	20,35	20,36	20,37	20,32	20,39	20,40	20,32	20,30	20,33	20,34	20,31	20,29	20,36	20,37	20,32	20,34	20,36	20,33	20,33	20,33	20,42	20,29	20,28	20,34	20,32	20,22	20,29	20,41	20,39	20,30	20,33	20,29	20,24	20,27	20,26	20,25	20,37	20,43	20,29	20,32	20,33	20,35	20,24	20,25	20,31	20,29	20,28	20,41	20,24	20,20	20,20	20,27	20,37	20,39	20,24	20,14	20,21	20,31	20,32	20,31	20,24	20,22	20,12	20,15	20,24	20,32	20,29	20,20	20,22	20,27	20,43	20,27	20,20	20,15	20,19	20,29	20,29	20,25	20,25	20,34	20,35	20,21	20,18	
20,30	20,17	20,16	20,28	20,35	20,30	20,33	20,41	20,34	20,30	20,29	20,27	20,25	20,31	20,40	20,42	20,41	20,32	20,36	20,30	20,25	20,24	20,33	20,43	20,32	20,28	20,45	20,38	20,40	20,35	20,37	20,37	20,33	20,36	20,33	20,36	20,44	20,40	20,34	20,33	20,40	20,36	20,25	20,27	20,31	20,34	20,43	20,35	20,31	20,35	20,40	20,35	20,26	20,38	20,39	20,25	20,33	20,38	20,29	20,36	20,34	20,36	20,28	20,38	20,40	20,36	20,33	20,44	20,52	20,44	20,38	20,42	20,39	20,42	20,35	20,33	20,36	20,41	20,45	20,33	20,35	20,42	20,31	20,35	20,33	20,31	20,33	20,38	20,34	20,47	20,43	20,41	20,38	20,42	20,38	20,37	20,31	20,41	20,37	20,30	20,40	20,34	20,35	20,40	20,35	20,34	20,39	20,36	20,45	20,46	20,49	20,46	20,38	20,45	20,45	20,50	20,39	20,44	20,43	20,41	20,36	20,41	20,47	20,42	20,38	20,40	20,41	20,34	20,39	20,45	20,41	20,46	20,47	20,45	20,40	20,37	20,33	20,43	20,44	20,45	20,32	20,33	20,39	20,37	20,40	20,44	20,45	20,48	20,49	20,46	20,48	20,34	20,35	20,46	20,52	20,39	20,32	20,35	20,42	20,44	20,44	20,44	20,50	20,36	20,31	20,36	20,46	20,39	20,42	20,46	20,45	20,42	20,45	20,47	20,48	20,45	20,43	20,40	20,41	20,41	20,44	20,44	20,41	20,41	20,46	20,44	20,48	20,53	20,57	20,45	20,38	20,41	20,48	20,44	20,50	20,51	20,49	20,44	20,42	20,39	20,44	20,47	20,51	20,54	20,48	20,47	20,42	20,44	20,48	20,45	20,49	20,49	20,45	20,48	20,47	20,47	20,51	20,52	20,46	20,46	20,53	20,51	20,47	20,47	20,51	20,54	20,57	20,53	20,57	20,53	20,54	20,53	20,57	20,54	20,48	20,58	20,66	20,58	20,56	20,52	20,58	20,56	20,54	20,54	20,55	20,47	20,45	20,47	20,58	20,58	20,59	20,53	20,45	20,48	20,44	20,50	20,53	20,61	20,60	20,51	20,46	20,52	20,54	20,60	20,55	20,49	20,47	20,54	20,61	20,55	20,55	20,49	20,47	20,51	20,56	20,49	20,49	20,58	20,63	20,61	20,60	20,55	20,55	20,47	20,51	20,61	20,62	20,56	20,61	20,61	20,58	20,65	20,64	20,55	20,46	20,44	20,60	20,59	20,59	20,60	20,55	20,52	20,51	20,51	20,60	20,57	20,51	20,51	20,51	20,57	20,61	20,56	20,55	20,56	20,48	20,47	20,59	20,56	20,57	20,59	20,62	20,63	20,52	20,49	20,59	20,58	20,53	20,46	20,47	20,50	20,55	20,53	20,55	20,55	20,51	20,56	20,60	20,56	20,55	20,56	20,59	20,55	20,50	20,55	20,57	20,55	20,55	20,53	20,51	20,53	20,56	20,54	20,56	20,47	20,52	20,51	20,52	20,54	20,51	20,46	20,51	20,50	20,50	20,55	20,50	20,47	20,50	20,54	20,58	20,61	20,59	20,54	20,53	20,50	20,51	20,44	20,46	20,50	20,54	20,51	20,49	20,47	20,47	20,58	20,64	20,57	20,46	20,52	20,61	20,51	20,49	20,49	20,50	20,53	20,57	20,44	20,43	20,53	20,49	20,57	20,62	20,54	20,51	20,53	20,48	20,47	20,45	20,41	20,45	20,45	20,43	20,52	20,54	20,43	20,47	20,50	20,45	20,48	20,49	20,49	20,46	20,47	20,50	20,48	20,51	20,47	20,50	20,46	20,44	20,47	20,49	20,42	20,44	20,49	20,48	20,43	20,45	20,46	20,46	20,43	20,43	20,45	20,47	20,42	20,49	20,46	20,40	20,46	20,55	20,48	20,40	20,44	20,44	20,43	20,47	20,43	20,39	20,41	20,44	20,37	20,43	20,41	20,41	20,43	20,41	20,39	20,31	20,36	20,44	20,40	20,36	20,35	20,41	20,40	20,34	20,35	20,39	20,40	20,40	20,41	20,33	20,38	20,31	20,35	20,32	20,33	20,28	20,31	20,37	20,39	20,38	20,37	20,37	20,32	20,33	20,36	20,23	20,31	20,35	20,39	20,40	20,33	20,39	20,40	20,38	20,49	20,40	20,31	20,35	20,43	20,41	20,39	20,34	20,30	20,35	20,38	20,34	20,36	20,42	20,42	20,42	20,44	20,39	20,40	20,41	20,33	20,39	20,35	20,44	20,33	20,37	20,35	20,27	20,32	20,33	20,36	20,42	20,42	20,34	20,33	20,33	20,38	20,37	20,39	20,36	20,37	20,35	20,33	20,43	20,33	20,47	20,45	20,24	20,25	20,40	20,41	20,36	20,35	20,43	20,38	20,30	20,32	20,40	20,36	20,28	20,26	20,37	20,39	20,27	20,34	20,39	20,33	20,32	20,38	20,37	20,39	20,42	20,33	20,25	20,32	20,36	20,26	20,27	20,33	20,37	20,38	20,29	20,30	20,34	20,26	20,30	20,35	20,30	20,38	20,41	20,37	20,33	20,31	20,40	20,37	20,27	20,26	20,30	20,27	20,32	20,21	20,17	20,25	20,30	20,29	20,30	20,35	20,25	20,26	20,37	20,33	20,29	20,28	20,31	20,28	20,26	20,34	20,34	20,33	20,25	20,19	20,21	20,34	20,34	20,30	20,28	20,25	20,31	20,32	20,31	20,36	20,30	20,36	20,30	20,29	
20,26	20,28	20,23	20,27	20,28	20,28	20,37	20,39	20,33	20,38	20,34	20,33	20,30	20,27	20,32	20,45	20,41	20,28	20,31	20,32	20,26	20,41	20,35	20,29	20,31	20,22	20,31	20,31	20,30	20,34	20,37	20,34	20,33	20,31	20,28	20,37	20,45	20,41	20,36	20,32	20,28	20,27	20,25	20,22	20,28	20,32	20,37	20,32	20,33	20,29	20,33	20,31	20,25	20,30	20,40	20,28	20,31	20,37	20,34	20,36	20,33	20,36	20,46	20,36	20,36	20,35	20,40	20,40	20,44	20,47	20,35	20,38	20,37	20,38	20,27	20,30	20,39	20,39	20,37	20,31	20,27	20,32	20,32	20,39	20,42	20,35	20,31	20,34	20,30	20,47	20,42	20,31	20,40	20,39	20,41	20,41	20,39	20,38	20,42	20,36	20,37	20,33	20,29	20,43	20,35	20,31	20,43	20,40	20,42	20,42	20,40	20,41	20,51	20,52	20,50	20,46	20,42	20,40	20,44	20,48	20,32	20,27	20,35	20,41	20,39	20,45	20,48	20,39	20,35	20,39	20,38	20,43	20,45	20,45	20,40	20,44	20,35	20,41	20,44	20,45	20,40	20,36	20,36	20,41	20,39	20,42	20,45	20,45	20,46	20,41	20,46	20,44	20,32	20,38	20,48	20,45	20,35	20,47	20,46	20,37	20,38	20,42	20,46	20,39	20,34	20,39	20,48	20,45	20,42	20,43	20,44	20,45	20,42	20,46	20,44	20,44	20,42	20,45	20,38	20,41	20,46	20,53	20,40	20,39	20,46	20,44	20,34	20,46	20,47	20,54	20,41	20,43	20,54	20,47	20,42	20,51	20,44	20,38	20,40	20,41	20,40	20,42	20,42	20,48	20,46	20,42	20,49	20,43	20,49	20,52	20,48	20,47	20,41	20,42	20,42	20,50	20,55	20,54	20,40	20,51	20,64	20,53	20,44	20,50	20,49	20,52	20,55	20,48	20,57	20,53	20,45	20,46	20,53	20,53	20,53	20,53	20,56	20,45	20,47	20,57	20,53	20,48	20,55	20,54	20,44	20,51	20,45	20,51	20,52	20,53	20,53	20,53	20,52	20,46	20,44	20,49	20,58	20,57	20,52	20,51	20,48	20,48	20,57	20,58	20,64	20,58	20,54	20,49	20,58	20,54	20,53	20,55	20,49	20,55	20,67	20,62	20,55	20,59	20,63	20,54	20,58	20,56	20,47	20,52	20,53	20,48	20,49	20,60	20,63	20,56	20,56	20,62	20,63	20,57	20,51	20,53	20,59	20,68	20,59	20,57	20,59	20,57	20,58	20,55	20,61	20,59	20,54	20,56	20,50	20,57	20,54	20,55	20,53	20,50	20,51	20,48	20,50	20,53	20,60	20,61	20,58	20,59	20,59	20,49	20,56	20,61	20,53	20,45	20,49	20,49	20,47	20,57	20,57	20,52	20,55	20,53	20,61	20,59	20,54	20,59	20,61	20,59	20,50	20,56	20,58	20,52	20,52	20,52	20,53	20,59	20,54	20,57	20,56	20,51	20,54	20,55	20,53	20,56	20,50	20,49	20,56	20,51	20,48	20,54	20,54	20,50	20,49	20,51	20,54	20,64	20,65	20,46	20,46	20,49	20,48	20,47	20,45	20,49	20,48	20,49	20,49	20,48	20,45	20,55	20,58	20,47	20,43	20,49	20,62	20,48	20,49	20,51	20,54	20,52	20,52	20,49	20,48	20,49	20,57	20,60	20,58	20,54	20,52	20,55	20,53	20,47	20,45	20,39	20,48	20,43	20,46	20,55	20,60	20,49	20,51	20,56	20,45	20,40	20,46	20,48	20,47	20,39	20,39	20,46	20,42	20,41	20,49	20,48	20,45	20,43	20,40	20,46	20,42	20,47	20,48	20,40	20,52	20,46	20,42	20,45	20,44	20,43	20,47	20,49	20,43	20,44	20,39	20,44	20,46	20,46	20,46	20,41	20,45	20,44	20,42	20,46	20,43	20,41	20,50	20,37	20,36	20,36	20,40	20,44	20,45	20,40	20,40	20,38	20,39	20,33	20,37	20,40	20,41	20,39	20,33	20,42	20,41	20,37	20,37	20,44	20,40	20,36	20,27	20,28	20,40	20,30	20,26	20,28	20,36	20,37	20,32	20,34	20,37	20,33	20,36	20,35	20,28	20,30	20,31	20,38	20,38	20,34	20,33	20,44	20,37	20,36	20,37	20,23	20,23	20,38	20,43	20,34	20,33	20,29	20,28	20,30	20,36	20,42	20,40	20,33	20,33	20,34	20,39	20,38	20,34	20,36	20,37	20,32	20,30	20,33	20,33	20,35	20,26	20,24	20,34	20,33	20,45	20,49	20,36	20,35	20,32	20,36	20,39	20,40	20,43	20,40	20,42	20,35	20,35	20,32	20,31	20,36	20,31	20,28	20,38	20,41	20,35	20,27	20,35	20,31	20,26	20,28	20,36	20,35	20,32	20,26	20,35	20,39	20,37	20,26	20,35	20,41	20,34	20,28	20,33	20,34	20,38	20,34	20,29	20,37	20,35	20,28	20,25	20,34	20,35	20,36	20,28	20,22	20,19	20,24	20,23	20,28	20,31	20,38	20,38	20,38	20,30	20,24	20,28	20,27	20,32	20,32	20,35	20,32	20,32	20,27	20,26	20,27	20,39	20,30	20,19	20,35	20,41	20,36	20,36	20,34	20,25	20,30	20,35	20,38	20,27	20,23	20,33	20,33	20,30	20,26	20,20	20,27	20,24	20,24	20,25	20,30	20,21	20,19	20,27	20,41	20,34	20,33	20,33	20,35	
20,29	20,22	20,32	20,36	20,33	20,28	20,40	20,36	20,27	20,42	20,36	20,33	20,33	20,24	20,33	20,35	20,24	20,28	20,31	20,33	20,29	20,33	20,31	20,22	20,38	20,31	20,34	20,30	20,24	20,32	20,30	20,29	20,31	20,27	20,28	20,36	20,39	20,40	20,37	20,36	20,32	20,25	20,27	20,27	20,31	20,32	20,44	20,40	20,32	20,29	20,32	20,36	20,30	20,27	20,42	20,38	20,35	20,28	20,34	20,41	20,30	20,32	20,39	20,39	20,37	20,34	20,41	20,40	20,37	20,36	20,37	20,37	20,35	20,40	20,35	20,33	20,39	20,34	20,31	20,23	20,27	20,29	20,35	20,41	20,40	20,43	20,37	20,38	20,40	20,50	20,44	20,30	20,34	20,43	20,38	20,38	20,39	20,40	20,45	20,35	20,33	20,29	20,29	20,31	20,37	20,29	20,35	20,38	20,32	20,38	20,36	20,40	20,42	20,50	20,55	20,44	20,41	20,38	20,40	20,44	20,39	20,35	20,37	20,39	20,36	20,42	20,33	20,43	20,39	20,41	20,38	20,49	20,52	20,45	20,42	20,43	20,41	20,44	20,39	20,39	20,35	20,34	20,35	20,39	20,40	20,43	20,42	20,42	20,44	20,46	20,43	20,36	20,42	20,43	20,46	20,48	20,30	20,40	20,49	20,40	20,33	20,37	20,45	20,45	20,42	20,40	20,38	20,43	20,45	20,38	20,48	20,44	20,47	20,43	20,38	20,46	20,46	20,44	20,40	20,42	20,45	20,45	20,47	20,46	20,44	20,44	20,38	20,43	20,37	20,42	20,43	20,42	20,46	20,47	20,46	20,52	20,49	20,38	20,46	20,43	20,48	20,49	20,46	20,40	20,45	20,39	20,46	20,43	20,41	20,50	20,43	20,41	20,43	20,49	20,48	20,46	20,52	20,47	20,41	20,51	20,52	20,45	20,50	20,49	20,47	20,48	20,56	20,52	20,55	20,55	20,44	20,43	20,50	20,48	20,48	20,57	20,54	20,46	20,50	20,51	20,54	20,49	20,58	20,55	20,38	20,52	20,54	20,58	20,49	20,44	20,49	20,52	20,50	20,51	20,46	20,46	20,49	20,55	20,53	20,52	20,45	20,47	20,60	20,51	20,55	20,56	20,57	20,52	20,59	20,58	20,49	20,45	20,47	20,55	20,71	20,64	20,55	20,48	20,54	20,55	20,52	20,56	20,50	20,53	20,60	20,58	20,53	20,58	20,65	20,65	20,50	20,45	20,53	20,53	20,45	20,58	20,59	20,55	20,50	20,50	20,54	20,58	20,58	20,60	20,62	20,60	20,58	20,60	20,60	20,63	20,57	20,60	20,56	20,50	20,50	20,49	20,54	20,55	20,54	20,52	20,54	20,59	20,54	20,48	20,50	20,59	20,60	20,45	20,46	20,51	20,55	20,52	20,58	20,59	20,59	20,60	20,61	20,59	20,53	20,55	20,62	20,61	20,48	20,54	20,65	20,54	20,54	20,58	20,55	20,60	20,61	20,56	20,53	20,51	20,53	20,57	20,64	20,63	20,52	20,48	20,54	20,49	20,47	20,51	20,53	20,53	20,51	20,51	20,51	20,54	20,64	20,49	20,49	20,52	20,59	20,53	20,54	20,49	20,54	20,53	20,50	20,51	20,51	20,53	20,53	20,56	20,55	20,49	20,53	20,48	20,54	20,61	20,53	20,54	20,52	20,52	20,45	20,46	20,59	20,62	20,57	20,56	20,57	20,55	20,53	20,50	20,43	20,39	20,49	20,47	20,48	20,52	20,52	20,49	20,47	20,52	20,52	20,50	20,45	20,41	20,43	20,42	20,39	20,35	20,47	20,38	20,51	20,50	20,52	20,49	20,43	20,45	20,46	20,41	20,41	20,40	20,46	20,41	20,38	20,50	20,55	20,47	20,41	20,42	20,40	20,45	20,48	20,49	20,41	20,44	20,41	20,37	20,35	20,38	20,49	20,52	20,48	20,47	20,43	20,46	20,42	20,39	20,41	20,44	20,42	20,39	20,44	20,40	20,47	20,40	20,41	20,49	20,43	20,32	20,32	20,41	20,40	20,34	20,39	20,42	20,35	20,33	20,26	20,31	20,40	20,27	20,29	20,35	20,30	20,38	20,30	20,22	20,31	20,32	20,38	20,37	20,33	20,35	20,43	20,41	20,38	20,40	20,40	20,36	20,36	20,27	20,29	20,33	20,33	20,35	20,44	20,28	20,24	20,36	20,34	20,29	20,35	20,39	20,40	20,26	20,29	20,33	20,37	20,42	20,43	20,41	20,34	20,35	20,36	20,30	20,39	20,37	20,29	20,32	20,38	20,38	20,41	20,44	20,39	20,38	20,33	20,38	20,41	20,47	20,38	20,37	20,39	20,35	20,34	20,35	20,26	20,28	20,26	20,26	20,37	20,32	20,26	20,28	20,25	20,25	20,31	20,28	20,31	20,32	20,28	20,29	20,35	20,31	20,35	20,27	20,29	20,33	20,29	20,27	20,31	20,32	20,33	20,32	20,29	20,36	20,40	20,32	20,29	20,33	20,39	20,35	20,28	20,31	20,24	20,25	20,23	20,33	20,33	20,37	20,34	20,31	20,32	20,27	20,25	20,28	20,26	20,30	20,33	20,33	20,30	20,19	20,29	20,25	20,31	20,27	20,27	20,28	20,38	20,32	20,31	20,34	20,25	20,30	20,39	20,26	20,18	20,23	20,27	20,28	20,26	20,28	20,19	20,29	20,25	20,22	20,23	20,26	20,24	20,22	20,20	20,26	20,29	20,32	20,29	20,28	
20,28	20,28	20,28	20,36	20,34	20,28	20,38	20,43	20,36	20,43	20,38	20,31	20,36	20,27	20,28	20,22	20,23	20,28	20,36	20,35	20,32	20,30	20,30	20,29	20,44	20,42	20,38	20,45	20,37	20,28	20,29	20,40	20,38	20,36	20,35	20,42	20,33	20,36	20,38	20,39	20,35	20,27	20,31	20,26	20,27	20,32	20,37	20,45	20,33	20,23	20,28	20,37	20,41	20,34	20,41	20,43	20,37	20,32	20,29	20,27	20,35	20,39	20,37	20,37	20,36	20,39	20,31	20,39	20,37	20,33	20,34	20,36	20,41	20,43	20,41	20,37	20,39	20,38	20,36	20,32	20,31	20,35	20,33	20,39	20,27	20,32	20,39	20,42	20,41	20,50	20,48	20,37	20,41	20,39	20,38	20,41	20,38	20,36	20,40	20,39	20,36	20,37	20,37	20,33	20,29	20,32	20,37	20,42	20,34	20,37	20,39	20,39	20,40	20,45	20,49	20,37	20,40	20,42	20,40	20,36	20,32	20,41	20,43	20,45	20,33	20,41	20,33	20,33	20,43	20,37	20,36	20,43	20,48	20,47	20,48	20,49	20,41	20,48	20,46	20,46	20,38	20,38	20,43	20,40	20,40	20,35	20,46	20,47	20,48	20,42	20,44	20,35	20,46	20,51	20,46	20,42	20,27	20,35	20,40	20,35	20,38	20,37	20,46	20,46	20,45	20,38	20,33	20,36	20,38	20,42	20,49	20,46	20,43	20,52	20,48	20,48	20,43	20,43	20,45	20,40	20,44	20,44	20,41	20,42	20,41	20,30	20,40	20,42	20,40	20,32	20,35	20,36	20,37	20,33	20,44	20,49	20,50	20,42	20,44	20,41	20,44	20,49	20,44	20,40	20,46	20,45	20,40	20,49	20,43	20,49	20,54	20,45	20,44	20,49	20,54	20,58	20,47	20,44	20,46	20,55	20,48	20,33	20,49	20,50	20,41	20,45	20,53	20,46	20,54	20,59	20,48	20,47	20,55	20,58	20,51	20,52	20,55	20,55	20,53	20,57	20,56	20,51	20,55	20,57	20,48	20,45	20,43	20,49	20,55	20,57	20,60	20,51	20,59	20,59	20,51	20,55	20,55	20,54	20,50	20,52	20,45	20,48	20,57	20,54	20,55	20,56	20,59	20,59	20,61	20,59	20,49	20,44	20,46	20,59	20,65	20,57	20,55	20,44	20,54	20,53	20,47	20,54	20,52	20,57	20,69	20,67	20,58	20,61	20,57	20,59	20,59	20,56	20,52	20,54	20,50	20,55	20,69	20,56	20,57	20,58	20,51	20,52	20,56	20,62	20,60	20,59	20,61	20,54	20,55	20,57	20,53	20,58	20,53	20,52	20,51	20,53	20,57	20,58	20,54	20,46	20,51	20,57	20,56	20,49	20,49	20,63	20,62	20,55	20,48	20,49	20,52	20,53	20,61	20,67	20,59	20,67	20,61	20,51	20,49	20,52	20,57	20,59	20,42	20,46	20,57	20,59	20,50	20,53	20,54	20,62	20,58	20,55	20,56	20,48	20,51	20,54	20,62	20,63	20,50	20,49	20,55	20,51	20,54	20,58	20,54	20,52	20,53	20,56	20,56	20,57	20,58	20,55	20,54	20,56	20,61	20,56	20,50	20,55	20,55	20,54	20,54	20,46	20,55	20,62	20,57	20,61	20,64	20,54	20,60	20,53	20,48	20,49	20,54	20,51	20,54	20,50	20,45	20,53	20,57	20,61	20,63	20,52	20,55	20,53	20,47	20,46	20,49	20,48	20,52	20,54	20,52	20,56	20,54	20,51	20,38	20,44	20,45	20,43	20,46	20,46	20,47	20,43	20,53	20,43	20,51	20,46	20,53	20,51	20,43	20,55	20,49	20,47	20,53	20,40	20,39	20,40	20,49	20,43	20,41	20,49	20,52	20,52	20,38	20,36	20,42	20,50	20,46	20,42	20,39	20,41	20,49	20,39	20,39	20,40	20,44	20,49	20,42	20,48	20,42	20,45	20,44	20,34	20,36	20,43	20,41	20,36	20,35	20,45	20,46	20,36	20,35	20,43	20,43	20,37	20,36	20,40	20,42	20,42	20,40	20,44	20,47	20,35	20,31	20,32	20,41	20,32	20,34	20,35	20,36	20,39	20,36	20,26	20,28	20,37	20,44	20,46	20,35	20,42	20,38	20,40	20,43	20,40	20,41	20,36	20,36	20,31	20,37	20,42	20,35	20,31	20,42	20,37	20,32	20,41	20,41	20,38	20,34	20,35	20,44	20,32	20,29	20,30	20,36	20,47	20,46	20,39	20,28	20,38	20,41	20,31	20,27	20,30	20,29	20,34	20,37	20,38	20,32	20,33	20,36	20,39	20,34	20,32	20,38	20,40	20,39	20,33	20,34	20,35	20,34	20,31	20,25	20,27	20,28	20,37	20,38	20,34	20,27	20,29	20,35	20,39	20,40	20,43	20,42	20,36	20,34	20,29	20,32	20,30	20,32	20,27	20,32	20,34	20,34	20,40	20,38	20,36	20,27	20,31	20,27	20,29	20,38	20,42	20,37	20,36	20,45	20,38	20,28	20,35	20,29	20,26	20,35	20,35	20,26	20,35	20,35	20,29	20,32	20,34	20,32	20,32	20,37	20,37	20,25	20,20	20,28	20,26	20,20	20,24	20,30	20,30	20,25	20,26	20,31	20,27	20,29	20,35	20,24	20,28	20,31	20,26	20,25	20,26	20,28	20,32	20,24	20,21	20,17	20,22	20,18	20,14	20,22	20,24	20,21	20,32	20,33	20,23	20,34	20,27	20,19	20,20	
20,27	20,27	20,30	20,35	20,31	20,32	20,33	20,45	20,38	20,35	20,31	20,40	20,41	20,36	20,20	20,26	20,30	20,29	20,35	20,35	20,32	20,40	20,33	20,37	20,44	20,46	20,36	20,36	20,41	20,34	20,29	20,42	20,43	20,36	20,34	20,33	20,38	20,31	20,32	20,46	20,39	20,25	20,28	20,31	20,31	20,31	20,38	20,43	20,40	20,20	20,25	20,35	20,42	20,36	20,36	20,41	20,40	20,35	20,29	20,24	20,34	20,41	20,42	20,37	20,42	20,46	20,49	20,37	20,36	20,31	20,38	20,41	20,44	20,43	20,39	20,36	20,41	20,40	20,38	20,41	20,43	20,42	20,46	20,38	20,30	20,26	20,34	20,42	20,37	20,47	20,50	20,43	20,41	20,43	20,45	20,44	20,46	20,49	20,47	20,41	20,43	20,45	20,47	20,40	20,30	20,39	20,44	20,42	20,45	20,41	20,37	20,44	20,42	20,45	20,49	20,40	20,36	20,43	20,42	20,38	20,35	20,44	20,45	20,48	20,43	20,43	20,47	20,39	20,34	20,33	20,32	20,46	20,42	20,42	20,53	20,51	20,40	20,39	20,44	20,46	20,41	20,45	20,50	20,46	20,36	20,36	20,41	20,54	20,50	20,41	20,41	20,38	20,41	20,48	20,43	20,48	20,37	20,40	20,40	20,38	20,38	20,40	20,39	20,41	20,43	20,45	20,39	20,42	20,38	20,38	20,45	20,52	20,47	20,45	20,49	20,48	20,35	20,36	20,39	20,40	20,47	20,47	20,47	20,47	20,41	20,35	20,41	20,41	20,41	20,35	20,31	20,34	20,37	20,36	20,38	20,46	20,47	20,42	20,38	20,41	20,45	20,47	20,48	20,48	20,43	20,46	20,51	20,45	20,49	20,55	20,52	20,46	20,48	20,54	20,58	20,57	20,53	20,47	20,55	20,51	20,48	20,44	20,47	20,52	20,46	20,48	20,55	20,52	20,56	20,61	20,48	20,49	20,52	20,58	20,53	20,52	20,55	20,55	20,51	20,60	20,62	20,59	20,59	20,62	20,56	20,49	20,47	20,45	20,50	20,62	20,62	20,55	20,57	20,65	20,51	20,55	20,59	20,59	20,50	20,48	20,53	20,50	20,48	20,53	20,54	20,56	20,58	20,56	20,63	20,59	20,56	20,60	20,53	20,62	20,71	20,59	20,54	20,58	20,59	20,54	20,51	20,53	20,53	20,55	20,71	20,67	20,61	20,57	20,62	20,57	20,50	20,62	20,61	20,57	20,53	20,58	20,66	20,60	20,53	20,61	20,60	20,57	20,59	20,60	20,55	20,48	20,61	20,60	20,48	20,51	20,57	20,55	20,56	20,55	20,58	20,57	20,64	20,54	20,54	20,53	20,51	20,53	20,53	20,55	20,56	20,56	20,58	20,55	20,53	20,57	20,51	20,48	20,56	20,59	20,60	20,59	20,61	20,57	20,50	20,56	20,58	20,56	20,48	20,50	20,56	20,64	20,56	20,48	20,51	20,56	20,56	20,55	20,62	20,59	20,58	20,53	20,55	20,58	20,55	20,52	20,54	20,56	20,56	20,65	20,58	20,52	20,53	20,52	20,60	20,58	20,55	20,64	20,65	20,57	20,56	20,53	20,50	20,54	20,56	20,51	20,53	20,47	20,50	20,63	20,61	20,59	20,57	20,59	20,66	20,53	20,45	20,46	20,50	20,53	20,49	20,47	20,50	20,51	20,56	20,58	20,65	20,56	20,51	20,53	20,51	20,43	20,50	20,46	20,43	20,43	20,47	20,54	20,61	20,63	20,48	20,43	20,51	20,51	20,46	20,46	20,51	20,46	20,56	20,53	20,49	20,48	20,46	20,51	20,45	20,46	20,50	20,45	20,51	20,51	20,48	20,46	20,46	20,37	20,39	20,44	20,49	20,45	20,45	20,38	20,38	20,57	20,49	20,46	20,44	20,39	20,47	20,46	20,38	20,47	20,46	20,47	20,44	20,50	20,48	20,39	20,38	20,33	20,36	20,44	20,41	20,35	20,35	20,50	20,46	20,37	20,40	20,47	20,48	20,39	20,39	20,40	20,44	20,49	20,42	20,39	20,48	20,38	20,26	20,34	20,45	20,45	20,44	20,35	20,35	20,37	20,35	20,32	20,36	20,34	20,35	20,34	20,34	20,46	20,39	20,36	20,38	20,38	20,35	20,38	20,38	20,37	20,41	20,44	20,46	20,37	20,38	20,40	20,36	20,36	20,38	20,36	20,35	20,39	20,48	20,42	20,34	20,33	20,38	20,48	20,42	20,36	20,35	20,34	20,35	20,35	20,31	20,31	20,28	20,35	20,30	20,28	20,33	20,24	20,34	20,39	20,34	20,26	20,41	20,41	20,35	20,34	20,30	20,38	20,45	20,34	20,31	20,31	20,33	20,38	20,34	20,41	20,36	20,31	20,47	20,41	20,35	20,44	20,40	20,36	20,34	20,28	20,34	20,30	20,27	20,33	20,35	20,43	20,47	20,44	20,38	20,38	20,29	20,40	20,34	20,32	20,39	20,39	20,31	20,28	20,30	20,29	20,22	20,27	20,28	20,22	20,30	20,36	20,33	20,37	20,38	20,32	20,23	20,32	20,35	20,35	20,34	20,27	20,30	20,17	20,26	20,34	20,30	20,25	20,28	20,23	20,26	20,33	20,36	20,29	20,26	20,37	20,31	20,24	20,19	20,16	20,25	20,25	20,30	20,32	20,31	20,22	20,24	20,27	20,28	20,21	20,26	20,31	20,24	20,23	20,28	20,30	20,34	20,28	20,21	20,24	
20,38	20,35	20,35	20,34	20,34	20,34	20,43	20,40	20,32	20,31	20,32	20,39	20,43	20,37	20,25	20,24	20,32	20,28	20,35	20,38	20,30	20,48	20,42	20,32	20,38	20,29	20,33	20,36	20,46	20,46	20,31	20,36	20,39	20,30	20,22	20,34	20,38	20,36	20,32	20,30	20,35	20,32	20,29	20,32	20,34	20,37	20,39	20,42	20,41	20,29	20,28	20,41	20,40	20,31	20,34	20,42	20,36	20,35	20,36	20,36	20,31	20,46	20,42	20,40	20,39	20,50	20,51	20,47	20,39	20,33	20,35	20,41	20,42	20,45	20,41	20,39	20,42	20,47	20,44	20,36	20,39	20,41	20,43	20,44	20,33	20,22	20,27	20,35	20,33	20,42	20,48	20,38	20,43	20,45	20,43	20,43	20,43	20,51	20,46	20,45	20,44	20,44	20,45	20,37	20,25	20,27	20,42	20,45	20,44	20,30	20,34	20,37	20,45	20,48	20,42	20,46	20,37	20,41	20,52	20,47	20,38	20,49	20,48	20,47	20,45	20,43	20,40	20,42	20,37	20,28	20,32	20,43	20,41	20,37	20,41	20,44	20,39	20,43	20,39	20,46	20,52	20,45	20,42	20,42	20,46	20,45	20,36	20,48	20,52	20,43	20,41	20,44	20,41	20,51	20,47	20,49	20,46	20,44	20,42	20,45	20,37	20,35	20,45	20,45	20,44	20,39	20,40	20,45	20,39	20,42	20,46	20,47	20,45	20,40	20,46	20,47	20,30	20,36	20,42	20,42	20,52	20,43	20,47	20,47	20,38	20,38	20,45	20,44	20,41	20,43	20,42	20,32	20,39	20,44	20,52	20,47	20,49	20,42	20,41	20,38	20,40	20,56	20,59	20,54	20,46	20,44	20,46	20,45	20,45	20,46	20,49	20,55	20,56	20,58	20,57	20,55	20,46	20,44	20,55	20,50	20,47	20,43	20,45	20,45	20,44	20,46	20,52	20,54	20,62	20,58	20,52	20,44	20,55	20,63	20,58	20,55	20,59	20,46	20,44	20,55	20,62	20,52	20,57	20,55	20,51	20,45	20,43	20,49	20,54	20,65	20,57	20,52	20,49	20,60	20,54	20,52	20,56	20,57	20,58	20,53	20,59	20,54	20,47	20,47	20,53	20,52	20,49	20,51	20,60	20,58	20,55	20,60	20,52	20,57	20,66	20,59	20,56	20,55	20,55	20,52	20,60	20,61	20,54	20,51	20,68	20,55	20,57	20,58	20,60	20,64	20,56	20,52	20,57	20,55	20,52	20,55	20,63	20,60	20,58	20,56	20,50	20,56	20,64	20,67	20,64	20,56	20,57	20,59	20,47	20,47	20,50	20,54	20,56	20,63	20,62	20,57	20,57	20,58	20,58	20,55	20,54	20,54	20,58	20,59	20,58	20,56	20,53	20,57	20,47	20,54	20,61	20,47	20,50	20,55	20,57	20,57	20,60	20,65	20,57	20,59	20,62	20,58	20,52	20,51	20,56	20,66	20,60	20,46	20,45	20,50	20,54	20,61	20,57	20,60	20,58	20,57	20,57	20,57	20,54	20,53	20,58	20,54	20,51	20,54	20,59	20,57	20,59	20,58	20,61	20,68	20,69	20,59	20,60	20,61	20,54	20,49	20,53	20,53	20,44	20,58	20,62	20,55	20,49	20,57	20,63	20,56	20,51	20,60	20,65	20,53	20,44	20,46	20,53	20,55	20,52	20,55	20,49	20,43	20,46	20,55	20,56	20,56	20,45	20,52	20,47	20,50	20,47	20,42	20,45	20,47	20,55	20,52	20,53	20,58	20,49	20,49	20,47	20,57	20,53	20,49	20,47	20,47	20,48	20,45	20,48	20,49	20,39	20,45	20,47	20,48	20,47	20,46	20,50	20,50	20,52	20,51	20,45	20,43	20,39	20,44	20,52	20,47	20,51	20,51	20,43	20,47	20,45	20,50	20,55	20,46	20,40	20,35	20,39	20,47	20,46	20,38	20,40	20,47	20,41	20,37	20,41	20,37	20,36	20,46	20,45	20,36	20,30	20,44	20,45	20,34	20,39	20,50	20,48	20,41	20,34	20,36	20,39	20,39	20,37	20,30	20,38	20,40	20,36	20,37	20,40	20,39	20,32	20,38	20,40	20,33	20,25	20,30	20,33	20,38	20,36	20,30	20,32	20,37	20,37	20,34	20,33	20,34	20,35	20,38	20,36	20,30	20,33	20,36	20,38	20,40	20,39	20,28	20,28	20,31	20,33	20,31	20,35	20,40	20,48	20,37	20,33	20,38	20,42	20,43	20,32	20,40	20,43	20,37	20,36	20,30	20,31	20,42	20,38	20,30	20,33	20,27	20,30	20,35	20,30	20,39	20,33	20,28	20,33	20,34	20,27	20,37	20,36	20,41	20,42	20,33	20,33	20,37	20,34	20,33	20,39	20,36	20,35	20,36	20,46	20,33	20,24	20,38	20,38	20,39	20,33	20,32	20,36	20,38	20,33	20,32	20,32	20,37	20,41	20,40	20,25	20,28	20,32	20,37	20,36	20,28	20,35	20,34	20,26	20,29	20,33	20,22	20,26	20,29	20,34	20,27	20,20	20,30	20,34	20,34	20,36	20,33	20,34	20,30	20,28	20,19	20,22	20,24	20,25	20,28	20,38	20,36	20,30	20,22	20,29	20,25	20,23	20,27	20,26	20,29	20,35	20,32	20,29	20,26	20,21	20,17	20,23	20,26	20,29	20,25	20,30	20,27	20,27	20,38	20,32	20,26	20,14	20,28	20,28	20,29	20,32	20,26	20,22	20,18	20,32	20,29	
20,35	20,28	20,29	20,29	20,32	20,36	20,35	20,42	20,31	20,35	20,26	20,32	20,32	20,32	20,20	20,31	20,32	20,39	20,32	20,37	20,39	20,32	20,29	20,32	20,31	20,36	20,34	20,38	20,40	20,41	20,32	20,30	20,35	20,26	20,22	20,34	20,33	20,36	20,33	20,29	20,29	20,28	20,28	20,35	20,34	20,43	20,33	20,32	20,35	20,36	20,33	20,29	20,38	20,27	20,33	20,33	20,34	20,33	20,39	20,40	20,27	20,39	20,45	20,43	20,41	20,40	20,48	20,41	20,38	20,35	20,33	20,35	20,38	20,42	20,43	20,34	20,49	20,50	20,45	20,40	20,35	20,43	20,36	20,34	20,36	20,31	20,30	20,33	20,37	20,45	20,43	20,33	20,37	20,45	20,44	20,41	20,42	20,43	20,45	20,45	20,46	20,43	20,43	20,37	20,29	20,23	20,34	20,45	20,35	20,26	20,27	20,35	20,40	20,45	20,45	20,40	20,42	20,40	20,42	20,47	20,43	20,49	20,41	20,39	20,38	20,39	20,37	20,46	20,48	20,34	20,30	20,40	20,47	20,38	20,39	20,42	20,47	20,51	20,45	20,53	20,50	20,47	20,39	20,46	20,50	20,41	20,35	20,37	20,46	20,35	20,42	20,39	20,43	20,51	20,52	20,44	20,38	20,46	20,45	20,44	20,37	20,30	20,41	20,46	20,42	20,40	20,43	20,43	20,43	20,43	20,45	20,45	20,40	20,48	20,52	20,50	20,37	20,45	20,48	20,48	20,45	20,38	20,40	20,34	20,34	20,46	20,41	20,43	20,40	20,43	20,44	20,41	20,40	20,42	20,52	20,47	20,43	20,42	20,45	20,53	20,47	20,51	20,54	20,57	20,46	20,46	20,44	20,43	20,43	20,46	20,50	20,50	20,50	20,49	20,49	20,47	20,54	20,49	20,52	20,55	20,48	20,53	20,54	20,48	20,36	20,41	20,48	20,56	20,64	20,58	20,56	20,57	20,58	20,56	20,54	20,57	20,51	20,50	20,46	20,58	20,62	20,46	20,50	20,54	20,54	20,52	20,50	20,54	20,55	20,59	20,59	20,55	20,48	20,51	20,57	20,56	20,57	20,59	20,53	20,52	20,54	20,60	20,59	20,58	20,62	20,55	20,55	20,53	20,58	20,56	20,59	20,56	20,53	20,52	20,59	20,58	20,51	20,57	20,56	20,59	20,64	20,64	20,61	20,57	20,66	20,58	20,55	20,60	20,62	20,57	20,61	20,54	20,59	20,55	20,52	20,53	20,59	20,58	20,68	20,64	20,50	20,45	20,59	20,61	20,69	20,63	20,57	20,56	20,57	20,49	20,53	20,54	20,56	20,65	20,67	20,59	20,64	20,60	20,59	20,55	20,56	20,55	20,57	20,58	20,52	20,53	20,64	20,60	20,53	20,48	20,66	20,61	20,56	20,63	20,58	20,58	20,60	20,60	20,55	20,60	20,62	20,58	20,55	20,57	20,58	20,65	20,60	20,48	20,47	20,52	20,60	20,56	20,57	20,50	20,53	20,58	20,65	20,60	20,53	20,51	20,66	20,58	20,52	20,53	20,51	20,56	20,55	20,58	20,62	20,68	20,72	20,63	20,59	20,56	20,65	20,55	20,58	20,62	20,58	20,56	20,60	20,55	20,52	20,56	20,59	20,60	20,46	20,50	20,59	20,53	20,55	20,57	20,57	20,58	20,54	20,50	20,48	20,41	20,47	20,51	20,51	20,54	20,56	20,58	20,47	20,46	20,48	20,54	20,53	20,48	20,50	20,51	20,51	20,49	20,42	20,49	20,53	20,47	20,50	20,50	20,45	20,42	20,51	20,49	20,46	20,46	20,43	20,46	20,48	20,45	20,47	20,44	20,50	20,55	20,57	20,50	20,44	20,44	20,47	20,43	20,48	20,44	20,47	20,51	20,47	20,36	20,31	20,45	20,54	20,48	20,38	20,32	20,47	20,49	20,50	20,42	20,40	20,41	20,43	20,39	20,45	20,43	20,39	20,40	20,44	20,36	20,32	20,38	20,39	20,32	20,29	20,47	20,41	20,37	20,31	20,37	20,45	20,41	20,35	20,32	20,35	20,39	20,38	20,40	20,42	20,35	20,30	20,35	20,44	20,40	20,27	20,29	20,38	20,30	20,34	20,33	20,34	20,36	20,37	20,40	20,37	20,31	20,28	20,32	20,43	20,37	20,40	20,35	20,32	20,32	20,40	20,33	20,30	20,30	20,28	20,22	20,27	20,40	20,53	20,44	20,30	20,39	20,43	20,38	20,29	20,38	20,32	20,34	20,34	20,30	20,32	20,34	20,37	20,33	20,39	20,31	20,33	20,31	20,32	20,33	20,39	20,29	20,26	20,26	20,29	20,35	20,42	20,40	20,41	20,37	20,34	20,34	20,35	20,34	20,36	20,33	20,28	20,36	20,45	20,38	20,30	20,40	20,43	20,46	20,34	20,35	20,41	20,38	20,40	20,35	20,31	20,34	20,38	20,32	20,30	20,24	20,32	20,36	20,26	20,29	20,40	20,38	20,32	20,40	20,42	20,30	20,35	20,39	20,31	20,28	20,19	20,25	20,26	20,26	20,32	20,35	20,35	20,21	20,19	20,21	20,22	20,25	20,30	20,29	20,36	20,34	20,35	20,31	20,37	20,32	20,23	20,19	20,25	20,32	20,35	20,31	20,23	20,24	20,20	20,23	20,28	20,23	20,29	20,34	20,31	20,29	20,30	20,35	20,35	20,26	20,26	20,27	20,24	20,22	20,24	20,23	20,25	20,27	20,32	20,37	
20,32	20,28	20,21	20,25	20,29	20,52	20,50	20,38	20,32	20,28	20,25	20,27	20,30	20,25	20,20	20,33	20,34	20,35	20,36	20,30	20,33	20,28	20,27	20,34	20,34	20,33	20,35	20,39	20,41	20,33	20,39	20,41	20,38	20,34	20,24	20,29	20,37	20,28	20,31	20,38	20,32	20,32	20,36	20,32	20,39	20,37	20,41	20,34	20,33	20,30	20,31	20,28	20,30	20,33	20,36	20,32	20,31	20,30	20,29	20,37	20,44	20,39	20,38	20,39	20,31	20,33	20,47	20,42	20,34	20,36	20,32	20,32	20,37	20,35	20,37	20,38	20,44	20,54	20,45	20,47	20,42	20,35	20,32	20,38	20,38	20,31	20,33	20,35	20,34	20,43	20,42	20,31	20,31	20,33	20,40	20,43	20,41	20,42	20,44	20,48	20,48	20,42	20,38	20,39	20,30	20,42	20,42	20,41	20,36	20,36	20,37	20,39	20,47	20,47	20,53	20,48	20,41	20,33	20,38	20,33	20,38	20,46	20,44	20,43	20,36	20,40	20,43	20,44	20,52	20,39	20,36	20,36	20,40	20,41	20,38	20,39	20,46	20,48	20,41	20,40	20,36	20,43	20,40	20,42	20,41	20,39	20,34	20,36	20,40	20,41	20,38	20,48	20,36	20,40	20,51	20,53	20,41	20,48	20,50	20,47	20,38	20,34	20,35	20,45	20,46	20,41	20,46	20,37	20,44	20,43	20,40	20,43	20,47	20,45	20,47	20,50	20,40	20,46	20,51	20,45	20,44	20,39	20,36	20,32	20,46	20,60	20,53	20,41	20,39	20,43	20,49	20,42	20,45	20,45	20,46	20,51	20,43	20,42	20,45	20,53	20,56	20,53	20,51	20,46	20,48	20,57	20,51	20,45	20,53	20,54	20,57	20,51	20,50	20,50	20,52	20,48	20,57	20,52	20,43	20,47	20,53	20,50	20,51	20,52	20,46	20,47	20,49	20,54	20,63	20,58	20,50	20,55	20,58	20,56	20,53	20,56	20,59	20,56	20,53	20,54	20,62	20,50	20,47	20,56	20,54	20,55	20,56	20,55	20,61	20,56	20,58	20,61	20,58	20,59	20,59	20,59	20,61	20,61	20,59	20,56	20,54	20,59	20,63	20,62	20,61	20,54	20,55	20,58	20,59	20,65	20,59	20,64	20,56	20,52	20,64	20,68	20,52	20,50	20,59	20,57	20,52	20,60	20,62	20,60	20,62	20,55	20,55	20,57	20,67	20,58	20,51	20,63	20,59	20,63	20,59	20,51	20,57	20,58	20,60	20,62	20,53	20,50	20,52	20,62	20,62	20,60	20,50	20,55	20,58	20,58	20,53	20,59	20,59	20,62	20,63	20,62	20,67	20,62	20,56	20,56	20,59	20,58	20,56	20,54	20,55	20,49	20,53	20,60	20,57	20,55	20,59	20,59	20,62	20,62	20,62	20,60	20,56	20,51	20,51	20,58	20,63	20,65	20,56	20,58	20,58	20,61	20,58	20,57	20,55	20,57	20,60	20,55	20,54	20,50	20,54	20,55	20,64	20,60	20,53	20,56	20,65	20,64	20,54	20,52	20,56	20,52	20,53	20,53	20,61	20,75	20,70	20,58	20,56	20,55	20,56	20,55	20,61	20,58	20,56	20,61	20,53	20,50	20,53	20,52	20,55	20,63	20,53	20,46	20,52	20,58	20,61	20,60	20,56	20,56	20,59	20,58	20,50	20,50	20,53	20,51	20,50	20,49	20,54	20,60	20,54	20,49	20,49	20,56	20,55	20,48	20,45	20,49	20,53	20,48	20,40	20,46	20,48	20,47	20,47	20,44	20,44	20,49	20,52	20,56	20,44	20,42	20,42	20,50	20,47	20,39	20,40	20,42	20,53	20,52	20,46	20,46	20,46	20,45	20,46	20,48	20,47	20,39	20,43	20,42	20,50	20,44	20,29	20,40	20,45	20,49	20,39	20,40	20,46	20,48	20,51	20,46	20,43	20,41	20,44	20,34	20,37	20,37	20,38	20,42	20,42	20,38	20,38	20,42	20,38	20,36	20,34	20,45	20,41	20,40	20,33	20,36	20,39	20,47	20,48	20,37	20,33	20,33	20,35	20,37	20,45	20,32	20,28	20,25	20,37	20,45	20,41	20,31	20,44	20,40	20,37	20,37	20,30	20,31	20,34	20,41	20,44	20,28	20,27	20,35	20,39	20,40	20,41	20,40	20,36	20,39	20,43	20,34	20,32	20,34	20,36	20,32	20,36	20,41	20,45	20,39	20,42	20,40	20,39	20,36	20,34	20,38	20,30	20,24	20,34	20,26	20,32	20,27	20,30	20,31	20,30	20,35	20,37	20,32	20,29	20,28	20,32	20,36	20,36	20,30	20,25	20,34	20,41	20,42	20,40	20,35	20,30	20,27	20,31	20,37	20,31	20,29	20,28	20,29	20,41	20,40	20,37	20,31	20,38	20,41	20,34	20,28	20,34	20,34	20,30	20,27	20,34	20,44	20,44	20,34	20,30	20,36	20,32	20,39	20,23	20,30	20,37	20,39	20,38	20,38	20,42	20,35	20,33	20,33	20,26	20,24	20,18	20,25	20,25	20,29	20,41	20,32	20,28	20,27	20,29	20,27	20,40	20,34	20,33	20,32	20,30	20,22	20,20	20,31	20,30	20,32	20,27	20,22	20,19	20,29	20,28	20,25	20,24	20,22	20,19	20,24	20,25	20,27	20,38	20,39	20,38	20,33	20,30	20,33	20,34	20,29	20,25	20,32	20,23	20,20	20,19	20,19	20,24	20,32	20,31	20,30	
20,34	20,30	20,18	20,32	20,37	20,35	20,33	20,38	20,35	20,27	20,33	20,32	20,30	20,28	20,30	20,51	20,33	20,32	20,28	20,35	20,41	20,37	20,35	20,45	20,44	20,41	20,40	20,34	20,38	20,35	20,32	20,34	20,41	20,38	20,33	20,31	20,43	20,29	20,26	20,37	20,35	20,33	20,37	20,37	20,41	20,40	20,45	20,42	20,32	20,29	20,35	20,36	20,31	20,33	20,43	20,40	20,37	20,40	20,36	20,33	20,36	20,45	20,43	20,43	20,30	20,35	20,40	20,38	20,34	20,34	20,38	20,46	20,41	20,39	20,35	20,42	20,40	20,44	20,39	20,41	20,44	20,30	20,18	20,31	20,41	20,32	20,38	20,39	20,31	20,44	20,49	20,44	20,37	20,29	20,33	20,44	20,36	20,38	20,47	20,46	20,39	20,42	20,41	20,32	20,32	20,42	20,45	20,41	20,36	20,36	20,43	20,51	20,53	20,46	20,49	20,50	20,43	20,34	20,43	20,41	20,37	20,45	20,51	20,49	20,44	20,41	20,45	20,47	20,45	20,45	20,44	20,42	20,44	20,35	20,34	20,39	20,45	20,53	20,43	20,40	20,37	20,42	20,38	20,35	20,42	20,39	20,33	20,43	20,41	20,41	20,48	20,50	20,43	20,39	20,44	20,50	20,44	20,45	20,43	20,44	20,41	20,39	20,40	20,47	20,48	20,45	20,35	20,42	20,49	20,44	20,40	20,47	20,48	20,50	20,43	20,43	20,52	20,48	20,46	20,45	20,42	20,41	20,47	20,45	20,49	20,53	20,47	20,45	20,49	20,49	20,46	20,38	20,44	20,47	20,38	20,48	20,51	20,47	20,45	20,47	20,52	20,56	20,52	20,49	20,45	20,58	20,56	20,45	20,48	20,50	20,51	20,47	20,47	20,54	20,47	20,52	20,57	20,55	20,45	20,42	20,53	20,45	20,50	20,52	20,50	20,47	20,49	20,51	20,57	20,47	20,46	20,56	20,51	20,49	20,52	20,54	20,54	20,52	20,52	20,51	20,54	20,55	20,51	20,59	20,54	20,59	20,59	20,59	20,66	20,62	20,57	20,58	20,56	20,54	20,56	20,57	20,57	20,68	20,61	20,57	20,55	20,59	20,58	20,60	20,58	20,52	20,56	20,59	20,61	20,65	20,59	20,56	20,58	20,52	20,62	20,65	20,59	20,54	20,57	20,58	20,55	20,59	20,64	20,57	20,61	20,57	20,56	20,59	20,63	20,63	20,50	20,53	20,59	20,62	20,58	20,53	20,56	20,56	20,53	20,55	20,53	20,51	20,53	20,60	20,62	20,55	20,47	20,48	20,58	20,59	20,59	20,66	20,65	20,60	20,58	20,61	20,66	20,64	20,55	20,56	20,59	20,63	20,59	20,51	20,52	20,53	20,54	20,56	20,60	20,52	20,52	20,57	20,59	20,57	20,61	20,61	20,63	20,61	20,59	20,63	20,62	20,68	20,61	20,60	20,65	20,63	20,50	20,57	20,57	20,55	20,64	20,60	20,53	20,50	20,51	20,52	20,63	20,67	20,51	20,56	20,69	20,63	20,56	20,60	20,61	20,59	20,58	20,55	20,56	20,68	20,61	20,48	20,54	20,62	20,55	20,52	20,56	20,58	20,55	20,63	20,65	20,57	20,56	20,54	20,50	20,52	20,52	20,59	20,57	20,61	20,62	20,61	20,55	20,47	20,49	20,62	20,62	20,58	20,62	20,56	20,58	20,54	20,50	20,57	20,51	20,50	20,50	20,44	20,53	20,51	20,54	20,59	20,57	20,57	20,49	20,44	20,43	20,52	20,50	20,46	20,49	20,54	20,53	20,48	20,49	20,39	20,40	20,51	20,46	20,44	20,40	20,46	20,51	20,52	20,46	20,40	20,49	20,44	20,43	20,39	20,41	20,43	20,48	20,43	20,47	20,44	20,40	20,43	20,47	20,44	20,41	20,37	20,45	20,46	20,51	20,49	20,47	20,47	20,41	20,37	20,35	20,35	20,45	20,44	20,39	20,42	20,43	20,40	20,46	20,46	20,46	20,43	20,42	20,40	20,43	20,39	20,30	20,43	20,48	20,33	20,26	20,35	20,41	20,40	20,38	20,35	20,30	20,34	20,38	20,37	20,41	20,34	20,40	20,39	20,35	20,42	20,33	20,33	20,36	20,30	20,38	20,32	20,28	20,39	20,40	20,42	20,41	20,41	20,38	20,42	20,47	20,39	20,29	20,38	20,37	20,31	20,41	20,46	20,40	20,30	20,30	20,36	20,32	20,41	20,41	20,36	20,28	20,29	20,31	20,34	20,32	20,34	20,37	20,35	20,30	20,29	20,39	20,34	20,29	20,35	20,29	20,35	20,34	20,34	20,29	20,34	20,40	20,37	20,32	20,24	20,29	20,29	20,34	20,35	20,32	20,39	20,39	20,35	20,35	20,40	20,36	20,34	20,35	20,37	20,33	20,32	20,36	20,42	20,35	20,33	20,30	20,35	20,38	20,40	20,33	20,31	20,22	20,33	20,39	20,26	20,30	20,35	20,33	20,39	20,34	20,30	20,26	20,29	20,28	20,20	20,27	20,29	20,31	20,37	20,41	20,37	20,29	20,21	20,35	20,35	20,33	20,33	20,34	20,29	20,27	20,19	20,22	20,33	20,34	20,30	20,29	20,29	20,23	20,25	20,32	20,28	20,30	20,30	20,27	20,22	20,22	20,32	20,35	20,29	20,31	20,35	20,34	20,35	20,30	20,33	20,25	20,21	20,22	20,22	20,21	20,17	20,24	20,28	20,23	20,18	
20,43	20,29	20,28	20,30	20,46	20,40	20,31	20,39	20,39	20,37	20,39	20,38	20,33	20,28	20,34	20,35	20,28	20,23	20,23	20,35	20,36	20,44	20,35	20,40	20,45	20,41	20,46	20,42	20,34	20,35	20,32	20,31	20,36	20,37	20,35	20,32	20,37	20,38	20,32	20,31	20,40	20,37	20,40	20,40	20,35	20,46	20,43	20,41	20,36	20,30	20,39	20,46	20,36	20,41	20,41	20,37	20,33	20,38	20,39	20,42	20,26	20,30	20,36	20,41	20,45	20,44	20,42	20,35	20,29	20,20	20,32	20,47	20,41	20,40	20,39	20,37	20,42	20,41	20,35	20,17	20,30	20,37	20,29	20,34	20,36	20,31	20,32	20,38	20,36	20,44	20,44	20,36	20,34	20,39	20,30	20,25	20,32	20,39	20,47	20,48	20,44	20,32	20,37	20,36	20,30	20,36	20,34	20,40	20,37	20,39	20,44	20,44	20,52	20,48	20,40	20,40	20,40	20,38	20,35	20,43	20,46	20,52	20,49	20,45	20,43	20,43	20,41	20,46	20,43	20,40	20,43	20,44	20,44	20,40	20,43	20,42	20,42	20,41	20,40	20,45	20,37	20,31	20,38	20,39	20,45	20,38	20,38	20,44	20,40	20,36	20,42	20,47	20,36	20,40	20,45	20,47	20,33	20,37	20,46	20,45	20,48	20,40	20,39	20,44	20,50	20,51	20,42	20,40	20,43	20,42	20,40	20,43	20,44	20,38	20,44	20,43	20,44	20,49	20,43	20,43	20,40	20,39	20,42	20,47	20,46	20,55	20,49	20,45	20,45	20,44	20,47	20,38	20,32	20,41	20,44	20,47	20,50	20,51	20,44	20,37	20,42	20,53	20,51	20,50	20,49	20,44	20,47	20,44	20,48	20,58	20,55	20,46	20,42	20,50	20,46	20,43	20,51	20,56	20,53	20,48	20,48	20,49	20,55	20,58	20,46	20,42	20,50	20,57	20,61	20,52	20,50	20,53	20,49	20,52	20,56	20,50	20,53	20,49	20,54	20,58	20,56	20,59	20,52	20,52	20,45	20,53	20,61	20,57	20,57	20,67	20,62	20,58	20,57	20,47	20,44	20,53	20,56	20,61	20,57	20,48	20,52	20,61	20,60	20,55	20,57	20,59	20,58	20,65	20,62	20,58	20,52	20,55	20,57	20,56	20,67	20,58	20,57	20,55	20,56	20,56	20,63	20,62	20,60	20,60	20,59	20,62	20,64	20,60	20,64	20,63	20,60	20,61	20,58	20,64	20,58	20,55	20,53	20,54	20,54	20,55	20,56	20,51	20,55	20,60	20,61	20,57	20,58	20,54	20,64	20,61	20,56	20,62	20,69	20,65	20,59	20,51	20,59	20,69	20,65	20,63	20,61	20,65	20,55	20,50	20,56	20,59	20,57	20,55	20,58	20,50	20,49	20,53	20,59	20,63	20,63	20,63	20,63	20,57	20,60	20,63	20,66	20,62	20,55	20,61	20,69	20,61	20,51	20,49	20,57	20,57	20,58	20,61	20,57	20,55	20,57	20,53	20,56	20,67	20,59	20,54	20,62	20,58	20,51	20,59	20,56	20,53	20,55	20,55	20,59	20,58	20,59	20,54	20,56	20,62	20,58	20,47	20,56	20,56	20,57	20,59	20,61	20,66	20,58	20,56	20,56	20,51	20,50	20,62	20,55	20,56	20,59	20,60	20,49	20,53	20,48	20,52	20,57	20,60	20,63	20,68	20,57	20,55	20,50	20,56	20,57	20,54	20,50	20,49	20,51	20,47	20,57	20,63	20,60	20,58	20,56	20,50	20,45	20,51	20,58	20,50	20,53	20,52	20,51	20,49	20,51	20,47	20,43	20,49	20,43	20,44	20,51	20,44	20,50	20,48	20,50	20,47	20,47	20,40	20,36	20,39	20,37	20,34	20,41	20,39	20,46	20,47	20,39	20,46	20,47	20,46	20,42	20,31	20,36	20,53	20,48	20,48	20,43	20,42	20,46	20,42	20,42	20,34	20,40	20,41	20,39	20,39	20,38	20,49	20,43	20,42	20,39	20,43	20,36	20,34	20,42	20,44	20,35	20,39	20,41	20,30	20,32	20,38	20,41	20,40	20,41	20,39	20,38	20,39	20,38	20,34	20,37	20,38	20,37	20,30	20,37	20,43	20,34	20,38	20,37	20,33	20,31	20,30	20,30	20,38	20,38	20,36	20,45	20,44	20,29	20,39	20,46	20,37	20,37	20,42	20,43	20,32	20,36	20,45	20,38	20,29	20,29	20,33	20,31	20,44	20,39	20,39	20,29	20,27	20,28	20,33	20,31	20,29	20,26	20,26	20,30	20,31	20,41	20,39	20,34	20,36	20,36	20,37	20,37	20,33	20,30	20,32	20,42	20,41	20,38	20,27	20,32	20,37	20,35	20,37	20,42	20,37	20,43	20,37	20,33	20,27	20,34	20,42	20,43	20,39	20,35	20,33	20,43	20,47	20,39	20,27	20,27	20,26	20,32	20,38	20,37	20,31	20,18	20,25	20,35	20,30	20,21	20,36	20,27	20,35	20,36	20,31	20,26	20,28	20,26	20,27	20,27	20,33	20,33	20,36	20,36	20,35	20,32	20,19	20,24	20,34	20,30	20,28	20,28	20,30	20,35	20,24	20,17	20,28	20,36	20,29	20,22	20,23	20,25	20,22	20,29	20,33	20,31	20,27	20,33	20,33	20,36	20,35	20,26	20,20	20,21	20,26	20,34	20,35	20,32	20,31	20,26	20,18	20,19	20,26	20,20	20,15	20,23	20,37	20,32	20,25	
20,45	20,32	20,23	20,31	20,38	20,34	20,30	20,38	20,39	20,42	20,36	20,32	20,24	20,23	20,29	20,35	20,31	20,28	20,30	20,37	20,30	20,36	20,33	20,29	20,32	20,37	20,46	20,39	20,31	20,31	20,33	20,39	20,34	20,40	20,32	20,31	20,39	20,34	20,30	20,38	20,38	20,34	20,40	20,48	20,42	20,41	20,48	20,40	20,36	20,35	20,30	20,46	20,39	20,43	20,41	20,26	20,37	20,34	20,29	20,37	20,32	20,30	20,33	20,33	20,40	20,39	20,38	20,39	20,33	20,31	20,36	20,42	20,38	20,43	20,34	20,28	20,38	20,43	20,41	20,26	20,37	20,41	20,35	20,42	20,38	20,29	20,36	20,37	20,36	20,42	20,41	20,33	20,39	20,38	20,37	20,30	20,36	20,43	20,44	20,37	20,42	20,38	20,39	20,39	20,33	20,32	20,33	20,43	20,46	20,39	20,47	20,46	20,42	20,47	20,46	20,48	20,40	20,42	20,51	20,41	20,34	20,43	20,49	20,47	20,38	20,43	20,52	20,39	20,42	20,46	20,35	20,41	20,42	20,35	20,47	20,52	20,39	20,37	20,39	20,43	20,42	20,35	20,41	20,48	20,47	20,36	20,36	20,53	20,45	20,38	20,42	20,43	20,40	20,43	20,42	20,43	20,35	20,39	20,45	20,39	20,43	20,42	20,38	20,42	20,44	20,50	20,42	20,38	20,42	20,48	20,45	20,43	20,41	20,44	20,44	20,50	20,49	20,44	20,46	20,45	20,44	20,41	20,41	20,45	20,53	20,52	20,50	20,39	20,44	20,47	20,39	20,43	20,48	20,38	20,45	20,44	20,45	20,49	20,46	20,28	20,39	20,52	20,46	20,47	20,52	20,41	20,40	20,47	20,53	20,60	20,52	20,49	20,47	20,52	20,54	20,49	20,50	20,50	20,54	20,60	20,57	20,44	20,53	20,62	20,52	20,46	20,49	20,63	20,64	20,56	20,53	20,54	20,51	20,53	20,54	20,55	20,59	20,56	20,52	20,59	20,56	20,47	20,53	20,50	20,46	20,45	20,56	20,60	20,55	20,57	20,67	20,60	20,60	20,63	20,51	20,52	20,60	20,65	20,55	20,48	20,51	20,60	20,66	20,60	20,58	20,63	20,56	20,51	20,59	20,52	20,49	20,53	20,52	20,59	20,63	20,63	20,63	20,50	20,56	20,57	20,60	20,58	20,63	20,62	20,63	20,62	20,61	20,60	20,63	20,66	20,64	20,64	20,60	20,63	20,59	20,61	20,62	20,57	20,57	20,58	20,58	20,51	20,55	20,56	20,54	20,57	20,67	20,59	20,60	20,58	20,58	20,62	20,61	20,63	20,61	20,53	20,60	20,67	20,66	20,65	20,62	20,60	20,53	20,51	20,56	20,65	20,60	20,58	20,56	20,57	20,53	20,59	20,61	20,59	20,63	20,66	20,68	20,59	20,46	20,54	20,60	20,59	20,53	20,58	20,66	20,64	20,58	20,56	20,54	20,60	20,56	20,53	20,59	20,57	20,60	20,56	20,57	20,65	20,61	20,57	20,63	20,55	20,53	20,54	20,51	20,58	20,56	20,56	20,57	20,62	20,65	20,60	20,60	20,64	20,66	20,56	20,56	20,56	20,63	20,64	20,59	20,63	20,64	20,51	20,59	20,56	20,54	20,56	20,54	20,59	20,68	20,63	20,51	20,58	20,59	20,50	20,54	20,54	20,59	20,62	20,65	20,53	20,54	20,62	20,58	20,59	20,58	20,48	20,44	20,46	20,52	20,65	20,61	20,58	20,53	20,52	20,49	20,48	20,56	20,56	20,44	20,43	20,46	20,56	20,55	20,49	20,51	20,54	20,44	20,44	20,52	20,52	20,45	20,44	20,47	20,46	20,42	20,34	20,34	20,40	20,46	20,40	20,44	20,44	20,45	20,44	20,42	20,40	20,46	20,44	20,44	20,40	20,34	20,47	20,53	20,46	20,42	20,39	20,49	20,46	20,50	20,46	20,35	20,41	20,33	20,37	20,41	20,44	20,38	20,42	20,48	20,45	20,38	20,31	20,38	20,44	20,42	20,38	20,39	20,39	20,39	20,35	20,35	20,39	20,39	20,35	20,38	20,35	20,45	20,48	20,41	20,37	20,44	20,38	20,34	20,39	20,38	20,46	20,38	20,29	20,37	20,34	20,31	20,30	20,31	20,35	20,41	20,48	20,39	20,37	20,42	20,34	20,34	20,37	20,38	20,34	20,38	20,40	20,41	20,31	20,32	20,33	20,33	20,36	20,39	20,40	20,33	20,34	20,39	20,35	20,37	20,33	20,32	20,24	20,26	20,31	20,36	20,37	20,32	20,35	20,38	20,35	20,34	20,33	20,32	20,31	20,38	20,41	20,39	20,30	20,31	20,36	20,32	20,34	20,43	20,41	20,34	20,33	20,30	20,33	20,28	20,35	20,44	20,45	20,39	20,35	20,26	20,34	20,38	20,30	20,33	20,38	20,30	20,24	20,29	20,32	20,25	20,31	20,33	20,35	20,24	20,27	20,35	20,36	20,42	20,41	20,34	20,31	20,25	20,24	20,24	20,31	20,36	20,36	20,32	20,33	20,33	20,32	20,26	20,39	20,40	20,38	20,29	20,31	20,39	20,28	20,19	20,23	20,37	20,26	20,19	20,26	20,38	20,36	20,35	20,35	20,36	20,31	20,31	20,30	20,32	20,34	20,28	20,23	20,23	20,17	20,22	20,34	20,31	20,27	20,29	20,31	20,16	20,20	20,21	20,17	20,23	20,37	20,30	20,33	
20,31	20,32	20,33	20,31	20,39	20,33	20,33	20,38	20,37	20,33	20,30	20,30	20,31	20,35	20,32	20,32	20,33	20,33	20,48	20,44	20,36	20,35	20,36	20,33	20,37	20,29	20,36	20,37	20,34	20,33	20,36	20,38	20,33	20,39	20,35	20,44	20,38	20,26	20,26	20,40	20,42	20,33	20,32	20,36	20,41	20,33	20,36	20,33	20,29	20,29	20,39	20,41	20,45	20,42	20,43	20,32	20,37	20,38	20,26	20,28	20,38	20,36	20,44	20,33	20,30	20,31	20,34	20,41	20,46	20,33	20,40	20,42	20,34	20,42	20,44	20,27	20,37	20,46	20,41	20,32	20,36	20,42	20,32	20,33	20,37	20,26	20,28	20,31	20,33	20,45	20,43	20,40	20,35	20,45	20,38	20,40	20,45	20,42	20,44	20,41	20,51	20,48	20,40	20,43	20,33	20,35	20,37	20,36	20,44	20,46	20,44	20,48	20,50	20,49	20,47	20,47	20,42	20,40	20,49	20,44	20,33	20,37	20,45	20,47	20,47	20,44	20,46	20,48	20,46	20,40	20,37	20,41	20,40	20,43	20,44	20,50	20,39	20,45	20,42	20,41	20,47	20,43	20,36	20,48	20,44	20,43	20,42	20,47	20,49	20,36	20,39	20,39	20,37	20,45	20,44	20,34	20,38	20,43	20,44	20,38	20,35	20,38	20,38	20,46	20,45	20,45	20,47	20,36	20,38	20,50	20,51	20,49	20,46	20,46	20,51	20,45	20,43	20,46	20,43	20,43	20,46	20,44	20,40	20,46	20,51	20,45	20,48	20,42	20,40	20,41	20,45	20,44	20,54	20,47	20,46	20,48	20,41	20,41	20,44	20,35	20,41	20,55	20,41	20,42	20,46	20,42	20,40	20,50	20,51	20,54	20,50	20,50	20,51	20,56	20,50	20,54	20,57	20,49	20,50	20,60	20,56	20,48	20,41	20,50	20,53	20,49	20,49	20,55	20,63	20,54	20,47	20,55	20,55	20,58	20,55	20,56	20,60	20,55	20,54	20,56	20,49	20,47	20,58	20,59	20,41	20,48	20,54	20,59	20,64	20,53	20,57	20,55	20,55	20,62	20,60	20,56	20,54	20,62	20,54	20,53	20,56	20,58	20,63	20,60	20,60	20,61	20,57	20,56	20,61	20,56	20,56	20,52	20,50	20,58	20,68	20,62	20,63	20,56	20,54	20,56	20,57	20,64	20,62	20,66	20,68	20,60	20,54	20,59	20,60	20,59	20,59	20,54	20,51	20,57	20,59	20,59	20,59	20,60	20,58	20,61	20,58	20,62	20,58	20,56	20,57	20,57	20,59	20,57	20,56	20,60	20,55	20,60	20,57	20,56	20,55	20,57	20,66	20,68	20,61	20,64	20,57	20,58	20,56	20,56	20,59	20,58	20,62	20,59	20,59	20,56	20,60	20,65	20,66	20,61	20,60	20,61	20,63	20,61	20,54	20,54	20,62	20,63	20,54	20,59	20,61	20,53	20,66	20,58	20,56	20,62	20,61	20,64	20,62	20,54	20,55	20,51	20,58	20,65	20,52	20,57	20,61	20,56	20,56	20,51	20,57	20,62	20,60	20,62	20,57	20,64	20,67	20,60	20,61	20,65	20,60	20,55	20,56	20,55	20,61	20,66	20,59	20,58	20,63	20,62	20,67	20,63	20,51	20,53	20,57	20,57	20,63	20,57	20,54	20,56	20,60	20,53	20,54	20,55	20,59	20,66	20,66	20,59	20,55	20,58	20,52	20,51	20,56	20,54	20,44	20,48	20,55	20,62	20,62	20,53	20,47	20,45	20,48	20,44	20,49	20,49	20,48	20,43	20,43	20,44	20,44	20,44	20,50	20,51	20,51	20,49	20,45	20,49	20,46	20,43	20,48	20,48	20,46	20,43	20,35	20,36	20,50	20,52	20,48	20,41	20,43	20,45	20,44	20,39	20,40	20,43	20,46	20,43	20,41	20,41	20,49	20,45	20,42	20,43	20,45	20,47	20,47	20,46	20,44	20,41	20,31	20,37	20,40	20,46	20,42	20,39	20,39	20,46	20,43	20,36	20,37	20,32	20,34	20,40	20,39	20,39	20,38	20,35	20,34	20,39	20,42	20,36	20,42	20,37	20,41	20,44	20,43	20,35	20,37	20,38	20,34	20,31	20,36	20,45	20,43	20,30	20,37	20,38	20,35	20,37	20,37	20,37	20,44	20,44	20,40	20,36	20,34	20,35	20,28	20,40	20,35	20,27	20,34	20,43	20,39	20,46	20,39	20,33	20,31	20,33	20,37	20,38	20,28	20,30	20,35	20,32	20,36	20,36	20,29	20,27	20,32	20,36	20,35	20,38	20,41	20,35	20,37	20,42	20,28	20,28	20,31	20,32	20,25	20,36	20,39	20,33	20,38	20,41	20,34	20,32	20,40	20,44	20,28	20,26	20,32	20,36	20,26	20,29	20,37	20,36	20,43	20,35	20,21	20,22	20,31	20,37	20,39	20,40	20,35	20,30	20,30	20,24	20,30	20,40	20,37	20,30	20,26	20,29	20,38	20,39	20,43	20,36	20,27	20,31	20,38	20,28	20,21	20,26	20,42	20,37	20,37	20,37	20,27	20,34	20,35	20,32	20,34	20,33	20,33	20,24	20,34	20,25	20,22	20,32	20,31	20,24	20,26	20,26	20,27	20,29	20,35	20,30	20,24	20,34	20,32	20,22	20,28	20,23	20,25	20,29	20,23	20,20	20,14	20,19	20,27	20,26	20,17	20,23	20,20	20,20	20,28	20,37	20,28	20,30	20,28	20,28	
20,22	20,28	20,29	20,35	20,35	20,32	20,37	20,42	20,34	20,27	20,25	20,37	20,33	20,42	20,39	20,34	20,31	20,38	20,42	20,40	20,33	20,34	20,43	20,41	20,34	20,33	20,33	20,37	20,37	20,36	20,33	20,39	20,41	20,36	20,29	20,36	20,44	20,30	20,38	20,38	20,42	20,39	20,38	20,38	20,41	20,38	20,37	20,31	20,33	20,34	20,38	20,40	20,49	20,38	20,33	20,37	20,45	20,41	20,32	20,37	20,42	20,44	20,43	20,41	20,29	20,30	20,41	20,40	20,47	20,36	20,36	20,45	20,43	20,42	20,38	20,30	20,37	20,50	20,40	20,35	20,32	20,34	20,36	20,39	20,33	20,34	20,31	20,27	20,35	20,38	20,39	20,37	20,40	20,33	20,38	20,40	20,42	20,39	20,39	20,40	20,51	20,48	20,43	20,46	20,36	20,36	20,34	20,34	20,31	20,53	20,41	20,39	20,46	20,52	20,47	20,50	20,42	20,42	20,40	20,37	20,36	20,40	20,45	20,47	20,38	20,48	20,44	20,42	20,44	20,38	20,37	20,48	20,42	20,44	20,43	20,47	20,36	20,44	20,40	20,39	20,43	20,46	20,45	20,47	20,41	20,44	20,43	20,45	20,48	20,39	20,33	20,35	20,36	20,41	20,47	20,43	20,41	20,46	20,46	20,42	20,39	20,37	20,44	20,55	20,54	20,43	20,42	20,43	20,47	20,53	20,51	20,49	20,44	20,47	20,45	20,47	20,41	20,44	20,45	20,39	20,45	20,44	20,48	20,47	20,46	20,50	20,49	20,47	20,42	20,46	20,41	20,48	20,46	20,42	20,47	20,56	20,52	20,44	20,48	20,46	20,43	20,51	20,48	20,46	20,48	20,43	20,44	20,45	20,50	20,55	20,50	20,47	20,51	20,53	20,49	20,52	20,55	20,50	20,48	20,51	20,51	20,52	20,45	20,48	20,52	20,53	20,57	20,56	20,63	20,61	20,43	20,57	20,58	20,58	20,53	20,61	20,58	20,53	20,56	20,62	20,50	20,47	20,58	20,62	20,52	20,53	20,57	20,61	20,55	20,61	20,52	20,53	20,56	20,58	20,57	20,59	20,61	20,57	20,59	20,55	20,54	20,61	20,65	20,63	20,58	20,54	20,61	20,58	20,67	20,57	20,59	20,60	20,60	20,64	20,66	20,69	20,59	20,50	20,60	20,59	20,63	20,67	20,60	20,60	20,72	20,60	20,53	20,60	20,65	20,67	20,60	20,57	20,55	20,61	20,64	20,57	20,62	20,64	20,61	20,60	20,57	20,60	20,59	20,58	20,58	20,62	20,57	20,52	20,53	20,63	20,57	20,60	20,63	20,57	20,60	20,65	20,70	20,62	20,63	20,65	20,58	20,65	20,69	20,58	20,54	20,55	20,59	20,64	20,59	20,52	20,55	20,52	20,59	20,60	20,73	20,68	20,66	20,62	20,56	20,62	20,65	20,66	20,63	20,57	20,64	20,57	20,60	20,59	20,56	20,71	20,66	20,70	20,70	20,58	20,56	20,55	20,58	20,62	20,59	20,58	20,62	20,59	20,56	20,57	20,61	20,74	20,64	20,62	20,63	20,67	20,67	20,60	20,61	20,64	20,61	20,54	20,59	20,64	20,58	20,65	20,62	20,57	20,53	20,60	20,65	20,60	20,56	20,57	20,66	20,57	20,56	20,56	20,49	20,56	20,55	20,46	20,57	20,63	20,57	20,63	20,63	20,55	20,56	20,56	20,52	20,48	20,51	20,53	20,47	20,45	20,47	20,57	20,56	20,55	20,48	20,45	20,47	20,51	20,50	20,48	20,47	20,41	20,42	20,50	20,45	20,42	20,54	20,56	20,51	20,54	20,48	20,42	20,43	20,47	20,49	20,50	20,48	20,49	20,45	20,40	20,47	20,46	20,51	20,45	20,44	20,45	20,43	20,43	20,41	20,43	20,44	20,35	20,36	20,41	20,41	20,40	20,42	20,45	20,48	20,45	20,43	20,37	20,45	20,46	20,39	20,43	20,42	20,39	20,43	20,43	20,42	20,44	20,46	20,37	20,40	20,32	20,37	20,44	20,44	20,38	20,39	20,43	20,38	20,39	20,44	20,35	20,31	20,38	20,44	20,45	20,34	20,35	20,38	20,27	20,24	20,30	20,30	20,36	20,40	20,36	20,34	20,38	20,33	20,41	20,37	20,36	20,36	20,36	20,32	20,35	20,29	20,27	20,26	20,34	20,31	20,29	20,34	20,38	20,38	20,36	20,37	20,33	20,36	20,36	20,41	20,34	20,31	20,32	20,30	20,45	20,45	20,35	20,28	20,24	20,34	20,46	20,39	20,36	20,37	20,34	20,38	20,39	20,37	20,30	20,35	20,39	20,36	20,35	20,35	20,32	20,30	20,40	20,35	20,30	20,29	20,38	20,35	20,30	20,36	20,29	20,32	20,31	20,37	20,29	20,34	20,35	20,26	20,28	20,34	20,35	20,41	20,33	20,30	20,33	20,34	20,32	20,32	20,43	20,33	20,29	20,32	20,37	20,34	20,31	20,40	20,38	20,29	20,28	20,36	20,30	20,30	20,36	20,40	20,38	20,33	20,41	20,34	20,29	20,32	20,36	20,37	20,36	20,38	20,29	20,30	20,34	20,36	20,40	20,32	20,24	20,25	20,30	20,26	20,22	20,37	20,40	20,25	20,31	20,27	20,26	20,34	20,22	20,21	20,21	20,30	20,30	20,20	20,24	20,26	20,22	20,17	20,26	20,20	20,19	20,31	20,29	20,29	20,27	20,21	20,24	
20,24	20,28	20,29	20,25	20,36	20,39	20,39	20,40	20,37	20,26	20,31	20,36	20,28	20,28	20,36	20,38	20,25	20,31	20,39	20,43	20,26	20,31	20,37	20,28	20,30	20,29	20,32	20,27	20,35	20,37	20,33	20,43	20,47	20,35	20,25	20,26	20,36	20,33	20,32	20,43	20,35	20,36	20,34	20,42	20,49	20,45	20,45	20,34	20,38	20,45	20,39	20,36	20,39	20,34	20,26	20,28	20,50	20,44	20,28	20,39	20,40	20,34	20,31	20,37	20,37	20,33	20,42	20,41	20,38	20,26	20,24	20,42	20,47	20,46	20,35	20,26	20,40	20,49	20,40	20,31	20,36	20,32	20,35	20,42	20,34	20,29	20,30	20,24	20,27	20,31	20,34	20,38	20,39	20,29	20,24	20,37	20,38	20,37	20,32	20,41	20,46	20,40	20,39	20,43	20,29	20,30	20,35	20,39	20,36	20,38	20,43	20,37	20,37	20,46	20,54	20,47	20,44	20,42	20,37	20,35	20,36	20,39	20,39	20,37	20,37	20,43	20,46	20,38	20,41	20,37	20,38	20,44	20,44	20,46	20,46	20,39	20,36	20,37	20,34	20,44	20,43	20,43	20,51	20,40	20,39	20,43	20,39	20,49	20,48	20,42	20,37	20,35	20,38	20,42	20,46	20,44	20,43	20,51	20,51	20,50	20,47	20,39	20,42	20,56	20,49	20,40	20,45	20,43	20,44	20,47	20,44	20,41	20,35	20,44	20,45	20,48	20,46	20,45	20,41	20,41	20,43	20,46	20,45	20,48	20,49	20,49	20,45	20,49	20,44	20,39	20,40	20,40	20,41	20,38	20,41	20,56	20,56	20,48	20,52	20,45	20,42	20,47	20,47	20,51	20,49	20,46	20,50	20,48	20,49	20,47	20,49	20,46	20,41	20,49	20,53	20,60	20,55	20,52	20,50	20,53	20,44	20,46	20,50	20,51	20,58	20,52	20,48	20,55	20,62	20,61	20,50	20,53	20,55	20,53	20,50	20,54	20,55	20,48	20,56	20,59	20,53	20,47	20,48	20,55	20,53	20,55	20,59	20,62	20,58	20,65	20,59	20,52	20,59	20,56	20,55	20,60	20,62	20,65	20,65	20,60	20,54	20,64	20,64	20,67	20,62	20,56	20,60	20,57	20,60	20,52	20,55	20,64	20,63	20,70	20,67	20,64	20,66	20,59	20,59	20,66	20,72	20,71	20,61	20,62	20,63	20,62	20,65	20,63	20,61	20,70	20,60	20,57	20,61	20,62	20,66	20,62	20,60	20,64	20,65	20,64	20,57	20,53	20,55	20,64	20,65	20,60	20,69	20,65	20,52	20,59	20,62	20,61	20,63	20,68	20,65	20,64	20,62	20,61	20,64	20,60	20,58	20,67	20,69	20,66	20,59	20,53	20,60	20,62	20,60	20,53	20,55	20,56	20,56	20,60	20,70	20,64	20,68	20,64	20,61	20,61	20,65	20,69	20,67	20,59	20,61	20,70	20,61	20,65	20,64	20,63	20,66	20,75	20,67	20,64	20,58	20,59	20,64	20,65	20,64	20,59	20,63	20,54	20,51	20,62	20,67	20,71	20,70	20,67	20,67	20,68	20,67	20,54	20,55	20,62	20,60	20,56	20,59	20,62	20,61	20,60	20,69	20,60	20,53	20,51	20,62	20,55	20,51	20,68	20,75	20,62	20,50	20,55	20,52	20,52	20,59	20,52	20,62	20,69	20,61	20,51	20,53	20,54	20,55	20,57	20,52	20,51	20,58	20,53	20,43	20,50	20,51	20,57	20,53	20,50	20,44	20,49	20,47	20,48	20,53	20,48	20,49	20,51	20,54	20,49	20,48	20,45	20,54	20,59	20,46	20,45	20,50	20,48	20,46	20,50	20,45	20,45	20,41	20,42	20,43	20,42	20,45	20,43	20,43	20,39	20,41	20,42	20,42	20,46	20,44	20,36	20,40	20,38	20,32	20,38	20,39	20,43	20,46	20,49	20,41	20,42	20,42	20,33	20,37	20,42	20,45	20,43	20,43	20,37	20,41	20,39	20,44	20,42	20,37	20,38	20,43	20,39	20,39	20,53	20,46	20,39	20,37	20,35	20,44	20,40	20,48	20,41	20,29	20,34	20,45	20,42	20,28	20,26	20,36	20,28	20,27	20,26	20,27	20,27	20,36	20,40	20,34	20,33	20,33	20,33	20,26	20,28	20,34	20,29	20,28	20,33	20,34	20,35	20,22	20,29	20,29	20,28	20,35	20,43	20,44	20,33	20,30	20,35	20,32	20,37	20,34	20,38	20,31	20,34	20,34	20,35	20,44	20,34	20,24	20,28	20,32	20,38	20,50	20,48	20,38	20,37	20,33	20,37	20,35	20,39	20,35	20,39	20,41	20,40	20,32	20,32	20,26	20,29	20,33	20,35	20,31	20,32	20,26	20,29	20,38	20,28	20,29	20,33	20,36	20,31	20,32	20,31	20,30	20,35	20,29	20,23	20,34	20,32	20,30	20,30	20,30	20,26	20,31	20,35	20,32	20,28	20,30	20,38	20,33	20,28	20,34	20,28	20,34	20,29	20,33	20,34	20,32	20,36	20,33	20,33	20,33	20,28	20,32	20,37	20,34	20,39	20,34	20,30	20,32	20,35	20,37	20,29	20,35	20,36	20,41	20,26	20,21	20,30	20,37	20,24	20,36	20,37	20,26	20,31	20,20	20,35	20,31	20,22	20,20	20,17	20,25	20,31	20,28	20,30	20,35	20,20	20,17	20,33	20,21	20,23	20,23	20,24	20,26	20,28	20,25	20,26	
20,31	20,32	20,33	20,25	20,30	20,41	20,38	20,38	20,37	20,40	20,46	20,36	20,30	20,36	20,44	20,37	20,31	20,26	20,42	20,48	20,35	20,31	20,40	20,28	20,33	20,39	20,42	20,38	20,31	20,46	20,31	20,35	20,35	20,37	20,26	20,26	20,31	20,32	20,25	20,37	20,35	20,35	20,32	20,38	20,48	20,36	20,40	20,39	20,38	20,41	20,43	20,43	20,41	20,38	20,25	20,21	20,34	20,34	20,28	20,33	20,35	20,27	20,39	20,35	20,23	20,38	20,42	20,40	20,42	20,36	20,34	20,40	20,40	20,36	20,28	20,27	20,40	20,42	20,36	20,32	20,37	20,34	20,33	20,42	20,38	20,39	20,36	20,27	20,30	20,35	20,42	20,37	20,44	20,36	20,33	20,41	20,38	20,33	20,36	20,42	20,54	20,46	20,36	20,40	20,34	20,34	20,41	20,39	20,36	20,40	20,41	20,42	20,33	20,47	20,53	20,49	20,42	20,42	20,50	20,48	20,38	20,41	20,48	20,42	20,36	20,46	20,37	20,33	20,36	20,37	20,43	20,46	20,53	20,48	20,44	20,43	20,38	20,44	20,39	20,51	20,56	20,45	20,41	20,44	20,41	20,45	20,47	20,52	20,49	20,45	20,42	20,33	20,40	20,47	20,50	20,46	20,45	20,45	20,49	20,49	20,41	20,40	20,46	20,56	20,52	20,37	20,43	20,38	20,41	20,35	20,41	20,47	20,38	20,48	20,47	20,40	20,42	20,58	20,45	20,40	20,50	20,48	20,47	20,44	20,43	20,48	20,47	20,46	20,48	20,39	20,38	20,37	20,31	20,43	20,45	20,51	20,57	20,50	20,51	20,47	20,42	20,48	20,50	20,55	20,47	20,44	20,51	20,51	20,48	20,48	20,53	20,54	20,48	20,48	20,55	20,62	20,56	20,50	20,58	20,56	20,56	20,48	20,49	20,52	20,52	20,50	20,52	20,58	20,60	20,55	20,57	20,58	20,54	20,56	20,56	20,59	20,60	20,54	20,55	20,62	20,61	20,54	20,53	20,56	20,55	20,49	20,55	20,55	20,53	20,55	20,60	20,64	20,67	20,59	20,55	20,64	20,65	20,67	20,63	20,50	20,53	20,57	20,62	20,64	20,57	20,59	20,60	20,61	20,58	20,62	20,59	20,57	20,50	20,56	20,64	20,66	20,62	20,61	20,63	20,67	20,63	20,64	20,55	20,61	20,68	20,66	20,68	20,66	20,59	20,62	20,60	20,55	20,62	20,66	20,62	20,62	20,62	20,62	20,62	20,61	20,60	20,55	20,61	20,69	20,69	20,60	20,61	20,63	20,56	20,59	20,60	20,64	20,68	20,63	20,60	20,59	20,61	20,60	20,65	20,64	20,67	20,61	20,64	20,68	20,65	20,58	20,66	20,63	20,62	20,65	20,66	20,59	20,63	20,61	20,65	20,56	20,58	20,68	20,66	20,66	20,66	20,66	20,58	20,61	20,60	20,67	20,66	20,61	20,64	20,58	20,59	20,66	20,65	20,57	20,56	20,55	20,71	20,74	20,65	20,59	20,61	20,55	20,51	20,61	20,63	20,60	20,56	20,65	20,69	20,71	20,62	20,52	20,51	20,59	20,64	20,58	20,60	20,50	20,59	20,62	20,65	20,60	20,66	20,66	20,67	20,57	20,53	20,67	20,72	20,60	20,53	20,55	20,56	20,56	20,65	20,58	20,54	20,61	20,59	20,59	20,60	20,61	20,56	20,54	20,59	20,53	20,52	20,52	20,51	20,49	20,46	20,58	20,53	20,52	20,51	20,53	20,51	20,47	20,54	20,55	20,53	20,54	20,56	20,52	20,49	20,44	20,44	20,53	20,50	20,45	20,43	20,49	20,55	20,46	20,42	20,44	20,49	20,44	20,37	20,38	20,45	20,50	20,47	20,40	20,40	20,52	20,42	20,43	20,45	20,40	20,41	20,44	20,41	20,36	20,37	20,35	20,44	20,45	20,34	20,32	20,39	20,32	20,37	20,43	20,40	20,42	20,39	20,38	20,42	20,36	20,38	20,38	20,30	20,38	20,46	20,42	20,36	20,46	20,47	20,42	20,36	20,34	20,39	20,44	20,39	20,43	20,37	20,37	20,43	20,34	20,30	20,27	20,27	20,32	20,24	20,27	20,29	20,31	20,35	20,34	20,35	20,33	20,31	20,33	20,31	20,30	20,37	20,40	20,36	20,41	20,37	20,34	20,27	20,23	20,29	20,34	20,41	20,44	20,45	20,32	20,29	20,35	20,34	20,34	20,35	20,31	20,33	20,31	20,25	20,28	20,31	20,35	20,34	20,33	20,31	20,27	20,42	20,48	20,33	20,37	20,35	20,34	20,41	20,45	20,32	20,36	20,39	20,39	20,31	20,25	20,28	20,33	20,33	20,33	20,38	20,31	20,25	20,27	20,35	20,29	20,36	20,33	20,36	20,37	20,29	20,30	20,33	20,34	20,33	20,21	20,36	20,36	20,35	20,31	20,33	20,31	20,32	20,35	20,32	20,29	20,26	20,34	20,29	20,29	20,33	20,30	20,38	20,38	20,24	20,27	20,25	20,27	20,27	20,28	20,30	20,27	20,19	20,26	20,32	20,37	20,35	20,23	20,23	20,29	20,37	20,24	20,20	20,29	20,30	20,28	20,27	20,33	20,41	20,25	20,25	20,28	20,22	20,31	20,22	20,25	20,30	20,30	20,22	20,15	20,21	20,20	20,11	20,22	20,34	20,29	20,16	20,23	20,25	20,28	20,12	20,11	20,23	20,32	20,34	20,33	
20,33	20,28	20,24	20,25	20,26	20,29	20,38	20,34	20,34	20,40	20,41	20,35	20,30	20,31	20,38	20,40	20,32	20,32	20,38	20,37	20,39	20,34	20,37	20,38	20,35	20,37	20,48	20,31	20,29	20,42	20,31	20,39	20,39	20,27	20,35	20,37	20,33	20,37	20,36	20,36	20,44	20,46	20,35	20,36	20,48	20,35	20,35	20,38	20,35	20,34	20,35	20,33	20,36	20,35	20,38	20,41	20,47	20,35	20,33	20,34	20,32	20,28	20,33	20,41	20,31	20,37	20,37	20,38	20,34	20,37	20,40	20,45	20,33	20,29	20,30	20,31	20,40	20,46	20,31	20,38	20,42	20,34	20,33	20,34	20,32	20,34	20,39	20,33	20,31	20,31	20,48	20,48	20,37	20,44	20,42	20,40	20,37	20,39	20,37	20,40	20,51	20,44	20,32	20,39	20,36	20,39	20,46	20,43	20,34	20,41	20,48	20,44	20,41	20,47	20,58	20,45	20,38	20,46	20,46	20,46	20,34	20,37	20,47	20,54	20,41	20,47	20,52	20,35	20,32	20,35	20,35	20,43	20,50	20,43	20,40	20,35	20,35	20,42	20,41	20,46	20,44	20,42	20,37	20,39	20,44	20,44	20,43	20,48	20,42	20,47	20,50	20,40	20,41	20,51	20,53	20,47	20,42	20,44	20,37	20,47	20,40	20,41	20,48	20,55	20,53	20,40	20,42	20,42	20,38	20,36	20,42	20,53	20,48	20,50	20,50	20,39	20,38	20,46	20,45	20,39	20,49	20,50	20,49	20,48	20,45	20,49	20,48	20,40	20,32	20,39	20,36	20,38	20,31	20,37	20,51	20,54	20,48	20,48	20,55	20,47	20,47	20,57	20,59	20,54	20,46	20,45	20,49	20,43	20,47	20,49	20,53	20,58	20,53	20,46	20,48	20,58	20,54	20,51	20,54	20,56	20,60	20,53	20,59	20,48	20,46	20,53	20,57	20,61	20,63	20,59	20,60	20,68	20,59	20,56	20,55	20,59	20,62	20,64	20,63	20,61	20,57	20,47	20,59	20,60	20,50	20,50	20,60	20,61	20,50	20,53	20,59	20,70	20,71	20,65	20,57	20,62	20,67	20,74	20,68	20,60	20,55	20,57	20,66	20,66	20,54	20,60	20,65	20,61	20,66	20,60	20,63	20,63	20,49	20,50	20,62	20,61	20,62	20,56	20,51	20,58	20,53	20,58	20,60	20,60	20,69	20,66	20,60	20,61	20,64	20,63	20,65	20,60	20,62	20,70	20,69	20,56	20,63	20,63	20,60	20,63	20,69	20,64	20,68	20,70	20,68	20,61	20,59	20,55	20,59	20,63	20,61	20,57	20,65	20,63	20,63	20,61	20,63	20,66	20,66	20,65	20,71	20,67	20,63	20,67	20,64	20,59	20,66	20,61	20,58	20,71	20,63	20,57	20,60	20,68	20,68	20,66	20,58	20,64	20,68	20,69	20,75	20,72	20,63	20,63	20,69	20,66	20,67	20,65	20,54	20,55	20,57	20,62	20,65	20,58	20,62	20,61	20,67	20,64	20,61	20,64	20,64	20,61	20,55	20,58	20,58	20,61	20,62	20,61	20,62	20,72	20,64	20,60	20,59	20,59	20,59	20,55	20,60	20,60	20,58	20,69	20,65	20,64	20,62	20,63	20,66	20,69	20,55	20,69	20,68	20,59	20,62	20,63	20,63	20,63	20,61	20,57	20,49	20,56	20,53	20,59	20,66	20,60	20,59	20,57	20,53	20,55	20,54	20,42	20,51	20,51	20,45	20,56	20,57	20,52	20,53	20,56	20,51	20,53	20,52	20,53	20,53	20,46	20,49	20,52	20,51	20,45	20,45	20,49	20,53	20,48	20,39	20,44	20,53	20,49	20,44	20,44	20,45	20,47	20,39	20,46	20,52	20,53	20,53	20,45	20,43	20,45	20,44	20,41	20,41	20,38	20,46	20,41	20,37	20,38	20,37	20,39	20,34	20,41	20,41	20,32	20,37	20,36	20,42	20,43	20,40	20,43	20,35	20,30	20,36	20,34	20,37	20,43	20,37	20,35	20,41	20,38	20,37	20,34	20,38	20,42	20,40	20,36	20,32	20,36	20,49	20,40	20,40	20,39	20,40	20,36	20,37	20,33	20,30	20,32	20,30	20,31	20,34	20,36	20,42	20,40	20,32	20,35	20,25	20,31	20,35	20,35	20,38	20,41	20,37	20,40	20,43	20,26	20,21	20,24	20,26	20,28	20,33	20,37	20,37	20,31	20,28	20,39	20,40	20,39	20,34	20,32	20,35	20,32	20,29	20,30	20,32	20,39	20,41	20,28	20,33	20,32	20,36	20,39	20,25	20,27	20,33	20,30	20,31	20,37	20,32	20,32	20,41	20,32	20,33	20,21	20,16	20,29	20,36	20,38	20,30	20,28	20,35	20,32	20,43	20,39	20,38	20,37	20,36	20,45	20,37	20,31	20,33	20,28	20,25	20,25	20,35	20,45	20,40	20,32	20,30	20,24	20,25	20,32	20,32	20,27	20,25	20,27	20,26	20,28	20,32	20,28	20,42	20,32	20,22	20,29	20,24	20,28	20,28	20,35	20,31	20,32	20,22	20,20	20,21	20,30	20,43	20,25	20,28	20,27	20,35	20,28	20,27	20,33	20,24	20,18	20,32	20,36	20,38	20,17	20,21	20,27	20,32	20,31	20,26	20,26	20,25	20,31	20,36	20,33	20,25	20,17	20,23	20,28	20,38	20,27	20,25	20,21	20,28	20,34	20,19	20,19	20,26	20,23	20,29	20,38	
20,30	20,29	20,19	20,23	20,33	20,40	20,39	20,38	20,28	20,42	20,34	20,29	20,28	20,38	20,36	20,34	20,31	20,29	20,35	20,31	20,36	20,41	20,35	20,37	20,42	20,34	20,42	20,32	20,28	20,33	20,34	20,43	20,37	20,25	20,32	20,49	20,49	20,38	20,39	20,45	20,42	20,39	20,39	20,33	20,39	20,37	20,30	20,35	20,44	20,36	20,29	20,30	20,42	20,40	20,40	20,44	20,45	20,36	20,28	20,33	20,33	20,41	20,36	20,42	20,41	20,37	20,32	20,35	20,30	20,33	20,39	20,38	20,33	20,37	20,32	20,29	20,36	20,45	20,38	20,37	20,43	20,35	20,40	20,37	20,36	20,30	20,35	20,36	20,33	20,35	20,47	20,41	20,36	20,37	20,47	20,34	20,31	20,37	20,35	20,33	20,40	20,35	20,31	20,31	20,39	20,48	20,49	20,47	20,40	20,36	20,40	20,41	20,42	20,46	20,53	20,54	20,37	20,41	20,52	20,42	20,34	20,41	20,41	20,38	20,40	20,41	20,49	20,39	20,32	20,34	20,31	20,37	20,44	20,41	20,41	20,39	20,34	20,44	20,43	20,40	20,36	20,41	20,39	20,35	20,33	20,37	20,44	20,52	20,49	20,45	20,44	20,39	20,41	20,46	20,47	20,46	20,43	20,43	20,40	20,45	20,46	20,43	20,43	20,44	20,45	20,39	20,39	20,41	20,44	20,41	20,39	20,44	20,54	20,51	20,47	20,42	20,39	20,43	20,41	20,36	20,43	20,47	20,49	20,48	20,44	20,41	20,43	20,40	20,40	20,47	20,52	20,49	20,40	20,42	20,52	20,61	20,49	20,46	20,47	20,43	20,38	20,52	20,58	20,48	20,41	20,46	20,47	20,48	20,50	20,55	20,54	20,50	20,47	20,52	20,49	20,60	20,62	20,58	20,60	20,54	20,53	20,55	20,64	20,56	20,52	20,54	20,53	20,60	20,69	20,65	20,55	20,63	20,65	20,57	20,61	20,58	20,62	20,62	20,65	20,62	20,54	20,50	20,58	20,63	20,58	20,57	20,55	20,61	20,55	20,54	20,61	20,69	20,66	20,59	20,62	20,64	20,67	20,73	20,69	20,62	20,60	20,61	20,66	20,68	20,65	20,61	20,59	20,59	20,67	20,68	20,63	20,62	20,58	20,60	20,70	20,67	20,59	20,54	20,57	20,60	20,54	20,60	20,64	20,70	20,78	20,66	20,64	20,65	20,75	20,73	20,65	20,69	20,67	20,71	20,68	20,65	20,63	20,64	20,60	20,62	20,73	20,70	20,68	20,67	20,65	20,68	20,59	20,63	20,66	20,68	20,66	20,59	20,66	20,71	20,68	20,67	20,71	20,64	20,61	20,67	20,66	20,65	20,63	20,63	20,61	20,60	20,58	20,61	20,65	20,68	20,64	20,57	20,64	20,63	20,68	20,69	20,68	20,62	20,60	20,64	20,73	20,78	20,62	20,62	20,73	20,71	20,66	20,63	20,55	20,56	20,65	20,62	20,63	20,60	20,64	20,62	20,61	20,55	20,56	20,66	20,66	20,58	20,63	20,68	20,69	20,70	20,68	20,65	20,63	20,67	20,68	20,62	20,61	20,63	20,63	20,59	20,62	20,68	20,60	20,65	20,66	20,62	20,68	20,65	20,61	20,65	20,59	20,63	20,65	20,54	20,63	20,64	20,62	20,63	20,65	20,57	20,55	20,60	20,52	20,54	20,67	20,58	20,62	20,66	20,54	20,44	20,55	20,44	20,53	20,49	20,52	20,52	20,49	20,49	20,48	20,53	20,53	20,52	20,47	20,52	20,55	20,58	20,52	20,48	20,50	20,46	20,47	20,52	20,47	20,50	20,38	20,46	20,53	20,50	20,48	20,38	20,42	20,41	20,45	20,46	20,52	20,58	20,50	20,48	20,47	20,45	20,46	20,36	20,40	20,38	20,50	20,40	20,40	20,38	20,35	20,41	20,39	20,39	20,49	20,33	20,36	20,40	20,50	20,53	20,45	20,47	20,43	20,37	20,35	20,35	20,39	20,47	20,43	20,37	20,47	20,42	20,38	20,40	20,39	20,43	20,46	20,41	20,29	20,28	20,41	20,38	20,32	20,34	20,38	20,32	20,37	20,42	20,37	20,33	20,36	20,34	20,35	20,35	20,45	20,48	20,43	20,42	20,33	20,35	20,40	20,28	20,34	20,35	20,29	20,38	20,44	20,36	20,24	20,25	20,26	20,29	20,35	20,38	20,40	20,38	20,36	20,40	20,44	20,40	20,39	20,34	20,31	20,33	20,33	20,37	20,36	20,41	20,38	20,32	20,35	20,38	20,33	20,31	20,31	20,34	20,33	20,26	20,31	20,40	20,35	20,38	20,29	20,30	20,28	20,24	20,22	20,31	20,26	20,34	20,33	20,33	20,34	20,39	20,41	20,43	20,30	20,39	20,43	20,41	20,34	20,38	20,33	20,24	20,26	20,33	20,37	20,41	20,41	20,34	20,30	20,27	20,26	20,29	20,36	20,29	20,24	20,26	20,30	20,37	20,37	20,29	20,33	20,33	20,25	20,31	20,32	20,35	20,35	20,42	20,36	20,29	20,28	20,27	20,24	20,27	20,38	20,33	20,28	20,28	20,31	20,25	20,28	20,41	20,34	20,30	20,32	20,42	20,33	20,24	20,29	20,26	20,29	20,36	20,23	20,27	20,25	20,27	20,22	20,31	20,31	20,25	20,22	20,32	20,34	20,30	20,23	20,24	20,28	20,29	20,24	20,17	20,26	20,24	20,26	20,28	
20,35	20,32	20,26	20,24	20,27	20,42	20,38	20,38	20,31	20,39	20,30	20,20	20,32	20,41	20,35	20,26	20,21	20,36	20,46	20,41	20,33	20,33	20,30	20,36	20,42	20,32	20,38	20,38	20,32	20,30	20,27	20,40	20,39	20,36	20,39	20,52	20,47	20,38	20,38	20,41	20,44	20,31	20,33	20,37	20,42	20,43	20,32	20,38	20,47	20,36	20,34	20,33	20,37	20,35	20,33	20,33	20,32	20,32	20,34	20,41	20,35	20,37	20,40	20,44	20,33	20,33	20,35	20,35	20,35	20,38	20,46	20,48	20,43	20,38	20,29	20,25	20,40	20,38	20,38	20,39	20,41	20,35	20,42	20,40	20,42	20,40	20,32	20,32	20,30	20,35	20,40	20,38	20,37	20,42	20,46	20,49	20,37	20,28	20,38	20,39	20,38	20,37	20,33	20,27	20,40	20,50	20,47	20,42	20,46	20,45	20,38	20,40	20,45	20,50	20,47	20,51	20,41	20,40	20,42	20,36	20,35	20,46	20,45	20,40	20,34	20,35	20,38	20,39	20,31	20,36	20,34	20,43	20,38	20,38	20,42	20,45	20,37	20,41	20,42	20,45	20,40	20,44	20,45	20,35	20,38	20,35	20,39	20,50	20,54	20,43	20,41	20,37	20,36	20,44	20,53	20,48	20,42	20,44	20,45	20,47	20,45	20,43	20,46	20,37	20,36	20,40	20,43	20,44	20,47	20,45	20,48	20,40	20,43	20,47	20,48	20,46	20,45	20,47	20,51	20,47	20,53	20,49	20,49	20,41	20,42	20,44	20,52	20,53	20,38	20,51	20,53	20,50	20,51	20,44	20,54	20,59	20,53	20,43	20,48	20,38	20,39	20,47	20,53	20,46	20,46	20,46	20,46	20,50	20,54	20,61	20,57	20,52	20,45	20,59	20,58	20,57	20,60	20,53	20,55	20,62	20,57	20,54	20,53	20,62	20,63	20,55	20,55	20,50	20,61	20,67	20,59	20,58	20,58	20,63	20,63	20,60	20,57	20,50	20,59	20,62	20,64	20,58	20,65	20,66	20,62	20,64	20,59	20,64	20,60	20,58	20,57	20,55	20,58	20,59	20,61	20,58	20,66	20,75	20,67	20,58	20,58	20,59	20,60	20,67	20,69	20,66	20,60	20,64	20,73	20,67	20,60	20,65	20,59	20,68	20,70	20,70	20,70	20,61	20,67	20,67	20,61	20,63	20,63	20,67	20,76	20,73	20,75	20,77	20,79	20,76	20,67	20,68	20,66	20,68	20,63	20,63	20,63	20,65	20,66	20,66	20,71	20,68	20,61	20,63	20,68	20,66	20,70	20,68	20,64	20,66	20,68	20,64	20,65	20,69	20,68	20,70	20,70	20,64	20,57	20,60	20,65	20,70	20,69	20,68	20,65	20,67	20,63	20,55	20,59	20,63	20,66	20,65	20,68	20,65	20,63	20,69	20,68	20,63	20,65	20,63	20,64	20,77	20,62	20,56	20,67	20,72	20,70	20,60	20,59	20,58	20,64	20,63	20,62	20,66	20,64	20,62	20,63	20,65	20,60	20,66	20,72	20,62	20,62	20,64	20,71	20,74	20,65	20,66	20,67	20,66	20,75	20,63	20,56	20,61	20,68	20,76	20,69	20,69	20,70	20,66	20,70	20,67	20,73	20,68	20,61	20,65	20,59	20,65	20,64	20,57	20,58	20,68	20,67	20,60	20,64	20,60	20,62	20,64	20,57	20,55	20,59	20,61	20,64	20,63	20,58	20,49	20,53	20,51	20,49	20,52	20,51	20,56	20,52	20,45	20,45	20,55	20,52	20,47	20,54	20,45	20,44	20,52	20,57	20,57	20,61	20,49	20,47	20,52	20,52	20,50	20,42	20,49	20,58	20,53	20,46	20,41	20,43	20,41	20,45	20,46	20,39	20,50	20,49	20,37	20,41	20,44	20,41	20,46	20,43	20,44	20,40	20,38	20,45	20,45	20,42	20,37	20,35	20,35	20,48	20,41	20,45	20,43	20,36	20,49	20,47	20,49	20,49	20,42	20,42	20,40	20,48	20,43	20,38	20,35	20,37	20,43	20,42	20,44	20,38	20,43	20,46	20,47	20,31	20,29	20,34	20,38	20,38	20,31	20,25	20,30	20,34	20,43	20,43	20,37	20,38	20,34	20,39	20,38	20,33	20,47	20,47	20,40	20,38	20,41	20,40	20,33	20,32	20,35	20,34	20,35	20,36	20,31	20,27	20,36	20,35	20,31	20,34	20,39	20,43	20,40	20,39	20,30	20,40	20,29	20,28	20,34	20,31	20,39	20,39	20,34	20,31	20,35	20,36	20,23	20,31	20,37	20,38	20,30	20,34	20,36	20,41	20,29	20,37	20,47	20,34	20,38	20,33	20,27	20,29	20,20	20,33	20,35	20,27	20,29	20,34	20,36	20,36	20,40	20,36	20,31	20,28	20,37	20,41	20,37	20,33	20,28	20,33	20,30	20,35	20,27	20,37	20,35	20,39	20,34	20,23	20,21	20,24	20,33	20,28	20,35	20,30	20,28	20,34	20,35	20,35	20,33	20,31	20,33	20,38	20,34	20,31	20,42	20,34	20,30	20,34	20,27	20,23	20,38	20,30	20,27	20,30	20,25	20,29	20,25	20,30	20,27	20,26	20,36	20,32	20,21	20,34	20,41	20,35	20,27	20,36	20,35	20,30	20,28	20,25	20,24	20,28	20,27	20,33	20,30	20,20	20,19	20,15	20,32	20,31	20,25	20,19	20,15	20,25	20,33	20,34	20,27	20,20	20,24	20,22	20,22	
20,40	20,42	20,30	20,27	20,26	20,31	20,35	20,36	20,33	20,36	20,30	20,28	20,37	20,46	20,34	20,29	20,30	20,31	20,42	20,45	20,37	20,33	20,34	20,28	20,39	20,28	20,32	20,32	20,31	20,34	20,30	20,45	20,41	20,37	20,31	20,43	20,42	20,26	20,37	20,51	20,46	20,37	20,27	20,39	20,42	20,43	20,34	20,33	20,34	20,28	20,30	20,33	20,38	20,33	20,25	20,32	20,36	20,34	20,31	20,35	20,34	20,36	20,48	20,43	20,34	20,36	20,30	20,42	20,40	20,31	20,36	20,38	20,39	20,35	20,30	20,30	20,39	20,45	20,37	20,41	20,43	20,43	20,34	20,42	20,43	20,40	20,40	20,36	20,35	20,39	20,41	20,41	20,53	20,45	20,44	20,53	20,45	20,38	20,40	20,49	20,54	20,40	20,35	20,40	20,45	20,45	20,46	20,38	20,33	20,39	20,43	20,41	20,43	20,44	20,48	20,46	20,38	20,39	20,42	20,41	20,29	20,48	20,48	20,47	20,30	20,32	20,41	20,39	20,38	20,42	20,42	20,45	20,46	20,42	20,46	20,49	20,46	20,40	20,43	20,45	20,46	20,47	20,52	20,51	20,46	20,33	20,41	20,41	20,48	20,47	20,46	20,36	20,36	20,43	20,55	20,50	20,37	20,40	20,46	20,41	20,38	20,39	20,44	20,47	20,44	20,48	20,45	20,40	20,45	20,47	20,46	20,53	20,42	20,46	20,50	20,42	20,46	20,48	20,46	20,58	20,61	20,52	20,51	20,46	20,42	20,44	20,53	20,58	20,47	20,46	20,45	20,44	20,48	20,48	20,44	20,54	20,57	20,44	20,49	20,48	20,45	20,58	20,61	20,58	20,47	20,47	20,44	20,53	20,52	20,63	20,59	20,53	20,53	20,57	20,56	20,60	20,58	20,54	20,51	20,61	20,61	20,49	20,52	20,51	20,48	20,55	20,57	20,57	20,61	20,63	20,59	20,61	20,63	20,60	20,64	20,66	20,59	20,54	20,56	20,61	20,60	20,60	20,66	20,63	20,57	20,53	20,52	20,59	20,67	20,61	20,60	20,56	20,61	20,62	20,62	20,58	20,63	20,68	20,66	20,63	20,68	20,62	20,66	20,68	20,66	20,74	20,65	20,61	20,69	20,70	20,60	20,65	20,64	20,63	20,72	20,69	20,65	20,65	20,71	20,70	20,61	20,60	20,59	20,66	20,68	20,69	20,69	20,64	20,67	20,74	20,77	20,75	20,65	20,67	20,63	20,68	20,67	20,63	20,70	20,66	20,74	20,71	20,60	20,67	20,74	20,67	20,71	20,70	20,59	20,70	20,77	20,71	20,71	20,67	20,67	20,70	20,62	20,60	20,64	20,60	20,66	20,72	20,66	20,68	20,69	20,73	20,69	20,60	20,59	20,62	20,62	20,67	20,64	20,64	20,66	20,71	20,77	20,71	20,65	20,66	20,63	20,66	20,64	20,62	20,60	20,66	20,72	20,66	20,64	20,63	20,65	20,63	20,54	20,66	20,59	20,58	20,68	20,68	20,66	20,73	20,70	20,67	20,56	20,59	20,68	20,74	20,61	20,68	20,65	20,66	20,67	20,67	20,65	20,65	20,61	20,68	20,67	20,70	20,79	20,68	20,65	20,70	20,67	20,67	20,67	20,62	20,53	20,68	20,68	20,58	20,58	20,59	20,60	20,61	20,67	20,57	20,57	20,57	20,61	20,64	20,64	20,64	20,63	20,58	20,57	20,59	20,57	20,51	20,51	20,53	20,50	20,52	20,58	20,55	20,44	20,49	20,52	20,49	20,50	20,50	20,49	20,51	20,56	20,50	20,56	20,53	20,49	20,54	20,53	20,48	20,49	20,56	20,55	20,50	20,43	20,48	20,42	20,35	20,41	20,52	20,48	20,42	20,43	20,36	20,34	20,37	20,37	20,44	20,47	20,42	20,40	20,39	20,37	20,39	20,44	20,47	20,42	20,37	20,44	20,43	20,49	20,47	20,37	20,46	20,39	20,35	20,44	20,41	20,46	20,41	20,45	20,43	20,40	20,42	20,34	20,34	20,34	20,38	20,45	20,39	20,37	20,40	20,30	20,40	20,33	20,31	20,41	20,40	20,36	20,37	20,41	20,36	20,41	20,38	20,31	20,36	20,40	20,47	20,38	20,35	20,44	20,38	20,36	20,36	20,34	20,33	20,38	20,39	20,40	20,39	20,40	20,33	20,30	20,34	20,36	20,26	20,32	20,39	20,48	20,43	20,38	20,39	20,29	20,25	20,31	20,34	20,26	20,34	20,32	20,30	20,31	20,36	20,38	20,26	20,23	20,33	20,40	20,33	20,28	20,26	20,32	20,33	20,36	20,42	20,30	20,39	20,40	20,39	20,34	20,26	20,26	20,35	20,30	20,27	20,36	20,35	20,33	20,35	20,31	20,25	20,31	20,35	20,36	20,33	20,31	20,27	20,30	20,33	20,36	20,27	20,26	20,29	20,26	20,25	20,19	20,20	20,20	20,28	20,32	20,32	20,34	20,39	20,34	20,33	20,36	20,34	20,34	20,32	20,38	20,25	20,25	20,32	20,34	20,32	20,43	20,35	20,20	20,24	20,29	20,35	20,35	20,30	20,36	20,40	20,39	20,27	20,23	20,33	20,30	20,19	20,24	20,32	20,29	20,23	20,25	20,33	20,31	20,28	20,21	20,24	20,26	20,30	20,30	20,31	20,21	20,14	20,11	20,28	20,28	20,18	20,14	20,16	20,20	20,34	20,37	20,24	20,16	20,16	20,26	20,28	
20,35	20,35	20,28	20,22	20,28	20,32	20,36	20,51	20,42	20,32	20,29	20,33	20,41	20,45	20,38	20,35	20,27	20,27	20,25	20,35	20,46	20,37	20,36	20,36	20,35	20,38	20,37	20,34	20,36	20,37	20,42	20,44	20,41	20,31	20,25	20,33	20,46	20,38	20,37	20,53	20,45	20,42	20,32	20,37	20,42	20,42	20,38	20,35	20,29	20,29	20,39	20,46	20,40	20,39	20,27	20,27	20,35	20,46	20,41	20,34	20,32	20,39	20,39	20,48	20,41	20,38	20,31	20,43	20,47	20,38	20,35	20,37	20,34	20,34	20,34	20,40	20,37	20,38	20,45	20,41	20,43	20,43	20,38	20,37	20,33	20,34	20,40	20,39	20,40	20,38	20,45	20,40	20,56	20,51	20,49	20,53	20,39	20,33	20,39	20,49	20,48	20,43	20,39	20,39	20,48	20,44	20,43	20,37	20,30	20,39	20,38	20,36	20,48	20,43	20,43	20,49	20,36	20,39	20,40	20,41	20,33	20,43	20,49	20,41	20,37	20,39	20,46	20,38	20,41	20,47	20,42	20,46	20,47	20,42	20,40	20,43	20,39	20,43	20,40	20,40	20,45	20,51	20,47	20,44	20,40	20,31	20,34	20,42	20,48	20,43	20,48	20,37	20,39	20,45	20,51	20,45	20,36	20,44	20,46	20,43	20,32	20,42	20,39	20,46	20,52	20,52	20,52	20,46	20,51	20,44	20,41	20,52	20,56	20,48	20,41	20,45	20,46	20,44	20,43	20,45	20,58	20,57	20,46	20,44	20,52	20,54	20,51	20,47	20,45	20,45	20,43	20,40	20,46	20,46	20,50	20,48	20,49	20,46	20,49	20,51	20,48	20,55	20,54	20,56	20,50	20,47	20,48	20,51	20,52	20,56	20,54	20,50	20,47	20,52	20,61	20,62	20,65	20,67	20,62	20,62	20,62	20,58	20,58	20,56	20,45	20,54	20,58	20,57	20,63	20,63	20,60	20,61	20,59	20,58	20,59	20,69	20,70	20,57	20,62	20,60	20,56	20,52	20,57	20,64	20,60	20,54	20,45	20,56	20,63	20,71	20,66	20,63	20,69	20,66	20,64	20,65	20,69	20,70	20,64	20,56	20,62	20,71	20,72	20,67	20,56	20,62	20,59	20,62	20,69	20,68	20,72	20,69	20,62	20,62	20,63	20,69	20,60	20,58	20,61	20,71	20,69	20,63	20,57	20,60	20,67	20,66	20,64	20,63	20,66	20,66	20,76	20,79	20,73	20,66	20,64	20,65	20,73	20,68	20,69	20,67	20,66	20,69	20,61	20,64	20,71	20,67	20,67	20,66	20,64	20,72	20,76	20,73	20,75	20,67	20,63	20,76	20,72	20,69	20,69	20,67	20,70	20,79	20,62	20,59	20,72	20,76	20,78	20,69	20,65	20,66	20,62	20,62	20,64	20,64	20,65	20,70	20,71	20,72	20,68	20,73	20,72	20,71	20,60	20,67	20,70	20,71	20,72	20,70	20,67	20,64	20,69	20,65	20,61	20,66	20,65	20,65	20,80	20,77	20,69	20,70	20,69	20,65	20,56	20,59	20,65	20,72	20,64	20,66	20,65	20,66	20,66	20,68	20,69	20,70	20,67	20,62	20,67	20,65	20,69	20,68	20,63	20,61	20,65	20,62	20,65	20,58	20,52	20,69	20,72	20,64	20,72	20,62	20,57	20,58	20,62	20,60	20,60	20,66	20,65	20,75	20,72	20,71	20,74	20,71	20,54	20,57	20,57	20,58	20,60	20,55	20,52	20,51	20,59	20,63	20,51	20,50	20,49	20,54	20,54	20,52	20,55	20,58	20,58	20,48	20,47	20,53	20,54	20,50	20,54	20,48	20,52	20,53	20,50	20,47	20,42	20,49	20,49	20,40	20,44	20,51	20,59	20,47	20,46	20,41	20,41	20,43	20,43	20,46	20,48	20,43	20,40	20,44	20,39	20,42	20,46	20,41	20,40	20,40	20,38	20,45	20,45	20,47	20,44	20,47	20,43	20,43	20,38	20,42	20,40	20,41	20,41	20,39	20,39	20,40	20,41	20,31	20,32	20,37	20,48	20,40	20,30	20,28	20,30	20,37	20,41	20,34	20,37	20,36	20,33	20,42	20,37	20,30	20,43	20,43	20,34	20,24	20,36	20,38	20,41	20,39	20,39	20,37	20,36	20,37	20,37	20,29	20,35	20,39	20,38	20,41	20,42	20,35	20,33	20,38	20,37	20,36	20,40	20,44	20,49	20,45	20,38	20,42	20,36	20,32	20,39	20,32	20,32	20,29	20,33	20,31	20,34	20,35	20,30	20,31	20,27	20,38	20,44	20,38	20,33	20,31	20,27	20,31	20,37	20,35	20,35	20,43	20,38	20,32	20,36	20,30	20,32	20,27	20,31	20,32	20,37	20,35	20,32	20,38	20,33	20,30	20,26	20,27	20,28	20,30	20,30	20,24	20,37	20,32	20,30	20,29	20,28	20,34	20,29	20,23	20,21	20,22	20,31	20,37	20,31	20,31	20,29	20,30	20,34	20,31	20,35	20,29	20,32	20,33	20,32	20,28	20,24	20,29	20,33	20,41	20,43	20,36	20,27	20,26	20,27	20,38	20,36	20,30	20,35	20,38	20,32	20,25	20,30	20,35	20,30	20,21	20,31	20,38	20,37	20,24	20,21	20,33	20,32	20,37	20,30	20,30	20,29	20,28	20,32	20,22	20,22	20,23	20,21	20,34	20,30	20,19	20,14	20,21	20,17	20,30	20,30	20,29	20,19	20,12	20,24	20,25	
20,34	20,25	20,30	20,34	20,27	20,33	20,34	20,45	20,36	20,37	20,32	20,37	20,41	20,42	20,33	20,32	20,36	20,33	20,44	20,36	20,43	20,37	20,30	20,35	20,41	20,36	20,38	20,37	20,38	20,28	20,34	20,42	20,23	20,26	20,20	20,32	20,44	20,41	20,34	20,49	20,46	20,37	20,39	20,37	20,43	20,52	20,49	20,40	20,32	20,32	20,33	20,45	20,46	20,40	20,32	20,29	20,32	20,44	20,39	20,32	20,36	20,44	20,37	20,38	20,42	20,42	20,40	20,40	20,41	20,39	20,39	20,39	20,33	20,41	20,41	20,40	20,41	20,39	20,46	20,39	20,36	20,40	20,40	20,33	20,38	20,36	20,35	20,32	20,41	20,39	20,40	20,31	20,34	20,41	20,38	20,39	20,36	20,35	20,34	20,47	20,40	20,45	20,53	20,42	20,45	20,48	20,50	20,43	20,36	20,48	20,43	20,36	20,45	20,50	20,42	20,47	20,40	20,43	20,43	20,43	20,47	20,43	20,46	20,44	20,31	20,38	20,38	20,37	20,44	20,46	20,45	20,45	20,44	20,40	20,37	20,46	20,39	20,40	20,41	20,41	20,41	20,49	20,41	20,30	20,42	20,33	20,33	20,47	20,39	20,40	20,46	20,41	20,42	20,40	20,42	20,44	20,44	20,43	20,39	20,45	20,49	20,41	20,41	20,44	20,46	20,48	20,49	20,52	20,57	20,54	20,46	20,50	20,52	20,54	20,46	20,44	20,43	20,52	20,51	20,45	20,49	20,48	20,42	20,44	20,54	20,62	20,51	20,48	20,49	20,45	20,45	20,44	20,53	20,52	20,54	20,56	20,47	20,43	20,46	20,48	20,49	20,57	20,51	20,49	20,58	20,59	20,48	20,42	20,48	20,54	20,56	20,51	20,46	20,57	20,61	20,60	20,58	20,60	20,62	20,64	20,60	20,61	20,58	20,59	20,52	20,55	20,64	20,57	20,65	20,63	20,58	20,60	20,53	20,55	20,64	20,62	20,65	20,59	20,60	20,65	20,53	20,61	20,62	20,71	20,65	20,54	20,49	20,60	20,60	20,64	20,61	20,62	20,67	20,62	20,55	20,67	20,64	20,69	20,61	20,53	20,60	20,69	20,74	20,69	20,61	20,57	20,54	20,69	20,71	20,68	20,66	20,66	20,60	20,64	20,63	20,67	20,62	20,61	20,67	20,66	20,69	20,68	20,56	20,64	20,70	20,70	20,66	20,62	20,67	20,70	20,70	20,72	20,66	20,67	20,73	20,63	20,66	20,74	20,70	20,72	20,66	20,67	20,63	20,66	20,73	20,70	20,68	20,64	20,63	20,71	20,73	20,69	20,65	20,69	20,66	20,70	20,74	20,74	20,76	20,78	20,76	20,80	20,69	20,63	20,71	20,75	20,77	20,73	20,66	20,65	20,64	20,64	20,72	20,74	20,71	20,69	20,66	20,66	20,66	20,67	20,73	20,73	20,66	20,72	20,76	20,73	20,70	20,73	20,69	20,66	20,69	20,71	20,69	20,73	20,66	20,74	20,79	20,79	20,67	20,68	20,68	20,64	20,67	20,71	20,70	20,70	20,70	20,66	20,65	20,69	20,74	20,77	20,78	20,67	20,70	20,65	20,65	20,67	20,68	20,67	20,62	20,58	20,60	20,63	20,68	20,69	20,60	20,71	20,70	20,69	20,70	20,68	20,58	20,61	20,61	20,58	20,58	20,66	20,64	20,71	20,73	20,68	20,71	20,74	20,63	20,55	20,66	20,60	20,60	20,58	20,54	20,60	20,64	20,65	20,54	20,51	20,52	20,53	20,57	20,63	20,61	20,60	20,55	20,51	20,52	20,56	20,51	20,51	20,56	20,56	20,54	20,50	20,52	20,50	20,47	20,46	20,54	20,46	20,45	20,47	20,49	20,48	20,44	20,45	20,49	20,48	20,45	20,42	20,46	20,45	20,45	20,44	20,45	20,47	20,50	20,44	20,44	20,39	20,42	20,41	20,45	20,36	20,44	20,48	20,46	20,43	20,39	20,42	20,38	20,37	20,42	20,39	20,36	20,32	20,38	20,33	20,38	20,42	20,49	20,42	20,31	20,30	20,34	20,38	20,43	20,36	20,34	20,34	20,29	20,31	20,35	20,28	20,39	20,38	20,40	20,30	20,26	20,35	20,36	20,34	20,36	20,34	20,33	20,25	20,27	20,32	20,30	20,35	20,31	20,35	20,35	20,37	20,36	20,32	20,34	20,37	20,38	20,40	20,47	20,37	20,39	20,39	20,28	20,31	20,37	20,36	20,33	20,29	20,32	20,36	20,35	20,37	20,28	20,23	20,24	20,30	20,35	20,33	20,33	20,40	20,33	20,33	20,38	20,21	20,26	20,39	20,37	20,30	20,28	20,34	20,32	20,22	20,26	20,36	20,31	20,33	20,34	20,36	20,40	20,34	20,28	20,24	20,35	20,33	20,39	20,29	20,35	20,40	20,30	20,24	20,31	20,40	20,32	20,30	20,31	20,33	20,37	20,37	20,30	20,31	20,37	20,35	20,31	20,30	20,28	20,30	20,32	20,39	20,34	20,26	20,36	20,35	20,28	20,46	20,47	20,30	20,28	20,27	20,25	20,32	20,36	20,23	20,37	20,29	20,36	20,23	20,23	20,26	20,31	20,25	20,25	20,36	20,35	20,22	20,22	20,26	20,27	20,24	20,24	20,30	20,33	20,40	20,30	20,22	20,16	20,18	20,23	20,24	20,21	20,21	20,18	20,24	20,19	20,23	20,26	20,21	20,25	20,19	20,20	20,25	
20,26	20,23	20,18	20,35	20,29	20,22	20,31	20,38	20,37	20,33	20,34	20,44	20,42	20,41	20,40	20,40	20,35	20,39	20,50	20,47	20,41	20,42	20,42	20,39	20,37	20,39	20,33	20,36	20,44	20,32	20,28	20,38	20,23	20,25	20,19	20,34	20,43	20,37	20,26	20,35	20,38	20,29	20,37	20,38	20,34	20,45	20,49	20,36	20,29	20,38	20,41	20,40	20,46	20,48	20,35	20,30	20,28	20,35	20,39	20,34	20,38	20,41	20,38	20,30	20,33	20,36	20,40	20,36	20,39	20,34	20,40	20,41	20,42	20,45	20,47	20,36	20,44	20,49	20,52	20,39	20,39	20,42	20,35	20,35	20,43	20,40	20,40	20,38	20,37	20,43	20,42	20,45	20,40	20,43	20,36	20,45	20,37	20,36	20,45	20,46	20,42	20,46	20,50	20,48	20,40	20,52	20,51	20,42	20,42	20,47	20,56	20,42	20,39	20,42	20,41	20,43	20,38	20,35	20,36	20,42	20,43	20,48	20,44	20,46	20,37	20,42	20,41	20,40	20,43	20,42	20,35	20,47	20,46	20,40	20,40	20,42	20,38	20,36	20,43	20,46	20,46	20,44	20,44	20,44	20,47	20,43	20,35	20,50	20,46	20,41	20,49	20,46	20,41	20,39	20,44	20,48	20,44	20,45	20,45	20,42	20,52	20,43	20,40	20,38	20,35	20,40	20,49	20,48	20,52	20,53	20,51	20,49	20,43	20,49	20,51	20,41	20,45	20,55	20,55	20,47	20,48	20,39	20,46	20,44	20,43	20,52	20,48	20,45	20,51	20,51	20,39	20,48	20,50	20,54	20,57	20,61	20,51	20,49	20,53	20,47	20,51	20,66	20,57	20,51	20,56	20,61	20,50	20,44	20,54	20,61	20,54	20,56	20,52	20,56	20,57	20,58	20,60	20,68	20,60	20,57	20,63	20,61	20,53	20,54	20,50	20,50	20,57	20,61	20,63	20,62	20,62	20,60	20,58	20,60	20,63	20,71	20,61	20,60	20,65	20,68	20,58	20,62	20,77	20,70	20,58	20,57	20,54	20,61	20,61	20,60	20,65	20,62	20,64	20,63	20,61	20,60	20,66	20,71	20,62	20,49	20,55	20,68	20,74	20,68	20,64	20,60	20,56	20,67	20,73	20,69	20,68	20,67	20,66	20,68	20,70	20,66	20,68	20,65	20,73	20,67	20,67	20,71	20,71	20,72	20,78	20,72	20,67	20,61	20,68	20,73	20,70	20,71	20,75	20,67	20,72	20,67	20,69	20,69	20,69	20,71	20,69	20,66	20,67	20,74	20,81	20,70	20,71	20,71	20,76	20,78	20,74	20,70	20,72	20,71	20,71	20,72	20,77	20,77	20,70	20,76	20,80	20,71	20,65	20,68	20,72	20,69	20,72	20,76	20,73	20,70	20,66	20,63	20,71	20,76	20,77	20,74	20,75	20,73	20,60	20,68	20,78	20,77	20,69	20,72	20,80	20,77	20,75	20,73	20,67	20,68	20,68	20,70	20,66	20,72	20,68	20,69	20,76	20,67	20,64	20,65	20,71	20,69	20,71	20,75	20,81	20,75	20,74	20,70	20,66	20,79	20,83	20,73	20,79	20,73	20,70	20,67	20,70	20,71	20,68	20,69	20,78	20,68	20,66	20,66	20,75	20,73	20,66	20,68	20,66	20,62	20,63	20,64	20,68	20,65	20,63	20,60	20,65	20,65	20,62	20,74	20,71	20,71	20,69	20,68	20,66	20,69	20,66	20,61	20,60	20,64	20,64	20,66	20,69	20,66	20,62	20,59	20,62	20,63	20,62	20,68	20,67	20,68	20,70	20,59	20,63	20,65	20,58	20,52	20,58	20,55	20,57	20,62	20,54	20,50	20,55	20,47	20,49	20,50	20,39	20,45	20,50	20,46	20,40	20,45	20,46	20,41	20,43	20,38	20,45	20,47	20,47	20,47	20,44	20,43	20,46	20,46	20,42	20,38	20,36	20,32	20,37	20,42	20,42	20,51	20,47	20,42	20,40	20,45	20,45	20,43	20,47	20,42	20,39	20,36	20,42	20,36	20,36	20,40	20,40	20,41	20,38	20,45	20,37	20,41	20,39	20,30	20,33	20,37	20,29	20,38	20,37	20,27	20,29	20,33	20,33	20,32	20,37	20,33	20,34	20,41	20,42	20,45	20,33	20,29	20,30	20,32	20,30	20,32	20,32	20,35	20,40	20,39	20,39	20,28	20,30	20,35	20,33	20,38	20,41	20,32	20,34	20,40	20,35	20,37	20,37	20,38	20,31	20,28	20,24	20,32	20,31	20,30	20,28	20,28	20,31	20,28	20,29	20,39	20,29	20,33	20,33	20,29	20,35	20,33	20,33	20,36	20,42	20,34	20,29	20,27	20,30	20,22	20,27	20,31	20,34	20,41	20,32	20,26	20,32	20,28	20,28	20,31	20,33	20,43	20,38	20,39	20,29	20,31	20,27	20,30	20,32	20,35	20,34	20,29	20,29	20,37	20,34	20,32	20,36	20,36	20,36	20,41	20,36	20,31	20,39	20,25	20,33	20,38	20,34	20,32	20,37	20,37	20,32	20,39	20,46	20,36	20,34	20,33	20,28	20,23	20,32	20,29	20,38	20,30	20,31	20,33	20,24	20,27	20,27	20,25	20,17	20,23	20,26	20,27	20,28	20,28	20,18	20,22	20,23	20,33	20,33	20,37	20,32	20,26	20,31	20,26	20,27	20,32	20,29	20,29	20,17	20,30	20,20	20,18	20,25	20,14	20,10	20,29	20,31	20,28	
20,23	20,23	20,15	20,29	20,37	20,29	20,24	20,36	20,33	20,28	20,26	20,37	20,30	20,37	20,41	20,42	20,35	20,36	20,47	20,39	20,39	20,42	20,44	20,42	20,34	20,31	20,35	20,36	20,43	20,36	20,33	20,37	20,28	20,33	20,28	20,40	20,41	20,34	20,29	20,34	20,36	20,37	20,37	20,34	20,34	20,41	20,42	20,26	20,31	20,42	20,42	20,44	20,40	20,44	20,45	20,32	20,35	20,41	20,44	20,33	20,27	20,23	20,35	20,34	20,27	20,33	20,36	20,37	20,44	20,37	20,37	20,38	20,39	20,37	20,45	20,42	20,47	20,48	20,47	20,45	20,31	20,30	20,23	20,33	20,31	20,28	20,35	20,45	20,34	20,48	20,47	20,46	20,43	20,43	20,40	20,42	20,40	20,34	20,46	20,48	20,42	20,40	20,45	20,42	20,36	20,36	20,37	20,34	20,43	20,47	20,51	20,47	20,40	20,40	20,49	20,48	20,43	20,33	20,36	20,40	20,35	20,40	20,42	20,43	20,46	20,45	20,37	20,33	20,38	20,43	20,44	20,40	20,35	20,45	20,46	20,43	20,40	20,37	20,33	20,45	20,45	20,42	20,41	20,50	20,55	20,44	20,41	20,47	20,44	20,43	20,47	20,45	20,45	20,42	20,49	20,49	20,45	20,42	20,45	20,48	20,43	20,31	20,31	20,45	20,46	20,43	20,50	20,47	20,51	20,53	20,47	20,52	20,41	20,47	20,48	20,48	20,39	20,45	20,48	20,36	20,48	20,46	20,39	20,42	20,48	20,47	20,47	20,45	20,54	20,48	20,43	20,49	20,45	20,46	20,48	20,58	20,57	20,50	20,57	20,54	20,53	20,64	20,57	20,53	20,51	20,55	20,49	20,46	20,59	20,59	20,54	20,50	20,51	20,54	20,59	20,62	20,67	20,66	20,63	20,63	20,65	20,59	20,62	20,54	20,51	20,50	20,58	20,65	20,57	20,57	20,62	20,65	20,66	20,69	20,62	20,69	20,61	20,54	20,61	20,66	20,59	20,58	20,63	20,63	20,53	20,56	20,55	20,61	20,63	20,59	20,62	20,59	20,62	20,69	20,67	20,62	20,65	20,75	20,65	20,51	20,61	20,70	20,72	20,66	20,67	20,64	20,60	20,65	20,66	20,79	20,74	20,71	20,69	20,77	20,78	20,70	20,68	20,64	20,68	20,74	20,75	20,75	20,82	20,82	20,81	20,78	20,70	20,68	20,75	20,78	20,79	20,78	20,87	20,80	20,70	20,72	20,70	20,76	20,72	20,70	20,69	20,68	20,67	20,72	20,82	20,76	20,80	20,80	20,80	20,79	20,75	20,78	20,76	20,77	20,73	20,81	20,79	20,79	20,72	20,74	20,81	20,76	20,73	20,78	20,79	20,73	20,78	20,76	20,74	20,71	20,71	20,72	20,70	20,77	20,79	20,80	20,83	20,75	20,75	20,79	20,83	20,87	20,76	20,79	20,83	20,80	20,81	20,72	20,72	20,77	20,74	20,70	20,67	20,70	20,68	20,66	20,77	20,74	20,69	20,76	20,77	20,74	20,77	20,77	20,85	20,79	20,75	20,74	20,75	20,82	20,83	20,74	20,79	20,84	20,76	20,68	20,74	20,77	20,77	20,77	20,82	20,69	20,64	20,68	20,73	20,76	20,73	20,72	20,70	20,64	20,62	20,70	20,67	20,66	20,62	20,65	20,68	20,71	20,68	20,75	20,76	20,70	20,83	20,78	20,73	20,74	20,73	20,67	20,66	20,70	20,75	20,78	20,74	20,75	20,71	20,68	20,70	20,69	20,67	20,67	20,65	20,67	20,80	20,67	20,64	20,69	20,67	20,63	20,60	20,59	20,56	20,60	20,61	20,62	20,58	20,38	20,48	20,52	20,37	20,38	20,39	20,41	20,45	20,45	20,45	20,44	20,38	20,34	20,45	20,53	20,40	20,44	20,45	20,37	20,41	20,48	20,34	20,38	20,43	20,39	20,43	20,34	20,37	20,42	20,47	20,46	20,39	20,45	20,40	20,41	20,43	20,43	20,43	20,33	20,36	20,34	20,35	20,37	20,30	20,29	20,37	20,41	20,41	20,33	20,37	20,26	20,31	20,35	20,29	20,40	20,43	20,29	20,35	20,39	20,47	20,31	20,34	20,38	20,33	20,39	20,40	20,37	20,35	20,36	20,31	20,33	20,33	20,34	20,31	20,31	20,36	20,35	20,33	20,34	20,31	20,37	20,30	20,28	20,43	20,41	20,30	20,38	20,46	20,39	20,35	20,35	20,35	20,36	20,29	20,32	20,42	20,38	20,26	20,26	20,32	20,30	20,31	20,38	20,34	20,29	20,36	20,33	20,35	20,39	20,35	20,33	20,37	20,36	20,33	20,31	20,31	20,31	20,27	20,29	20,28	20,38	20,40	20,42	20,36	20,27	20,17	20,26	20,31	20,38	20,37	20,28	20,38	20,31	20,29	20,32	20,28	20,37	20,35	20,34	20,28	20,25	20,32	20,34	20,33	20,32	20,19	20,26	20,36	20,31	20,40	20,31	20,29	20,27	20,25	20,31	20,34	20,30	20,25	20,33	20,36	20,34	20,35	20,35	20,30	20,29	20,28	20,32	20,35	20,33	20,26	20,34	20,31	20,24	20,25	20,31	20,22	20,15	20,25	20,26	20,31	20,32	20,24	20,18	20,32	20,33	20,31	20,27	20,30	20,29	20,33	20,30	20,31	20,35	20,25	20,24	20,20	20,27	20,31	20,23	20,12	20,19	20,14	20,27	20,33	20,31	
20,30	20,28	20,25	20,28	20,44	20,36	20,22	20,35	20,38	20,36	20,27	20,34	20,37	20,33	20,42	20,41	20,34	20,25	20,34	20,34	20,34	20,36	20,38	20,42	20,41	20,29	20,27	20,32	20,34	20,34	20,39	20,41	20,29	20,25	20,29	20,35	20,38	20,29	20,30	20,39	20,42	20,42	20,40	20,35	20,40	20,34	20,35	20,24	20,29	20,44	20,32	20,38	20,44	20,38	20,33	20,30	20,35	20,47	20,36	20,23	20,27	20,26	20,33	20,44	20,28	20,29	20,38	20,42	20,40	20,33	20,27	20,46	20,37	20,37	20,33	20,36	20,41	20,50	20,45	20,43	20,43	20,31	20,27	20,36	20,30	20,32	20,32	20,34	20,33	20,43	20,52	20,41	20,33	20,36	20,41	20,43	20,34	20,34	20,36	20,44	20,45	20,39	20,41	20,41	20,34	20,36	20,37	20,36	20,42	20,41	20,44	20,44	20,42	20,41	20,43	20,55	20,47	20,34	20,36	20,41	20,35	20,40	20,37	20,40	20,39	20,46	20,37	20,38	20,37	20,43	20,48	20,43	20,38	20,49	20,46	20,46	20,43	20,45	20,40	20,43	20,41	20,44	20,46	20,41	20,52	20,50	20,39	20,43	20,42	20,43	20,50	20,39	20,42	20,47	20,48	20,56	20,42	20,46	20,50	20,47	20,46	20,33	20,33	20,38	20,43	20,41	20,43	20,42	20,44	20,45	20,40	20,52	20,50	20,47	20,47	20,42	20,43	20,49	20,47	20,45	20,50	20,48	20,42	20,41	20,51	20,53	20,46	20,42	20,49	20,46	20,46	20,51	20,51	20,47	20,45	20,50	20,52	20,46	20,44	20,50	20,53	20,62	20,50	20,53	20,56	20,53	20,52	20,43	20,53	20,55	20,58	20,58	20,56	20,57	20,63	20,65	20,61	20,58	20,63	20,65	20,65	20,53	20,62	20,55	20,57	20,63	20,60	20,63	20,58	20,61	20,65	20,71	20,63	20,62	20,64	20,70	20,61	20,58	20,65	20,68	20,69	20,66	20,61	20,60	20,57	20,63	20,64	20,68	20,66	20,66	20,61	20,65	20,73	20,74	20,66	20,69	20,67	20,81	20,76	20,70	20,65	20,71	20,77	20,79	20,76	20,75	20,79	20,76	20,73	20,80	20,79	20,80	20,75	20,75	20,81	20,77	20,69	20,69	20,73	20,75	20,82	20,85	20,79	20,86	20,87	20,81	20,69	20,74	20,81	20,79	20,87	20,79	20,82	20,76	20,78	20,82	20,84	20,82	20,82	20,78	20,78	20,79	20,74	20,78	20,89	20,85	20,78	20,80	20,80	20,81	20,83	20,75	20,77	20,79	20,80	20,79	20,86	20,85	20,78	20,77	20,85	20,80	20,83	20,88	20,84	20,89	20,87	20,91	20,90	20,82	20,76	20,82	20,83	20,82	20,83	20,81	20,93	20,91	20,90	20,88	20,91	20,96	20,92	20,87	20,85	20,86	20,87	20,82	20,83	20,94	20,78	20,74	20,81	20,84	20,73	20,75	20,85	20,86	20,83	20,80	20,83	20,79	20,76	20,87	20,88	20,87	20,87	20,84	20,85	20,86	20,87	20,81	20,83	20,88	20,82	20,74	20,76	20,80	20,83	20,82	20,82	20,77	20,76	20,74	20,85	20,77	20,74	20,80	20,86	20,78	20,72	20,83	20,77	20,71	20,70	20,77	20,78	20,72	20,71	20,76	20,83	20,87	20,93	20,91	20,79	20,83	20,86	20,76	20,74	20,72	20,83	20,89	20,82	20,81	20,73	20,70	20,67	20,78	20,73	20,73	20,71	20,72	20,85	20,79	20,70	20,69	20,70	20,71	20,65	20,65	20,67	20,56	20,63	20,62	20,57	20,47	20,51	20,47	20,41	20,41	20,41	20,46	20,47	20,45	20,45	20,47	20,49	20,37	20,42	20,47	20,40	20,40	20,42	20,36	20,48	20,47	20,47	20,36	20,43	20,33	20,43	20,39	20,35	20,42	20,44	20,46	20,36	20,35	20,44	20,35	20,42	20,36	20,41	20,36	20,37	20,38	20,37	20,37	20,34	20,38	20,34	20,38	20,35	20,33	20,37	20,33	20,34	20,31	20,33	20,36	20,39	20,31	20,35	20,44	20,40	20,36	20,28	20,32	20,45	20,41	20,33	20,30	20,33	20,29	20,31	20,32	20,37	20,39	20,32	20,32	20,36	20,37	20,33	20,39	20,37	20,35	20,32	20,35	20,41	20,43	20,32	20,35	20,33	20,34	20,42	20,39	20,38	20,39	20,42	20,42	20,43	20,40	20,38	20,36	20,29	20,25	20,32	20,38	20,37	20,32	20,35	20,40	20,43	20,41	20,35	20,34	20,33	20,28	20,29	20,30	20,26	20,26	20,29	20,31	20,32	20,33	20,30	20,38	20,49	20,32	20,06	20,24	20,33	20,31	20,31	20,24	20,27	20,30	20,28	20,30	20,33	20,38	20,33	20,34	20,33	20,25	20,28	20,35	20,31	20,31	20,27	20,25	20,26	20,31	20,38	20,33	20,30	20,21	20,16	20,21	20,33	20,33	20,27	20,37	20,31	20,24	20,32	20,28	20,26	20,25	20,34	20,29	20,26	20,30	20,24	20,27	20,25	20,23	20,25	20,25	20,21	20,25	20,25	20,28	20,31	20,32	20,39	20,24	20,16	20,25	20,26	20,26	20,23	20,22	20,26	20,33	20,25	20,25	20,24	20,21	20,14	20,27	20,30	20,27	20,17	20,28	20,20	20,22	20,33	20,27	
20,32	20,28	20,27	20,35	20,41	20,37	20,26	20,27	20,30	20,30	20,33	20,31	20,39	20,35	20,32	20,39	20,32	20,25	20,33	20,35	20,30	20,31	20,35	20,38	20,46	20,36	20,25	20,28	20,34	20,31	20,34	20,40	20,30	20,21	20,28	20,38	20,44	20,25	20,28	20,31	20,27	20,32	20,36	20,30	20,36	20,35	20,40	20,37	20,34	20,32	20,35	20,42	20,51	20,43	20,31	20,26	20,39	20,34	20,34	20,30	20,34	20,30	20,35	20,41	20,34	20,32	20,41	20,31	20,32	20,29	20,35	20,46	20,39	20,31	20,30	20,30	20,36	20,48	20,37	20,36	20,47	20,37	20,29	20,33	20,29	20,36	20,38	20,27	20,31	20,37	20,46	20,40	20,36	20,35	20,39	20,42	20,40	20,41	20,36	20,41	20,37	20,42	20,42	20,47	20,34	20,31	20,34	20,39	20,41	20,38	20,35	20,38	20,41	20,44	20,45	20,52	20,45	20,34	20,34	20,31	20,33	20,35	20,40	20,42	20,40	20,42	20,36	20,40	20,50	20,44	20,45	20,38	20,41	20,41	20,35	20,37	20,35	20,44	20,50	20,42	20,37	20,40	20,41	20,38	20,45	20,46	20,37	20,43	20,44	20,40	20,47	20,41	20,37	20,41	20,39	20,50	20,40	20,38	20,44	20,46	20,37	20,39	20,36	20,43	20,42	20,39	20,42	20,33	20,39	20,43	20,41	20,51	20,48	20,43	20,53	20,44	20,39	20,49	20,47	20,46	20,50	20,49	20,45	20,52	20,53	20,52	20,47	20,47	20,46	20,51	20,47	20,54	20,51	20,53	20,54	20,53	20,49	20,46	20,46	20,44	20,44	20,54	20,51	20,52	20,58	20,52	20,55	20,47	20,50	20,57	20,59	20,62	20,60	20,65	20,68	20,72	20,68	20,62	20,65	20,63	20,68	20,59	20,56	20,63	20,62	20,67	20,65	20,64	20,73	20,70	20,70	20,73	20,67	20,62	20,68	20,72	20,73	20,66	20,72	20,78	20,65	20,74	20,78	20,73	20,70	20,66	20,71	20,76	20,73	20,69	20,67	20,68	20,81	20,79	20,70	20,71	20,74	20,85	20,89	20,78	20,72	20,74	20,84	20,86	20,85	20,79	20,74	20,83	20,83	20,86	20,79	20,81	20,86	20,82	20,85	20,85	20,81	20,78	20,79	20,81	20,85	20,94	20,87	20,85	20,97	20,91	20,87	20,88	20,94	20,91	20,85	20,88	20,88	20,91	20,90	20,82	20,86	20,87	20,85	20,93	20,89	20,82	20,83	20,88	20,96	20,94	20,91	20,84	20,79	20,84	20,85	20,79	20,86	20,90	20,90	20,86	20,89	20,92	20,89	20,89	20,96	20,90	20,87	20,93	20,93	21,05	21,19	21,15	21,11	21,08	21,03	20,96	20,99	20,98	20,94	20,88	21,02	20,99	20,98	21,01	21,06	21,14	21,06	21,06	21,02	20,98	20,95	20,99	21,00	21,03	20,97	20,89	20,94	20,98	20,91	20,87	20,98	20,94	20,94	20,97	21,05	21,00	20,97	20,99	21,05	20,99	20,94	20,98	20,99	20,99	20,98	20,91	20,87	20,96	20,92	20,92	20,92	20,86	20,94	21,01	20,95	20,91	20,95	20,87	20,88	20,85	20,81	20,91	20,95	20,87	20,85	20,95	20,93	20,88	20,86	20,90	20,87	20,82	20,83	20,89	20,89	20,91	21,05	21,05	20,92	20,96	20,98	20,92	20,88	20,82	20,81	20,86	20,85	20,87	20,89	20,81	20,75	20,84	20,84	20,82	20,87	20,85	20,98	20,89	20,85	20,80	20,80	20,79	20,73	20,69	20,72	20,65	20,70	20,72	20,64	20,57	20,49	20,52	20,45	20,42	20,43	20,38	20,39	20,39	20,41	20,41	20,45	20,42	20,36	20,40	20,38	20,31	20,40	20,41	20,50	20,47	20,44	20,41	20,36	20,38	20,36	20,39	20,41	20,40	20,43	20,40	20,40	20,39	20,47	20,42	20,36	20,36	20,34	20,39	20,41	20,38	20,42	20,45	20,40	20,38	20,39	20,38	20,35	20,34	20,41	20,36	20,39	20,35	20,37	20,37	20,41	20,31	20,34	20,35	20,35	20,25	20,33	20,32	20,36	20,42	20,42	20,30	20,25	20,29	20,28	20,34	20,40	20,37	20,34	20,32	20,33	20,29	20,34	20,36	20,34	20,34	20,43	20,34	20,43	20,40	20,25	20,28	20,34	20,32	20,36	20,44	20,36	20,32	20,35	20,37	20,28	20,34	20,38	20,29	20,21	20,27	20,36	20,33	20,33	20,36	20,30	20,33	20,31	20,32	20,32	20,31	20,30	20,30	20,25	20,25	20,26	20,31	20,27	20,34	20,32	20,31	20,25	20,22	20,39	20,34	20,17	20,16	20,30	20,25	20,21	20,17	20,22	20,27	20,29	20,27	20,34	20,32	20,34	20,40	20,33	20,25	20,22	20,28	20,28	20,30	20,34	20,30	20,28	20,33	20,37	20,28	20,24	20,23	20,20	20,23	20,34	20,35	20,26	20,31	20,35	20,31	20,28	20,29	20,20	20,27	20,32	20,29	20,17	20,19	20,35	20,23	20,27	20,24	20,27	20,24	20,28	20,22	20,19	20,24	20,34	20,33	20,38	20,25	20,19	20,24	20,28	20,25	20,32	20,25	20,28	20,29	20,25	20,28	20,31	20,29	20,14	20,20	20,24	20,22	20,16	20,25	20,26	20,23	20,23	20,28	
20,30	20,23	20,26	20,31	20,32	20,25	20,28	20,22	20,23	20,33	20,29	20,28	20,41	20,41	20,33	20,35	20,35	20,27	20,37	20,35	20,27	20,33	20,38	20,38	20,39	20,34	20,33	20,36	20,34	20,31	20,33	20,43	20,38	20,22	20,30	20,30	20,34	20,28	20,33	20,31	20,28	20,31	20,36	20,27	20,25	20,38	20,45	20,38	20,33	20,33	20,34	20,39	20,44	20,42	20,31	20,35	20,38	20,38	20,36	20,40	20,32	20,32	20,35	20,34	20,35	20,39	20,38	20,32	20,35	20,32	20,39	20,42	20,37	20,39	20,36	20,35	20,27	20,36	20,37	20,31	20,41	20,38	20,31	20,23	20,26	20,30	20,45	20,35	20,26	20,41	20,39	20,33	20,31	20,39	20,40	20,42	20,39	20,43	20,46	20,45	20,35	20,39	20,47	20,45	20,35	20,28	20,29	20,36	20,34	20,43	20,42	20,41	20,40	20,44	20,45	20,49	20,36	20,38	20,46	20,39	20,30	20,41	20,43	20,37	20,38	20,48	20,38	20,31	20,34	20,42	20,37	20,42	20,40	20,47	20,39	20,33	20,37	20,46	20,49	20,44	20,41	20,36	20,37	20,31	20,43	20,38	20,39	20,41	20,44	20,35	20,38	20,35	20,42	20,43	20,44	20,45	20,42	20,35	20,40	20,41	20,41	20,41	20,46	20,46	20,44	20,45	20,49	20,40	20,40	20,45	20,41	20,46	20,46	20,37	20,48	20,55	20,43	20,48	20,49	20,41	20,46	20,48	20,48	20,49	20,51	20,51	20,43	20,45	20,48	20,47	20,49	20,44	20,49	20,49	20,55	20,57	20,51	20,50	20,44	20,38	20,41	20,55	20,55	20,58	20,55	20,53	20,60	20,56	20,56	20,64	20,65	20,65	20,64	20,68	20,75	20,78	20,78	20,72	20,76	20,70	20,71	20,81	20,76	20,72	20,74	20,70	20,71	20,71	20,81	20,84	20,82	20,84	20,77	20,78	20,74	20,81	20,78	20,83	20,79	20,82	20,76	20,78	20,89	20,91	20,82	20,79	20,78	20,88	20,86	20,87	20,85	20,78	20,83	20,82	20,81	20,84	20,89	20,90	20,94	20,96	20,86	20,94	20,96	21,01	21,06	20,99	20,81	20,89	20,97	20,99	20,92	20,93	20,96	21,01	21,05	20,94	20,94	20,92	20,99	21,00	20,95	21,00	21,03	20,98	21,00	21,03	21,02	21,02	21,01	21,05	21,05	21,07	21,07	21,01	21,04	20,96	20,97	21,09	21,07	21,11	21,05	21,02	21,02	21,10	21,02	21,05	21,09	21,07	21,01	21,02	21,10	21,05	21,08	21,13	21,12	21,11	21,09	21,15	21,12	21,10	21,05	21,15	21,15	21,19	21,26	21,37	21,58	21,54	21,52	21,45	21,46	21,39	21,32	21,29	21,29	21,18	21,18	21,22	21,20	21,29	21,50	21,47	21,34	21,34	21,32	21,28	21,28	21,30	21,27	21,21	21,22	21,18	21,20	21,20	21,25	21,21	21,28	21,24	21,21	21,22	21,31	21,26	21,28	21,31	21,28	21,34	21,30	21,26	21,37	21,30	21,29	21,19	21,23	21,27	21,24	21,24	21,29	21,23	21,24	21,29	21,33	21,23	21,32	21,28	21,22	21,18	21,17	21,13	21,20	21,19	21,19	21,22	21,27	21,19	21,14	21,16	21,11	21,10	21,11	21,12	21,13	21,17	21,18	21,23	21,22	21,20	21,20	21,19	21,14	21,05	21,05	21,08	21,09	21,07	21,09	21,09	20,97	21,02	20,99	21,00	21,09	21,05	21,07	21,04	21,02	21,01	20,98	20,92	20,91	20,83	20,77	20,79	20,73	20,65	20,59	20,53	20,48	20,49	20,49	20,42	20,37	20,37	20,36	20,40	20,39	20,41	20,42	20,38	20,42	20,41	20,43	20,42	20,42	20,34	20,39	20,42	20,46	20,51	20,43	20,34	20,39	20,35	20,45	20,44	20,44	20,42	20,42	20,47	20,39	20,39	20,40	20,34	20,40	20,39	20,35	20,33	20,39	20,45	20,41	20,35	20,36	20,35	20,33	20,39	20,43	20,35	20,32	20,36	20,36	20,45	20,37	20,25	20,33	20,41	20,37	20,27	20,30	20,39	20,32	20,39	20,42	20,32	20,32	20,32	20,28	20,31	20,31	20,27	20,31	20,36	20,33	20,27	20,30	20,30	20,30	20,31	20,38	20,32	20,35	20,39	20,30	20,28	20,38	20,41	20,35	20,35	20,40	20,32	20,31	20,28	20,29	20,35	20,33	20,29	20,28	20,31	20,36	20,25	20,28	20,32	20,25	20,22	20,31	20,25	20,34	20,33	20,31	20,37	20,32	20,25	20,31	20,35	20,30	20,32	20,27	20,29	20,27	20,26	20,31	20,32	20,21	20,28	20,32	20,29	20,28	20,26	20,18	20,25	20,23	20,27	20,33	20,33	20,36	20,41	20,33	20,22	20,21	20,25	20,30	20,42	20,44	20,43	20,32	20,36	20,36	20,30	20,20	20,31	20,33	20,32	20,29	20,37	20,29	20,28	20,26	20,24	20,32	20,25	20,26	20,20	20,29	20,23	20,19	20,20	20,26	20,23	20,25	20,28	20,32	20,31	20,29	20,29	20,17	20,17	20,35	20,34	20,41	20,31	20,23	20,26	20,19	20,25	20,35	20,36	20,29	20,37	20,26	20,33	20,29	20,28	20,20	20,17	20,17	20,15	20,16	20,16	20,19	20,28	20,28	20,27	
20,32	20,23	20,23	20,35	20,30	20,35	20,38	20,33	20,23	20,33	20,23	20,27	20,41	20,38	20,28	20,35	20,30	20,36	20,36	20,40	20,33	20,28	20,35	20,31	20,33	20,34	20,30	20,40	20,35	20,46	20,38	20,35	20,36	20,37	20,29	20,28	20,32	20,33	20,29	20,32	20,32	20,44	20,36	20,33	20,28	20,36	20,39	20,28	20,27	20,32	20,35	20,34	20,38	20,39	20,33	20,33	20,34	20,36	20,34	20,30	20,24	20,35	20,41	20,30	20,28	20,27	20,28	20,35	20,44	20,33	20,34	20,35	20,28	20,33	20,38	20,33	20,29	20,37	20,40	20,46	20,44	20,41	20,35	20,25	20,27	20,30	20,42	20,45	20,31	20,31	20,40	20,36	20,31	20,37	20,40	20,34	20,39	20,43	20,50	20,45	20,46	20,38	20,41	20,43	20,43	20,36	20,41	20,43	20,39	20,40	20,53	20,44	20,38	20,38	20,47	20,48	20,34	20,34	20,42	20,40	20,31	20,34	20,40	20,33	20,31	20,45	20,50	20,42	20,35	20,33	20,38	20,40	20,40	20,42	20,39	20,40	20,38	20,40	20,34	20,37	20,35	20,31	20,36	20,35	20,40	20,35	20,33	20,36	20,45	20,40	20,42	20,35	20,42	20,48	20,50	20,49	20,49	20,45	20,43	20,46	20,41	20,39	20,47	20,49	20,42	20,46	20,50	20,47	20,40	20,41	20,30	20,45	20,48	20,43	20,46	20,46	20,46	20,39	20,46	20,39	20,47	20,50	20,46	20,45	20,47	20,42	20,45	20,48	20,48	20,45	20,42	20,40	20,44	20,45	20,57	20,56	20,50	20,57	20,56	20,43	20,52	20,63	20,61	20,65	20,64	20,53	20,63	20,64	20,71	20,75	20,76	20,79	20,74	20,74	20,83	20,85	20,91	20,93	20,94	20,93	20,93	20,94	20,93	20,84	20,78	20,80	20,87	20,89	20,94	20,90	20,94	20,97	20,91	20,95	21,01	21,04	21,02	20,95	20,95	20,98	20,99	21,00	21,02	21,02	20,95	21,04	21,07	21,09	21,03	21,09	21,10	21,06	21,04	21,08	21,18	21,12	21,11	21,15	21,18	21,20	21,16	21,19	21,20	21,14	21,29	21,27	21,13	21,14	21,23	21,24	21,24	21,19	21,21	21,21	21,29	21,26	21,21	21,22	21,32	21,34	21,24	21,27	21,32	21,36	21,40	21,33	21,32	21,35	21,36	21,37	21,44	21,44	21,37	21,30	21,35	21,33	21,35	21,46	21,44	21,44	21,43	21,41	21,49	21,55	21,45	21,35	21,48	21,44	21,43	21,45	21,07	21,54	21,51	21,54	21,48	21,55	21,59	21,56	21,57	21,63	21,49	21,48	21,56	21,58	21,68	21,78	21,97	21,93	21,97	21,95	21,90	21,81	21,81	21,83	21,76	21,68	21,65	21,67	21,71	21,78	21,95	22,01	21,76	21,78	21,81	21,70	21,73	21,72	21,71	21,72	21,69	21,66	21,71	21,70	21,73	21,74	21,79	21,78	21,74	21,72	21,76	21,69	21,64	21,77	21,77	21,84	21,81	21,80	21,87	21,82	21,75	21,71	21,80	21,83	21,73	21,66	21,73	21,73	21,78	21,68	21,68	21,69	21,76	21,74	21,74	21,68	21,67	21,68	21,66	21,65	21,69	21,70	21,70	21,63	21,52	21,52	21,53	21,60	21,60	21,50	21,52	21,53	21,51	21,45	21,43	21,43	21,46	21,43	21,42	21,35	21,29	21,37	21,41	21,36	21,23	21,21	21,25	21,24	21,21	21,21	21,21	21,26	21,19	21,12	21,15	21,14	21,16	21,09	21,06	21,07	20,95	20,85	20,80	20,67	20,58	20,49	20,50	20,49	20,48	20,47	20,40	20,39	20,43	20,44	20,38	20,34	20,40	20,40	20,38	20,47	20,43	20,46	20,43	20,36	20,41	20,48	20,45	20,49	20,43	20,34	20,38	20,40	20,40	20,46	20,47	20,46	20,39	20,43	20,36	20,39	20,43	20,37	20,36	20,34	20,32	20,27	20,33	20,45	20,40	20,34	20,31	20,40	20,36	20,36	20,44	20,33	20,32	20,29	20,27	20,38	20,38	20,30	20,36	20,36	20,44	20,39	20,34	20,43	20,44	20,39	20,43	20,35	20,33	20,34	20,30	20,28	20,34	20,28	20,29	20,35	20,36	20,28	20,34	20,36	20,26	20,28	20,37	20,41	20,42	20,42	20,41	20,36	20,31	20,40	20,38	20,30	20,33	20,35	20,31	20,29	20,31	20,34	20,29	20,23	20,27	20,25	20,29	20,22	20,24	20,30	20,28	20,27	20,31	20,34	20,32	20,32	20,37	20,38	20,36	20,24	20,26	20,31	20,34	20,28	20,24	20,32	20,33	20,27	20,23	20,23	20,23	20,38	20,41	20,35	20,26	20,36	20,27	20,22	20,23	20,29	20,35	20,38	20,37	20,40	20,30	20,22	20,19	20,25	20,30	20,35	20,39	20,41	20,34	20,31	20,30	20,32	20,27	20,22	20,35	20,33	20,30	20,35	20,26	20,29	20,32	20,25	20,25	20,25	20,25	20,28	20,30	20,24	20,28	20,28	20,27	20,19	20,25	20,25	20,42	20,33	20,28	20,25	20,30	20,22	20,36	20,40	20,35	20,36	20,24	20,15	20,21	20,26	20,35	20,24	20,26	20,29	20,20	20,21	20,27	20,24	20,24	20,25	20,19	20,26	20,22	20,22	20,20	20,30	20,32	20,29	
20,31	20,25	20,28	20,40	20,42	20,43	20,41	20,33	20,28	20,26	20,31	20,36	20,36	20,32	20,24	20,36	20,29	20,33	20,30	20,39	20,32	20,28	20,28	20,30	20,36	20,33	20,27	20,34	20,32	20,39	20,50	20,40	20,39	20,38	20,36	20,33	20,40	20,34	20,33	20,33	20,33	20,39	20,41	20,35	20,35	20,39	20,39	20,29	20,31	20,34	20,33	20,30	20,41	20,35	20,41	20,41	20,32	20,32	20,33	20,34	20,25	20,24	20,44	20,40	20,27	20,35	20,29	20,35	20,40	20,35	20,35	20,31	20,34	20,39	20,36	20,32	20,34	20,40	20,44	20,39	20,35	20,31	20,33	20,33	20,31	20,32	20,41	20,46	20,37	20,39	20,42	20,46	20,42	20,47	20,44	20,43	20,40	20,38	20,43	20,48	20,37	20,50	20,51	20,39	20,45	20,42	20,45	20,46	20,45	20,51	20,49	20,47	20,43	20,42	20,51	20,45	20,29	20,35	20,36	20,37	20,35	20,36	20,45	20,35	20,42	20,44	20,42	20,42	20,44	20,41	20,29	20,40	20,45	20,47	20,35	20,39	20,45	20,38	20,33	20,42	20,46	20,41	20,36	20,36	20,43	20,45	20,41	20,44	20,39	20,36	20,42	20,42	20,45	20,47	20,48	20,51	20,50	20,51	20,49	20,41	20,37	20,34	20,46	20,47	20,46	20,48	20,45	20,46	20,48	20,38	20,42	20,38	20,42	20,48	20,43	20,41	20,44	20,45	20,46	20,41	20,50	20,49	20,37	20,42	20,51	20,46	20,46	20,51	20,46	20,48	20,52	20,41	20,45	20,47	20,53	20,62	20,57	20,57	20,62	20,54	20,61	20,69	20,68	20,73	20,72	20,68	20,72	20,83	20,92	21,00	20,97	21,05	21,00	21,01	21,07	21,13	21,17	21,26	21,30	21,26	21,22	21,25	21,21	21,19	21,16	21,13	21,15	21,11	21,22	21,27	21,29	21,27	21,22	21,33	21,34	21,39	21,36	21,29	21,37	21,40	21,38	21,36	21,36	21,38	21,37	21,48	21,53	21,47	21,43	21,51	21,54	21,45	21,51	21,54	21,57	21,56	21,57	21,63	21,60	21,64	21,68	21,69	21,64	21,53	21,64	21,66	21,60	21,66	21,67	21,74	21,78	21,70	21,70	21,74	21,83	21,74	21,68	21,65	21,78	21,77	21,76	21,80	21,91	21,90	21,96	21,83	21,80	21,83	21,83	21,91	21,92	21,90	21,88	21,85	21,88	21,86	21,86	21,91	21,95	21,90	21,84	21,89	21,91	21,89	21,95	21,86	21,98	22,11	21,96	21,96	21,99	21,94	22,02	22,06	21,98	22,03	22,12	22,08	22,03	22,06	22,04	21,96	22,00	22,06	22,05	22,06	22,17	22,28	22,23	22,18	22,20	22,20	22,13	22,20	22,18	22,17	22,13	22,09	22,12	22,19	22,25	22,27	22,17	22,19	22,24	22,18	22,20	22,20	22,15	22,17	22,21	22,21	22,22	22,17	22,21	22,15	22,21	22,23	22,18	22,16	22,20	22,20	22,17	22,24	22,27	22,24	22,23	22,21	22,30	22,31	22,32	22,24	22,21	22,24	22,20	22,15	22,11	22,16	22,20	22,14	22,07	22,03	22,06	22,13	22,21	22,11	22,05	22,09	22,05	22,05	22,07	22,06	21,98	21,95	21,87	21,80	21,91	21,89	21,91	21,82	21,83	21,78	21,76	21,68	21,60	21,66	21,65	21,54	21,56	21,52	21,48	21,46	21,54	21,46	21,40	21,39	21,44	21,39	21,34	21,31	21,30	21,25	21,28	21,22	21,28	21,24	21,18	21,20	21,13	21,07	21,01	20,92	20,90	20,80	20,59	20,51	20,60	20,51	20,49	20,57	20,50	20,38	20,42	20,40	20,45	20,43	20,40	20,39	20,46	20,42	20,45	20,46	20,44	20,42	20,35	20,41	20,41	20,41	20,32	20,32	20,43	20,38	20,35	20,40	20,43	20,43	20,40	20,38	20,41	20,37	20,41	20,37	20,40	20,32	20,28	20,35	20,36	20,42	20,38	20,33	20,29	20,34	20,37	20,34	20,39	20,29	20,33	20,30	20,29	20,31	20,33	20,29	20,35	20,36	20,36	20,39	20,38	20,37	20,39	20,35	20,38	20,34	20,33	20,35	20,36	20,36	20,37	20,38	20,32	20,35	20,34	20,38	20,33	20,36	20,28	20,24	20,32	20,39	20,38	20,38	20,37	20,39	20,35	20,38	20,39	20,36	20,32	20,32	20,30	20,30	20,29	20,33	20,28	20,30	20,33	20,27	20,29	20,30	20,26	20,28	20,23	20,29	20,40	20,31	20,28	20,28	20,32	20,33	20,40	20,39	20,36	20,33	20,26	20,29	20,31	20,33	20,38	20,35	20,34	20,27	20,24	20,37	20,39	20,38	20,28	20,30	20,33	20,23	20,16	20,28	20,31	20,34	20,36	20,42	20,29	20,21	20,17	20,24	20,27	20,34	20,45	20,41	20,36	20,39	20,34	20,29	20,24	20,34	20,32	20,35	20,26	20,32	20,37	20,28	20,28	20,35	20,34	20,27	20,30	20,32	20,38	20,26	20,24	20,28	20,34	20,22	20,33	20,29	20,27	20,31	20,22	20,21	20,21	20,33	20,35	20,37	20,37	20,28	20,28	20,26	20,21	20,26	20,32	20,24	20,26	20,22	20,12	20,17	20,28	20,32	20,31	20,31	20,19	20,27	20,27	20,20	20,19	20,20	20,27	20,24	
20,23	20,26	20,30	20,28	20,34	20,39	20,37	20,40	20,32	20,25	20,35	20,42	20,32	20,35	20,41	20,40	20,30	20,23	20,21	20,27	20,34	20,37	20,35	20,31	20,41	20,24	20,24	20,22	20,33	20,39	20,39	20,39	20,34	20,26	20,28	20,29	20,35	20,36	20,37	20,42	20,41	20,41	20,38	20,32	20,32	20,38	20,40	20,32	20,31	20,41	20,42	20,31	20,34	20,39	20,43	20,41	20,42	20,40	20,37	20,36	20,36	20,32	20,36	20,47	20,36	20,32	20,42	20,30	20,32	20,28	20,32	20,42	20,34	20,41	20,32	20,28	20,31	20,38	20,44	20,35	20,34	20,29	20,30	20,40	20,32	20,27	20,37	20,41	20,33	20,36	20,47	20,43	20,38	20,42	20,44	20,46	20,43	20,37	20,46	20,40	20,38	20,46	20,55	20,44	20,38	20,41	20,40	20,46	20,42	20,46	20,46	20,42	20,46	20,45	20,44	20,43	20,33	20,41	20,45	20,41	20,41	20,41	20,39	20,38	20,45	20,53	20,41	20,39	20,45	20,39	20,39	20,43	20,45	20,48	20,43	20,37	20,36	20,41	20,41	20,46	20,49	20,45	20,41	20,37	20,40	20,48	20,42	20,47	20,44	20,36	20,38	20,39	20,41	20,49	20,42	20,39	20,38	20,50	20,52	20,45	20,40	20,39	20,49	20,50	20,39	20,36	20,44	20,42	20,51	20,49	20,47	20,42	20,34	20,47	20,48	20,47	20,42	20,47	20,44	20,44	20,53	20,46	20,36	20,46	20,52	20,54	20,51	20,55	20,44	20,48	20,53	20,56	20,60	20,57	20,61	20,57	20,56	20,60	20,62	20,62	20,64	20,77	20,83	20,82	20,84	20,84	20,88	20,94	21,16	21,30	21,32	21,30	21,29	21,32	21,38	21,43	21,45	21,50	21,58	21,62	21,59	21,62	21,64	21,57	21,56	21,65	21,56	21,59	21,66	21,71	21,71	21,74	21,69	21,81	21,78	21,69	21,83	21,84	21,80	21,88	21,90	21,94	21,87	21,91	21,90	21,96	21,94	21,93	21,95	22,00	21,93	21,91	22,01	22,04	21,94	21,94	22,07	22,11	22,05	22,09	22,04	22,06	22,09	22,00	22,08	22,04	22,04	22,13	22,12	22,13	22,12	22,13	22,11	22,13	22,19	22,16	22,04	22,02	22,10	22,16	22,16	22,15	22,24	22,28	22,27	22,15	22,11	22,17	22,18	22,19	22,22	22,17	22,18	22,16	22,22	22,19	22,18	22,24	22,32	22,30	22,19	22,23	22,22	22,11	22,18	22,19	22,21	22,35	22,25	22,15	22,20	22,12	22,17	22,27	22,26	22,22	22,30	22,28	22,19	22,30	22,24	22,19	22,19	22,25	22,26	22,19	22,27	22,32	22,30	22,23	22,29	22,30	22,29	22,31	22,31	22,34	22,34	22,33	22,30	22,24	22,27	22,34	22,30	22,32	22,32	22,34	22,36	22,35	22,35	22,32	22,38	22,38	22,38	22,37	22,34	22,31	22,36	22,42	22,31	22,29	22,31	22,34	22,36	22,39	22,37	22,38	22,26	22,37	22,41	22,43	22,45	22,38	22,35	22,30	22,32	22,26	22,26	22,31	22,37	22,35	22,33	22,26	22,25	22,32	22,29	22,23	22,20	22,26	22,29	22,16	22,15	22,11	22,01	21,98	22,03	21,95	21,97	22,03	22,00	21,92	21,96	21,91	21,84	21,80	21,75	21,74	21,82	21,66	21,68	21,71	21,61	21,56	21,55	21,52	21,43	21,45	21,41	21,45	21,39	21,32	21,34	21,30	21,26	21,27	21,28	21,24	21,19	21,19	21,21	21,06	20,92	20,88	20,99	20,84	20,75	20,60	20,60	20,56	20,55	20,57	20,54	20,40	20,39	20,43	20,52	20,49	20,44	20,49	20,52	20,49	20,44	20,50	20,47	20,49	20,42	20,35	20,36	20,41	20,44	20,39	20,43	20,42	20,40	20,40	20,41	20,47	20,45	20,43	20,42	20,31	20,34	20,33	20,38	20,34	20,38	20,42	20,33	20,37	20,45	20,40	20,35	20,31	20,31	20,34	20,36	20,26	20,27	20,22	20,29	20,28	20,33	20,34	20,26	20,36	20,42	20,33	20,30	20,33	20,38	20,32	20,25	20,31	20,32	20,34	20,37	20,32	20,43	20,37	20,34	20,34	20,36	20,31	20,27	20,31	20,34	20,35	20,32	20,40	20,38	20,35	20,31	20,32	20,33	20,35	20,36	20,36	20,28	20,34	20,38	20,34	20,41	20,34	20,35	20,30	20,30	20,27	20,32	20,31	20,24	20,25	20,25	20,26	20,46	20,42	20,32	20,29	20,32	20,31	20,32	20,37	20,34	20,34	20,27	20,26	20,35	20,28	20,36	20,38	20,43	20,39	20,25	20,30	20,29	20,34	20,29	20,27	20,32	20,30	20,22	20,29	20,39	20,36	20,35	20,40	20,30	20,29	20,23	20,28	20,31	20,43	20,48	20,45	20,41	20,34	20,33	20,23	20,23	20,32	20,31	20,25	20,31	20,31	20,33	20,29	20,28	20,34	20,36	20,22	20,28	20,22	20,28	20,29	20,26	20,24	20,28	20,25	20,25	20,28	20,28	20,23	20,23	20,29	20,26	20,30	20,38	20,31	20,28	20,27	20,24	20,24	20,33	20,32	20,30	20,18	20,23	20,26	20,14	20,16	20,25	20,32	20,29	20,23	20,18	20,23	20,27	20,23	20,29	20,32	20,22	20,21	
20,34	20,23	20,25	20,23	20,29	20,31	20,30	20,41	20,26	20,30	20,27	20,36	20,30	20,32	20,36	20,39	20,35	20,32	20,32	20,34	20,34	20,36	20,37	20,29	20,34	20,29	20,20	20,19	20,29	20,37	20,38	20,33	20,29	20,25	20,26	20,23	20,39	20,35	20,32	20,30	20,47	20,46	20,37	20,23	20,17	20,26	20,29	20,33	20,32	20,37	20,37	20,39	20,38	20,41	20,37	20,35	20,37	20,39	20,35	20,39	20,34	20,35	20,30	20,31	20,37	20,29	20,33	20,33	20,44	20,37	20,37	20,46	20,33	20,33	20,31	20,26	20,39	20,38	20,41	20,38	20,38	20,44	20,37	20,46	20,39	20,24	20,40	20,44	20,36	20,30	20,43	20,44	20,35	20,38	20,38	20,40	20,41	20,35	20,42	20,41	20,40	20,39	20,40	20,42	20,34	20,42	20,42	20,40	20,39	20,31	20,44	20,39	20,34	20,43	20,43	20,37	20,41	20,42	20,38	20,43	20,37	20,40	20,42	20,37	20,39	20,44	20,40	20,45	20,44	20,38	20,34	20,34	20,45	20,42	20,49	20,50	20,40	20,42	20,41	20,38	20,45	20,42	20,41	20,34	20,37	20,42	20,39	20,39	20,39	20,39	20,43	20,42	20,39	20,46	20,41	20,42	20,41	20,50	20,46	20,42	20,42	20,42	20,42	20,44	20,37	20,35	20,37	20,38	20,41	20,47	20,43	20,41	20,38	20,42	20,49	20,47	20,38	20,44	20,44	20,48	20,52	20,51	20,47	20,46	20,60	20,57	20,53	20,58	20,58	20,60	20,60	20,58	20,62	20,58	20,72	20,69	20,66	20,72	20,71	20,73	20,77	20,89	20,98	21,04	21,08	21,11	21,09	21,04	21,26	21,38	21,50	21,46	21,43	21,49	21,56	21,59	21,54	21,56	21,56	21,66	21,77	21,77	21,76	21,80	21,73	21,83	21,89	21,86	21,91	21,90	21,91	21,93	21,96	21,98	21,94	21,88	21,99	22,06	22,07	22,02	22,07	22,06	22,09	22,15	22,12	22,09	22,13	22,13	22,12	22,17	22,14	22,11	22,17	22,22	22,17	22,12	22,21	22,32	22,30	22,21	22,17	22,16	22,14	22,22	22,29	22,19	22,11	22,22	22,25	22,26	22,18	22,26	22,26	22,19	22,26	22,28	22,20	22,22	22,25	22,34	22,38	22,34	22,31	22,31	22,34	22,25	22,27	22,32	22,37	22,34	22,34	22,27	22,34	22,36	22,33	22,28	22,28	22,34	22,42	22,39	22,28	22,27	22,27	22,30	22,35	22,34	22,27	22,29	22,34	22,26	22,27	22,31	22,32	22,33	22,34	22,35	22,35	22,35	22,25	22,30	22,37	22,31	22,28	22,30	22,32	22,32	22,29	22,35	22,30	22,27	22,27	22,30	22,35	22,33	22,34	22,36	22,38	22,38	22,36	22,29	22,39	22,45	22,32	22,36	22,37	22,38	22,36	22,36	22,38	22,41	22,40	22,38	22,32	22,42	22,38	22,38	22,38	22,46	22,37	22,38	22,38	22,40	22,42	22,36	22,39	22,40	22,34	22,40	22,46	22,43	22,45	22,43	22,37	22,36	22,36	22,36	22,33	22,29	22,33	22,36	22,37	22,28	22,34	22,44	22,39	22,27	22,24	22,32	22,31	22,19	22,21	22,20	22,16	22,08	22,04	22,06	22,06	22,03	21,99	22,05	22,03	21,95	21,88	21,86	21,79	21,79	21,84	21,78	21,70	21,65	21,62	21,66	21,65	21,56	21,44	21,53	21,48	21,45	21,41	21,32	21,33	21,28	21,29	21,24	21,29	21,24	21,22	21,21	21,14	21,00	20,84	20,90	20,99	20,86	20,79	20,68	20,65	20,54	20,55	20,59	20,50	20,44	20,49	20,41	20,44	20,43	20,42	20,46	20,48	20,46	20,45	20,42	20,38	20,40	20,46	20,43	20,37	20,41	20,46	20,43	20,47	20,43	20,39	20,44	20,46	20,50	20,47	20,41	20,41	20,33	20,31	20,26	20,40	20,40	20,47	20,42	20,31	20,42	20,44	20,45	20,40	20,30	20,29	20,31	20,41	20,28	20,26	20,23	20,29	20,35	20,32	20,31	20,30	20,24	20,39	20,35	20,36	20,34	20,38	20,42	20,34	20,34	20,33	20,32	20,32	20,25	20,36	20,39	20,29	20,32	20,33	20,27	20,28	20,35	20,36	20,33	20,34	20,40	20,37	20,33	20,34	20,39	20,32	20,39	20,33	20,32	20,26	20,29	20,34	20,31	20,38	20,40	20,29	20,29	20,27	20,25	20,29	20,29	20,23	20,31	20,33	20,28	20,44	20,39	20,35	20,35	20,34	20,31	20,30	20,35	20,32	20,29	20,34	20,27	20,23	20,29	20,34	20,34	20,43	20,39	20,24	20,30	20,31	20,28	20,29	20,32	20,32	20,40	20,36	20,31	20,42	20,33	20,35	20,38	20,33	20,29	20,29	20,27	20,35	20,44	20,41	20,33	20,30	20,37	20,34	20,22	20,26	20,35	20,21	20,19	20,21	20,28	20,24	20,23	20,30	20,32	20,35	20,32	20,33	20,17	20,22	20,31	20,31	20,32	20,32	20,28	20,25	20,34	20,37	20,23	20,19	20,26	20,32	20,28	20,53	20,29	20,28	20,19	20,29	20,27	20,30	20,31	20,27	20,23	20,21	20,30	20,22	20,19	20,20	20,28	20,29	20,26	20,26	20,33	20,28	20,14	20,22	20,24	20,24	20,18	
20,33	20,28	20,29	20,23	20,35	20,29	20,35	20,34	20,27	20,26	20,37	20,38	20,30	20,23	20,29	20,29	20,35	20,34	20,41	20,35	20,28	20,31	20,35	20,34	20,29	20,31	20,28	20,18	20,26	20,35	20,33	20,37	20,35	20,37	20,33	20,34	20,41	20,30	20,27	20,32	20,34	20,41	20,30	20,32	20,28	20,23	20,33	20,34	20,34	20,34	20,36	20,29	20,38	20,40	20,30	20,27	20,40	20,36	20,32	20,35	20,36	20,35	20,36	20,34	20,31	20,33	20,33	20,27	20,40	20,47	20,38	20,39	20,39	20,41	20,38	20,29	20,38	20,46	20,37	20,37	20,34	20,33	20,35	20,39	20,33	20,35	20,33	20,39	20,40	20,37	20,45	20,50	20,39	20,38	20,40	20,47	20,43	20,38	20,37	20,42	20,39	20,38	20,37	20,38	20,45	20,44	20,38	20,36	20,36	20,26	20,41	20,46	20,41	20,39	20,36	20,43	20,33	20,37	20,34	20,34	20,37	20,39	20,44	20,40	20,44	20,41	20,40	20,40	20,37	20,42	20,38	20,31	20,36	20,41	20,49	20,46	20,41	20,46	20,46	20,48	20,39	20,43	20,43	20,44	20,41	20,42	20,39	20,42	20,35	20,40	20,49	20,44	20,41	20,38	20,43	20,44	20,43	20,49	20,41	20,43	20,40	20,42	20,45	20,37	20,33	20,36	20,42	20,42	20,46	20,49	20,47	20,45	20,44	20,45	20,48	20,50	20,48	20,45	20,50	20,46	20,54	20,51	20,52	20,49	20,51	20,50	20,58	20,58	20,63	20,71	20,75	20,73	20,71	20,69	20,70	20,83	20,82	20,85	20,82	20,86	20,91	21,02	21,01	21,11	21,21	21,21	21,31	21,18	21,28	21,48	21,54	21,50	21,42	21,48	21,57	21,64	21,59	21,57	21,68	21,71	21,75	21,73	21,76	21,73	21,80	21,86	21,88	21,94	21,98	21,93	21,97	22,00	21,97	22,05	22,06	22,05	22,04	22,03	22,16	22,18	22,16	22,09	22,08	22,18	22,15	22,15	22,17	22,24	22,19	22,25	22,27	22,25	22,26	22,27	22,22	22,19	22,17	22,29	22,31	22,33	22,20	22,26	22,27	22,22	22,29	22,30	22,23	22,24	22,27	22,30	22,29	22,31	22,38	22,30	22,39	22,34	22,35	22,27	22,29	22,32	22,42	22,44	22,41	22,38	22,38	22,32	22,24	22,33	22,40	22,43	22,40	22,37	22,43	22,38	22,36	22,32	22,33	22,39	22,43	22,42	22,33	22,33	22,34	22,31	22,37	22,36	22,31	22,31	22,33	22,35	22,33	22,36	22,30	22,36	22,38	22,42	22,47	22,45	22,37	22,37	22,43	22,40	22,34	22,34	22,38	22,35	22,36	22,37	22,41	22,36	22,36	22,38	22,39	22,39	22,39	22,39	22,42	22,45	22,39	22,40	22,48	22,48	22,39	22,39	22,48	22,49	22,40	22,37	22,42	22,49	22,46	22,42	22,43	22,45	22,48	22,44	22,52	22,48	22,42	22,48	22,48	22,42	22,45	22,46	22,41	22,42	22,36	22,50	22,53	22,56	22,55	22,46	22,50	22,45	22,43	22,48	22,42	22,33	22,41	22,43	22,40	22,32	22,31	22,44	22,42	22,38	22,25	22,30	22,27	22,20	22,27	22,31	22,20	22,18	22,19	22,14	22,12	22,03	22,08	22,12	22,03	21,99	21,92	21,83	21,86	21,85	21,83	21,75	21,68	21,60	21,61	21,66	21,68	21,63	21,54	21,54	21,54	21,46	21,40	21,40	21,35	21,28	21,30	21,30	21,24	21,23	21,22	21,27	21,14	20,97	20,92	21,11	21,10	20,99	20,88	20,74	20,66	20,57	20,59	20,64	20,58	20,51	20,54	20,50	20,53	20,53	20,45	20,50	20,50	20,44	20,45	20,46	20,39	20,40	20,49	20,47	20,38	20,39	20,47	20,44	20,48	20,46	20,34	20,37	20,43	20,41	20,47	20,49	20,46	20,34	20,32	20,38	20,38	20,38	20,42	20,37	20,36	20,41	20,51	20,45	20,37	20,35	20,27	20,32	20,41	20,37	20,34	20,33	20,31	20,40	20,40	20,39	20,35	20,33	20,30	20,35	20,28	20,38	20,38	20,41	20,40	20,38	20,32	20,36	20,33	20,22	20,38	20,42	20,29	20,31	20,35	20,36	20,27	20,29	20,24	20,26	20,28	20,34	20,35	20,30	20,26	20,36	20,35	20,35	20,36	20,27	20,25	20,28	20,32	20,28	20,31	20,33	20,25	20,23	20,27	20,26	20,30	20,27	20,20	20,31	20,29	20,23	20,34	20,30	20,25	20,36	20,28	20,29	20,34	20,35	20,36	20,31	20,31	20,28	20,31	20,23	20,33	20,30	20,37	20,35	20,20	20,37	20,38	20,32	20,21	20,24	20,30	20,34	20,36	20,25	20,29	20,31	20,33	20,37	20,36	20,25	20,22	20,25	20,36	20,34	20,34	20,32	20,30	20,32	20,38	20,29	20,22	20,31	20,29	20,25	20,24	20,27	20,29	20,22	20,23	20,31	20,30	20,27	20,32	20,28	20,28	20,32	20,29	20,32	20,32	20,28	20,28	20,26	20,34	20,27	20,19	20,28	20,31	20,23	20,31	20,27	20,29	20,20	20,22	20,34	20,26	20,31	20,30	20,36	20,30	20,28	20,26	20,25	20,23	20,24	20,28	20,22	20,29	20,34	20,24	20,08	20,14	20,20	20,17	20,15	
20,32	20,25	20,26	20,34	20,42	20,36	20,39	20,33	20,28	20,36	20,40	20,40	20,34	20,34	20,36	20,36	20,34	20,34	20,37	20,36	20,28	20,33	20,28	20,33	20,40	20,34	20,28	20,29	20,32	20,37	20,33	20,37	20,37	20,30	20,23	20,35	20,37	20,31	20,31	20,35	20,34	20,34	20,29	20,34	20,33	20,30	20,32	20,30	20,34	20,26	20,35	20,38	20,30	20,33	20,31	20,30	20,38	20,39	20,36	20,36	20,37	20,37	20,36	20,36	20,35	20,35	20,34	20,34	20,34	20,41	20,40	20,39	20,40	20,47	20,44	20,42	20,36	20,40	20,42	20,36	20,41	20,36	20,32	20,39	20,32	20,33	20,36	20,29	20,34	20,48	20,50	20,51	20,44	20,41	20,48	20,45	20,37	20,39	20,37	20,40	20,37	20,39	20,53	20,51	20,46	20,44	20,42	20,39	20,36	20,33	20,37	20,44	20,46	20,46	20,44	20,46	20,38	20,38	20,43	20,32	20,34	20,43	20,50	20,49	20,39	20,50	20,45	20,39	20,41	20,42	20,40	20,38	20,42	20,42	20,46	20,43	20,38	20,40	20,47	20,51	20,51	20,47	20,48	20,46	20,50	20,43	20,36	20,41	20,40	20,38	20,48	20,43	20,42	20,43	20,42	20,48	20,44	20,42	20,48	20,47	20,47	20,46	20,50	20,45	20,38	20,44	20,48	20,45	20,54	20,56	20,49	20,42	20,43	20,46	20,51	20,54	20,42	20,42	20,44	20,46	20,46	20,51	20,53	20,50	20,57	20,54	20,59	20,65	20,67	20,78	20,82	20,78	20,76	20,73	20,75	20,82	20,80	20,88	20,89	20,93	20,94	21,12	21,16	21,13	21,21	21,23	21,30	21,24	21,16	21,36	21,52	21,63	21,58	21,58	21,59	21,67	21,62	21,63	21,79	21,82	21,78	21,80	21,77	21,81	21,85	21,98	21,92	21,88	21,98	22,00	22,00	22,02	22,02	22,11	22,11	22,12	22,15	22,09	22,17	22,29	22,25	22,13	22,20	22,23	22,20	22,24	22,26	22,23	22,17	22,20	22,33	22,40	22,31	22,23	22,33	22,25	22,31	22,33	22,27	22,36	22,34	22,28	22,35	22,32	22,29	22,33	22,38	22,32	22,37	22,36	22,37	22,39	22,38	22,39	22,41	22,39	22,39	22,36	22,37	22,35	22,38	22,36	22,38	22,41	22,45	22,34	22,35	22,40	22,44	22,50	22,46	22,39	22,47	22,40	22,43	22,44	22,35	22,42	22,51	22,56	22,41	22,36	22,42	22,40	22,42	22,39	22,31	22,34	22,32	22,32	22,43	22,47	22,37	22,38	22,46	22,46	22,51	22,46	22,45	22,49	22,42	22,43	22,36	22,35	22,39	22,41	22,46	22,44	22,41	22,36	22,42	22,46	22,48	22,52	22,54	22,47	22,48	22,49	22,50	22,58	22,62	22,57	22,47	22,43	22,46	22,55	22,46	22,48	22,48	22,49	22,50	22,52	22,50	22,55	22,61	22,58	22,58	22,63	22,53	22,51	22,52	22,49	22,52	22,53	22,53	22,49	22,51	22,54	22,54	22,54	22,61	22,52	22,56	22,51	22,43	22,49	22,50	22,44	22,46	22,45	22,47	22,42	22,43	22,50	22,44	22,39	22,31	22,32	22,39	22,27	22,33	22,35	22,21	22,18	22,24	22,19	22,16	22,14	22,14	22,13	22,05	22,02	21,99	21,84	21,79	21,87	21,84	21,77	21,75	21,67	21,67	21,70	21,67	21,60	21,59	21,54	21,48	21,45	21,43	21,43	21,38	21,32	21,34	21,42	21,33	21,22	21,29	21,24	21,14	21,05	21,04	21,17	21,10	20,96	20,85	20,75	20,60	20,62	20,61	20,60	20,63	20,59	20,50	20,48	20,56	20,57	20,54	20,52	20,57	20,52	20,51	20,48	20,48	20,49	20,51	20,46	20,47	20,43	20,41	20,36	20,48	20,38	20,35	20,40	20,46	20,48	20,32	20,43	20,46	20,34	20,29	20,41	20,48	20,36	20,43	20,40	20,36	20,38	20,40	20,47	20,37	20,37	20,33	20,32	20,38	20,40	20,42	20,34	20,31	20,34	20,40	20,36	20,32	20,28	20,34	20,40	20,30	20,37	20,42	20,44	20,43	20,37	20,31	20,38	20,40	20,28	20,35	20,45	20,37	20,33	20,37	20,39	20,30	20,31	20,23	20,23	20,31	20,42	20,38	20,26	20,25	20,32	20,36	20,35	20,38	20,33	20,22	20,23	20,27	20,23	20,31	20,35	20,29	20,19	20,26	20,27	20,25	20,29	20,29	20,29	20,23	20,24	20,34	20,23	20,25	20,35	20,35	20,32	20,34	20,36	20,37	20,33	20,31	20,31	20,36	20,33	20,26	20,25	20,35	20,38	20,26	20,32	20,45	20,39	20,29	20,32	20,34	20,33	20,31	20,31	20,26	20,33	20,38	20,35	20,36	20,31	20,25	20,27	20,31	20,33	20,33	20,33	20,30	20,32	20,27	20,21	20,26	20,23	20,23	20,27	20,37	20,27	20,31	20,37	20,31	20,27	20,20	20,23	20,29	20,30	20,41	20,33	20,39	20,40	20,38	20,32	20,24	20,34	20,28	20,25	20,20	20,31	20,38	20,27	20,27	20,33	20,35	20,31	20,20	20,35	20,30	20,29	20,37	20,35	20,28	20,26	20,30	20,30	20,26	20,25	20,26	20,27	20,24	20,22	20,15	20,16	20,17	20,20	20,23	20,21	
20,35	20,29	20,23	20,31	20,42	20,29	20,26	20,38	20,35	20,40	20,34	20,32	20,35	20,34	20,42	20,44	20,32	20,33	20,33	20,29	20,33	20,30	20,27	20,34	20,45	20,38	20,31	20,27	20,36	20,43	20,35	20,35	20,30	20,25	20,32	20,27	20,32	20,34	20,39	20,38	20,34	20,34	20,26	20,31	20,31	20,39	20,37	20,32	20,33	20,27	20,32	20,27	20,32	20,29	20,41	20,39	20,41	20,44	20,40	20,44	20,32	20,33	20,38	20,37	20,36	20,26	20,26	20,35	20,37	20,38	20,40	20,42	20,44	20,42	20,38	20,41	20,36	20,39	20,39	20,41	20,41	20,47	20,35	20,40	20,39	20,35	20,41	20,35	20,32	20,47	20,50	20,40	20,37	20,40	20,40	20,41	20,38	20,34	20,41	20,44	20,47	20,40	20,39	20,53	20,49	20,49	20,48	20,54	20,44	20,35	20,43	20,44	20,43	20,56	20,55	20,46	20,44	20,43	20,47	20,41	20,43	20,52	20,51	20,40	20,39	20,45	20,49	20,42	20,48	20,44	20,45	20,40	20,41	20,42	20,39	20,44	20,48	20,51	20,44	20,50	20,52	20,48	20,44	20,40	20,45	20,39	20,39	20,43	20,40	20,35	20,44	20,41	20,37	20,38	20,46	20,50	20,45	20,40	20,39	20,46	20,49	20,41	20,51	20,53	20,43	20,43	20,47	20,43	20,50	20,50	20,47	20,42	20,43	20,51	20,51	20,47	20,40	20,38	20,46	20,50	20,52	20,45	20,48	20,53	20,59	20,63	20,56	20,68	20,73	20,79	20,82	20,77	20,74	20,75	20,77	20,82	20,82	20,83	20,94	20,94	20,94	21,12	21,27	21,18	21,17	21,28	21,33	21,39	21,19	21,16	21,36	21,56	21,65	21,65	21,69	21,70	21,66	21,68	21,77	21,82	21,83	21,85	21,87	21,84	21,86	21,91	21,97	21,92	21,98	22,06	22,08	22,04	22,10	22,19	22,15	22,19	22,23	22,18	22,16	22,23	22,26	22,24	22,24	22,29	22,26	22,32	22,27	22,27	22,28	22,28	22,27	22,39	22,36	22,31	22,35	22,37	22,38	22,44	22,37	22,39	22,41	22,34	22,38	22,39	22,33	22,29	22,41	22,44	22,45	22,44	22,38	22,40	22,47	22,48	22,46	22,43	22,50	22,47	22,42	22,44	22,42	22,52	22,45	22,38	22,43	22,43	22,48	22,45	22,47	22,57	22,52	22,44	22,43	22,47	22,50	22,46	22,51	22,50	22,50	22,53	22,49	22,43	22,46	22,42	22,46	22,44	22,47	22,51	22,44	22,43	22,51	22,54	22,48	22,46	22,52	22,51	22,48	22,47	22,45	22,52	22,46	22,48	22,43	22,49	22,54	22,56	22,49	22,46	22,49	22,46	22,48	22,52	22,55	22,54	22,58	22,50	22,53	22,56	22,51	22,61	22,62	22,57	22,53	22,46	22,54	22,54	22,54	22,57	22,54	22,56	22,54	22,56	22,53	22,58	22,61	22,60	22,60	22,66	22,64	22,53	22,60	22,61	22,55	22,60	22,65	22,63	22,61	22,66	22,60	22,53	22,59	22,57	22,55	22,56	22,48	22,47	22,52	22,52	22,48	22,44	22,47	22,53	22,52	22,56	22,55	22,44	22,39	22,41	22,38	22,36	22,38	22,34	22,23	22,29	22,27	22,21	22,21	22,19	22,18	22,16	22,09	22,00	22,02	21,99	21,91	21,83	21,86	21,80	21,77	21,79	21,79	21,74	21,73	21,63	21,62	21,65	21,53	21,49	21,52	21,46	21,37	21,37	21,35	21,36	21,37	21,27	21,27	21,14	21,06	21,06	21,14	21,17	21,05	20,91	20,83	20,76	20,69	20,64	20,65	20,60	20,60	20,65	20,59	20,56	20,53	20,57	20,53	20,48	20,52	20,49	20,46	20,51	20,50	20,55	20,53	20,49	20,47	20,40	20,35	20,25	20,36	20,38	20,35	20,45	20,44	20,49	20,47	20,50	20,54	20,33	20,27	20,40	20,49	20,41	20,43	20,46	20,38	20,46	20,43	20,45	20,47	20,44	20,38	20,34	20,46	20,37	20,31	20,33	20,37	20,41	20,39	20,38	20,43	20,36	20,32	20,35	20,34	20,35	20,41	20,46	20,44	20,35	20,28	20,31	20,35	20,36	20,37	20,44	20,42	20,40	20,36	20,39	20,31	20,31	20,27	20,27	20,32	20,49	20,37	20,28	20,26	20,33	20,43	20,46	20,44	20,40	20,29	20,28	20,24	20,25	20,31	20,34	20,30	20,27	20,28	20,33	20,35	20,29	20,33	20,35	20,29	20,32	20,30	20,28	20,26	20,33	20,34	20,37	20,44	20,27	20,33	20,31	20,33	20,40	20,38	20,29	20,36	20,27	20,35	20,37	20,25	20,24	20,41	20,35	20,25	20,25	20,34	20,36	20,36	20,38	20,36	20,34	20,36	20,28	20,29	20,30	20,22	20,29	20,28	20,34	20,28	20,28	20,24	20,33	20,33	20,20	20,26	20,31	20,26	20,21	20,19	20,34	20,38	20,41	20,41	20,37	20,21	20,25	20,36	20,31	20,33	20,33	20,30	20,29	20,33	20,29	20,25	20,30	20,35	20,23	20,26	20,30	20,31	20,34	20,35	20,30	20,36	20,42	20,27	20,26	20,32	20,32	20,36	20,33	20,27	20,26	20,30	20,37	20,27	20,26	20,27	20,29	20,29	20,21	20,20	20,19	20,24	20,22	20,23	20,27	
20,40	20,37	20,27	20,26	20,31	20,23	20,20	20,34	20,36	20,33	20,31	20,33	20,28	20,29	20,26	20,35	20,31	20,33	20,30	20,29	20,24	20,28	20,30	20,40	20,36	20,40	20,43	20,41	20,38	20,40	20,36	20,39	20,32	20,19	20,26	20,30	20,38	20,37	20,45	20,31	20,28	20,28	20,26	20,24	20,20	20,33	20,39	20,34	20,31	20,30	20,34	20,33	20,37	20,36	20,38	20,39	20,32	20,35	20,37	20,38	20,38	20,32	20,46	20,44	20,46	20,33	20,36	20,35	20,45	20,38	20,40	20,36	20,36	20,42	20,48	20,34	20,39	20,40	20,37	20,37	20,46	20,43	20,30	20,34	20,34	20,34	20,38	20,41	20,31	20,38	20,40	20,30	20,39	20,38	20,38	20,40	20,37	20,33	20,35	20,42	20,44	20,43	20,42	20,40	20,44	20,40	20,44	20,49	20,49	20,40	20,36	20,38	20,37	20,48	20,56	20,49	20,41	20,37	20,45	20,44	20,39	20,47	20,52	20,41	20,34	20,44	20,49	20,40	20,39	20,47	20,41	20,42	20,43	20,43	20,43	20,47	20,46	20,51	20,52	20,45	20,42	20,43	20,39	20,47	20,42	20,40	20,40	20,48	20,53	20,37	20,38	20,42	20,39	20,40	20,41	20,45	20,41	20,37	20,36	20,43	20,43	20,36	20,44	20,52	20,46	20,40	20,42	20,45	20,52	20,51	20,46	20,48	20,49	20,48	20,49	20,54	20,48	20,46	20,42	20,46	20,61	20,54	20,47	20,51	20,55	20,61	20,60	20,64	20,73	20,74	20,77	20,80	20,77	20,76	20,79	20,76	20,80	20,89	20,89	20,86	20,93	21,15	21,29	21,19	21,13	21,26	21,44	21,45	21,36	21,22	21,24	21,38	21,49	21,63	21,68	21,73	21,76	21,75	21,79	21,80	21,85	21,88	21,95	21,96	21,89	21,94	21,90	21,94	22,02	22,13	22,13	22,11	22,16	22,21	22,20	22,24	22,26	22,27	22,26	22,29	22,32	22,29	22,33	22,36	22,32	22,34	22,37	22,37	22,35	22,44	22,39	22,31	22,42	22,44	22,41	22,39	22,42	22,43	22,46	22,46	22,41	22,40	22,45	22,41	22,44	22,37	22,40	22,50	22,49	22,51	22,45	22,45	22,46	22,50	22,51	22,55	22,51	22,53	22,50	22,47	22,48	22,55	22,55	22,41	22,52	22,49	22,51	22,53	22,51	22,54	22,54	22,46	22,46	22,49	22,48	22,44	22,53	22,55	22,49	22,46	22,45	22,47	22,53	22,47	22,49	22,51	22,51	22,59	22,59	22,53	22,58	22,53	22,51	22,51	22,52	22,54	22,54	22,60	22,61	22,46	22,46	22,54	22,51	22,53	22,57	22,59	22,54	22,44	22,49	22,51	22,55	22,59	22,64	22,60	22,56	22,54	22,57	22,55	22,52	22,60	22,65	22,62	22,54	22,49	22,57	22,64	22,63	22,59	22,60	22,62	22,62	22,63	22,61	22,55	22,58	22,60	22,73	22,71	22,69	22,67	22,61	22,59	22,59	22,60	22,68	22,64	22,64	22,64	22,63	22,69	22,65	22,59	22,64	22,60	22,59	22,56	22,54	22,60	22,55	22,54	22,55	22,60	22,53	22,57	22,54	22,47	22,42	22,48	22,46	22,38	22,39	22,40	22,35	22,35	22,34	22,21	22,23	22,22	22,18	22,18	22,21	22,08	22,07	22,05	21,95	21,89	21,93	21,88	21,82	21,82	21,82	21,79	21,76	21,77	21,62	21,65	21,59	21,50	21,56	21,46	21,37	21,44	21,44	21,32	21,30	21,29	21,19	21,11	21,03	21,08	21,17	21,16	21,08	20,96	20,78	20,71	20,76	20,64	20,65	20,59	20,60	20,61	20,60	20,54	20,59	20,52	20,54	20,46	20,45	20,49	20,44	20,46	20,49	20,44	20,48	20,52	20,48	20,39	20,36	20,35	20,42	20,36	20,35	20,42	20,38	20,43	20,57	20,53	20,46	20,36	20,36	20,45	20,44	20,43	20,45	20,40	20,32	20,40	20,50	20,43	20,46	20,43	20,40	20,32	20,37	20,38	20,30	20,32	20,32	20,35	20,42	20,36	20,40	20,44	20,37	20,41	20,35	20,35	20,38	20,35	20,44	20,40	20,28	20,30	20,38	20,33	20,41	20,40	20,34	20,40	20,41	20,32	20,34	20,26	20,27	20,28	20,22	20,35	20,42	20,29	20,27	20,29	20,33	20,40	20,33	20,36	20,32	20,34	20,34	20,33	20,31	20,37	20,31	20,30	20,29	20,26	20,33	20,27	20,28	20,30	20,26	20,33	20,37	20,30	20,25	20,37	20,35	20,34	20,31	20,26	20,22	20,24	20,30	20,34	20,33	20,26	20,35	20,33	20,34	20,32	20,21	20,17	20,34	20,33	20,24	20,18	20,29	20,32	20,25	20,35	20,40	20,35	20,39	20,33	20,26	20,19	20,28	20,36	20,29	20,33	20,29	20,23	20,24	20,34	20,35	20,31	20,29	20,29	20,26	20,25	20,24	20,31	20,36	20,31	20,34	20,32	20,20	20,16	20,25	20,30	20,30	20,32	20,24	20,37	20,34	20,34	20,28	20,32	20,32	20,34	20,17	20,18	20,30	20,34	20,39	20,27	20,20	20,36	20,29	20,25	20,32	20,36	20,27	20,27	20,28	20,32	20,24	20,31	20,23	20,25	20,22	20,22	20,18	20,24	20,11	20,20	20,21	20,26	20,29	20,27	
20,37	20,32	20,27	20,30	20,30	20,28	20,36	20,39	20,28	20,26	20,33	20,34	20,33	20,23	20,27	20,30	20,21	20,29	20,31	20,35	20,30	20,21	20,32	20,39	20,27	20,25	20,32	20,37	20,40	20,35	20,28	20,34	20,38	20,25	20,21	20,24	20,25	20,31	20,32	20,40	20,39	20,41	20,35	20,33	20,27	20,23	20,32	20,33	20,32	20,39	20,38	20,45	20,40	20,36	20,32	20,36	20,33	20,27	20,32	20,27	20,34	20,36	20,41	20,43	20,39	20,42	20,33	20,42	20,43	20,36	20,32	20,30	20,31	20,37	20,46	20,40	20,34	20,39	20,30	20,24	20,40	20,46	20,29	20,33	20,31	20,32	20,31	20,32	20,36	20,39	20,38	20,41	20,38	20,46	20,37	20,42	20,38	20,32	20,37	20,39	20,36	20,33	20,43	20,54	20,46	20,42	20,33	20,38	20,40	20,44	20,43	20,30	20,33	20,46	20,53	20,54	20,42	20,32	20,43	20,46	20,39	20,42	20,47	20,44	20,36	20,43	20,45	20,35	20,38	20,43	20,47	20,45	20,41	20,41	20,46	20,50	20,41	20,47	20,47	20,46	20,45	20,47	20,34	20,35	20,44	20,43	20,41	20,46	20,47	20,43	20,36	20,37	20,45	20,45	20,45	20,40	20,41	20,44	20,47	20,49	20,39	20,31	20,43	20,49	20,50	20,43	20,44	20,43	20,48	20,50	20,50	20,49	20,47	20,55	20,46	20,52	20,49	20,58	20,51	20,45	20,53	20,53	20,49	20,52	20,55	20,63	20,70	20,71	20,71	20,73	20,73	20,74	20,82	20,72	20,82	20,83	20,77	20,80	20,82	20,82	20,93	21,12	21,25	21,20	21,22	21,28	21,43	21,46	21,41	21,41	21,28	21,28	21,44	21,64	21,71	21,73	21,74	21,79	21,81	21,88	21,82	21,92	21,98	21,94	21,87	21,99	21,97	21,99	22,06	22,15	22,11	22,20	22,22	22,23	22,26	22,33	22,29	22,27	22,27	22,32	22,42	22,35	22,35	22,37	22,34	22,36	22,38	22,45	22,42	22,50	22,50	22,43	22,45	22,50	22,45	22,42	22,49	22,49	22,53	22,49	22,49	22,49	22,50	22,51	22,57	22,52	22,48	22,50	22,48	22,52	22,55	22,56	22,54	22,45	22,53	22,58	22,60	22,52	22,59	22,54	22,51	22,57	22,62	22,56	22,62	22,59	22,49	22,56	22,56	22,62	22,56	22,56	22,52	22,55	22,53	22,49	22,50	22,60	22,61	22,59	22,54	22,54	22,59	22,60	22,59	22,56	22,55	22,56	22,59	22,58	22,59	22,60	22,64	22,66	22,60	22,59	22,64	22,69	22,67	22,58	22,51	22,62	22,61	22,61	22,57	22,60	22,63	22,56	22,51	22,54	22,61	22,62	22,68	22,65	22,65	22,65	22,68	22,65	22,57	22,65	22,75	22,77	22,61	22,53	22,60	22,67	22,63	22,63	22,72	22,67	22,67	22,68	22,63	22,59	22,62	22,65	22,74	22,76	22,70	22,70	22,68	22,63	22,63	22,67	22,67	22,68	22,69	22,68	22,70	22,76	22,80	22,68	22,75	22,72	22,67	22,65	22,60	22,60	22,63	22,64	22,66	22,63	22,59	22,54	22,65	22,64	22,56	22,55	22,56	22,41	22,41	22,40	22,41	22,38	22,40	22,34	22,31	22,27	22,21	22,27	22,25	22,18	22,12	22,09	22,01	21,97	21,99	21,95	21,82	21,88	21,89	21,79	21,80	21,78	21,63	21,65	21,59	21,45	21,54	21,47	21,46	21,45	21,44	21,39	21,38	21,27	21,12	21,08	21,16	21,21	21,25	21,20	21,16	21,07	20,84	20,77	20,82	20,72	20,61	20,65	20,61	20,51	20,51	20,46	20,56	20,56	20,45	20,53	20,55	20,48	20,51	20,48	20,45	20,41	20,46	20,44	20,42	20,42	20,49	20,46	20,44	20,42	20,42	20,45	20,50	20,46	20,45	20,42	20,31	20,42	20,41	20,46	20,51	20,45	20,46	20,43	20,40	20,46	20,48	20,35	20,33	20,34	20,36	20,37	20,30	20,34	20,38	20,32	20,31	20,31	20,37	20,34	20,35	20,34	20,33	20,34	20,34	20,39	20,44	20,37	20,39	20,40	20,30	20,30	20,35	20,26	20,32	20,36	20,37	20,36	20,44	20,32	20,28	20,32	20,24	20,26	20,31	20,25	20,30	20,34	20,31	20,36	20,35	20,43	20,39	20,35	20,34	20,34	20,33	20,33	20,34	20,35	20,31	20,35	20,29	20,25	20,32	20,21	20,18	20,26	20,31	20,39	20,43	20,44	20,32	20,31	20,40	20,28	20,22	20,25	20,27	20,26	20,26	20,38	20,32	20,27	20,26	20,33	20,32	20,26	20,21	20,31	20,36	20,34	20,29	20,29	20,24	20,25	20,21	20,25	20,34	20,35	20,45	20,39	20,34	20,31	20,27	20,35	20,32	20,38	20,39	20,29	20,30	20,32	20,35	20,34	20,38	20,25	20,17	20,18	20,25	20,29	20,30	20,30	20,32	20,27	20,24	20,23	20,29	20,28	20,26	20,26	20,23	20,31	20,40	20,34	20,27	20,25	20,33	20,35	20,21	20,16	20,27	20,27	20,29	20,32	20,30	20,29	20,26	20,25	20,32	20,29	20,23	20,24	20,23	20,28	20,31	20,28	20,26	20,22	20,23	20,18	20,11	20,22	20,16	20,14	20,17	20,18	20,36	20,31	
20,25	20,21	20,27	20,31	20,27	20,30	20,36	20,33	20,30	20,35	20,36	20,43	20,39	20,28	20,31	20,44	20,31	20,30	20,32	20,33	20,25	20,30	20,35	20,40	20,40	20,29	20,30	20,26	20,27	20,35	20,31	20,34	20,38	20,35	20,27	20,26	20,26	20,24	20,28	20,33	20,34	20,38	20,43	20,39	20,36	20,37	20,35	20,36	20,26	20,31	20,40	20,47	20,39	20,30	20,30	20,24	20,30	20,37	20,36	20,35	20,35	20,40	20,39	20,37	20,28	20,40	20,38	20,40	20,44	20,31	20,24	20,28	20,34	20,39	20,35	20,33	20,35	20,34	20,25	20,22	20,37	20,43	20,32	20,35	20,30	20,23	20,29	20,34	20,34	20,44	20,41	20,34	20,38	20,40	20,41	20,42	20,43	20,40	20,38	20,41	20,45	20,30	20,39	20,49	20,52	20,48	20,42	20,34	20,42	20,44	20,39	20,41	20,37	20,45	20,50	20,46	20,40	20,42	20,43	20,41	20,36	20,44	20,44	20,44	20,33	20,42	20,48	20,42	20,41	20,44	20,48	20,52	20,39	20,34	20,44	20,53	20,41	20,40	20,47	20,50	20,46	20,49	20,38	20,35	20,46	20,39	20,39	20,49	20,47	20,47	20,43	20,41	20,47	20,49	20,49	20,53	20,50	20,50	20,45	20,48	20,39	20,39	20,48	20,47	20,49	20,46	20,50	20,51	20,51	20,54	20,50	20,52	20,44	20,52	20,52	20,46	20,45	20,52	20,55	20,54	20,50	20,49	20,52	20,51	20,58	20,68	20,65	20,70	20,74	20,79	20,74	20,79	20,87	20,84	20,79	20,84	20,82	20,83	20,88	20,92	20,96	21,15	21,22	21,20	21,27	21,39	21,41	21,49	21,54	21,43	21,35	21,32	21,40	21,63	21,71	21,70	21,70	21,72	21,79	21,85	21,91	21,94	22,01	22,02	21,89	21,97	22,09	22,05	22,13	22,14	22,17	22,20	22,26	22,28	22,29	22,27	22,33	22,38	22,33	22,29	22,41	22,42	22,48	22,42	22,40	22,47	22,47	22,49	22,54	22,58	22,61	22,50	22,51	22,55	22,54	22,54	22,57	22,56	22,52	22,54	22,58	22,53	22,50	22,57	22,62	22,60	22,53	22,58	22,58	22,55	22,65	22,61	22,56	22,65	22,62	22,61	22,60	22,59	22,66	22,62	22,57	22,67	22,64	22,60	22,69	22,69	22,63	22,59	22,67	22,71	22,67	22,61	22,58	22,61	22,65	22,58	22,59	22,59	22,64	22,63	22,63	22,67	22,66	22,65	22,63	22,60	22,63	22,65	22,66	22,66	22,67	22,62	22,70	22,67	22,61	22,69	22,74	22,69	22,72	22,73	22,61	22,65	22,75	22,73	22,65	22,67	22,77	22,73	22,66	22,59	22,70	22,72	22,70	22,65	22,68	22,75	22,84	22,73	22,66	22,68	22,76	22,77	22,61	22,72	22,79	22,74	22,70	22,72	22,80	22,74	22,72	22,77	22,76	22,73	22,76	22,77	22,81	22,80	22,71	22,68	22,77	22,77	22,69	22,75	22,76	22,80	22,83	22,80	22,73	22,76	22,87	22,84	22,78	22,82	22,82	22,66	22,59	22,62	22,68	22,73	22,74	22,68	22,73	22,67	22,73	22,76	22,65	22,62	22,59	22,48	22,47	22,52	22,50	22,47	22,48	22,42	22,35	22,35	22,26	22,30	22,30	22,21	22,24	22,15	22,10	22,12	22,04	21,99	21,95	21,85	21,93	21,88	21,85	21,79	21,60	21,72	21,64	21,55	21,57	21,51	21,46	21,47	21,47	21,34	21,34	21,27	21,08	21,12	21,22	21,30	21,28	21,25	21,18	21,01	20,90	20,78	20,74	20,66	20,64	20,69	20,67	20,56	20,51	20,44	20,45	20,60	20,45	20,48	20,59	20,58	20,56	20,57	20,53	20,59	20,54	20,45	20,46	20,46	20,47	20,41	20,39	20,40	20,42	20,48	20,51	20,52	20,43	20,36	20,37	20,33	20,31	20,39	20,40	20,44	20,36	20,40	20,47	20,42	20,43	20,35	20,36	20,33	20,37	20,40	20,37	20,32	20,28	20,31	20,36	20,41	20,35	20,33	20,28	20,26	20,27	20,25	20,27	20,37	20,39	20,41	20,32	20,33	20,35	20,35	20,29	20,27	20,33	20,40	20,34	20,42	20,38	20,30	20,26	20,22	20,35	20,34	20,37	20,36	20,35	20,29	20,32	20,37	20,40	20,39	20,36	20,31	20,34	20,31	20,37	20,37	20,31	20,33	20,29	20,25	20,27	20,31	20,42	20,23	20,16	20,23	20,22	20,23	20,29	20,38	20,42	20,29	20,35	20,24	20,22	20,28	20,32	20,26	20,16	20,29	20,38	20,31	20,22	20,26	20,41	20,34	20,21	20,29	20,41	20,31	20,27	20,29	20,24	20,22	20,21	20,20	20,27	20,29	20,42	20,41	20,30	20,27	20,28	20,25	20,15	20,13	20,30	20,28	20,27	20,28	20,33	20,35	20,24	20,19	20,20	20,22	20,25	20,27	20,27	20,34	20,39	20,37	20,23	20,23	20,35	20,41	20,25	20,23	20,19	20,23	20,35	20,34	20,33	20,32	20,26	20,29	20,24	20,19	20,21	20,23	20,28	20,31	20,24	20,23	20,16	20,18	20,25	20,17	20,13	20,28	20,21	20,22	20,25	20,30	20,31	20,23	20,21	20,16	20,19	20,21	20,28	20,23	20,20	20,20	20,24	20,29	
20,32	20,19	20,18	20,27	20,28	20,33	20,33	20,28	20,19	20,27	20,44	20,45	20,32	20,33	20,30	20,38	20,32	20,30	20,32	20,31	20,18	20,35	20,43	20,39	20,49	20,39	20,25	20,20	20,24	20,23	20,34	20,41	20,38	20,31	20,26	20,33	20,43	20,41	20,37	20,37	20,34	20,30	20,31	20,31	20,30	20,39	20,42	20,40	20,31	20,29	20,37	20,41	20,43	20,36	20,38	20,35	20,35	20,40	20,35	20,33	20,32	20,33	20,28	20,32	20,27	20,36	20,39	20,41	20,36	20,30	20,30	20,33	20,42	20,42	20,31	20,30	20,33	20,33	20,35	20,26	20,32	20,32	20,22	20,30	20,34	20,28	20,36	20,42	20,38	20,37	20,43	20,37	20,31	20,36	20,40	20,39	20,43	20,43	20,43	20,38	20,37	20,27	20,35	20,41	20,40	20,43	20,39	20,36	20,40	20,46	20,37	20,41	20,41	20,42	20,38	20,42	20,31	20,39	20,46	20,42	20,42	20,41	20,41	20,50	20,39	20,43	20,48	20,43	20,40	20,37	20,43	20,45	20,35	20,34	20,34	20,40	20,42	20,39	20,46	20,51	20,51	20,48	20,40	20,37	20,51	20,42	20,37	20,53	20,52	20,45	20,46	20,39	20,44	20,51	20,49	20,49	20,46	20,41	20,44	20,47	20,44	20,41	20,48	20,47	20,45	20,48	20,52	20,54	20,50	20,56	20,52	20,49	20,46	20,50	20,51	20,40	20,41	20,42	20,47	20,53	20,50	20,44	20,52	20,59	20,54	20,68	20,72	20,72	20,69	20,76	20,78	20,86	20,94	20,88	20,82	20,88	20,96	20,92	20,95	20,93	20,99	21,18	21,17	21,18	21,27	21,50	21,52	21,51	21,58	21,60	21,47	21,23	21,30	21,51	21,67	21,74	21,76	21,81	21,77	21,90	21,96	21,92	21,96	22,08	22,04	22,08	22,22	22,17	22,21	22,22	22,27	22,30	22,32	22,37	22,32	22,40	22,36	22,35	22,41	22,43	22,43	22,49	22,58	22,62	22,54	22,49	22,52	22,52	22,55	22,62	22,67	22,58	22,58	22,62	22,62	22,66	22,68	22,69	22,62	22,59	22,53	22,61	22,66	22,67	22,65	22,64	22,62	22,61	22,72	22,71	22,71	22,74	22,72	22,77	22,79	22,66	22,59	22,62	22,76	22,74	22,72	22,77	22,70	22,67	22,79	22,73	22,67	22,69	22,74	22,79	22,76	22,71	22,62	22,70	22,69	22,69	22,65	22,72	22,76	22,75	22,70	22,80	22,77	22,71	22,72	22,69	22,72	22,75	22,76	22,70	22,71	22,69	22,70	22,70	22,62	22,71	22,83	22,79	22,83	22,86	22,73	22,71	22,76	22,78	22,74	22,74	22,77	22,80	22,84	22,75	22,80	22,82	22,84	22,82	22,77	22,79	22,88	22,84	22,82	22,85	22,84	22,88	22,81	22,78	22,94	22,85	22,83	22,82	22,82	22,89	22,85	22,89	22,93	22,85	22,85	22,89	22,92	22,93	22,91	22,88	22,88	22,88	22,76	22,75	22,84	22,86	22,85	22,87	22,86	22,80	22,87	22,88	22,87	22,82	22,80	22,79	22,77	22,72	22,81	22,80	22,80	22,77	22,79	22,86	22,80	22,71	22,69	22,73	22,72	22,65	22,58	22,59	22,66	22,64	22,62	22,46	22,37	22,46	22,42	22,41	22,41	22,34	22,32	22,27	22,14	22,14	22,14	22,06	22,08	22,03	21,97	21,97	21,92	21,88	21,69	21,69	21,71	21,70	21,67	21,58	21,51	21,48	21,50	21,38	21,31	21,23	21,14	21,22	21,34	21,25	21,33	21,30	21,19	20,99	20,83	20,73	20,69	20,61	20,62	20,69	20,60	20,60	20,51	20,47	20,50	20,55	20,51	20,52	20,58	20,59	20,58	20,63	20,64	20,64	20,64	20,56	20,50	20,54	20,54	20,44	20,38	20,37	20,46	20,49	20,48	20,53	20,44	20,48	20,38	20,27	20,27	20,31	20,34	20,33	20,30	20,37	20,36	20,32	20,36	20,38	20,38	20,38	20,36	20,34	20,35	20,32	20,28	20,33	20,36	20,42	20,35	20,32	20,42	20,27	20,28	20,29	20,24	20,31	20,29	20,34	20,36	20,30	20,35	20,37	20,27	20,32	20,38	20,41	20,35	20,43	20,34	20,30	20,29	20,25	20,29	20,31	20,30	20,39	20,36	20,27	20,26	20,33	20,31	20,34	20,32	20,28	20,30	20,30	20,26	20,39	20,40	20,33	20,34	20,25	20,22	20,28	20,39	20,32	20,25	20,30	20,24	20,25	20,28	20,33	20,33	20,33	20,33	20,29	20,30	20,34	20,36	20,22	20,21	20,29	20,35	20,34	20,32	20,30	20,40	20,34	20,26	20,30	20,28	20,31	20,29	20,24	20,35	20,30	20,23	20,30	20,21	20,24	20,28	20,34	20,28	20,22	20,15	20,26	20,23	20,20	20,21	20,26	20,30	20,25	20,27	20,28	20,17	20,20	20,30	20,29	20,29	20,29	20,28	20,36	20,36	20,34	20,23	20,18	20,28	20,31	20,26	20,23	20,29	20,26	20,28	20,26	20,34	20,36	20,28	20,25	20,17	20,25	20,27	20,27	20,25	20,26	20,25	20,29	20,30	20,21	20,25	20,20	20,16	20,27	20,28	20,23	20,22	20,23	20,23	20,21	20,13	20,21	20,29	20,28	20,22	20,25	20,24	20,29	20,29	20,25	
20,38	20,24	20,22	20,30	20,37	20,28	20,28	20,29	20,21	20,26	20,38	20,44	20,32	20,27	20,36	20,34	20,29	20,33	20,32	20,33	20,27	20,32	20,37	20,31	20,39	20,40	20,27	20,33	20,32	20,31	20,40	20,44	20,35	20,31	20,39	20,44	20,36	20,40	20,45	20,32	20,31	20,37	20,24	20,19	20,20	20,28	20,34	20,36	20,35	20,32	20,42	20,36	20,38	20,37	20,35	20,33	20,37	20,36	20,36	20,24	20,17	20,34	20,30	20,36	20,29	20,27	20,34	20,41	20,45	20,39	20,39	20,39	20,40	20,41	20,28	20,29	20,35	20,35	20,44	20,36	20,30	20,31	20,33	20,39	20,35	20,32	20,34	20,42	20,41	20,35	20,35	20,36	20,29	20,32	20,41	20,47	20,43	20,40	20,38	20,38	20,38	20,36	20,42	20,39	20,32	20,42	20,39	20,40	20,41	20,42	20,46	20,42	20,35	20,39	20,41	20,45	20,37	20,39	20,46	20,42	20,42	20,47	20,45	20,41	20,45	20,50	20,45	20,45	20,44	20,47	20,47	20,47	20,40	20,38	20,38	20,33	20,43	20,46	20,47	20,54	20,55	20,46	20,44	20,37	20,42	20,39	20,40	20,54	20,54	20,46	20,44	20,42	20,42	20,48	20,51	20,42	20,34	20,39	20,43	20,48	20,49	20,42	20,55	20,51	20,42	20,48	20,55	20,51	20,46	20,47	20,52	20,55	20,48	20,47	20,51	20,49	20,48	20,46	20,51	20,56	20,51	20,46	20,60	20,59	20,60	20,59	20,61	20,79	20,85	20,75	20,76	20,82	20,91	20,90	20,82	20,80	20,98	20,97	20,92	21,01	21,01	21,08	21,13	21,21	21,27	21,41	21,54	21,57	21,64	21,63	21,64	21,39	21,20	21,34	21,69	21,82	21,93	21,91	21,90	21,98	21,97	22,05	22,10	22,16	22,09	22,19	22,28	22,29	22,26	22,32	22,33	22,38	22,42	22,44	22,44	22,49	22,49	22,37	22,41	22,55	22,55	22,56	22,57	22,58	22,64	22,57	22,61	22,62	22,66	22,72	22,75	22,69	22,74	22,78	22,72	22,75	22,75	22,80	22,80	22,80	22,73	22,74	22,76	22,75	22,75	22,74	22,67	22,65	22,78	22,82	22,79	22,79	22,79	22,76	22,87	22,83	22,74	22,75	22,82	22,86	22,84	22,89	22,79	22,79	22,87	22,86	22,71	22,76	22,86	22,86	22,84	22,82	22,80	22,81	22,88	22,85	22,82	22,84	22,89	22,88	22,85	22,84	22,80	22,77	22,83	22,80	22,77	22,77	22,87	22,77	22,78	22,82	22,79	22,84	22,77	22,83	22,88	22,85	22,86	22,94	22,82	22,82	22,85	22,82	22,81	22,88	22,86	22,83	22,86	22,88	22,86	22,84	22,90	22,95	22,94	22,88	22,89	22,96	22,89	22,96	22,94	22,92	22,98	22,95	22,95	22,87	22,88	22,89	22,95	22,98	23,04	22,98	22,96	22,94	22,95	22,97	23,02	23,02	22,97	22,98	22,98	22,94	22,92	22,90	22,95	22,97	22,95	22,98	23,05	22,99	22,95	22,96	22,99	22,97	22,87	22,91	22,94	22,83	22,86	22,92	22,91	22,86	22,89	22,95	22,95	22,83	22,77	22,88	22,91	22,84	22,71	22,64	22,65	22,75	22,72	22,60	22,53	22,55	22,52	22,53	22,51	22,41	22,40	22,38	22,25	22,27	22,25	22,14	22,13	22,05	22,05	22,03	21,92	21,85	21,78	21,77	21,78	21,80	21,74	21,64	21,58	21,63	21,60	21,44	21,36	21,23	21,23	21,34	21,41	21,43	21,36	21,40	21,30	21,04	20,88	20,75	20,73	20,68	20,66	20,64	20,58	20,58	20,59	20,56	20,57	20,57	20,57	20,63	20,57	20,68	20,61	20,63	20,74	20,63	20,57	20,58	20,56	20,52	20,47	20,46	20,38	20,33	20,46	20,49	20,45	20,53	20,44	20,43	20,49	20,33	20,34	20,43	20,39	20,39	20,35	20,40	20,36	20,41	20,50	20,49	20,39	20,28	20,33	20,37	20,36	20,33	20,30	20,28	20,33	20,35	20,36	20,35	20,41	20,38	20,26	20,35	20,28	20,30	20,38	20,43	20,41	20,33	20,38	20,32	20,31	20,34	20,41	20,36	20,34	20,37	20,32	20,27	20,30	20,26	20,25	20,24	20,26	20,37	20,35	20,23	20,33	20,40	20,39	20,31	20,35	20,32	20,34	20,30	20,28	20,29	20,34	20,28	20,29	20,25	20,26	20,30	20,34	20,27	20,22	20,25	20,31	20,37	20,33	20,30	20,32	20,29	20,31	20,36	20,41	20,34	20,32	20,26	20,23	20,27	20,30	20,35	20,32	20,31	20,33	20,28	20,23	20,24	20,27	20,29	20,27	20,23	20,30	20,36	20,23	20,25	20,27	20,21	20,26	20,31	20,23	20,17	20,25	20,29	20,39	20,35	20,33	20,33	20,29	20,27	20,28	20,29	20,27	20,29	20,27	20,25	20,26	20,31	20,27	20,37	20,29	20,29	20,25	20,30	20,36	20,26	20,28	20,27	20,32	20,30	20,28	20,26	20,30	20,19	20,27	20,26	20,17	20,11	20,25	20,30	20,29	20,17	20,16	20,22	20,25	20,18	20,25	20,25	20,26	20,23	20,29	20,26	20,24	20,30	20,22	20,12	20,11	20,17	20,27	20,26	20,23	20,29	20,28	20,29	20,24	20,23	
20,45	20,36	20,32	20,37	20,34	20,33	20,29	20,24	20,18	20,25	20,35	20,43	20,37	20,29	20,36	20,39	20,41	20,36	20,33	20,44	20,38	20,39	20,28	20,30	20,29	20,40	20,43	20,32	20,33	20,36	20,41	20,44	20,35	20,33	20,34	20,41	20,33	20,31	20,35	20,33	20,31	20,34	20,32	20,39	20,32	20,35	20,43	20,39	20,33	20,31	20,38	20,32	20,35	20,35	20,20	20,22	20,37	20,43	20,35	20,23	20,15	20,27	20,38	20,41	20,35	20,38	20,36	20,35	20,42	20,42	20,39	20,40	20,35	20,42	20,36	20,32	20,38	20,43	20,37	20,30	20,38	20,38	20,38	20,39	20,36	20,32	20,35	20,24	20,39	20,48	20,43	20,39	20,37	20,40	20,39	20,42	20,43	20,36	20,36	20,35	20,40	20,44	20,44	20,45	20,44	20,38	20,41	20,42	20,40	20,36	20,36	20,34	20,42	20,35	20,44	20,44	20,37	20,36	20,38	20,47	20,40	20,41	20,43	20,41	20,37	20,48	20,44	20,39	20,39	20,48	20,47	20,48	20,43	20,39	20,39	20,42	20,37	20,44	20,46	20,48	20,42	20,48	20,41	20,38	20,41	20,41	20,42	20,46	20,45	20,44	20,42	20,42	20,44	20,44	20,43	20,43	20,45	20,39	20,43	20,48	20,42	20,44	20,55	20,52	20,39	20,45	20,54	20,53	20,50	20,52	20,45	20,53	20,52	20,52	20,48	20,51	20,51	20,60	20,57	20,60	20,47	20,49	20,46	20,54	20,60	20,62	20,63	20,75	20,87	20,85	20,77	20,79	20,81	20,84	20,85	20,86	20,93	20,97	20,95	21,01	21,06	21,11	21,15	21,30	21,35	21,49	21,56	21,60	21,65	21,68	21,68	21,57	21,33	21,34	21,53	21,81	21,86	21,94	22,02	22,07	22,03	22,15	22,24	22,11	22,09	22,21	22,30	22,29	22,33	22,39	22,39	22,42	22,50	22,52	22,55	22,57	22,56	22,53	22,59	22,63	22,68	22,67	22,67	22,71	22,69	22,73	22,73	22,76	22,77	22,81	22,79	22,82	22,74	22,78	22,75	22,80	22,81	22,93	22,90	22,87	22,82	22,88	22,89	22,82	22,87	22,88	22,78	22,84	22,93	22,89	22,92	22,91	22,85	22,82	22,91	22,89	22,86	22,80	22,84	22,92	22,92	22,93	22,95	22,95	22,92	22,96	22,93	22,94	22,95	22,96	22,96	22,92	22,88	22,89	22,91	22,88	22,87	22,91	22,93	22,90	22,96	23,01	22,93	22,89	22,92	22,89	22,87	22,88	22,93	22,89	22,89	22,90	22,92	22,94	22,86	22,92	22,98	22,93	22,96	22,98	22,92	22,90	22,89	22,91	22,92	23,01	22,99	22,94	22,88	22,93	23,01	22,92	22,96	23,01	23,00	22,98	23,01	23,07	22,97	22,93	23,02	23,00	22,97	23,02	23,06	23,00	22,90	22,97	23,07	23,13	23,07	23,12	23,05	23,05	23,11	23,07	23,08	23,11	23,07	23,04	23,06	23,03	23,05	23,02	22,99	23,10	23,12	23,10	23,18	23,11	23,11	23,10	23,09	23,05	22,99	22,97	22,98	22,97	22,96	22,96	23,01	22,94	22,99	22,99	22,92	22,94	22,85	22,92	22,97	22,84	22,80	22,80	22,83	22,86	22,84	22,71	22,60	22,63	22,68	22,69	22,62	22,52	22,51	22,43	22,27	22,26	22,31	22,24	22,19	22,09	22,03	22,12	21,97	21,84	21,83	21,87	21,81	21,80	21,72	21,64	21,61	21,67	21,55	21,36	21,37	21,31	21,43	21,45	21,42	21,45	21,42	21,31	21,26	21,04	20,89	20,81	20,80	20,67	20,61	20,57	20,63	20,58	20,59	20,62	20,58	20,61	20,56	20,63	20,63	20,68	20,72	20,64	20,65	20,63	20,58	20,50	20,53	20,53	20,38	20,36	20,45	20,47	20,46	20,47	20,48	20,54	20,45	20,41	20,42	20,43	20,44	20,37	20,43	20,42	20,40	20,40	20,44	20,47	20,42	20,48	20,42	20,28	20,26	20,36	20,39	20,39	20,36	20,25	20,24	20,33	20,30	20,33	20,33	20,32	20,32	20,31	20,33	20,32	20,37	20,45	20,42	20,34	20,36	20,47	20,38	20,35	20,42	20,38	20,27	20,32	20,30	20,28	20,24	20,26	20,24	20,30	20,32	20,44	20,41	20,31	20,39	20,39	20,40	20,37	20,30	20,38	20,41	20,35	20,33	20,33	20,29	20,28	20,27	20,26	20,31	20,31	20,36	20,28	20,30	20,28	20,29	20,32	20,36	20,35	20,31	20,31	20,31	20,31	20,34	20,26	20,24	20,26	20,30	20,33	20,30	20,33	20,28	20,27	20,38	20,31	20,26	20,27	20,32	20,32	20,31	20,24	20,22	20,35	20,29	20,28	20,37	20,29	20,26	20,39	20,30	20,23	20,31	20,28	20,31	20,27	20,36	20,36	20,30	20,30	20,32	20,34	20,26	20,28	20,29	20,28	20,27	20,38	20,36	20,34	20,33	20,29	20,39	20,33	20,37	20,33	20,27	20,27	20,22	20,24	20,33	20,27	20,23	20,22	20,21	20,31	20,24	20,19	20,17	20,24	20,29	20,20	20,26	20,20	20,20	20,31	20,24	20,25	20,27	20,29	20,26	20,21	20,24	20,31	20,30	20,24	20,24	20,24	20,20	20,23	20,23	20,28	20,23	20,22	20,17	20,18	
20,39	20,42	20,31	20,28	20,29	20,34	20,35	20,27	20,31	20,33	20,30	20,32	20,34	20,31	20,39	20,39	20,32	20,34	20,36	20,39	20,33	20,39	20,29	20,32	20,32	20,33	20,45	20,34	20,38	20,37	20,40	20,45	20,38	20,36	20,28	20,27	20,30	20,26	20,26	20,35	20,37	20,35	20,37	20,34	20,35	20,42	20,37	20,39	20,38	20,30	20,35	20,35	20,34	20,31	20,38	20,31	20,42	20,38	20,32	20,31	20,25	20,29	20,31	20,35	20,36	20,38	20,40	20,35	20,34	20,36	20,36	20,39	20,35	20,40	20,39	20,26	20,30	20,45	20,41	20,34	20,35	20,37	20,35	20,37	20,31	20,37	20,37	20,29	20,32	20,46	20,47	20,45	20,43	20,41	20,44	20,41	20,39	20,44	20,41	20,36	20,41	20,40	20,33	20,43	20,40	20,37	20,37	20,37	20,42	20,39	20,39	20,40	20,46	20,43	20,42	20,54	20,42	20,37	20,38	20,43	20,40	20,43	20,42	20,41	20,40	20,47	20,46	20,36	20,35	20,41	20,41	20,41	20,42	20,38	20,31	20,34	20,40	20,43	20,42	20,45	20,39	20,43	20,44	20,39	20,55	20,42	20,36	20,39	20,45	20,43	20,45	20,46	20,42	20,43	20,45	20,37	20,47	20,54	20,50	20,52	20,42	20,35	20,55	20,56	20,45	20,50	20,51	20,48	20,48	20,51	20,53	20,46	20,50	20,56	20,50	20,50	20,46	20,52	20,60	20,57	20,58	20,51	20,49	20,47	20,58	20,60	20,65	20,71	20,79	20,86	20,86	20,82	20,87	20,93	20,99	20,99	20,92	20,92	21,01	20,98	21,00	21,16	21,19	21,30	21,39	21,49	21,66	21,68	21,72	21,78	21,81	21,72	21,51	21,36	21,40	21,70	21,88	21,98	22,10	22,16	22,19	22,17	22,22	22,24	22,19	22,22	22,33	22,34	22,44	22,54	22,51	22,59	22,69	22,64	22,57	22,58	22,71	22,72	22,69	22,75	22,80	22,72	22,72	22,76	22,82	22,80	22,84	22,86	22,89	22,91	22,92	22,85	22,81	22,83	22,86	22,88	22,88	23,00	23,03	22,91	22,88	22,90	22,91	22,85	22,93	22,99	22,98	22,99	23,01	23,05	23,00	22,96	22,93	23,00	23,00	22,97	22,93	22,96	23,02	23,02	23,02	23,03	22,98	23,02	23,02	23,05	23,09	23,05	23,07	23,05	23,06	23,08	23,03	23,03	23,06	23,02	23,02	23,01	23,02	23,01	22,99	23,09	23,02	23,08	23,08	23,03	22,98	23,06	23,02	23,02	23,00	23,04	23,05	23,03	22,96	22,96	23,14	23,10	23,05	23,10	23,09	23,09	23,03	22,97	23,03	23,12	23,14	23,09	23,15	23,09	23,13	23,08	23,06	23,15	23,15	23,11	23,10	23,19	23,13	23,09	23,14	23,22	23,12	23,06	23,17	23,13	23,13	23,20	23,23	23,21	23,24	23,19	23,17	23,17	23,20	23,15	23,18	23,29	23,21	23,17	23,10	23,12	23,12	23,14	23,13	23,14	23,18	23,20	23,22	23,20	23,28	23,14	23,10	23,10	23,11	23,17	23,04	23,07	23,10	23,07	23,12	23,06	23,07	23,15	23,06	22,95	22,94	22,97	23,01	22,96	22,91	22,88	22,88	22,90	22,88	22,77	22,76	22,71	22,77	22,73	22,66	22,55	22,47	22,55	22,40	22,34	22,37	22,31	22,27	22,19	22,11	22,13	22,08	22,02	21,97	21,90	21,88	21,84	21,77	21,69	21,67	21,69	21,52	21,34	21,33	21,42	21,54	21,57	21,53	21,46	21,49	21,41	21,27	21,08	20,92	20,79	20,80	20,71	20,60	20,58	20,61	20,64	20,60	20,57	20,57	20,59	20,55	20,59	20,67	20,73	20,84	20,71	20,62	20,62	20,61	20,49	20,52	20,58	20,39	20,34	20,47	20,48	20,48	20,44	20,41	20,53	20,43	20,36	20,43	20,45	20,45	20,31	20,36	20,42	20,43	20,42	20,38	20,41	20,38	20,35	20,38	20,44	20,35	20,32	20,44	20,42	20,39	20,31	20,27	20,38	20,38	20,36	20,38	20,33	20,32	20,29	20,31	20,41	20,36	20,40	20,41	20,41	20,31	20,33	20,32	20,33	20,36	20,41	20,37	20,33	20,40	20,39	20,24	20,29	20,35	20,31	20,36	20,38	20,30	20,31	20,36	20,34	20,33	20,35	20,36	20,30	20,30	20,33	20,25	20,33	20,33	20,24	20,23	20,22	20,35	20,34	20,40	20,36	20,27	20,35	20,37	20,27	20,30	20,36	20,31	20,30	20,33	20,35	20,28	20,24	20,24	20,27	20,27	20,36	20,38	20,34	20,33	20,27	20,31	20,35	20,33	20,30	20,31	20,34	20,25	20,26	20,17	20,24	20,34	20,36	20,40	20,33	20,30	20,36	20,28	20,27	20,29	20,31	20,31	20,28	20,29	20,35	20,30	20,34	20,33	20,33	20,32	20,24	20,20	20,21	20,25	20,35	20,28	20,33	20,33	20,31	20,32	20,28	20,34	20,23	20,30	20,36	20,30	20,24	20,31	20,20	20,22	20,26	20,27	20,31	20,23	20,25	20,34	20,27	20,30	20,23	20,25	20,28	20,27	20,34	20,31	20,19	20,30	20,26	20,27	20,26	20,22	20,26	20,24	20,29	20,31	20,27	20,22	20,28	20,31	20,30	20,26	20,28	20,27	20,24	
20,31	20,34	20,32	20,29	20,38	20,28	20,29	20,35	20,30	20,41	20,37	20,26	20,25	20,27	20,29	20,30	20,29	20,27	20,31	20,36	20,32	20,25	20,32	20,35	20,40	20,31	20,32	20,32	20,35	20,35	20,33	20,44	20,39	20,32	20,30	20,29	20,43	20,30	20,26	20,31	20,32	20,36	20,37	20,33	20,30	20,30	20,24	20,26	20,35	20,36	20,42	20,37	20,40	20,28	20,26	20,35	20,41	20,40	20,27	20,29	20,28	20,29	20,34	20,33	20,36	20,32	20,33	20,28	20,31	20,30	20,41	20,41	20,43	20,45	20,31	20,19	20,22	20,44	20,35	20,28	20,37	20,31	20,27	20,34	20,31	20,37	20,42	20,38	20,28	20,40	20,44	20,44	20,39	20,39	20,41	20,40	20,34	20,35	20,44	20,41	20,40	20,37	20,36	20,34	20,39	20,44	20,43	20,39	20,49	20,52	20,47	20,42	20,43	20,50	20,54	20,52	20,42	20,36	20,48	20,43	20,35	20,45	20,50	20,43	20,38	20,44	20,48	20,41	20,38	20,42	20,41	20,42	20,43	20,53	20,37	20,34	20,37	20,46	20,47	20,46	20,41	20,35	20,43	20,45	20,48	20,45	20,44	20,46	20,44	20,49	20,48	20,43	20,40	20,46	20,49	20,48	20,52	20,57	20,56	20,52	20,46	20,40	20,49	20,52	20,45	20,47	20,44	20,44	20,52	20,53	20,51	20,48	20,48	20,54	20,50	20,50	20,52	20,56	20,49	20,49	20,55	20,56	20,49	20,51	20,60	20,62	20,72	20,78	20,88	20,86	20,89	20,84	20,95	20,98	21,02	21,09	20,98	20,96	20,95	20,96	21,05	21,19	21,28	21,34	21,41	21,53	21,66	21,70	21,68	21,77	21,77	21,74	21,65	21,53	21,43	21,56	21,85	22,03	22,10	22,21	22,22	22,24	22,31	22,32	22,34	22,32	22,43	22,45	22,49	22,52	22,61	22,66	22,72	22,73	22,68	22,63	22,80	22,82	22,80	22,84	22,87	22,84	22,85	22,93	22,93	22,90	22,96	22,90	22,89	22,97	23,01	22,99	22,90	22,94	22,96	22,98	22,98	23,03	23,07	22,99	22,98	23,07	23,04	22,99	23,00	23,06	23,05	23,08	23,09	23,11	23,02	22,98	22,95	23,03	23,19	23,16	23,11	23,13	23,24	23,19	23,14	23,18	23,07	23,07	23,17	23,19	23,21	23,17	23,12	23,15	23,16	23,14	23,18	23,12	23,16	23,10	23,16	23,19	23,09	23,07	23,11	23,04	23,09	23,12	23,17	23,14	23,05	23,06	23,06	23,11	23,14	23,20	23,23	23,19	23,12	23,07	23,11	23,26	23,20	23,19	23,14	23,19	23,14	23,09	23,12	23,17	23,26	23,21	23,23	23,20	23,14	23,17	23,23	23,27	23,28	23,25	23,22	23,22	23,20	23,23	23,27	23,31	23,27	23,24	23,29	23,22	23,25	23,38	23,28	23,26	23,35	23,36	23,23	23,28	23,31	23,25	23,27	23,34	23,26	23,20	23,20	23,26	23,28	23,23	23,30	23,37	23,29	23,29	23,29	23,29	23,37	23,36	23,26	23,22	23,24	23,29	23,24	23,20	23,21	23,24	23,18	23,08	23,19	23,27	23,19	23,08	23,01	23,15	23,18	23,06	23,06	22,96	22,95	22,97	22,93	22,89	22,86	22,80	22,77	22,69	22,71	22,65	22,55	22,60	22,54	22,49	22,49	22,43	22,34	22,33	22,27	22,21	22,17	22,09	22,09	22,00	21,96	21,97	21,86	21,77	21,71	21,68	21,52	21,31	21,32	21,46	21,55	21,59	21,60	21,52	21,54	21,46	21,39	21,09	20,97	20,82	20,74	20,66	20,63	20,64	20,65	20,61	20,62	20,58	20,59	20,61	20,58	20,65	20,69	20,73	20,79	20,72	20,66	20,65	20,63	20,65	20,59	20,56	20,47	20,38	20,41	20,39	20,44	20,45	20,38	20,39	20,42	20,40	20,48	20,45	20,50	20,42	20,35	20,38	20,41	20,33	20,36	20,43	20,39	20,38	20,30	20,38	20,38	20,33	20,40	20,36	20,36	20,34	20,32	20,40	20,38	20,37	20,42	20,36	20,26	20,28	20,35	20,39	20,42	20,37	20,43	20,41	20,34	20,33	20,34	20,36	20,37	20,36	20,32	20,34	20,35	20,40	20,30	20,33	20,35	20,29	20,33	20,31	20,29	20,25	20,34	20,34	20,36	20,44	20,40	20,29	20,26	20,36	20,34	20,28	20,35	20,34	20,23	20,19	20,23	20,33	20,37	20,31	20,25	20,29	20,33	20,31	20,33	20,41	20,36	20,29	20,34	20,37	20,30	20,29	20,35	20,25	20,23	20,31	20,39	20,35	20,26	20,22	20,27	20,32	20,27	20,33	20,35	20,27	20,26	20,30	20,26	20,23	20,36	20,34	20,28	20,34	20,39	20,30	20,24	20,24	20,21	20,27	20,27	20,25	20,27	20,29	20,34	20,27	20,35	20,37	20,30	20,21	20,17	20,14	20,24	20,30	20,31	20,34	20,26	20,27	20,28	20,27	20,27	20,23	20,20	20,32	20,30	20,30	20,33	20,24	20,25	20,29	20,26	20,24	20,22	20,27	20,33	20,30	20,31	20,20	20,18	20,23	20,21	20,30	20,25	20,18	20,24	20,20	20,22	20,30	20,25	20,21	20,19	20,19	20,24	20,30	20,23	20,29	20,29	20,28	20,23	20,23	20,22	20,19	
20,30	20,23	20,26	20,28	20,31	20,21	20,22	20,34	20,30	20,35	20,40	20,33	20,28	20,27	20,30	20,33	20,24	20,27	20,33	20,34	20,30	20,33	20,33	20,37	20,37	20,30	20,22	20,18	20,25	20,35	20,40	20,42	20,35	20,32	20,33	20,45	20,47	20,37	20,38	20,33	20,29	20,28	20,28	20,36	20,26	20,29	20,35	20,30	20,34	20,36	20,35	20,39	20,43	20,38	20,26	20,26	20,32	20,37	20,33	20,35	20,26	20,34	20,41	20,37	20,41	20,37	20,29	20,34	20,29	20,22	20,39	20,44	20,40	20,40	20,40	20,23	20,25	20,42	20,40	20,30	20,42	20,44	20,31	20,30	20,31	20,30	20,41	20,38	20,25	20,37	20,46	20,44	20,43	20,45	20,38	20,37	20,36	20,34	20,47	20,56	20,43	20,42	20,43	20,38	20,33	20,45	20,38	20,41	20,44	20,41	20,48	20,48	20,45	20,43	20,51	20,46	20,39	20,33	20,49	20,52	20,39	20,43	20,48	20,49	20,47	20,45	20,46	20,44	20,39	20,39	20,41	20,47	20,50	20,53	20,50	20,40	20,42	20,37	20,43	20,44	20,39	20,40	20,46	20,50	20,46	20,43	20,47	20,56	20,44	20,41	20,49	20,43	20,41	20,50	20,49	20,52	20,52	20,54	20,49	20,46	20,47	20,43	20,45	20,45	20,46	20,42	20,46	20,46	20,55	20,53	20,51	20,55	20,50	20,53	20,50	20,48	20,54	20,57	20,50	20,48	20,55	20,54	20,53	20,49	20,60	20,65	20,69	20,84	20,92	20,91	20,78	20,83	21,10	21,09	21,08	21,15	21,13	21,11	21,07	21,03	21,09	21,23	21,28	21,34	21,41	21,49	21,64	21,74	21,69	21,74	21,85	21,77	21,70	21,66	21,51	21,48	21,68	21,99	22,12	22,22	22,25	22,31	22,42	22,44	22,37	22,43	22,55	22,61	22,62	22,61	22,64	22,80	22,74	22,73	22,77	22,84	22,91	22,90	22,90	22,94	22,98	22,98	23,00	22,97	22,99	23,00	23,01	23,06	23,03	23,07	23,12	23,07	23,05	23,07	23,08	23,09	23,13	23,18	23,23	23,17	23,10	23,16	23,25	23,19	23,17	23,19	23,14	23,17	23,19	23,23	23,19	23,19	23,08	23,10	23,28	23,34	23,19	23,26	23,31	23,22	23,17	23,25	23,26	23,18	23,26	23,32	23,26	23,26	23,26	23,28	23,26	23,22	23,23	23,21	23,29	23,23	23,15	23,24	23,25	23,20	23,23	23,27	23,20	23,18	23,23	23,20	23,15	23,14	23,12	23,17	23,23	23,28	23,31	23,20	23,17	23,22	23,26	23,31	23,35	23,34	23,29	23,33	23,29	23,24	23,30	23,29	23,29	23,37	23,36	23,32	23,30	23,30	23,32	23,30	23,33	23,32	23,37	23,34	23,24	23,25	23,31	23,37	23,37	23,38	23,39	23,36	23,34	23,36	23,40	23,41	23,44	23,49	23,44	23,40	23,43	23,36	23,45	23,42	23,30	23,33	23,40	23,41	23,38	23,41	23,39	23,49	23,44	23,41	23,39	23,36	23,49	23,42	23,45	23,42	23,40	23,41	23,45	23,37	23,36	23,34	23,28	23,18	23,29	23,30	23,28	23,20	23,13	23,27	23,33	23,18	23,12	23,13	23,14	23,08	23,04	23,01	23,01	22,94	22,92	22,85	22,86	22,80	22,75	22,67	22,56	22,51	22,54	22,52	22,44	22,37	22,35	22,29	22,23	22,16	22,14	22,08	22,00	22,03	21,97	21,87	21,76	21,61	21,40	21,38	21,48	21,59	21,60	21,58	21,62	21,55	21,54	21,52	21,29	21,08	20,95	20,84	20,74	20,73	20,62	20,60	20,63	20,61	20,57	20,61	20,60	20,57	20,59	20,68	20,74	20,65	20,70	20,66	20,61	20,58	20,58	20,66	20,62	20,56	20,50	20,46	20,43	20,40	20,44	20,47	20,48	20,43	20,42	20,49	20,46	20,43	20,45	20,50	20,35	20,31	20,41	20,36	20,35	20,44	20,42	20,38	20,37	20,46	20,39	20,33	20,27	20,28	20,36	20,34	20,31	20,35	20,35	20,36	20,36	20,33	20,28	20,27	20,33	20,41	20,35	20,38	20,36	20,47	20,38	20,35	20,39	20,37	20,35	20,23	20,28	20,36	20,39	20,40	20,34	20,35	20,34	20,33	20,38	20,37	20,39	20,38	20,40	20,35	20,34	20,39	20,33	20,34	20,31	20,31	20,33	20,35	20,30	20,35	20,27	20,16	20,28	20,25	20,30	20,25	20,24	20,28	20,24	20,23	20,33	20,36	20,37	20,28	20,34	20,36	20,35	20,31	20,32	20,29	20,24	20,28	20,32	20,29	20,19	20,18	20,27	20,28	20,21	20,28	20,38	20,29	20,24	20,32	20,33	20,28	20,24	20,31	20,26	20,31	20,33	20,33	20,31	20,29	20,22	20,23	20,22	20,27	20,30	20,27	20,23	20,31	20,32	20,30	20,31	20,23	20,28	20,26	20,27	20,37	20,31	20,37	20,26	20,21	20,25	20,31	20,24	20,31	20,26	20,24	20,31	20,31	20,33	20,37	20,34	20,35	20,31	20,25	20,34	20,40	20,33	20,26	20,31	20,22	20,24	20,27	20,23	20,23	20,33	20,29	20,26	20,18	20,17	20,19	20,27	20,24	20,20	20,16	20,17	20,22	20,22	20,27	20,27	20,28	20,23	20,23	20,26	20,22	
20,40	20,28	20,25	20,32	20,28	20,29	20,32	20,29	20,26	20,30	20,38	20,31	20,25	20,31	20,40	20,38	20,25	20,35	20,42	20,41	20,35	20,37	20,41	20,39	20,31	20,25	20,31	20,26	20,28	20,30	20,32	20,35	20,33	20,37	20,36	20,42	20,42	20,34	20,33	20,39	20,38	20,35	20,37	20,32	20,28	20,32	20,41	20,34	20,28	20,33	20,33	20,32	20,37	20,34	20,28	20,28	20,28	20,34	20,47	20,40	20,37	20,37	20,42	20,39	20,37	20,39	20,31	20,45	20,41	20,28	20,26	20,42	20,42	20,40	20,35	20,28	20,31	20,42	20,38	20,31	20,40	20,42	20,26	20,31	20,37	20,35	20,35	20,36	20,27	20,37	20,47	20,42	20,41	20,47	20,41	20,37	20,33	20,37	20,47	20,49	20,49	20,40	20,40	20,38	20,41	20,40	20,37	20,37	20,39	20,32	20,36	20,42	20,41	20,37	20,45	20,48	20,48	20,40	20,44	20,51	20,46	20,45	20,42	20,44	20,46	20,49	20,44	20,44	20,40	20,43	20,45	20,48	20,49	20,49	20,49	20,51	20,42	20,38	20,39	20,42	20,33	20,38	20,42	20,38	20,49	20,49	20,48	20,54	20,45	20,34	20,46	20,44	20,42	20,52	20,49	20,38	20,40	20,48	20,52	20,50	20,44	20,43	20,47	20,48	20,48	20,44	20,46	20,53	20,57	20,60	20,51	20,58	20,52	20,50	20,52	20,47	20,44	20,53	20,57	20,53	20,53	20,61	20,52	20,57	20,70	20,73	20,71	20,86	20,92	21,00	20,92	20,87	21,05	21,07	21,11	21,24	21,23	21,14	21,18	21,14	21,17	21,27	21,37	21,38	21,44	21,55	21,67	21,80	21,78	21,80	21,91	21,95	21,86	21,81	21,69	21,60	21,54	21,83	22,10	22,25	22,33	22,36	22,42	22,49	22,46	22,49	22,57	22,64	22,71	22,75	22,72	22,82	22,87	22,81	22,89	22,96	22,95	22,97	22,97	23,00	23,10	23,00	23,04	23,07	23,10	23,13	23,10	23,15	23,19	23,25	23,22	23,17	23,20	23,28	23,21	23,23	23,27	23,40	23,33	23,32	23,27	23,27	23,31	23,27	23,29	23,36	23,30	23,25	23,34	23,35	23,33	23,34	23,29	23,27	23,39	23,43	23,37	23,33	23,40	23,34	23,30	23,40	23,38	23,31	23,32	23,32	23,38	23,40	23,45	23,42	23,41	23,39	23,36	23,29	23,39	23,37	23,32	23,35	23,33	23,30	23,35	23,34	23,31	23,30	23,38	23,37	23,34	23,30	23,30	23,30	23,34	23,42	23,41	23,32	23,30	23,35	23,40	23,39	23,43	23,43	23,43	23,43	23,37	23,41	23,49	23,46	23,44	23,42	23,45	23,43	23,46	23,40	23,43	23,48	23,48	23,33	23,44	23,49	23,41	23,42	23,41	23,44	23,48	23,51	23,53	23,57	23,47	23,43	23,53	23,57	23,57	23,63	23,56	23,50	23,53	23,53	23,54	23,53	23,43	23,46	23,55	23,38	23,45	23,50	23,47	23,54	23,58	23,57	23,57	23,51	23,54	23,50	23,52	23,50	23,50	23,50	23,45	23,51	23,47	23,46	23,41	23,34	23,41	23,49	23,46	23,38	23,35	23,44	23,41	23,33	23,25	23,22	23,23	23,21	23,19	23,13	23,07	23,05	23,14	23,06	22,97	22,88	22,81	22,72	22,66	22,55	22,58	22,57	22,48	22,42	22,34	22,35	22,30	22,22	22,14	22,17	22,10	22,03	22,03	21,99	21,82	21,54	21,42	21,53	21,71	21,67	21,61	21,60	21,64	21,65	21,58	21,49	21,31	21,08	20,96	20,88	20,82	20,75	20,63	20,55	20,63	20,74	20,75	20,62	20,61	20,61	20,62	20,57	20,64	20,67	20,72	20,65	20,57	20,54	20,62	20,68	20,68	20,57	20,52	20,43	20,45	20,45	20,43	20,46	20,49	20,45	20,40	20,43	20,45	20,41	20,42	20,44	20,36	20,33	20,35	20,42	20,38	20,44	20,42	20,38	20,39	20,41	20,43	20,36	20,28	20,23	20,32	20,31	20,28	20,31	20,32	20,34	20,41	20,42	20,33	20,31	20,33	20,40	20,42	20,40	20,41	20,41	20,36	20,37	20,33	20,38	20,37	20,35	20,31	20,35	20,36	20,35	20,37	20,31	20,30	20,38	20,41	20,41	20,39	20,31	20,31	20,34	20,37	20,39	20,35	20,36	20,41	20,25	20,17	20,27	20,30	20,28	20,23	20,16	20,25	20,30	20,31	20,23	20,27	20,22	20,21	20,18	20,25	20,33	20,33	20,30	20,29	20,32	20,35	20,27	20,31	20,33	20,25	20,22	20,27	20,26	20,23	20,22	20,27	20,27	20,28	20,29	20,36	20,39	20,32	20,28	20,34	20,34	20,28	20,25	20,30	20,26	20,31	20,38	20,30	20,35	20,30	20,30	20,22	20,29	20,34	20,30	20,21	20,33	20,41	20,33	20,28	20,30	20,31	20,29	20,26	20,32	20,27	20,35	20,32	20,25	20,29	20,26	20,28	20,25	20,32	20,29	20,28	20,29	20,31	20,33	20,31	20,25	20,26	20,26	20,24	20,33	20,34	20,21	20,26	20,23	20,27	20,30	20,26	20,34	20,30	20,32	20,30	20,16	20,11	20,19	20,32	20,34	20,29	20,25	20,15	20,16	20,20	20,29	20,28	20,22	20,19	20,25	20,25	20,24	
20,34	20,31	20,30	20,33	20,28	20,32	20,34	20,28	20,24	20,31	20,31	20,33	20,26	20,34	20,39	20,29	20,22	20,35	20,41	20,37	20,36	20,37	20,32	20,35	20,29	20,28	20,37	20,33	20,33	20,30	20,33	20,38	20,36	20,33	20,31	20,37	20,40	20,29	20,34	20,38	20,37	20,30	20,32	20,33	20,32	20,29	20,35	20,31	20,29	20,30	20,26	20,29	20,36	20,39	20,35	20,31	20,31	20,36	20,45	20,42	20,35	20,44	20,44	20,38	20,29	20,29	20,37	20,45	20,42	20,33	20,33	20,42	20,51	20,42	20,29	20,28	20,38	20,40	20,37	20,36	20,43	20,41	20,29	20,33	20,39	20,38	20,38	20,33	20,35	20,43	20,42	20,39	20,42	20,38	20,43	20,38	20,29	20,34	20,35	20,36	20,41	20,41	20,35	20,34	20,45	20,47	20,42	20,47	20,45	20,41	20,36	20,36	20,36	20,42	20,47	20,50	20,41	20,36	20,46	20,48	20,48	20,51	20,54	20,40	20,38	20,49	20,56	20,50	20,39	20,40	20,45	20,43	20,49	20,44	20,48	20,48	20,38	20,44	20,52	20,53	20,40	20,40	20,43	20,40	20,47	20,43	20,43	20,52	20,38	20,38	20,47	20,44	20,44	20,46	20,53	20,43	20,32	20,50	20,53	20,53	20,44	20,41	20,52	20,54	20,57	20,48	20,45	20,46	20,54	20,56	20,54	20,62	20,60	20,54	20,52	20,47	20,43	20,49	20,56	20,49	20,50	20,56	20,58	20,63	20,70	20,75	20,77	20,94	21,03	21,07	21,05	21,04	20,99	21,07	21,18	21,30	21,31	21,26	21,25	21,21	21,22	21,31	21,41	21,47	21,50	21,63	21,73	21,80	21,82	21,91	21,92	21,93	21,90	21,90	21,86	21,83	21,62	21,66	22,03	22,26	22,37	22,41	22,47	22,47	22,58	22,59	22,64	22,68	22,79	22,85	22,84	22,86	22,96	22,92	22,97	23,06	23,04	23,01	23,13	23,11	23,14	23,09	23,14	23,26	23,19	23,25	23,29	23,31	23,28	23,34	23,29	23,31	23,30	23,40	23,43	23,45	23,37	23,46	23,43	23,38	23,35	23,38	23,42	23,39	23,37	23,36	23,35	23,33	23,39	23,43	23,40	23,43	23,43	23,43	23,43	23,47	23,50	23,47	23,45	23,47	23,51	23,46	23,45	23,42	23,45	23,46	23,50	23,53	23,52	23,46	23,46	23,52	23,51	23,48	23,48	23,43	23,39	23,43	23,48	23,44	23,44	23,50	23,42	23,46	23,50	23,51	23,51	23,49	23,46	23,45	23,49	23,57	23,57	23,52	23,56	23,57	23,52	23,51	23,58	23,56	23,53	23,53	23,48	23,46	23,58	23,65	23,53	23,50	23,51	23,51	23,49	23,54	23,55	23,60	23,59	23,59	23,55	23,64	23,57	23,59	23,58	23,60	23,57	23,53	23,62	23,69	23,67	23,62	23,64	23,61	23,69	23,75	23,76	23,64	23,61	23,58	23,64	23,62	23,59	23,59	23,71	23,53	23,57	23,71	23,65	23,66	23,65	23,64	23,65	23,62	23,64	23,66	23,62	23,67	23,59	23,66	23,58	23,60	23,61	23,55	23,52	23,47	23,55	23,61	23,64	23,55	23,48	23,51	23,55	23,43	23,40	23,37	23,36	23,30	23,28	23,22	23,18	23,10	23,18	23,22	23,10	22,98	22,91	22,87	22,79	22,70	22,65	22,59	22,58	22,48	22,42	22,47	22,42	22,30	22,19	22,20	22,16	22,06	22,00	21,90	21,68	21,48	21,57	21,70	21,76	21,79	21,73	21,63	21,63	21,71	21,69	21,52	21,35	21,17	21,01	20,92	20,90	20,73	20,69	20,62	20,71	20,75	20,70	20,68	20,69	20,69	20,57	20,54	20,60	20,63	20,64	20,67	20,63	20,62	20,59	20,69	20,69	20,61	20,52	20,40	20,41	20,38	20,39	20,45	20,43	20,47	20,40	20,36	20,43	20,40	20,42	20,38	20,33	20,38	20,43	20,37	20,35	20,46	20,50	20,36	20,38	20,37	20,42	20,42	20,38	20,27	20,29	20,33	20,37	20,41	20,38	20,29	20,41	20,44	20,39	20,32	20,29	20,43	20,38	20,34	20,39	20,35	20,32	20,32	20,28	20,31	20,35	20,34	20,34	20,34	20,32	20,34	20,32	20,31	20,25	20,27	20,32	20,39	20,31	20,27	20,30	20,33	20,33	20,42	20,38	20,38	20,36	20,31	20,27	20,25	20,32	20,34	20,24	20,20	20,18	20,25	20,31	20,29	20,27	20,22	20,28	20,27	20,32	20,21	20,26	20,34	20,32	20,26	20,33	20,25	20,32	20,36	20,35	20,30	20,19	20,28	20,28	20,33	20,35	20,26	20,23	20,27	20,27	20,33	20,27	20,31	20,32	20,28	20,25	20,26	20,26	20,31	20,34	20,28	20,24	20,25	20,29	20,32	20,33	20,30	20,37	20,36	20,27	20,30	20,34	20,30	20,29	20,30	20,38	20,32	20,32	20,30	20,29	20,30	20,34	20,28	20,29	20,26	20,28	20,25	20,25	20,27	20,31	20,26	20,26	20,29	20,27	20,24	20,29	20,32	20,27	20,26	20,34	20,25	20,16	20,16	20,24	20,32	20,31	20,33	20,28	20,29	20,34	20,27	20,16	20,15	20,28	20,46	20,28	20,25	20,13	20,18	20,25	20,25	20,26	20,23	20,21	20,26	20,26	20,24	
20,23	20,24	20,22	20,27	20,33	20,28	20,32	20,39	20,36	20,33	20,25	20,23	20,29	20,29	20,35	20,29	20,31	20,21	20,29	20,38	20,33	20,34	20,25	20,29	20,31	20,32	20,36	20,30	20,31	20,39	20,38	20,41	20,32	20,27	20,30	20,33	20,40	20,26	20,28	20,40	20,44	20,36	20,31	20,29	20,28	20,27	20,38	20,33	20,29	20,33	20,29	20,32	20,47	20,42	20,34	20,30	20,42	20,38	20,37	20,36	20,33	20,39	20,43	20,43	20,38	20,34	20,30	20,36	20,35	20,37	20,39	20,42	20,42	20,42	20,36	20,30	20,33	20,35	20,33	20,36	20,41	20,48	20,33	20,34	20,34	20,37	20,36	20,31	20,38	20,41	20,49	20,49	20,52	20,40	20,40	20,51	20,43	20,37	20,40	20,42	20,38	20,33	20,33	20,35	20,43	20,40	20,39	20,45	20,53	20,43	20,34	20,34	20,40	20,47	20,43	20,42	20,31	20,35	20,45	20,47	20,38	20,43	20,60	20,54	20,45	20,46	20,52	20,48	20,38	20,32	20,34	20,37	20,46	20,42	20,41	20,50	20,41	20,39	20,44	20,48	20,44	20,42	20,48	20,47	20,51	20,39	20,37	20,44	20,45	20,43	20,44	20,43	20,42	20,48	20,46	20,47	20,47	20,43	20,49	20,52	20,44	20,41	20,51	20,48	20,52	20,54	20,55	20,54	20,56	20,55	20,47	20,59	20,63	20,57	20,57	20,48	20,44	20,54	20,57	20,53	20,50	20,48	20,52	20,62	20,66	20,66	20,79	20,97	21,00	21,08	21,19	21,14	21,13	21,20	21,29	21,32	21,31	21,31	21,31	21,28	21,40	21,43	21,49	21,52	21,63	21,72	21,75	21,87	21,85	21,96	21,96	21,91	21,95	21,98	22,00	21,90	21,85	21,72	21,87	22,27	22,37	22,45	22,52	22,59	22,63	22,70	22,79	22,83	22,92	22,89	23,01	23,04	23,13	23,08	23,08	23,14	23,17	23,15	23,23	23,26	23,23	23,22	23,28	23,35	23,30	23,37	23,44	23,47	23,43	23,46	23,39	23,43	23,45	23,45	23,50	23,52	23,47	23,52	23,47	23,41	23,45	23,46	23,41	23,45	23,53	23,51	23,43	23,48	23,58	23,53	23,52	23,59	23,55	23,58	23,62	23,62	23,59	23,54	23,61	23,61	23,61	23,55	23,52	23,49	23,55	23,60	23,69	23,64	23,58	23,55	23,57	23,60	23,57	23,54	23,57	23,55	23,50	23,54	23,58	23,54	23,54	23,65	23,61	23,60	23,64	23,54	23,60	23,61	23,60	23,54	23,56	23,63	23,63	23,67	23,70	23,71	23,60	23,62	23,66	23,68	23,65	23,63	23,57	23,62	23,65	23,70	23,64	23,54	23,65	23,69	23,68	23,66	23,64	23,68	23,71	23,70	23,76	23,78	23,65	23,67	23,75	23,73	23,65	23,68	23,67	23,75	23,71	23,74	23,76	23,69	23,78	23,85	23,88	23,77	23,74	23,75	23,76	23,74	23,66	23,72	23,77	23,75	23,71	23,76	23,77	23,80	23,75	23,72	23,72	23,78	23,72	23,78	23,80	23,74	23,77	23,72	23,69	23,72	23,76	23,65	23,67	23,66	23,67	23,63	23,65	23,57	23,53	23,56	23,58	23,55	23,52	23,59	23,48	23,44	23,39	23,35	23,27	23,18	23,21	23,25	23,15	23,09	23,09	23,04	22,94	22,88	22,85	22,76	22,66	22,60	22,51	22,59	22,56	22,45	22,38	22,25	22,11	22,04	21,97	21,75	21,54	21,53	21,70	21,81	21,83	21,74	21,71	21,72	21,68	21,71	21,67	21,54	21,38	21,15	21,01	20,90	20,81	20,67	20,65	20,71	20,75	20,82	20,66	20,59	20,67	20,68	20,65	20,56	20,62	20,65	20,58	20,64	20,53	20,59	20,59	20,67	20,59	20,57	20,51	20,40	20,40	20,35	20,35	20,39	20,43	20,45	20,35	20,35	20,43	20,35	20,38	20,41	20,37	20,42	20,41	20,31	20,31	20,39	20,44	20,32	20,21	20,34	20,43	20,46	20,42	20,30	20,31	20,34	20,41	20,36	20,36	20,30	20,28	20,34	20,32	20,37	20,30	20,41	20,36	20,32	20,33	20,34	20,31	20,33	20,26	20,23	20,35	20,35	20,28	20,30	20,31	20,31	20,32	20,31	20,33	20,27	20,33	20,37	20,40	20,28	20,30	20,28	20,27	20,36	20,32	20,31	20,37	20,25	20,25	20,24	20,26	20,35	20,28	20,30	20,33	20,33	20,28	20,28	20,22	20,24	20,31	20,38	20,33	20,21	20,19	20,28	20,35	20,30	20,31	20,19	20,23	20,21	20,24	20,26	20,23	20,24	20,33	20,41	20,47	20,38	20,25	20,24	20,30	20,30	20,23	20,30	20,34	20,22	20,12	20,22	20,32	20,36	20,34	20,27	20,18	20,18	20,20	20,28	20,29	20,27	20,27	20,30	20,24	20,22	20,34	20,26	20,24	20,28	20,38	20,33	20,36	20,33	20,26	20,33	20,32	20,28	20,25	20,26	20,29	20,22	20,19	20,21	20,31	20,28	20,24	20,24	20,27	20,29	20,34	20,26	20,24	20,24	20,27	20,26	20,31	20,18	20,23	20,31	20,36	20,25	20,25	20,33	20,34	20,24	20,22	20,14	20,15	20,38	20,23	20,16	20,12	20,18	20,23	20,27	20,19	20,13	20,16	20,24	20,27	20,27	
20,28	20,24	20,13	20,23	20,33	20,31	20,35	20,49	20,44	20,39	20,28	20,24	20,30	20,36	20,35	20,23	20,32	20,29	20,26	20,40	20,32	20,34	20,35	20,30	20,40	20,41	20,38	20,33	20,24	20,33	20,39	20,36	20,41	20,29	20,33	20,35	20,34	20,31	20,26	20,31	20,44	20,46	20,34	20,29	20,33	20,34	20,32	20,32	20,32	20,38	20,31	20,35	20,44	20,29	20,32	20,32	20,34	20,34	20,28	20,28	20,32	20,32	20,36	20,41	20,38	20,32	20,26	20,23	20,33	20,36	20,36	20,40	20,36	20,36	20,42	20,42	20,35	20,42	20,35	20,39	20,42	20,41	20,30	20,29	20,34	20,39	20,39	20,32	20,38	20,39	20,38	20,46	20,47	20,36	20,42	20,38	20,44	20,44	20,45	20,45	20,40	20,33	20,31	20,38	20,38	20,40	20,37	20,39	20,49	20,39	20,37	20,41	20,41	20,41	20,45	20,47	20,34	20,38	20,47	20,37	20,27	20,35	20,46	20,53	20,52	20,48	20,45	20,43	20,43	20,41	20,40	20,41	20,48	20,40	20,39	20,46	20,41	20,44	20,43	20,41	20,41	20,48	20,53	20,51	20,39	20,40	20,37	20,45	20,42	20,39	20,48	20,45	20,40	20,45	20,51	20,54	20,49	20,42	20,49	20,55	20,49	20,40	20,51	20,53	20,50	20,52	20,57	20,65	20,73	20,69	20,58	20,51	20,59	20,64	20,63	20,61	20,49	20,60	20,67	20,59	20,61	20,53	20,50	20,58	20,63	20,74	20,86	21,05	21,06	21,10	21,25	21,25	21,24	21,29	21,38	21,44	21,47	21,43	21,43	21,41	21,52	21,64	21,62	21,64	21,63	21,76	21,83	21,86	21,95	21,95	22,00	22,01	22,00	22,04	22,15	22,09	22,02	21,76	21,69	22,09	22,38	22,50	22,63	22,70	22,72	22,85	22,93	22,92	22,98	22,95	23,02	23,07	23,18	23,25	23,22	23,26	23,30	23,30	23,28	23,31	23,33	23,36	23,43	23,43	23,41	23,49	23,51	23,51	23,49	23,49	23,51	23,50	23,58	23,58	23,59	23,57	23,54	23,59	23,62	23,56	23,56	23,59	23,56	23,59	23,60	23,64	23,59	23,63	23,62	23,66	23,62	23,67	23,72	23,67	23,77	23,76	23,74	23,68	23,76	23,76	23,72	23,67	23,63	23,65	23,63	23,66	23,81	23,75	23,63	23,69	23,68	23,70	23,67	23,70	23,67	23,71	23,70	23,70	23,69	23,63	23,69	23,77	23,71	23,73	23,77	23,69	23,68	23,70	23,67	23,74	23,69	23,71	23,71	23,71	23,77	23,74	23,68	23,75	23,85	23,77	23,79	23,80	23,73	23,73	23,75	23,77	23,74	23,72	23,81	23,86	23,76	23,78	23,82	23,86	23,90	23,86	23,81	23,88	23,81	23,78	23,83	23,84	23,81	23,85	23,82	23,84	23,85	23,86	23,92	23,85	23,82	23,91	23,94	23,88	23,90	23,89	23,90	23,84	23,85	23,92	23,92	23,90	23,88	23,88	23,93	23,87	23,93	23,93	23,88	23,91	23,79	23,82	23,91	23,83	23,85	23,82	23,77	23,77	23,80	23,78	23,78	23,84	23,79	23,77	23,76	23,69	23,65	23,67	23,66	23,59	23,57	23,61	23,55	23,52	23,53	23,44	23,36	23,40	23,33	23,29	23,29	23,18	23,20	23,15	22,96	22,94	22,94	22,88	22,83	22,83	22,75	22,74	22,71	22,54	22,42	22,39	22,23	22,14	21,95	21,68	21,56	21,70	21,85	21,81	21,88	21,79	21,78	21,81	21,79	21,80	21,72	21,61	21,45	21,18	20,99	20,88	20,89	20,78	20,76	20,74	20,70	20,77	20,74	20,65	20,69	20,66	20,72	20,75	20,66	20,70	20,73	20,71	20,64	20,58	20,61	20,66	20,62	20,55	20,59	20,49	20,41	20,37	20,49	20,48	20,39	20,44	20,39	20,37	20,43	20,37	20,40	20,38	20,33	20,36	20,45	20,39	20,37	20,46	20,42	20,39	20,35	20,36	20,50	20,46	20,41	20,38	20,34	20,33	20,35	20,31	20,23	20,26	20,31	20,33	20,31	20,31	20,35	20,35	20,41	20,38	20,36	20,36	20,38	20,33	20,27	20,32	20,40	20,31	20,27	20,31	20,32	20,25	20,31	20,38	20,33	20,27	20,32	20,34	20,42	20,35	20,28	20,28	20,36	20,38	20,36	20,31	20,35	20,26	20,27	20,29	20,27	20,28	20,22	20,32	20,46	20,39	20,37	20,33	20,30	20,31	20,34	20,32	20,36	20,25	20,22	20,20	20,31	20,29	20,30	20,23	20,21	20,15	20,12	20,21	20,22	20,23	20,30	20,38	20,38	20,36	20,28	20,32	20,41	20,38	20,26	20,21	20,17	20,19	20,24	20,19	20,33	20,33	20,31	20,28	20,29	20,29	20,25	20,32	20,28	20,22	20,22	20,26	20,11	20,16	20,37	20,30	20,21	20,21	20,28	20,28	20,29	20,30	20,27	20,30	20,33	20,26	20,23	20,22	20,24	20,25	20,37	20,32	20,28	20,28	20,31	20,29	20,25	20,38	20,43	20,28	20,22	20,32	20,21	20,16	20,27	20,23	20,15	20,28	20,32	20,29	20,34	20,24	20,28	20,27	20,21	20,24	20,20	20,25	20,19	20,07	20,06	20,14	20,19	20,29	20,21	20,21	20,20	20,24	20,22	20,17	
20,32	20,28	20,23	20,22	20,24	20,30	20,35	20,38	20,38	20,44	20,34	20,26	20,32	20,36	20,38	20,25	20,26	20,39	20,32	20,37	20,37	20,40	20,35	20,31	20,44	20,37	20,34	20,30	20,30	20,34	20,40	20,32	20,33	20,34	20,26	20,28	20,39	20,34	20,32	20,30	20,34	20,39	20,38	20,35	20,30	20,37	20,34	20,35	20,39	20,45	20,37	20,34	20,35	20,28	20,28	20,28	20,24	20,37	20,33	20,32	20,28	20,35	20,33	20,36	20,33	20,28	20,33	20,34	20,29	20,31	20,38	20,33	20,36	20,36	20,37	20,33	20,37	20,42	20,40	20,30	20,39	20,40	20,33	20,35	20,37	20,38	20,36	20,35	20,38	20,42	20,40	20,38	20,45	20,38	20,38	20,35	20,38	20,42	20,42	20,43	20,44	20,35	20,43	20,46	20,44	20,39	20,40	20,31	20,41	20,49	20,36	20,39	20,44	20,49	20,51	20,50	20,45	20,41	20,44	20,35	20,27	20,40	20,48	20,44	20,44	20,48	20,42	20,43	20,41	20,49	20,45	20,50	20,50	20,49	20,45	20,41	20,45	20,47	20,44	20,45	20,42	20,53	20,54	20,44	20,42	20,42	20,43	20,44	20,45	20,39	20,46	20,44	20,45	20,44	20,50	20,56	20,50	20,50	20,51	20,58	20,56	20,52	20,56	20,63	20,63	20,55	20,60	20,62	20,74	20,76	20,73	20,71	20,63	20,71	20,71	20,70	20,63	20,58	20,63	20,63	20,62	20,60	20,60	20,68	20,67	20,80	20,96	21,16	21,31	21,24	21,29	21,33	21,40	21,42	21,47	21,54	21,56	21,56	21,56	21,51	21,57	21,78	21,75	21,83	21,77	21,79	21,94	21,93	21,98	22,06	22,07	22,05	22,05	22,14	22,18	22,24	22,23	21,98	21,67	21,93	22,30	22,49	22,59	22,66	22,76	22,87	22,92	22,91	23,00	23,04	23,03	23,09	23,13	23,26	23,23	23,25	23,31	23,29	23,36	23,38	23,44	23,44	23,53	23,54	23,51	23,57	23,60	23,63	23,56	23,59	23,62	23,60	23,59	23,66	23,70	23,65	23,67	23,63	23,68	23,66	23,69	23,75	23,72	23,76	23,72	23,74	23,70	23,74	23,79	23,77	23,73	23,74	23,74	23,79	23,87	23,81	23,88	23,84	23,84	23,81	23,72	23,74	23,79	23,78	23,79	23,82	23,81	23,77	23,75	23,81	23,83	23,78	23,82	23,85	23,76	23,82	23,81	23,80	23,79	23,82	23,79	23,86	23,79	23,75	23,83	23,81	23,82	23,87	23,79	23,84	23,84	23,82	23,83	23,78	23,83	23,90	23,90	23,83	23,87	23,91	23,89	23,88	23,86	23,90	23,83	23,85	23,79	23,81	23,89	23,93	23,91	23,91	23,95	23,97	23,98	23,98	23,99	23,97	23,92	23,90	23,97	23,96	23,88	23,87	23,91	24,00	23,97	23,94	24,01	23,99	24,00	24,00	24,02	24,02	24,01	23,97	24,02	24,01	23,96	24,04	24,08	24,04	23,98	23,98	24,03	24,01	24,03	24,03	24,00	23,94	23,90	23,88	23,93	23,91	23,93	23,88	23,91	23,89	23,88	23,89	23,92	23,90	23,96	23,86	23,88	23,88	23,83	23,82	23,84	23,70	23,68	23,71	23,67	23,65	23,59	23,51	23,50	23,54	23,50	23,37	23,37	23,23	23,22	23,21	23,10	23,06	23,00	22,93	22,97	22,90	22,77	22,79	22,74	22,52	22,38	22,40	22,35	22,21	21,94	21,72	21,78	21,93	21,97	21,90	21,90	21,87	21,83	21,93	21,82	21,80	21,75	21,65	21,49	21,20	21,05	20,94	20,96	20,96	20,84	20,88	20,81	20,78	20,76	20,77	20,76	20,71	20,69	20,76	20,67	20,65	20,70	20,75	20,70	20,67	20,62	20,68	20,63	20,55	20,57	20,48	20,40	20,35	20,49	20,50	20,45	20,43	20,43	20,51	20,47	20,36	20,34	20,36	20,38	20,43	20,43	20,42	20,44	20,40	20,40	20,37	20,45	20,39	20,43	20,43	20,33	20,32	20,34	20,31	20,36	20,31	20,30	20,34	20,33	20,35	20,37	20,28	20,33	20,34	20,40	20,38	20,32	20,33	20,38	20,43	20,34	20,24	20,30	20,34	20,29	20,34	20,39	20,35	20,28	20,32	20,34	20,31	20,24	20,27	20,38	20,36	20,33	20,36	20,35	20,35	20,42	20,31	20,27	20,24	20,29	20,34	20,33	20,28	20,22	20,28	20,38	20,32	20,29	20,26	20,22	20,23	20,30	20,37	20,36	20,37	20,29	20,22	20,27	20,35	20,28	20,25	20,32	20,19	20,18	20,29	20,24	20,20	20,25	20,29	20,23	20,25	20,28	20,32	20,40	20,34	20,23	20,27	20,20	20,18	20,26	20,25	20,33	20,34	20,30	20,26	20,27	20,28	20,28	20,31	20,31	20,25	20,28	20,30	20,27	20,27	20,38	20,41	20,30	20,21	20,24	20,23	20,23	20,37	20,32	20,33	20,33	20,28	20,23	20,17	20,20	20,24	20,34	20,32	20,26	20,18	20,26	20,28	20,20	20,21	20,31	20,31	20,26	20,30	20,16	20,17	20,25	20,22	20,15	20,26	20,26	20,31	20,29	20,17	20,21	20,27	20,20	20,24	20,14	20,28	20,14	20,10	20,15	20,14	20,12	20,17	20,23	20,22	20,23	20,17	20,30	20,21	
20,32	20,25	20,27	20,23	20,17	20,21	20,32	20,45	20,36	20,35	20,35	20,24	20,30	20,33	20,36	20,25	20,22	20,28	20,30	20,35	20,38	20,37	20,41	20,34	20,40	20,30	20,25	20,34	20,36	20,43	20,35	20,29	20,24	20,24	20,31	20,28	20,36	20,30	20,34	20,39	20,30	20,31	20,30	20,38	20,32	20,29	20,31	20,34	20,39	20,37	20,37	20,33	20,37	20,30	20,36	20,34	20,34	20,37	20,43	20,33	20,32	20,33	20,38	20,36	20,30	20,27	20,37	20,43	20,42	20,34	20,38	20,36	20,26	20,38	20,37	20,32	20,32	20,38	20,32	20,26	20,27	20,26	20,31	20,36	20,37	20,33	20,31	20,31	20,37	20,43	20,44	20,45	20,40	20,34	20,36	20,41	20,43	20,43	20,43	20,40	20,42	20,43	20,46	20,40	20,40	20,42	20,39	20,34	20,41	20,45	20,41	20,37	20,43	20,43	20,47	20,49	20,46	20,44	20,45	20,41	20,39	20,45	20,53	20,51	20,43	20,39	20,42	20,41	20,47	20,40	20,45	20,48	20,44	20,43	20,42	20,43	20,43	20,48	20,42	20,39	20,40	20,43	20,46	20,42	20,40	20,36	20,43	20,49	20,41	20,42	20,46	20,43	20,48	20,51	20,50	20,53	20,45	20,52	20,50	20,53	20,64	20,69	20,65	20,76	20,80	20,76	20,86	20,81	20,87	20,85	20,81	20,85	20,86	20,86	20,81	20,81	20,77	20,71	20,68	20,71	20,64	20,61	20,65	20,73	20,76	20,75	20,98	21,26	21,38	21,45	21,38	21,38	21,44	21,49	21,58	21,71	21,64	21,59	21,67	21,67	21,70	21,93	21,94	21,93	21,98	22,00	21,99	22,00	22,00	22,08	22,12	22,10	22,13	22,25	22,21	22,21	22,28	22,20	21,93	21,90	22,14	22,47	22,62	22,66	22,71	22,88	22,97	23,00	23,04	23,12	23,11	23,15	23,20	23,30	23,30	23,33	23,36	23,40	23,46	23,51	23,57	23,58	23,54	23,50	23,60	23,69	23,69	23,67	23,70	23,66	23,75	23,78	23,75	23,66	23,71	23,69	23,79	23,83	23,82	23,81	23,82	23,87	23,88	23,83	23,83	23,87	23,77	23,85	23,85	23,89	23,85	23,88	23,82	23,87	23,97	23,91	23,95	23,92	23,95	23,94	23,84	23,85	23,92	23,90	23,95	23,94	23,94	23,87	23,95	24,04	23,96	23,84	23,93	23,87	23,85	23,84	23,88	23,89	23,90	23,94	23,93	23,92	23,90	23,87	23,93	23,91	23,95	23,98	23,99	23,98	23,94	23,95	23,99	23,95	23,93	24,09	24,10	23,92	23,89	23,90	24,03	24,04	23,95	23,99	24,00	24,01	24,00	23,90	23,97	24,03	24,01	24,01	24,09	24,07	24,00	24,05	24,05	24,07	24,03	24,06	24,12	24,13	24,01	23,93	23,99	24,07	24,05	24,01	24,07	24,12	24,09	24,15	24,13	24,12	24,09	24,04	24,12	24,15	24,07	24,08	24,05	24,10	24,04	24,06	24,08	24,09	24,09	24,09	24,06	24,05	24,09	24,09	24,07	24,01	24,02	24,01	23,97	23,97	23,97	23,98	23,97	23,92	23,98	23,99	23,96	23,93	23,90	23,95	23,91	23,81	23,76	23,78	23,83	23,78	23,73	23,67	23,61	23,61	23,65	23,51	23,51	23,33	23,38	23,33	23,22	23,21	23,10	23,00	22,97	22,91	22,83	22,80	22,77	22,61	22,40	22,41	22,33	22,10	21,83	21,77	21,93	21,97	22,04	22,01	21,96	21,93	21,91	21,86	21,89	21,78	21,77	21,67	21,56	21,29	21,10	20,93	20,95	20,91	20,81	20,93	20,98	20,91	20,85	20,71	20,75	20,79	20,81	20,77	20,77	20,67	20,72	20,78	20,74	20,66	20,66	20,75	20,74	20,64	20,57	20,46	20,45	20,44	20,44	20,48	20,45	20,49	20,43	20,41	20,41	20,31	20,29	20,25	20,36	20,42	20,48	20,44	20,40	20,34	20,34	20,38	20,40	20,37	20,35	20,37	20,38	20,34	20,37	20,33	20,32	20,41	20,37	20,29	20,35	20,33	20,37	20,33	20,30	20,34	20,28	20,31	20,34	20,29	20,32	20,39	20,35	20,22	20,24	20,28	20,30	20,28	20,30	20,33	20,29	20,23	20,26	20,27	20,31	20,30	20,36	20,31	20,26	20,33	20,30	20,37	20,35	20,31	20,31	20,26	20,30	20,33	20,29	20,24	20,24	20,21	20,24	20,19	20,26	20,22	20,23	20,20	20,19	20,28	20,34	20,33	20,31	20,22	20,22	20,31	20,29	20,18	20,27	20,19	20,20	20,25	20,29	20,21	20,20	20,25	20,24	20,24	20,21	20,29	20,36	20,35	20,21	20,26	20,23	20,22	20,26	20,20	20,26	20,28	20,27	20,28	20,24	20,21	20,27	20,30	20,32	20,30	20,32	20,28	20,32	20,34	20,36	20,34	20,38	20,29	20,15	20,23	20,22	20,29	20,29	20,31	20,31	20,27	20,20	20,21	20,21	20,22	20,28	20,27	20,30	20,24	20,21	20,25	20,23	20,25	20,30	20,28	20,25	20,30	20,18	20,18	20,35	20,26	20,14	20,20	20,23	20,23	20,30	20,25	20,21	20,24	20,18	20,27	20,18	20,32	20,22	20,17	20,21	20,18	20,17	20,15	20,16	20,26	20,33	20,27	20,25	20,28	
20,29	20,29	20,22	20,29	20,28	20,25	20,31	20,43	20,39	20,34	20,35	20,35	20,35	20,32	20,27	20,23	20,22	20,22	20,31	20,36	20,31	20,32	20,33	20,40	20,34	20,28	20,27	20,32	20,36	20,34	20,25	20,28	20,28	20,30	20,30	20,28	20,28	20,31	20,30	20,35	20,32	20,29	20,24	20,28	20,35	20,39	20,36	20,33	20,34	20,39	20,34	20,32	20,31	20,31	20,29	20,30	20,38	20,42	20,42	20,33	20,32	20,37	20,36	20,32	20,32	20,34	20,39	20,36	20,39	20,41	20,44	20,45	20,32	20,36	20,36	20,32	20,40	20,36	20,33	20,34	20,33	20,20	20,24	20,32	20,39	20,38	20,36	20,31	20,31	20,43	20,42	20,38	20,29	20,35	20,39	20,48	20,40	20,39	20,36	20,35	20,42	20,37	20,38	20,39	20,37	20,43	20,46	20,40	20,35	20,40	20,39	20,43	20,44	20,46	20,47	20,46	20,39	20,35	20,40	20,34	20,36	20,46	20,48	20,40	20,43	20,32	20,33	20,32	20,43	20,41	20,38	20,48	20,48	20,45	20,40	20,47	20,44	20,44	20,40	20,39	20,41	20,41	20,46	20,48	20,44	20,37	20,37	20,49	20,45	20,42	20,40	20,42	20,50	20,55	20,58	20,57	20,49	20,53	20,48	20,53	20,62	20,78	20,87	20,93	21,04	21,09	21,23	21,26	21,27	21,22	21,15	21,20	21,14	21,16	21,11	21,05	20,99	20,96	20,93	20,83	20,81	20,74	20,76	20,79	20,77	20,81	21,06	21,48	21,58	21,61	21,53	21,54	21,60	21,62	21,75	21,90	21,90	21,85	21,92	21,86	21,91	22,04	22,13	22,11	22,12	22,07	22,01	21,96	22,05	22,08	22,17	22,13	22,21	22,22	22,22	22,26	22,30	22,31	22,22	22,03	22,00	22,30	22,60	22,71	22,74	22,84	22,95	23,09	23,17	23,13	23,21	23,27	23,31	23,34	23,37	23,41	23,47	23,48	23,46	23,58	23,70	23,67	23,65	23,58	23,66	23,80	23,82	23,78	23,79	23,73	23,77	23,81	23,88	23,86	23,81	23,83	23,87	23,94	23,90	23,91	23,91	23,92	23,92	23,92	23,96	23,92	23,89	23,89	23,91	23,95	23,99	24,01	23,99	23,94	24,03	23,99	24,00	24,00	24,05	24,07	24,04	24,04	24,00	24,04	24,10	24,08	24,04	23,96	24,07	24,13	24,12	24,07	24,04	24,01	23,95	23,93	23,98	23,98	24,01	24,04	24,02	24,05	24,04	24,04	24,07	23,98	23,99	24,04	24,03	24,03	24,07	24,12	24,09	24,10	24,06	24,16	24,19	24,12	24,08	24,01	24,02	24,19	24,11	24,07	24,09	24,15	24,06	24,09	24,08	24,09	24,06	24,03	24,14	24,26	24,20	24,14	24,16	24,14	24,10	24,13	24,20	24,16	24,12	24,09	24,13	24,18	24,23	24,20	24,22	24,19	24,15	24,23	24,19	24,20	24,15	24,15	24,17	24,19	24,13	24,11	24,15	24,18	24,18	24,18	24,16	24,21	24,15	24,16	24,18	24,21	24,18	24,13	24,19	24,18	24,06	24,09	24,04	23,98	24,03	23,99	24,03	24,00	24,02	24,05	24,05	23,95	23,92	23,96	23,98	23,92	23,88	23,89	23,86	23,88	23,86	23,78	23,67	23,63	23,68	23,66	23,57	23,50	23,48	23,42	23,31	23,25	23,18	23,12	23,08	22,98	22,93	22,85	22,86	22,76	22,62	22,54	22,25	21,98	21,85	21,90	22,01	22,04	22,06	22,03	22,03	21,97	21,97	21,90	21,92	21,82	21,81	21,81	21,67	21,38	21,15	21,06	21,05	21,00	20,92	21,00	21,00	20,94	20,91	20,86	20,83	20,87	20,96	20,87	20,86	20,85	20,83	20,84	20,79	20,77	20,79	20,85	20,79	20,64	20,53	20,40	20,47	20,53	20,42	20,48	20,54	20,47	20,47	20,42	20,35	20,34	20,36	20,34	20,33	20,36	20,39	20,43	20,39	20,44	20,36	20,35	20,37	20,36	20,38	20,42	20,43	20,42	20,33	20,25	20,31	20,40	20,33	20,26	20,34	20,35	20,31	20,35	20,37	20,40	20,32	20,26	20,31	20,29	20,29	20,32	20,34	20,27	20,31	20,26	20,31	20,25	20,28	20,31	20,31	20,30	20,25	20,27	20,35	20,34	20,29	20,21	20,24	20,35	20,34	20,42	20,43	20,34	20,30	20,25	20,28	20,35	20,29	20,21	20,20	20,19	20,24	20,22	20,25	20,28	20,27	20,17	20,13	20,22	20,30	20,23	20,23	20,22	20,27	20,33	20,26	20,17	20,26	20,20	20,23	20,16	20,24	20,32	20,25	20,33	20,32	20,27	20,16	20,25	20,36	20,29	20,21	20,23	20,25	20,20	20,24	20,16	20,20	20,27	20,25	20,25	20,12	20,17	20,27	20,35	20,30	20,27	20,26	20,23	20,31	20,32	20,32	20,21	20,25	20,25	20,23	20,28	20,30	20,24	20,23	20,27	20,36	20,29	20,16	20,20	20,36	20,31	20,24	20,22	20,32	20,33	20,24	20,25	20,32	20,26	20,26	20,22	20,26	20,19	20,12	20,17	20,23	20,25	20,17	20,21	20,26	20,19	20,24	20,30	20,22	20,24	20,16	20,23	20,24	20,31	20,29	20,24	20,17	20,20	20,15	20,28	20,24	20,16	20,23	20,36	20,26	20,21	
20,38	20,36	20,28	20,27	20,37	20,28	20,28	20,33	20,34	20,35	20,30	20,35	20,33	20,32	20,30	20,33	20,35	20,27	20,31	20,37	20,28	20,24	20,29	20,37	20,32	20,26	20,39	20,30	20,34	20,26	20,21	20,33	20,40	20,34	20,34	20,39	20,31	20,29	20,26	20,27	20,24	20,32	20,32	20,34	20,33	20,39	20,35	20,31	20,30	20,38	20,37	20,33	20,33	20,24	20,25	20,26	20,39	20,41	20,44	20,24	20,30	20,29	20,38	20,41	20,31	20,37	20,30	20,38	20,35	20,35	20,41	20,39	20,33	20,36	20,42	20,39	20,49	20,43	20,36	20,31	20,32	20,35	20,35	20,39	20,41	20,37	20,43	20,41	20,34	20,43	20,38	20,31	20,33	20,48	20,45	20,42	20,38	20,36	20,40	20,37	20,39	20,40	20,36	20,48	20,40	20,40	20,38	20,41	20,40	20,38	20,43	20,47	20,44	20,50	20,54	20,43	20,36	20,35	20,41	20,38	20,40	20,44	20,49	20,34	20,42	20,49	20,43	20,36	20,35	20,37	20,42	20,42	20,42	20,45	20,51	20,55	20,51	20,47	20,38	20,35	20,42	20,49	20,45	20,47	20,54	20,51	20,38	20,43	20,46	20,43	20,39	20,37	20,45	20,61	20,56	20,58	20,56	20,56	20,61	20,73	20,77	20,88	21,10	21,25	21,25	21,29	21,46	21,53	21,45	21,54	21,61	21,69	21,64	21,65	21,64	21,55	21,42	21,39	21,28	21,15	21,10	21,01	21,01	21,04	21,03	20,95	21,19	21,57	21,78	21,79	21,71	21,66	21,75	21,85	21,96	22,06	22,13	22,11	22,17	22,04	22,18	22,32	22,36	22,32	22,27	22,18	22,03	22,00	22,15	22,20	22,22	22,23	22,23	22,22	22,24	22,29	22,35	22,36	22,38	22,27	21,99	22,03	22,53	22,78	22,79	22,92	23,01	23,05	23,18	23,27	23,34	23,36	23,29	23,36	23,44	23,49	23,45	23,46	23,58	23,63	23,68	23,65	23,72	23,79	23,86	23,81	23,79	23,83	23,85	23,87	23,84	23,80	23,86	23,98	23,92	23,96	23,97	23,97	23,99	23,97	23,97	24,00	24,04	23,99	24,05	24,06	23,98	24,00	24,01	24,13	24,12	24,11	24,06	24,10	24,11	24,10	24,11	24,12	24,19	24,13	24,09	24,12	24,11	24,11	24,18	24,22	24,18	24,15	24,14	24,21	24,16	24,12	24,16	24,17	24,19	24,11	24,14	24,11	24,12	24,13	24,17	24,18	24,16	24,11	24,10	24,02	24,02	24,09	24,12	24,14	24,17	24,24	24,20	24,14	24,15	24,24	24,25	24,20	24,23	24,16	24,13	24,17	24,19	24,19	24,19	24,21	24,16	24,12	24,20	24,20	24,19	24,14	24,24	24,33	24,33	24,25	24,20	24,21	24,18	24,23	24,24	24,24	24,16	24,24	24,27	24,29	24,35	24,26	24,29	24,30	24,24	24,32	24,30	24,29	24,31	24,27	24,25	24,21	24,21	24,18	24,23	24,23	24,35	24,30	24,24	24,25	24,14	24,20	24,22	24,24	24,24	24,26	24,26	24,27	24,19	24,15	24,13	24,12	24,12	24,16	24,13	24,05	24,10	24,11	24,07	24,00	23,98	24,04	24,00	23,97	23,95	24,02	23,93	23,90	23,92	23,78	23,71	23,70	23,70	23,67	23,56	23,55	23,53	23,41	23,37	23,36	23,27	23,18	23,19	23,07	23,00	22,92	22,89	22,76	22,71	22,56	22,16	21,96	21,99	22,12	22,16	22,13	22,12	22,17	22,10	22,11	22,04	21,99	21,98	21,92	21,89	21,85	21,70	21,44	21,26	21,20	21,20	21,15	21,12	21,13	21,08	21,02	21,02	21,05	21,01	20,97	20,94	20,94	20,95	20,95	20,97	20,89	20,86	20,87	20,91	20,87	20,76	20,69	20,58	20,45	20,52	20,50	20,47	20,48	20,53	20,50	20,45	20,42	20,43	20,40	20,37	20,40	20,41	20,38	20,42	20,39	20,46	20,44	20,35	20,33	20,38	20,42	20,36	20,40	20,47	20,36	20,39	20,30	20,39	20,40	20,38	20,30	20,36	20,36	20,31	20,30	20,37	20,40	20,35	20,33	20,33	20,34	20,30	20,30	20,28	20,27	20,34	20,35	20,28	20,35	20,32	20,34	20,34	20,28	20,28	20,34	20,32	20,34	20,29	20,27	20,31	20,37	20,37	20,38	20,40	20,38	20,29	20,21	20,26	20,28	20,20	20,27	20,29	20,20	20,30	20,29	20,23	20,22	20,27	20,25	20,18	20,24	20,33	20,29	20,24	20,25	20,30	20,34	20,37	20,25	20,26	20,24	20,29	20,24	20,24	20,33	20,38	20,36	20,32	20,20	20,22	20,29	20,39	20,32	20,25	20,22	20,27	20,22	20,24	20,23	20,24	20,35	20,32	20,24	20,22	20,20	20,35	20,37	20,38	20,30	20,28	20,29	20,26	20,27	20,26	20,17	20,25	20,29	20,29	20,24	20,30	20,31	20,22	20,29	20,36	20,30	20,19	20,16	20,25	20,28	20,27	20,24	20,30	20,31	20,26	20,27	20,31	20,34	20,21	20,26	20,27	20,25	20,23	20,14	20,17	20,11	20,16	20,22	20,22	20,19	20,20	20,28	20,30	20,26	20,27	20,22	20,16	20,29	20,30	20,22	20,24	20,23	20,19	20,25	20,29	20,21	20,20	20,25	20,27	20,20	
20,36	20,28	20,28	20,28	20,33	20,21	20,30	20,23	20,25	20,35	20,33	20,35	20,30	20,29	20,29	20,31	20,33	20,34	20,31	20,38	20,26	20,31	20,28	20,29	20,35	20,32	20,33	20,22	20,26	20,33	20,27	20,33	20,37	20,40	20,32	20,41	20,42	20,30	20,28	20,36	20,34	20,35	20,34	20,35	20,34	20,39	20,34	20,28	20,26	20,23	20,35	20,40	20,39	20,23	20,19	20,33	20,37	20,37	20,39	20,29	20,23	20,22	20,26	20,41	20,40	20,40	20,35	20,39	20,43	20,40	20,46	20,34	20,27	20,30	20,34	20,33	20,29	20,43	20,41	20,35	20,38	20,33	20,30	20,43	20,38	20,30	20,41	20,39	20,38	20,42	20,42	20,36	20,40	20,46	20,40	20,40	20,33	20,32	20,34	20,37	20,40	20,41	20,46	20,48	20,45	20,38	20,44	20,39	20,44	20,46	20,47	20,50	20,44	20,48	20,51	20,41	20,35	20,39	20,39	20,39	20,41	20,42	20,53	20,49	20,42	20,45	20,45	20,40	20,41	20,34	20,41	20,48	20,46	20,45	20,51	20,52	20,46	20,45	20,44	20,36	20,38	20,49	20,48	20,42	20,52	20,49	20,41	20,46	20,47	20,40	20,42	20,40	20,43	20,52	20,51	20,50	20,53	20,56	20,71	20,93	21,04	21,09	21,24	21,33	21,28	21,18	21,23	21,29	21,29	21,36	21,57	21,74	21,73	21,84	21,94	21,98	21,93	21,94	21,89	21,70	21,61	21,51	21,37	21,35	21,37	21,24	21,23	21,68	21,91	22,00	21,93	21,92	21,94	22,04	22,12	22,21	22,32	22,28	22,32	22,31	22,41	22,66	22,61	22,54	22,46	22,27	22,15	22,02	22,10	22,17	22,18	22,29	22,28	22,22	22,26	22,27	22,37	22,39	22,39	22,39	22,14	22,02	22,29	22,71	22,85	22,91	22,98	23,05	23,15	23,23	23,32	23,43	23,38	23,43	23,46	23,54	23,50	23,49	23,71	23,75	23,72	23,72	23,76	23,81	23,88	23,91	23,83	23,81	23,85	23,87	23,90	23,94	23,96	23,99	24,00	24,01	24,05	24,01	24,01	24,04	24,01	24,09	24,10	24,13	24,16	24,15	24,07	24,10	24,16	24,19	24,21	24,15	24,13	24,15	24,21	24,19	24,19	24,19	24,28	24,25	24,15	24,24	24,21	24,13	24,21	24,22	24,20	24,22	24,25	24,28	24,26	24,19	24,19	24,28	24,33	24,34	24,30	24,24	24,27	24,27	24,26	24,29	24,30	24,25	24,19	24,18	24,16	24,12	24,19	24,28	24,27	24,25	24,24	24,24	24,24	24,31	24,29	24,26	24,30	24,24	24,22	24,18	24,20	24,28	24,30	24,28	24,26	24,24	24,29	24,36	24,31	24,27	24,27	24,31	24,35	24,30	24,24	24,27	24,26	24,33	24,30	24,31	24,26	24,31	24,40	24,39	24,38	24,31	24,31	24,36	24,29	24,34	24,35	24,31	24,30	24,28	24,28	24,30	24,30	24,26	24,27	24,26	24,34	24,32	24,27	24,36	24,24	24,22	24,24	24,23	24,29	24,33	24,27	24,23	24,24	24,21	24,21	24,21	24,18	24,23	24,20	24,13	24,15	24,18	24,17	24,11	24,04	24,07	24,06	24,02	23,92	23,96	23,95	23,94	23,94	23,89	23,81	23,81	23,71	23,67	23,65	23,60	23,54	23,50	23,45	23,47	23,39	23,24	23,09	23,05	22,99	22,96	22,85	22,74	22,62	22,36	22,04	22,04	22,22	22,24	22,26	22,15	22,13	22,17	22,17	22,16	22,15	22,10	22,05	21,98	21,94	21,92	21,76	21,46	21,33	21,29	21,30	21,23	21,28	21,21	21,19	21,14	21,12	21,16	21,16	21,04	20,97	20,99	21,00	21,02	21,07	20,95	20,97	20,94	20,94	20,87	20,78	20,73	20,63	20,49	20,47	20,39	20,39	20,48	20,44	20,45	20,41	20,41	20,37	20,42	20,33	20,38	20,38	20,45	20,41	20,47	20,41	20,40	20,33	20,40	20,36	20,29	20,29	20,35	20,40	20,30	20,27	20,27	20,31	20,42	20,38	20,34	20,29	20,34	20,29	20,28	20,29	20,41	20,42	20,29	20,38	20,37	20,33	20,29	20,32	20,35	20,42	20,36	20,30	20,31	20,38	20,32	20,29	20,27	20,29	20,29	20,36	20,33	20,35	20,31	20,28	20,34	20,32	20,36	20,35	20,36	20,28	20,28	20,25	20,23	20,16	20,16	20,31	20,23	20,20	20,23	20,22	20,30	20,24	20,25	20,30	20,29	20,31	20,26	20,21	20,28	20,35	20,36	20,35	20,23	20,27	20,27	20,20	20,25	20,35	20,36	20,35	20,30	20,25	20,14	20,21	20,36	20,36	20,32	20,20	20,23	20,17	20,25	20,31	20,30	20,27	20,35	20,33	20,27	20,22	20,21	20,31	20,33	20,31	20,26	20,26	20,28	20,26	20,24	20,22	20,20	20,20	20,25	20,22	20,20	20,27	20,23	20,22	20,25	20,30	20,24	20,20	20,17	20,25	20,16	20,25	20,23	20,21	20,32	20,36	20,28	20,19	20,25	20,25	20,26	20,31	20,25	20,23	20,17	20,17	20,09	20,20	20,24	20,21	20,21	20,20	20,22	20,26	20,26	20,25	20,21	20,23	20,26	20,22	20,20	20,21	20,27	20,22	20,29	20,22	20,16	20,23	20,26	20,30	20,23	
20,36	20,30	20,30	20,29	20,27	20,20	20,37	20,33	20,26	20,36	20,34	20,28	20,25	20,30	20,32	20,35	20,24	20,30	20,35	20,28	20,17	20,30	20,38	20,35	20,38	20,32	20,33	20,23	20,24	20,31	20,29	20,39	20,33	20,38	20,32	20,31	20,40	20,30	20,29	20,44	20,45	20,40	20,30	20,32	20,36	20,34	20,25	20,27	20,30	20,37	20,41	20,38	20,39	20,30	20,22	20,27	20,39	20,42	20,41	20,29	20,31	20,28	20,34	20,39	20,46	20,41	20,39	20,43	20,45	20,38	20,46	20,46	20,36	20,34	20,41	20,39	20,37	20,49	20,45	20,36	20,40	20,35	20,35	20,40	20,39	20,33	20,44	20,40	20,37	20,41	20,47	20,45	20,34	20,41	20,35	20,37	20,30	20,33	20,37	20,41	20,40	20,44	20,49	20,52	20,42	20,36	20,46	20,44	20,35	20,43	20,44	20,46	20,41	20,45	20,49	20,48	20,36	20,41	20,41	20,38	20,34	20,44	20,53	20,50	20,42	20,44	20,42	20,40	20,44	20,41	20,35	20,48	20,52	20,49	20,49	20,42	20,33	20,44	20,41	20,35	20,35	20,44	20,49	20,47	20,55	20,46	20,45	20,48	20,57	20,51	20,43	20,50	20,58	20,56	20,53	20,53	20,57	20,63	20,85	21,03	21,17	21,15	21,10	21,01	20,91	20,85	20,84	20,83	20,86	20,96	21,12	21,27	21,40	21,46	21,64	21,76	21,85	21,97	22,06	22,08	22,05	22,08	21,96	21,88	21,94	21,89	21,84	21,98	22,15	22,19	22,16	22,17	22,21	22,24	22,31	22,39	22,54	22,48	22,54	22,61	22,67	22,87	22,93	22,87	22,75	22,39	22,14	22,08	22,12	22,13	22,12	22,24	22,29	22,29	22,28	22,33	22,39	22,46	22,52	22,46	22,31	22,15	22,11	22,45	22,81	22,94	22,97	23,06	23,21	23,27	23,31	23,40	23,47	23,45	23,48	23,53	23,54	23,52	23,64	23,68	23,72	23,76	23,78	23,84	23,81	23,84	23,85	23,91	23,89	23,96	23,98	23,96	24,08	24,03	24,04	24,08	24,02	24,05	24,12	24,14	24,11	24,13	24,17	24,18	24,25	24,21	24,17	24,18	24,22	24,28	24,28	24,23	24,28	24,30	24,27	24,35	24,26	24,19	24,30	24,34	24,28	24,30	24,32	24,24	24,32	24,24	24,21	24,24	24,29	24,35	24,33	24,28	24,31	24,31	24,33	24,28	24,29	24,31	24,38	24,42	24,33	24,35	24,32	24,28	24,28	24,28	24,33	24,20	24,24	24,32	24,32	24,32	24,28	24,32	24,31	24,29	24,33	24,35	24,35	24,31	24,26	24,31	24,25	24,30	24,36	24,34	24,38	24,46	24,42	24,35	24,34	24,38	24,35	24,32	24,37	24,39	24,27	24,32	24,32	24,35	24,32	24,37	24,33	24,38	24,39	24,38	24,42	24,37	24,33	24,34	24,42	24,42	24,39	24,31	24,33	24,28	24,34	24,34	24,30	24,33	24,32	24,31	24,38	24,31	24,33	24,39	24,30	24,27	24,26	24,25	24,32	24,35	24,28	24,22	24,25	24,26	24,25	24,29	24,29	24,19	24,19	24,10	24,22	24,19	24,14	24,19	24,05	24,00	24,10	24,10	24,00	24,02	23,94	23,96	23,92	23,86	23,86	23,78	23,83	23,79	23,64	23,58	23,65	23,57	23,51	23,44	23,41	23,30	23,17	23,09	23,08	22,99	22,84	22,83	22,55	22,23	22,06	22,22	22,41	22,36	22,27	22,27	22,20	22,20	22,20	22,22	22,22	22,21	22,20	22,15	22,04	21,94	21,89	21,63	21,45	21,42	21,48	21,50	21,46	21,40	21,34	21,30	21,21	21,26	21,28	21,19	21,07	21,06	21,10	21,08	21,04	21,03	20,99	21,02	20,98	20,92	20,85	20,82	20,64	20,44	20,46	20,44	20,39	20,46	20,44	20,49	20,45	20,38	20,40	20,42	20,45	20,49	20,47	20,40	20,40	20,37	20,35	20,37	20,29	20,35	20,40	20,37	20,28	20,39	20,41	20,29	20,29	20,28	20,35	20,37	20,41	20,28	20,32	20,32	20,33	20,31	20,33	20,36	20,43	20,33	20,33	20,34	20,36	20,29	20,31	20,24	20,31	20,29	20,30	20,35	20,29	20,28	20,30	20,30	20,30	20,31	20,35	20,40	20,32	20,30	20,32	20,41	20,46	20,43	20,44	20,42	20,43	20,34	20,19	20,25	20,21	20,25	20,27	20,21	20,18	20,20	20,30	20,35	20,29	20,28	20,29	20,27	20,27	20,25	20,21	20,26	20,33	20,33	20,33	20,18	20,17	20,22	20,20	20,23	20,33	20,30	20,34	20,32	20,28	20,29	20,26	20,28	20,27	20,30	20,21	20,25	20,24	20,23	20,36	20,27	20,30	20,33	20,33	20,31	20,25	20,25	20,23	20,22	20,18	20,22	20,28	20,28	20,27	20,31	20,28	20,24	20,22	20,21	20,25	20,17	20,28	20,27	20,31	20,27	20,28	20,26	20,23	20,23	20,24	20,22	20,16	20,18	20,22	20,27	20,35	20,20	20,15	20,19	20,27	20,26	20,35	20,30	20,21	20,20	20,22	20,20	20,23	20,26	20,23	20,23	20,23	20,27	20,25	20,17	20,22	20,26	20,23	20,23	20,26	20,24	20,26	20,23	20,25	20,24	20,15	20,22	20,23	20,24	20,34	20,32	
20,30	20,26	20,27	20,25	20,28	20,28	20,36	20,37	20,31	20,31	20,31	20,28	20,22	20,36	20,38	20,35	20,30	20,27	20,34	20,36	20,19	20,25	20,33	20,46	20,43	20,31	20,34	20,22	20,15	20,30	20,27	20,36	20,40	20,26	20,26	20,32	20,33	20,38	20,38	20,31	20,36	20,34	20,29	20,30	20,39	20,29	20,23	20,33	20,33	20,32	20,41	20,37	20,35	20,37	20,33	20,29	20,38	20,43	20,38	20,36	20,36	20,32	20,42	20,49	20,35	20,25	20,26	20,41	20,46	20,35	20,34	20,39	20,44	20,47	20,40	20,36	20,36	20,46	20,36	20,31	20,33	20,38	20,29	20,30	20,41	20,36	20,46	20,45	20,39	20,39	20,44	20,42	20,36	20,42	20,43	20,34	20,28	20,27	20,39	20,40	20,40	20,36	20,41	20,43	20,42	20,40	20,41	20,41	20,37	20,38	20,35	20,42	20,42	20,46	20,48	20,49	20,36	20,36	20,41	20,32	20,25	20,38	20,51	20,51	20,36	20,40	20,53	20,41	20,40	20,45	20,37	20,43	20,44	20,47	20,48	20,37	20,35	20,40	20,44	20,41	20,38	20,38	20,45	20,47	20,50	20,46	20,47	20,48	20,49	20,58	20,53	20,45	20,46	20,51	20,60	20,57	20,60	20,75	20,97	21,12	21,14	21,04	20,89	20,67	20,56	20,57	20,59	20,63	20,70	20,78	20,76	20,71	20,81	20,91	20,98	21,15	21,33	21,50	21,66	21,83	22,00	22,02	22,08	22,17	22,32	22,43	22,34	22,38	22,39	22,33	22,33	22,36	22,39	22,43	22,58	22,70	22,74	22,74	22,78	22,85	22,91	23,06	23,11	23,09	22,93	22,56	22,21	22,11	22,11	22,14	22,13	22,13	22,16	22,22	22,29	22,37	22,45	22,48	22,53	22,54	22,49	22,36	22,11	22,20	22,56	22,88	22,96	23,10	23,24	23,31	23,25	23,33	23,39	23,46	23,47	23,49	23,54	23,54	23,61	23,71	23,70	23,69	23,76	23,83	23,85	23,82	23,85	23,97	23,95	23,96	24,00	23,98	24,11	24,18	24,11	24,11	24,13	24,12	24,23	24,25	24,18	24,17	24,15	24,16	24,27	24,27	24,23	24,23	24,29	24,31	24,27	24,29	24,29	24,31	24,38	24,38	24,35	24,29	24,33	24,33	24,37	24,38	24,33	24,35	24,43	24,32	24,28	24,33	24,28	24,31	24,39	24,40	24,34	24,36	24,34	24,34	24,33	24,36	24,39	24,37	24,34	24,31	24,25	24,29	24,33	24,31	24,37	24,33	24,30	24,36	24,37	24,34	24,31	24,33	24,28	24,31	24,41	24,44	24,38	24,30	24,25	24,37	24,37	24,40	24,44	24,36	24,44	24,43	24,44	24,44	24,34	24,38	24,37	24,35	24,42	24,43	24,39	24,42	24,36	24,31	24,38	24,41	24,38	24,39	24,43	24,39	24,41	24,39	24,30	24,34	24,47	24,47	24,41	24,38	24,38	24,34	24,37	24,42	24,34	24,39	24,40	24,36	24,40	24,32	24,40	24,42	24,30	24,29	24,29	24,27	24,30	24,32	24,31	24,31	24,32	24,28	24,29	24,29	24,29	24,26	24,22	24,16	24,21	24,18	24,18	24,13	24,01	23,97	24,10	24,06	24,02	24,02	23,99	23,92	23,94	23,85	23,83	23,83	23,83	23,82	23,69	23,64	23,57	23,55	23,53	23,47	23,44	23,29	23,22	23,12	23,10	22,94	22,85	22,75	22,47	22,19	22,25	22,38	22,45	22,42	22,31	22,29	22,24	22,23	22,21	22,24	22,27	22,22	22,13	22,17	22,07	21,97	21,94	21,80	21,66	21,62	21,68	21,73	21,66	21,61	21,46	21,40	21,41	21,36	21,33	21,31	21,19	21,17	21,15	21,18	21,15	21,10	21,08	21,08	21,02	21,03	20,96	20,87	20,70	20,48	20,41	20,45	20,46	20,45	20,42	20,46	20,47	20,43	20,34	20,41	20,44	20,47	20,46	20,39	20,43	20,38	20,37	20,41	20,39	20,35	20,38	20,39	20,29	20,30	20,37	20,38	20,38	20,42	20,35	20,32	20,30	20,27	20,25	20,32	20,30	20,38	20,39	20,38	20,40	20,35	20,36	20,31	20,33	20,35	20,32	20,25	20,30	20,35	20,38	20,35	20,26	20,34	20,36	20,29	20,35	20,36	20,38	20,38	20,33	20,24	20,32	20,48	20,59	20,58	20,49	20,42	20,41	20,37	20,30	20,25	20,29	20,23	20,26	20,20	20,18	20,26	20,36	20,29	20,25	20,31	20,22	20,20	20,28	20,33	20,33	20,27	20,25	20,23	20,28	20,18	20,20	20,22	20,23	20,20	20,25	20,33	20,30	20,35	20,32	20,34	20,28	20,28	20,27	20,31	20,33	20,33	20,29	20,28	20,35	20,30	20,27	20,29	20,34	20,32	20,14	20,22	20,28	20,30	20,30	20,25	20,35	20,23	20,19	20,24	20,22	20,15	20,12	20,21	20,22	20,14	20,22	20,31	20,26	20,26	20,34	20,34	20,28	20,16	20,18	20,22	20,33	20,32	20,31	20,29	20,29	20,18	20,19	20,18	20,26	20,26	20,27	20,33	20,24	20,20	20,30	20,24	20,22	20,24	20,21	20,30	20,26	20,25	20,31	20,22	20,19	20,23	20,23	20,20	20,24	20,26	20,23	20,25	20,28	20,27	20,18	20,24	20,22	20,21	20,33	20,30	
20,27	20,27	20,18	20,30	20,34	20,27	20,23	20,25	20,25	20,27	20,18	20,35	20,31	20,33	20,34	20,33	20,37	20,25	20,27	20,34	20,28	20,25	20,32	20,29	20,34	20,29	20,27	20,23	20,26	20,27	20,26	20,35	20,28	20,23	20,24	20,36	20,34	20,36	20,32	20,34	20,37	20,37	20,36	20,30	20,30	20,31	20,37	20,41	20,33	20,27	20,40	20,36	20,39	20,40	20,35	20,34	20,40	20,34	20,33	20,31	20,34	20,23	20,29	20,43	20,32	20,30	20,33	20,37	20,38	20,31	20,36	20,40	20,38	20,46	20,38	20,37	20,36	20,37	20,36	20,34	20,40	20,41	20,30	20,33	20,41	20,31	20,28	20,34	20,34	20,38	20,36	20,36	20,39	20,49	20,49	20,36	20,30	20,34	20,44	20,36	20,34	20,36	20,36	20,36	20,34	20,42	20,42	20,38	20,39	20,41	20,38	20,44	20,46	20,46	20,46	20,50	20,39	20,38	20,45	20,34	20,28	20,43	20,47	20,42	20,37	20,43	20,44	20,42	20,42	20,44	20,47	20,45	20,42	20,43	20,54	20,51	20,39	20,41	20,43	20,47	20,42	20,47	20,44	20,44	20,39	20,42	20,51	20,52	20,53	20,52	20,61	20,62	20,46	20,43	20,54	20,61	20,64	20,75	20,93	21,00	21,03	20,98	20,83	20,61	20,49	20,50	20,55	20,60	20,92	21,05	20,75	20,62	20,60	20,65	20,69	20,69	20,73	20,93	21,09	21,13	21,33	21,49	21,62	21,91	22,11	22,29	22,39	22,40	22,40	22,37	22,36	22,43	22,38	22,46	22,60	22,75	22,77	22,77	22,84	22,93	22,97	23,07	23,17	23,11	23,03	22,75	22,25	22,08	22,08	22,09	22,15	22,23	22,24	22,22	22,32	22,36	22,41	22,52	22,54	22,53	22,58	22,51	22,24	22,02	22,22	22,64	22,93	23,04	23,18	23,24	23,28	23,32	23,36	23,39	23,40	23,46	23,56	23,58	23,65	23,70	23,68	23,66	23,73	23,75	23,80	23,88	23,92	23,96	23,94	23,95	23,97	24,02	24,11	24,17	24,15	24,11	24,11	24,16	24,22	24,18	24,15	24,22	24,29	24,25	24,25	24,32	24,27	24,24	24,31	24,35	24,35	24,37	24,38	24,27	24,37	24,41	24,41	24,34	24,39	24,43	24,37	24,34	24,31	24,32	24,41	24,38	24,41	24,40	24,41	24,38	24,39	24,43	24,32	24,38	24,34	24,41	24,40	24,38	24,39	24,32	24,32	24,31	24,26	24,32	24,36	24,39	24,43	24,41	24,35	24,39	24,39	24,42	24,44	24,44	24,35	24,33	24,45	24,46	24,39	24,37	24,43	24,40	24,37	24,44	24,45	24,43	24,38	24,42	24,43	24,43	24,42	24,36	24,38	24,38	24,44	24,46	24,43	24,45	24,39	24,34	24,38	24,43	24,34	24,35	24,32	24,36	24,35	24,37	24,43	24,43	24,43	24,38	24,39	24,37	24,27	24,33	24,38	24,36	24,35	24,38	24,44	24,41	24,36	24,33	24,41	24,39	24,32	24,38	24,37	24,33	24,29	24,27	24,33	24,31	24,26	24,30	24,31	24,22	24,15	24,25	24,25	24,20	24,17	24,15	24,20	24,14	23,98	24,03	24,12	24,03	23,93	23,97	23,95	23,95	23,96	23,89	23,80	23,75	23,85	23,81	23,70	23,66	23,59	23,49	23,48	23,45	23,43	23,30	23,26	23,19	23,07	22,95	22,85	22,60	22,26	22,23	22,37	22,49	22,44	22,39	22,38	22,29	22,27	22,25	22,34	22,26	22,21	22,20	22,13	22,05	22,12	22,08	22,10	22,00	21,99	21,93	21,92	21,92	21,85	21,79	21,75	21,63	21,61	21,60	21,49	21,38	21,34	21,34	21,30	21,24	21,24	21,26	21,19	21,14	21,12	21,13	21,07	20,89	20,70	20,47	20,42	20,38	20,43	20,48	20,44	20,45	20,45	20,42	20,38	20,37	20,42	20,43	20,38	20,38	20,38	20,40	20,39	20,50	20,44	20,39	20,42	20,39	20,38	20,27	20,42	20,39	20,39	20,38	20,41	20,29	20,31	20,26	20,29	20,31	20,33	20,34	20,39	20,39	20,36	20,38	20,30	20,35	20,31	20,33	20,28	20,21	20,30	20,42	20,47	20,39	20,30	20,29	20,27	20,21	20,26	20,35	20,30	20,26	20,25	20,26	20,34	20,38	20,55	20,58	20,54	20,45	20,35	20,29	20,30	20,27	20,30	20,23	20,25	20,21	20,23	20,22	20,34	20,29	20,20	20,27	20,28	20,27	20,32	20,34	20,31	20,25	20,30	20,26	20,25	20,22	20,25	20,32	20,26	20,23	20,32	20,37	20,30	20,22	20,22	20,23	20,18	20,27	20,35	20,32	20,26	20,23	20,24	20,29	20,29	20,27	20,30	20,26	20,38	20,40	20,19	20,12	20,19	20,24	20,30	20,30	20,27	20,20	20,15	20,26	20,27	20,19	20,19	20,15	20,22	20,14	20,24	20,31	20,25	20,20	20,29	20,30	20,25	20,21	20,16	20,19	20,25	20,31	20,31	20,30	20,27	20,17	20,23	20,23	20,26	20,27	20,19	20,22	20,20	20,17	20,25	20,25	20,18	20,15	20,18	20,22	20,32	20,29	20,30	20,26	20,24	20,20	20,17	20,22	20,16	20,22	20,17	20,16	20,34	20,24	20,16	20,28	20,21	20,25	20,25	20,28	
20,25	20,21	20,19	20,27	20,34	20,26	20,27	20,28	20,25	20,28	20,36	20,32	20,33	20,32	20,34	20,42	20,38	20,31	20,23	20,28	20,29	20,34	20,30	20,28	20,26	20,30	20,28	20,25	20,29	20,21	20,23	20,33	20,28	20,25	20,25	20,36	20,38	20,27	20,24	20,26	20,29	20,33	20,31	20,30	20,27	20,33	20,31	20,36	20,37	20,24	20,31	20,29	20,29	20,36	20,30	20,25	20,41	20,38	20,39	20,37	20,34	20,28	20,29	20,36	20,32	20,34	20,42	20,38	20,36	20,30	20,35	20,43	20,35	20,38	20,42	20,38	20,43	20,40	20,42	20,32	20,34	20,45	20,34	20,31	20,36	20,34	20,27	20,26	20,35	20,43	20,37	20,33	20,36	20,44	20,48	20,43	20,37	20,40	20,47	20,41	20,41	20,38	20,42	20,36	20,37	20,41	20,41	20,38	20,39	20,44	20,43	20,45	20,48	20,48	20,50	20,51	20,37	20,36	20,41	20,45	20,47	20,40	20,42	20,34	20,35	20,47	20,47	20,37	20,38	20,32	20,40	20,43	20,43	20,48	20,50	20,51	20,42	20,40	20,39	20,51	20,43	20,44	20,49	20,48	20,51	20,43	20,49	20,53	20,48	20,51	20,57	20,60	20,56	20,56	20,75	20,79	20,73	20,75	20,82	20,88	20,82	20,81	20,79	20,60	20,53	20,43	20,55	20,61	20,96	21,36	20,89	20,62	20,64	20,56	20,62	20,60	20,54	20,64	20,75	20,80	20,86	20,93	20,98	21,17	21,46	21,70	21,93	22,14	22,20	22,23	22,29	22,31	22,33	22,37	22,47	22,67	22,74	22,67	22,66	22,79	22,85	22,88	22,91	22,92	22,87	22,71	22,26	22,10	22,06	22,15	22,23	22,23	22,23	22,28	22,33	22,37	22,38	22,42	22,51	22,58	22,59	22,61	22,46	22,18	21,98	22,41	22,83	22,95	23,10	23,16	23,23	23,34	23,36	23,46	23,44	23,57	23,54	23,55	23,67	23,73	23,73	23,67	23,76	23,83	23,81	23,88	23,93	23,93	23,95	23,99	23,97	23,96	24,06	24,06	24,13	24,18	24,09	24,19	24,22	24,21	24,15	24,24	24,29	24,30	24,25	24,31	24,35	24,26	24,32	24,38	24,41	24,44	24,35	24,31	24,37	24,46	24,43	24,33	24,39	24,41	24,37	24,32	24,30	24,34	24,39	24,44	24,41	24,41	24,45	24,45	24,43	24,39	24,36	24,36	24,35	24,38	24,48	24,39	24,44	24,40	24,39	24,35	24,35	24,40	24,41	24,41	24,40	24,38	24,39	24,38	24,41	24,46	24,49	24,47	24,40	24,35	24,47	24,45	24,33	24,38	24,39	24,43	24,28	24,41	24,46	24,38	24,33	24,39	24,41	24,43	24,49	24,41	24,36	24,35	24,37	24,37	24,43	24,42	24,34	24,37	24,40	24,48	24,40	24,31	24,32	24,38	24,33	24,28	24,38	24,43	24,41	24,38	24,33	24,32	24,28	24,25	24,42	24,33	24,29	24,39	24,38	24,36	24,35	24,32	24,34	24,35	24,34	24,43	24,39	24,36	24,31	24,29	24,25	24,28	24,22	24,25	24,35	24,24	24,14	24,19	24,20	24,16	24,21	24,21	24,14	24,09	24,04	24,05	24,07	24,04	24,00	23,91	23,96	23,96	23,98	23,87	23,71	23,74	23,84	23,79	23,76	23,66	23,60	23,52	23,41	23,42	23,39	23,28	23,28	23,23	23,12	22,94	22,77	22,39	22,17	22,37	22,47	22,55	22,50	22,39	22,40	22,33	22,36	22,32	22,40	22,32	22,18	22,10	22,14	22,10	22,08	22,15	22,23	22,27	22,33	22,31	22,33	22,22	22,11	22,04	21,94	21,84	21,82	21,78	21,71	21,63	21,58	21,51	21,49	21,39	21,36	21,33	21,29	21,22	21,22	21,18	21,08	20,97	20,74	20,55	20,49	20,46	20,48	20,44	20,40	20,42	20,44	20,41	20,44	20,51	20,45	20,41	20,36	20,33	20,35	20,36	20,32	20,38	20,39	20,30	20,34	20,41	20,39	20,40	20,42	20,41	20,34	20,36	20,40	20,40	20,38	20,36	20,31	20,27	20,28	20,31	20,43	20,39	20,30	20,27	20,28	20,27	20,30	20,33	20,26	20,21	20,33	20,39	20,37	20,34	20,35	20,33	20,25	20,29	20,29	20,30	20,40	20,43	20,44	20,37	20,43	20,44	20,43	20,42	20,41	20,33	20,23	20,26	20,24	20,22	20,25	20,25	20,28	20,30	20,27	20,26	20,22	20,26	20,16	20,22	20,31	20,35	20,34	20,37	20,33	20,29	20,19	20,24	20,24	20,22	20,26	20,25	20,26	20,23	20,29	20,38	20,29	20,24	20,22	20,18	20,28	20,27	20,32	20,34	20,22	20,18	20,20	20,32	20,27	20,26	20,30	20,32	20,33	20,34	20,23	20,20	20,19	20,21	20,25	20,30	20,25	20,21	20,13	20,20	20,23	20,26	20,26	20,22	20,23	20,17	20,17	20,26	20,21	20,36	20,28	20,26	20,21	20,25	20,23	20,18	20,16	20,20	20,23	20,19	20,28	20,18	20,18	20,27	20,28	20,22	20,22	20,24	20,25	20,16	20,27	20,34	20,29	20,21	20,26	20,19	20,25	20,31	20,31	20,30	20,23	20,24	20,25	20,19	20,24	20,15	20,17	20,16	20,21	20,21	20,27	20,26	20,20	20,31	20,25	20,29	
20,24	20,25	20,17	20,23	20,29	20,17	20,26	20,28	20,27	20,21	20,36	20,35	20,27	20,28	20,39	20,48	20,36	20,21	20,32	20,33	20,26	20,30	20,35	20,32	20,33	20,28	20,22	20,29	20,27	20,24	20,22	20,25	20,26	20,31	20,32	20,40	20,41	20,34	20,33	20,29	20,29	20,32	20,33	20,27	20,35	20,34	20,34	20,27	20,30	20,30	20,30	20,24	20,38	20,36	20,30	20,28	20,35	20,39	20,37	20,40	20,36	20,34	20,29	20,30	20,32	20,38	20,31	20,33	20,35	20,30	20,29	20,36	20,42	20,42	20,39	20,27	20,33	20,43	20,37	20,34	20,35	20,34	20,36	20,29	20,36	20,43	20,32	20,31	20,29	20,35	20,40	20,48	20,39	20,42	20,42	20,37	20,37	20,34	20,47	20,47	20,45	20,36	20,39	20,40	20,35	20,41	20,41	20,35	20,33	20,41	20,42	20,39	20,38	20,42	20,38	20,49	20,45	20,33	20,42	20,42	20,43	20,45	20,45	20,35	20,31	20,50	20,48	20,40	20,39	20,35	20,31	20,42	20,43	20,48	20,49	20,44	20,48	20,44	20,40	20,48	20,45	20,54	20,54	20,50	20,50	20,53	20,56	20,59	20,55	20,52	20,64	20,67	20,71	20,78	20,92	20,98	20,86	20,73	20,70	20,78	20,78	20,64	20,61	20,56	20,54	20,53	20,51	20,56	20,71	20,95	20,77	20,60	20,66	20,60	20,62	20,59	20,54	20,59	20,64	20,70	20,71	20,72	20,72	20,77	20,90	21,02	21,33	21,67	21,88	22,08	22,15	22,16	22,24	22,26	22,37	22,53	22,56	22,51	22,44	22,49	22,58	22,61	22,65	22,63	22,64	22,50	22,23	22,09	22,10	22,12	22,14	22,18	22,22	22,28	22,34	22,40	22,37	22,39	22,47	22,52	22,59	22,59	22,55	22,45	22,17	22,19	22,63	22,82	23,01	23,16	23,19	23,27	23,35	23,42	23,48	23,57	23,56	23,50	23,58	23,67	23,72	23,71	23,71	23,77	23,77	23,82	23,86	23,94	23,98	24,02	24,02	23,96	24,06	24,09	24,05	24,12	24,15	24,16	24,18	24,19	24,19	24,21	24,24	24,29	24,28	24,33	24,33	24,30	24,25	24,33	24,29	24,36	24,33	24,34	24,37	24,40	24,43	24,39	24,41	24,41	24,37	24,43	24,40	24,31	24,40	24,48	24,44	24,45	24,46	24,43	24,43	24,41	24,36	24,33	24,39	24,35	24,44	24,46	24,38	24,44	24,36	24,35	24,41	24,43	24,45	24,41	24,42	24,34	24,36	24,40	24,40	24,44	24,42	24,45	24,39	24,37	24,41	24,44	24,36	24,35	24,39	24,43	24,40	24,38	24,45	24,40	24,33	24,43	24,39	24,38	24,40	24,44	24,41	24,33	24,39	24,37	24,41	24,39	24,34	24,31	24,34	24,42	24,37	24,29	24,32	24,32	24,32	24,30	24,27	24,36	24,33	24,38	24,38	24,32	24,34	24,30	24,36	24,35	24,28	24,35	24,37	24,35	24,34	24,26	24,27	24,33	24,28	24,27	24,32	24,35	24,30	24,24	24,23	24,22	24,27	24,31	24,34	24,29	24,18	24,15	24,14	24,12	24,15	24,15	24,08	24,01	23,98	24,05	24,03	23,91	23,88	23,92	23,88	23,90	23,87	23,84	23,73	23,73	23,79	23,74	23,72	23,69	23,52	23,51	23,43	23,43	23,41	23,35	23,24	23,16	23,01	22,85	22,58	22,26	22,24	22,59	22,56	22,57	22,57	22,44	22,49	22,38	22,37	22,32	22,31	22,32	22,22	22,12	22,18	22,15	22,06	22,14	22,35	22,52	22,71	22,71	22,78	22,71	22,54	22,44	22,23	22,12	22,09	21,99	21,91	21,79	21,71	21,69	21,70	21,66	21,51	21,45	21,39	21,37	21,31	21,32	21,19	21,03	20,80	20,63	20,54	20,51	20,53	20,49	20,42	20,38	20,35	20,42	20,47	20,45	20,47	20,48	20,40	20,33	20,33	20,43	20,43	20,41	20,38	20,31	20,27	20,35	20,37	20,37	20,43	20,33	20,28	20,28	20,36	20,37	20,42	20,35	20,34	20,31	20,30	20,34	20,37	20,29	20,31	20,22	20,34	20,31	20,34	20,37	20,35	20,31	20,34	20,36	20,36	20,30	20,33	20,33	20,35	20,31	20,35	20,42	20,56	20,76	20,84	20,76	20,62	20,56	20,46	20,37	20,30	20,26	20,20	20,26	20,13	20,12	20,24	20,22	20,29	20,25	20,30	20,30	20,24	20,26	20,15	20,21	20,28	20,31	20,28	20,34	20,30	20,31	20,33	20,25	20,27	20,23	20,24	20,25	20,27	20,21	20,21	20,20	20,28	20,24	20,31	20,26	20,27	20,28	20,31	20,33	20,31	20,28	20,26	20,30	20,24	20,19	20,25	20,22	20,26	20,25	20,23	20,21	20,25	20,29	20,23	20,29	20,30	20,20	20,16	20,22	20,36	20,23	20,20	20,28	20,24	20,23	20,24	20,23	20,26	20,32	20,27	20,21	20,22	20,28	20,24	20,23	20,20	20,16	20,29	20,17	20,24	20,20	20,18	20,27	20,26	20,17	20,11	20,20	20,23	20,17	20,30	20,44	20,37	20,24	20,19	20,17	20,18	20,20	20,31	20,34	20,35	20,37	20,32	20,22	20,21	20,23	20,19	20,15	20,22	20,30	20,24	20,24	20,23	20,31	20,27	20,23	
20,22	20,20	20,16	20,16	20,23	20,21	20,27	20,31	20,26	20,22	20,25	20,31	20,31	20,20	20,25	20,34	20,21	20,20	20,24	20,32	20,19	20,32	20,31	20,30	20,35	20,34	20,19	20,18	20,30	20,27	20,32	20,30	20,26	20,33	20,37	20,36	20,39	20,34	20,34	20,30	20,29	20,31	20,30	20,33	20,30	20,33	20,26	20,34	20,30	20,22	20,30	20,33	20,30	20,37	20,40	20,33	20,28	20,30	20,34	20,31	20,30	20,27	20,33	20,37	20,32	20,37	20,34	20,32	20,34	20,24	20,31	20,44	20,40	20,40	20,40	20,30	20,28	20,39	20,35	20,30	20,34	20,36	20,36	20,30	20,28	20,39	20,34	20,27	20,29	20,35	20,33	20,42	20,35	20,36	20,40	20,30	20,31	20,42	20,47	20,47	20,47	20,32	20,37	20,43	20,38	20,44	20,42	20,45	20,40	20,39	20,47	20,43	20,35	20,44	20,42	20,46	20,42	20,35	20,38	20,48	20,42	20,44	20,41	20,36	20,35	20,45	20,38	20,32	20,36	20,40	20,36	20,38	20,38	20,41	20,40	20,38	20,35	20,40	20,41	20,42	20,47	20,51	20,53	20,52	20,46	20,53	20,56	20,63	20,70	20,76	20,78	20,74	20,87	21,00	21,05	20,93	20,78	20,70	20,60	20,70	20,70	20,59	20,60	20,62	20,58	20,51	20,53	20,45	20,54	20,63	20,56	20,54	20,55	20,57	20,59	20,63	20,53	20,55	20,53	20,57	20,51	20,59	20,66	20,72	20,80	20,85	21,02	21,33	21,67	21,90	21,94	22,00	22,11	22,13	22,20	22,22	22,28	22,29	22,24	22,30	22,35	22,37	22,44	22,46	22,42	22,35	22,21	22,12	22,13	22,11	22,09	22,21	22,24	22,25	22,24	22,32	22,36	22,43	22,47	22,51	22,58	22,61	22,59	22,55	22,36	22,17	22,33	22,70	22,95	23,06	23,14	23,19	23,27	23,30	23,36	23,44	23,48	23,45	23,51	23,59	23,63	23,61	23,59	23,69	23,70	23,74	23,73	23,86	23,92	24,03	24,02	24,02	24,07	24,12	24,06	24,07	24,10	24,13	24,14	24,10	24,12	24,17	24,23	24,29	24,32	24,36	24,26	24,28	24,28	24,26	24,29	24,32	24,34	24,30	24,36	24,40	24,34	24,32	24,40	24,44	24,36	24,31	24,32	24,30	24,36	24,48	24,42	24,43	24,46	24,47	24,46	24,41	24,36	24,37	24,38	24,39	24,42	24,44	24,34	24,37	24,33	24,29	24,37	24,39	24,45	24,40	24,38	24,33	24,28	24,36	24,34	24,32	24,36	24,40	24,36	24,36	24,33	24,43	24,45	24,34	24,30	24,32	24,34	24,36	24,33	24,36	24,39	24,35	24,29	24,34	24,40	24,34	24,42	24,36	24,31	24,41	24,42	24,34	24,26	24,34	24,36	24,43	24,32	24,34	24,37	24,36	24,28	24,26	24,32	24,31	24,31	24,25	24,32	24,37	24,35	24,34	24,33	24,29	24,24	24,31	24,35	24,27	24,24	24,26	24,27	24,31	24,25	24,15	24,19	24,27	24,27	24,20	24,19	24,22	24,25	24,22	24,15	24,16	24,18	24,15	24,04	24,04	24,08	24,10	24,11	23,96	23,88	23,91	23,90	23,81	23,83	23,86	23,80	23,75	23,83	23,83	23,74	23,71	23,73	23,65	23,62	23,62	23,54	23,53	23,47	23,45	23,33	23,32	23,19	23,05	22,98	22,71	22,42	22,34	22,45	22,65	22,63	22,62	22,53	22,47	22,45	22,35	22,31	22,25	22,25	22,27	22,17	22,17	22,16	22,16	22,05	22,10	22,34	22,71	23,03	23,10	23,18	23,11	22,97	22,76	22,65	22,51	22,33	22,19	22,14	22,04	21,94	21,86	21,78	21,72	21,69	21,57	21,49	21,51	21,47	21,43	21,31	21,12	20,84	20,62	20,52	20,48	20,47	20,45	20,41	20,44	20,41	20,41	20,44	20,37	20,38	20,44	20,41	20,33	20,33	20,35	20,40	20,44	20,44	20,39	20,27	20,33	20,31	20,33	20,39	20,35	20,33	20,32	20,30	20,31	20,34	20,29	20,32	20,32	20,32	20,37	20,30	20,27	20,32	20,35	20,39	20,41	20,33	20,31	20,33	20,28	20,39	20,36	20,29	20,30	20,32	20,35	20,35	20,33	20,42	20,61	20,81	20,95	20,89	20,80	20,62	20,48	20,41	20,38	20,31	20,29	20,23	20,16	20,09	20,06	20,18	20,25	20,26	20,22	20,25	20,31	20,32	20,33	20,18	20,21	20,24	20,31	20,35	20,30	20,31	20,32	20,32	20,28	20,28	20,32	20,29	20,23	20,18	20,26	20,26	20,18	20,20	20,23	20,31	20,29	20,22	20,21	20,29	20,25	20,14	20,22	20,26	20,30	20,21	20,20	20,26	20,27	20,25	20,27	20,24	20,23	20,27	20,35	20,17	20,21	20,26	20,31	20,17	20,28	20,41	20,29	20,23	20,23	20,20	20,17	20,25	20,18	20,25	20,28	20,21	20,28	20,31	20,32	20,29	20,23	20,28	20,15	20,23	20,17	20,18	20,16	20,19	20,28	20,30	20,18	20,18	20,20	20,19	20,17	20,25	20,29	20,23	20,25	20,21	20,24	20,19	20,22	20,29	20,24	20,27	20,27	20,22	20,18	20,18	20,24	20,25	20,19	20,27	20,32	20,13	20,09	20,24	20,32	20,25	20,21
[truncated: 1,444,217 more chars]
