# Supplementary material for: A novel phased-array thermography concept for non-destructive testing
Source: Sci Rep. 2025 Nov 7;15:39144. doi: 10.1038/s41598-025-26380-8 (PMC12594793; doi:10.1038/s41598-025-26380-8)
Supplement: Supplementary file 2 — Supplementary Information 2. [file 41598_2025_26380_MOESM2_ESM.zip › Supplementary_Data/2-Experimental/1-Composite_Plate/PAT_DT_1s_TUp_40s/Impact 2_0028_28.asc]

[Settings]
Version=3
ImageWidth=640
ImageHeight=480
ShotRange=15.00;35.00
CalibRange=-40.00;120.00
TempUnit=�C

[MeasDefs]
ID=Avg	Min	Max	Span	SDev
R1=23.45	20,39	25,73	5,34	1,07

[Data]
20,46	20,16	20,16	20,25	20,22	20,25	20,30	20,25	20,19	20,29	20,34	20,26	20,32	20,36	20,26	20,31	20,39	20,35	20,23	20,19	20,23	20,30	20,34	20,32	20,31	20,26	20,19	20,28	20,36	20,42	20,32	20,22	20,33	20,29	20,28	20,41	20,30	20,24	20,28	20,38	20,28	20,35	20,34	20,26	20,35	20,32	20,41	20,39	20,38	20,33	20,39	20,41	20,40	20,42	20,43	20,33	20,32	20,49	20,34	20,35	20,39	20,37	20,31	20,32	20,33	20,35	20,31	20,30	20,39	20,31	20,30	20,42	20,43	20,34	20,33	20,40	20,37	20,41	20,34	20,32	20,24	20,21	20,18	20,29	20,30	20,22	20,19	20,34	20,40	20,42	20,40	20,34	20,30	20,39	20,29	20,26	20,40	20,41	20,37	20,31	20,31	20,32	20,31	20,26	20,36	20,38	20,33	20,41	20,37	20,36	20,38	20,29	20,26	20,40	20,42	20,38	20,39	20,37	20,39	20,34	20,33	20,28	20,37	20,38	20,39	20,34	20,26	20,28	20,35	20,45	20,37	20,30	20,38	20,34	20,33	20,33	20,26	20,32	20,35	20,40	20,38	20,46	20,43	20,32	20,40	20,43	20,32	20,22	20,31	20,33	20,39	20,37	20,24	20,33	20,49	20,48	20,36	20,40	20,40	20,33	20,31	20,31	20,37	20,44	20,38	20,30	20,24	20,35	20,42	20,42	20,33	20,33	20,33	20,25	20,33	20,41	20,32	20,32	20,41	20,37	20,35	20,35	20,38	20,40	20,44	20,42	20,37	20,39	20,41	20,40	20,40	20,35	20,30	20,33	20,39	20,44	20,33	20,39	20,37	20,38	20,37	20,42	20,39	20,40	20,39	20,35	20,38	20,38	20,36	20,47	20,42	20,41	20,34	20,34	20,44	20,42	20,39	20,40	20,39	20,39	20,40	20,36	20,43	20,44	20,36	20,32	20,39	20,46	20,46	20,43	20,46	20,42	20,41	20,42	20,44	20,44	20,48	20,48	20,39	20,41	20,43	20,40	20,43	20,41	20,43	20,40	20,36	20,37	20,52	20,47	20,42	20,40	20,38	20,38	20,41	20,39	20,41	20,41	20,40	20,33	20,28	20,39	20,42	20,50	20,48	20,44	20,39	20,42	20,40	20,29	20,29	20,33	20,37	20,38	20,43	20,30	20,33	20,40	20,39	20,44	20,37	20,29	20,26	20,41	20,43	20,40	20,37	20,30	20,25	20,31	20,34	20,36	20,35	20,38	20,42	20,40	20,38	20,44	20,40	20,40	20,40	20,42	20,33	20,25	20,33	20,38	20,42	20,42	20,40	20,36	20,38	20,35	20,39	20,42	20,33	20,35	20,32	20,39	20,40	20,34	20,36	20,43	20,42	20,35	20,30	20,40	20,36	20,38	20,38	20,37	20,44	20,37	20,29	20,34	20,41	20,37	20,37	20,36	20,30	20,36	20,34	20,42	20,42	20,38	20,43	20,41	20,38	20,42	20,36	20,43	20,40	20,37	20,43	20,36	20,40	20,37	20,40	20,51	20,42	20,43	20,45	20,40	20,35	20,39	20,36	20,37	20,45	20,43	20,39	20,42	20,46	20,46	20,46	20,43	20,40	20,36	20,43	20,43	20,46	20,46	20,40	20,31	20,36	20,35	20,43	20,44	20,29	20,39	20,40	20,34	20,46	20,53	20,43	20,34	20,40	20,45	20,41	20,41	20,40	20,43	20,40	20,30	20,39	20,43	20,37	20,35	20,38	20,38	20,40	20,30	20,42	20,50	20,43	20,39	20,35	20,41	20,44	20,45	20,42	20,35	20,43	20,38	20,34	20,33	20,33	20,40	20,45	20,43	20,37	20,42	20,41	20,43	20,35	20,38	20,48	20,39	20,27	20,31	20,40	20,38	20,44	20,46	20,46	20,37	20,33	20,28	20,38	20,42	20,38	20,33	20,35	20,37	20,42	20,39	20,42	20,52	20,40	20,32	20,36	20,31	20,41	20,43	20,44	20,47	20,51	20,39	20,31	20,35	20,36	20,36	20,39	20,37	20,38	20,38	20,40	20,39	20,36	20,44	20,37	20,28	20,29	20,38	20,33	20,28	20,38	20,33	20,37	20,38	20,38	20,40	20,37	20,36	20,35	20,36	20,33	20,31	20,35	20,44	20,35	20,35	20,40	20,44	20,40	20,37	20,37	20,31	20,43	20,41	20,31	20,37	20,29	20,31	20,47	20,40	20,32	20,32	20,35	20,31	20,31	20,27	20,33	20,41	20,45	20,40	20,37	20,33	20,36	20,32	20,33	20,38	20,37	20,35	20,41	20,37	20,33	20,27	20,30	20,30	20,31	20,32	20,30	20,33	20,38	20,26	20,31	20,38	20,39	20,39	20,37	20,37	20,35	20,31	20,36	20,36	20,35	20,35	20,35	20,33	20,42	20,39	20,41	20,30	20,34	20,45	20,32	20,31	20,41	20,48	20,40	20,38	20,29	20,30	20,34	20,41	20,31	20,32	20,29	20,29	20,28	20,35	20,31	20,23	20,22	20,35	20,33	20,27	20,21	20,25	20,18	20,27	20,38	20,33	20,29	20,31	20,29	20,22	20,27	20,20	20,30	20,19	20,21	20,25	20,28	20,26	20,25	20,31	20,33	20,34	20,25	20,24	20,31	20,21	20,19	20,28	20,25	20,31	20,35	20,31	20,30	20,20	20,20	20,26	20,24	20,31	20,30	20,25	20,22	20,21	20,20	20,21	20,37	20,29	20,27	20,23	20,17	20,14	20,15	20,22	20,15	20,19	
20,25	20,20	20,04	20,28	20,31	20,25	20,30	20,30	20,19	20,28	20,29	20,25	20,26	20,41	20,34	20,33	20,37	20,32	20,25	20,22	20,22	20,26	20,30	20,22	20,34	20,40	20,31	20,33	20,40	20,45	20,34	20,26	20,30	20,37	20,34	20,44	20,36	20,22	20,30	20,36	20,29	20,32	20,32	20,29	20,31	20,37	20,42	20,36	20,47	20,48	20,43	20,33	20,31	20,29	20,47	20,46	20,36	20,36	20,35	20,35	20,44	20,34	20,26	20,31	20,37	20,35	20,30	20,27	20,36	20,28	20,24	20,36	20,39	20,45	20,43	20,40	20,31	20,39	20,37	20,41	20,26	20,24	20,25	20,21	20,29	20,29	20,26	20,34	20,34	20,35	20,42	20,35	20,33	20,34	20,36	20,36	20,35	20,41	20,41	20,39	20,35	20,37	20,33	20,28	20,33	20,39	20,41	20,41	20,33	20,30	20,45	20,36	20,30	20,42	20,54	20,48	20,45	20,40	20,41	20,33	20,32	20,31	20,34	20,36	20,30	20,35	20,31	20,34	20,32	20,39	20,38	20,32	20,32	20,28	20,32	20,32	20,27	20,22	20,36	20,36	20,38	20,39	20,37	20,40	20,40	20,42	20,34	20,28	20,32	20,41	20,46	20,40	20,30	20,28	20,49	20,51	20,40	20,40	20,44	20,43	20,34	20,35	20,31	20,42	20,42	20,39	20,37	20,39	20,45	20,45	20,32	20,34	20,40	20,36	20,37	20,42	20,39	20,34	20,37	20,40	20,36	20,35	20,36	20,37	20,34	20,39	20,43	20,45	20,46	20,37	20,38	20,40	20,28	20,31	20,33	20,41	20,40	20,42	20,48	20,29	20,33	20,37	20,45	20,37	20,33	20,29	20,32	20,31	20,40	20,43	20,41	20,40	20,40	20,32	20,28	20,43	20,42	20,37	20,38	20,34	20,36	20,44	20,45	20,39	20,34	20,35	20,41	20,48	20,49	20,43	20,40	20,51	20,44	20,37	20,34	20,46	20,41	20,46	20,42	20,43	20,41	20,36	20,37	20,41	20,46	20,36	20,32	20,40	20,54	20,53	20,37	20,39	20,44	20,39	20,41	20,43	20,48	20,43	20,42	20,33	20,26	20,39	20,46	20,50	20,50	20,47	20,42	20,38	20,41	20,40	20,30	20,25	20,30	20,40	20,42	20,31	20,31	20,37	20,45	20,45	20,45	20,35	20,33	20,42	20,42	20,33	20,34	20,23	20,26	20,31	20,37	20,34	20,35	20,36	20,37	20,48	20,39	20,43	20,41	20,43	20,35	20,32	20,32	20,34	20,29	20,33	20,37	20,44	20,42	20,38	20,34	20,40	20,40	20,50	20,36	20,32	20,34	20,39	20,47	20,37	20,43	20,47	20,40	20,37	20,32	20,41	20,38	20,34	20,39	20,39	20,44	20,40	20,33	20,41	20,43	20,39	20,43	20,39	20,36	20,41	20,48	20,43	20,39	20,37	20,40	20,42	20,43	20,40	20,38	20,39	20,36	20,33	20,37	20,36	20,41	20,39	20,38	20,53	20,44	20,43	20,56	20,42	20,35	20,32	20,35	20,44	20,53	20,48	20,39	20,40	20,41	20,43	20,43	20,43	20,42	20,38	20,36	20,38	20,46	20,48	20,38	20,29	20,33	20,32	20,40	20,38	20,31	20,41	20,41	20,30	20,40	20,45	20,44	20,32	20,30	20,36	20,43	20,42	20,40	20,38	20,40	20,36	20,33	20,39	20,38	20,34	20,43	20,34	20,36	20,32	20,38	20,47	20,44	20,35	20,38	20,38	20,39	20,36	20,39	20,38	20,35	20,34	20,35	20,39	20,38	20,43	20,45	20,43	20,33	20,45	20,46	20,47	20,46	20,40	20,45	20,41	20,38	20,38	20,35	20,39	20,42	20,41	20,35	20,38	20,35	20,27	20,35	20,41	20,42	20,43	20,35	20,37	20,46	20,46	20,43	20,44	20,41	20,41	20,39	20,39	20,47	20,44	20,44	20,45	20,44	20,39	20,32	20,30	20,33	20,28	20,32	20,27	20,37	20,32	20,36	20,37	20,33	20,32	20,34	20,21	20,22	20,38	20,33	20,25	20,40	20,35	20,32	20,36	20,38	20,40	20,33	20,32	20,38	20,37	20,29	20,27	20,34	20,51	20,40	20,34	20,39	20,42	20,36	20,38	20,30	20,21	20,37	20,42	20,33	20,38	20,35	20,26	20,37	20,34	20,23	20,27	20,27	20,38	20,42	20,45	20,38	20,40	20,41	20,31	20,33	20,35	20,31	20,36	20,34	20,31	20,34	20,36	20,38	20,35	20,34	20,27	20,36	20,39	20,42	20,40	20,29	20,36	20,40	20,33	20,30	20,33	20,36	20,40	20,29	20,27	20,40	20,28	20,32	20,44	20,35	20,23	20,39	20,34	20,41	20,36	20,35	20,34	20,33	20,39	20,33	20,25	20,37	20,38	20,30	20,24	20,26	20,39	20,29	20,34	20,32	20,29	20,31	20,35	20,30	20,28	20,30	20,25	20,28	20,38	20,36	20,36	20,31	20,29	20,23	20,23	20,36	20,29	20,29	20,41	20,35	20,25	20,21	20,18	20,24	20,28	20,27	20,39	20,34	20,27	20,28	20,29	20,28	20,34	20,36	20,23	20,25	20,20	20,16	20,22	20,34	20,33	20,21	20,22	20,36	20,31	20,24	20,27	20,26	20,27	20,22	20,15	20,24	20,29	20,28	20,26	20,32	20,32	20,28	20,23	20,17	20,28	20,20	20,17	20,22	20,20	
20,25	20,24	20,16	20,20	20,28	20,30	20,34	20,24	20,26	20,26	20,17	20,17	20,23	20,28	20,36	20,29	20,37	20,37	20,34	20,36	20,20	20,23	20,31	20,29	20,38	20,40	20,31	20,28	20,36	20,34	20,30	20,32	20,31	20,32	20,32	20,31	20,33	20,21	20,32	20,43	20,39	20,23	20,24	20,28	20,36	20,45	20,40	20,27	20,34	20,35	20,36	20,32	20,34	20,32	20,42	20,34	20,33	20,29	20,34	20,39	20,42	20,37	20,29	20,28	20,31	20,27	20,35	20,29	20,39	20,32	20,32	20,36	20,36	20,42	20,40	20,34	20,28	20,31	20,25	20,26	20,26	20,25	20,28	20,25	20,29	20,28	20,34	20,35	20,31	20,42	20,49	20,35	20,28	20,37	20,41	20,36	20,33	20,35	20,39	20,41	20,42	20,43	20,39	20,27	20,37	20,46	20,42	20,44	20,45	20,42	20,31	20,39	20,37	20,39	20,52	20,53	20,47	20,32	20,33	20,36	20,29	20,35	20,40	20,40	20,35	20,33	20,32	20,35	20,36	20,32	20,39	20,34	20,30	20,25	20,32	20,34	20,29	20,33	20,42	20,50	20,40	20,39	20,35	20,41	20,46	20,43	20,42	20,38	20,37	20,46	20,51	20,37	20,31	20,31	20,39	20,47	20,38	20,37	20,32	20,46	20,41	20,41	20,34	20,38	20,38	20,29	20,43	20,40	20,43	20,41	20,33	20,35	20,33	20,37	20,31	20,46	20,37	20,44	20,34	20,31	20,39	20,35	20,38	20,35	20,30	20,34	20,39	20,38	20,37	20,37	20,34	20,39	20,30	20,31	20,32	20,35	20,40	20,44	20,41	20,36	20,32	20,38	20,48	20,46	20,33	20,28	20,35	20,37	20,33	20,35	20,40	20,40	20,39	20,37	20,35	20,42	20,49	20,38	20,41	20,39	20,46	20,44	20,46	20,46	20,43	20,39	20,33	20,37	20,37	20,42	20,39	20,47	20,52	20,35	20,35	20,44	20,42	20,32	20,39	20,38	20,45	20,44	20,40	20,47	20,49	20,42	20,37	20,43	20,46	20,47	20,44	20,44	20,42	20,40	20,35	20,38	20,38	20,40	20,34	20,37	20,35	20,35	20,40	20,49	20,46	20,43	20,43	20,44	20,45	20,45	20,47	20,40	20,30	20,38	20,46	20,37	20,44	20,43	20,38	20,46	20,43	20,34	20,37	20,41	20,41	20,36	20,41	20,28	20,33	20,42	20,42	20,41	20,37	20,34	20,36	20,42	20,44	20,45	20,42	20,41	20,42	20,41	20,38	20,41	20,39	20,32	20,37	20,43	20,47	20,41	20,36	20,44	20,29	20,40	20,43	20,38	20,41	20,40	20,40	20,36	20,39	20,47	20,38	20,35	20,39	20,40	20,42	20,34	20,41	20,41	20,38	20,40	20,35	20,41	20,45	20,44	20,46	20,46	20,39	20,48	20,51	20,48	20,42	20,44	20,40	20,40	20,39	20,34	20,34	20,39	20,38	20,37	20,34	20,36	20,40	20,35	20,39	20,46	20,45	20,38	20,45	20,42	20,27	20,29	20,43	20,49	20,41	20,41	20,49	20,41	20,43	20,45	20,46	20,40	20,39	20,37	20,31	20,34	20,38	20,42	20,42	20,31	20,33	20,39	20,44	20,41	20,36	20,40	20,46	20,42	20,39	20,39	20,37	20,38	20,42	20,39	20,47	20,47	20,47	20,38	20,38	20,41	20,40	20,41	20,45	20,43	20,35	20,29	20,35	20,33	20,43	20,46	20,42	20,33	20,31	20,39	20,39	20,36	20,39	20,42	20,39	20,33	20,35	20,39	20,48	20,44	20,42	20,37	20,30	20,48	20,43	20,42	20,51	20,47	20,36	20,33	20,38	20,43	20,41	20,38	20,42	20,44	20,31	20,34	20,35	20,27	20,31	20,39	20,41	20,40	20,37	20,36	20,42	20,47	20,50	20,43	20,39	20,45	20,46	20,36	20,42	20,43	20,42	20,40	20,43	20,40	20,42	20,37	20,39	20,35	20,30	20,28	20,44	20,39	20,40	20,40	20,38	20,33	20,38	20,33	20,29	20,39	20,33	20,32	20,40	20,39	20,29	20,30	20,35	20,30	20,28	20,28	20,36	20,34	20,33	20,34	20,36	20,44	20,37	20,30	20,36	20,36	20,40	20,38	20,29	20,25	20,39	20,45	20,38	20,32	20,30	20,30	20,35	20,34	20,34	20,32	20,36	20,39	20,36	20,49	20,42	20,40	20,37	20,37	20,26	20,32	20,34	20,42	20,36	20,34	20,31	20,41	20,44	20,39	20,41	20,33	20,35	20,40	20,34	20,33	20,31	20,31	20,36	20,44	20,36	20,29	20,26	20,42	20,34	20,32	20,32	20,28	20,32	20,41	20,41	20,34	20,43	20,38	20,30	20,38	20,30	20,32	20,30	20,35	20,37	20,33	20,39	20,38	20,28	20,25	20,31	20,27	20,26	20,34	20,31	20,26	20,28	20,34	20,33	20,27	20,29	20,27	20,31	20,36	20,39	20,34	20,32	20,37	20,28	20,25	20,29	20,26	20,26	20,28	20,26	20,29	20,32	20,18	20,33	20,36	20,30	20,40	20,39	20,31	20,27	20,26	20,35	20,27	20,27	20,31	20,28	20,28	20,28	20,21	20,22	20,31	20,24	20,29	20,34	20,36	20,35	20,28	20,24	20,30	20,26	20,22	20,23	20,25	20,26	20,26	20,30	20,20	20,27	20,34	20,25	20,22	20,29	20,27	20,22	20,26	
20,31	20,20	20,21	20,16	20,20	20,23	20,26	20,23	20,20	20,29	20,22	20,25	20,24	20,22	20,34	20,30	20,28	20,36	20,37	20,34	20,19	20,22	20,31	20,33	20,38	20,28	20,24	20,27	20,34	20,29	20,36	20,33	20,31	20,31	20,33	20,28	20,22	20,26	20,26	20,43	20,37	20,28	20,21	20,21	20,33	20,37	20,30	20,28	20,29	20,37	20,38	20,44	20,34	20,32	20,33	20,29	20,28	20,27	20,30	20,39	20,38	20,38	20,43	20,42	20,33	20,36	20,36	20,31	20,35	20,34	20,35	20,45	20,43	20,45	20,33	20,31	20,32	20,41	20,20	20,24	20,31	20,25	20,21	20,29	20,29	20,35	20,32	20,34	20,22	20,36	20,46	20,33	20,28	20,40	20,44	20,31	20,26	20,33	20,29	20,32	20,36	20,40	20,37	20,22	20,28	20,37	20,35	20,39	20,39	20,47	20,37	20,29	20,35	20,34	20,47	20,46	20,37	20,26	20,26	20,36	20,26	20,27	20,44	20,36	20,34	20,38	20,33	20,32	20,32	20,38	20,38	20,37	20,28	20,18	20,27	20,37	20,29	20,40	20,42	20,45	20,38	20,30	20,27	20,32	20,42	20,51	20,41	20,39	20,36	20,34	20,36	20,37	20,34	20,32	20,39	20,44	20,27	20,32	20,38	20,39	20,39	20,32	20,38	20,41	20,37	20,28	20,26	20,35	20,40	20,38	20,40	20,32	20,25	20,33	20,32	20,34	20,32	20,38	20,44	20,31	20,34	20,29	20,35	20,34	20,39	20,34	20,36	20,38	20,33	20,42	20,37	20,34	20,33	20,43	20,47	20,47	20,45	20,38	20,35	20,39	20,39	20,43	20,45	20,40	20,34	20,28	20,37	20,42	20,39	20,35	20,36	20,37	20,38	20,34	20,38	20,36	20,52	20,44	20,41	20,42	20,43	20,40	20,42	20,35	20,35	20,32	20,37	20,44	20,42	20,42	20,55	20,51	20,50	20,46	20,38	20,40	20,39	20,35	20,37	20,35	20,37	20,42	20,42	20,47	20,47	20,43	20,37	20,41	20,40	20,42	20,50	20,43	20,44	20,46	20,37	20,33	20,38	20,46	20,45	20,37	20,32	20,32	20,41	20,47	20,45	20,41	20,44	20,36	20,39	20,46	20,47	20,49	20,43	20,34	20,46	20,43	20,38	20,40	20,40	20,39	20,39	20,37	20,44	20,44	20,43	20,44	20,44	20,34	20,39	20,36	20,38	20,40	20,37	20,33	20,32	20,36	20,46	20,39	20,44	20,51	20,44	20,46	20,43	20,37	20,45	20,39	20,38	20,43	20,41	20,39	20,43	20,40	20,33	20,35	20,44	20,35	20,40	20,45	20,42	20,34	20,40	20,49	20,38	20,39	20,38	20,44	20,40	20,44	20,48	20,36	20,36	20,41	20,43	20,37	20,46	20,46	20,45	20,45	20,40	20,43	20,46	20,49	20,46	20,43	20,38	20,43	20,40	20,39	20,34	20,37	20,37	20,42	20,46	20,39	20,40	20,42	20,36	20,43	20,47	20,38	20,39	20,41	20,34	20,35	20,45	20,51	20,42	20,43	20,43	20,47	20,43	20,39	20,45	20,40	20,34	20,42	20,40	20,36	20,39	20,38	20,38	20,35	20,36	20,43	20,48	20,42	20,36	20,36	20,38	20,43	20,38	20,36	20,41	20,44	20,47	20,49	20,45	20,41	20,45	20,47	20,38	20,35	20,37	20,45	20,41	20,41	20,39	20,31	20,35	20,40	20,37	20,43	20,43	20,39	20,36	20,41	20,36	20,41	20,37	20,35	20,42	20,37	20,35	20,40	20,50	20,49	20,44	20,39	20,34	20,45	20,46	20,42	20,45	20,47	20,35	20,29	20,33	20,38	20,46	20,39	20,32	20,35	20,38	20,32	20,33	20,32	20,33	20,43	20,43	20,39	20,39	20,37	20,38	20,38	20,46	20,43	20,37	20,43	20,44	20,37	20,44	20,44	20,45	20,45	20,42	20,42	20,38	20,39	20,37	20,40	20,39	20,42	20,45	20,47	20,41	20,38	20,41	20,41	20,34	20,31	20,32	20,36	20,33	20,28	20,34	20,38	20,41	20,36	20,41	20,31	20,21	20,27	20,36	20,31	20,35	20,33	20,39	20,35	20,35	20,32	20,32	20,33	20,36	20,36	20,28	20,23	20,37	20,49	20,36	20,36	20,28	20,29	20,38	20,30	20,37	20,44	20,31	20,37	20,34	20,39	20,42	20,38	20,35	20,33	20,33	20,28	20,28	20,34	20,33	20,32	20,34	20,35	20,40	20,31	20,39	20,41	20,38	20,38	20,29	20,28	20,31	20,33	20,30	20,41	20,45	20,30	20,23	20,36	20,42	20,36	20,39	20,31	20,30	20,37	20,32	20,38	20,51	20,46	20,31	20,23	20,31	20,37	20,34	20,37	20,32	20,37	20,38	20,47	20,33	20,29	20,29	20,26	20,20	20,34	20,31	20,26	20,21	20,28	20,36	20,34	20,26	20,27	20,33	20,31	20,34	20,30	20,28	20,33	20,27	20,25	20,25	20,21	20,30	20,37	20,31	20,29	20,37	20,35	20,33	20,42	20,30	20,30	20,33	20,24	20,26	20,27	20,31	20,29	20,21	20,24	20,31	20,22	20,19	20,20	20,27	20,30	20,31	20,41	20,34	20,37	20,32	20,33	20,24	20,29	20,23	20,20	20,24	20,19	20,19	20,18	20,19	20,28	20,28	20,24	20,16	20,17	20,14	20,20	20,23	20,24	
20,30	20,22	20,22	20,28	20,26	20,15	20,19	20,19	20,21	20,26	20,26	20,23	20,20	20,23	20,25	20,20	20,18	20,32	20,37	20,27	20,15	20,17	20,27	20,26	20,23	20,23	20,17	20,27	20,36	20,36	20,44	20,43	20,34	20,30	20,28	20,28	20,27	20,29	20,33	20,36	20,29	20,23	20,29	20,32	20,25	20,30	20,33	20,31	20,33	20,39	20,46	20,38	20,33	20,31	20,22	20,24	20,27	20,23	20,32	20,43	20,38	20,32	20,47	20,51	20,32	20,39	20,39	20,26	20,36	20,35	20,38	20,36	20,36	20,42	20,39	20,36	20,29	20,34	20,32	20,24	20,27	20,30	20,32	20,33	20,29	20,21	20,19	20,34	20,32	20,25	20,36	20,32	20,32	20,36	20,35	20,32	20,30	20,32	20,27	20,27	20,32	20,35	20,33	20,19	20,25	20,40	20,36	20,41	20,38	20,33	20,37	20,33	20,33	20,33	20,43	20,47	20,41	20,38	20,28	20,41	20,29	20,31	20,37	20,31	20,31	20,35	20,30	20,31	20,42	20,42	20,38	20,24	20,28	20,29	20,25	20,33	20,31	20,35	20,39	20,43	20,37	20,28	20,28	20,31	20,31	20,37	20,35	20,29	20,29	20,35	20,34	20,26	20,16	20,30	20,31	20,41	20,30	20,35	20,37	20,33	20,38	20,38	20,36	20,40	20,34	20,23	20,31	20,37	20,41	20,37	20,33	20,33	20,31	20,38	20,32	20,35	20,35	20,39	20,38	20,25	20,24	20,32	20,36	20,39	20,37	20,42	20,43	20,38	20,38	20,41	20,38	20,26	20,36	20,38	20,43	20,46	20,50	20,45	20,34	20,33	20,37	20,43	20,47	20,34	20,28	20,25	20,40	20,46	20,48	20,42	20,42	20,41	20,36	20,39	20,40	20,38	20,47	20,48	20,38	20,42	20,37	20,31	20,36	20,38	20,35	20,29	20,34	20,44	20,44	20,41	20,47	20,56	20,47	20,43	20,43	20,41	20,41	20,37	20,41	20,41	20,31	20,30	20,36	20,45	20,43	20,45	20,38	20,45	20,37	20,38	20,44	20,43	20,33	20,38	20,45	20,43	20,41	20,52	20,38	20,29	20,31	20,31	20,37	20,47	20,40	20,44	20,41	20,34	20,36	20,45	20,44	20,45	20,43	20,29	20,37	20,38	20,36	20,35	20,35	20,34	20,40	20,38	20,40	20,43	20,47	20,37	20,32	20,37	20,38	20,43	20,39	20,37	20,41	20,36	20,38	20,30	20,39	20,39	20,42	20,52	20,45	20,44	20,42	20,39	20,36	20,26	20,36	20,47	20,48	20,41	20,45	20,39	20,35	20,46	20,35	20,35	20,37	20,42	20,46	20,37	20,37	20,52	20,43	20,39	20,34	20,32	20,36	20,39	20,39	20,31	20,38	20,44	20,48	20,45	20,45	20,47	20,44	20,37	20,31	20,37	20,39	20,45	20,42	20,38	20,40	20,41	20,40	20,37	20,34	20,33	20,40	20,47	20,50	20,45	20,40	20,38	20,44	20,38	20,45	20,42	20,39	20,41	20,35	20,38	20,36	20,46	20,43	20,45	20,41	20,40	20,44	20,39	20,45	20,39	20,40	20,43	20,37	20,33	20,35	20,30	20,38	20,34	20,38	20,40	20,51	20,35	20,27	20,38	20,34	20,41	20,35	20,34	20,42	20,38	20,46	20,49	20,40	20,41	20,46	20,49	20,39	20,36	20,34	20,36	20,37	20,35	20,43	20,39	20,37	20,33	20,34	20,40	20,40	20,45	20,48	20,43	20,40	20,43	20,49	20,42	20,46	20,42	20,38	20,41	20,45	20,43	20,36	20,32	20,38	20,37	20,43	20,46	20,42	20,33	20,34	20,46	20,37	20,32	20,36	20,42	20,38	20,38	20,34	20,33	20,32	20,39	20,45	20,44	20,39	20,41	20,44	20,38	20,36	20,38	20,39	20,39	20,32	20,37	20,36	20,40	20,47	20,48	20,45	20,41	20,35	20,41	20,36	20,33	20,37	20,34	20,29	20,37	20,43	20,39	20,37	20,34	20,39	20,42	20,43	20,28	20,29	20,43	20,40	20,28	20,35	20,30	20,40	20,41	20,47	20,36	20,31	20,33	20,38	20,33	20,32	20,30	20,35	20,36	20,37	20,42	20,44	20,37	20,27	20,29	20,38	20,39	20,36	20,42	20,36	20,30	20,34	20,30	20,23	20,28	20,33	20,44	20,39	20,36	20,33	20,37	20,41	20,35	20,33	20,39	20,31	20,33	20,34	20,27	20,30	20,30	20,33	20,27	20,32	20,28	20,35	20,40	20,36	20,30	20,26	20,36	20,36	20,34	20,41	20,42	20,41	20,34	20,22	20,35	20,32	20,36	20,39	20,35	20,32	20,41	20,37	20,33	20,33	20,39	20,38	20,29	20,29	20,43	20,44	20,40	20,39	20,29	20,38	20,34	20,27	20,22	20,30	20,27	20,31	20,30	20,32	20,29	20,34	20,41	20,41	20,30	20,29	20,29	20,30	20,33	20,36	20,26	20,24	20,25	20,27	20,24	20,32	20,25	20,20	20,41	20,41	20,35	20,35	20,35	20,33	20,34	20,38	20,28	20,20	20,17	20,20	20,27	20,32	20,32	20,26	20,25	20,31	20,25	20,16	20,18	20,32	20,34	20,36	20,36	20,24	20,31	20,36	20,32	20,32	20,22	20,26	20,21	20,25	20,25	20,21	20,21	20,16	20,21	20,28	20,17	20,10	20,15	20,23	20,19	20,21	20,30	
20,20	20,22	20,20	20,19	20,22	20,12	20,24	20,17	20,21	20,29	20,34	20,26	20,18	20,18	20,21	20,16	20,13	20,23	20,31	20,24	20,15	20,17	20,30	20,22	20,20	20,30	20,30	20,24	20,36	20,36	20,38	20,38	20,31	20,28	20,27	20,29	20,33	20,30	20,32	20,26	20,23	20,23	20,23	20,32	20,19	20,28	20,32	20,29	20,33	20,35	20,28	20,38	20,31	20,39	20,33	20,26	20,33	20,32	20,29	20,34	20,36	20,30	20,40	20,38	20,22	20,25	20,23	20,21	20,35	20,30	20,34	20,42	20,43	20,38	20,37	20,37	20,33	20,36	20,37	20,31	20,28	20,31	20,33	20,38	20,28	20,19	20,21	20,32	20,29	20,32	20,34	20,22	20,37	20,34	20,34	20,33	20,27	20,32	20,28	20,35	20,32	20,36	20,36	20,34	20,35	20,34	20,32	20,31	20,33	20,34	20,34	20,30	20,31	20,43	20,41	20,44	20,45	20,39	20,39	20,35	20,37	20,36	20,40	20,38	20,31	20,42	20,40	20,33	20,34	20,39	20,30	20,28	20,30	20,35	20,36	20,26	20,23	20,29	20,23	20,34	20,39	20,44	20,39	20,29	20,32	20,26	20,29	20,26	20,32	20,53	20,47	20,34	20,25	20,34	20,39	20,40	20,39	20,37	20,41	20,36	20,39	20,40	20,33	20,35	20,37	20,31	20,29	20,37	20,40	20,45	20,32	20,37	20,35	20,35	20,37	20,44	20,34	20,37	20,39	20,41	20,37	20,33	20,41	20,37	20,33	20,35	20,36	20,44	20,37	20,44	20,32	20,32	20,40	20,34	20,36	20,44	20,47	20,48	20,38	20,32	20,34	20,42	20,44	20,37	20,28	20,23	20,39	20,43	20,46	20,48	20,38	20,42	20,38	20,39	20,49	20,40	20,46	20,43	20,36	20,48	20,42	20,37	20,34	20,43	20,53	20,41	20,43	20,47	20,44	20,44	20,45	20,43	20,43	20,37	20,37	20,33	20,41	20,42	20,46	20,38	20,37	20,36	20,43	20,55	20,44	20,43	20,46	20,46	20,50	20,43	20,48	20,35	20,36	20,36	20,43	20,49	20,49	20,50	20,39	20,32	20,36	20,36	20,35	20,41	20,37	20,41	20,42	20,40	20,44	20,38	20,29	20,33	20,37	20,35	20,34	20,33	20,32	20,36	20,36	20,40	20,42	20,38	20,32	20,28	20,41	20,34	20,27	20,36	20,41	20,43	20,44	20,43	20,41	20,36	20,38	20,30	20,30	20,39	20,46	20,46	20,44	20,43	20,41	20,38	20,33	20,23	20,29	20,45	20,48	20,42	20,43	20,38	20,40	20,48	20,41	20,36	20,36	20,37	20,42	20,44	20,37	20,42	20,35	20,31	20,36	20,43	20,33	20,38	20,44	20,37	20,38	20,47	20,47	20,45	20,45	20,40	20,36	20,31	20,24	20,34	20,39	20,50	20,35	20,35	20,38	20,34	20,33	20,44	20,36	20,33	20,39	20,48	20,44	20,36	20,40	20,40	20,41	20,42	20,40	20,42	20,36	20,31	20,31	20,38	20,38	20,29	20,38	20,45	20,43	20,41	20,52	20,49	20,43	20,34	20,37	20,40	20,45	20,41	20,37	20,35	20,36	20,34	20,38	20,39	20,43	20,34	20,29	20,42	20,35	20,36	20,40	20,39	20,42	20,38	20,37	20,43	20,41	20,36	20,39	20,49	20,48	20,35	20,33	20,40	20,30	20,34	20,43	20,36	20,36	20,34	20,34	20,40	20,44	20,46	20,43	20,41	20,41	20,43	20,44	20,45	20,41	20,39	20,39	20,45	20,43	20,42	20,34	20,37	20,37	20,41	20,36	20,40	20,44	20,34	20,33	20,44	20,36	20,32	20,26	20,36	20,39	20,41	20,38	20,33	20,36	20,37	20,43	20,37	20,43	20,46	20,41	20,24	20,37	20,44	20,47	20,44	20,31	20,36	20,48	20,44	20,51	20,43	20,41	20,48	20,40	20,46	20,40	20,33	20,35	20,29	20,25	20,31	20,41	20,41	20,31	20,32	20,31	20,38	20,45	20,33	20,33	20,37	20,40	20,32	20,38	20,35	20,34	20,38	20,41	20,32	20,34	20,38	20,39	20,37	20,43	20,39	20,34	20,36	20,31	20,36	20,44	20,42	20,39	20,33	20,37	20,39	20,35	20,34	20,36	20,38	20,34	20,29	20,26	20,25	20,31	20,42	20,37	20,34	20,35	20,29	20,29	20,36	20,35	20,32	20,30	20,31	20,41	20,31	20,32	20,27	20,27	20,26	20,29	20,31	20,31	20,38	20,42	20,37	20,21	20,25	20,29	20,34	20,39	20,34	20,32	20,35	20,33	20,38	20,26	20,27	20,32	20,27	20,19	20,34	20,39	20,31	20,29	20,38	20,35	20,42	20,32	20,37	20,36	20,34	20,37	20,29	20,34	20,41	20,25	20,27	20,25	20,30	20,28	20,31	20,35	20,26	20,28	20,44	20,33	20,23	20,25	20,19	20,29	20,35	20,32	20,28	20,26	20,23	20,25	20,26	20,32	20,32	20,25	20,27	20,43	20,34	20,31	20,35	20,31	20,37	20,31	20,29	20,19	20,27	20,27	20,24	20,26	20,28	20,29	20,28	20,34	20,27	20,30	20,30	20,36	20,34	20,33	20,27	20,19	20,25	20,28	20,36	20,33	20,26	20,37	20,29	20,25	20,28	20,30	20,25	20,24	20,21	20,28	20,28	20,15	20,20	20,25	20,31	20,25	20,23	
20,29	20,20	20,23	20,15	20,19	20,12	20,17	20,20	20,20	20,33	20,37	20,24	20,26	20,22	20,29	20,29	20,16	20,13	20,29	20,22	20,22	20,28	20,26	20,27	20,37	20,38	20,39	20,29	20,27	20,36	20,30	20,34	20,30	20,24	20,27	20,30	20,31	20,28	20,21	20,33	20,32	20,30	20,29	20,23	20,24	20,28	20,24	20,25	20,29	20,34	20,33	20,34	20,33	20,39	20,41	20,31	20,28	20,33	20,30	20,33	20,29	20,31	20,39	20,41	20,25	20,34	20,31	20,20	20,43	20,36	20,31	20,37	20,46	20,41	20,34	20,34	20,31	20,33	20,46	20,38	20,36	20,38	20,37	20,32	20,25	20,18	20,27	20,40	20,36	20,39	20,45	20,33	20,37	20,38	20,37	20,32	20,30	20,26	20,35	20,36	20,31	20,30	20,29	20,35	20,42	20,34	20,18	20,22	20,27	20,29	20,27	20,29	20,26	20,41	20,44	20,42	20,38	20,34	20,36	20,33	20,33	20,43	20,40	20,35	20,33	20,44	20,38	20,33	20,34	20,38	20,29	20,29	20,36	20,30	20,33	20,36	20,29	20,34	20,24	20,36	20,43	20,45	20,34	20,38	20,34	20,38	20,29	20,38	20,41	20,45	20,48	20,43	20,29	20,29	20,38	20,39	20,38	20,33	20,35	20,39	20,36	20,42	20,40	20,38	20,40	20,40	20,35	20,35	20,39	20,42	20,34	20,32	20,37	20,33	20,29	20,41	20,32	20,33	20,37	20,43	20,42	20,40	20,41	20,30	20,29	20,37	20,30	20,35	20,34	20,40	20,36	20,36	20,44	20,43	20,38	20,44	20,45	20,35	20,31	20,33	20,27	20,28	20,44	20,43	20,29	20,26	20,33	20,29	20,33	20,45	20,42	20,44	20,39	20,35	20,45	20,44	20,45	20,47	20,41	20,49	20,44	20,38	20,43	20,40	20,52	20,48	20,47	20,42	20,43	20,51	20,46	20,41	20,40	20,30	20,23	20,37	20,38	20,43	20,44	20,43	20,39	20,35	20,43	20,48	20,36	20,35	20,42	20,43	20,44	20,46	20,41	20,35	20,34	20,42	20,43	20,47	20,48	20,49	20,43	20,40	20,34	20,44	20,41	20,34	20,44	20,39	20,38	20,43	20,44	20,39	20,33	20,30	20,30	20,35	20,41	20,31	20,33	20,35	20,33	20,41	20,39	20,34	20,26	20,27	20,35	20,43	20,36	20,32	20,32	20,37	20,37	20,42	20,44	20,34	20,34	20,34	20,33	20,39	20,47	20,45	20,43	20,45	20,41	20,43	20,37	20,30	20,34	20,38	20,40	20,36	20,36	20,35	20,38	20,39	20,40	20,40	20,35	20,39	20,41	20,40	20,41	20,37	20,33	20,34	20,32	20,41	20,42	20,39	20,41	20,39	20,33	20,43	20,49	20,41	20,42	20,46	20,39	20,40	20,35	20,34	20,36	20,43	20,31	20,38	20,45	20,35	20,33	20,37	20,44	20,40	20,43	20,44	20,42	20,40	20,38	20,41	20,37	20,37	20,39	20,47	20,39	20,34	20,34	20,33	20,36	20,35	20,38	20,43	20,38	20,44	20,51	20,44	20,46	20,33	20,36	20,37	20,45	20,40	20,37	20,36	20,34	20,36	20,32	20,40	20,45	20,32	20,23	20,37	20,43	20,37	20,38	20,34	20,41	20,42	20,40	20,34	20,34	20,36	20,33	20,40	20,45	20,37	20,33	20,36	20,33	20,33	20,40	20,39	20,38	20,35	20,34	20,41	20,48	20,38	20,35	20,35	20,38	20,45	20,43	20,34	20,37	20,36	20,37	20,42	20,47	20,45	20,34	20,37	20,38	20,47	20,46	20,36	20,40	20,42	20,41	20,41	20,38	20,38	20,36	20,39	20,36	20,36	20,38	20,32	20,41	20,43	20,35	20,38	20,33	20,46	20,42	20,32	20,32	20,39	20,47	20,46	20,40	20,38	20,37	20,41	20,48	20,41	20,35	20,43	20,40	20,44	20,40	20,38	20,34	20,29	20,23	20,31	20,41	20,44	20,39	20,31	20,31	20,38	20,42	20,34	20,29	20,36	20,35	20,25	20,28	20,33	20,39	20,40	20,29	20,28	20,27	20,37	20,42	20,32	20,36	20,45	20,31	20,38	20,34	20,30	20,30	20,37	20,38	20,31	20,36	20,36	20,33	20,30	20,30	20,43	20,39	20,33	20,30	20,33	20,23	20,29	20,38	20,32	20,31	20,30	20,28	20,41	20,43	20,37	20,29	20,24	20,31	20,34	20,37	20,43	20,32	20,26	20,32	20,37	20,28	20,33	20,44	20,40	20,25	20,31	20,36	20,33	20,32	20,33	20,33	20,36	20,39	20,40	20,33	20,22	20,36	20,34	20,22	20,23	20,37	20,32	20,32	20,37	20,32	20,35	20,27	20,24	20,31	20,27	20,39	20,39	20,43	20,48	20,31	20,29	20,35	20,36	20,32	20,30	20,34	20,24	20,19	20,23	20,31	20,23	20,24	20,23	20,22	20,30	20,34	20,32	20,31	20,25	20,30	20,27	20,23	20,26	20,25	20,34	20,32	20,29	20,39	20,25	20,31	20,31	20,31	20,31	20,30	20,31	20,31	20,23	20,29	20,34	20,38	20,33	20,36	20,27	20,26	20,25	20,25	20,22	20,27	20,29	20,24	20,29	20,28	20,27	20,27	20,20	20,27	20,29	20,20	20,29	20,32	20,23	20,21	20,27	20,26	20,19	20,16	20,11	20,19	20,29	20,28	20,32	
20,23	20,16	20,24	20,32	20,19	20,21	20,21	20,28	20,24	20,21	20,23	20,23	20,26	20,22	20,25	20,30	20,29	20,20	20,27	20,30	20,31	20,33	20,26	20,35	20,41	20,41	20,42	20,34	20,29	20,29	20,34	20,36	20,28	20,26	20,20	20,23	20,29	20,24	20,26	20,41	20,43	20,27	20,35	20,31	20,26	20,34	20,31	20,21	20,25	20,37	20,39	20,36	20,39	20,39	20,39	20,32	20,36	20,31	20,30	20,32	20,34	20,33	20,27	20,44	20,32	20,31	20,35	20,22	20,34	20,33	20,30	20,44	20,45	20,40	20,38	20,36	20,37	20,35	20,33	20,41	20,46	20,34	20,32	20,34	20,28	20,28	20,23	20,36	20,31	20,41	20,40	20,32	20,42	20,33	20,36	20,31	20,27	20,37	20,42	20,41	20,37	20,32	20,31	20,36	20,38	20,43	20,30	20,24	20,35	20,36	20,29	20,28	20,34	20,36	20,44	20,44	20,34	20,29	20,28	20,30	20,32	20,38	20,37	20,33	20,28	20,43	20,43	20,28	20,37	20,33	20,28	20,40	20,37	20,36	20,30	20,35	20,37	20,34	20,37	20,38	20,42	20,45	20,38	20,35	20,33	20,41	20,37	20,45	20,44	20,38	20,46	20,46	20,34	20,33	20,32	20,34	20,40	20,34	20,40	20,34	20,30	20,34	20,43	20,30	20,34	20,41	20,36	20,39	20,36	20,42	20,40	20,34	20,28	20,36	20,37	20,45	20,43	20,34	20,31	20,39	20,48	20,36	20,39	20,37	20,35	20,34	20,38	20,37	20,34	20,35	20,38	20,33	20,39	20,38	20,42	20,44	20,46	20,41	20,27	20,32	20,30	20,35	20,41	20,43	20,32	20,27	20,31	20,30	20,38	20,48	20,40	20,37	20,38	20,33	20,37	20,39	20,46	20,48	20,41	20,43	20,40	20,36	20,42	20,39	20,40	20,43	20,42	20,34	20,31	20,41	20,43	20,46	20,46	20,45	20,32	20,41	20,46	20,37	20,45	20,46	20,43	20,37	20,40	20,46	20,35	20,35	20,39	20,43	20,43	20,40	20,38	20,33	20,39	20,45	20,42	20,40	20,45	20,45	20,40	20,38	20,33	20,35	20,40	20,32	20,35	20,43	20,41	20,38	20,32	20,35	20,40	20,44	20,40	20,38	20,45	20,39	20,38	20,32	20,26	20,28	20,37	20,36	20,28	20,38	20,45	20,42	20,36	20,38	20,44	20,41	20,31	20,33	20,42	20,32	20,32	20,31	20,40	20,42	20,43	20,45	20,41	20,39	20,39	20,42	20,44	20,31	20,31	20,42	20,39	20,37	20,41	20,38	20,38	20,38	20,48	20,47	20,36	20,36	20,38	20,35	20,39	20,39	20,38	20,35	20,33	20,39	20,43	20,42	20,39	20,44	20,38	20,43	20,40	20,39	20,36	20,38	20,35	20,38	20,33	20,36	20,34	20,40	20,32	20,35	20,40	20,35	20,36	20,38	20,38	20,36	20,42	20,38	20,45	20,43	20,43	20,34	20,42	20,41	20,43	20,39	20,50	20,37	20,36	20,40	20,41	20,36	20,42	20,50	20,42	20,42	20,47	20,44	20,45	20,39	20,35	20,39	20,39	20,47	20,42	20,37	20,32	20,39	20,35	20,40	20,49	20,43	20,28	20,37	20,45	20,34	20,29	20,37	20,40	20,41	20,45	20,42	20,38	20,33	20,35	20,47	20,43	20,37	20,31	20,32	20,36	20,40	20,41	20,43	20,45	20,33	20,31	20,41	20,44	20,42	20,36	20,34	20,38	20,38	20,45	20,37	20,38	20,47	20,35	20,36	20,39	20,42	20,38	20,44	20,36	20,42	20,47	20,41	20,38	20,44	20,40	20,36	20,39	20,40	20,35	20,38	20,38	20,35	20,36	20,34	20,41	20,41	20,39	20,41	20,42	20,44	20,46	20,37	20,41	20,34	20,38	20,36	20,35	20,43	20,39	20,31	20,47	20,47	20,36	20,37	20,32	20,37	20,37	20,35	20,41	20,37	20,39	20,37	20,41	20,38	20,39	20,34	20,35	20,41	20,36	20,28	20,23	20,38	20,42	20,36	20,39	20,30	20,32	20,40	20,32	20,26	20,32	20,33	20,47	20,40	20,29	20,37	20,35	20,30	20,32	20,32	20,28	20,27	20,27	20,23	20,33	20,31	20,37	20,36	20,30	20,36	20,42	20,41	20,31	20,29	20,28	20,30	20,34	20,34	20,34	20,34	20,31	20,35	20,33	20,39	20,40	20,21	20,25	20,37	20,43	20,42	20,34	20,33	20,37	20,32	20,35	20,43	20,45	20,44	20,34	20,32	20,41	20,37	20,35	20,33	20,40	20,37	20,32	20,29	20,30	20,23	20,37	20,39	20,37	20,29	20,34	20,32	20,28	20,38	20,40	20,35	20,25	20,27	20,32	20,39	20,34	20,38	20,45	20,47	20,39	20,27	20,27	20,32	20,36	20,31	20,28	20,17	20,19	20,26	20,20	20,23	20,27	20,26	20,23	20,24	20,30	20,37	20,36	20,28	20,27	20,33	20,31	20,27	20,24	20,30	20,34	20,28	20,25	20,20	20,28	20,20	20,23	20,35	20,29	20,15	20,20	20,22	20,23	20,30	20,41	20,40	20,33	20,29	20,22	20,22	20,27	20,22	20,22	20,24	20,27	20,26	20,23	20,24	20,29	20,30	20,23	20,35	20,29	20,23	20,23	20,16	20,13	20,17	20,24	20,13	20,14	20,11	20,16	20,30	20,34	20,30	
20,27	20,28	20,25	20,19	20,23	20,19	20,28	20,28	20,20	20,22	20,23	20,27	20,27	20,29	20,34	20,27	20,22	20,26	20,35	20,38	20,20	20,27	20,33	20,36	20,42	20,35	20,38	20,28	20,38	20,40	20,42	20,38	20,33	20,27	20,27	20,28	20,31	20,22	20,29	20,42	20,37	20,34	20,26	20,38	20,35	20,39	20,34	20,30	20,39	20,41	20,36	20,33	20,37	20,37	20,31	20,31	20,33	20,36	20,38	20,40	20,33	20,36	20,35	20,47	20,40	20,37	20,38	20,34	20,36	20,34	20,35	20,43	20,36	20,45	20,39	20,41	20,40	20,39	20,37	20,42	20,43	20,27	20,28	20,32	20,31	20,28	20,27	20,33	20,30	20,31	20,38	20,34	20,43	20,33	20,30	20,32	20,29	20,37	20,42	20,41	20,30	20,30	20,37	20,36	20,42	20,38	20,34	20,29	20,34	20,33	20,35	20,33	20,34	20,38	20,36	20,48	20,35	20,25	20,30	20,28	20,34	20,31	20,35	20,37	20,35	20,35	20,38	20,28	20,31	20,37	20,32	20,34	20,39	20,40	20,45	20,40	20,38	20,36	20,39	20,44	20,36	20,35	20,40	20,34	20,30	20,39	20,42	20,48	20,39	20,42	20,53	20,44	20,35	20,43	20,37	20,34	20,38	20,39	20,43	20,31	20,31	20,39	20,37	20,35	20,36	20,36	20,37	20,42	20,44	20,40	20,40	20,35	20,31	20,30	20,34	20,47	20,39	20,35	20,31	20,32	20,37	20,40	20,37	20,40	20,38	20,36	20,40	20,40	20,33	20,38	20,29	20,38	20,34	20,40	20,46	20,51	20,41	20,36	20,34	20,33	20,38	20,40	20,38	20,32	20,28	20,33	20,40	20,36	20,34	20,47	20,34	20,28	20,35	20,40	20,39	20,39	20,45	20,44	20,41	20,38	20,37	20,37	20,42	20,35	20,35	20,44	20,41	20,37	20,38	20,37	20,41	20,47	20,41	20,43	20,41	20,37	20,45	20,43	20,38	20,34	20,40	20,42	20,45	20,49	20,40	20,41	20,37	20,37	20,46	20,51	20,43	20,42	20,42	20,44	20,38	20,41	20,44	20,41	20,43	20,40	20,37	20,41	20,36	20,35	20,33	20,42	20,43	20,38	20,31	20,41	20,43	20,39	20,42	20,40	20,43	20,34	20,35	20,38	20,35	20,38	20,34	20,41	20,33	20,34	20,48	20,43	20,39	20,38	20,45	20,46	20,35	20,33	20,39	20,30	20,36	20,32	20,39	20,44	20,43	20,43	20,41	20,38	20,41	20,36	20,40	20,39	20,34	20,47	20,44	20,35	20,39	20,49	20,45	20,39	20,48	20,46	20,40	20,41	20,33	20,32	20,38	20,48	20,45	20,32	20,34	20,43	20,46	20,45	20,38	20,39	20,43	20,39	20,38	20,36	20,37	20,36	20,38	20,44	20,34	20,42	20,43	20,47	20,42	20,38	20,44	20,37	20,39	20,48	20,43	20,35	20,39	20,39	20,46	20,50	20,36	20,27	20,35	20,47	20,51	20,43	20,49	20,37	20,36	20,45	20,46	20,44	20,42	20,45	20,45	20,44	20,41	20,37	20,41	20,42	20,40	20,41	20,39	20,44	20,49	20,36	20,38	20,39	20,37	20,37	20,46	20,41	20,36	20,43	20,47	20,38	20,32	20,32	20,37	20,43	20,53	20,47	20,39	20,38	20,34	20,41	20,43	20,39	20,40	20,33	20,27	20,31	20,34	20,43	20,47	20,42	20,40	20,46	20,44	20,39	20,40	20,44	20,41	20,45	20,35	20,35	20,40	20,46	20,43	20,36	20,31	20,41	20,41	20,43	20,40	20,37	20,41	20,41	20,38	20,45	20,46	20,38	20,38	20,35	20,40	20,43	20,33	20,35	20,35	20,34	20,41	20,42	20,33	20,44	20,52	20,49	20,45	20,41	20,44	20,41	20,36	20,42	20,34	20,45	20,47	20,45	20,44	20,39	20,33	20,37	20,43	20,32	20,36	20,37	20,40	20,43	20,44	20,42	20,42	20,33	20,35	20,30	20,27	20,41	20,39	20,36	20,32	20,37	20,36	20,35	20,38	20,32	20,39	20,37	20,34	20,30	20,33	20,31	20,39	20,30	20,32	20,41	20,39	20,27	20,29	20,39	20,42	20,37	20,29	20,29	20,43	20,43	20,38	20,43	20,34	20,33	20,34	20,35	20,27	20,25	20,28	20,34	20,36	20,37	20,38	20,36	20,36	20,33	20,38	20,37	20,39	20,36	20,26	20,33	20,39	20,36	20,36	20,41	20,45	20,32	20,37	20,43	20,43	20,44	20,40	20,29	20,36	20,39	20,37	20,35	20,27	20,38	20,41	20,35	20,31	20,27	20,31	20,39	20,35	20,40	20,33	20,33	20,30	20,38	20,40	20,37	20,30	20,37	20,35	20,42	20,34	20,25	20,39	20,37	20,35	20,35	20,26	20,20	20,26	20,39	20,33	20,26	20,27	20,36	20,22	20,23	20,35	20,33	20,25	20,30	20,35	20,36	20,43	20,28	20,25	20,34	20,39	20,31	20,33	20,41	20,34	20,36	20,31	20,30	20,41	20,32	20,17	20,35	20,32	20,30	20,32	20,27	20,27	20,30	20,38	20,39	20,39	20,31	20,32	20,25	20,28	20,35	20,29	20,29	20,26	20,21	20,25	20,30	20,31	20,30	20,27	20,24	20,30	20,27	20,26	20,18	20,17	20,19	20,24	20,27	20,20	20,20	20,25	20,30	20,37	20,33	
20,31	20,20	20,20	20,24	20,28	20,22	20,22	20,25	20,15	20,22	20,29	20,31	20,31	20,29	20,35	20,29	20,25	20,24	20,33	20,36	20,25	20,23	20,31	20,27	20,35	20,30	20,31	20,29	20,39	20,36	20,37	20,39	20,37	20,31	20,28	20,28	20,29	20,31	20,43	20,44	20,41	20,36	20,32	20,33	20,35	20,43	20,38	20,33	20,39	20,41	20,35	20,32	20,31	20,42	20,35	20,33	20,35	20,37	20,35	20,37	20,28	20,24	20,27	20,45	20,45	20,36	20,36	20,31	20,48	20,32	20,39	20,40	20,38	20,34	20,39	20,31	20,43	20,44	20,45	20,54	20,39	20,31	20,35	20,29	20,32	20,29	20,25	20,40	20,34	20,32	20,34	20,39	20,34	20,40	20,42	20,34	20,35	20,36	20,36	20,38	20,19	20,26	20,42	20,43	20,47	20,41	20,37	20,38	20,33	20,26	20,31	20,39	20,35	20,36	20,43	20,41	20,32	20,22	20,33	20,37	20,35	20,32	20,37	20,39	20,36	20,33	20,36	20,36	20,27	20,35	20,44	20,38	20,31	20,36	20,37	20,36	20,35	20,35	20,31	20,38	20,32	20,35	20,40	20,36	20,38	20,40	20,35	20,46	20,38	20,37	20,47	20,41	20,36	20,39	20,45	20,36	20,40	20,40	20,41	20,43	20,38	20,38	20,33	20,39	20,39	20,32	20,33	20,43	20,48	20,42	20,40	20,39	20,38	20,32	20,35	20,47	20,40	20,32	20,41	20,32	20,25	20,30	20,34	20,27	20,38	20,45	20,45	20,37	20,33	20,34	20,32	20,35	20,39	20,41	20,48	20,50	20,38	20,34	20,38	20,32	20,38	20,42	20,39	20,35	20,22	20,29	20,43	20,39	20,39	20,47	20,34	20,31	20,39	20,36	20,43	20,46	20,49	20,43	20,36	20,40	20,38	20,41	20,40	20,35	20,35	20,42	20,48	20,40	20,47	20,46	20,41	20,41	20,36	20,42	20,42	20,38	20,43	20,42	20,35	20,40	20,40	20,36	20,44	20,49	20,41	20,36	20,45	20,40	20,40	20,52	20,48	20,45	20,43	20,39	20,39	20,44	20,45	20,44	20,37	20,38	20,32	20,43	20,41	20,46	20,41	20,49	20,46	20,35	20,31	20,42	20,47	20,46	20,37	20,35	20,40	20,43	20,35	20,41	20,42	20,48	20,40	20,33	20,35	20,37	20,41	20,39	20,43	20,40	20,39	20,44	20,40	20,38	20,37	20,32	20,37	20,39	20,40	20,47	20,49	20,36	20,33	20,40	20,37	20,38	20,38	20,40	20,38	20,48	20,44	20,33	20,37	20,45	20,46	20,37	20,40	20,45	20,43	20,46	20,38	20,31	20,35	20,46	20,49	20,38	20,36	20,47	20,47	20,36	20,36	20,34	20,38	20,30	20,33	20,37	20,38	20,45	20,43	20,44	20,42	20,43	20,47	20,51	20,43	20,40	20,47	20,39	20,45	20,48	20,44	20,38	20,42	20,47	20,42	20,45	20,36	20,33	20,38	20,36	20,43	20,44	20,42	20,34	20,34	20,40	20,41	20,43	20,38	20,34	20,42	20,51	20,45	20,41	20,43	20,42	20,43	20,44	20,35	20,41	20,47	20,40	20,39	20,41	20,41	20,40	20,47	20,40	20,38	20,44	20,44	20,42	20,36	20,41	20,38	20,36	20,40	20,40	20,41	20,46	20,38	20,38	20,44	20,44	20,43	20,43	20,36	20,33	20,33	20,34	20,45	20,39	20,44	20,46	20,45	20,43	20,42	20,42	20,44	20,44	20,41	20,38	20,38	20,45	20,47	20,38	20,39	20,40	20,41	20,32	20,44	20,40	20,35	20,36	20,34	20,32	20,39	20,43	20,38	20,35	20,40	20,43	20,39	20,35	20,36	20,42	20,36	20,43	20,43	20,40	20,42	20,40	20,42	20,42	20,41	20,38	20,35	20,43	20,41	20,42	20,48	20,46	20,41	20,32	20,38	20,36	20,43	20,40	20,39	20,38	20,35	20,36	20,48	20,43	20,39	20,35	20,31	20,31	20,29	20,38	20,46	20,36	20,39	20,38	20,40	20,34	20,37	20,26	20,36	20,33	20,29	20,31	20,36	20,33	20,33	20,28	20,28	20,38	20,38	20,34	20,33	20,38	20,42	20,37	20,33	20,33	20,45	20,50	20,45	20,41	20,32	20,29	20,43	20,30	20,35	20,39	20,28	20,32	20,37	20,41	20,40	20,40	20,35	20,33	20,36	20,37	20,39	20,36	20,34	20,25	20,34	20,35	20,25	20,32	20,35	20,41	20,47	20,41	20,40	20,45	20,39	20,29	20,30	20,35	20,25	20,31	20,31	20,30	20,39	20,37	20,39	20,28	20,30	20,34	20,29	20,33	20,32	20,26	20,34	20,42	20,34	20,31	20,26	20,32	20,36	20,40	20,44	20,31	20,31	20,35	20,30	20,33	20,30	20,27	20,23	20,41	20,40	20,31	20,29	20,34	20,32	20,30	20,39	20,35	20,28	20,26	20,31	20,31	20,34	20,30	20,31	20,28	20,34	20,32	20,28	20,35	20,29	20,29	20,36	20,37	20,36	20,35	20,23	20,19	20,34	20,31	20,37	20,30	20,24	20,26	20,23	20,32	20,43	20,32	20,27	20,30	20,35	20,31	20,31	20,29	20,18	20,14	20,15	20,28	20,28	20,25	20,27	20,17	20,21	20,30	20,32	20,28	20,21	20,29	20,32	20,30	20,25	20,27	20,32	20,27	20,30	20,30	
20,32	20,18	20,18	20,30	20,24	20,24	20,20	20,21	20,14	20,14	20,23	20,32	20,32	20,34	20,29	20,33	20,31	20,31	20,25	20,28	20,28	20,28	20,31	20,32	20,29	20,21	20,22	20,18	20,22	20,33	20,36	20,31	20,30	20,35	20,32	20,35	20,33	20,37	20,39	20,34	20,31	20,31	20,27	20,30	20,22	20,37	20,34	20,28	20,33	20,32	20,30	20,31	20,31	20,37	20,36	20,33	20,30	20,35	20,37	20,35	20,29	20,26	20,28	20,48	20,40	20,26	20,24	20,26	20,32	20,39	20,40	20,42	20,43	20,38	20,30	20,33	20,44	20,60	20,43	20,43	20,43	20,36	20,36	20,34	20,32	20,35	20,28	20,35	20,44	20,34	20,31	20,36	20,40	20,45	20,51	20,44	20,41	20,38	20,39	20,34	20,27	20,28	20,40	20,36	20,50	20,46	20,35	20,37	20,43	20,36	20,36	20,40	20,42	20,38	20,40	20,29	20,27	20,27	20,28	20,35	20,36	20,32	20,41	20,37	20,32	20,35	20,40	20,44	20,34	20,31	20,38	20,41	20,40	20,28	20,34	20,34	20,31	20,33	20,33	20,34	20,38	20,37	20,37	20,31	20,30	20,38	20,40	20,36	20,35	20,34	20,40	20,45	20,35	20,43	20,47	20,42	20,33	20,26	20,30	20,41	20,43	20,36	20,31	20,40	20,44	20,38	20,32	20,38	20,43	20,48	20,45	20,39	20,38	20,38	20,38	20,44	20,40	20,37	20,33	20,29	20,37	20,33	20,30	20,25	20,38	20,47	20,42	20,33	20,35	20,35	20,30	20,26	20,33	20,38	20,44	20,43	20,38	20,38	20,37	20,36	20,43	20,42	20,39	20,31	20,25	20,28	20,36	20,39	20,47	20,48	20,44	20,38	20,46	20,42	20,41	20,42	20,48	20,42	20,39	20,38	20,44	20,42	20,46	20,36	20,32	20,43	20,38	20,35	20,47	20,50	20,39	20,32	20,34	20,36	20,36	20,38	20,45	20,44	20,35	20,47	20,45	20,37	20,36	20,37	20,38	20,37	20,45	20,43	20,44	20,46	20,43	20,36	20,44	20,44	20,40	20,40	20,44	20,49	20,41	20,31	20,34	20,33	20,40	20,48	20,44	20,45	20,48	20,42	20,30	20,43	20,44	20,41	20,38	20,40	20,44	20,43	20,44	20,44	20,47	20,49	20,40	20,32	20,32	20,38	20,40	20,43	20,42	20,33	20,34	20,44	20,39	20,36	20,40	20,36	20,39	20,50	20,48	20,41	20,42	20,36	20,31	20,41	20,37	20,39	20,38	20,33	20,36	20,42	20,43	20,42	20,41	20,39	20,43	20,42	20,41	20,37	20,42	20,45	20,44	20,35	20,35	20,39	20,48	20,44	20,48	20,42	20,48	20,39	20,29	20,38	20,38	20,35	20,42	20,43	20,45	20,40	20,43	20,41	20,43	20,42	20,41	20,45	20,32	20,33	20,48	20,38	20,35	20,40	20,41	20,42	20,46	20,49	20,41	20,40	20,42	20,48	20,49	20,45	20,33	20,32	20,44	20,40	20,41	20,43	20,39	20,37	20,35	20,41	20,45	20,47	20,46	20,45	20,44	20,43	20,39	20,45	20,45	20,35	20,43	20,39	20,41	20,41	20,35	20,45	20,45	20,36	20,37	20,45	20,39	20,33	20,36	20,41	20,37	20,35	20,42	20,40	20,41	20,45	20,44	20,39	20,41	20,44	20,44	20,44	20,35	20,40	20,41	20,35	20,41	20,42	20,38	20,33	20,39	20,45	20,37	20,40	20,36	20,39	20,40	20,40	20,37	20,34	20,35	20,37	20,35	20,38	20,32	20,34	20,35	20,39	20,41	20,34	20,40	20,36	20,36	20,41	20,41	20,35	20,43	20,34	20,38	20,45	20,40	20,34	20,37	20,36	20,42	20,41	20,39	20,41	20,51	20,42	20,41	20,41	20,33	20,41	20,37	20,29	20,40	20,39	20,42	20,33	20,38	20,44	20,33	20,37	20,42	20,43	20,34	20,31	20,30	20,35	20,37	20,38	20,33	20,30	20,34	20,38	20,44	20,42	20,43	20,45	20,38	20,37	20,38	20,35	20,26	20,28	20,27	20,36	20,35	20,35	20,35	20,30	20,35	20,36	20,29	20,33	20,39	20,37	20,30	20,34	20,32	20,31	20,41	20,38	20,39	20,34	20,27	20,31	20,33	20,35	20,34	20,35	20,26	20,28	20,34	20,37	20,37	20,34	20,36	20,38	20,30	20,32	20,41	20,32	20,31	20,31	20,36	20,37	20,29	20,29	20,34	20,35	20,41	20,39	20,37	20,45	20,40	20,26	20,25	20,37	20,29	20,20	20,31	20,31	20,36	20,36	20,40	20,31	20,34	20,33	20,28	20,27	20,32	20,31	20,43	20,42	20,35	20,38	20,30	20,28	20,37	20,37	20,34	20,30	20,29	20,35	20,32	20,40	20,31	20,26	20,28	20,35	20,36	20,30	20,33	20,25	20,31	20,35	20,32	20,36	20,30	20,30	20,28	20,30	20,31	20,27	20,24	20,25	20,35	20,24	20,32	20,32	20,31	20,31	20,36	20,31	20,38	20,28	20,23	20,19	20,35	20,28	20,30	20,24	20,18	20,25	20,28	20,31	20,33	20,28	20,22	20,26	20,28	20,30	20,20	20,22	20,19	20,13	20,25	20,40	20,30	20,20	20,16	20,16	20,20	20,19	20,29	20,28	20,22	20,30	20,36	20,34	20,26	20,20	20,28	20,30	20,28	20,34	
20,35	20,25	20,22	20,31	20,28	20,23	20,30	20,24	20,18	20,16	20,34	20,35	20,27	20,28	20,24	20,29	20,32	20,36	20,26	20,32	20,35	20,36	20,42	20,29	20,28	20,21	20,22	20,22	20,08	20,21	20,45	20,39	20,20	20,25	20,28	20,30	20,38	20,39	20,40	20,36	20,28	20,28	20,29	20,27	20,25	20,30	20,33	20,27	20,34	20,40	20,32	20,27	20,35	20,40	20,39	20,25	20,31	20,35	20,30	20,34	20,28	20,33	20,34	20,43	20,36	20,30	20,32	20,25	20,30	20,35	20,47	20,41	20,39	20,42	20,39	20,38	20,40	20,49	20,48	20,40	20,39	20,30	20,38	20,37	20,37	20,38	20,31	20,32	20,35	20,46	20,42	20,42	20,46	20,41	20,34	20,44	20,40	20,39	20,36	20,36	20,30	20,33	20,33	20,29	20,41	20,44	20,36	20,39	20,44	20,39	20,33	20,34	20,40	20,43	20,45	20,30	20,28	20,33	20,31	20,39	20,37	20,36	20,35	20,43	20,36	20,34	20,38	20,45	20,43	20,34	20,35	20,44	20,41	20,35	20,31	20,36	20,31	20,41	20,41	20,41	20,44	20,43	20,33	20,34	20,35	20,30	20,41	20,48	20,38	20,39	20,26	20,35	20,42	20,45	20,40	20,34	20,33	20,27	20,34	20,41	20,38	20,39	20,36	20,39	20,37	20,35	20,31	20,33	20,39	20,41	20,39	20,43	20,41	20,34	20,26	20,39	20,38	20,34	20,36	20,33	20,35	20,37	20,34	20,32	20,40	20,47	20,45	20,35	20,37	20,42	20,31	20,27	20,31	20,36	20,42	20,46	20,39	20,36	20,28	20,36	20,39	20,43	20,45	20,34	20,22	20,26	20,32	20,34	20,39	20,41	20,48	20,49	20,39	20,31	20,34	20,45	20,46	20,42	20,45	20,43	20,40	20,44	20,47	20,42	20,41	20,37	20,31	20,36	20,43	20,38	20,41	20,36	20,36	20,38	20,32	20,39	20,45	20,50	20,40	20,50	20,49	20,44	20,41	20,39	20,33	20,38	20,46	20,40	20,52	20,49	20,37	20,34	20,39	20,48	20,47	20,42	20,43	20,53	20,43	20,39	20,37	20,29	20,38	20,44	20,41	20,41	20,41	20,43	20,43	20,42	20,40	20,37	20,38	20,40	20,45	20,32	20,30	20,32	20,45	20,50	20,39	20,32	20,33	20,42	20,48	20,45	20,45	20,32	20,29	20,46	20,42	20,35	20,34	20,39	20,50	20,47	20,47	20,46	20,42	20,37	20,32	20,43	20,43	20,31	20,43	20,40	20,32	20,40	20,44	20,40	20,40	20,46	20,39	20,37	20,38	20,41	20,46	20,52	20,43	20,34	20,36	20,31	20,42	20,47	20,45	20,44	20,43	20,39	20,29	20,43	20,35	20,41	20,45	20,49	20,47	20,36	20,39	20,42	20,39	20,40	20,42	20,49	20,38	20,32	20,45	20,41	20,32	20,33	20,40	20,42	20,41	20,35	20,41	20,40	20,38	20,38	20,46	20,46	20,39	20,35	20,47	20,41	20,39	20,42	20,40	20,37	20,42	20,42	20,48	20,51	20,41	20,41	20,44	20,45	20,37	20,39	20,41	20,41	20,38	20,33	20,33	20,41	20,33	20,39	20,44	20,40	20,37	20,39	20,46	20,44	20,37	20,43	20,36	20,29	20,41	20,48	20,41	20,42	20,40	20,41	20,38	20,37	20,44	20,52	20,48	20,42	20,41	20,39	20,43	20,36	20,34	20,30	20,36	20,42	20,36	20,39	20,40	20,37	20,40	20,39	20,38	20,33	20,33	20,38	20,35	20,38	20,40	20,35	20,33	20,41	20,44	20,45	20,41	20,38	20,32	20,36	20,36	20,32	20,40	20,33	20,28	20,41	20,34	20,32	20,35	20,33	20,36	20,35	20,38	20,43	20,49	20,49	20,47	20,42	20,40	20,43	20,39	20,39	20,28	20,28	20,42	20,40	20,40	20,41	20,40	20,36	20,34	20,43	20,37	20,32	20,36	20,38	20,36	20,42	20,37	20,31	20,38	20,43	20,45	20,40	20,43	20,37	20,32	20,39	20,39	20,30	20,37	20,29	20,31	20,38	20,42	20,38	20,36	20,35	20,34	20,41	20,39	20,30	20,33	20,37	20,37	20,37	20,34	20,24	20,33	20,33	20,40	20,40	20,31	20,38	20,34	20,33	20,34	20,22	20,24	20,30	20,24	20,31	20,33	20,34	20,31	20,41	20,38	20,31	20,36	20,31	20,34	20,39	20,35	20,32	20,29	20,38	20,40	20,30	20,33	20,29	20,29	20,33	20,38	20,29	20,29	20,39	20,38	20,28	20,27	20,23	20,26	20,38	20,37	20,31	20,29	20,23	20,28	20,36	20,35	20,35	20,33	20,34	20,43	20,37	20,35	20,32	20,36	20,34	20,28	20,27	20,28	20,38	20,44	20,42	20,38	20,30	20,25	20,29	20,31	20,27	20,24	20,22	20,33	20,38	20,31	20,30	20,26	20,30	20,33	20,36	20,25	20,23	20,32	20,30	20,36	20,29	20,25	20,39	20,30	20,29	20,38	20,35	20,40	20,31	20,27	20,18	20,24	20,30	20,33	20,21	20,14	20,24	20,31	20,31	20,38	20,28	20,22	20,26	20,35	20,23	20,15	20,21	20,25	20,24	20,32	20,43	20,30	20,25	20,14	20,12	20,20	20,24	20,29	20,26	20,15	20,14	20,29	20,28	20,26	20,20	20,21	20,26	20,26	20,31	
20,35	20,21	20,22	20,29	20,32	20,31	20,32	20,30	20,20	20,27	20,32	20,42	20,27	20,33	20,29	20,19	20,24	20,35	20,30	20,22	20,29	20,35	20,42	20,40	20,34	20,31	20,27	20,29	20,23	20,27	20,43	20,39	20,28	20,31	20,27	20,25	20,27	20,38	20,35	20,34	20,29	20,28	20,28	20,27	20,31	20,30	20,23	20,32	20,20	20,33	20,39	20,37	20,46	20,43	20,28	20,20	20,31	20,39	20,23	20,28	20,26	20,27	20,26	20,28	20,25	20,18	20,26	20,30	20,34	20,38	20,46	20,43	20,33	20,45	20,41	20,36	20,36	20,39	20,40	20,41	20,38	20,32	20,32	20,33	20,38	20,32	20,31	20,33	20,33	20,42	20,42	20,42	20,39	20,31	20,34	20,37	20,30	20,36	20,34	20,35	20,36	20,43	20,40	20,35	20,38	20,44	20,35	20,34	20,34	20,31	20,34	20,37	20,35	20,42	20,43	20,35	20,28	20,30	20,38	20,35	20,38	20,40	20,42	20,40	20,39	20,32	20,39	20,41	20,37	20,34	20,29	20,39	20,45	20,31	20,32	20,38	20,34	20,36	20,35	20,39	20,50	20,43	20,34	20,33	20,38	20,37	20,43	20,39	20,41	20,36	20,28	20,33	20,48	20,46	20,36	20,26	20,35	20,35	20,32	20,41	20,37	20,28	20,28	20,32	20,35	20,33	20,38	20,39	20,36	20,34	20,35	20,32	20,35	20,36	20,30	20,31	20,32	20,35	20,39	20,47	20,39	20,30	20,33	20,31	20,39	20,45	20,40	20,38	20,38	20,36	20,31	20,30	20,38	20,39	20,46	20,46	20,35	20,33	20,26	20,26	20,36	20,40	20,37	20,34	20,37	20,37	20,41	20,37	20,39	20,32	20,30	20,39	20,38	20,34	20,36	20,44	20,50	20,43	20,41	20,38	20,41	20,41	20,45	20,43	20,42	20,41	20,36	20,38	20,50	20,39	20,37	20,33	20,38	20,50	20,47	20,33	20,37	20,43	20,40	20,52	20,48	20,44	20,47	20,49	20,45	20,40	20,38	20,39	20,43	20,42	20,34	20,33	20,40	20,43	20,40	20,40	20,35	20,46	20,43	20,36	20,37	20,33	20,37	20,41	20,32	20,35	20,39	20,38	20,44	20,44	20,41	20,36	20,41	20,43	20,43	20,34	20,38	20,35	20,40	20,49	20,43	20,35	20,35	20,41	20,48	20,38	20,42	20,35	20,36	20,47	20,43	20,37	20,32	20,33	20,45	20,39	20,38	20,40	20,43	20,42	20,40	20,46	20,48	20,33	20,40	20,42	20,29	20,33	20,37	20,43	20,45	20,47	20,44	20,38	20,32	20,34	20,39	20,46	20,43	20,31	20,38	20,41	20,39	20,44	20,42	20,47	20,41	20,37	20,35	20,35	20,37	20,38	20,45	20,44	20,41	20,37	20,39	20,42	20,40	20,47	20,51	20,48	20,38	20,43	20,43	20,37	20,39	20,40	20,49	20,47	20,43	20,35	20,39	20,41	20,42	20,38	20,40	20,43	20,40	20,35	20,45	20,48	20,36	20,32	20,42	20,37	20,39	20,41	20,38	20,44	20,43	20,42	20,45	20,42	20,35	20,35	20,37	20,37	20,45	20,39	20,41	20,44	20,44	20,43	20,47	20,38	20,38	20,38	20,44	20,43	20,37	20,39	20,46	20,42	20,38	20,39	20,39	20,36	20,36	20,43	20,45	20,37	20,40	20,44	20,38	20,33	20,36	20,40	20,48	20,36	20,34	20,39	20,47	20,46	20,40	20,44	20,44	20,40	20,48	20,43	20,37	20,37	20,39	20,39	20,42	20,46	20,42	20,38	20,35	20,42	20,47	20,46	20,36	20,36	20,40	20,38	20,36	20,33	20,35	20,31	20,28	20,35	20,31	20,26	20,37	20,44	20,47	20,39	20,36	20,42	20,46	20,43	20,42	20,48	20,43	20,48	20,44	20,46	20,39	20,29	20,45	20,40	20,41	20,36	20,37	20,43	20,39	20,36	20,45	20,43	20,40	20,46	20,39	20,38	20,35	20,32	20,35	20,39	20,38	20,38	20,36	20,43	20,42	20,42	20,38	20,29	20,38	20,31	20,37	20,46	20,39	20,33	20,31	20,31	20,36	20,35	20,41	20,32	20,30	20,34	20,41	20,39	20,37	20,36	20,31	20,37	20,37	20,36	20,33	20,42	20,41	20,41	20,40	20,25	20,31	20,40	20,30	20,32	20,37	20,40	20,38	20,37	20,33	20,27	20,36	20,33	20,35	20,40	20,42	20,38	20,31	20,34	20,37	20,27	20,35	20,35	20,33	20,37	20,33	20,32	20,34	20,32	20,33	20,35	20,28	20,34	20,39	20,38	20,32	20,28	20,33	20,27	20,28	20,34	20,34	20,36	20,27	20,33	20,45	20,44	20,35	20,33	20,33	20,28	20,26	20,30	20,36	20,33	20,41	20,43	20,29	20,31	20,33	20,31	20,29	20,28	20,23	20,35	20,41	20,33	20,28	20,28	20,30	20,35	20,37	20,28	20,20	20,24	20,28	20,34	20,37	20,39	20,35	20,36	20,29	20,17	20,30	20,33	20,36	20,33	20,33	20,25	20,17	20,26	20,31	20,20	20,16	20,29	20,32	20,24	20,23	20,24	20,21	20,30	20,29	20,29	20,24	20,23	20,33	20,36	20,32	20,27	20,20	20,21	20,25	20,15	20,26	20,34	20,24	20,25	20,19	20,18	20,31	20,23	20,14	20,15	20,19	20,18	20,26	20,26	
20,33	20,17	20,11	20,11	20,20	20,27	20,23	20,22	20,21	20,24	20,22	20,30	20,29	20,29	20,35	20,28	20,28	20,28	20,26	20,27	20,22	20,26	20,26	20,38	20,43	20,31	20,26	20,30	20,43	20,44	20,40	20,38	20,33	20,33	20,30	20,33	20,29	20,27	20,31	20,32	20,39	20,34	20,32	20,28	20,23	20,25	20,24	20,23	20,12	20,25	20,31	20,41	20,47	20,39	20,35	20,24	20,36	20,42	20,35	20,32	20,33	20,34	20,31	20,30	20,30	20,33	20,28	20,32	20,38	20,36	20,34	20,37	20,40	20,50	20,37	20,27	20,32	20,43	20,35	20,40	20,43	20,40	20,36	20,34	20,37	20,35	20,26	20,30	20,40	20,33	20,31	20,34	20,36	20,33	20,35	20,43	20,34	20,37	20,40	20,31	20,33	20,40	20,46	20,40	20,40	20,44	20,39	20,40	20,37	20,27	20,34	20,33	20,33	20,48	20,58	20,44	20,36	20,29	20,38	20,39	20,37	20,36	20,42	20,39	20,41	20,39	20,42	20,42	20,37	20,29	20,31	20,38	20,38	20,30	20,36	20,34	20,35	20,35	20,31	20,36	20,44	20,38	20,36	20,37	20,33	20,39	20,39	20,37	20,33	20,33	20,32	20,40	20,45	20,44	20,37	20,33	20,40	20,37	20,42	20,38	20,39	20,30	20,29	20,40	20,33	20,34	20,39	20,47	20,43	20,40	20,37	20,38	20,28	20,31	20,35	20,36	20,36	20,38	20,38	20,41	20,36	20,36	20,30	20,39	20,41	20,38	20,45	20,40	20,38	20,32	20,33	20,37	20,30	20,43	20,51	20,50	20,39	20,35	20,33	20,36	20,42	20,45	20,45	20,40	20,44	20,48	20,46	20,39	20,38	20,36	20,36	20,40	20,37	20,42	20,44	20,45	20,46	20,44	20,46	20,42	20,40	20,39	20,43	20,42	20,43	20,43	20,41	20,48	20,50	20,45	20,48	20,39	20,44	20,50	20,46	20,40	20,44	20,44	20,42	20,50	20,51	20,46	20,45	20,43	20,38	20,43	20,44	20,41	20,33	20,33	20,39	20,35	20,40	20,44	20,38	20,38	20,34	20,38	20,39	20,33	20,30	20,38	20,42	20,44	20,36	20,39	20,46	20,43	20,44	20,43	20,40	20,38	20,38	20,39	20,35	20,36	20,35	20,40	20,41	20,46	20,47	20,34	20,33	20,37	20,47	20,45	20,41	20,37	20,42	20,53	20,50	20,42	20,38	20,32	20,35	20,35	20,36	20,43	20,46	20,40	20,38	20,38	20,48	20,45	20,41	20,38	20,34	20,29	20,28	20,36	20,39	20,35	20,42	20,43	20,34	20,37	20,38	20,42	20,46	20,40	20,39	20,45	20,45	20,46	20,39	20,38	20,39	20,36	20,36	20,36	20,34	20,38	20,32	20,41	20,43	20,41	20,45	20,43	20,42	20,45	20,47	20,47	20,35	20,33	20,38	20,32	20,44	20,45	20,48	20,48	20,46	20,38	20,41	20,42	20,43	20,39	20,38	20,37	20,36	20,40	20,42	20,48	20,46	20,40	20,45	20,40	20,41	20,41	20,39	20,39	20,40	20,48	20,41	20,33	20,39	20,43	20,39	20,33	20,47	20,47	20,43	20,40	20,42	20,41	20,42	20,32	20,33	20,33	20,39	20,42	20,35	20,40	20,45	20,42	20,44	20,40	20,39	20,38	20,40	20,43	20,49	20,42	20,39	20,43	20,30	20,36	20,35	20,34	20,41	20,35	20,37	20,42	20,46	20,45	20,43	20,45	20,42	20,42	20,52	20,37	20,42	20,41	20,41	20,37	20,39	20,42	20,41	20,40	20,42	20,36	20,41	20,44	20,37	20,36	20,37	20,43	20,40	20,34	20,33	20,37	20,34	20,39	20,39	20,33	20,34	20,45	20,48	20,39	20,29	20,37	20,46	20,39	20,35	20,44	20,46	20,39	20,42	20,41	20,43	20,38	20,41	20,40	20,42	20,42	20,32	20,35	20,38	20,39	20,42	20,40	20,35	20,44	20,41	20,39	20,37	20,33	20,29	20,40	20,41	20,37	20,28	20,37	20,38	20,40	20,43	20,28	20,29	20,34	20,36	20,38	20,35	20,37	20,35	20,36	20,38	20,39	20,38	20,29	20,24	20,34	20,39	20,45	20,41	20,36	20,35	20,34	20,38	20,27	20,28	20,31	20,29	20,25	20,33	20,33	20,35	20,37	20,35	20,28	20,33	20,34	20,40	20,40	20,35	20,28	20,27	20,38	20,44	20,34	20,37	20,39	20,31	20,26	20,30	20,31	20,37	20,35	20,33	20,36	20,37	20,34	20,24	20,29	20,40	20,34	20,33	20,38	20,41	20,32	20,30	20,29	20,34	20,28	20,30	20,35	20,38	20,39	20,37	20,33	20,37	20,42	20,40	20,32	20,33	20,31	20,35	20,25	20,37	20,32	20,25	20,34	20,29	20,28	20,39	20,39	20,24	20,24	20,27	20,37	20,33	20,19	20,16	20,23	20,36	20,31	20,33	20,26	20,21	20,23	20,20	20,32	20,37	20,34	20,36	20,38	20,33	20,27	20,31	20,30	20,28	20,31	20,28	20,33	20,26	20,23	20,25	20,29	20,28	20,30	20,23	20,19	20,23	20,20	20,27	20,31	20,25	20,25	20,34	20,32	20,27	20,32	20,29	20,29	20,24	20,25	20,31	20,33	20,28	20,36	20,27	20,15	20,22	20,24	20,31	20,22	20,14	20,17	20,17	20,14	20,19	20,19	
20,35	20,21	20,02	20,11	20,16	20,17	20,22	20,21	20,24	20,32	20,26	20,22	20,27	20,35	20,31	20,25	20,19	20,24	20,30	20,35	20,23	20,22	20,22	20,29	20,41	20,34	20,32	20,22	20,30	20,45	20,38	20,44	20,31	20,27	20,30	20,32	20,39	20,30	20,43	20,32	20,37	20,32	20,27	20,26	20,31	20,28	20,26	20,28	20,19	20,33	20,40	20,33	20,41	20,40	20,43	20,34	20,41	20,35	20,30	20,42	20,27	20,27	20,29	20,41	20,41	20,35	20,33	20,28	20,42	20,32	20,31	20,44	20,47	20,47	20,47	20,33	20,35	20,38	20,41	20,37	20,34	20,31	20,36	20,33	20,29	20,34	20,33	20,30	20,40	20,41	20,43	20,37	20,34	20,35	20,41	20,38	20,35	20,39	20,40	20,41	20,33	20,44	20,41	20,36	20,35	20,42	20,32	20,31	20,41	20,31	20,34	20,35	20,25	20,46	20,53	20,46	20,35	20,32	20,35	20,40	20,46	20,38	20,32	20,35	20,36	20,39	20,38	20,31	20,42	20,35	20,34	20,38	20,33	20,28	20,36	20,38	20,29	20,30	20,27	20,29	20,38	20,44	20,37	20,39	20,38	20,42	20,40	20,39	20,36	20,41	20,45	20,43	20,36	20,43	20,43	20,32	20,37	20,42	20,34	20,31	20,38	20,36	20,38	20,40	20,39	20,34	20,38	20,44	20,42	20,44	20,36	20,33	20,29	20,14	20,31	20,33	20,37	20,41	20,41	20,35	20,37	20,32	20,36	20,41	20,44	20,33	20,32	20,31	20,30	20,30	20,35	20,39	20,37	20,36	20,44	20,49	20,36	20,36	20,37	20,31	20,36	20,36	20,49	20,52	20,42	20,37	20,39	20,41	20,43	20,42	20,45	20,44	20,40	20,45	20,47	20,41	20,49	20,42	20,42	20,39	20,37	20,42	20,42	20,40	20,37	20,39	20,33	20,48	20,50	20,46	20,46	20,39	20,44	20,50	20,41	20,42	20,44	20,46	20,41	20,45	20,45	20,38	20,36	20,39	20,38	20,39	20,39	20,38	20,41	20,42	20,41	20,36	20,43	20,39	20,41	20,44	20,43	20,37	20,30	20,28	20,36	20,38	20,42	20,41	20,36	20,43	20,46	20,39	20,42	20,47	20,46	20,38	20,32	20,36	20,37	20,32	20,30	20,36	20,42	20,41	20,40	20,40	20,35	20,37	20,47	20,42	20,41	20,34	20,35	20,43	20,49	20,44	20,39	20,30	20,35	20,40	20,40	20,40	20,41	20,46	20,43	20,32	20,37	20,42	20,44	20,40	20,39	20,38	20,34	20,38	20,37	20,34	20,40	20,41	20,36	20,38	20,43	20,36	20,40	20,38	20,37	20,44	20,47	20,44	20,34	20,29	20,31	20,39	20,44	20,35	20,40	20,36	20,32	20,37	20,41	20,48	20,45	20,37	20,31	20,36	20,43	20,46	20,36	20,30	20,44	20,39	20,41	20,39	20,41	20,40	20,37	20,31	20,46	20,44	20,35	20,34	20,38	20,34	20,36	20,45	20,49	20,42	20,47	20,43	20,47	20,47	20,36	20,47	20,45	20,38	20,34	20,40	20,45	20,31	20,37	20,39	20,38	20,29	20,42	20,46	20,47	20,42	20,40	20,38	20,44	20,32	20,36	20,36	20,36	20,41	20,41	20,34	20,42	20,35	20,43	20,43	20,38	20,36	20,40	20,43	20,45	20,37	20,36	20,39	20,37	20,40	20,39	20,31	20,40	20,36	20,36	20,42	20,47	20,47	20,45	20,43	20,42	20,37	20,47	20,41	20,36	20,42	20,39	20,38	20,40	20,39	20,36	20,43	20,45	20,40	20,33	20,39	20,45	20,43	20,32	20,36	20,41	20,35	20,29	20,38	20,40	20,31	20,28	20,36	20,37	20,42	20,42	20,32	20,38	20,39	20,40	20,35	20,41	20,37	20,36	20,36	20,37	20,37	20,47	20,35	20,39	20,41	20,41	20,44	20,42	20,41	20,37	20,39	20,36	20,40	20,32	20,35	20,41	20,34	20,37	20,34	20,33	20,47	20,43	20,31	20,28	20,34	20,34	20,32	20,45	20,36	20,37	20,32	20,36	20,30	20,32	20,37	20,35	20,33	20,35	20,35	20,36	20,26	20,25	20,31	20,39	20,42	20,39	20,32	20,33	20,40	20,37	20,25	20,29	20,37	20,23	20,22	20,24	20,27	20,29	20,38	20,34	20,32	20,31	20,38	20,38	20,42	20,34	20,35	20,34	20,36	20,38	20,32	20,35	20,34	20,33	20,25	20,30	20,30	20,37	20,31	20,25	20,33	20,39	20,36	20,27	20,32	20,35	20,30	20,32	20,38	20,35	20,32	20,27	20,29	20,30	20,30	20,33	20,36	20,39	20,39	20,40	20,35	20,32	20,33	20,32	20,32	20,31	20,37	20,30	20,21	20,38	20,36	20,24	20,37	20,32	20,31	20,35	20,33	20,27	20,22	20,25	20,24	20,22	20,19	20,17	20,24	20,30	20,33	20,32	20,25	20,22	20,25	20,24	20,28	20,38	20,32	20,32	20,39	20,36	20,31	20,38	20,36	20,27	20,24	20,24	20,22	20,36	20,24	20,17	20,23	20,26	20,38	20,27	20,21	20,26	20,28	20,24	20,27	20,33	20,28	20,21	20,19	20,24	20,15	20,27	20,34	20,27	20,28	20,26	20,33	20,25	20,21	20,26	20,21	20,20	20,23	20,29	20,26	20,18	20,17	20,12	20,18	20,23	20,23	
20,28	20,25	20,09	20,15	20,25	20,27	20,25	20,19	20,30	20,38	20,44	20,26	20,22	20,31	20,33	20,23	20,17	20,27	20,34	20,29	20,21	20,29	20,30	20,28	20,45	20,34	20,29	20,23	20,11	20,29	20,37	20,47	20,34	20,29	20,35	20,25	20,31	20,26	20,41	20,46	20,36	20,33	20,31	20,33	20,35	20,42	20,34	20,25	20,26	20,34	20,42	20,40	20,39	20,39	20,43	20,33	20,36	20,31	20,23	20,33	20,35	20,21	20,29	20,34	20,30	20,31	20,26	20,27	20,36	20,39	20,32	20,43	20,45	20,36	20,40	20,33	20,36	20,41	20,45	20,40	20,33	20,25	20,25	20,33	20,23	20,27	20,31	20,33	20,33	20,45	20,44	20,35	20,32	20,36	20,40	20,35	20,28	20,36	20,41	20,46	20,45	20,39	20,36	20,30	20,36	20,46	20,35	20,32	20,35	20,35	20,27	20,32	20,28	20,40	20,42	20,39	20,33	20,33	20,28	20,39	20,44	20,36	20,37	20,36	20,34	20,36	20,41	20,31	20,35	20,42	20,41	20,37	20,34	20,31	20,36	20,41	20,33	20,24	20,23	20,29	20,41	20,44	20,42	20,35	20,39	20,42	20,36	20,37	20,38	20,40	20,47	20,54	20,39	20,30	20,43	20,44	20,34	20,45	20,37	20,26	20,29	20,30	20,38	20,44	20,43	20,33	20,34	20,37	20,39	20,35	20,40	20,41	20,32	20,24	20,34	20,40	20,37	20,36	20,42	20,40	20,46	20,35	20,37	20,44	20,42	20,39	20,32	20,29	20,32	20,37	20,40	20,41	20,40	20,40	20,41	20,49	20,38	20,33	20,40	20,37	20,30	20,44	20,40	20,39	20,43	20,36	20,38	20,42	20,46	20,43	20,42	20,45	20,41	20,37	20,34	20,44	20,55	20,50	20,40	20,39	20,37	20,42	20,42	20,34	20,35	20,41	20,43	20,44	20,49	20,49	20,43	20,44	20,42	20,49	20,44	20,40	20,39	20,38	20,37	20,40	20,39	20,42	20,37	20,40	20,37	20,42	20,44	20,41	20,50	20,43	20,37	20,38	20,43	20,38	20,33	20,42	20,42	20,35	20,30	20,32	20,36	20,44	20,36	20,39	20,41	20,41	20,44	20,43	20,47	20,50	20,50	20,42	20,33	20,38	20,36	20,35	20,33	20,35	20,39	20,38	20,33	20,35	20,43	20,43	20,47	20,37	20,39	20,33	20,31	20,36	20,44	20,43	20,36	20,26	20,30	20,37	20,35	20,41	20,38	20,41	20,42	20,35	20,35	20,42	20,51	20,47	20,46	20,43	20,40	20,34	20,37	20,39	20,51	20,46	20,43	20,41	20,40	20,38	20,37	20,43	20,38	20,38	20,38	20,35	20,28	20,36	20,36	20,40	20,45	20,46	20,40	20,39	20,36	20,39	20,42	20,41	20,43	20,38	20,32	20,36	20,48	20,46	20,37	20,36	20,47	20,41	20,39	20,34	20,37	20,38	20,40	20,40	20,45	20,46	20,32	20,29	20,37	20,45	20,32	20,32	20,43	20,46	20,39	20,36	20,33	20,41	20,36	20,43	20,50	20,41	20,40	20,41	20,48	20,46	20,42	20,41	20,37	20,35	20,42	20,43	20,34	20,37	20,40	20,39	20,39	20,42	20,35	20,40	20,39	20,38	20,44	20,36	20,39	20,32	20,35	20,37	20,32	20,40	20,41	20,36	20,43	20,37	20,38	20,37	20,39	20,33	20,37	20,36	20,40	20,39	20,45	20,50	20,50	20,49	20,37	20,34	20,36	20,33	20,39	20,37	20,40	20,41	20,43	20,36	20,41	20,40	20,44	20,42	20,39	20,40	20,32	20,36	20,46	20,43	20,36	20,41	20,41	20,42	20,36	20,35	20,41	20,33	20,31	20,32	20,40	20,34	20,41	20,43	20,38	20,40	20,39	20,38	20,47	20,40	20,37	20,40	20,44	20,38	20,36	20,36	20,39	20,39	20,32	20,33	20,39	20,43	20,38	20,36	20,38	20,32	20,32	20,29	20,38	20,35	20,37	20,34	20,29	20,39	20,40	20,32	20,24	20,35	20,36	20,26	20,39	20,40	20,40	20,39	20,36	20,34	20,34	20,33	20,33	20,29	20,26	20,29	20,33	20,31	20,35	20,40	20,36	20,40	20,33	20,31	20,32	20,35	20,38	20,37	20,36	20,37	20,27	20,23	20,27	20,24	20,27	20,34	20,39	20,36	20,37	20,49	20,41	20,47	20,46	20,36	20,38	20,35	20,32	20,38	20,38	20,39	20,39	20,30	20,34	20,37	20,32	20,37	20,32	20,30	20,37	20,31	20,22	20,27	20,41	20,35	20,35	20,39	20,34	20,39	20,40	20,31	20,37	20,31	20,28	20,37	20,38	20,38	20,35	20,27	20,32	20,25	20,18	20,37	20,40	20,34	20,30	20,25	20,30	20,34	20,27	20,32	20,23	20,22	20,37	20,30	20,27	20,26	20,16	20,22	20,22	20,26	20,25	20,30	20,36	20,40	20,42	20,37	20,22	20,28	20,36	20,32	20,33	20,34	20,30	20,39	20,40	20,25	20,36	20,39	20,26	20,20	20,18	20,16	20,26	20,24	20,20	20,27	20,35	20,29	20,29	20,27	20,27	20,30	20,24	20,20	20,27	20,31	20,21	20,24	20,24	20,21	20,24	20,32	20,27	20,23	20,24	20,32	20,34	20,23	20,23	20,19	20,27	20,24	20,24	20,23	20,17	20,17	20,16	20,18	20,25	20,28	
20,36	20,21	20,09	20,21	20,21	20,22	20,30	20,20	20,23	20,38	20,35	20,30	20,21	20,24	20,23	20,21	20,25	20,35	20,32	20,30	20,20	20,31	20,28	20,25	20,36	20,35	20,28	20,29	20,18	20,36	20,45	20,37	20,29	20,35	20,35	20,18	20,21	20,21	20,35	20,42	20,37	20,36	20,39	20,44	20,34	20,40	20,45	20,33	20,25	20,35	20,28	20,37	20,45	20,38	20,42	20,33	20,34	20,37	20,33	20,35	20,32	20,32	20,35	20,40	20,22	20,30	20,31	20,33	20,32	20,35	20,33	20,41	20,41	20,42	20,45	20,34	20,39	20,39	20,45	20,39	20,33	20,29	20,31	20,33	20,34	20,34	20,35	20,38	20,41	20,41	20,44	20,26	20,26	20,36	20,29	20,25	20,26	20,36	20,39	20,38	20,40	20,34	20,30	20,39	20,41	20,50	20,38	20,36	20,36	20,39	20,37	20,32	20,37	20,34	20,40	20,42	20,36	20,38	20,29	20,37	20,46	20,46	20,44	20,43	20,39	20,42	20,38	20,36	20,33	20,45	20,43	20,42	20,38	20,35	20,37	20,39	20,29	20,29	20,30	20,37	20,30	20,39	20,35	20,30	20,32	20,39	20,45	20,40	20,41	20,39	20,48	20,49	20,40	20,37	20,39	20,50	20,42	20,44	20,46	20,38	20,33	20,33	20,40	20,44	20,41	20,40	20,41	20,40	20,45	20,46	20,38	20,47	20,39	20,28	20,33	20,43	20,37	20,28	20,33	20,40	20,43	20,36	20,41	20,42	20,36	20,41	20,35	20,31	20,35	20,39	20,38	20,32	20,32	20,32	20,41	20,47	20,34	20,28	20,35	20,35	20,33	20,39	20,37	20,29	20,43	20,39	20,35	20,38	20,45	20,41	20,33	20,33	20,43	20,38	20,31	20,37	20,49	20,44	20,41	20,41	20,45	20,45	20,43	20,41	20,42	20,45	20,41	20,44	20,42	20,42	20,39	20,40	20,48	20,48	20,43	20,42	20,43	20,42	20,41	20,39	20,36	20,42	20,47	20,51	20,44	20,39	20,43	20,45	20,52	20,50	20,44	20,42	20,42	20,42	20,44	20,48	20,41	20,41	20,32	20,36	20,36	20,45	20,42	20,37	20,41	20,42	20,41	20,47	20,44	20,49	20,48	20,41	20,41	20,43	20,35	20,40	20,44	20,34	20,34	20,39	20,38	20,41	20,36	20,41	20,44	20,43	20,42	20,37	20,37	20,42	20,47	20,45	20,49	20,35	20,29	20,38	20,41	20,38	20,41	20,38	20,37	20,36	20,41	20,44	20,46	20,42	20,46	20,45	20,30	20,32	20,34	20,39	20,51	20,46	20,38	20,41	20,43	20,35	20,40	20,43	20,37	20,36	20,37	20,30	20,34	20,38	20,38	20,39	20,39	20,39	20,41	20,34	20,38	20,40	20,42	20,42	20,44	20,46	20,31	20,40	20,47	20,48	20,37	20,39	20,44	20,37	20,39	20,42	20,42	20,36	20,38	20,48	20,46	20,47	20,43	20,39	20,39	20,45	20,34	20,42	20,48	20,41	20,39	20,41	20,33	20,33	20,39	20,42	20,37	20,40	20,45	20,46	20,42	20,43	20,46	20,37	20,34	20,37	20,42	20,41	20,45	20,48	20,45	20,44	20,40	20,40	20,34	20,35	20,37	20,42	20,40	20,37	20,34	20,37	20,34	20,39	20,36	20,36	20,41	20,40	20,43	20,42	20,39	20,42	20,43	20,44	20,41	20,36	20,42	20,34	20,36	20,40	20,49	20,43	20,37	20,33	20,35	20,39	20,46	20,37	20,35	20,43	20,42	20,43	20,40	20,38	20,42	20,40	20,38	20,36	20,34	20,26	20,42	20,38	20,31	20,41	20,40	20,46	20,45	20,39	20,40	20,44	20,42	20,35	20,31	20,30	20,33	20,42	20,40	20,43	20,51	20,42	20,39	20,38	20,40	20,36	20,38	20,35	20,32	20,35	20,40	20,37	20,28	20,31	20,38	20,36	20,35	20,37	20,34	20,32	20,34	20,34	20,37	20,37	20,37	20,32	20,34	20,39	20,44	20,33	20,27	20,31	20,34	20,37	20,43	20,32	20,29	20,38	20,36	20,40	20,35	20,37	20,32	20,30	20,31	20,34	20,36	20,35	20,35	20,32	20,34	20,40	20,33	20,27	20,34	20,29	20,39	20,44	20,37	20,35	20,32	20,28	20,26	20,22	20,29	20,36	20,39	20,44	20,39	20,44	20,40	20,39	20,47	20,40	20,38	20,36	20,31	20,39	20,37	20,27	20,30	20,31	20,36	20,31	20,30	20,41	20,44	20,37	20,35	20,35	20,28	20,25	20,37	20,44	20,33	20,29	20,41	20,32	20,27	20,30	20,34	20,34	20,28	20,36	20,42	20,37	20,35	20,33	20,31	20,27	20,29	20,40	20,39	20,30	20,26	20,29	20,35	20,38	20,35	20,43	20,30	20,25	20,32	20,37	20,35	20,32	20,20	20,24	20,23	20,29	20,37	20,35	20,32	20,37	20,37	20,37	20,33	20,30	20,32	20,29	20,41	20,41	20,32	20,34	20,29	20,30	20,33	20,31	20,28	20,23	20,21	20,22	20,27	20,26	20,31	20,24	20,26	20,36	20,29	20,23	20,28	20,29	20,26	20,22	20,27	20,30	20,24	20,25	20,20	20,32	20,27	20,21	20,27	20,21	20,23	20,31	20,32	20,22	20,19	20,22	20,33	20,25	20,20	20,21	20,18	20,16	20,21	20,24	20,16	20,19	
20,33	20,25	20,13	20,19	20,20	20,18	20,34	20,26	20,17	20,33	20,30	20,32	20,26	20,25	20,21	20,28	20,28	20,27	20,23	20,28	20,24	20,28	20,32	20,35	20,33	20,33	20,37	20,29	20,28	20,40	20,50	20,37	20,28	20,31	20,33	20,19	20,18	20,25	20,35	20,44	20,39	20,29	20,33	20,41	20,37	20,38	20,40	20,33	20,25	20,36	20,30	20,35	20,31	20,27	20,31	20,35	20,35	20,30	20,40	20,38	20,31	20,38	20,38	20,47	20,37	20,33	20,25	20,26	20,35	20,35	20,37	20,36	20,40	20,49	20,37	20,33	20,32	20,40	20,44	20,43	20,39	20,30	20,36	20,40	20,36	20,36	20,37	20,45	20,32	20,37	20,40	20,35	20,39	20,45	20,33	20,26	20,20	20,29	20,46	20,39	20,38	20,34	20,35	20,49	20,41	20,49	20,35	20,35	20,50	20,36	20,37	20,37	20,35	20,33	20,44	20,40	20,41	20,43	20,40	20,41	20,38	20,39	20,41	20,43	20,31	20,30	20,32	20,36	20,33	20,41	20,33	20,36	20,35	20,30	20,35	20,37	20,25	20,27	20,29	20,35	20,30	20,33	20,38	20,36	20,39	20,40	20,43	20,47	20,40	20,41	20,43	20,48	20,34	20,42	20,40	20,47	20,44	20,37	20,39	20,48	20,42	20,40	20,49	20,46	20,38	20,40	20,42	20,36	20,49	20,48	20,36	20,41	20,45	20,33	20,29	20,35	20,43	20,37	20,28	20,31	20,33	20,38	20,41	20,39	20,27	20,32	20,33	20,24	20,39	20,42	20,35	20,28	20,27	20,31	20,38	20,46	20,46	20,33	20,38	20,43	20,39	20,39	20,41	20,37	20,36	20,39	20,36	20,35	20,42	20,39	20,34	20,33	20,40	20,44	20,46	20,38	20,44	20,41	20,41	20,36	20,47	20,45	20,43	20,43	20,45	20,44	20,48	20,45	20,39	20,37	20,34	20,34	20,49	20,47	20,41	20,47	20,46	20,47	20,42	20,39	20,40	20,40	20,46	20,53	20,55	20,46	20,45	20,47	20,52	20,53	20,43	20,43	20,47	20,43	20,43	20,50	20,51	20,48	20,41	20,43	20,36	20,39	20,43	20,46	20,46	20,30	20,41	20,49	20,48	20,47	20,50	20,47	20,33	20,34	20,33	20,33	20,43	20,37	20,24	20,34	20,40	20,35	20,38	20,41	20,49	20,46	20,55	20,48	20,49	20,50	20,45	20,43	20,49	20,43	20,40	20,45	20,50	20,44	20,42	20,35	20,37	20,40	20,45	20,44	20,39	20,35	20,45	20,46	20,36	20,34	20,41	20,39	20,47	20,45	20,43	20,39	20,46	20,40	20,37	20,41	20,43	20,41	20,42	20,32	20,31	20,43	20,38	20,37	20,44	20,39	20,39	20,36	20,34	20,40	20,48	20,40	20,46	20,44	20,34	20,36	20,42	20,49	20,42	20,38	20,49	20,42	20,36	20,42	20,43	20,35	20,43	20,40	20,41	20,44	20,44	20,44	20,43	20,43	20,33	20,38	20,51	20,45	20,40	20,42	20,39	20,42	20,41	20,40	20,34	20,35	20,40	20,49	20,42	20,31	20,35	20,41	20,41	20,37	20,36	20,31	20,39	20,48	20,53	20,48	20,46	20,31	20,27	20,31	20,39	20,39	20,36	20,40	20,33	20,29	20,40	20,44	20,44	20,41	20,38	20,34	20,40	20,38	20,41	20,46	20,43	20,45	20,45	20,34	20,42	20,37	20,41	20,39	20,39	20,40	20,41	20,39	20,39	20,42	20,44	20,35	20,39	20,35	20,35	20,42	20,41	20,37	20,38	20,43	20,41	20,42	20,48	20,41	20,38	20,36	20,30	20,45	20,43	20,36	20,42	20,38	20,35	20,39	20,40	20,36	20,36	20,35	20,31	20,42	20,46	20,43	20,45	20,45	20,43	20,40	20,41	20,34	20,37	20,43	20,37	20,40	20,37	20,32	20,32	20,34	20,38	20,32	20,28	20,34	20,42	20,40	20,32	20,34	20,37	20,36	20,33	20,27	20,35	20,39	20,40	20,31	20,29	20,34	20,33	20,35	20,45	20,34	20,21	20,26	20,29	20,31	20,38	20,38	20,39	20,36	20,34	20,38	20,36	20,32	20,37	20,36	20,28	20,33	20,29	20,26	20,33	20,26	20,37	20,45	20,38	20,42	20,36	20,33	20,31	20,28	20,31	20,42	20,37	20,37	20,24	20,25	20,33	20,35	20,39	20,41	20,39	20,46	20,32	20,28	20,36	20,33	20,25	20,27	20,40	20,37	20,34	20,37	20,45	20,46	20,37	20,33	20,28	20,26	20,32	20,41	20,29	20,30	20,36	20,33	20,23	20,24	20,28	20,39	20,33	20,25	20,41	20,40	20,40	20,36	20,36	20,31	20,32	20,31	20,36	20,35	20,33	20,33	20,40	20,34	20,34	20,44	20,36	20,31	20,31	20,42	20,41	20,35	20,29	20,33	20,27	20,31	20,28	20,37	20,37	20,33	20,30	20,31	20,30	20,24	20,23	20,22	20,34	20,42	20,34	20,28	20,29	20,34	20,33	20,33	20,26	20,29	20,31	20,25	20,24	20,25	20,28	20,24	20,21	20,33	20,33	20,21	20,27	20,23	20,19	20,17	20,32	20,35	20,27	20,25	20,25	20,34	20,33	20,31	20,31	20,33	20,25	20,18	20,22	20,26	20,21	20,27	20,24	20,28	20,36	20,36	20,25	20,19	20,21	20,33	20,26	20,23	
20,27	20,22	20,13	20,21	20,22	20,20	20,36	20,33	20,22	20,34	20,33	20,31	20,32	20,24	20,23	20,29	20,29	20,20	20,24	20,27	20,32	20,31	20,36	20,28	20,30	20,36	20,40	20,32	20,29	20,37	20,48	20,41	20,28	20,32	20,32	20,30	20,32	20,35	20,38	20,39	20,34	20,24	20,22	20,34	20,38	20,41	20,39	20,32	20,30	20,40	20,38	20,37	20,31	20,32	20,42	20,32	20,35	20,33	20,39	20,46	20,31	20,38	20,46	20,44	20,42	20,37	20,30	20,26	20,37	20,37	20,36	20,30	20,34	20,46	20,32	20,32	20,34	20,39	20,41	20,38	20,36	20,28	20,28	20,29	20,27	20,31	20,38	20,44	20,40	20,38	20,46	20,41	20,44	20,45	20,40	20,35	20,28	20,35	20,38	20,42	20,37	20,36	20,34	20,41	20,45	20,45	20,37	20,29	20,40	20,29	20,36	20,35	20,29	20,32	20,42	20,50	20,41	20,41	20,41	20,38	20,36	20,39	20,38	20,42	20,36	20,26	20,35	20,34	20,39	20,42	20,36	20,38	20,42	20,36	20,30	20,34	20,27	20,31	20,38	20,38	20,40	20,41	20,48	20,32	20,31	20,37	20,34	20,41	20,47	20,46	20,41	20,46	20,36	20,37	20,33	20,27	20,33	20,31	20,35	20,40	20,47	20,40	20,45	20,46	20,45	20,34	20,34	20,39	20,42	20,41	20,36	20,39	20,39	20,38	20,36	20,39	20,40	20,42	20,38	20,31	20,38	20,32	20,35	20,41	20,36	20,36	20,37	20,31	20,39	20,43	20,36	20,29	20,32	20,35	20,42	20,47	20,48	20,37	20,35	20,40	20,40	20,41	20,44	20,41	20,33	20,34	20,38	20,33	20,36	20,39	20,39	20,39	20,40	20,39	20,38	20,43	20,41	20,39	20,42	20,44	20,39	20,40	20,31	20,36	20,46	20,41	20,41	20,40	20,43	20,41	20,30	20,33	20,53	20,52	20,39	20,46	20,54	20,47	20,40	20,42	20,46	20,48	20,46	20,45	20,51	20,47	20,40	20,48	20,50	20,55	20,43	20,39	20,49	20,47	20,37	20,41	20,48	20,53	20,45	20,38	20,39	20,41	20,46	20,48	20,48	20,34	20,41	20,45	20,47	20,41	20,48	20,45	20,32	20,39	20,32	20,41	20,46	20,36	20,30	20,34	20,41	20,38	20,39	20,36	20,43	20,51	20,52	20,43	20,45	20,50	20,41	20,40	20,42	20,43	20,53	20,49	20,47	20,50	20,46	20,44	20,41	20,42	20,41	20,45	20,43	20,35	20,37	20,45	20,37	20,37	20,45	20,39	20,40	20,50	20,57	20,45	20,41	20,39	20,41	20,42	20,42	20,41	20,36	20,40	20,41	20,50	20,47	20,42	20,44	20,39	20,37	20,47	20,36	20,35	20,49	20,46	20,41	20,48	20,38	20,34	20,41	20,52	20,43	20,38	20,48	20,50	20,45	20,45	20,44	20,39	20,43	20,42	20,38	20,40	20,46	20,45	20,43	20,42	20,38	20,35	20,52	20,51	20,42	20,45	20,42	20,42	20,41	20,38	20,43	20,47	20,47	20,41	20,44	20,35	20,36	20,44	20,47	20,44	20,39	20,32	20,38	20,47	20,55	20,51	20,46	20,39	20,25	20,33	20,43	20,41	20,36	20,43	20,36	20,32	20,43	20,43	20,47	20,47	20,42	20,39	20,43	20,38	20,38	20,46	20,43	20,42	20,45	20,40	20,42	20,43	20,50	20,51	20,43	20,42	20,45	20,40	20,33	20,32	20,44	20,40	20,44	20,43	20,37	20,36	20,35	20,42	20,40	20,39	20,32	20,42	20,46	20,39	20,37	20,37	20,37	20,38	20,45	20,38	20,32	20,40	20,46	20,39	20,37	20,31	20,43	20,41	20,40	20,41	20,41	20,44	20,47	20,35	20,38	20,40	20,41	20,41	20,39	20,38	20,41	20,41	20,42	20,36	20,39	20,43	20,41	20,30	20,27	20,37	20,42	20,43	20,34	20,36	20,39	20,38	20,29	20,28	20,29	20,33	20,33	20,35	20,32	20,31	20,35	20,34	20,43	20,38	20,29	20,27	20,24	20,23	20,36	20,36	20,36	20,39	20,36	20,36	20,33	20,37	20,41	20,42	20,39	20,38	20,36	20,28	20,33	20,30	20,25	20,41	20,39	20,42	20,29	20,30	20,39	20,39	20,37	20,42	20,40	20,36	20,25	20,23	20,38	20,39	20,33	20,39	20,39	20,44	20,30	20,20	20,29	20,32	20,29	20,30	20,36	20,31	20,38	20,35	20,38	20,37	20,37	20,35	20,27	20,23	20,22	20,32	20,31	20,30	20,22	20,23	20,29	20,30	20,29	20,37	20,34	20,23	20,31	20,38	20,39	20,39	20,30	20,32	20,33	20,31	20,31	20,37	20,34	20,40	20,37	20,40	20,30	20,36	20,31	20,29	20,28	20,42	20,44	20,34	20,34	20,36	20,44	20,35	20,22	20,30	20,39	20,31	20,33	20,35	20,26	20,19	20,27	20,31	20,33	20,37	20,33	20,31	20,28	20,31	20,33	20,27	20,25	20,27	20,32	20,29	20,30	20,28	20,23	20,28	20,32	20,37	20,33	20,18	20,22	20,23	20,16	20,15	20,36	20,39	20,28	20,28	20,26	20,32	20,30	20,35	20,29	20,28	20,18	20,14	20,22	20,21	20,28	20,26	20,17	20,26	20,38	20,37	20,25	20,21	20,15	20,36	20,33	20,29	
20,38	20,30	20,17	20,19	20,24	20,26	20,31	20,28	20,26	20,26	20,25	20,31	20,36	20,30	20,23	20,24	20,31	20,26	20,21	20,21	20,27	20,30	20,31	20,40	20,27	20,32	20,33	20,34	20,29	20,32	20,38	20,44	20,37	20,36	20,28	20,27	20,32	20,40	20,43	20,35	20,30	20,29	20,31	20,34	20,27	20,30	20,32	20,29	20,43	20,41	20,39	20,37	20,36	20,37	20,43	20,41	20,34	20,33	20,32	20,43	20,33	20,30	20,37	20,37	20,38	20,44	20,42	20,38	20,37	20,38	20,37	20,39	20,42	20,46	20,40	20,37	20,37	20,40	20,42	20,37	20,36	20,35	20,33	20,33	20,23	20,29	20,34	20,41	20,43	20,44	20,47	20,37	20,36	20,34	20,32	20,35	20,32	20,38	20,38	20,33	20,40	20,33	20,42	20,42	20,33	20,38	20,35	20,37	20,39	20,37	20,40	20,35	20,33	20,47	20,45	20,46	20,34	20,34	20,41	20,46	20,41	20,43	20,38	20,38	20,33	20,33	20,31	20,36	20,32	20,36	20,33	20,33	20,38	20,44	20,38	20,40	20,33	20,31	20,35	20,34	20,35	20,42	20,48	20,39	20,31	20,40	20,39	20,36	20,37	20,46	20,37	20,40	20,38	20,48	20,43	20,32	20,25	20,29	20,35	20,38	20,38	20,38	20,41	20,46	20,48	20,36	20,34	20,48	20,49	20,46	20,38	20,44	20,39	20,42	20,50	20,39	20,42	20,47	20,45	20,38	20,40	20,37	20,43	20,37	20,44	20,45	20,40	20,32	20,32	20,33	20,35	20,33	20,40	20,34	20,43	20,46	20,48	20,38	20,34	20,33	20,36	20,45	20,45	20,44	20,37	20,38	20,41	20,40	20,36	20,39	20,46	20,45	20,42	20,38	20,31	20,40	20,48	20,41	20,34	20,50	20,48	20,41	20,45	20,33	20,44	20,46	20,38	20,35	20,47	20,46	20,37	20,39	20,45	20,46	20,39	20,38	20,45	20,41	20,40	20,43	20,41	20,43	20,45	20,48	20,42	20,46	20,45	20,58	20,49	20,49	20,46	20,35	20,44	20,46	20,41	20,42	20,40	20,53	20,50	20,37	20,38	20,44	20,42	20,40	20,43	20,40	20,44	20,40	20,44	20,46	20,41	20,44	20,43	20,43	20,48	20,49	20,42	20,39	20,42	20,42	20,50	20,48	20,42	20,43	20,41	20,48	20,42	20,32	20,40	20,47	20,42	20,40	20,37	20,37	20,47	20,47	20,49	20,51	20,58	20,50	20,48	20,48	20,46	20,43	20,49	20,39	20,34	20,41	20,42	20,40	20,38	20,39	20,38	20,48	20,47	20,45	20,45	20,37	20,44	20,42	20,46	20,44	20,41	20,39	20,43	20,52	20,46	20,43	20,32	20,41	20,43	20,44	20,47	20,41	20,42	20,45	20,48	20,46	20,37	20,36	20,47	20,46	20,40	20,39	20,49	20,51	20,47	20,40	20,42	20,42	20,43	20,44	20,44	20,41	20,45	20,44	20,38	20,44	20,47	20,43	20,48	20,50	20,31	20,34	20,43	20,44	20,37	20,36	20,44	20,54	20,54	20,49	20,46	20,40	20,40	20,44	20,43	20,44	20,43	20,42	20,42	20,38	20,55	20,53	20,41	20,35	20,31	20,35	20,43	20,37	20,34	20,40	20,38	20,34	20,47	20,46	20,41	20,36	20,38	20,36	20,47	20,40	20,34	20,40	20,45	20,42	20,45	20,41	20,45	20,44	20,54	20,48	20,43	20,45	20,44	20,41	20,37	20,33	20,40	20,45	20,42	20,41	20,43	20,35	20,29	20,33	20,40	20,33	20,31	20,37	20,40	20,43	20,47	20,37	20,37	20,40	20,41	20,37	20,33	20,41	20,43	20,39	20,38	20,36	20,39	20,42	20,39	20,42	20,43	20,42	20,50	20,38	20,34	20,30	20,38	20,34	20,32	20,36	20,32	20,39	20,47	20,41	20,40	20,37	20,42	20,36	20,33	20,30	20,39	20,42	20,39	20,44	20,48	20,45	20,37	20,31	20,33	20,29	20,33	20,30	20,33	20,38	20,35	20,39	20,42	20,32	20,34	20,38	20,33	20,24	20,28	20,32	20,32	20,34	20,34	20,39	20,39	20,44	20,44	20,37	20,37	20,39	20,33	20,29	20,31	20,28	20,27	20,32	20,38	20,37	20,25	20,25	20,32	20,42	20,34	20,41	20,39	20,38	20,37	20,33	20,40	20,43	20,42	20,31	20,40	20,40	20,39	20,34	20,34	20,38	20,30	20,28	20,33	20,32	20,37	20,33	20,32	20,28	20,39	20,28	20,28	20,31	20,27	20,32	20,29	20,21	20,23	20,26	20,29	20,34	20,28	20,29	20,32	20,32	20,33	20,35	20,43	20,36	20,35	20,32	20,31	20,38	20,42	20,35	20,32	20,37	20,36	20,43	20,38	20,33	20,34	20,33	20,33	20,40	20,41	20,31	20,23	20,36	20,36	20,37	20,30	20,27	20,32	20,33	20,27	20,28	20,26	20,23	20,20	20,29	20,30	20,36	20,25	20,31	20,26	20,22	20,34	20,30	20,30	20,23	20,19	20,24	20,30	20,26	20,28	20,25	20,33	20,37	20,38	20,33	20,25	20,21	20,22	20,22	20,31	20,39	20,25	20,25	20,19	20,18	20,20	20,23	20,24	20,23	20,23	20,20	20,32	20,22	20,31	20,28	20,19	20,32	20,37	20,29	20,28	20,18	20,22	20,23	20,26	20,23	
20,32	20,39	20,20	20,23	20,17	20,15	20,24	20,26	20,25	20,25	20,15	20,24	20,40	20,27	20,23	20,30	20,31	20,23	20,27	20,25	20,17	20,25	20,34	20,40	20,44	20,33	20,28	20,29	20,30	20,39	20,33	20,43	20,31	20,27	20,33	20,32	20,36	20,31	20,36	20,38	20,38	20,35	20,34	20,30	20,24	20,27	20,28	20,20	20,34	20,32	20,41	20,39	20,43	20,45	20,45	20,43	20,40	20,34	20,31	20,37	20,32	20,24	20,28	20,36	20,34	20,41	20,45	20,36	20,37	20,41	20,33	20,37	20,39	20,41	20,42	20,39	20,41	20,46	20,41	20,36	20,34	20,34	20,26	20,32	20,32	20,27	20,33	20,36	20,34	20,38	20,42	20,39	20,33	20,33	20,29	20,38	20,43	20,47	20,43	20,38	20,41	20,41	20,44	20,45	20,42	20,42	20,36	20,34	20,38	20,43	20,42	20,39	20,40	20,50	20,46	20,39	20,34	20,25	20,37	20,48	20,44	20,32	20,37	20,36	20,27	20,28	20,30	20,31	20,39	20,35	20,35	20,32	20,34	20,40	20,41	20,40	20,35	20,35	20,35	20,36	20,40	20,37	20,35	20,37	20,38	20,42	20,39	20,37	20,43	20,43	20,50	20,42	20,36	20,45	20,48	20,48	20,29	20,27	20,37	20,41	20,39	20,43	20,38	20,44	20,47	20,42	20,43	20,47	20,45	20,47	20,40	20,42	20,49	20,41	20,45	20,45	20,43	20,46	20,44	20,37	20,41	20,37	20,50	20,46	20,42	20,43	20,40	20,38	20,32	20,35	20,35	20,26	20,35	20,45	20,42	20,46	20,35	20,32	20,39	20,35	20,33	20,43	20,40	20,37	20,39	20,37	20,44	20,48	20,46	20,41	20,40	20,41	20,50	20,48	20,38	20,38	20,51	20,39	20,31	20,43	20,44	20,42	20,52	20,47	20,39	20,43	20,42	20,38	20,49	20,55	20,41	20,40	20,46	20,46	20,38	20,43	20,42	20,48	20,45	20,48	20,44	20,43	20,42	20,46	20,42	20,41	20,45	20,53	20,46	20,47	20,42	20,37	20,43	20,47	20,38	20,37	20,37	20,38	20,40	20,33	20,37	20,38	20,32	20,39	20,45	20,44	20,45	20,45	20,42	20,45	20,49	20,42	20,39	20,36	20,48	20,55	20,49	20,34	20,40	20,47	20,52	20,45	20,43	20,40	20,44	20,45	20,43	20,48	20,50	20,51	20,43	20,43	20,40	20,34	20,38	20,37	20,44	20,46	20,50	20,49	20,43	20,49	20,46	20,42	20,42	20,38	20,31	20,36	20,38	20,47	20,44	20,40	20,44	20,43	20,38	20,38	20,43	20,40	20,44	20,45	20,44	20,44	20,43	20,41	20,41	20,46	20,50	20,42	20,39	20,35	20,41	20,42	20,44	20,50	20,46	20,44	20,43	20,38	20,39	20,50	20,47	20,39	20,34	20,42	20,47	20,54	20,46	20,41	20,38	20,47	20,48	20,50	20,48	20,40	20,41	20,46	20,32	20,44	20,45	20,47	20,44	20,41	20,36	20,39	20,43	20,42	20,40	20,42	20,37	20,47	20,49	20,52	20,51	20,39	20,45	20,35	20,40	20,47	20,43	20,43	20,39	20,35	20,40	20,40	20,47	20,33	20,31	20,39	20,44	20,41	20,37	20,34	20,41	20,40	20,43	20,47	20,38	20,38	20,33	20,37	20,51	20,44	20,37	20,40	20,42	20,38	20,42	20,38	20,42	20,46	20,49	20,48	20,47	20,40	20,38	20,43	20,38	20,37	20,40	20,42	20,41	20,37	20,32	20,34	20,43	20,40	20,31	20,41	20,35	20,29	20,36	20,50	20,51	20,47	20,37	20,47	20,49	20,44	20,36	20,37	20,44	20,44	20,37	20,42	20,38	20,39	20,42	20,40	20,47	20,52	20,51	20,45	20,42	20,31	20,33	20,37	20,34	20,36	20,41	20,29	20,42	20,34	20,30	20,38	20,42	20,39	20,34	20,41	20,30	20,44	20,37	20,40	20,41	20,42	20,40	20,43	20,38	20,42	20,36	20,21	20,18	20,31	20,28	20,32	20,43	20,32	20,26	20,32	20,36	20,33	20,28	20,31	20,32	20,31	20,36	20,39	20,38	20,36	20,42	20,39	20,32	20,32	20,27	20,26	20,30	20,25	20,32	20,32	20,31	20,38	20,33	20,31	20,27	20,30	20,24	20,31	20,35	20,34	20,33	20,37	20,43	20,49	20,45	20,36	20,32	20,35	20,26	20,37	20,37	20,39	20,35	20,32	20,34	20,36	20,42	20,28	20,31	20,34	20,37	20,35	20,24	20,24	20,29	20,33	20,33	20,25	20,27	20,34	20,32	20,27	20,27	20,30	20,35	20,37	20,41	20,37	20,35	20,39	20,36	20,37	20,28	20,34	20,39	20,30	20,31	20,35	20,42	20,38	20,36	20,29	20,32	20,35	20,32	20,38	20,30	20,30	20,23	20,32	20,24	20,22	20,33	20,41	20,36	20,34	20,29	20,26	20,24	20,26	20,28	20,25	20,26	20,36	20,28	20,26	20,26	20,20	20,30	20,32	20,39	20,20	20,15	20,16	20,23	20,21	20,25	20,26	20,22	20,32	20,31	20,34	20,27	20,19	20,28	20,26	20,23	20,27	20,29	20,26	20,23	20,15	20,16	20,28	20,31	20,47	20,32	20,25	20,24	20,24	20,31	20,30	20,12	20,13	20,22	20,28	20,22	20,07	20,18	20,27	20,25	20,26	
20,31	20,26	20,26	20,30	20,26	20,22	20,33	20,38	20,25	20,28	20,21	20,20	20,27	20,32	20,33	20,36	20,34	20,32	20,32	20,27	20,25	20,21	20,31	20,42	20,39	20,32	20,36	20,32	20,24	20,33	20,40	20,36	20,40	20,34	20,36	20,37	20,32	20,34	20,31	20,31	20,33	20,40	20,35	20,31	20,36	20,33	20,30	20,25	20,24	20,33	20,41	20,34	20,38	20,43	20,45	20,45	20,48	20,38	20,32	20,25	20,17	20,24	20,26	20,32	20,28	20,33	20,48	20,41	20,38	20,39	20,29	20,42	20,45	20,36	20,43	20,42	20,42	20,44	20,39	20,35	20,34	20,36	20,34	20,34	20,49	20,46	20,36	20,34	20,39	20,45	20,47	20,42	20,33	20,36	20,42	20,44	20,47	20,46	20,42	20,41	20,38	20,34	20,40	20,40	20,42	20,50	20,40	20,34	20,40	20,31	20,31	20,37	20,42	20,53	20,54	20,39	20,40	20,37	20,43	20,44	20,47	20,43	20,36	20,39	20,31	20,32	20,42	20,37	20,46	20,44	20,37	20,37	20,40	20,46	20,45	20,44	20,36	20,36	20,43	20,45	20,42	20,42	20,29	20,33	20,43	20,40	20,38	20,40	20,40	20,45	20,56	20,54	20,47	20,48	20,56	20,47	20,40	20,38	20,44	20,44	20,38	20,40	20,38	20,40	20,41	20,37	20,45	20,49	20,44	20,44	20,43	20,42	20,39	20,42	20,39	20,41	20,44	20,48	20,47	20,32	20,42	20,35	20,38	20,48	20,42	20,46	20,43	20,33	20,32	20,38	20,36	20,28	20,31	20,40	20,47	20,49	20,35	20,32	20,36	20,38	20,36	20,41	20,46	20,43	20,42	20,43	20,48	20,47	20,49	20,43	20,39	20,45	20,55	20,48	20,35	20,38	20,51	20,43	20,31	20,39	20,46	20,44	20,51	20,61	20,49	20,46	20,45	20,41	20,48	20,49	20,48	20,51	20,44	20,41	20,39	20,39	20,41	20,39	20,42	20,44	20,44	20,45	20,43	20,44	20,46	20,38	20,43	20,47	20,44	20,47	20,47	20,43	20,42	20,45	20,39	20,37	20,38	20,37	20,36	20,30	20,40	20,41	20,41	20,44	20,50	20,50	20,43	20,46	20,52	20,49	20,42	20,41	20,46	20,42	20,47	20,52	20,58	20,44	20,37	20,44	20,44	20,38	20,38	20,41	20,43	20,44	20,43	20,51	20,49	20,44	20,44	20,47	20,44	20,33	20,38	20,36	20,41	20,44	20,40	20,50	20,44	20,45	20,43	20,42	20,37	20,44	20,42	20,39	20,34	20,43	20,58	20,42	20,45	20,46	20,43	20,46	20,43	20,45	20,46	20,44	20,42	20,53	20,51	20,42	20,42	20,47	20,50	20,49	20,42	20,36	20,39	20,41	20,45	20,44	20,50	20,45	20,44	20,39	20,37	20,53	20,48	20,39	20,32	20,49	20,54	20,44	20,40	20,38	20,41	20,42	20,46	20,45	20,49	20,45	20,46	20,52	20,48	20,50	20,41	20,41	20,45	20,44	20,40	20,44	20,46	20,42	20,44	20,54	20,44	20,51	20,52	20,42	20,52	20,43	20,40	20,39	20,44	20,42	20,39	20,39	20,42	20,40	20,44	20,44	20,46	20,31	20,31	20,41	20,46	20,43	20,40	20,39	20,46	20,43	20,41	20,51	20,45	20,48	20,45	20,46	20,48	20,47	20,41	20,46	20,39	20,37	20,44	20,40	20,42	20,42	20,42	20,53	20,52	20,46	20,35	20,34	20,37	20,46	20,48	20,46	20,41	20,39	20,44	20,44	20,53	20,51	20,39	20,41	20,38	20,39	20,42	20,51	20,44	20,40	20,38	20,42	20,46	20,42	20,37	20,34	20,42	20,40	20,41	20,35	20,42	20,42	20,41	20,40	20,45	20,45	20,41	20,43	20,45	20,39	20,41	20,40	20,39	20,39	20,39	20,26	20,31	20,34	20,29	20,42	20,44	20,41	20,33	20,40	20,44	20,43	20,38	20,38	20,42	20,40	20,37	20,38	20,38	20,42	20,36	20,24	20,24	20,28	20,29	20,27	20,39	20,27	20,22	20,29	20,35	20,39	20,36	20,35	20,36	20,34	20,40	20,38	20,34	20,39	20,35	20,38	20,34	20,30	20,28	20,30	20,29	20,27	20,34	20,31	20,30	20,38	20,40	20,33	20,32	20,29	20,28	20,36	20,42	20,39	20,34	20,32	20,31	20,39	20,34	20,34	20,40	20,31	20,28	20,34	20,41	20,37	20,30	20,30	20,34	20,41	20,37	20,28	20,32	20,44	20,37	20,30	20,24	20,24	20,30	20,33	20,40	20,40	20,32	20,31	20,38	20,35	20,36	20,31	20,40	20,38	20,30	20,33	20,37	20,34	20,38	20,33	20,34	20,42	20,36	20,30	20,33	20,37	20,39	20,37	20,33	20,25	20,18	20,25	20,27	20,34	20,31	20,28	20,25	20,25	20,34	20,19	20,27	20,39	20,39	20,34	20,27	20,34	20,28	20,29	20,29	20,31	20,35	20,37	20,37	20,32	20,26	20,22	20,18	20,31	20,37	20,35	20,31	20,26	20,30	20,37	20,33	20,31	20,25	20,27	20,34	20,30	20,18	20,24	20,35	20,37	20,28	20,33	20,37	20,26	20,22	20,26	20,29	20,34	20,37	20,30	20,32	20,36	20,23	20,27	20,33	20,24	20,17	20,18	20,24	20,27	20,25	20,12	20,16	20,27	20,28	20,26	
20,31	20,25	20,24	20,30	20,29	20,28	20,29	20,32	20,28	20,31	20,30	20,27	20,19	20,21	20,38	20,29	20,30	20,34	20,29	20,32	20,22	20,22	20,35	20,34	20,35	20,37	20,36	20,36	20,29	20,28	20,35	20,43	20,42	20,44	20,43	20,47	20,39	20,34	20,38	20,35	20,33	20,31	20,28	20,27	20,33	20,33	20,25	20,27	20,29	20,32	20,39	20,37	20,34	20,44	20,52	20,35	20,40	20,45	20,38	20,28	20,20	20,28	20,34	20,33	20,25	20,32	20,42	20,39	20,47	20,37	20,39	20,47	20,44	20,33	20,34	20,39	20,42	20,45	20,45	20,38	20,34	20,42	20,31	20,33	20,50	20,48	20,40	20,37	20,41	20,56	20,50	20,40	20,31	20,37	20,36	20,47	20,42	20,45	20,40	20,36	20,42	20,37	20,39	20,41	20,31	20,37	20,42	20,37	20,55	20,40	20,33	20,34	20,35	20,48	20,62	20,41	20,32	20,44	20,44	20,41	20,35	20,45	20,46	20,44	20,32	20,33	20,45	20,40	20,46	20,50	20,39	20,32	20,31	20,36	20,42	20,42	20,38	20,38	20,47	20,46	20,41	20,45	20,37	20,36	20,40	20,41	20,33	20,36	20,33	20,41	20,48	20,47	20,44	20,43	20,54	20,44	20,36	20,46	20,46	20,43	20,34	20,46	20,48	20,44	20,41	20,30	20,33	20,42	20,46	20,45	20,40	20,40	20,29	20,40	20,50	20,40	20,35	20,37	20,45	20,43	20,44	20,38	20,33	20,40	20,40	20,51	20,45	20,37	20,37	20,38	20,31	20,33	20,37	20,40	20,43	20,44	20,43	20,39	20,38	20,40	20,40	20,47	20,44	20,51	20,44	20,37	20,46	20,47	20,42	20,49	20,47	20,46	20,48	20,43	20,32	20,34	20,48	20,48	20,40	20,39	20,47	20,52	20,46	20,48	20,47	20,40	20,40	20,40	20,47	20,49	20,49	20,45	20,41	20,41	20,39	20,39	20,44	20,42	20,45	20,45	20,45	20,50	20,47	20,52	20,44	20,41	20,42	20,48	20,48	20,48	20,47	20,44	20,47	20,44	20,42	20,39	20,39	20,45	20,45	20,42	20,48	20,53	20,47	20,50	20,49	20,51	20,51	20,47	20,51	20,53	20,44	20,34	20,41	20,47	20,55	20,51	20,51	20,41	20,40	20,43	20,38	20,36	20,35	20,43	20,45	20,38	20,47	20,47	20,40	20,39	20,50	20,51	20,48	20,42	20,41	20,40	20,42	20,46	20,45	20,51	20,47	20,41	20,34	20,37	20,44	20,48	20,51	20,46	20,36	20,49	20,62	20,51	20,40	20,47	20,43	20,44	20,44	20,47	20,49	20,38	20,42	20,50	20,52	20,51	20,39	20,46	20,44	20,43	20,48	20,37	20,37	20,40	20,45	20,46	20,50	20,45	20,44	20,34	20,35	20,42	20,41	20,43	20,33	20,49	20,56	20,44	20,36	20,42	20,44	20,42	20,42	20,42	20,42	20,45	20,45	20,48	20,53	20,52	20,38	20,33	20,43	20,44	20,41	20,45	20,41	20,42	20,46	20,52	20,53	20,47	20,55	20,42	20,43	20,45	20,39	20,36	20,44	20,36	20,35	20,35	20,39	20,39	20,40	20,45	20,47	20,36	20,27	20,38	20,46	20,40	20,42	20,44	20,41	20,47	20,47	20,51	20,44	20,45	20,50	20,47	20,45	20,42	20,35	20,38	20,42	20,38	20,45	20,49	20,48	20,37	20,37	20,43	20,46	20,47	20,45	20,38	20,38	20,41	20,51	20,46	20,41	20,44	20,45	20,48	20,57	20,48	20,37	20,32	20,35	20,44	20,48	20,41	20,42	20,36	20,33	20,36	20,44	20,43	20,38	20,38	20,44	20,42	20,36	20,36	20,40	20,43	20,40	20,43	20,41	20,40	20,38	20,39	20,46	20,39	20,42	20,44	20,42	20,38	20,34	20,29	20,31	20,31	20,34	20,44	20,48	20,44	20,36	20,36	20,39	20,44	20,35	20,32	20,39	20,40	20,35	20,34	20,31	20,41	20,43	20,39	20,32	20,35	20,32	20,38	20,41	20,31	20,25	20,33	20,34	20,31	20,36	20,32	20,31	20,34	20,39	20,37	20,35	20,37	20,33	20,35	20,37	20,33	20,26	20,26	20,28	20,26	20,32	20,31	20,26	20,41	20,47	20,33	20,27	20,31	20,32	20,39	20,38	20,39	20,44	20,38	20,26	20,35	20,43	20,40	20,48	20,28	20,27	20,34	20,36	20,40	20,27	20,28	20,34	20,39	20,37	20,35	20,40	20,49	20,39	20,20	20,16	20,26	20,32	20,33	20,36	20,38	20,38	20,30	20,42	20,37	20,35	20,34	20,39	20,38	20,37	20,43	20,41	20,34	20,34	20,36	20,31	20,46	20,40	20,28	20,31	20,38	20,35	20,34	20,33	20,28	20,14	20,26	20,34	20,33	20,25	20,29	20,25	20,31	20,37	20,27	20,23	20,37	20,45	20,40	20,27	20,28	20,32	20,30	20,32	20,24	20,30	20,36	20,36	20,39	20,34	20,27	20,28	20,26	20,29	20,35	20,37	20,31	20,26	20,33	20,35	20,28	20,22	20,23	20,28	20,24	20,28	20,27	20,34	20,27	20,30	20,36	20,41	20,37	20,26	20,38	20,39	20,35	20,27	20,27	20,22	20,32	20,37	20,26	20,29	20,32	20,23	20,25	20,27	20,26	20,28	20,19	20,22	20,34	20,18	20,22	
20,36	20,34	20,22	20,18	20,35	20,20	20,20	20,29	20,33	20,29	20,32	20,31	20,20	20,18	20,32	20,20	20,27	20,26	20,30	20,30	20,25	20,22	20,30	20,36	20,26	20,38	20,38	20,34	20,33	20,34	20,38	20,31	20,30	20,42	20,39	20,39	20,48	20,36	20,37	20,39	20,36	20,32	20,32	20,29	20,36	20,32	20,35	20,27	20,27	20,29	20,42	20,37	20,40	20,44	20,52	20,37	20,27	20,34	20,38	20,32	20,29	20,35	20,38	20,35	20,32	20,36	20,44	20,33	20,42	20,37	20,36	20,43	20,33	20,42	20,41	20,39	20,47	20,53	20,49	20,46	20,39	20,45	20,36	20,33	20,40	20,41	20,41	20,32	20,44	20,52	20,34	20,34	20,24	20,38	20,38	20,33	20,32	20,39	20,43	20,44	20,39	20,41	20,44	20,47	20,38	20,31	20,39	20,38	20,52	20,44	20,37	20,36	20,35	20,50	20,53	20,45	20,32	20,41	20,42	20,39	20,40	20,41	20,48	20,53	20,38	20,40	20,38	20,37	20,38	20,45	20,41	20,40	20,39	20,36	20,35	20,40	20,43	20,39	20,42	20,52	20,39	20,44	20,38	20,34	20,40	20,46	20,42	20,43	20,42	20,40	20,37	20,39	20,31	20,40	20,54	20,44	20,39	20,45	20,44	20,37	20,31	20,43	20,48	20,42	20,38	20,36	20,42	20,47	20,41	20,43	20,38	20,33	20,35	20,36	20,45	20,48	20,39	20,33	20,35	20,42	20,40	20,30	20,33	20,40	20,41	20,40	20,41	20,42	20,40	20,42	20,35	20,43	20,48	20,41	20,38	20,42	20,41	20,43	20,38	20,34	20,42	20,40	20,42	20,43	20,42	20,44	20,41	20,45	20,40	20,46	20,47	20,44	20,44	20,39	20,42	20,46	20,51	20,52	20,55	20,43	20,39	20,49	20,47	20,43	20,41	20,39	20,36	20,34	20,51	20,56	20,48	20,45	20,47	20,51	20,38	20,32	20,42	20,47	20,46	20,46	20,48	20,46	20,48	20,51	20,46	20,43	20,45	20,50	20,45	20,44	20,43	20,40	20,43	20,51	20,41	20,41	20,47	20,46	20,41	20,43	20,45	20,44	20,47	20,45	20,46	20,42	20,51	20,41	20,39	20,49	20,52	20,43	20,43	20,40	20,46	20,49	20,43	20,38	20,30	20,41	20,43	20,36	20,38	20,50	20,51	20,40	20,43	20,49	20,44	20,49	20,53	20,52	20,45	20,43	20,48	20,41	20,41	20,47	20,43	20,42	20,45	20,37	20,40	20,49	20,45	20,48	20,44	20,48	20,45	20,50	20,55	20,50	20,41	20,47	20,40	20,37	20,41	20,42	20,40	20,38	20,44	20,45	20,47	20,46	20,40	20,45	20,44	20,40	20,47	20,42	20,37	20,43	20,50	20,54	20,55	20,44	20,48	20,35	20,32	20,49	20,45	20,44	20,43	20,51	20,54	20,44	20,40	20,44	20,46	20,41	20,45	20,47	20,48	20,42	20,42	20,43	20,50	20,50	20,39	20,36	20,46	20,48	20,44	20,45	20,47	20,36	20,43	20,50	20,49	20,48	20,52	20,47	20,42	20,39	20,39	20,44	20,46	20,35	20,34	20,44	20,41	20,35	20,36	20,47	20,51	20,38	20,30	20,45	20,43	20,36	20,37	20,37	20,36	20,40	20,43	20,49	20,41	20,45	20,46	20,45	20,42	20,39	20,37	20,41	20,41	20,38	20,39	20,39	20,44	20,38	20,35	20,43	20,40	20,39	20,37	20,42	20,32	20,37	20,38	20,43	20,42	20,44	20,41	20,43	20,49	20,48	20,34	20,27	20,31	20,37	20,41	20,42	20,50	20,42	20,31	20,40	20,41	20,47	20,44	20,41	20,42	20,44	20,36	20,41	20,49	20,40	20,31	20,39	20,36	20,34	20,45	20,42	20,43	20,35	20,36	20,42	20,42	20,44	20,38	20,30	20,35	20,36	20,31	20,37	20,40	20,43	20,39	20,36	20,36	20,40	20,39	20,39	20,35	20,23	20,30	20,35	20,35	20,41	20,48	20,48	20,39	20,34	20,34	20,39	20,46	20,35	20,32	20,34	20,41	20,45	20,36	20,36	20,38	20,26	20,27	20,32	20,28	20,31	20,26	20,31	20,42	20,48	20,32	20,34	20,35	20,28	20,27	20,30	20,29	20,39	20,34	20,22	20,24	20,30	20,37	20,39	20,34	20,34	20,36	20,41	20,32	20,39	20,38	20,38	20,41	20,37	20,35	20,32	20,32	20,33	20,34	20,29	20,35	20,29	20,32	20,35	20,38	20,39	20,40	20,27	20,20	20,21	20,29	20,27	20,33	20,27	20,36	20,30	20,30	20,30	20,28	20,37	20,32	20,35	20,33	20,38	20,34	20,28	20,32	20,36	20,27	20,31	20,35	20,32	20,34	20,36	20,34	20,27	20,30	20,34	20,27	20,23	20,36	20,44	20,33	20,19	20,29	20,31	20,33	20,28	20,32	20,38	20,38	20,38	20,25	20,19	20,30	20,27	20,21	20,27	20,29	20,26	20,28	20,34	20,34	20,28	20,31	20,31	20,25	20,29	20,30	20,29	20,18	20,26	20,32	20,19	20,18	20,22	20,22	20,14	20,31	20,31	20,25	20,18	20,26	20,32	20,32	20,32	20,29	20,35	20,20	20,25	20,27	20,24	20,15	20,18	20,36	20,25	20,24	20,30	20,22	20,26	20,28	20,27	20,27	20,26	20,17	20,26	20,30	20,26	
20,30	20,35	20,30	20,23	20,35	20,30	20,22	20,23	20,25	20,37	20,34	20,25	20,22	20,30	20,33	20,20	20,23	20,32	20,27	20,37	20,29	20,29	20,30	20,39	20,31	20,34	20,43	20,37	20,32	20,33	20,35	20,36	20,29	20,30	20,38	20,40	20,40	20,39	20,32	20,28	20,34	20,32	20,30	20,35	20,37	20,40	20,37	20,29	20,27	20,39	20,33	20,38	20,45	20,50	20,58	20,41	20,32	20,35	20,37	20,39	20,38	20,41	20,41	20,36	20,31	20,41	20,40	20,36	20,36	20,36	20,36	20,51	20,46	20,51	20,52	20,37	20,45	20,51	20,39	20,42	20,42	20,33	20,38	20,37	20,34	20,39	20,36	20,42	20,43	20,52	20,50	20,37	20,41	20,47	20,47	20,38	20,38	20,42	20,38	20,40	20,41	20,43	20,47	20,46	20,44	20,39	20,45	20,39	20,36	20,36	20,33	20,37	20,43	20,51	20,49	20,44	20,39	20,42	20,40	20,36	20,40	20,41	20,32	20,34	20,40	20,42	20,40	20,36	20,36	20,41	20,37	20,43	20,48	20,40	20,36	20,36	20,39	20,37	20,30	20,43	20,43	20,43	20,36	20,30	20,40	20,42	20,41	20,43	20,49	20,40	20,33	20,34	20,30	20,38	20,50	20,41	20,39	20,47	20,40	20,40	20,33	20,38	20,46	20,31	20,32	20,38	20,40	20,48	20,42	20,37	20,35	20,38	20,32	20,40	20,36	20,38	20,41	20,45	20,42	20,47	20,42	20,43	20,41	20,44	20,42	20,42	20,36	20,31	20,40	20,47	20,41	20,46	20,48	20,46	20,44	20,44	20,45	20,46	20,41	20,37	20,40	20,38	20,35	20,41	20,39	20,40	20,36	20,40	20,41	20,39	20,38	20,43	20,46	20,46	20,41	20,46	20,50	20,54	20,51	20,40	20,34	20,42	20,40	20,38	20,42	20,39	20,39	20,37	20,46	20,57	20,47	20,49	20,47	20,46	20,40	20,34	20,44	20,48	20,50	20,44	20,48	20,44	20,46	20,47	20,44	20,43	20,40	20,44	20,41	20,46	20,38	20,34	20,40	20,44	20,46	20,40	20,54	20,48	20,40	20,38	20,47	20,42	20,41	20,43	20,46	20,45	20,40	20,39	20,42	20,44	20,49	20,45	20,46	20,46	20,40	20,42	20,48	20,41	20,45	20,43	20,44	20,38	20,38	20,42	20,46	20,41	20,40	20,42	20,49	20,56	20,51	20,46	20,40	20,44	20,45	20,40	20,34	20,46	20,49	20,41	20,43	20,41	20,38	20,43	20,50	20,50	20,43	20,40	20,42	20,45	20,48	20,43	20,46	20,50	20,46	20,46	20,49	20,51	20,38	20,31	20,34	20,38	20,43	20,38	20,33	20,41	20,43	20,41	20,44	20,41	20,41	20,40	20,51	20,54	20,50	20,43	20,46	20,45	20,38	20,45	20,46	20,49	20,45	20,49	20,50	20,40	20,40	20,40	20,45	20,39	20,36	20,40	20,51	20,44	20,34	20,39	20,49	20,45	20,43	20,45	20,48	20,46	20,42	20,46	20,43	20,43	20,44	20,47	20,44	20,49	20,53	20,52	20,51	20,49	20,41	20,48	20,43	20,36	20,37	20,43	20,47	20,39	20,41	20,47	20,55	20,43	20,44	20,46	20,41	20,34	20,36	20,36	20,39	20,42	20,46	20,45	20,46	20,48	20,46	20,35	20,40	20,36	20,34	20,44	20,39	20,37	20,39	20,33	20,41	20,41	20,41	20,39	20,44	20,45	20,42	20,34	20,41	20,45	20,42	20,32	20,37	20,50	20,44	20,43	20,43	20,40	20,34	20,38	20,38	20,44	20,40	20,43	20,44	20,38	20,37	20,36	20,40	20,42	20,44	20,42	20,38	20,47	20,38	20,37	20,46	20,43	20,41	20,38	20,36	20,33	20,40	20,39	20,41	20,43	20,40	20,46	20,47	20,39	20,38	20,37	20,35	20,38	20,42	20,39	20,36	20,38	20,44	20,41	20,40	20,45	20,49	20,37	20,42	20,36	20,31	20,28	20,34	20,47	20,45	20,40	20,39	20,42	20,39	20,35	20,45	20,40	20,38	20,34	20,34	20,43	20,34	20,31	20,40	20,34	20,30	20,30	20,29	20,30	20,27	20,29	20,40	20,45	20,38	20,30	20,37	20,34	20,36	20,39	20,31	20,39	20,35	20,27	20,24	20,29	20,34	20,38	20,34	20,34	20,34	20,39	20,41	20,42	20,32	20,32	20,36	20,33	20,37	20,35	20,36	20,38	20,32	20,29	20,32	20,32	20,29	20,40	20,42	20,38	20,39	20,31	20,22	20,29	20,27	20,28	20,32	20,29	20,37	20,43	20,30	20,27	20,35	20,29	20,32	20,39	20,41	20,30	20,33	20,36	20,24	20,30	20,25	20,25	20,38	20,43	20,41	20,33	20,31	20,29	20,28	20,34	20,31	20,27	20,34	20,39	20,38	20,28	20,29	20,35	20,26	20,26	20,33	20,36	20,34	20,24	20,24	20,20	20,28	20,31	20,17	20,22	20,32	20,27	20,28	20,32	20,28	20,27	20,23	20,23	20,24	20,01	20,30	20,21	20,24	20,28	20,31	20,27	20,23	20,29	20,29	20,19	20,22	20,28	20,30	20,22	20,24	20,28	20,32	20,28	20,18	20,30	20,28	20,18	20,17	20,20	20,24	20,20	20,28	20,19	20,24	20,29	20,21	20,24	20,29	20,27	20,21	20,23	20,22	20,27	20,31	20,35	
20,25	20,31	20,20	20,21	20,27	20,30	20,35	20,29	20,26	20,35	20,31	20,26	20,26	20,30	20,33	20,29	20,24	20,34	20,31	20,34	20,28	20,20	20,22	20,39	20,30	20,32	20,36	20,44	20,37	20,31	20,32	20,39	20,39	20,30	20,32	20,36	20,33	20,36	20,39	20,34	20,37	20,29	20,25	20,30	20,29	20,38	20,35	20,30	20,24	20,36	20,35	20,38	20,46	20,48	20,49	20,39	20,37	20,38	20,41	20,45	20,35	20,31	20,40	20,40	20,31	20,40	20,34	20,22	20,29	20,41	20,40	20,47	20,48	20,46	20,39	20,40	20,45	20,49	20,35	20,39	20,40	20,29	20,34	20,39	20,29	20,31	20,34	20,40	20,40	20,52	20,56	20,46	20,38	20,43	20,39	20,40	20,36	20,38	20,36	20,42	20,50	20,46	20,48	20,39	20,36	20,38	20,42	20,42	20,33	20,36	20,37	20,29	20,36	20,37	20,38	20,44	20,43	20,41	20,41	20,41	20,36	20,37	20,33	20,29	20,30	20,31	20,41	20,41	20,33	20,37	20,38	20,45	20,46	20,37	20,38	20,35	20,34	20,41	20,35	20,39	20,38	20,42	20,41	20,38	20,40	20,34	20,43	20,33	20,48	20,41	20,31	20,36	20,36	20,40	20,54	20,47	20,35	20,39	20,41	20,45	20,42	20,34	20,35	20,37	20,32	20,39	20,34	20,48	20,47	20,46	20,38	20,38	20,45	20,42	20,50	20,43	20,35	20,47	20,56	20,46	20,45	20,45	20,50	20,41	20,42	20,43	20,38	20,33	20,36	20,41	20,36	20,45	20,42	20,43	20,47	20,49	20,55	20,51	20,40	20,38	20,45	20,43	20,44	20,42	20,38	20,37	20,36	20,30	20,41	20,46	20,43	20,42	20,46	20,42	20,41	20,44	20,49	20,47	20,46	20,45	20,39	20,35	20,31	20,36	20,36	20,42	20,48	20,45	20,48	20,50	20,48	20,46	20,48	20,44	20,41	20,41	20,50	20,50	20,53	20,48	20,43	20,47	20,43	20,46	20,37	20,38	20,42	20,44	20,46	20,41	20,45	20,42	20,36	20,37	20,39	20,46	20,50	20,49	20,43	20,40	20,43	20,47	20,40	20,47	20,54	20,51	20,46	20,42	20,47	20,42	20,45	20,42	20,36	20,42	20,47	20,45	20,47	20,44	20,55	20,55	20,47	20,42	20,40	20,38	20,35	20,38	20,48	20,40	20,42	20,52	20,54	20,47	20,43	20,40	20,50	20,40	20,36	20,41	20,46	20,49	20,54	20,40	20,44	20,42	20,46	20,47	20,44	20,46	20,35	20,46	20,55	20,46	20,45	20,51	20,44	20,45	20,45	20,51	20,42	20,35	20,43	20,49	20,44	20,46	20,42	20,39	20,45	20,46	20,42	20,43	20,46	20,32	20,36	20,45	20,51	20,40	20,45	20,44	20,42	20,50	20,49	20,53	20,45	20,49	20,55	20,46	20,42	20,40	20,43	20,48	20,44	20,38	20,44	20,46	20,36	20,43	20,43	20,47	20,44	20,45	20,45	20,44	20,40	20,36	20,40	20,35	20,41	20,46	20,46	20,46	20,54	20,51	20,42	20,42	20,41	20,43	20,42	20,45	20,43	20,42	20,43	20,43	20,42	20,45	20,48	20,44	20,43	20,42	20,35	20,33	20,42	20,40	20,44	20,44	20,47	20,52	20,45	20,47	20,47	20,41	20,43	20,48	20,45	20,50	20,45	20,41	20,42	20,37	20,37	20,42	20,41	20,47	20,44	20,48	20,44	20,37	20,43	20,49	20,50	20,39	20,31	20,39	20,46	20,42	20,41	20,50	20,43	20,37	20,42	20,49	20,45	20,48	20,44	20,40	20,36	20,31	20,36	20,39	20,46	20,42	20,38	20,45	20,33	20,36	20,36	20,39	20,41	20,39	20,41	20,41	20,39	20,43	20,37	20,46	20,49	20,40	20,42	20,48	20,40	20,32	20,33	20,38	20,47	20,44	20,38	20,43	20,37	20,41	20,42	20,46	20,51	20,42	20,38	20,38	20,32	20,30	20,33	20,39	20,47	20,45	20,34	20,40	20,48	20,35	20,38	20,45	20,41	20,35	20,31	20,35	20,35	20,31	20,39	20,36	20,33	20,35	20,25	20,31	20,35	20,43	20,41	20,34	20,32	20,35	20,31	20,33	20,41	20,38	20,34	20,36	20,34	20,28	20,27	20,28	20,37	20,39	20,34	20,34	20,34	20,40	20,41	20,35	20,28	20,33	20,36	20,30	20,33	20,28	20,32	20,38	20,37	20,37	20,29	20,29	20,35	20,40	20,45	20,46	20,41	20,39	20,29	20,30	20,28	20,27	20,34	20,33	20,41	20,43	20,33	20,27	20,34	20,31	20,31	20,41	20,39	20,35	20,43	20,42	20,39	20,35	20,34	20,33	20,38	20,36	20,30	20,40	20,39	20,33	20,32	20,39	20,30	20,35	20,36	20,36	20,35	20,39	20,32	20,39	20,39	20,31	20,34	20,37	20,30	20,33	20,26	20,27	20,26	20,31	20,28	20,29	20,36	20,37	20,28	20,27	20,31	20,35	20,36	20,32	20,36	20,23	20,25	20,29	20,23	20,37	20,27	20,27	20,25	20,32	20,30	20,29	20,34	20,29	20,26	20,27	20,33	20,34	20,30	20,23	20,21	20,27	20,33	20,27	20,19	20,23	20,28	20,31	20,22	20,24	20,24	20,30	20,26	20,24	20,29	20,24	20,17	20,08	20,19	20,32	20,36	20,36	
20,26	20,29	20,25	20,18	20,23	20,28	20,31	20,27	20,30	20,32	20,31	20,38	20,30	20,34	20,33	20,33	20,20	20,21	20,35	20,27	20,28	20,26	20,24	20,29	20,33	20,34	20,37	20,40	20,51	20,38	20,31	20,42	20,42	20,34	20,34	20,35	20,41	20,41	20,43	20,42	20,37	20,33	20,30	20,28	20,29	20,30	20,30	20,37	20,31	20,33	20,43	20,35	20,38	20,52	20,44	20,30	20,39	20,40	20,40	20,47	20,37	20,29	20,41	20,42	20,32	20,40	20,35	20,19	20,34	20,40	20,44	20,45	20,34	20,39	20,45	20,39	20,42	20,46	20,41	20,39	20,43	20,28	20,29	20,31	20,27	20,33	20,35	20,31	20,30	20,42	20,44	20,39	20,38	20,39	20,38	20,37	20,40	20,44	20,46	20,45	20,50	20,43	20,48	20,39	20,39	20,44	20,34	20,37	20,35	20,29	20,40	20,32	20,30	20,32	20,36	20,41	20,43	20,38	20,38	20,47	20,42	20,41	20,43	20,49	20,37	20,32	20,39	20,46	20,35	20,30	20,39	20,41	20,47	20,41	20,41	20,46	20,42	20,36	20,40	20,44	20,37	20,38	20,46	20,40	20,37	20,39	20,41	20,40	20,35	20,43	20,43	20,43	20,36	20,43	20,60	20,49	20,34	20,37	20,40	20,49	20,44	20,33	20,32	20,42	20,44	20,37	20,34	20,44	20,44	20,41	20,46	20,39	20,38	20,46	20,48	20,47	20,38	20,36	20,49	20,48	20,48	20,42	20,37	20,34	20,38	20,46	20,43	20,47	20,42	20,33	20,35	20,44	20,41	20,32	20,36	20,46	20,46	20,41	20,34	20,33	20,42	20,42	20,41	20,45	20,37	20,36	20,43	20,37	20,39	20,47	20,53	20,49	20,39	20,45	20,49	20,51	20,55	20,53	20,43	20,46	20,50	20,40	20,38	20,38	20,39	20,40	20,41	20,42	20,56	20,49	20,38	20,39	20,37	20,49	20,44	20,41	20,42	20,49	20,50	20,53	20,40	20,40	20,48	20,46	20,42	20,44	20,49	20,47	20,48	20,49	20,51	20,47	20,36	20,38	20,44	20,51	20,52	20,54	20,49	20,45	20,44	20,47	20,47	20,60	20,55	20,59	20,48	20,44	20,46	20,44	20,49	20,40	20,37	20,42	20,48	20,48	20,44	20,37	20,42	20,50	20,39	20,39	20,41	20,41	20,39	20,43	20,56	20,47	20,45	20,48	20,45	20,44	20,40	20,39	20,42	20,48	20,42	20,43	20,44	20,46	20,53	20,50	20,45	20,51	20,48	20,44	20,39	20,48	20,46	20,51	20,47	20,49	20,43	20,48	20,43	20,51	20,50	20,43	20,41	20,42	20,50	20,54	20,50	20,52	20,50	20,54	20,49	20,49	20,54	20,49	20,47	20,42	20,43	20,49	20,48	20,47	20,43	20,43	20,42	20,44	20,45	20,55	20,44	20,54	20,55	20,43	20,47	20,46	20,50	20,56	20,54	20,39	20,50	20,42	20,40	20,49	20,41	20,46	20,47	20,43	20,41	20,42	20,43	20,32	20,40	20,38	20,41	20,49	20,44	20,41	20,47	20,52	20,42	20,37	20,38	20,40	20,43	20,51	20,45	20,41	20,41	20,40	20,41	20,38	20,47	20,37	20,34	20,37	20,40	20,38	20,34	20,40	20,36	20,39	20,47	20,50	20,42	20,45	20,47	20,46	20,45	20,48	20,43	20,42	20,43	20,37	20,34	20,35	20,44	20,37	20,42	20,46	20,43	20,40	20,39	20,36	20,45	20,49	20,49	20,35	20,38	20,36	20,43	20,51	20,47	20,49	20,43	20,43	20,40	20,43	20,42	20,43	20,47	20,40	20,34	20,35	20,35	20,35	20,37	20,47	20,37	20,40	20,39	20,34	20,38	20,34	20,28	20,37	20,38	20,44	20,42	20,47	20,46	20,42	20,46	20,40	20,32	20,56	20,50	20,36	20,40	20,36	20,41	20,36	20,35	20,42	20,40	20,38	20,42	20,41	20,47	20,39	20,41	20,37	20,28	20,31	20,39	20,38	20,31	20,34	20,38	20,37	20,40	20,39	20,41	20,38	20,39	20,41	20,42	20,46	20,29	20,32	20,33	20,31	20,31	20,37	20,27	20,28	20,39	20,45	20,40	20,41	20,31	20,30	20,35	20,34	20,38	20,33	20,31	20,38	20,34	20,34	20,33	20,33	20,42	20,40	20,29	20,36	20,40	20,41	20,39	20,37	20,33	20,29	20,34	20,32	20,34	20,35	20,28	20,28	20,31	20,32	20,39	20,26	20,31	20,35	20,44	20,46	20,40	20,39	20,39	20,31	20,29	20,25	20,29	20,33	20,30	20,35	20,32	20,26	20,31	20,41	20,28	20,26	20,38	20,34	20,40	20,40	20,36	20,35	20,25	20,31	20,35	20,33	20,30	20,38	20,39	20,31	20,31	20,37	20,38	20,41	20,38	20,35	20,33	20,35	20,34	20,36	20,40	20,30	20,31	20,35	20,32	20,31	20,31	20,31	20,30	20,27	20,29	20,30	20,34	20,37	20,27	20,27	20,24	20,37	20,41	20,41	20,32	20,33	20,21	20,21	20,30	20,33	20,32	20,22	20,29	20,34	20,34	20,33	20,41	20,32	20,27	20,30	20,31	20,29	20,22	20,23	20,29	20,35	20,23	20,27	20,21	20,29	20,25	20,20	20,21	20,18	20,25	20,25	20,27	20,31	20,44	20,27	20,13	20,13	20,21	20,27	20,25	20,22	
20,38	20,28	20,14	20,25	20,20	20,15	20,27	20,31	20,31	20,26	20,27	20,30	20,31	20,31	20,25	20,32	20,28	20,21	20,29	20,39	20,27	20,26	20,32	20,30	20,31	20,33	20,33	20,36	20,42	20,42	20,29	20,42	20,43	20,29	20,27	20,23	20,25	20,33	20,47	20,44	20,31	20,25	20,37	20,30	20,39	20,38	20,38	20,37	20,38	20,33	20,34	20,41	20,40	20,44	20,48	20,35	20,33	20,31	20,33	20,43	20,36	20,37	20,34	20,44	20,34	20,41	20,44	20,38	20,39	20,37	20,35	20,42	20,41	20,45	20,54	20,39	20,40	20,50	20,46	20,44	20,37	20,28	20,26	20,23	20,28	20,36	20,36	20,32	20,29	20,38	20,36	20,30	20,32	20,42	20,40	20,37	20,37	20,39	20,46	20,44	20,48	20,48	20,38	20,38	20,40	20,44	20,41	20,39	20,36	20,32	20,38	20,36	20,35	20,45	20,49	20,48	20,43	20,36	20,27	20,37	20,50	20,50	20,45	20,47	20,40	20,44	20,44	20,44	20,38	20,39	20,38	20,36	20,46	20,39	20,42	20,43	20,50	20,44	20,42	20,43	20,41	20,43	20,51	20,50	20,46	20,44	20,43	20,43	20,33	20,43	20,51	20,48	20,42	20,41	20,48	20,49	20,36	20,32	20,31	20,42	20,42	20,44	20,37	20,44	20,41	20,38	20,41	20,46	20,45	20,45	20,48	20,45	20,43	20,40	20,43	20,48	20,47	20,37	20,43	20,44	20,47	20,37	20,38	20,48	20,45	20,43	20,37	20,41	20,42	20,43	20,43	20,43	20,46	20,36	20,31	20,51	20,53	20,40	20,33	20,40	20,42	20,43	20,40	20,41	20,41	20,39	20,49	20,44	20,37	20,39	20,43	20,47	20,44	20,45	20,47	20,49	20,50	20,51	20,43	20,40	20,48	20,49	20,39	20,46	20,45	20,51	20,45	20,43	20,57	20,51	20,35	20,40	20,41	20,47	20,41	20,44	20,39	20,45	20,51	20,48	20,44	20,45	20,46	20,46	20,39	20,46	20,51	20,45	20,44	20,53	20,58	20,46	20,38	20,46	20,49	20,52	20,54	20,48	20,43	20,37	20,42	20,45	20,53	20,61	20,50	20,48	20,46	20,40	20,50	20,42	20,39	20,40	20,38	20,44	20,53	20,49	20,49	20,39	20,39	20,50	20,44	20,36	20,41	20,45	20,44	20,42	20,54	20,52	20,48	20,54	20,42	20,41	20,43	20,42	20,48	20,49	20,45	20,48	20,46	20,45	20,41	20,48	20,48	20,47	20,53	20,48	20,40	20,45	20,42	20,39	20,42	20,44	20,51	20,45	20,36	20,44	20,49	20,46	20,44	20,44	20,44	20,55	20,50	20,50	20,41	20,52	20,55	20,48	20,57	20,52	20,55	20,50	20,48	20,49	20,53	20,49	20,41	20,39	20,43	20,49	20,52	20,56	20,46	20,49	20,51	20,46	20,44	20,41	20,44	20,58	20,49	20,41	20,45	20,39	20,38	20,39	20,47	20,45	20,47	20,49	20,49	20,47	20,42	20,41	20,40	20,41	20,46	20,49	20,39	20,43	20,41	20,50	20,49	20,35	20,40	20,40	20,45	20,56	20,49	20,43	20,40	20,46	20,50	20,45	20,48	20,45	20,33	20,41	20,48	20,45	20,33	20,37	20,39	20,38	20,48	20,48	20,43	20,45	20,49	20,47	20,46	20,42	20,36	20,44	20,42	20,44	20,39	20,29	20,42	20,43	20,46	20,52	20,44	20,41	20,44	20,42	20,43	20,49	20,47	20,43	20,46	20,41	20,47	20,51	20,47	20,49	20,43	20,38	20,45	20,46	20,47	20,49	20,43	20,36	20,36	20,41	20,43	20,41	20,44	20,43	20,39	20,33	20,40	20,35	20,31	20,33	20,32	20,36	20,47	20,42	20,44	20,42	20,45	20,40	20,39	20,39	20,31	20,40	20,45	20,41	20,50	20,38	20,42	20,42	20,32	20,34	20,33	20,38	20,33	20,35	20,42	20,35	20,42	20,39	20,32	20,39	20,38	20,39	20,42	20,34	20,36	20,35	20,38	20,42	20,39	20,36	20,40	20,44	20,46	20,38	20,32	20,31	20,36	20,34	20,32	20,32	20,28	20,31	20,31	20,36	20,38	20,46	20,36	20,27	20,31	20,34	20,35	20,36	20,31	20,37	20,43	20,33	20,33	20,29	20,37	20,38	20,29	20,37	20,41	20,36	20,39	20,38	20,37	20,34	20,37	20,33	20,34	20,35	20,29	20,27	20,25	20,30	20,42	20,34	20,30	20,35	20,42	20,41	20,32	20,30	20,37	20,37	20,35	20,33	20,34	20,38	20,38	20,34	20,30	20,32	20,38	20,37	20,37	20,24	20,30	20,33	20,36	20,34	20,35	20,28	20,22	20,27	20,37	20,39	20,29	20,31	20,41	20,43	20,24	20,37	20,45	20,35	20,33	20,36	20,30	20,30	20,32	20,30	20,32	20,24	20,27	20,37	20,38	20,28	20,29	20,35	20,38	20,36	20,33	20,29	20,32	20,31	20,38	20,35	20,28	20,33	20,34	20,34	20,27	20,31	20,31	20,24	20,23	20,28	20,35	20,28	20,32	20,32	20,37	20,35	20,36	20,25	20,24	20,29	20,29	20,31	20,21	20,27	20,28	20,28	20,23	20,24	20,29	20,21	20,32	20,28	20,17	20,25	20,31	20,23	20,23	20,33	20,33	20,19	20,12	20,18	20,26	20,30	20,27	20,28	
20,43	20,34	20,10	20,21	20,33	20,22	20,24	20,29	20,37	20,34	20,30	20,29	20,29	20,32	20,25	20,22	20,32	20,28	20,29	20,36	20,30	20,24	20,37	20,42	20,38	20,28	20,29	20,30	20,32	20,42	20,36	20,34	20,48	20,39	20,28	20,29	20,30	20,25	20,35	20,48	20,31	20,31	20,34	20,35	20,39	20,38	20,43	20,35	20,30	20,27	20,37	20,42	20,42	20,36	20,50	20,41	20,33	20,32	20,38	20,42	20,35	20,42	20,39	20,47	20,36	20,33	20,38	20,40	20,48	20,37	20,37	20,39	20,41	20,47	20,42	20,34	20,37	20,45	20,42	20,49	20,36	20,36	20,38	20,30	20,36	20,37	20,32	20,34	20,36	20,39	20,41	20,29	20,33	20,42	20,36	20,30	20,33	20,42	20,39	20,38	20,37	20,45	20,40	20,31	20,38	20,39	20,43	20,46	20,39	20,39	20,45	20,37	20,34	20,48	20,56	20,46	20,38	20,29	20,24	20,37	20,48	20,53	20,46	20,45	20,29	20,45	20,45	20,36	20,39	20,40	20,41	20,37	20,36	20,38	20,34	20,38	20,47	20,42	20,46	20,50	20,41	20,46	20,51	20,48	20,40	20,38	20,42	20,42	20,37	20,41	20,58	20,49	20,35	20,37	20,38	20,36	20,37	20,39	20,40	20,36	20,34	20,39	20,38	20,39	20,42	20,37	20,42	20,37	20,45	20,43	20,43	20,40	20,39	20,44	20,46	20,51	20,50	20,42	20,44	20,42	20,39	20,36	20,35	20,38	20,42	20,41	20,37	20,39	20,39	20,41	20,38	20,40	20,43	20,41	20,35	20,45	20,44	20,38	20,36	20,41	20,37	20,40	20,41	20,45	20,46	20,37	20,45	20,45	20,42	20,39	20,39	20,47	20,48	20,41	20,45	20,49	20,51	20,47	20,44	20,40	20,46	20,49	20,44	20,40	20,43	20,48	20,43	20,38	20,42	20,46	20,41	20,44	20,46	20,45	20,38	20,41	20,41	20,43	20,49	20,48	20,44	20,44	20,49	20,48	20,43	20,46	20,47	20,45	20,44	20,46	20,48	20,40	20,43	20,49	20,49	20,52	20,48	20,42	20,39	20,40	20,42	20,45	20,52	20,53	20,47	20,49	20,52	20,48	20,54	20,46	20,36	20,39	20,39	20,45	20,51	20,49	20,45	20,41	20,35	20,45	20,45	20,38	20,34	20,38	20,48	20,47	20,52	20,47	20,47	20,51	20,41	20,45	20,42	20,38	20,45	20,47	20,42	20,44	20,48	20,49	20,45	20,45	20,41	20,49	20,53	20,49	20,39	20,40	20,45	20,39	20,42	20,41	20,46	20,49	20,43	20,43	20,37	20,42	20,55	20,50	20,48	20,47	20,52	20,54	20,40	20,49	20,53	20,41	20,47	20,47	20,49	20,49	20,38	20,45	20,52	20,47	20,53	20,44	20,38	20,43	20,53	20,57	20,49	20,47	20,56	20,51	20,49	20,43	20,44	20,50	20,50	20,39	20,40	20,44	20,43	20,43	20,48	20,56	20,46	20,49	20,50	20,50	20,50	20,39	20,39	20,46	20,50	20,54	20,47	20,52	20,49	20,46	20,53	20,44	20,34	20,36	20,43	20,54	20,45	20,39	20,44	20,44	20,52	20,54	20,52	20,48	20,41	20,38	20,50	20,49	20,43	20,35	20,36	20,40	20,47	20,46	20,44	20,42	20,44	20,43	20,46	20,48	20,38	20,46	20,40	20,42	20,45	20,38	20,38	20,30	20,39	20,48	20,42	20,43	20,44	20,44	20,36	20,43	20,46	20,32	20,40	20,35	20,40	20,46	20,46	20,44	20,41	20,41	20,41	20,52	20,46	20,40	20,36	20,33	20,39	20,39	20,42	20,48	20,52	20,47	20,44	20,45	20,38	20,36	20,36	20,41	20,40	20,41	20,43	20,45	20,46	20,45	20,42	20,41	20,45	20,40	20,38	20,43	20,43	20,36	20,38	20,38	20,47	20,49	20,31	20,25	20,32	20,31	20,28	20,24	20,32	20,41	20,38	20,40	20,38	20,40	20,42	20,42	20,48	20,39	20,32	20,40	20,37	20,42	20,38	20,34	20,39	20,42	20,41	20,36	20,35	20,33	20,35	20,29	20,30	20,34	20,39	20,33	20,25	20,38	20,40	20,40	20,40	20,24	20,28	20,26	20,38	20,42	20,30	20,39	20,36	20,40	20,35	20,26	20,30	20,47	20,40	20,38	20,42	20,37	20,38	20,39	20,34	20,37	20,36	20,36	20,36	20,34	20,30	20,26	20,25	20,29	20,37	20,37	20,35	20,38	20,35	20,37	20,34	20,34	20,31	20,35	20,36	20,37	20,38	20,47	20,44	20,35	20,24	20,26	20,36	20,34	20,35	20,30	20,30	20,26	20,36	20,31	20,30	20,26	20,21	20,21	20,29	20,36	20,27	20,34	20,41	20,47	20,30	20,35	20,38	20,34	20,29	20,32	20,25	20,23	20,33	20,35	20,37	20,37	20,32	20,37	20,40	20,40	20,29	20,35	20,37	20,32	20,31	20,30	20,35	20,34	20,36	20,37	20,37	20,41	20,34	20,33	20,27	20,28	20,24	20,14	20,15	20,29	20,36	20,35	20,30	20,37	20,31	20,34	20,37	20,29	20,17	20,17	20,21	20,28	20,28	20,25	20,27	20,28	20,26	20,25	20,24	20,24	20,25	20,27	20,29	20,25	20,26	20,25	20,12	20,22	20,24	20,15	20,16	20,24	20,26	20,36	20,30	20,30	
20,29	20,25	20,15	20,26	20,34	20,29	20,24	20,20	20,32	20,30	20,27	20,29	20,25	20,26	20,37	20,30	20,31	20,30	20,32	20,26	20,19	20,22	20,34	20,35	20,35	20,27	20,23	20,31	20,30	20,27	20,39	20,37	20,35	20,37	20,34	20,41	20,34	20,34	20,33	20,40	20,38	20,33	20,32	20,27	20,27	20,30	20,28	20,35	20,34	20,38	20,37	20,31	20,37	20,44	20,39	20,31	20,35	20,36	20,45	20,50	20,41	20,40	20,42	20,44	20,43	20,28	20,34	20,35	20,37	20,38	20,51	20,47	20,41	20,46	20,39	20,30	20,39	20,45	20,43	20,38	20,41	20,41	20,35	20,32	20,33	20,34	20,37	20,41	20,40	20,42	20,30	20,29	20,33	20,34	20,31	20,25	20,30	20,37	20,38	20,43	20,30	20,35	20,47	20,39	20,32	20,41	20,41	20,38	20,39	20,41	20,31	20,38	20,32	20,45	20,49	20,45	20,37	20,37	20,30	20,35	20,43	20,51	20,51	20,46	20,38	20,34	20,43	20,34	20,35	20,41	20,42	20,49	20,35	20,38	20,42	20,36	20,46	20,45	20,43	20,44	20,47	20,51	20,41	20,43	20,41	20,41	20,33	20,40	20,39	20,38	20,49	20,43	20,34	20,32	20,43	20,46	20,35	20,38	20,41	20,40	20,35	20,33	20,31	20,34	20,41	20,34	20,42	20,39	20,44	20,47	20,40	20,41	20,31	20,37	20,46	20,45	20,41	20,44	20,47	20,39	20,39	20,39	20,34	20,35	20,40	20,46	20,43	20,39	20,48	20,34	20,30	20,42	20,44	20,39	20,38	20,44	20,40	20,36	20,39	20,41	20,44	20,46	20,43	20,43	20,42	20,39	20,42	20,38	20,42	20,47	20,42	20,40	20,40	20,37	20,37	20,47	20,47	20,42	20,45	20,50	20,43	20,47	20,45	20,38	20,37	20,44	20,45	20,39	20,38	20,46	20,40	20,47	20,51	20,47	20,40	20,44	20,39	20,43	20,47	20,44	20,39	20,37	20,45	20,47	20,43	20,44	20,38	20,44	20,45	20,49	20,43	20,41	20,44	20,44	20,45	20,49	20,42	20,42	20,45	20,41	20,43	20,44	20,43	20,49	20,47	20,44	20,51	20,50	20,54	20,54	20,45	20,50	20,44	20,47	20,51	20,40	20,39	20,41	20,42	20,44	20,44	20,41	20,38	20,38	20,48	20,50	20,49	20,41	20,42	20,42	20,39	20,46	20,39	20,29	20,39	20,44	20,51	20,49	20,53	20,49	20,39	20,42	20,45	20,49	20,50	20,44	20,40	20,41	20,49	20,54	20,53	20,46	20,45	20,49	20,39	20,42	20,44	20,48	20,49	20,45	20,49	20,48	20,51	20,53	20,43	20,47	20,47	20,43	20,35	20,48	20,43	20,46	20,41	20,48	20,50	20,47	20,52	20,50	20,39	20,35	20,47	20,51	20,50	20,50	20,49	20,51	20,49	20,50	20,44	20,51	20,57	20,51	20,48	20,47	20,44	20,43	20,50	20,53	20,50	20,45	20,41	20,45	20,42	20,38	20,40	20,50	20,50	20,50	20,49	20,57	20,54	20,51	20,50	20,43	20,38	20,34	20,39	20,49	20,44	20,35	20,41	20,43	20,45	20,44	20,51	20,47	20,38	20,37	20,38	20,50	20,39	20,38	20,37	20,38	20,41	20,40	20,38	20,42	20,42	20,42	20,43	20,44	20,45	20,43	20,36	20,36	20,31	20,34	20,33	20,35	20,41	20,54	20,42	20,41	20,42	20,45	20,44	20,39	20,39	20,28	20,40	20,45	20,48	20,44	20,45	20,42	20,37	20,42	20,44	20,45	20,46	20,40	20,36	20,33	20,41	20,40	20,35	20,40	20,49	20,37	20,37	20,42	20,36	20,38	20,43	20,36	20,33	20,39	20,44	20,47	20,41	20,42	20,41	20,38	20,44	20,41	20,44	20,44	20,46	20,37	20,33	20,42	20,45	20,36	20,39	20,38	20,40	20,39	20,38	20,38	20,43	20,43	20,42	20,34	20,37	20,34	20,35	20,42	20,42	20,29	20,23	20,42	20,40	20,32	20,35	20,28	20,30	20,36	20,36	20,36	20,38	20,25	20,25	20,26	20,19	20,32	20,38	20,36	20,33	20,38	20,37	20,26	20,42	20,34	20,31	20,30	20,37	20,43	20,36	20,37	20,35	20,33	20,34	20,29	20,24	20,37	20,36	20,32	20,36	20,44	20,41	20,37	20,36	20,37	20,36	20,35	20,36	20,32	20,35	20,27	20,30	20,32	20,29	20,40	20,35	20,34	20,43	20,33	20,35	20,30	20,37	20,31	20,32	20,36	20,38	20,38	20,38	20,30	20,24	20,27	20,30	20,34	20,36	20,31	20,36	20,28	20,29	20,34	20,33	20,23	20,15	20,24	20,31	20,31	20,27	20,30	20,42	20,37	20,28	20,30	20,33	20,33	20,34	20,29	20,31	20,30	20,28	20,36	20,33	20,33	20,30	20,29	20,29	20,33	20,24	20,31	20,31	20,21	20,23	20,34	20,39	20,33	20,32	20,34	20,30	20,34	20,33	20,28	20,26	20,29	20,26	20,17	20,15	20,21	20,33	20,31	20,26	20,26	20,36	20,30	20,25	20,27	20,24	20,24	20,28	20,27	20,15	20,22	20,22	20,28	20,30	20,21	20,34	20,33	20,20	20,17	20,18	20,28	20,14	20,16	20,30	20,32	20,28	20,29	20,29	20,22	20,33	20,39	20,27	20,28	
20,21	20,13	20,27	20,35	20,34	20,32	20,16	20,23	20,28	20,38	20,33	20,22	20,21	20,25	20,28	20,34	20,37	20,31	20,42	20,37	20,24	20,19	20,26	20,29	20,28	20,32	20,32	20,35	20,27	20,29	20,34	20,33	20,32	20,26	20,40	20,46	20,33	20,36	20,37	20,37	20,32	20,39	20,41	20,29	20,40	20,39	20,37	20,34	20,38	20,43	20,49	20,40	20,43	20,45	20,40	20,33	20,35	20,38	20,35	20,40	20,38	20,35	20,44	20,36	20,40	20,36	20,36	20,43	20,41	20,35	20,47	20,55	20,43	20,46	20,41	20,40	20,36	20,45	20,32	20,37	20,34	20,32	20,35	20,31	20,32	20,36	20,36	20,42	20,34	20,50	20,46	20,24	20,34	20,35	20,31	20,39	20,30	20,40	20,43	20,45	20,38	20,39	20,43	20,45	20,33	20,34	20,43	20,40	20,46	20,44	20,34	20,34	20,47	20,50	20,48	20,42	20,48	20,40	20,37	20,33	20,46	20,53	20,49	20,41	20,33	20,37	20,35	20,34	20,40	20,46	20,42	20,47	20,43	20,37	20,43	20,44	20,36	20,42	20,45	20,44	20,43	20,52	20,47	20,42	20,44	20,43	20,41	20,40	20,39	20,41	20,43	20,35	20,30	20,42	20,46	20,50	20,45	20,38	20,46	20,47	20,40	20,41	20,39	20,36	20,30	20,40	20,39	20,45	20,43	20,45	20,45	20,43	20,38	20,41	20,49	20,44	20,31	20,38	20,40	20,40	20,41	20,47	20,37	20,35	20,35	20,48	20,44	20,43	20,41	20,40	20,38	20,49	20,46	20,41	20,42	20,46	20,42	20,40	20,40	20,35	20,40	20,45	20,44	20,38	20,39	20,40	20,46	20,44	20,47	20,50	20,44	20,42	20,44	20,41	20,41	20,48	20,51	20,42	20,39	20,43	20,45	20,47	20,46	20,36	20,40	20,40	20,46	20,53	20,50	20,52	20,51	20,51	20,54	20,48	20,40	20,40	20,50	20,50	20,47	20,46	20,43	20,32	20,43	20,45	20,37	20,41	20,39	20,44	20,46	20,46	20,43	20,47	20,46	20,48	20,47	20,41	20,44	20,47	20,41	20,39	20,43	20,44	20,43	20,47	20,44	20,39	20,42	20,46	20,48	20,47	20,53	20,51	20,48	20,43	20,46	20,44	20,41	20,42	20,46	20,43	20,40	20,43	20,44	20,46	20,47	20,50	20,49	20,40	20,41	20,50	20,45	20,53	20,51	20,36	20,43	20,45	20,45	20,53	20,55	20,48	20,48	20,40	20,43	20,47	20,48	20,44	20,46	20,46	20,46	20,49	20,50	20,39	20,40	20,52	20,53	20,50	20,54	20,55	20,52	20,42	20,42	20,50	20,48	20,43	20,49	20,49	20,47	20,47	20,50	20,47	20,54	20,45	20,44	20,51	20,52	20,47	20,45	20,49	20,40	20,44	20,55	20,59	20,48	20,54	20,52	20,47	20,52	20,44	20,43	20,45	20,44	20,50	20,55	20,45	20,44	20,42	20,50	20,53	20,54	20,55	20,54	20,47	20,42	20,43	20,42	20,52	20,50	20,49	20,45	20,54	20,47	20,52	20,49	20,38	20,37	20,37	20,40	20,40	20,46	20,40	20,42	20,39	20,41	20,42	20,46	20,36	20,40	20,46	20,39	20,40	20,39	20,41	20,44	20,36	20,40	20,51	20,42	20,53	20,49	20,40	20,44	20,41	20,44	20,49	20,45	20,47	20,43	20,31	20,39	20,34	20,40	20,46	20,48	20,44	20,36	20,46	20,49	20,45	20,45	20,34	20,44	20,46	20,45	20,50	20,48	20,52	20,39	20,39	20,40	20,35	20,45	20,45	20,44	20,42	20,39	20,42	20,41	20,39	20,41	20,43	20,38	20,43	20,43	20,45	20,47	20,46	20,36	20,35	20,36	20,41	20,47	20,42	20,38	20,36	20,40	20,39	20,40	20,42	20,40	20,40	20,33	20,33	20,34	20,35	20,37	20,43	20,36	20,34	20,42	20,48	20,42	20,38	20,46	20,38	20,28	20,23	20,32	20,43	20,38	20,28	20,26	20,34	20,39	20,31	20,34	20,42	20,32	20,36	20,36	20,31	20,30	20,24	20,26	20,27	20,33	20,25	20,27	20,31	20,33	20,37	20,44	20,35	20,36	20,40	20,34	20,30	20,40	20,43	20,39	20,45	20,33	20,20	20,28	20,34	20,32	20,37	20,37	20,33	20,35	20,37	20,36	20,29	20,37	20,42	20,46	20,43	20,35	20,24	20,31	20,36	20,37	20,39	20,41	20,41	20,43	20,25	20,36	20,40	20,26	20,29	20,32	20,38	20,37	20,36	20,29	20,32	20,29	20,28	20,32	20,26	20,30	20,30	20,23	20,33	20,36	20,35	20,36	20,42	20,36	20,21	20,11	20,32	20,37	20,38	20,37	20,39	20,44	20,35	20,36	20,34	20,21	20,28	20,29	20,26	20,34	20,34	20,29	20,29	20,18	20,21	20,35	20,36	20,25	20,35	20,40	20,32	20,27	20,26	20,21	20,29	20,38	20,38	20,31	20,34	20,32	20,28	20,32	20,31	20,35	20,25	20,27	20,30	20,17	20,19	20,31	20,23	20,22	20,27	20,27	20,28	20,29	20,22	20,22	20,21	20,30	20,29	20,20	20,21	20,20	20,23	20,32	20,24	20,35	20,39	20,28	20,24	20,19	20,27	20,25	20,12	20,25	20,32	20,33	20,33	20,23	20,14	20,24	20,34	20,27	20,32	
20,20	20,20	20,29	20,35	20,33	20,25	20,19	20,22	20,29	20,27	20,31	20,25	20,22	20,30	20,29	20,27	20,28	20,35	20,38	20,31	20,33	20,30	20,21	20,28	20,33	20,39	20,38	20,38	20,35	20,40	20,43	20,36	20,29	20,28	20,24	20,37	20,37	20,31	20,29	20,32	20,29	20,30	20,42	20,37	20,39	20,40	20,42	20,37	20,35	20,37	20,42	20,42	20,47	20,48	20,33	20,28	20,43	20,39	20,40	20,41	20,34	20,29	20,31	20,41	20,34	20,36	20,36	20,44	20,49	20,42	20,38	20,43	20,46	20,43	20,42	20,35	20,38	20,41	20,36	20,32	20,25	20,26	20,33	20,25	20,30	20,29	20,37	20,36	20,33	20,41	20,48	20,26	20,24	20,31	20,34	20,33	20,34	20,42	20,45	20,43	20,35	20,36	20,46	20,42	20,35	20,43	20,42	20,38	20,44	20,43	20,36	20,36	20,40	20,47	20,47	20,45	20,47	20,48	20,31	20,31	20,39	20,45	20,47	20,45	20,26	20,37	20,40	20,34	20,38	20,42	20,35	20,40	20,39	20,35	20,43	20,38	20,40	20,41	20,45	20,53	20,45	20,51	20,48	20,44	20,40	20,36	20,40	20,46	20,43	20,40	20,46	20,41	20,32	20,36	20,49	20,48	20,41	20,47	20,42	20,42	20,38	20,42	20,40	20,36	20,35	20,39	20,42	20,39	20,48	20,55	20,48	20,46	20,36	20,44	20,52	20,43	20,38	20,42	20,40	20,39	20,43	20,43	20,40	20,36	20,37	20,40	20,40	20,40	20,45	20,45	20,33	20,39	20,38	20,39	20,48	20,47	20,51	20,36	20,38	20,40	20,40	20,41	20,42	20,39	20,42	20,42	20,46	20,45	20,50	20,47	20,30	20,40	20,45	20,46	20,45	20,50	20,57	20,51	20,44	20,43	20,49	20,44	20,45	20,41	20,46	20,43	20,44	20,53	20,57	20,55	20,48	20,45	20,51	20,46	20,37	20,41	20,50	20,53	20,51	20,52	20,48	20,42	20,40	20,45	20,39	20,45	20,43	20,45	20,50	20,51	20,47	20,47	20,49	20,41	20,46	20,45	20,50	20,58	20,53	20,46	20,43	20,39	20,41	20,45	20,46	20,50	20,44	20,47	20,45	20,41	20,49	20,51	20,48	20,48	20,44	20,48	20,46	20,39	20,44	20,46	20,43	20,42	20,41	20,42	20,48	20,48	20,50	20,38	20,38	20,49	20,48	20,47	20,47	20,43	20,44	20,46	20,42	20,52	20,52	20,50	20,43	20,49	20,42	20,42	20,47	20,50	20,41	20,47	20,43	20,43	20,45	20,42	20,41	20,57	20,51	20,45	20,51	20,50	20,46	20,41	20,46	20,46	20,41	20,37	20,41	20,51	20,44	20,42	20,45	20,48	20,58	20,55	20,49	20,48	20,56	20,45	20,44	20,55	20,44	20,42	20,52	20,56	20,43	20,41	20,57	20,49	20,49	20,54	20,51	20,52	20,46	20,43	20,53	20,50	20,46	20,39	20,46	20,46	20,44	20,52	20,61	20,47	20,36	20,49	20,46	20,54	20,53	20,49	20,46	20,48	20,41	20,50	20,46	20,35	20,41	20,36	20,39	20,42	20,46	20,44	20,48	20,49	20,45	20,46	20,50	20,39	20,40	20,41	20,45	20,41	20,42	20,42	20,44	20,44	20,45	20,47	20,46	20,47	20,57	20,46	20,43	20,46	20,45	20,47	20,41	20,49	20,49	20,38	20,51	20,44	20,37	20,49	20,51	20,50	20,41	20,44	20,41	20,41	20,45	20,37	20,38	20,46	20,43	20,38	20,39	20,46	20,45	20,42	20,37	20,37	20,38	20,42	20,43	20,47	20,42	20,43	20,43	20,41	20,45	20,46	20,42	20,40	20,48	20,43	20,40	20,39	20,37	20,33	20,31	20,36	20,45	20,39	20,42	20,39	20,37	20,41	20,35	20,38	20,40	20,39	20,32	20,36	20,36	20,36	20,39	20,41	20,40	20,33	20,37	20,45	20,41	20,35	20,38	20,34	20,30	20,32	20,38	20,39	20,41	20,35	20,40	20,43	20,36	20,32	20,38	20,41	20,35	20,40	20,44	20,34	20,33	20,36	20,38	20,23	20,31	20,35	20,26	20,26	20,30	20,32	20,45	20,40	20,31	20,33	20,32	20,26	20,34	20,38	20,36	20,43	20,40	20,24	20,26	20,32	20,40	20,41	20,37	20,44	20,44	20,37	20,32	20,26	20,37	20,42	20,39	20,34	20,32	20,23	20,34	20,36	20,31	20,42	20,43	20,39	20,38	20,27	20,28	20,36	20,34	20,30	20,28	20,28	20,34	20,35	20,37	20,28	20,33	20,32	20,34	20,29	20,30	20,37	20,27	20,26	20,32	20,28	20,30	20,29	20,29	20,33	20,27	20,33	20,37	20,39	20,45	20,45	20,45	20,38	20,40	20,38	20,24	20,25	20,30	20,26	20,32	20,33	20,25	20,25	20,23	20,21	20,34	20,38	20,28	20,29	20,41	20,39	20,23	20,25	20,26	20,27	20,26	20,37	20,32	20,31	20,30	20,34	20,28	20,22	20,33	20,25	20,25	20,25	20,23	20,17	20,27	20,27	20,24	20,31	20,20	20,30	20,39	20,29	20,28	20,20	20,22	20,24	20,28	20,25	20,29	20,27	20,29	20,23	20,27	20,38	20,31	20,28	20,21	20,25	20,33	20,13	20,17	20,23	20,30	20,30	20,20	20,22	20,18	20,26	20,26	20,26	
20,21	20,28	20,21	20,25	20,35	20,28	20,27	20,33	20,22	20,28	20,26	20,23	20,17	20,30	20,36	20,32	20,31	20,29	20,40	20,34	20,27	20,36	20,32	20,36	20,34	20,36	20,32	20,30	20,28	20,40	20,47	20,42	20,35	20,31	20,24	20,26	20,35	20,36	20,39	20,37	20,32	20,29	20,36	20,34	20,39	20,41	20,39	20,32	20,27	20,44	20,31	20,33	20,40	20,49	20,52	20,33	20,38	20,36	20,39	20,42	20,36	20,30	20,26	20,35	20,43	20,31	20,35	20,47	20,52	20,37	20,30	20,35	20,38	20,43	20,36	20,36	20,39	20,41	20,38	20,42	20,29	20,36	20,40	20,29	20,41	20,30	20,32	20,46	20,39	20,43	20,41	20,35	20,31	20,37	20,32	20,29	20,37	20,45	20,49	20,38	20,40	20,41	20,43	20,50	20,43	20,46	20,41	20,34	20,39	20,42	20,34	20,31	20,32	20,37	20,40	20,45	20,41	20,39	20,36	20,37	20,37	20,47	20,44	20,44	20,40	20,44	20,45	20,44	20,39	20,43	20,38	20,33	20,32	20,31	20,38	20,33	20,33	20,41	20,41	20,41	20,43	20,43	20,42	20,36	20,47	20,38	20,35	20,38	20,43	20,41	20,43	20,48	20,38	20,44	20,40	20,43	20,39	20,43	20,45	20,43	20,37	20,35	20,47	20,47	20,41	20,37	20,41	20,46	20,47	20,48	20,44	20,50	20,43	20,46	20,46	20,45	20,41	20,43	20,48	20,38	20,37	20,37	20,39	20,37	20,40	20,40	20,41	20,41	20,40	20,41	20,40	20,31	20,38	20,42	20,45	20,52	20,55	20,48	20,42	20,49	20,42	20,45	20,43	20,43	20,45	20,45	20,45	20,47	20,52	20,51	20,37	20,37	20,46	20,46	20,44	20,44	20,53	20,56	20,46	20,44	20,49	20,46	20,41	20,50	20,54	20,55	20,50	20,59	20,60	20,54	20,48	20,50	20,49	20,47	20,39	20,40	20,52	20,47	20,41	20,45	20,44	20,41	20,43	20,47	20,39	20,40	20,41	20,45	20,50	20,49	20,50	20,43	20,38	20,42	20,49	20,46	20,52	20,57	20,53	20,50	20,46	20,41	20,46	20,48	20,51	20,57	20,52	20,48	20,49	20,51	20,50	20,56	20,47	20,46	20,51	20,46	20,44	20,48	20,44	20,47	20,46	20,45	20,46	20,46	20,46	20,40	20,59	20,44	20,39	20,44	20,48	20,49	20,43	20,39	20,52	20,54	20,49	20,53	20,51	20,54	20,47	20,47	20,48	20,49	20,45	20,39	20,43	20,47	20,41	20,47	20,55	20,51	20,45	20,54	20,52	20,45	20,51	20,51	20,44	20,36	20,43	20,56	20,50	20,42	20,43	20,49	20,47	20,40	20,47	20,42	20,46	20,56	20,50	20,54	20,59	20,56	20,48	20,50	20,44	20,51	20,51	20,52	20,43	20,42	20,44	20,50	20,47	20,51	20,53	20,48	20,52	20,43	20,50	20,54	20,46	20,38	20,44	20,43	20,39	20,45	20,51	20,45	20,38	20,47	20,44	20,46	20,49	20,48	20,50	20,47	20,38	20,43	20,49	20,44	20,37	20,36	20,39	20,41	20,50	20,45	20,46	20,48	20,49	20,50	20,54	20,45	20,41	20,40	20,46	20,50	20,49	20,46	20,44	20,51	20,46	20,50	20,57	20,46	20,44	20,45	20,46	20,49	20,50	20,43	20,40	20,43	20,50	20,46	20,54	20,50	20,43	20,54	20,51	20,44	20,47	20,46	20,44	20,43	20,46	20,42	20,38	20,41	20,45	20,46	20,45	20,45	20,44	20,36	20,43	20,36	20,35	20,42	20,44	20,49	20,47	20,40	20,40	20,34	20,39	20,43	20,42	20,39	20,42	20,39	20,36	20,34	20,37	20,40	20,37	20,37	20,47	20,42	20,43	20,42	20,43	20,42	20,38	20,41	20,45	20,36	20,38	20,42	20,41	20,39	20,42	20,38	20,37	20,33	20,40	20,52	20,47	20,42	20,40	20,36	20,35	20,43	20,37	20,35	20,35	20,36	20,31	20,37	20,35	20,37	20,42	20,32	20,25	20,39	20,43	20,39	20,28	20,31	20,31	20,25	20,29	20,39	20,36	20,30	20,30	20,35	20,38	20,36	20,31	20,33	20,39	20,24	20,30	20,30	20,41	20,49	20,46	20,33	20,32	20,35	20,41	20,41	20,36	20,37	20,43	20,42	20,36	20,27	20,33	20,42	20,44	20,38	20,33	20,28	20,35	20,38	20,32	20,30	20,33	20,34	20,36	20,36	20,36	20,36	20,36	20,33	20,32	20,23	20,30	20,38	20,34	20,31	20,34	20,34	20,38	20,33	20,30	20,38	20,32	20,29	20,33	20,32	20,21	20,24	20,31	20,42	20,36	20,34	20,35	20,31	20,36	20,38	20,36	20,36	20,37	20,32	20,30	20,29	20,34	20,25	20,39	20,43	20,31	20,32	20,25	20,28	20,28	20,27	20,24	20,24	20,39	20,38	20,25	20,26	20,29	20,29	20,32	20,26	20,29	20,28	20,25	20,36	20,30	20,21	20,24	20,26	20,25	20,24	20,24	20,25	20,25	20,23	20,19	20,37	20,31	20,18	20,30	20,20	20,19	20,19	20,23	20,31	20,30	20,23	20,20	20,29	20,30	20,27	20,19	20,19	20,22	20,24	20,26	20,23	20,24	20,15	20,22	20,27	20,32	20,32	20,19	20,20	20,23	20,23	20,24	20,22	
20,29	20,22	20,19	20,26	20,35	20,27	20,29	20,30	20,24	20,26	20,37	20,27	20,17	20,29	20,29	20,29	20,29	20,37	20,44	20,33	20,19	20,31	20,32	20,31	20,35	20,25	20,21	20,23	20,28	20,27	20,38	20,43	20,32	20,39	20,33	20,32	20,28	20,27	20,35	20,35	20,27	20,22	20,37	20,36	20,45	20,48	20,40	20,26	20,32	20,41	20,37	20,29	20,40	20,40	20,46	20,34	20,35	20,41	20,38	20,37	20,28	20,34	20,32	20,29	20,37	20,36	20,30	20,43	20,52	20,36	20,28	20,39	20,36	20,41	20,38	20,31	20,39	20,37	20,44	20,52	20,43	20,33	20,40	20,38	20,36	20,32	20,35	20,35	20,42	20,51	20,48	20,36	20,35	20,38	20,33	20,35	20,37	20,48	20,41	20,40	20,31	20,30	20,39	20,48	20,45	20,39	20,39	20,33	20,40	20,43	20,42	20,29	20,38	20,42	20,43	20,37	20,41	20,40	20,41	20,40	20,43	20,45	20,43	20,30	20,33	20,46	20,44	20,43	20,44	20,36	20,40	20,38	20,36	20,37	20,32	20,36	20,34	20,41	20,41	20,47	20,46	20,41	20,40	20,40	20,45	20,39	20,40	20,46	20,43	20,39	20,35	20,45	20,46	20,48	20,42	20,41	20,42	20,39	20,46	20,43	20,47	20,40	20,44	20,47	20,38	20,43	20,44	20,46	20,47	20,38	20,33	20,38	20,43	20,48	20,42	20,38	20,41	20,40	20,47	20,37	20,43	20,42	20,44	20,45	20,40	20,36	20,42	20,40	20,33	20,41	20,46	20,42	20,43	20,44	20,37	20,39	20,48	20,49	20,40	20,46	20,44	20,48	20,50	20,52	20,52	20,50	20,47	20,46	20,49	20,48	20,44	20,53	20,45	20,47	20,44	20,44	20,49	20,55	20,57	20,50	20,54	20,53	20,46	20,50	20,53	20,52	20,48	20,43	20,55	20,47	20,39	20,44	20,49	20,44	20,41	20,43	20,47	20,45	20,43	20,48	20,36	20,39	20,37	20,42	20,41	20,45	20,48	20,45	20,51	20,49	20,41	20,38	20,41	20,44	20,49	20,50	20,52	20,57	20,54	20,39	20,47	20,47	20,49	20,48	20,48	20,51	20,49	20,48	20,48	20,56	20,51	20,52	20,48	20,43	20,54	20,46	20,45	20,46	20,46	20,39	20,44	20,39	20,40	20,45	20,50	20,46	20,54	20,49	20,36	20,45	20,48	20,51	20,55	20,43	20,44	20,54	20,53	20,51	20,51	20,50	20,45	20,46	20,52	20,52	20,50	20,41	20,42	20,54	20,51	20,45	20,49	20,53	20,47	20,53	20,53	20,49	20,52	20,49	20,51	20,48	20,46	20,57	20,57	20,51	20,49	20,50	20,43	20,43	20,52	20,48	20,49	20,48	20,56	20,54	20,55	20,53	20,44	20,44	20,45	20,52	20,51	20,50	20,47	20,49	20,50	20,46	20,49	20,45	20,47	20,48	20,55	20,47	20,49	20,49	20,45	20,39	20,47	20,52	20,40	20,41	20,42	20,47	20,46	20,43	20,44	20,44	20,49	20,56	20,50	20,48	20,44	20,44	20,49	20,54	20,51	20,38	20,46	20,46	20,56	20,47	20,46	20,48	20,45	20,47	20,54	20,45	20,35	20,41	20,53	20,44	20,44	20,40	20,43	20,50	20,52	20,48	20,52	20,49	20,46	20,46	20,51	20,44	20,40	20,46	20,45	20,42	20,39	20,43	20,48	20,44	20,45	20,54	20,55	20,45	20,41	20,39	20,42	20,50	20,57	20,45	20,49	20,39	20,37	20,49	20,48	20,45	20,45	20,42	20,43	20,41	20,33	20,32	20,39	20,50	20,45	20,37	20,41	20,46	20,40	20,43	20,45	20,41	20,37	20,40	20,37	20,40	20,44	20,42	20,40	20,36	20,30	20,42	20,40	20,46	20,39	20,40	20,34	20,40	20,45	20,33	20,41	20,43	20,41	20,35	20,44	20,39	20,33	20,27	20,32	20,44	20,44	20,38	20,44	20,37	20,37	20,42	20,35	20,40	20,37	20,33	20,30	20,32	20,34	20,40	20,43	20,36	20,26	20,35	20,45	20,34	20,33	20,26	20,29	20,28	20,38	20,35	20,33	20,28	20,27	20,37	20,35	20,33	20,32	20,34	20,38	20,32	20,35	20,32	20,28	20,43	20,43	20,34	20,33	20,24	20,33	20,40	20,32	20,36	20,34	20,41	20,40	20,36	20,35	20,41	20,41	20,30	20,32	20,28	20,35	20,34	20,26	20,35	20,44	20,39	20,42	20,39	20,42	20,39	20,37	20,30	20,32	20,37	20,35	20,34	20,30	20,34	20,39	20,38	20,34	20,36	20,37	20,39	20,31	20,26	20,33	20,32	20,29	20,24	20,38	20,41	20,36	20,41	20,36	20,31	20,31	20,35	20,30	20,37	20,34	20,38	20,36	20,31	20,32	20,25	20,30	20,47	20,34	20,37	20,30	20,29	20,32	20,27	20,27	20,29	20,31	20,41	20,35	20,31	20,29	20,30	20,37	20,35	20,29	20,34	20,36	20,41	20,33	20,18	20,24	20,21	20,24	20,18	20,19	20,27	20,30	20,22	20,18	20,34	20,41	20,25	20,23	20,23	20,17	20,20	20,24	20,33	20,37	20,23	20,17	20,26	20,25	20,22	20,27	20,19	20,27	20,23	20,27	20,27	20,33	20,33	20,30	20,38	20,34	20,32	20,25	20,22	20,24	20,29	20,24	20,29	
20,29	20,18	20,11	20,22	20,21	20,23	20,29	20,32	20,30	20,33	20,32	20,38	20,28	20,28	20,35	20,35	20,26	20,29	20,33	20,37	20,29	20,30	20,35	20,37	20,36	20,37	20,31	20,35	20,38	20,26	20,30	20,45	20,39	20,35	20,26	20,38	20,34	20,25	20,31	20,35	20,30	20,32	20,37	20,36	20,40	20,47	20,47	20,38	20,40	20,43	20,35	20,38	20,36	20,41	20,42	20,40	20,48	20,42	20,40	20,27	20,26	20,33	20,40	20,35	20,32	20,40	20,39	20,47	20,43	20,35	20,36	20,37	20,38	20,40	20,40	20,28	20,32	20,37	20,40	20,49	20,41	20,31	20,29	20,38	20,36	20,29	20,29	20,34	20,30	20,45	20,56	20,43	20,32	20,36	20,33	20,30	20,33	20,45	20,41	20,35	20,29	20,27	20,36	20,46	20,33	20,41	20,41	20,34	20,28	20,41	20,46	20,36	20,40	20,46	20,42	20,48	20,45	20,42	20,43	20,43	20,38	20,43	20,32	20,30	20,34	20,39	20,36	20,37	20,44	20,44	20,40	20,33	20,43	20,39	20,41	20,45	20,37	20,47	20,42	20,44	20,45	20,38	20,27	20,35	20,41	20,36	20,39	20,43	20,40	20,45	20,38	20,38	20,29	20,45	20,54	20,47	20,46	20,44	20,41	20,39	20,39	20,43	20,42	20,35	20,35	20,33	20,44	20,43	20,43	20,39	20,34	20,36	20,37	20,41	20,33	20,31	20,37	20,42	20,44	20,41	20,42	20,43	20,44	20,47	20,37	20,37	20,39	20,39	20,41	20,51	20,49	20,51	20,42	20,49	20,40	20,39	20,40	20,42	20,32	20,34	20,47	20,45	20,44	20,44	20,51	20,50	20,53	20,47	20,45	20,48	20,40	20,45	20,45	20,40	20,41	20,46	20,50	20,45	20,50	20,49	20,50	20,45	20,46	20,39	20,48	20,50	20,53	20,48	20,52	20,49	20,39	20,37	20,44	20,47	20,42	20,46	20,45	20,49	20,50	20,55	20,52	20,45	20,46	20,50	20,44	20,46	20,54	20,49	20,47	20,51	20,49	20,47	20,41	20,46	20,44	20,52	20,50	20,52	20,54	20,40	20,36	20,48	20,50	20,55	20,53	20,50	20,51	20,53	20,49	20,49	20,56	20,45	20,46	20,54	20,57	20,56	20,48	20,44	20,42	20,44	20,41	20,39	20,36	20,52	20,54	20,50	20,54	20,52	20,42	20,48	20,52	20,54	20,48	20,43	20,43	20,45	20,48	20,47	20,52	20,48	20,40	20,44	20,50	20,52	20,50	20,43	20,45	20,48	20,48	20,50	20,45	20,45	20,50	20,52	20,51	20,50	20,46	20,47	20,47	20,42	20,45	20,48	20,45	20,40	20,44	20,50	20,47	20,45	20,46	20,51	20,44	20,44	20,52	20,59	20,51	20,47	20,50	20,46	20,49	20,52	20,43	20,46	20,55	20,54	20,55	20,43	20,42	20,46	20,44	20,48	20,54	20,52	20,55	20,47	20,43	20,46	20,50	20,50	20,46	20,45	20,47	20,42	20,39	20,46	20,48	20,45	20,50	20,53	20,45	20,49	20,50	20,53	20,55	20,53	20,49	20,46	20,50	20,43	20,42	20,44	20,44	20,47	20,48	20,45	20,55	20,42	20,34	20,43	20,48	20,47	20,45	20,40	20,38	20,47	20,50	20,48	20,45	20,47	20,50	20,50	20,49	20,41	20,40	20,46	20,44	20,39	20,38	20,31	20,47	20,42	20,41	20,52	20,51	20,46	20,34	20,35	20,41	20,44	20,50	20,40	20,47	20,47	20,31	20,32	20,34	20,44	20,43	20,34	20,34	20,42	20,35	20,28	20,36	20,45	20,40	20,44	20,54	20,53	20,44	20,38	20,40	20,44	20,52	20,41	20,37	20,39	20,42	20,49	20,43	20,35	20,29	20,37	20,43	20,42	20,38	20,42	20,37	20,40	20,38	20,37	20,40	20,48	20,41	20,39	20,47	20,44	20,39	20,35	20,35	20,35	20,39	20,41	20,48	20,42	20,37	20,45	20,37	20,41	20,44	20,34	20,32	20,34	20,31	20,35	20,41	20,43	20,33	20,30	20,39	20,37	20,32	20,29	20,31	20,39	20,40	20,35	20,28	20,23	20,22	20,35	20,37	20,33	20,35	20,40	20,43	20,33	20,37	20,35	20,28	20,42	20,38	20,35	20,34	20,23	20,29	20,37	20,34	20,38	20,37	20,37	20,38	20,37	20,35	20,44	20,37	20,29	20,33	20,32	20,30	20,30	20,27	20,31	20,47	20,42	20,49	20,39	20,39	20,38	20,31	20,30	20,37	20,36	20,32	20,31	20,29	20,38	20,39	20,41	20,38	20,27	20,36	20,33	20,26	20,36	20,41	20,32	20,31	20,30	20,30	20,37	20,30	20,38	20,40	20,30	20,23	20,33	20,31	20,36	20,29	20,35	20,38	20,32	20,29	20,31	20,34	20,38	20,34	20,35	20,29	20,26	20,27	20,31	20,34	20,33	20,24	20,32	20,32	20,33	20,24	20,22	20,32	20,32	20,28	20,34	20,33	20,41	20,32	20,14	20,17	20,20	20,21	20,21	20,15	20,21	20,26	20,28	20,14	20,22	20,34	20,37	20,27	20,27	20,26	20,23	20,27	20,34	20,34	20,34	20,26	20,20	20,27	20,28	20,30	20,26	20,25	20,25	20,28	20,29	20,37	20,32	20,35	20,44	20,39	20,25	20,17	20,25	20,23	20,19	20,27	20,25	
20,34	20,28	20,16	20,17	20,26	20,26	20,38	20,30	20,28	20,36	20,34	20,31	20,25	20,28	20,35	20,35	20,34	20,28	20,37	20,39	20,36	20,31	20,32	20,36	20,40	20,33	20,34	20,40	20,35	20,34	20,32	20,41	20,40	20,31	20,32	20,36	20,35	20,20	20,28	20,30	20,27	20,35	20,43	20,37	20,32	20,35	20,40	20,41	20,34	20,38	20,32	20,32	20,35	20,41	20,42	20,31	20,39	20,44	20,42	20,33	20,31	20,36	20,46	20,42	20,41	20,39	20,43	20,42	20,41	20,37	20,42	20,47	20,38	20,34	20,32	20,31	20,34	20,36	20,36	20,41	20,38	20,30	20,31	20,29	20,34	20,31	20,29	20,32	20,25	20,34	20,47	20,38	20,31	20,41	20,46	20,32	20,36	20,40	20,39	20,34	20,40	20,39	20,39	20,37	20,33	20,35	20,46	20,38	20,31	20,36	20,37	20,43	20,41	20,43	20,41	20,51	20,43	20,41	20,35	20,39	20,37	20,36	20,33	20,25	20,31	20,38	20,39	20,30	20,36	20,41	20,40	20,39	20,46	20,46	20,41	20,50	20,44	20,44	20,40	20,39	20,44	20,44	20,34	20,31	20,40	20,38	20,40	20,40	20,44	20,47	20,41	20,36	20,38	20,46	20,50	20,49	20,44	20,44	20,42	20,39	20,33	20,39	20,43	20,44	20,39	20,35	20,45	20,39	20,41	20,45	20,44	20,44	20,36	20,34	20,35	20,34	20,40	20,43	20,44	20,42	20,37	20,41	20,46	20,42	20,33	20,42	20,41	20,35	20,39	20,46	20,37	20,39	20,45	20,52	20,48	20,45	20,46	20,40	20,36	20,37	20,39	20,45	20,52	20,43	20,48	20,52	20,50	20,45	20,47	20,52	20,49	20,44	20,50	20,42	20,40	20,52	20,50	20,46	20,46	20,48	20,48	20,42	20,42	20,37	20,37	20,49	20,47	20,49	20,50	20,51	20,42	20,50	20,54	20,47	20,42	20,41	20,44	20,50	20,50	20,54	20,51	20,43	20,45	20,54	20,47	20,49	20,53	20,50	20,51	20,54	20,54	20,37	20,38	20,45	20,43	20,49	20,56	20,55	20,50	20,43	20,37	20,42	20,45	20,56	20,51	20,43	20,53	20,55	20,48	20,48	20,55	20,48	20,38	20,51	20,55	20,45	20,47	20,40	20,37	20,46	20,45	20,47	20,42	20,45	20,58	20,52	20,47	20,49	20,49	20,50	20,48	20,52	20,49	20,45	20,53	20,45	20,49	20,45	20,46	20,48	20,46	20,46	20,51	20,43	20,51	20,45	20,43	20,46	20,45	20,48	20,48	20,48	20,50	20,51	20,53	20,50	20,51	20,52	20,47	20,41	20,48	20,50	20,42	20,36	20,44	20,48	20,56	20,54	20,52	20,56	20,50	20,46	20,50	20,48	20,57	20,49	20,49	20,49	20,44	20,48	20,46	20,44	20,48	20,52	20,57	20,51	20,52	20,46	20,40	20,48	20,55	20,54	20,58	20,57	20,46	20,46	20,45	20,49	20,43	20,47	20,56	20,48	20,41	20,48	20,59	20,47	20,44	20,43	20,48	20,44	20,47	20,52	20,50	20,49	20,50	20,45	20,52	20,43	20,42	20,39	20,46	20,46	20,44	20,43	20,46	20,35	20,34	20,41	20,50	20,49	20,44	20,45	20,44	20,49	20,47	20,48	20,55	20,52	20,49	20,52	20,48	20,45	20,42	20,43	20,41	20,39	20,42	20,43	20,48	20,43	20,43	20,46	20,48	20,42	20,36	20,37	20,43	20,41	20,40	20,35	20,40	20,45	20,39	20,32	20,36	20,49	20,50	20,41	20,30	20,36	20,41	20,40	20,40	20,40	20,43	20,43	20,43	20,46	20,45	20,47	20,38	20,37	20,47	20,41	20,37	20,44	20,37	20,43	20,40	20,41	20,42	20,36	20,41	20,41	20,37	20,38	20,44	20,38	20,35	20,28	20,37	20,41	20,43	20,41	20,42	20,47	20,40	20,35	20,42	20,47	20,43	20,41	20,48	20,45	20,39	20,44	20,37	20,46	20,48	20,41	20,41	20,35	20,36	20,35	20,34	20,30	20,35	20,37	20,36	20,39	20,32	20,23	20,32	20,41	20,43	20,31	20,31	20,22	20,22	20,32	20,37	20,35	20,33	20,38	20,38	20,40	20,33	20,35	20,24	20,39	20,37	20,31	20,24	20,27	20,29	20,35	20,37	20,43	20,45	20,36	20,30	20,35	20,35	20,39	20,36	20,37	20,32	20,34	20,29	20,38	20,33	20,32	20,41	20,40	20,40	20,42	20,41	20,39	20,27	20,21	20,33	20,33	20,36	20,26	20,31	20,36	20,36	20,38	20,43	20,33	20,33	20,30	20,28	20,32	20,43	20,24	20,21	20,28	20,26	20,27	20,25	20,37	20,44	20,34	20,24	20,36	20,32	20,36	20,32	20,33	20,32	20,33	20,29	20,30	20,41	20,39	20,31	20,33	20,30	20,33	20,25	20,32	20,34	20,38	20,40	20,34	20,25	20,26	20,18	20,21	20,34	20,34	20,28	20,33	20,32	20,31	20,28	20,22	20,17	20,24	20,35	20,29	20,32	20,28	20,28	20,30	20,23	20,17	20,24	20,44	20,36	20,36	20,24	20,16	20,27	20,32	20,27	20,26	20,24	20,24	20,24	20,32	20,26	20,19	20,17	20,25	20,31	20,27	20,37	20,28	20,31	20,27	20,23	20,28	20,20	20,20	20,22	20,15	20,14	20,15	
20,27	20,22	20,23	20,19	20,18	20,30	20,40	20,31	20,26	20,35	20,30	20,35	20,31	20,29	20,31	20,34	20,30	20,31	20,34	20,32	20,30	20,31	20,38	20,44	20,45	20,34	20,26	20,39	20,33	20,30	20,41	20,38	20,39	20,31	20,35	20,35	20,30	20,22	20,32	20,31	20,32	20,38	20,44	20,37	20,33	20,43	20,45	20,40	20,35	20,36	20,38	20,38	20,41	20,41	20,42	20,32	20,28	20,33	20,34	20,34	20,37	20,36	20,43	20,42	20,38	20,32	20,39	20,43	20,36	20,38	20,32	20,47	20,47	20,39	20,38	20,28	20,37	20,36	20,27	20,29	20,36	20,32	20,24	20,32	20,42	20,30	20,31	20,32	20,28	20,45	20,55	20,44	20,31	20,34	20,36	20,32	20,32	20,43	20,51	20,36	20,33	20,45	20,50	20,36	20,38	20,39	20,42	20,39	20,44	20,38	20,39	20,39	20,37	20,37	20,43	20,51	20,45	20,43	20,38	20,31	20,36	20,46	20,36	20,38	20,21	20,30	20,40	20,42	20,40	20,37	20,31	20,42	20,47	20,41	20,42	20,50	20,41	20,43	20,41	20,34	20,39	20,40	20,41	20,39	20,37	20,35	20,37	20,47	20,35	20,41	20,38	20,33	20,41	20,44	20,38	20,34	20,32	20,33	20,41	20,44	20,40	20,34	20,44	20,48	20,40	20,40	20,42	20,35	20,38	20,39	20,40	20,48	20,38	20,39	20,46	20,45	20,45	20,42	20,42	20,40	20,41	20,44	20,44	20,45	20,39	20,42	20,43	20,43	20,39	20,33	20,32	20,29	20,37	20,49	20,50	20,52	20,48	20,42	20,37	20,42	20,38	20,39	20,49	20,48	20,43	20,46	20,48	20,46	20,38	20,46	20,51	20,55	20,54	20,44	20,45	20,48	20,56	20,50	20,46	20,55	20,55	20,37	20,51	20,49	20,39	20,47	20,49	20,43	20,48	20,50	20,46	20,54	20,57	20,49	20,42	20,45	20,46	20,49	20,43	20,50	20,50	20,43	20,46	20,49	20,42	20,43	20,43	20,50	20,53	20,51	20,49	20,36	20,36	20,47	20,46	20,46	20,51	20,55	20,57	20,45	20,38	20,48	20,48	20,49	20,47	20,38	20,44	20,50	20,46	20,54	20,57	20,53	20,44	20,53	20,59	20,48	20,41	20,45	20,41	20,48	20,42	20,37	20,39	20,45	20,48	20,50	20,50	20,49	20,48	20,49	20,45	20,48	20,47	20,46	20,53	20,49	20,55	20,51	20,49	20,44	20,45	20,53	20,53	20,44	20,50	20,48	20,46	20,48	20,49	20,52	20,46	20,52	20,55	20,52	20,54	20,51	20,48	20,52	20,57	20,50	20,53	20,54	20,42	20,38	20,50	20,52	20,48	20,53	20,52	20,52	20,51	20,45	20,47	20,55	20,59	20,50	20,50	20,49	20,49	20,49	20,43	20,42	20,42	20,64	20,59	20,52	20,54	20,46	20,46	20,47	20,46	20,45	20,54	20,54	20,47	20,46	20,45	20,47	20,44	20,43	20,54	20,50	20,43	20,47	20,48	20,43	20,47	20,47	20,47	20,47	20,43	20,50	20,49	20,49	20,47	20,42	20,51	20,54	20,51	20,39	20,50	20,49	20,46	20,49	20,43	20,42	20,38	20,41	20,46	20,50	20,43	20,50	20,46	20,46	20,49	20,45	20,49	20,49	20,53	20,49	20,48	20,44	20,44	20,46	20,38	20,49	20,47	20,49	20,47	20,34	20,40	20,49	20,54	20,55	20,34	20,43	20,47	20,42	20,37	20,37	20,34	20,37	20,38	20,41	20,44	20,43	20,48	20,37	20,35	20,50	20,48	20,41	20,37	20,38	20,46	20,50	20,44	20,38	20,37	20,48	20,48	20,44	20,44	20,40	20,32	20,33	20,43	20,39	20,44	20,46	20,45	20,38	20,40	20,39	20,41	20,33	20,43	20,43	20,34	20,29	20,30	20,43	20,40	20,33	20,30	20,33	20,36	20,37	20,34	20,40	20,39	20,41	20,46	20,40	20,38	20,37	20,34	20,49	20,46	20,43	20,39	20,41	20,37	20,38	20,37	20,24	20,28	20,36	20,39	20,43	20,46	20,33	20,31	20,30	20,39	20,38	20,38	20,30	20,20	20,35	20,39	20,39	20,34	20,34	20,31	20,39	20,33	20,29	20,26	20,30	20,33	20,31	20,28	20,28	20,33	20,37	20,32	20,42	20,49	20,42	20,38	20,42	20,38	20,44	20,40	20,41	20,29	20,36	20,33	20,38	20,31	20,32	20,40	20,34	20,36	20,35	20,41	20,38	20,35	20,27	20,27	20,27	20,36	20,36	20,31	20,29	20,34	20,30	20,33	20,28	20,31	20,39	20,35	20,32	20,33	20,30	20,25	20,34	20,37	20,38	20,28	20,32	20,43	20,36	20,24	20,32	20,31	20,26	20,39	20,33	20,35	20,35	20,27	20,27	20,26	20,26	20,28	20,30	20,24	20,29	20,41	20,35	20,35	20,38	20,36	20,28	20,23	20,25	20,20	20,22	20,35	20,35	20,22	20,32	20,36	20,31	20,28	20,23	20,35	20,22	20,30	20,30	20,20	20,30	20,33	20,36	20,27	20,20	20,21	20,27	20,36	20,36	20,29	20,24	20,36	20,37	20,33	20,26	20,23	20,22	20,23	20,25	20,36	20,21	20,19	20,25	20,25	20,30	20,33	20,25	20,15	20,18	20,22	20,22	20,26	20,22	20,14	20,16	20,16	20,16	
20,34	20,22	20,14	20,20	20,18	20,31	20,39	20,29	20,18	20,35	20,27	20,30	20,28	20,35	20,33	20,36	20,32	20,27	20,35	20,35	20,33	20,41	20,44	20,45	20,41	20,37	20,32	20,27	20,28	20,25	20,41	20,39	20,37	20,34	20,30	20,29	20,23	20,28	20,36	20,38	20,35	20,43	20,46	20,41	20,38	20,49	20,47	20,36	20,38	20,34	20,43	20,41	20,39	20,39	20,48	20,41	20,46	20,38	20,42	20,31	20,30	20,34	20,48	20,39	20,43	20,35	20,35	20,42	20,42	20,42	20,34	20,33	20,42	20,37	20,43	20,37	20,26	20,37	20,34	20,27	20,30	20,30	20,25	20,33	20,38	20,31	20,24	20,38	20,39	20,47	20,54	20,43	20,36	20,30	20,30	20,27	20,30	20,34	20,47	20,47	20,33	20,37	20,47	20,36	20,33	20,45	20,37	20,37	20,36	20,33	20,44	20,44	20,41	20,37	20,44	20,54	20,43	20,43	20,44	20,29	20,33	20,50	20,46	20,41	20,32	20,31	20,36	20,42	20,43	20,37	20,37	20,38	20,37	20,40	20,49	20,49	20,31	20,36	20,39	20,36	20,36	20,34	20,39	20,45	20,48	20,38	20,42	20,43	20,38	20,39	20,38	20,32	20,38	20,39	20,38	20,29	20,32	20,45	20,45	20,46	20,40	20,35	20,42	20,38	20,35	20,40	20,45	20,40	20,43	20,36	20,37	20,42	20,41	20,41	20,48	20,51	20,44	20,47	20,50	20,46	20,47	20,43	20,32	20,41	20,44	20,43	20,46	20,41	20,31	20,33	20,33	20,32	20,39	20,44	20,46	20,54	20,59	20,42	20,36	20,44	20,44	20,46	20,43	20,43	20,48	20,40	20,44	20,47	20,50	20,45	20,41	20,52	20,58	20,47	20,44	20,52	20,55	20,52	20,50	20,47	20,48	20,47	20,50	20,51	20,44	20,50	20,53	20,52	20,49	20,54	20,51	20,57	20,58	20,51	20,54	20,49	20,44	20,47	20,44	20,49	20,53	20,43	20,50	20,53	20,47	20,52	20,44	20,49	20,47	20,44	20,45	20,39	20,45	20,49	20,52	20,51	20,50	20,44	20,47	20,50	20,43	20,45	20,51	20,54	20,44	20,46	20,51	20,47	20,48	20,50	20,53	20,48	20,45	20,51	20,51	20,51	20,47	20,42	20,45	20,44	20,43	20,41	20,45	20,48	20,53	20,49	20,54	20,55	20,53	20,55	20,54	20,49	20,44	20,46	20,48	20,55	20,61	20,48	20,47	20,47	20,43	20,47	20,52	20,46	20,53	20,50	20,44	20,50	20,52	20,47	20,52	20,55	20,59	20,52	20,53	20,54	20,47	20,52	20,59	20,53	20,57	20,52	20,40	20,38	20,47	20,56	20,52	20,50	20,46	20,47	20,53	20,45	20,50	20,58	20,67	20,59	20,55	20,53	20,54	20,55	20,51	20,49	20,46	20,57	20,58	20,50	20,51	20,44	20,38	20,44	20,45	20,46	20,46	20,45	20,47	20,45	20,60	20,54	20,46	20,44	20,49	20,48	20,46	20,44	20,49	20,47	20,54	20,52	20,52	20,46	20,53	20,55	20,55	20,50	20,53	20,45	20,50	20,52	20,56	20,48	20,47	20,53	20,48	20,50	20,50	20,45	20,39	20,45	20,46	20,55	20,44	20,47	20,48	20,48	20,51	20,53	20,43	20,49	20,60	20,45	20,45	20,40	20,42	20,49	20,44	20,52	20,57	20,46	20,54	20,36	20,44	20,48	20,49	20,53	20,46	20,47	20,44	20,43	20,42	20,36	20,39	20,32	20,41	20,47	20,48	20,42	20,40	20,43	20,36	20,47	20,47	20,42	20,40	20,36	20,38	20,46	20,40	20,36	20,39	20,42	20,44	20,46	20,42	20,38	20,40	20,41	20,36	20,45	20,42	20,42	20,46	20,39	20,41	20,46	20,45	20,38	20,40	20,49	20,41	20,33	20,36	20,37	20,36	20,33	20,30	20,33	20,35	20,38	20,38	20,39	20,40	20,38	20,37	20,35	20,31	20,34	20,38	20,34	20,46	20,44	20,35	20,33	20,38	20,35	20,45	20,34	20,30	20,30	20,36	20,35	20,35	20,39	20,37	20,30	20,38	20,37	20,39	20,34	20,30	20,28	20,34	20,37	20,34	20,31	20,42	20,41	20,35	20,27	20,30	20,39	20,39	20,36	20,38	20,30	20,31	20,32	20,30	20,37	20,44	20,45	20,46	20,38	20,35	20,44	20,48	20,45	20,31	20,31	20,31	20,27	20,32	20,41	20,40	20,34	20,37	20,33	20,44	20,39	20,26	20,27	20,36	20,31	20,28	20,31	20,29	20,30	20,40	20,40	20,33	20,32	20,34	20,32	20,33	20,34	20,35	20,32	20,37	20,44	20,32	20,41	20,26	20,28	20,37	20,34	20,33	20,28	20,34	20,23	20,33	20,38	20,33	20,33	20,37	20,37	20,28	20,19	20,24	20,36	20,28	20,23	20,34	20,30	20,31	20,37	20,29	20,26	20,31	20,26	20,22	20,26	20,31	20,30	20,26	20,31	20,27	20,30	20,29	20,28	20,36	20,27	20,16	20,25	20,25	20,23	20,31	20,25	20,25	20,29	20,33	20,33	20,38	20,28	20,17	20,25	20,31	20,28	20,29	20,25	20,25	20,26	20,24	20,25	20,26	20,30	20,30	20,35	20,32	20,35	20,34	20,26	20,19	20,23	20,22	20,21	20,17	20,25	20,19	20,26	20,24	20,22	
20,36	20,35	20,21	20,14	20,26	20,33	20,43	20,28	20,22	20,39	20,38	20,24	20,30	20,32	20,40	20,35	20,41	20,35	20,33	20,37	20,33	20,27	20,47	20,48	20,38	20,34	20,34	20,29	20,29	20,31	20,39	20,37	20,30	20,31	20,29	20,29	20,33	20,29	20,31	20,32	20,31	20,36	20,35	20,34	20,35	20,39	20,48	20,42	20,33	20,35	20,47	20,47	20,33	20,36	20,41	20,36	20,48	20,46	20,33	20,33	20,30	20,30	20,43	20,46	20,42	20,42	20,36	20,37	20,34	20,28	20,22	20,32	20,36	20,35	20,38	20,39	20,29	20,33	20,33	20,31	20,27	20,22	20,25	20,37	20,40	20,39	20,41	20,43	20,41	20,49	20,51	20,43	20,36	20,31	20,37	20,37	20,25	20,32	20,29	20,41	20,42	20,35	20,36	20,40	20,35	20,39	20,37	20,36	20,30	20,38	20,43	20,39	20,37	20,41	20,49	20,49	20,47	20,38	20,36	20,32	20,37	20,46	20,40	20,35	20,33	20,42	20,41	20,44	20,44	20,38	20,38	20,42	20,32	20,33	20,38	20,41	20,33	20,37	20,35	20,37	20,35	20,39	20,40	20,42	20,46	20,43	20,40	20,40	20,41	20,42	20,48	20,44	20,43	20,38	20,42	20,42	20,39	20,44	20,44	20,48	20,42	20,40	20,38	20,47	20,47	20,36	20,40	20,43	20,40	20,37	20,40	20,46	20,38	20,33	20,44	20,54	20,48	20,39	20,45	20,49	20,47	20,35	20,36	20,42	20,49	20,49	20,39	20,41	20,25	20,38	20,41	20,35	20,41	20,43	20,43	20,48	20,55	20,44	20,42	20,42	20,44	20,46	20,45	20,46	20,44	20,36	20,40	20,48	20,52	20,54	20,47	20,55	20,52	20,44	20,38	20,46	20,51	20,48	20,43	20,47	20,40	20,46	20,50	20,44	20,45	20,43	20,40	20,46	20,52	20,56	20,48	20,48	20,52	20,50	20,48	20,49	20,48	20,48	20,48	20,49	20,53	20,40	20,45	20,54	20,49	20,54	20,52	20,50	20,49	20,48	20,49	20,42	20,53	20,58	20,53	20,58	20,50	20,48	20,47	20,45	20,44	20,47	20,47	20,60	20,57	20,50	20,56	20,46	20,49	20,47	20,50	20,48	20,43	20,48	20,49	20,48	20,48	20,49	20,42	20,41	20,53	20,47	20,44	20,51	20,53	20,54	20,59	20,49	20,51	20,61	20,56	20,50	20,47	20,47	20,47	20,55	20,62	20,49	20,46	20,53	20,56	20,58	20,58	20,48	20,44	20,47	20,52	20,57	20,53	20,47	20,43	20,50	20,55	20,60	20,56	20,51	20,52	20,54	20,54	20,48	20,54	20,45	20,44	20,46	20,48	20,51	20,54	20,50	20,48	20,50	20,52	20,50	20,54	20,55	20,51	20,54	20,58	20,54	20,55	20,57	20,50	20,54	20,48	20,51	20,55	20,55	20,54	20,43	20,40	20,46	20,53	20,55	20,53	20,45	20,49	20,42	20,55	20,60	20,54	20,49	20,48	20,48	20,45	20,49	20,51	20,51	20,56	20,50	20,49	20,55	20,53	20,56	20,53	20,55	20,50	20,49	20,51	20,45	20,50	20,54	20,52	20,46	20,52	20,50	20,54	20,48	20,40	20,45	20,48	20,51	20,47	20,47	20,58	20,39	20,44	20,48	20,50	20,48	20,60	20,55	20,47	20,48	20,45	20,46	20,43	20,50	20,57	20,47	20,57	20,56	20,48	20,51	20,49	20,49	20,52	20,48	20,41	20,36	20,51	20,43	20,42	20,43	20,48	20,50	20,52	20,51	20,39	20,39	20,47	20,44	20,39	20,45	20,45	20,36	20,33	20,41	20,50	20,41	20,47	20,48	20,44	20,44	20,47	20,40	20,45	20,49	20,40	20,46	20,47	20,41	20,44	20,43	20,38	20,46	20,48	20,46	20,41	20,41	20,37	20,26	20,34	20,38	20,35	20,38	20,38	20,37	20,38	20,33	20,36	20,46	20,47	20,45	20,34	20,36	20,34	20,37	20,35	20,27	20,39	20,46	20,36	20,31	20,42	20,47	20,46	20,38	20,32	20,36	20,35	20,36	20,28	20,29	20,46	20,37	20,40	20,43	20,39	20,41	20,35	20,35	20,39	20,41	20,40	20,30	20,39	20,41	20,41	20,42	20,38	20,41	20,38	20,40	20,39	20,34	20,28	20,27	20,34	20,40	20,42	20,49	20,49	20,42	20,31	20,34	20,45	20,40	20,34	20,34	20,33	20,28	20,41	20,40	20,43	20,35	20,37	20,39	20,46	20,34	20,29	20,32	20,36	20,33	20,32	20,32	20,38	20,34	20,35	20,42	20,41	20,39	20,45	20,34	20,30	20,30	20,34	20,34	20,32	20,35	20,33	20,38	20,38	20,33	20,52	20,42	20,39	20,37	20,35	20,27	20,34	20,40	20,34	20,33	20,32	20,37	20,41	20,30	20,36	20,40	20,27	20,29	20,33	20,35	20,41	20,36	20,28	20,30	20,32	20,31	20,32	20,21	20,27	20,35	20,37	20,34	20,23	20,25	20,28	20,32	20,39	20,36	20,26	20,26	20,33	20,29	20,21	20,27	20,28	20,31	20,36	20,29	20,36	20,31	20,11	20,21	20,23	20,22	20,31	20,29	20,28	20,33	20,37	20,24	20,25	20,18	20,27	20,29	20,34	20,33	20,25	20,24	20,24	20,31	20,34	20,32	20,33	20,27	20,25	20,30	20,26	20,28	
20,27	20,35	20,37	20,28	20,28	20,26	20,28	20,29	20,31	20,38	20,44	20,32	20,23	20,23	20,32	20,34	20,36	20,39	20,37	20,39	20,37	20,29	20,35	20,43	20,40	20,35	20,27	20,29	20,34	20,42	20,49	20,46	20,44	20,37	20,32	20,35	20,42	20,42	20,37	20,29	20,31	20,38	20,45	20,34	20,35	20,40	20,35	20,38	20,37	20,35	20,38	20,42	20,38	20,40	20,47	20,31	20,36	20,46	20,30	20,35	20,33	20,34	20,36	20,42	20,40	20,38	20,36	20,39	20,41	20,43	20,33	20,36	20,37	20,41	20,39	20,39	20,34	20,42	20,42	20,35	20,37	20,39	20,32	20,40	20,42	20,41	20,41	20,31	20,31	20,42	20,49	20,38	20,35	20,29	20,37	20,39	20,30	20,32	20,40	20,45	20,47	20,36	20,34	20,34	20,36	20,43	20,37	20,45	20,41	20,40	20,46	20,35	20,33	20,38	20,44	20,49	20,46	20,44	20,37	20,31	20,42	20,47	20,39	20,32	20,34	20,40	20,40	20,45	20,46	20,38	20,31	20,38	20,36	20,39	20,34	20,31	20,33	20,31	20,32	20,37	20,38	20,43	20,41	20,42	20,45	20,46	20,37	20,43	20,44	20,39	20,48	20,47	20,41	20,43	20,47	20,50	20,47	20,44	20,42	20,43	20,34	20,39	20,42	20,42	20,50	20,35	20,38	20,43	20,42	20,38	20,34	20,40	20,37	20,33	20,41	20,47	20,48	20,39	20,39	20,42	20,46	20,32	20,39	20,48	20,54	20,49	20,35	20,45	20,39	20,37	20,46	20,37	20,36	20,42	20,42	20,49	20,50	20,37	20,39	20,39	20,38	20,48	20,51	20,46	20,46	20,48	20,44	20,50	20,50	20,56	20,53	20,52	20,47	20,43	20,47	20,46	20,52	20,49	20,46	20,51	20,47	20,43	20,47	20,45	20,43	20,46	20,40	20,40	20,54	20,51	20,54	20,49	20,45	20,41	20,43	20,47	20,47	20,50	20,49	20,46	20,49	20,42	20,34	20,43	20,46	20,45	20,48	20,47	20,55	20,55	20,52	20,44	20,53	20,64	20,57	20,50	20,45	20,49	20,51	20,50	20,48	20,47	20,44	20,55	20,57	20,49	20,49	20,49	20,50	20,54	20,46	20,41	20,48	20,49	20,54	20,48	20,48	20,51	20,47	20,50	20,55	20,54	20,45	20,52	20,62	20,48	20,45	20,45	20,44	20,55	20,56	20,55	20,46	20,52	20,49	20,52	20,55	20,52	20,46	20,51	20,53	20,56	20,56	20,52	20,53	20,42	20,48	20,54	20,52	20,52	20,47	20,43	20,49	20,54	20,50	20,49	20,51	20,55	20,52	20,57	20,59	20,59	20,43	20,49	20,51	20,47	20,51	20,52	20,45	20,45	20,50	20,48	20,50	20,54	20,56	20,53	20,55	20,51	20,57	20,51	20,55	20,54	20,51	20,51	20,60	20,57	20,55	20,54	20,51	20,52	20,52	20,54	20,49	20,48	20,53	20,46	20,50	20,56	20,50	20,53	20,51	20,49	20,47	20,46	20,54	20,49	20,51	20,56	20,49	20,52	20,48	20,47	20,54	20,54	20,43	20,45	20,59	20,52	20,47	20,49	20,54	20,53	20,55	20,52	20,55	20,52	20,49	20,51	20,46	20,43	20,45	20,41	20,49	20,43	20,48	20,46	20,48	20,45	20,52	20,52	20,52	20,39	20,43	20,51	20,47	20,42	20,54	20,49	20,43	20,54	20,51	20,51	20,56	20,54	20,51	20,50	20,49	20,43	20,50	20,45	20,43	20,49	20,47	20,44	20,42	20,46	20,38	20,41	20,49	20,47	20,45	20,50	20,49	20,48	20,36	20,35	20,45	20,39	20,42	20,48	20,44	20,40	20,46	20,45	20,50	20,49	20,40	20,42	20,50	20,46	20,45	20,47	20,47	20,42	20,45	20,49	20,44	20,35	20,37	20,36	20,38	20,40	20,34	20,38	20,41	20,39	20,37	20,33	20,36	20,40	20,44	20,44	20,44	20,40	20,35	20,37	20,36	20,36	20,39	20,38	20,33	20,37	20,43	20,38	20,41	20,37	20,37	20,43	20,40	20,35	20,32	20,26	20,44	20,39	20,33	20,38	20,40	20,43	20,41	20,38	20,42	20,38	20,38	20,40	20,33	20,34	20,39	20,48	20,39	20,39	20,36	20,35	20,42	20,38	20,36	20,36	20,39	20,37	20,38	20,49	20,49	20,34	20,27	20,36	20,43	20,39	20,36	20,27	20,33	20,38	20,40	20,35	20,37	20,38	20,37	20,38	20,50	20,40	20,33	20,33	20,36	20,35	20,36	20,35	20,36	20,33	20,29	20,32	20,35	20,33	20,39	20,41	20,32	20,27	20,31	20,33	20,31	20,30	20,32	20,32	20,37	20,37	20,42	20,37	20,29	20,39	20,35	20,34	20,32	20,39	20,36	20,34	20,36	20,32	20,37	20,36	20,39	20,40	20,28	20,24	20,32	20,31	20,40	20,38	20,35	20,35	20,32	20,31	20,19	20,21	20,32	20,39	20,27	20,33	20,28	20,23	20,28	20,31	20,35	20,35	20,34	20,30	20,36	20,38	20,20	20,22	20,24	20,29	20,31	20,32	20,34	20,32	20,26	20,22	20,26	20,25	20,32	20,28	20,28	20,35	20,32	20,30	20,30	20,24	20,29	20,29	20,32	20,23	20,23	20,27	20,23	20,27	20,32	20,24	20,31	20,28	20,14	20,22	20,16	20,15	
20,31	20,30	20,33	20,30	20,29	20,22	20,25	20,28	20,33	20,30	20,34	20,35	20,31	20,27	20,29	20,29	20,33	20,35	20,40	20,40	20,38	20,27	20,31	20,29	20,31	20,33	20,31	20,24	20,36	20,38	20,50	20,49	20,45	20,29	20,28	20,34	20,40	20,43	20,39	20,29	20,26	20,33	20,42	20,33	20,39	20,47	20,37	20,34	20,47	20,39	20,39	20,44	20,40	20,41	20,45	20,39	20,43	20,41	20,40	20,37	20,29	20,34	20,37	20,35	20,37	20,29	20,33	20,34	20,46	20,42	20,40	20,43	20,44	20,47	20,50	20,38	20,32	20,39	20,37	20,35	20,39	20,43	20,36	20,38	20,41	20,30	20,36	20,23	20,19	20,39	20,43	20,41	20,43	20,35	20,22	20,33	20,32	20,36	20,37	20,47	20,43	20,37	20,41	20,37	20,31	20,35	20,33	20,44	20,52	20,44	20,40	20,46	20,46	20,44	20,36	20,40	20,37	20,41	20,41	20,31	20,35	20,50	20,39	20,42	20,38	20,37	20,35	20,37	20,39	20,42	20,45	20,39	20,39	20,33	20,46	20,37	20,31	20,37	20,43	20,44	20,38	20,41	20,38	20,36	20,47	20,42	20,39	20,47	20,47	20,44	20,46	20,52	20,40	20,46	20,52	20,47	20,42	20,41	20,45	20,42	20,38	20,44	20,50	20,42	20,40	20,32	20,35	20,44	20,41	20,40	20,37	20,41	20,39	20,37	20,42	20,45	20,48	20,43	20,47	20,43	20,41	20,41	20,39	20,42	20,47	20,45	20,31	20,36	20,43	20,38	20,48	20,39	20,37	20,40	20,43	20,51	20,49	20,38	20,42	20,40	20,36	20,44	20,49	20,37	20,34	20,51	20,54	20,49	20,48	20,51	20,51	20,57	20,47	20,47	20,56	20,51	20,49	20,49	20,51	20,54	20,46	20,50	20,47	20,40	20,41	20,45	20,50	20,46	20,51	20,50	20,49	20,55	20,54	20,48	20,45	20,52	20,51	20,48	20,53	20,51	20,55	20,50	20,39	20,45	20,43	20,43	20,43	20,43	20,47	20,59	20,51	20,46	20,41	20,52	20,55	20,47	20,44	20,50	20,48	20,48	20,54	20,50	20,46	20,52	20,57	20,51	20,52	20,50	20,49	20,53	20,50	20,46	20,52	20,58	20,60	20,48	20,47	20,49	20,57	20,58	20,63	20,58	20,48	20,51	20,57	20,50	20,49	20,48	20,50	20,51	20,59	20,58	20,48	20,52	20,51	20,53	20,54	20,51	20,55	20,50	20,52	20,47	20,53	20,51	20,55	20,50	20,50	20,53	20,51	20,57	20,52	20,45	20,46	20,50	20,48	20,43	20,47	20,55	20,51	20,56	20,56	20,57	20,55	20,54	20,57	20,56	20,49	20,51	20,45	20,45	20,41	20,37	20,47	20,54	20,62	20,59	20,53	20,50	20,49	20,51	20,49	20,52	20,48	20,48	20,51	20,51	20,53	20,56	20,54	20,48	20,45	20,45	20,55	20,54	20,48	20,42	20,46	20,50	20,46	20,47	20,56	20,50	20,48	20,54	20,55	20,49	20,45	20,54	20,57	20,57	20,49	20,49	20,56	20,51	20,43	20,43	20,48	20,49	20,46	20,41	20,51	20,53	20,54	20,46	20,52	20,50	20,51	20,55	20,51	20,46	20,53	20,49	20,45	20,48	20,58	20,49	20,44	20,47	20,48	20,54	20,50	20,43	20,43	20,49	20,50	20,42	20,46	20,43	20,43	20,41	20,52	20,50	20,52	20,52	20,48	20,45	20,49	20,46	20,46	20,44	20,43	20,48	20,49	20,45	20,42	20,41	20,39	20,46	20,53	20,52	20,41	20,46	20,55	20,51	20,43	20,42	20,42	20,43	20,45	20,42	20,49	20,44	20,46	20,44	20,46	20,43	20,40	20,47	20,47	20,37	20,40	20,42	20,44	20,39	20,40	20,39	20,39	20,39	20,40	20,43	20,42	20,38	20,32	20,37	20,37	20,34	20,42	20,44	20,39	20,45	20,46	20,34	20,38	20,44	20,42	20,37	20,37	20,45	20,40	20,37	20,37	20,42	20,40	20,33	20,31	20,31	20,31	20,39	20,43	20,38	20,36	20,37	20,39	20,31	20,28	20,33	20,37	20,44	20,41	20,40	20,52	20,46	20,36	20,36	20,32	20,36	20,36	20,41	20,39	20,42	20,38	20,34	20,34	20,35	20,38	20,42	20,38	20,35	20,37	20,46	20,42	20,35	20,30	20,41	20,42	20,29	20,33	20,32	20,30	20,41	20,36	20,38	20,38	20,31	20,34	20,28	20,34	20,38	20,36	20,36	20,37	20,37	20,23	20,33	20,42	20,39	20,36	20,31	20,36	20,30	20,27	20,39	20,31	20,32	20,35	20,27	20,21	20,31	20,32	20,28	20,25	20,34	20,38	20,31	20,25	20,38	20,33	20,33	20,30	20,29	20,36	20,32	20,22	20,31	20,34	20,26	20,27	20,42	20,31	20,25	20,28	20,27	20,34	20,40	20,35	20,31	20,32	20,33	20,18	20,22	20,37	20,37	20,26	20,28	20,28	20,20	20,22	20,28	20,37	20,38	20,23	20,23	20,30	20,31	20,28	20,22	20,26	20,30	20,34	20,30	20,29	20,29	20,28	20,20	20,26	20,34	20,36	20,32	20,26	20,29	20,33	20,28	20,31	20,26	20,27	20,30	20,30	20,30	20,27	20,23	20,31	20,33	20,22	20,25	20,23	20,27	20,24	20,23	20,21	20,20	
20,25	20,21	20,21	20,21	20,25	20,32	20,23	20,30	20,36	20,35	20,36	20,35	20,31	20,31	20,26	20,31	20,22	20,28	20,31	20,25	20,34	20,22	20,28	20,28	20,29	20,39	20,36	20,27	20,25	20,22	20,36	20,41	20,35	20,22	20,26	20,31	20,32	20,34	20,38	20,27	20,33	20,30	20,39	20,20	20,31	20,45	20,46	20,40	20,48	20,47	20,41	20,42	20,45	20,41	20,38	20,35	20,50	20,47	20,36	20,38	20,26	20,26	20,30	20,32	20,30	20,34	20,24	20,34	20,54	20,43	20,36	20,40	20,37	20,41	20,41	20,32	20,34	20,36	20,32	20,35	20,37	20,37	20,36	20,37	20,42	20,36	20,37	20,41	20,30	20,42	20,44	20,32	20,35	20,41	20,27	20,24	20,33	20,39	20,40	20,35	20,32	20,37	20,37	20,40	20,36	20,33	20,37	20,47	20,49	20,43	20,36	20,38	20,46	20,42	20,42	20,40	20,34	20,40	20,52	20,41	20,32	20,40	20,38	20,32	20,32	20,37	20,34	20,34	20,36	20,34	20,48	20,50	20,34	20,33	20,45	20,40	20,38	20,45	20,45	20,51	20,44	20,44	20,45	20,41	20,45	20,43	20,36	20,50	20,52	20,43	20,42	20,44	20,41	20,48	20,49	20,36	20,32	20,41	20,41	20,42	20,40	20,45	20,50	20,47	20,42	20,40	20,40	20,45	20,41	20,41	20,40	20,42	20,44	20,39	20,42	20,45	20,46	20,43	20,42	20,46	20,44	20,42	20,43	20,43	20,41	20,37	20,33	20,34	20,37	20,43	20,43	20,40	20,36	20,51	20,51	20,56	20,39	20,38	20,45	20,46	20,39	20,35	20,37	20,48	20,48	20,44	20,48	20,47	20,46	20,54	20,49	20,57	20,55	20,47	20,47	20,52	20,47	20,43	20,47	20,53	20,47	20,48	20,49	20,33	20,37	20,44	20,54	20,56	20,54	20,47	20,46	20,42	20,50	20,50	20,52	20,48	20,51	20,53	20,54	20,53	20,61	20,53	20,53	20,57	20,52	20,44	20,43	20,46	20,45	20,51	20,54	20,46	20,51	20,44	20,54	20,57	20,51	20,52	20,50	20,50	20,60	20,52	20,45	20,53	20,56	20,51	20,52	20,58	20,53	20,54	20,51	20,48	20,50	20,52	20,60	20,57	20,51	20,52	20,46	20,57	20,54	20,55	20,48	20,52	20,53	20,45	20,59	20,57	20,47	20,53	20,54	20,60	20,52	20,50	20,45	20,48	20,50	20,48	20,54	20,58	20,44	20,48	20,49	20,48	20,53	20,57	20,54	20,57	20,54	20,57	20,53	20,49	20,51	20,51	20,52	20,44	20,52	20,59	20,58	20,51	20,57	20,53	20,49	20,48	20,57	20,62	20,56	20,55	20,52	20,51	20,51	20,44	20,53	20,57	20,59	20,55	20,51	20,48	20,50	20,49	20,48	20,50	20,45	20,55	20,59	20,51	20,49	20,54	20,56	20,47	20,47	20,48	20,55	20,56	20,50	20,42	20,45	20,50	20,48	20,42	20,50	20,49	20,50	20,54	20,49	20,52	20,43	20,46	20,51	20,53	20,55	20,56	20,57	20,50	20,44	20,47	20,48	20,39	20,51	20,48	20,48	20,50	20,51	20,43	20,48	20,49	20,43	20,46	20,49	20,53	20,57	20,50	20,43	20,46	20,50	20,45	20,52	20,51	20,46	20,45	20,53	20,49	20,44	20,49	20,51	20,44	20,47	20,39	20,41	20,47	20,53	20,55	20,58	20,56	20,46	20,45	20,38	20,42	20,42	20,41	20,46	20,44	20,41	20,37	20,38	20,47	20,40	20,41	20,45	20,48	20,47	20,49	20,48	20,42	20,42	20,42	20,45	20,53	20,55	20,42	20,46	20,47	20,40	20,49	20,49	20,43	20,40	20,48	20,44	20,35	20,38	20,44	20,41	20,43	20,37	20,38	20,42	20,45	20,39	20,40	20,39	20,39	20,44	20,35	20,31	20,34	20,39	20,44	20,33	20,42	20,49	20,38	20,36	20,43	20,46	20,39	20,36	20,42	20,44	20,41	20,37	20,40	20,40	20,27	20,37	20,26	20,34	20,37	20,40	20,34	20,30	20,38	20,43	20,32	20,32	20,35	20,32	20,40	20,28	20,33	20,49	20,42	20,31	20,36	20,33	20,37	20,48	20,44	20,40	20,37	20,43	20,37	20,31	20,33	20,35	20,49	20,41	20,42	20,41	20,44	20,40	20,32	20,29	20,32	20,35	20,34	20,35	20,31	20,32	20,34	20,36	20,33	20,40	20,38	20,39	20,36	20,30	20,26	20,32	20,26	20,36	20,35	20,29	20,28	20,36	20,35	20,29	20,31	20,35	20,33	20,32	20,29	20,33	20,35	20,28	20,26	20,24	20,27	20,38	20,31	20,24	20,27	20,37	20,34	20,31	20,37	20,36	20,28	20,30	20,33	20,33	20,32	20,35	20,35	20,35	20,27	20,20	20,29	20,31	20,25	20,24	20,28	20,27	20,33	20,28	20,24	20,26	20,32	20,32	20,25	20,33	20,38	20,28	20,35	20,31	20,30	20,29	20,28	20,21	20,30	20,31	20,22	20,30	20,32	20,32	20,28	20,24	20,36	20,30	20,29	20,23	20,21	20,27	20,22	20,24	20,35	20,36	20,30	20,16	20,26	20,32	20,32	20,24	20,24	20,24	20,27	20,34	20,32	20,27	20,21	20,18	20,25	20,23	20,26	20,29	20,22	20,28	20,29	20,30	20,35	
20,37	20,27	20,18	20,28	20,21	20,21	20,24	20,27	20,35	20,46	20,42	20,31	20,26	20,24	20,35	20,30	20,22	20,32	20,40	20,32	20,34	20,31	20,22	20,33	20,41	20,49	20,32	20,25	20,31	20,24	20,30	20,44	20,34	20,21	20,24	20,30	20,34	20,29	20,28	20,31	20,34	20,33	20,33	20,24	20,27	20,42	20,40	20,40	20,39	20,38	20,42	20,41	20,41	20,46	20,44	20,26	20,44	20,49	20,40	20,41	20,31	20,25	20,27	20,33	20,35	20,41	20,33	20,31	20,48	20,42	20,38	20,36	20,30	20,36	20,37	20,31	20,42	20,40	20,38	20,41	20,31	20,28	20,34	20,33	20,32	20,32	20,35	20,48	20,37	20,42	20,47	20,32	20,23	20,32	20,41	20,36	20,39	20,42	20,37	20,36	20,31	20,40	20,39	20,42	20,39	20,42	20,41	20,44	20,44	20,40	20,35	20,31	20,38	20,41	20,38	20,38	20,38	20,42	20,46	20,45	20,35	20,39	20,42	20,41	20,27	20,38	20,44	20,36	20,41	20,36	20,41	20,41	20,36	20,36	20,48	20,40	20,37	20,50	20,40	20,42	20,48	20,45	20,44	20,42	20,41	20,42	20,34	20,41	20,44	20,36	20,39	20,42	20,46	20,45	20,44	20,38	20,34	20,38	20,47	20,37	20,39	20,43	20,40	20,39	20,45	20,40	20,44	20,50	20,45	20,50	20,44	20,43	20,47	20,48	20,36	20,43	20,40	20,39	20,41	20,44	20,41	20,36	20,40	20,47	20,43	20,47	20,44	20,46	20,42	20,42	20,36	20,39	20,39	20,48	20,55	20,53	20,43	20,36	20,44	20,46	20,38	20,43	20,43	20,49	20,64	20,46	20,44	20,52	20,47	20,46	20,48	20,49	20,50	20,49	20,47	20,45	20,50	20,50	20,58	20,53	20,52	20,57	20,55	20,44	20,45	20,47	20,53	20,49	20,56	20,55	20,45	20,45	20,47	20,50	20,51	20,52	20,49	20,54	20,58	20,48	20,47	20,53	20,57	20,61	20,51	20,47	20,52	20,54	20,52	20,55	20,51	20,52	20,57	20,60	20,53	20,53	20,56	20,58	20,57	20,48	20,55	20,52	20,51	20,53	20,49	20,51	20,58	20,59	20,52	20,51	20,54	20,53	20,50	20,53	20,53	20,52	20,51	20,47	20,48	20,47	20,50	20,49	20,46	20,48	20,58	20,47	20,50	20,58	20,47	20,49	20,54	20,56	20,56	20,50	20,46	20,44	20,48	20,51	20,52	20,51	20,49	20,49	20,52	20,52	20,54	20,57	20,64	20,59	20,46	20,52	20,51	20,51	20,51	20,50	20,52	20,49	20,55	20,66	20,61	20,51	20,53	20,55	20,54	20,56	20,53	20,61	20,60	20,64	20,61	20,58	20,56	20,50	20,52	20,55	20,53	20,52	20,55	20,56	20,49	20,49	20,53	20,55	20,48	20,48	20,58	20,55	20,53	20,50	20,57	20,56	20,54	20,54	20,52	20,53	20,60	20,45	20,43	20,52	20,54	20,48	20,51	20,55	20,59	20,55	20,43	20,49	20,50	20,51	20,55	20,59	20,61	20,60	20,59	20,59	20,51	20,50	20,48	20,52	20,52	20,53	20,56	20,51	20,57	20,50	20,55	20,46	20,37	20,43	20,51	20,53	20,54	20,46	20,36	20,42	20,46	20,43	20,47	20,59	20,49	20,43	20,55	20,54	20,51	20,53	20,42	20,41	20,49	20,43	20,43	20,46	20,55	20,55	20,54	20,50	20,47	20,52	20,42	20,45	20,52	20,43	20,48	20,56	20,46	20,39	20,38	20,43	20,43	20,45	20,45	20,50	20,53	20,48	20,39	20,42	20,33	20,39	20,45	20,48	20,55	20,54	20,45	20,42	20,43	20,50	20,50	20,46	20,43	20,45	20,46	20,39	20,42	20,46	20,42	20,43	20,45	20,45	20,39	20,46	20,39	20,34	20,42	20,41	20,50	20,40	20,32	20,45	20,39	20,38	20,35	20,34	20,39	20,40	20,41	20,42	20,43	20,41	20,37	20,41	20,48	20,41	20,32	20,38	20,43	20,38	20,42	20,34	20,32	20,43	20,45	20,33	20,28	20,33	20,41	20,31	20,31	20,35	20,31	20,39	20,32	20,27	20,38	20,40	20,32	20,34	20,47	20,43	20,46	20,47	20,43	20,44	20,41	20,41	20,33	20,38	20,39	20,44	20,46	20,41	20,41	20,34	20,44	20,41	20,27	20,31	20,32	20,36	20,45	20,37	20,30	20,32	20,35	20,34	20,39	20,38	20,39	20,39	20,43	20,40	20,31	20,27	20,31	20,43	20,39	20,34	20,35	20,35	20,31	20,34	20,40	20,41	20,38	20,27	20,25	20,25	20,30	20,27	20,36	20,33	20,34	20,38	20,29	20,45	20,32	20,32	20,36	20,35	20,34	20,35	20,32	20,38	20,30	20,31	20,31	20,43	20,31	20,23	20,31	20,33	20,28	20,31	20,29	20,30	20,27	20,27	20,24	20,26	20,25	20,30	20,32	20,30	20,35	20,44	20,29	20,33	20,40	20,35	20,39	20,37	20,29	20,24	20,35	20,32	20,32	20,36	20,34	20,34	20,34	20,30	20,30	20,24	20,28	20,27	20,24	20,27	20,35	20,31	20,30	20,31	20,25	20,22	20,27	20,35	20,29	20,17	20,16	20,32	20,35	20,31	20,25	20,21	20,09	20,17	20,20	20,13	20,28	20,29	20,22	20,30	20,35	20,31	
20,40	20,39	20,31	20,28	20,33	20,27	20,29	20,30	20,33	20,40	20,40	20,31	20,34	20,33	20,18	20,25	20,31	20,41	20,49	20,40	20,37	20,25	20,24	20,29	20,40	20,31	20,36	20,29	20,24	20,30	20,34	20,37	20,35	20,25	20,25	20,24	20,27	20,34	20,18	20,29	20,32	20,31	20,38	20,34	20,34	20,40	20,44	20,44	20,36	20,24	20,31	20,41	20,42	20,40	20,44	20,38	20,37	20,38	20,38	20,34	20,21	20,19	20,32	20,40	20,27	20,39	20,35	20,31	20,39	20,33	20,39	20,41	20,25	20,40	20,38	20,32	20,40	20,44	20,40	20,38	20,38	20,33	20,29	20,37	20,34	20,34	20,37	20,55	20,44	20,39	20,47	20,41	20,41	20,35	20,31	20,31	20,34	20,38	20,35	20,32	20,40	20,44	20,49	20,40	20,41	20,44	20,45	20,41	20,40	20,37	20,33	20,38	20,41	20,38	20,38	20,40	20,41	20,39	20,41	20,33	20,35	20,41	20,46	20,41	20,33	20,35	20,35	20,35	20,41	20,43	20,35	20,37	20,24	20,33	20,41	20,34	20,39	20,46	20,43	20,37	20,42	20,47	20,40	20,39	20,43	20,40	20,39	20,36	20,36	20,39	20,47	20,46	20,43	20,44	20,45	20,42	20,40	20,39	20,44	20,40	20,39	20,37	20,39	20,39	20,38	20,38	20,39	20,45	20,45	20,47	20,42	20,44	20,44	20,45	20,36	20,45	20,40	20,37	20,44	20,45	20,37	20,33	20,41	20,45	20,46	20,50	20,46	20,43	20,39	20,38	20,30	20,36	20,36	20,49	20,51	20,52	20,48	20,45	20,46	20,45	20,33	20,45	20,54	20,48	20,53	20,48	20,45	20,48	20,53	20,51	20,49	20,47	20,47	20,44	20,41	20,43	20,54	20,58	20,51	20,55	20,46	20,55	20,60	20,55	20,53	20,51	20,49	20,47	20,55	20,59	20,57	20,49	20,46	20,48	20,50	20,51	20,48	20,50	20,48	20,50	20,43	20,51	20,52	20,54	20,52	20,48	20,54	20,58	20,57	20,56	20,51	20,46	20,51	20,52	20,58	20,54	20,53	20,58	20,52	20,49	20,45	20,49	20,56	20,61	20,53	20,53	20,61	20,55	20,56	20,51	20,47	20,52	20,46	20,47	20,52	20,49	20,49	20,47	20,54	20,51	20,49	20,51	20,44	20,47	20,56	20,50	20,46	20,48	20,52	20,47	20,49	20,61	20,53	20,54	20,49	20,51	20,52	20,50	20,49	20,49	20,56	20,59	20,55	20,54	20,53	20,51	20,58	20,60	20,54	20,50	20,44	20,48	20,52	20,59	20,58	20,56	20,48	20,55	20,60	20,59	20,49	20,50	20,49	20,53	20,60	20,58	20,49	20,53	20,55	20,59	20,63	20,45	20,49	20,51	20,52	20,55	20,61	20,57	20,48	20,52	20,56	20,59	20,54	20,48	20,54	20,57	20,53	20,44	20,50	20,55	20,51	20,51	20,53	20,52	20,53	20,51	20,47	20,58	20,49	20,49	20,54	20,50	20,49	20,53	20,57	20,59	20,59	20,56	20,57	20,62	20,60	20,53	20,59	20,65	20,61	20,53	20,49	20,60	20,57	20,44	20,54	20,52	20,62	20,59	20,56	20,45	20,38	20,39	20,48	20,46	20,47	20,41	20,41	20,48	20,49	20,54	20,54	20,54	20,50	20,47	20,55	20,50	20,49	20,49	20,42	20,40	20,48	20,45	20,44	20,42	20,51	20,62	20,54	20,47	20,47	20,48	20,51	20,45	20,41	20,40	20,43	20,47	20,44	20,45	20,55	20,47	20,39	20,41	20,47	20,58	20,51	20,36	20,43	20,44	20,35	20,39	20,47	20,49	20,56	20,48	20,39	20,37	20,42	20,45	20,42	20,42	20,39	20,47	20,48	20,43	20,37	20,40	20,36	20,37	20,39	20,45	20,36	20,47	20,44	20,31	20,40	20,41	20,39	20,36	20,34	20,36	20,33	20,36	20,33	20,37	20,37	20,38	20,35	20,30	20,36	20,31	20,42	20,47	20,41	20,36	20,35	20,36	20,36	20,37	20,37	20,35	20,34	20,35	20,38	20,37	20,32	20,32	20,35	20,35	20,32	20,42	20,31	20,37	20,39	20,36	20,37	20,36	20,34	20,38	20,39	20,45	20,46	20,42	20,37	20,38	20,38	20,32	20,36	20,31	20,29	20,39	20,42	20,34	20,33	20,33	20,46	20,46	20,36	20,32	20,31	20,38	20,43	20,34	20,25	20,24	20,34	20,35	20,44	20,38	20,31	20,33	20,41	20,41	20,30	20,28	20,29	20,36	20,36	20,41	20,34	20,29	20,26	20,28	20,35	20,38	20,43	20,34	20,32	20,31	20,31	20,40	20,33	20,33	20,30	20,31	20,33	20,40	20,42	20,31	20,35	20,44	20,29	20,32	20,32	20,35	20,32	20,28	20,23	20,27	20,33	20,23	20,29	20,45	20,29	20,34	20,40	20,30	20,27	20,33	20,24	20,19	20,30	20,37	20,32	20,31	20,33	20,41	20,30	20,26	20,31	20,32	20,35	20,33	20,30	20,30	20,35	20,28	20,28	20,33	20,33	20,26	20,36	20,30	20,29	20,30	20,34	20,24	20,30	20,28	20,30	20,27	20,27	20,32	20,36	20,24	20,18	20,31	20,31	20,19	20,20	20,29	20,34	20,38	20,28	20,20	20,22	20,24	20,18	20,12	20,22	20,33	20,28	20,32	20,19	20,20	
20,35	20,30	20,33	20,23	20,24	20,28	20,28	20,38	20,37	20,38	20,32	20,40	20,42	20,36	20,30	20,28	20,48	20,41	20,33	20,32	20,28	20,26	20,36	20,38	20,43	20,36	20,29	20,36	20,33	20,29	20,41	20,38	20,35	20,27	20,32	20,30	20,31	20,29	20,26	20,26	20,31	20,34	20,35	20,39	20,37	20,35	20,41	20,37	20,42	20,37	20,30	20,40	20,43	20,43	20,37	20,31	20,33	20,23	20,22	20,27	20,22	20,24	20,33	20,37	20,31	20,32	20,35	20,33	20,46	20,36	20,29	20,37	20,29	20,37	20,41	20,34	20,37	20,40	20,35	20,33	20,36	20,31	20,30	20,35	20,39	20,41	20,40	20,44	20,38	20,39	20,48	20,44	20,43	20,33	20,34	20,24	20,30	20,40	20,38	20,35	20,35	20,42	20,40	20,44	20,35	20,44	20,41	20,34	20,39	20,44	20,36	20,29	20,36	20,38	20,36	20,42	20,39	20,43	20,40	20,37	20,30	20,41	20,40	20,45	20,39	20,37	20,29	20,31	20,39	20,45	20,35	20,28	20,23	20,29	20,37	20,38	20,32	20,36	20,38	20,43	20,40	20,42	20,41	20,33	20,35	20,45	20,44	20,41	20,36	20,48	20,45	20,45	20,37	20,42	20,47	20,47	20,39	20,34	20,42	20,43	20,42	20,45	20,42	20,39	20,38	20,43	20,39	20,43	20,37	20,42	20,49	20,40	20,44	20,46	20,48	20,44	20,41	20,45	20,54	20,54	20,42	20,34	20,32	20,39	20,41	20,47	20,52	20,49	20,40	20,34	20,37	20,28	20,33	20,48	20,55	20,52	20,46	20,47	20,46	20,44	20,39	20,44	20,52	20,51	20,50	20,45	20,45	20,48	20,50	20,53	20,47	20,48	20,44	20,42	20,40	20,50	20,46	20,44	20,51	20,50	20,51	20,51	20,59	20,56	20,57	20,47	20,40	20,47	20,53	20,56	20,56	20,52	20,52	20,48	20,57	20,50	20,46	20,50	20,43	20,49	20,52	20,48	20,55	20,58	20,47	20,44	20,56	20,57	20,56	20,62	20,50	20,47	20,48	20,52	20,54	20,56	20,58	20,59	20,48	20,46	20,46	20,55	20,53	20,57	20,52	20,52	20,58	20,55	20,55	20,57	20,52	20,56	20,48	20,43	20,46	20,48	20,60	20,51	20,49	20,54	20,49	20,42	20,47	20,54	20,54	20,48	20,50	20,52	20,55	20,57	20,54	20,56	20,52	20,53	20,51	20,45	20,50	20,54	20,51	20,53	20,53	20,56	20,55	20,53	20,51	20,50	20,52	20,57	20,58	20,55	20,48	20,47	20,51	20,58	20,56	20,52	20,50	20,51	20,57	20,56	20,47	20,47	20,52	20,48	20,56	20,64	20,52	20,50	20,50	20,49	20,61	20,54	20,49	20,54	20,52	20,46	20,53	20,48	20,42	20,51	20,61	20,62	20,53	20,45	20,53	20,54	20,50	20,48	20,50	20,52	20,55	20,52	20,51	20,52	20,46	20,51	20,55	20,57	20,52	20,43	20,52	20,58	20,52	20,58	20,60	20,58	20,59	20,59	20,54	20,55	20,55	20,55	20,58	20,53	20,52	20,51	20,50	20,52	20,54	20,46	20,55	20,56	20,53	20,57	20,63	20,47	20,47	20,46	20,51	20,48	20,46	20,39	20,46	20,44	20,47	20,56	20,54	20,49	20,52	20,51	20,58	20,49	20,48	20,45	20,43	20,44	20,48	20,44	20,53	20,44	20,43	20,53	20,56	20,57	20,50	20,50	20,49	20,51	20,37	20,35	20,44	20,44	20,40	20,45	20,52	20,49	20,43	20,34	20,41	20,54	20,50	20,37	20,43	20,45	20,41	20,44	20,51	20,51	20,53	20,50	20,45	20,44	20,37	20,40	20,39	20,40	20,45	20,46	20,38	20,39	20,45	20,40	20,41	20,35	20,37	20,38	20,44	20,44	20,50	20,41	20,49	20,40	20,37	20,36	20,41	20,46	20,39	20,41	20,37	20,41	20,38	20,37	20,36	20,29	20,31	20,35	20,30	20,42	20,40	20,33	20,34	20,31	20,28	20,30	20,37	20,31	20,30	20,32	20,31	20,35	20,35	20,30	20,36	20,35	20,33	20,33	20,33	20,35	20,33	20,37	20,36	20,29	20,24	20,28	20,43	20,38	20,41	20,41	20,37	20,25	20,26	20,29	20,32	20,33	20,30	20,37	20,38	20,34	20,26	20,25	20,37	20,34	20,34	20,38	20,35	20,29	20,29	20,24	20,30	20,29	20,32	20,35	20,43	20,31	20,34	20,36	20,38	20,31	20,27	20,22	20,25	20,33	20,28	20,37	20,36	20,28	20,28	20,26	20,31	20,28	20,40	20,35	20,24	20,33	20,29	20,33	20,36	20,37	20,38	20,31	20,31	20,36	20,40	20,34	20,19	20,25	20,32	20,34	20,29	20,33	20,32	20,31	20,23	20,22	20,35	20,29	20,32	20,43	20,36	20,27	20,34	20,38	20,34	20,32	20,37	20,32	20,29	20,33	20,35	20,33	20,32	20,38	20,31	20,30	20,32	20,32	20,31	20,27	20,21	20,26	20,31	20,26	20,20	20,24	20,36	20,26	20,22	20,26	20,27	20,34	20,35	20,21	20,17	20,24	20,25	20,36	20,32	20,30	20,38	20,28	20,22	20,23	20,32	20,24	20,22	20,30	20,32	20,33	20,29	20,23	20,32	20,24	20,27	20,15	20,24	20,22	20,19	20,30	20,18	20,14	
20,37	20,31	20,26	20,27	20,22	20,34	20,31	20,40	20,40	20,37	20,30	20,32	20,32	20,28	20,26	20,30	20,34	20,35	20,37	20,38	20,37	20,28	20,31	20,40	20,37	20,38	20,41	20,42	20,44	20,43	20,37	20,33	20,31	20,31	20,36	20,35	20,29	20,26	20,36	20,32	20,30	20,29	20,36	20,37	20,36	20,37	20,33	20,38	20,32	20,34	20,34	20,35	20,36	20,42	20,41	20,32	20,38	20,33	20,27	20,35	20,29	20,32	20,34	20,35	20,32	20,38	20,39	20,40	20,42	20,39	20,33	20,36	20,29	20,30	20,40	20,40	20,37	20,47	20,36	20,38	20,33	20,30	20,30	20,41	20,32	20,44	20,40	20,39	20,34	20,39	20,49	20,37	20,37	20,31	20,39	20,35	20,30	20,45	20,44	20,40	20,32	20,37	20,40	20,32	20,31	20,35	20,37	20,35	20,37	20,40	20,40	20,31	20,35	20,42	20,41	20,46	20,42	20,44	20,44	20,39	20,37	20,43	20,46	20,47	20,36	20,31	20,26	20,26	20,47	20,50	20,44	20,34	20,32	20,31	20,35	20,40	20,34	20,31	20,34	20,48	20,41	20,30	20,39	20,41	20,41	20,37	20,45	20,46	20,40	20,46	20,41	20,38	20,41	20,51	20,51	20,52	20,42	20,36	20,48	20,48	20,39	20,44	20,42	20,38	20,39	20,43	20,38	20,28	20,31	20,42	20,50	20,42	20,47	20,43	20,44	20,42	20,28	20,41	20,48	20,49	20,47	20,39	20,41	20,42	20,39	20,41	20,41	20,45	20,39	20,38	20,32	20,35	20,34	20,43	20,54	20,50	20,43	20,44	20,43	20,38	20,39	20,48	20,50	20,40	20,47	20,42	20,46	20,49	20,46	20,48	20,47	20,43	20,43	20,47	20,50	20,52	20,55	20,39	20,45	20,56	20,45	20,46	20,51	20,52	20,49	20,51	20,46	20,47	20,48	20,54	20,49	20,47	20,48	20,49	20,46	20,53	20,61	20,51	20,44	20,50	20,52	20,44	20,52	20,60	20,48	20,46	20,49	20,55	20,51	20,54	20,45	20,43	20,51	20,54	20,54	20,55	20,55	20,58	20,47	20,39	20,50	20,54	20,49	20,49	20,52	20,50	20,51	20,51	20,49	20,58	20,53	20,53	20,47	20,46	20,47	20,49	20,54	20,54	20,47	20,51	20,51	20,48	20,48	20,51	20,52	20,52	20,57	20,55	20,55	20,63	20,58	20,53	20,47	20,52	20,56	20,46	20,48	20,53	20,58	20,56	20,54	20,58	20,53	20,50	20,49	20,44	20,54	20,57	20,52	20,51	20,56	20,56	20,55	20,55	20,57	20,48	20,47	20,62	20,56	20,50	20,49	20,54	20,53	20,44	20,40	20,60	20,64	20,63	20,54	20,56	20,49	20,53	20,50	20,59	20,58	20,50	20,52	20,44	20,41	20,58	20,61	20,62	20,50	20,45	20,49	20,53	20,50	20,48	20,44	20,40	20,50	20,57	20,53	20,51	20,49	20,50	20,52	20,57	20,46	20,43	20,54	20,52	20,52	20,64	20,59	20,48	20,50	20,56	20,51	20,56	20,58	20,50	20,51	20,47	20,47	20,49	20,49	20,46	20,53	20,58	20,57	20,57	20,51	20,53	20,60	20,55	20,44	20,50	20,49	20,52	20,48	20,50	20,48	20,39	20,47	20,57	20,54	20,51	20,54	20,60	20,60	20,58	20,49	20,48	20,49	20,44	20,47	20,46	20,53	20,49	20,53	20,53	20,56	20,52	20,46	20,45	20,53	20,52	20,52	20,41	20,45	20,44	20,37	20,42	20,47	20,47	20,43	20,38	20,40	20,41	20,48	20,45	20,47	20,48	20,42	20,40	20,43	20,45	20,48	20,44	20,43	20,41	20,41	20,42	20,37	20,39	20,47	20,44	20,37	20,33	20,36	20,47	20,41	20,35	20,34	20,42	20,43	20,51	20,44	20,36	20,49	20,43	20,40	20,46	20,40	20,44	20,43	20,36	20,33	20,40	20,41	20,36	20,36	20,32	20,39	20,40	20,34	20,36	20,38	20,40	20,35	20,31	20,34	20,34	20,46	20,39	20,34	20,30	20,30	20,34	20,34	20,36	20,38	20,31	20,28	20,40	20,36	20,38	20,33	20,35	20,36	20,28	20,26	20,30	20,35	20,28	20,33	20,41	20,35	20,35	20,27	20,35	20,29	20,25	20,33	20,43	20,48	20,41	20,35	20,34	20,40	20,41	20,40	20,35	20,31	20,28	20,29	20,29	20,35	20,26	20,31	20,35	20,41	20,34	20,26	20,29	20,40	20,33	20,32	20,25	20,19	20,23	20,32	20,31	20,33	20,37	20,39	20,29	20,30	20,36	20,39	20,36	20,22	20,30	20,30	20,30	20,34	20,33	20,43	20,34	20,23	20,28	20,40	20,38	20,25	20,25	20,23	20,35	20,29	20,31	20,29	20,31	20,24	20,34	20,31	20,28	20,39	20,50	20,38	20,29	20,31	20,30	20,30	20,37	20,35	20,40	20,25	20,18	20,29	20,27	20,30	20,24	20,26	20,34	20,31	20,34	20,32	20,26	20,27	20,26	20,28	20,31	20,26	20,27	20,36	20,29	20,23	20,20	20,32	20,32	20,33	20,20	20,16	20,17	20,24	20,25	20,37	20,30	20,25	20,25	20,23	20,30	20,29	20,26	20,17	20,18	20,29	20,28	20,30	20,25	20,25	20,27	20,24	20,29	20,18	20,20	20,21	20,25	20,21	20,22	
20,32	20,29	20,26	20,29	20,25	20,19	20,30	20,34	20,30	20,30	20,35	20,36	20,26	20,21	20,37	20,35	20,30	20,27	20,32	20,32	20,28	20,28	20,37	20,40	20,33	20,31	20,45	20,46	20,47	20,46	20,42	20,31	20,36	20,36	20,32	20,29	20,33	20,32	20,35	20,30	20,39	20,32	20,27	20,30	20,33	20,36	20,38	20,41	20,35	20,35	20,42	20,36	20,28	20,34	20,41	20,34	20,36	20,36	20,35	20,37	20,32	20,29	20,27	20,34	20,34	20,37	20,39	20,32	20,40	20,34	20,40	20,36	20,28	20,30	20,35	20,35	20,34	20,38	20,38	20,37	20,40	20,31	20,32	20,33	20,37	20,41	20,43	20,31	20,26	20,39	20,49	20,42	20,39	20,44	20,46	20,40	20,33	20,42	20,38	20,27	20,35	20,34	20,37	20,35	20,29	20,39	20,30	20,34	20,47	20,42	20,48	20,41	20,37	20,42	20,51	20,43	20,43	20,46	20,41	20,44	20,48	20,55	20,47	20,39	20,27	20,29	20,32	20,27	20,44	20,43	20,43	20,45	20,43	20,41	20,33	20,33	20,39	20,42	20,38	20,46	20,41	20,34	20,34	20,39	20,45	20,48	20,45	20,42	20,46	20,46	20,40	20,31	20,38	20,54	20,54	20,45	20,32	20,37	20,47	20,47	20,36	20,37	20,46	20,44	20,38	20,38	20,38	20,32	20,31	20,41	20,42	20,43	20,44	20,35	20,40	20,42	20,26	20,36	20,42	20,40	20,34	20,35	20,43	20,47	20,53	20,52	20,55	20,44	20,36	20,37	20,39	20,42	20,45	20,40	20,49	20,42	20,44	20,36	20,39	20,41	20,41	20,50	20,47	20,35	20,46	20,42	20,46	20,47	20,43	20,45	20,46	20,47	20,42	20,47	20,49	20,60	20,60	20,50	20,43	20,47	20,42	20,46	20,45	20,47	20,52	20,57	20,57	20,57	20,49	20,43	20,47	20,42	20,53	20,45	20,43	20,50	20,60	20,51	20,49	20,50	20,56	20,41	20,47	20,61	20,57	20,54	20,55	20,52	20,59	20,55	20,50	20,46	20,50	20,53	20,46	20,50	20,56	20,58	20,48	20,46	20,51	20,56	20,50	20,53	20,55	20,50	20,50	20,52	20,53	20,54	20,51	20,51	20,49	20,48	20,48	20,50	20,53	20,51	20,56	20,55	20,52	20,53	20,51	20,46	20,60	20,63	20,62	20,56	20,57	20,56	20,56	20,58	20,55	20,50	20,55	20,48	20,53	20,57	20,60	20,63	20,56	20,52	20,56	20,56	20,51	20,48	20,51	20,57	20,57	20,57	20,63	20,63	20,56	20,62	20,53	20,45	20,46	20,63	20,61	20,61	20,63	20,53	20,50	20,44	20,41	20,49	20,57	20,65	20,58	20,55	20,49	20,50	20,53	20,54	20,60	20,57	20,58	20,54	20,52	20,59	20,62	20,64	20,53	20,52	20,56	20,58	20,57	20,47	20,46	20,49	20,49	20,56	20,58	20,60	20,51	20,44	20,53	20,58	20,50	20,47	20,58	20,53	20,50	20,52	20,59	20,52	20,60	20,62	20,59	20,59	20,55	20,54	20,50	20,51	20,52	20,55	20,53	20,53	20,56	20,52	20,59	20,59	20,53	20,49	20,51	20,54	20,40	20,47	20,50	20,48	20,54	20,46	20,48	20,48	20,54	20,53	20,60	20,58	20,58	20,55	20,61	20,61	20,54	20,57	20,53	20,43	20,45	20,42	20,45	20,43	20,53	20,55	20,56	20,47	20,45	20,49	20,46	20,47	20,54	20,50	20,44	20,45	20,45	20,35	20,44	20,46	20,45	20,42	20,46	20,47	20,48	20,47	20,46	20,48	20,47	20,37	20,37	20,48	20,44	20,43	20,46	20,45	20,44	20,43	20,45	20,49	20,51	20,45	20,45	20,43	20,37	20,37	20,42	20,36	20,38	20,48	20,46	20,43	20,38	20,33	20,43	20,50	20,47	20,45	20,42	20,39	20,36	20,34	20,33	20,33	20,39	20,36	20,35	20,27	20,34	20,38	20,35	20,45	20,42	20,40	20,37	20,33	20,32	20,38	20,41	20,34	20,31	20,30	20,26	20,36	20,42	20,33	20,34	20,32	20,29	20,35	20,42	20,41	20,34	20,31	20,38	20,37	20,36	20,34	20,38	20,42	20,41	20,45	20,40	20,35	20,32	20,33	20,37	20,37	20,39	20,38	20,38	20,43	20,43	20,44	20,42	20,45	20,43	20,36	20,30	20,32	20,31	20,36	20,46	20,33	20,28	20,28	20,38	20,38	20,30	20,24	20,31	20,33	20,33	20,28	20,31	20,30	20,35	20,30	20,33	20,37	20,37	20,38	20,44	20,37	20,42	20,42	20,22	20,32	20,32	20,30	20,32	20,32	20,34	20,29	20,25	20,26	20,33	20,29	20,28	20,33	20,38	20,37	20,35	20,38	20,32	20,29	20,30	20,38	20,42	20,38	20,38	20,42	20,38	20,33	20,35	20,26	20,19	20,20	20,35	20,45	20,34	20,22	20,19	20,20	20,24	20,29	20,26	20,40	20,34	20,25	20,31	20,31	20,30	20,25	20,23	20,29	20,27	20,25	20,36	20,30	20,27	20,32	20,37	20,38	20,34	20,25	20,13	20,20	20,30	20,21	20,23	20,25	20,19	20,28	20,25	20,26	20,34	20,23	20,17	20,19	20,28	20,34	20,26	20,27	20,19	20,16	20,24	20,26	20,26	20,22	20,28	20,36	20,24	20,25	
20,18	20,20	20,19	20,26	20,23	20,26	20,31	20,41	20,37	20,30	20,33	20,29	20,25	20,28	20,32	20,36	20,36	20,27	20,28	20,29	20,27	20,29	20,29	20,40	20,37	20,25	20,40	20,36	20,38	20,41	20,44	20,41	20,33	20,30	20,28	20,26	20,31	20,43	20,35	20,36	20,37	20,29	20,29	20,29	20,36	20,39	20,29	20,25	20,33	20,32	20,33	20,32	20,30	20,38	20,37	20,26	20,30	20,36	20,29	20,33	20,31	20,31	20,26	20,37	20,42	20,37	20,36	20,35	20,45	20,40	20,39	20,40	20,28	20,27	20,30	20,36	20,35	20,31	20,30	20,35	20,33	20,41	20,34	20,32	20,28	20,29	20,37	20,40	20,24	20,38	20,44	20,40	20,44	20,44	20,38	20,33	20,22	20,40	20,35	20,28	20,38	20,34	20,29	20,29	20,32	20,42	20,41	20,37	20,42	20,43	20,49	20,47	20,41	20,45	20,50	20,45	20,32	20,40	20,40	20,36	20,39	20,47	20,40	20,32	20,31	20,37	20,38	20,35	20,40	20,45	20,41	20,47	20,43	20,38	20,36	20,35	20,41	20,51	20,39	20,46	20,34	20,36	20,43	20,42	20,50	20,46	20,46	20,52	20,43	20,45	20,51	20,42	20,44	20,52	20,50	20,40	20,33	20,41	20,46	20,45	20,43	20,43	20,47	20,37	20,33	20,33	20,40	20,40	20,40	20,47	20,41	20,46	20,50	20,37	20,43	20,44	20,35	20,35	20,40	20,37	20,39	20,49	20,47	20,46	20,47	20,55	20,56	20,50	20,49	20,46	20,41	20,44	20,38	20,36	20,44	20,48	20,48	20,39	20,33	20,37	20,41	20,46	20,49	20,46	20,42	20,46	20,40	20,47	20,44	20,49	20,51	20,57	20,49	20,48	20,39	20,51	20,62	20,53	20,46	20,46	20,49	20,52	20,52	20,54	20,56	20,53	20,56	20,57	20,63	20,51	20,47	20,42	20,52	20,53	20,42	20,52	20,61	20,58	20,47	20,44	20,49	20,55	20,57	20,58	20,58	20,42	20,49	20,53	20,58	20,58	20,54	20,56	20,55	20,50	20,52	20,56	20,53	20,59	20,54	20,50	20,50	20,49	20,45	20,57	20,57	20,51	20,47	20,55	20,63	20,59	20,55	20,52	20,49	20,49	20,52	20,49	20,46	20,58	20,59	20,55	20,50	20,52	20,50	20,48	20,55	20,63	20,66	20,53	20,51	20,54	20,66	20,68	20,63	20,53	20,49	20,53	20,60	20,67	20,62	20,56	20,56	20,56	20,49	20,47	20,49	20,54	20,53	20,52	20,58	20,57	20,64	20,57	20,56	20,60	20,52	20,41	20,54	20,58	20,60	20,57	20,67	20,63	20,56	20,46	20,55	20,55	20,51	20,54	20,51	20,52	20,53	20,60	20,52	20,46	20,48	20,54	20,56	20,54	20,53	20,58	20,58	20,59	20,53	20,51	20,60	20,58	20,51	20,50	20,51	20,52	20,52	20,49	20,57	20,50	20,49	20,48	20,54	20,57	20,57	20,50	20,60	20,60	20,52	20,60	20,56	20,45	20,46	20,59	20,56	20,58	20,57	20,57	20,57	20,50	20,50	20,52	20,49	20,49	20,53	20,56	20,54	20,50	20,53	20,49	20,56	20,50	20,43	20,52	20,54	20,51	20,52	20,48	20,45	20,46	20,56	20,47	20,48	20,60	20,55	20,57	20,58	20,54	20,48	20,58	20,57	20,46	20,43	20,42	20,46	20,44	20,51	20,60	20,50	20,40	20,48	20,49	20,50	20,52	20,53	20,43	20,43	20,48	20,46	20,40	20,47	20,49	20,40	20,44	20,44	20,48	20,49	20,45	20,43	20,49	20,46	20,47	20,48	20,45	20,47	20,45	20,40	20,46	20,46	20,39	20,47	20,44	20,40	20,46	20,50	20,43	20,40	20,42	20,45	20,38	20,46	20,44	20,36	20,39	20,48	20,41	20,42	20,47	20,44	20,39	20,39	20,40	20,26	20,32	20,35	20,35	20,38	20,41	20,39	20,33	20,34	20,32	20,32	20,37	20,43	20,44	20,34	20,34	20,33	20,31	20,33	20,30	20,23	20,25	20,34	20,37	20,41	20,40	20,34	20,30	20,30	20,32	20,24	20,29	20,30	20,34	20,41	20,32	20,34	20,43	20,37	20,39	20,39	20,36	20,38	20,42	20,33	20,35	20,36	20,34	20,34	20,36	20,35	20,36	20,38	20,40	20,39	20,41	20,38	20,39	20,36	20,32	20,41	20,38	20,41	20,35	20,31	20,29	20,30	20,33	20,34	20,31	20,36	20,33	20,31	20,27	20,28	20,34	20,27	20,28	20,33	20,37	20,29	20,32	20,40	20,28	20,38	20,44	20,32	20,31	20,36	20,33	20,32	20,31	20,31	20,24	20,23	20,28	20,29	20,33	20,27	20,26	20,35	20,40	20,32	20,38	20,36	20,31	20,26	20,41	20,44	20,36	20,37	20,35	20,30	20,28	20,33	20,19	20,23	20,29	20,35	20,34	20,27	20,20	20,17	20,20	20,26	20,35	20,33	20,31	20,36	20,30	20,30	20,33	20,43	20,36	20,20	20,26	20,36	20,29	20,29	20,19	20,19	20,36	20,39	20,33	20,28	20,28	20,19	20,24	20,36	20,30	20,23	20,20	20,24	20,31	20,25	20,29	20,32	20,26	20,21	20,21	20,29	20,32	20,31	20,34	20,31	20,24	20,21	20,23	20,24	20,21	20,18	20,32	20,34	20,35	
20,28	20,28	20,21	20,21	20,26	20,29	20,34	20,39	20,39	20,33	20,32	20,34	20,29	20,29	20,33	20,35	20,31	20,25	20,25	20,32	20,29	20,42	20,40	20,34	20,35	20,27	20,30	20,33	20,34	20,43	20,41	20,43	20,35	20,26	20,28	20,32	20,33	20,37	20,34	20,30	20,30	20,31	20,28	20,34	20,35	20,45	20,33	20,17	20,30	20,32	20,25	20,24	20,27	20,32	20,38	20,23	20,25	20,34	20,34	20,35	20,37	20,33	20,45	20,38	20,35	20,34	20,34	20,42	20,50	20,42	20,30	20,45	20,39	20,29	20,25	20,36	20,42	20,29	20,28	20,36	20,32	20,32	20,31	20,29	20,34	20,38	20,35	20,43	20,36	20,48	20,50	20,36	20,36	20,39	20,36	20,37	20,31	20,38	20,40	20,35	20,40	20,39	20,28	20,31	20,39	20,40	20,47	20,40	20,37	20,38	20,40	20,40	20,49	20,53	20,55	20,40	20,40	20,42	20,43	20,40	20,32	20,36	20,38	20,34	20,35	20,39	20,46	20,36	20,40	20,46	20,46	20,44	20,44	20,42	20,33	20,41	20,36	20,44	20,34	20,41	20,41	20,33	20,37	20,41	20,45	20,42	20,47	20,49	20,50	20,45	20,49	20,48	20,44	20,47	20,49	20,41	20,34	20,45	20,44	20,43	20,44	20,49	20,49	20,38	20,36	20,36	20,42	20,45	20,39	20,45	20,44	20,48	20,49	20,41	20,40	20,43	20,36	20,36	20,40	20,40	20,40	20,51	20,45	20,46	20,43	20,45	20,53	20,45	20,44	20,53	20,38	20,44	20,48	20,38	20,36	20,54	20,51	20,44	20,40	20,43	20,41	20,40	20,45	20,47	20,44	20,48	20,53	20,47	20,49	20,51	20,53	20,56	20,50	20,48	20,42	20,55	20,62	20,56	20,46	20,51	20,58	20,50	20,47	20,53	20,51	20,50	20,49	20,53	20,58	20,54	20,39	20,44	20,53	20,55	20,52	20,54	20,56	20,52	20,51	20,52	20,46	20,48	20,59	20,54	20,49	20,51	20,49	20,55	20,57	20,62	20,61	20,60	20,59	20,53	20,59	20,60	20,58	20,56	20,49	20,51	20,49	20,49	20,49	20,53	20,63	20,59	20,58	20,53	20,60	20,54	20,55	20,51	20,46	20,54	20,61	20,65	20,59	20,52	20,63	20,59	20,57	20,55	20,46	20,48	20,57	20,58	20,63	20,62	20,55	20,53	20,59	20,62	20,63	20,55	20,54	20,57	20,59	20,72	20,65	20,53	20,54	20,56	20,53	20,51	20,51	20,57	20,56	20,60	20,52	20,54	20,57	20,54	20,48	20,47	20,51	20,50	20,48	20,57	20,60	20,55	20,62	20,62	20,63	20,49	20,49	20,56	20,56	20,53	20,46	20,48	20,53	20,65	20,59	20,50	20,54	20,48	20,54	20,53	20,50	20,61	20,60	20,56	20,49	20,55	20,65	20,61	20,54	20,50	20,57	20,61	20,49	20,52	20,59	20,53	20,54	20,56	20,57	20,55	20,53	20,54	20,57	20,56	20,52	20,54	20,63	20,51	20,44	20,51	20,53	20,59	20,58	20,50	20,50	20,52	20,53	20,54	20,55	20,54	20,47	20,49	20,50	20,48	20,46	20,53	20,56	20,49	20,49	20,46	20,52	20,48	20,52	20,52	20,50	20,48	20,52	20,52	20,45	20,50	20,57	20,56	20,55	20,53	20,41	20,52	20,58	20,55	20,45	20,42	20,51	20,49	20,44	20,57	20,56	20,49	20,44	20,51	20,48	20,45	20,53	20,45	20,44	20,50	20,43	20,42	20,47	20,51	20,42	20,48	20,42	20,41	20,46	20,50	20,45	20,51	20,47	20,41	20,50	20,46	20,46	20,44	20,43	20,40	20,47	20,44	20,45	20,44	20,39	20,45	20,42	20,39	20,44	20,47	20,44	20,46	20,45	20,46	20,39	20,38	20,53	20,46	20,45	20,42	20,40	20,41	20,44	20,41	20,37	20,35	20,34	20,36	20,40	20,38	20,42	20,42	20,36	20,37	20,33	20,35	20,35	20,40	20,36	20,31	20,32	20,33	20,39	20,34	20,26	20,28	20,32	20,35	20,36	20,41	20,41	20,33	20,32	20,36	20,33	20,23	20,24	20,33	20,34	20,32	20,22	20,43	20,41	20,32	20,32	20,21	20,24	20,42	20,38	20,28	20,33	20,27	20,26	20,34	20,36	20,37	20,42	20,43	20,37	20,38	20,41	20,42	20,35	20,33	20,35	20,35	20,30	20,30	20,26	20,28	20,37	20,36	20,37	20,32	20,40	20,39	20,34	20,26	20,25	20,31	20,20	20,23	20,35	20,34	20,33	20,35	20,28	20,32	20,35	20,36	20,31	20,27	20,33	20,29	20,32	20,24	20,32	20,29	20,20	20,27	20,31	20,34	20,34	20,23	20,29	20,37	20,34	20,31	20,33	20,37	20,28	20,30	20,36	20,29	20,34	20,37	20,34	20,31	20,28	20,24	20,22	20,29	20,33	20,30	20,19	20,13	20,16	20,29	20,29	20,35	20,32	20,34	20,33	20,35	20,36	20,27	20,32	20,31	20,29	20,33	20,31	20,37	20,30	20,22	20,20	20,29	20,38	20,29	20,24	20,34	20,36	20,31	20,35	20,32	20,24	20,29	20,34	20,38	20,32	20,23	20,34	20,27	20,22	20,27	20,20	20,21	20,26	20,33	20,29	20,28	20,19	20,15	20,24	20,26	20,19	20,27	20,28	20,31	
20,39	20,33	20,32	20,23	20,21	20,27	20,33	20,24	20,27	20,33	20,26	20,29	20,33	20,23	20,26	20,25	20,17	20,28	20,28	20,33	20,32	20,36	20,37	20,22	20,29	20,29	20,37	20,33	20,28	20,38	20,35	20,36	20,32	20,28	20,26	20,34	20,35	20,29	20,33	20,28	20,23	20,23	20,32	20,33	20,29	20,40	20,48	20,30	20,32	20,31	20,32	20,31	20,31	20,29	20,38	20,33	20,25	20,29	20,34	20,38	20,31	20,27	20,32	20,41	20,31	20,29	20,29	20,26	20,37	20,36	20,34	20,37	20,38	20,36	20,36	20,36	20,45	20,34	20,25	20,30	20,35	20,30	20,30	20,37	20,43	20,48	20,39	20,43	20,46	20,49	20,49	20,28	20,27	20,33	20,35	20,32	20,36	20,41	20,47	20,36	20,32	20,33	20,39	20,30	20,44	20,41	20,44	20,39	20,34	20,41	20,37	20,40	20,39	20,46	20,47	20,41	20,42	20,40	20,38	20,45	20,45	20,39	20,38	20,38	20,40	20,43	20,37	20,43	20,44	20,48	20,45	20,48	20,43	20,41	20,35	20,34	20,35	20,39	20,36	20,44	20,40	20,28	20,28	20,35	20,48	20,53	20,47	20,39	20,44	20,53	20,42	20,37	20,37	20,42	20,48	20,49	20,29	20,41	20,48	20,40	20,34	20,37	20,41	20,41	20,41	20,35	20,43	20,48	20,43	20,45	20,46	20,49	20,47	20,40	20,33	20,34	20,37	20,42	20,43	20,44	20,42	20,40	20,43	20,47	20,48	20,49	20,44	20,41	20,38	20,45	20,39	20,41	20,46	20,45	20,47	20,52	20,55	20,43	20,44	20,44	20,41	20,41	20,42	20,40	20,44	20,42	20,49	20,43	20,41	20,49	20,49	20,45	20,42	20,51	20,50	20,53	20,53	20,44	20,38	20,45	20,46	20,44	20,52	20,49	20,42	20,48	20,52	20,57	20,54	20,46	20,41	20,46	20,53	20,48	20,50	20,60	20,51	20,47	20,55	20,55	20,55	20,46	20,51	20,51	20,43	20,49	20,51	20,53	20,57	20,58	20,58	20,57	20,58	20,52	20,52	20,54	20,53	20,52	20,48	20,49	20,46	20,50	20,58	20,58	20,54	20,63	20,65	20,53	20,49	20,57	20,52	20,47	20,50	20,54	20,61	20,61	20,54	20,46	20,53	20,60	20,56	20,57	20,53	20,52	20,58	20,62	20,60	20,63	20,61	20,54	20,54	20,46	20,47	20,52	20,47	20,57	20,60	20,61	20,57	20,48	20,45	20,46	20,54	20,62	20,58	20,54	20,51	20,57	20,53	20,55	20,54	20,53	20,51	20,49	20,55	20,51	20,51	20,52	20,50	20,52	20,57	20,62	20,55	20,47	20,41	20,52	20,58	20,53	20,50	20,49	20,54	20,50	20,57	20,56	20,60	20,59	20,57	20,57	20,50	20,57	20,62	20,61	20,57	20,59	20,63	20,59	20,57	20,53	20,50	20,61	20,55	20,53	20,61	20,52	20,56	20,64	20,64	20,60	20,50	20,52	20,59	20,58	20,54	20,53	20,60	20,57	20,50	20,50	20,49	20,57	20,62	20,52	20,55	20,53	20,58	20,58	20,61	20,56	20,53	20,53	20,57	20,54	20,51	20,51	20,52	20,53	20,51	20,49	20,51	20,51	20,54	20,53	20,46	20,52	20,59	20,55	20,48	20,50	20,56	20,53	20,52	20,53	20,50	20,51	20,51	20,54	20,52	20,46	20,48	20,53	20,49	20,47	20,51	20,47	20,42	20,46	20,53	20,48	20,49	20,45	20,41	20,44	20,46	20,46	20,49	20,45	20,48	20,49	20,48	20,44	20,39	20,47	20,47	20,45	20,45	20,43	20,48	20,46	20,42	20,45	20,54	20,45	20,36	20,41	20,41	20,48	20,47	20,49	20,38	20,41	20,39	20,39	20,40	20,42	20,49	20,43	20,41	20,39	20,41	20,42	20,48	20,42	20,41	20,45	20,47	20,39	20,36	20,37	20,35	20,36	20,40	20,39	20,39	20,34	20,41	20,39	20,32	20,36	20,38	20,37	20,33	20,31	20,29	20,35	20,38	20,31	20,28	20,35	20,34	20,39	20,35	20,29	20,37	20,31	20,31	20,38	20,33	20,31	20,39	20,40	20,38	20,35	20,30	20,37	20,41	20,31	20,35	20,34	20,27	20,38	20,41	20,25	20,29	20,35	20,33	20,37	20,34	20,33	20,40	20,39	20,38	20,34	20,45	20,40	20,34	20,34	20,30	20,34	20,34	20,25	20,27	20,31	20,38	20,37	20,34	20,26	20,34	20,40	20,40	20,31	20,29	20,30	20,24	20,31	20,34	20,32	20,34	20,37	20,32	20,28	20,30	20,35	20,27	20,28	20,34	20,30	20,22	20,32	20,25	20,30	20,34	20,31	20,32	20,31	20,30	20,29	20,32	20,30	20,29	20,33	20,36	20,34	20,30	20,31	20,32	20,27	20,28	20,28	20,32	20,33	20,36	20,30	20,28	20,32	20,37	20,29	20,22	20,19	20,18	20,27	20,27	20,39	20,32	20,32	20,33	20,28	20,29	20,30	20,27	20,27	20,17	20,22	20,27	20,32	20,29	20,20	20,30	20,23	20,29	20,22	20,29	20,31	20,37	20,31	20,27	20,27	20,18	20,26	20,33	20,23	20,27	20,23	20,31	20,29	20,19	20,26	20,25	20,20	20,28	20,20	20,25	20,22	20,20	20,18	20,25	20,21	20,24	20,23	20,19	20,15	
20,32	20,33	20,29	20,34	20,23	20,20	20,28	20,32	20,28	20,45	20,34	20,26	20,30	20,21	20,15	20,20	20,20	20,32	20,38	20,38	20,36	20,31	20,28	20,22	20,33	20,37	20,30	20,33	20,36	20,31	20,30	20,34	20,39	20,42	20,36	20,36	20,33	20,32	20,37	20,48	20,35	20,22	20,35	20,32	20,29	20,31	20,31	20,43	20,37	20,34	20,34	20,35	20,34	20,30	20,39	20,38	20,29	20,28	20,29	20,33	20,32	20,33	20,33	20,38	20,36	20,34	20,33	20,38	20,30	20,28	20,40	20,42	20,38	20,43	20,42	20,39	20,41	20,37	20,34	20,31	20,37	20,38	20,34	20,40	20,31	20,34	20,40	20,40	20,43	20,49	20,54	20,40	20,29	20,29	20,34	20,32	20,32	20,41	20,41	20,38	20,29	20,37	20,46	20,41	20,38	20,40	20,40	20,39	20,33	20,35	20,34	20,35	20,40	20,40	20,50	20,37	20,38	20,44	20,36	20,38	20,45	20,50	20,43	20,39	20,36	20,44	20,33	20,38	20,49	20,43	20,39	20,43	20,37	20,38	20,40	20,37	20,35	20,41	20,46	20,48	20,46	20,38	20,30	20,35	20,39	20,48	20,54	20,43	20,40	20,48	20,51	20,39	20,40	20,46	20,47	20,43	20,28	20,39	20,41	20,36	20,40	20,40	20,37	20,37	20,43	20,34	20,40	20,43	20,43	20,43	20,48	20,50	20,44	20,41	20,40	20,42	20,40	20,42	20,41	20,38	20,45	20,41	20,38	20,45	20,39	20,40	20,50	20,44	20,47	20,39	20,36	20,32	20,39	20,39	20,45	20,50	20,50	20,47	20,44	20,44	20,43	20,45	20,46	20,32	20,43	20,47	20,44	20,49	20,39	20,48	20,51	20,49	20,44	20,45	20,51	20,57	20,54	20,37	20,34	20,44	20,46	20,35	20,46	20,48	20,46	20,45	20,50	20,54	20,58	20,53	20,45	20,48	20,55	20,51	20,50	20,52	20,49	20,53	20,49	20,52	20,51	20,49	20,53	20,56	20,51	20,49	20,52	20,51	20,61	20,59	20,59	20,51	20,52	20,57	20,53	20,60	20,56	20,52	20,47	20,43	20,45	20,47	20,55	20,60	20,53	20,54	20,59	20,58	20,57	20,62	20,55	20,47	20,51	20,54	20,53	20,54	20,54	20,45	20,56	20,58	20,52	20,52	20,50	20,54	20,60	20,62	20,63	20,58	20,59	20,55	20,54	20,57	20,49	20,44	20,50	20,53	20,68	20,65	20,60	20,58	20,46	20,47	20,54	20,62	20,66	20,58	20,54	20,53	20,55	20,55	20,53	20,53	20,60	20,58	20,55	20,52	20,55	20,60	20,59	20,51	20,57	20,57	20,58	20,45	20,47	20,59	20,59	20,59	20,55	20,48	20,53	20,53	20,61	20,65	20,61	20,63	20,58	20,49	20,54	20,53	20,56	20,58	20,47	20,51	20,61	20,59	20,57	20,52	20,59	20,62	20,55	20,53	20,61	20,47	20,41	20,51	20,60	20,60	20,52	20,48	20,56	20,56	20,53	20,60	20,62	20,54	20,48	20,55	20,51	20,58	20,59	20,60	20,59	20,56	20,54	20,61	20,61	20,58	20,54	20,56	20,61	20,51	20,53	20,55	20,49	20,56	20,55	20,44	20,54	20,54	20,49	20,47	20,47	20,42	20,55	20,54	20,55	20,58	20,56	20,58	20,63	20,50	20,46	20,55	20,47	20,48	20,51	20,47	20,49	20,47	20,45	20,49	20,52	20,52	20,44	20,44	20,42	20,45	20,51	20,50	20,44	20,44	20,52	20,49	20,51	20,47	20,47	20,45	20,44	20,51	20,41	20,43	20,51	20,44	20,46	20,47	20,50	20,42	20,41	20,42	20,52	20,45	20,42	20,39	20,38	20,41	20,45	20,50	20,42	20,37	20,48	20,43	20,42	20,40	20,39	20,39	20,39	20,45	20,44	20,41	20,43	20,39	20,41	20,45	20,44	20,42	20,33	20,33	20,35	20,36	20,37	20,49	20,46	20,37	20,37	20,37	20,35	20,42	20,40	20,39	20,38	20,34	20,32	20,30	20,37	20,32	20,40	20,38	20,34	20,37	20,38	20,35	20,32	20,30	20,44	20,43	20,32	20,42	20,37	20,43	20,41	20,37	20,39	20,37	20,35	20,35	20,38	20,40	20,31	20,35	20,43	20,33	20,29	20,34	20,35	20,36	20,40	20,32	20,35	20,36	20,33	20,36	20,41	20,43	20,42	20,37	20,29	20,36	20,39	20,40	20,25	20,25	20,31	20,34	20,30	20,22	20,32	20,39	20,35	20,33	20,35	20,29	20,26	20,29	20,40	20,34	20,33	20,34	20,35	20,32	20,29	20,35	20,30	20,37	20,34	20,35	20,32	20,36	20,36	20,35	20,33	20,36	20,36	20,27	20,27	20,26	20,34	20,31	20,22	20,31	20,31	20,31	20,43	20,40	20,34	20,37	20,25	20,32	20,26	20,29	20,33	20,35	20,35	20,32	20,39	20,31	20,15	20,25	20,24	20,27	20,35	20,38	20,25	20,33	20,31	20,30	20,29	20,30	20,28	20,25	20,28	20,18	20,13	20,23	20,35	20,27	20,27	20,26	20,24	20,24	20,21	20,21	20,24	20,28	20,25	20,29	20,27	20,25	20,31	20,22	20,24	20,27	20,26	20,31	20,20	20,18	20,23	20,14	20,15	20,15	20,18	20,28	20,25	20,38	20,33	20,24	20,31	20,22	20,03	20,06	
20,41	20,34	20,14	20,23	20,32	20,32	20,29	20,38	20,31	20,33	20,34	20,34	20,34	20,35	20,26	20,28	20,30	20,30	20,40	20,36	20,35	20,45	20,35	20,34	20,37	20,43	20,35	20,29	20,41	20,40	20,29	20,37	20,35	20,40	20,34	20,36	20,44	20,37	20,43	20,44	20,39	20,28	20,24	20,30	20,33	20,38	20,38	20,42	20,39	20,35	20,43	20,31	20,35	20,35	20,40	20,41	20,33	20,29	20,35	20,37	20,37	20,38	20,33	20,34	20,42	20,47	20,40	20,37	20,44	20,35	20,40	20,45	20,40	20,45	20,34	20,38	20,44	20,38	20,41	20,33	20,38	20,38	20,36	20,35	20,29	20,25	20,41	20,42	20,29	20,40	20,49	20,40	20,31	20,37	20,41	20,41	20,48	20,55	20,47	20,46	20,36	20,46	20,52	20,37	20,31	20,38	20,38	20,40	20,47	20,40	20,39	20,45	20,42	20,48	20,50	20,40	20,32	20,42	20,39	20,33	20,40	20,46	20,47	20,51	20,43	20,44	20,40	20,38	20,45	20,39	20,34	20,44	20,39	20,39	20,43	20,35	20,35	20,40	20,41	20,38	20,47	20,48	20,48	20,38	20,33	20,40	20,46	20,53	20,49	20,46	20,47	20,34	20,36	20,52	20,46	20,41	20,30	20,43	20,46	20,45	20,44	20,46	20,35	20,36	20,41	20,40	20,38	20,46	20,43	20,45	20,45	20,51	20,44	20,35	20,46	20,48	20,42	20,48	20,41	20,40	20,47	20,45	20,47	20,50	20,37	20,37	20,47	20,42	20,44	20,51	20,40	20,37	20,34	20,37	20,49	20,53	20,46	20,46	20,40	20,44	20,45	20,46	20,49	20,42	20,40	20,48	20,49	20,50	20,48	20,58	20,55	20,49	20,49	20,48	20,55	20,58	20,58	20,46	20,42	20,44	20,48	20,42	20,44	20,45	20,45	20,51	20,51	20,44	20,60	20,59	20,45	20,44	20,56	20,56	20,54	20,57	20,57	20,58	20,49	20,56	20,59	20,55	20,58	20,65	20,60	20,55	20,59	20,55	20,54	20,59	20,57	20,54	20,56	20,58	20,51	20,57	20,64	20,58	20,48	20,47	20,48	20,52	20,56	20,58	20,56	20,54	20,56	20,59	20,67	20,66	20,60	20,55	20,58	20,62	20,60	20,55	20,62	20,58	20,59	20,61	20,54	20,50	20,55	20,54	20,61	20,60	20,59	20,50	20,58	20,59	20,48	20,56	20,58	20,51	20,52	20,55	20,53	20,63	20,59	20,62	20,59	20,55	20,55	20,56	20,61	20,59	20,55	20,60	20,53	20,54	20,56	20,55	20,58	20,59	20,57	20,56	20,63	20,61	20,64	20,59	20,60	20,58	20,60	20,63	20,58	20,60	20,59	20,57	20,59	20,60	20,56	20,56	20,60	20,61	20,59	20,63	20,61	20,51	20,50	20,58	20,56	20,56	20,45	20,59	20,63	20,64	20,58	20,48	20,56	20,60	20,61	20,58	20,60	20,61	20,54	20,53	20,54	20,58	20,51	20,51	20,52	20,58	20,55	20,63	20,65	20,57	20,49	20,58	20,60	20,58	20,63	20,71	20,70	20,58	20,56	20,62	20,61	20,54	20,53	20,51	20,62	20,53	20,50	20,55	20,56	20,54	20,52	20,55	20,54	20,51	20,49	20,49	20,44	20,47	20,47	20,52	20,55	20,58	20,56	20,56	20,62	20,50	20,45	20,49	20,50	20,44	20,46	20,44	20,41	20,40	20,41	20,44	20,56	20,59	20,55	20,49	20,46	20,48	20,49	20,48	20,49	20,46	20,50	20,55	20,52	20,46	20,40	20,45	20,43	20,51	20,49	20,39	20,44	20,46	20,54	20,45	20,41	20,48	20,45	20,46	20,44	20,40	20,40	20,37	20,36	20,49	20,51	20,50	20,48	20,42	20,51	20,43	20,43	20,49	20,43	20,42	20,38	20,46	20,46	20,41	20,42	20,35	20,40	20,43	20,39	20,40	20,35	20,39	20,32	20,39	20,43	20,52	20,52	20,42	20,41	20,36	20,40	20,52	20,47	20,33	20,42	20,37	20,33	20,39	20,45	20,38	20,42	20,38	20,31	20,34	20,32	20,35	20,41	20,31	20,33	20,39	20,31	20,40	20,33	20,32	20,36	20,36	20,36	20,31	20,31	20,39	20,39	20,42	20,40	20,32	20,35	20,35	20,30	20,35	20,40	20,36	20,40	20,43	20,42	20,38	20,36	20,40	20,44	20,47	20,44	20,38	20,37	20,37	20,35	20,41	20,29	20,26	20,35	20,40	20,34	20,28	20,36	20,33	20,40	20,36	20,31	20,27	20,27	20,28	20,31	20,31	20,31	20,33	20,38	20,36	20,38	20,35	20,30	20,35	20,35	20,39	20,36	20,36	20,40	20,39	20,30	20,30	20,33	20,29	20,24	20,25	20,31	20,34	20,33	20,35	20,32	20,30	20,43	20,43	20,35	20,40	20,35	20,41	20,42	20,32	20,36	20,39	20,37	20,33	20,29	20,35	20,16	20,18	20,24	20,29	20,31	20,37	20,33	20,33	20,32	20,37	20,33	20,33	20,31	20,26	20,25	20,25	20,22	20,19	20,38	20,36	20,27	20,29	20,30	20,27	20,29	20,25	20,27	20,25	20,25	20,40	20,38	20,31	20,22	20,19	20,21	20,32	20,30	20,25	20,17	20,19	20,25	20,25	20,25	20,24	20,27	20,33	20,25	20,28	20,32	20,17	20,29	20,24	20,15	20,18	
20,33	20,34	20,20	20,19	20,31	20,27	20,37	20,37	20,30	20,29	20,28	20,35	20,30	20,36	20,34	20,30	20,32	20,28	20,37	20,34	20,22	20,43	20,43	20,40	20,37	20,31	20,26	20,28	20,41	20,48	20,37	20,34	20,41	20,31	20,27	20,33	20,44	20,42	20,43	20,34	20,27	20,28	20,26	20,26	20,36	20,46	20,46	20,41	20,39	20,33	20,38	20,41	20,37	20,35	20,37	20,38	20,34	20,31	20,38	20,48	20,36	20,39	20,33	20,32	20,41	20,53	20,46	20,37	20,47	20,39	20,36	20,44	20,46	20,48	20,40	20,34	20,39	20,44	20,48	20,44	20,36	20,31	20,34	20,34	20,31	20,26	20,30	20,34	20,35	20,39	20,48	20,36	20,36	20,45	20,48	20,34	20,41	20,52	20,42	20,45	20,45	20,40	20,42	20,35	20,26	20,34	20,42	20,41	20,49	20,37	20,38	20,39	20,45	20,54	20,46	20,46	20,42	20,49	20,52	20,45	20,38	20,53	20,52	20,48	20,52	20,43	20,31	20,33	20,46	20,43	20,34	20,43	20,43	20,42	20,43	20,40	20,35	20,41	20,42	20,47	20,47	20,42	20,41	20,42	20,46	20,51	20,47	20,48	20,52	20,44	20,40	20,40	20,36	20,38	20,48	20,47	20,36	20,45	20,50	20,47	20,40	20,42	20,43	20,47	20,45	20,39	20,45	20,55	20,47	20,47	20,48	20,48	20,41	20,32	20,44	20,44	20,34	20,46	20,49	20,46	20,54	20,46	20,53	20,48	20,39	20,40	20,43	20,35	20,37	20,46	20,46	20,42	20,40	20,46	20,53	20,51	20,49	20,42	20,45	20,44	20,41	20,47	20,52	20,46	20,43	20,43	20,42	20,50	20,50	20,49	20,55	20,58	20,50	20,53	20,52	20,52	20,53	20,52	20,52	20,49	20,49	20,46	20,52	20,48	20,46	20,45	20,51	20,52	20,57	20,56	20,40	20,40	20,55	20,63	20,56	20,53	20,55	20,43	20,50	20,56	20,57	20,48	20,55	20,63	20,57	20,51	20,52	20,54	20,58	20,60	20,56	20,50	20,54	20,61	20,52	20,55	20,57	20,60	20,54	20,56	20,57	20,54	20,56	20,53	20,52	20,60	20,57	20,56	20,65	20,66	20,62	20,56	20,55	20,58	20,66	20,59	20,58	20,61	20,58	20,58	20,67	20,58	20,55	20,61	20,63	20,56	20,58	20,48	20,56	20,66	20,56	20,48	20,57	20,57	20,57	20,57	20,55	20,57	20,63	20,57	20,50	20,53	20,55	20,54	20,54	20,52	20,51	20,55	20,52	20,50	20,52	20,59	20,57	20,60	20,62	20,58	20,56	20,60	20,55	20,54	20,56	20,56	20,66	20,70	20,66	20,61	20,58	20,61	20,52	20,54	20,62	20,51	20,53	20,60	20,58	20,60	20,59	20,57	20,53	20,60	20,60	20,60	20,55	20,62	20,59	20,60	20,57	20,50	20,52	20,57	20,58	20,55	20,55	20,54	20,58	20,61	20,63	20,64	20,54	20,56	20,56	20,58	20,58	20,60	20,62	20,58	20,53	20,58	20,59	20,64	20,63	20,63	20,61	20,62	20,54	20,54	20,57	20,55	20,45	20,52	20,64	20,58	20,53	20,54	20,60	20,58	20,56	20,60	20,58	20,52	20,52	20,58	20,52	20,54	20,62	20,54	20,57	20,55	20,52	20,58	20,65	20,56	20,49	20,53	20,45	20,52	20,49	20,43	20,48	20,49	20,52	20,53	20,55	20,60	20,55	20,51	20,44	20,52	20,55	20,51	20,49	20,49	20,45	20,47	20,56	20,47	20,38	20,48	20,50	20,50	20,51	20,47	20,42	20,44	20,51	20,48	20,36	20,49	20,53	20,43	20,49	20,46	20,50	20,42	20,40	20,53	20,55	20,54	20,53	20,48	20,43	20,34	20,40	20,50	20,45	20,40	20,36	20,35	20,43	20,35	20,37	20,37	20,39	20,45	20,41	20,34	20,27	20,36	20,36	20,34	20,42	20,44	20,52	20,41	20,38	20,39	20,40	20,43	20,43	20,35	20,36	20,39	20,42	20,43	20,47	20,35	20,31	20,35	20,37	20,31	20,29	20,34	20,38	20,39	20,36	20,32	20,31	20,32	20,32	20,26	20,30	20,33	20,34	20,32	20,30	20,32	20,40	20,39	20,41	20,40	20,33	20,22	20,22	20,32	20,37	20,33	20,39	20,44	20,38	20,38	20,38	20,41	20,43	20,41	20,33	20,36	20,40	20,38	20,33	20,35	20,31	20,37	20,37	20,29	20,38	20,35	20,37	20,35	20,35	20,36	20,32	20,26	20,31	20,33	20,31	20,32	20,33	20,36	20,36	20,35	20,38	20,36	20,29	20,26	20,39	20,43	20,33	20,34	20,42	20,35	20,20	20,27	20,36	20,41	20,30	20,29	20,31	20,32	20,33	20,39	20,31	20,30	20,31	20,33	20,28	20,33	20,33	20,35	20,35	20,30	20,31	20,29	20,31	20,47	20,36	20,27	20,27	20,22	20,24	20,36	20,29	20,35	20,35	20,34	20,26	20,29	20,37	20,41	20,37	20,28	20,21	20,29	20,24	20,24	20,31	20,35	20,24	20,23	20,30	20,27	20,35	20,28	20,23	20,27	20,25	20,35	20,36	20,31	20,27	20,23	20,19	20,30	20,31	20,19	20,17	20,18	20,27	20,26	20,27	20,30	20,25	20,30	20,29	20,25	20,27	20,19	20,16	20,23	20,24	20,31	
20,38	20,34	20,25	20,25	20,32	20,26	20,29	20,40	20,28	20,28	20,31	20,24	20,26	20,30	20,36	20,38	20,38	20,39	20,27	20,33	20,33	20,31	20,28	20,31	20,35	20,38	20,29	20,29	20,33	20,39	20,37	20,33	20,39	20,24	20,21	20,31	20,29	20,40	20,41	20,36	20,24	20,21	20,25	20,29	20,39	20,47	20,44	20,31	20,30	20,30	20,34	20,33	20,34	20,31	20,30	20,31	20,38	20,37	20,38	20,40	20,35	20,35	20,31	20,39	20,41	20,43	20,44	20,34	20,37	20,35	20,36	20,41	20,43	20,45	20,44	20,34	20,42	20,39	20,44	20,46	20,41	20,37	20,33	20,32	20,34	20,29	20,26	20,27	20,31	20,46	20,46	20,35	20,39	20,43	20,49	20,40	20,24	20,37	20,48	20,40	20,37	20,35	20,39	20,34	20,32	20,34	20,35	20,38	20,40	20,32	20,29	20,36	20,41	20,52	20,43	20,36	20,45	20,48	20,42	20,44	20,43	20,53	20,54	20,41	20,40	20,42	20,34	20,38	20,48	20,47	20,38	20,38	20,45	20,39	20,39	20,40	20,37	20,41	20,41	20,56	20,48	20,38	20,39	20,43	20,49	20,49	20,39	20,44	20,47	20,38	20,38	20,42	20,39	20,43	20,45	20,46	20,38	20,44	20,55	20,48	20,42	20,41	20,47	20,48	20,43	20,42	20,44	20,50	20,49	20,44	20,44	20,47	20,39	20,45	20,49	20,47	20,40	20,42	20,51	20,52	20,47	20,41	20,50	20,43	20,36	20,52	20,47	20,37	20,43	20,44	20,34	20,43	20,46	20,47	20,52	20,44	20,46	20,50	20,48	20,56	20,48	20,43	20,46	20,53	20,50	20,47	20,43	20,44	20,52	20,46	20,51	20,56	20,51	20,44	20,43	20,44	20,54	20,49	20,46	20,47	20,42	20,51	20,55	20,48	20,39	20,43	20,44	20,52	20,65	20,58	20,50	20,52	20,58	20,57	20,52	20,46	20,43	20,38	20,40	20,61	20,57	20,44	20,54	20,63	20,58	20,51	20,49	20,57	20,58	20,61	20,55	20,49	20,47	20,56	20,61	20,67	20,61	20,58	20,56	20,56	20,59	20,57	20,57	20,59	20,58	20,60	20,63	20,59	20,61	20,55	20,55	20,59	20,55	20,53	20,58	20,55	20,50	20,57	20,57	20,53	20,61	20,66	20,59	20,57	20,64	20,58	20,67	20,56	20,53	20,60	20,64	20,55	20,61	20,56	20,58	20,54	20,56	20,55	20,69	20,63	20,52	20,49	20,55	20,54	20,64	20,54	20,51	20,53	20,54	20,55	20,60	20,56	20,58	20,63	20,68	20,57	20,60	20,59	20,57	20,54	20,60	20,56	20,68	20,64	20,58	20,62	20,67	20,66	20,56	20,48	20,62	20,58	20,60	20,66	20,62	20,58	20,61	20,61	20,54	20,58	20,58	20,57	20,64	20,64	20,56	20,55	20,52	20,51	20,54	20,54	20,56	20,54	20,60	20,51	20,55	20,61	20,62	20,63	20,51	20,48	20,58	20,59	20,52	20,52	20,60	20,56	20,48	20,53	20,58	20,65	20,66	20,57	20,53	20,52	20,59	20,51	20,52	20,56	20,56	20,51	20,58	20,59	20,56	20,52	20,59	20,59	20,50	20,53	20,52	20,53	20,56	20,58	20,52	20,55	20,61	20,59	20,60	20,55	20,55	20,56	20,57	20,56	20,58	20,57	20,48	20,49	20,56	20,52	20,55	20,55	20,50	20,58	20,58	20,57	20,51	20,53	20,46	20,46	20,52	20,45	20,39	20,44	20,46	20,47	20,48	20,47	20,47	20,51	20,52	20,56	20,53	20,45	20,49	20,46	20,47	20,47	20,36	20,44	20,56	20,45	20,46	20,46	20,45	20,46	20,39	20,36	20,41	20,43	20,51	20,42	20,38	20,37	20,41	20,47	20,50	20,48	20,46	20,34	20,39	20,38	20,39	20,39	20,41	20,44	20,46	20,43	20,36	20,32	20,31	20,31	20,35	20,41	20,43	20,39	20,34	20,37	20,47	20,49	20,33	20,28	20,29	20,37	20,38	20,41	20,38	20,31	20,31	20,36	20,38	20,33	20,25	20,30	20,37	20,29	20,31	20,39	20,31	20,31	20,29	20,31	20,33	20,29	20,31	20,29	20,40	20,36	20,38	20,39	20,30	20,38	20,36	20,24	20,26	20,37	20,35	20,26	20,32	20,39	20,46	20,33	20,33	20,41	20,43	20,37	20,35	20,35	20,34	20,42	20,40	20,35	20,28	20,28	20,37	20,32	20,33	20,27	20,32	20,32	20,34	20,26	20,31	20,30	20,26	20,25	20,30	20,37	20,42	20,42	20,37	20,35	20,37	20,38	20,36	20,30	20,31	20,34	20,30	20,33	20,39	20,37	20,26	20,29	20,40	20,49	20,38	20,35	20,35	20,29	20,37	20,43	20,35	20,29	20,37	20,33	20,26	20,27	20,33	20,41	20,27	20,27	20,27	20,27	20,29	20,38	20,39	20,32	20,33	20,25	20,21	20,30	20,32	20,31	20,27	20,24	20,32	20,33	20,32	20,31	20,35	20,29	20,27	20,25	20,20	20,21	20,25	20,25	20,28	20,34	20,39	20,31	20,25	20,23	20,20	20,20	20,24	20,30	20,28	20,26	20,21	20,29	20,27	20,26	20,35	20,32	20,21	20,18	20,29	20,25	20,26	20,31	20,34	20,28	20,22	20,24	20,18	20,14	20,20	20,29	20,32	20,33	
20,39	20,25	20,15	20,22	20,15	20,29	20,26	20,37	20,37	20,27	20,32	20,30	20,25	20,25	20,29	20,41	20,39	20,37	20,33	20,27	20,31	20,34	20,33	20,34	20,28	20,33	20,38	20,34	20,38	20,36	20,32	20,39	20,34	20,30	20,23	20,28	20,31	20,36	20,36	20,38	20,30	20,27	20,34	20,28	20,39	20,45	20,41	20,35	20,31	20,28	20,30	20,18	20,22	20,29	20,35	20,31	20,31	20,32	20,32	20,31	20,36	20,34	20,26	20,35	20,34	20,35	20,42	20,34	20,34	20,29	20,32	20,36	20,32	20,37	20,41	20,34	20,37	20,47	20,38	20,49	20,38	20,34	20,25	20,32	20,43	20,35	20,24	20,30	20,32	20,44	20,44	20,30	20,34	20,35	20,38	20,44	20,38	20,39	20,45	20,44	20,42	20,37	20,33	20,36	20,32	20,44	20,42	20,41	20,37	20,37	20,35	20,33	20,42	20,49	20,54	20,43	20,42	20,40	20,39	20,31	20,40	20,42	20,43	20,40	20,34	20,43	20,47	20,47	20,51	20,53	20,48	20,38	20,41	20,38	20,34	20,36	20,38	20,42	20,44	20,47	20,38	20,39	20,39	20,41	20,43	20,43	20,39	20,36	20,42	20,39	20,36	20,44	20,40	20,46	20,51	20,47	20,40	20,43	20,46	20,47	20,43	20,47	20,44	20,43	20,41	20,37	20,45	20,40	20,45	20,49	20,39	20,38	20,45	20,41	20,48	20,47	20,41	20,39	20,48	20,49	20,47	20,37	20,44	20,44	20,46	20,57	20,55	20,40	20,48	20,46	20,39	20,39	20,48	20,45	20,47	20,53	20,43	20,46	20,50	20,50	20,51	20,44	20,45	20,47	20,48	20,53	20,50	20,48	20,56	20,59	20,55	20,49	20,47	20,44	20,44	20,44	20,56	20,48	20,44	20,47	20,46	20,50	20,53	20,54	20,48	20,45	20,50	20,53	20,62	20,58	20,50	20,55	20,66	20,65	20,53	20,50	20,53	20,56	20,49	20,54	20,62	20,54	20,53	20,59	20,51	20,50	20,49	20,53	20,65	20,62	20,57	20,53	20,53	20,54	20,65	20,66	20,59	20,58	20,51	20,49	20,53	20,57	20,52	20,63	20,63	20,54	20,68	20,65	20,67	20,66	20,61	20,65	20,57	20,57	20,64	20,63	20,50	20,52	20,63	20,58	20,51	20,55	20,63	20,55	20,59	20,55	20,65	20,59	20,58	20,59	20,53	20,57	20,61	20,58	20,57	20,53	20,57	20,55	20,60	20,59	20,54	20,59	20,54	20,58	20,62	20,56	20,48	20,57	20,58	20,62	20,63	20,62	20,64	20,65	20,62	20,64	20,62	20,68	20,62	20,55	20,61	20,63	20,62	20,57	20,52	20,56	20,60	20,61	20,58	20,61	20,64	20,60	20,65	20,62	20,64	20,57	20,61	20,60	20,54	20,57	20,58	20,56	20,61	20,65	20,61	20,53	20,52	20,55	20,60	20,58	20,56	20,57	20,62	20,50	20,55	20,55	20,59	20,59	20,54	20,51	20,61	20,62	20,48	20,48	20,65	20,65	20,59	20,56	20,60	20,70	20,66	20,58	20,53	20,51	20,57	20,58	20,61	20,53	20,54	20,58	20,55	20,56	20,59	20,56	20,60	20,57	20,49	20,52	20,50	20,53	20,60	20,58	20,52	20,44	20,52	20,59	20,62	20,59	20,58	20,51	20,51	20,46	20,48	20,56	20,51	20,52	20,54	20,51	20,52	20,50	20,51	20,52	20,61	20,53	20,45	20,48	20,53	20,49	20,50	20,43	20,41	20,48	20,50	20,46	20,44	20,50	20,42	20,49	20,46	20,48	20,49	20,46	20,50	20,47	20,44	20,42	20,40	20,44	20,47	20,43	20,44	20,39	20,38	20,40	20,40	20,35	20,36	20,41	20,37	20,38	20,36	20,35	20,41	20,47	20,55	20,46	20,52	20,42	20,39	20,29	20,32	20,36	20,42	20,46	20,46	20,42	20,41	20,43	20,34	20,34	20,36	20,45	20,41	20,44	20,36	20,40	20,42	20,45	20,48	20,37	20,30	20,32	20,38	20,38	20,42	20,33	20,31	20,35	20,33	20,36	20,31	20,28	20,40	20,37	20,38	20,39	20,31	20,30	20,29	20,38	20,42	20,27	20,27	20,34	20,36	20,35	20,41	20,35	20,33	20,41	20,40	20,24	20,25	20,32	20,34	20,33	20,36	20,39	20,39	20,35	20,38	20,44	20,46	20,35	20,32	20,40	20,34	20,35	20,42	20,36	20,30	20,22	20,37	20,34	20,26	20,25	20,34	20,30	20,27	20,26	20,30	20,36	20,35	20,32	20,28	20,35	20,39	20,36	20,40	20,31	20,26	20,30	20,33	20,37	20,32	20,26	20,27	20,30	20,40	20,32	20,31	20,31	20,36	20,44	20,39	20,35	20,33	20,30	20,33	20,37	20,41	20,42	20,42	20,46	20,34	20,27	20,32	20,44	20,34	20,25	20,26	20,34	20,33	20,36	20,40	20,30	20,41	20,26	20,17	20,27	20,29	20,25	20,16	20,23	20,37	20,33	20,25	20,32	20,42	20,33	20,27	20,32	20,28	20,26	20,27	20,25	20,21	20,38	20,37	20,37	20,32	20,18	20,17	20,18	20,21	20,26	20,26	20,19	20,18	20,26	20,23	20,27	20,36	20,37	20,29	20,14	20,25	20,23	20,31	20,30	20,30	20,32	20,21	20,20	20,15	20,18	20,26	20,29	20,26	20,26	
20,41	20,29	20,17	20,21	20,20	20,30	20,24	20,27	20,29	20,25	20,38	20,35	20,38	20,31	20,32	20,33	20,31	20,35	20,27	20,25	20,26	20,41	20,43	20,46	20,38	20,29	20,30	20,24	20,40	20,38	20,29	20,28	20,35	20,32	20,34	20,28	20,31	20,36	20,34	20,37	20,33	20,31	20,37	20,35	20,39	20,41	20,42	20,37	20,33	20,27	20,37	20,36	20,32	20,38	20,32	20,28	20,34	20,34	20,30	20,29	20,31	20,37	20,37	20,43	20,31	20,34	20,42	20,37	20,31	20,25	20,31	20,44	20,40	20,41	20,35	20,36	20,33	20,36	20,38	20,42	20,39	20,34	20,14	20,23	20,43	20,33	20,30	20,29	20,32	20,46	20,44	20,32	20,35	20,44	20,35	20,37	20,37	20,38	20,43	20,42	20,38	20,42	20,38	20,37	20,37	20,42	20,42	20,41	20,39	20,38	20,42	20,38	20,40	20,46	20,51	20,51	20,43	20,29	20,36	20,39	20,40	20,43	20,42	20,42	20,41	20,40	20,46	20,47	20,45	20,49	20,55	20,43	20,41	20,42	20,36	20,34	20,38	20,47	20,44	20,48	20,45	20,46	20,39	20,35	20,42	20,38	20,39	20,46	20,45	20,45	20,39	20,43	20,37	20,37	20,48	20,45	20,43	20,38	20,39	20,39	20,39	20,48	20,41	20,41	20,47	20,39	20,37	20,41	20,40	20,43	20,44	20,41	20,45	20,44	20,44	20,46	20,46	20,39	20,47	20,41	20,43	20,43	20,49	20,46	20,45	20,57	20,47	20,43	20,48	20,48	20,44	20,34	20,41	20,45	20,41	20,50	20,47	20,41	20,43	20,47	20,46	20,42	20,46	20,50	20,43	20,48	20,52	20,51	20,51	20,50	20,52	20,47	20,45	20,52	20,46	20,54	20,57	20,48	20,50	20,48	20,53	20,52	20,53	20,55	20,57	20,46	20,42	20,51	20,54	20,47	20,46	20,56	20,57	20,62	20,55	20,54	20,56	20,55	20,55	20,50	20,56	20,50	20,48	20,56	20,46	20,53	20,53	20,53	20,62	20,64	20,54	20,54	20,57	20,50	20,57	20,57	20,57	20,62	20,57	20,57	20,56	20,53	20,52	20,58	20,66	20,56	20,60	20,64	20,65	20,64	20,52	20,57	20,59	20,55	20,60	20,67	20,62	20,48	20,54	20,59	20,60	20,58	20,60	20,57	20,63	20,61	20,62	20,57	20,57	20,63	20,53	20,57	20,60	20,55	20,59	20,56	20,63	20,63	20,61	20,54	20,53	20,57	20,55	20,54	20,56	20,49	20,47	20,58	20,58	20,58	20,61	20,68	20,68	20,61	20,58	20,57	20,60	20,66	20,64	20,60	20,61	20,66	20,65	20,55	20,53	20,57	20,60	20,57	20,55	20,59	20,59	20,55	20,59	20,57	20,63	20,62	20,67	20,64	20,54	20,59	20,59	20,65	20,56	20,62	20,67	20,62	20,51	20,54	20,54	20,58	20,62	20,59	20,56	20,54	20,55	20,53	20,58	20,65	20,51	20,54	20,66	20,57	20,48	20,55	20,62	20,61	20,59	20,59	20,60	20,65	20,62	20,52	20,51	20,53	20,57	20,58	20,60	20,56	20,47	20,56	20,64	20,60	20,63	20,58	20,55	20,49	20,51	20,54	20,52	20,55	20,59	20,60	20,52	20,41	20,46	20,54	20,63	20,60	20,57	20,52	20,52	20,50	20,49	20,52	20,48	20,48	20,51	20,42	20,45	20,44	20,55	20,56	20,57	20,63	20,51	20,42	20,46	20,53	20,50	20,51	20,54	20,57	20,51	20,45	20,47	20,42	20,37	20,45	20,46	20,48	20,42	20,43	20,50	20,47	20,42	20,43	20,49	20,45	20,36	20,34	20,39	20,41	20,41	20,42	20,45	20,39	20,36	20,42	20,42	20,40	20,41	20,34	20,38	20,42	20,46	20,45	20,44	20,47	20,43	20,33	20,31	20,35	20,47	20,46	20,42	20,36	20,38	20,39	20,34	20,43	20,46	20,42	20,36	20,36	20,39	20,38	20,31	20,42	20,40	20,33	20,29	20,31	20,39	20,41	20,40	20,35	20,34	20,31	20,34	20,35	20,38	20,32	20,37	20,40	20,36	20,44	20,38	20,30	20,28	20,27	20,38	20,24	20,30	20,40	20,34	20,36	20,39	20,30	20,25	20,41	20,39	20,33	20,22	20,31	20,34	20,28	20,32	20,41	20,40	20,28	20,31	20,43	20,43	20,43	20,37	20,37	20,32	20,32	20,29	20,38	20,36	20,29	20,31	20,35	20,33	20,29	20,34	20,31	20,22	20,27	20,26	20,30	20,33	20,31	20,31	20,27	20,26	20,24	20,28	20,31	20,27	20,29	20,35	20,36	20,35	20,35	20,34	20,30	20,28	20,36	20,35	20,40	20,35	20,32	20,31	20,29	20,31	20,38	20,32	20,40	20,31	20,33	20,36	20,46	20,36	20,25	20,24	20,39	20,41	20,29	20,30	20,32	20,31	20,38	20,37	20,24	20,23	20,26	20,29	20,29	20,31	20,22	20,22	20,30	20,41	20,34	20,31	20,31	20,43	20,32	20,24	20,28	20,29	20,23	20,25	20,27	20,21	20,37	20,32	20,26	20,37	20,31	20,22	20,24	20,28	20,32	20,34	20,24	20,16	20,25	20,18	20,29	20,35	20,35	20,29	20,25	20,26	20,29	20,28	20,32	20,32	20,31	20,27	20,23	20,18	20,20	20,22	20,21	20,19	20,20	
20,47	20,36	20,28	20,22	20,27	20,35	20,29	20,27	20,25	20,32	20,46	20,40	20,29	20,30	20,35	20,31	20,27	20,20	20,20	20,21	20,22	20,42	20,45	20,43	20,40	20,35	20,32	20,37	20,30	20,31	20,36	20,36	20,34	20,27	20,31	20,26	20,25	20,30	20,33	20,28	20,36	20,33	20,29	20,39	20,38	20,44	20,41	20,40	20,26	20,19	20,30	20,47	20,34	20,36	20,32	20,22	20,25	20,35	20,32	20,36	20,32	20,26	20,38	20,44	20,34	20,39	20,40	20,32	20,27	20,21	20,30	20,46	20,41	20,36	20,34	20,34	20,32	20,27	20,39	20,29	20,32	20,34	20,30	20,33	20,41	20,33	20,30	20,32	20,34	20,36	20,43	20,36	20,38	20,49	20,35	20,24	20,32	20,35	20,41	20,42	20,37	20,31	20,38	20,36	20,42	20,41	20,40	20,46	20,41	20,43	20,43	20,38	20,42	20,45	20,42	20,36	20,39	20,28	20,34	20,45	20,45	20,50	20,44	20,40	20,36	20,35	20,35	20,36	20,40	20,44	20,42	20,42	20,38	20,36	20,40	20,40	20,38	20,39	20,38	20,40	20,39	20,39	20,36	20,40	20,45	20,39	20,42	20,45	20,43	20,43	20,39	20,37	20,27	20,31	20,39	20,44	20,30	20,34	20,44	20,40	20,47	20,38	20,39	20,39	20,42	20,40	20,37	20,39	20,42	20,41	20,44	20,49	20,43	20,38	20,42	20,40	20,41	20,46	20,47	20,38	20,37	20,46	20,50	20,49	20,45	20,55	20,50	20,45	20,42	20,39	20,49	20,37	20,35	20,43	20,41	20,44	20,50	20,48	20,43	20,42	20,40	20,43	20,45	20,47	20,42	20,41	20,48	20,49	20,54	20,51	20,50	20,52	20,46	20,49	20,51	20,50	20,53	20,50	20,52	20,49	20,52	20,58	20,61	20,51	20,47	20,41	20,48	20,54	20,55	20,52	20,49	20,50	20,52	20,53	20,54	20,54	20,57	20,53	20,52	20,55	20,58	20,51	20,44	20,54	20,51	20,55	20,58	20,57	20,59	20,65	20,58	20,48	20,53	20,50	20,53	20,55	20,60	20,67	20,62	20,53	20,57	20,63	20,59	20,63	20,62	20,62	20,59	20,64	20,62	20,55	20,55	20,53	20,59	20,63	20,67	20,60	20,62	20,54	20,54	20,60	20,62	20,63	20,60	20,57	20,59	20,66	20,70	20,61	20,59	20,64	20,63	20,59	20,57	20,62	20,63	20,61	20,54	20,62	20,63	20,60	20,64	20,56	20,55	20,54	20,56	20,54	20,49	20,59	20,57	20,58	20,58	20,62	20,59	20,59	20,61	20,49	20,52	20,65	20,62	20,60	20,55	20,60	20,58	20,52	20,61	20,63	20,66	20,65	20,57	20,54	20,56	20,49	20,62	20,70	20,66	20,66	20,64	20,61	20,53	20,61	20,64	20,61	20,52	20,60	20,69	20,63	20,53	20,49	20,55	20,59	20,57	20,58	20,57	20,51	20,55	20,53	20,55	20,68	20,60	20,54	20,56	20,55	20,47	20,49	20,56	20,52	20,53	20,58	20,67	20,66	20,67	20,57	20,59	20,58	20,58	20,60	20,62	20,58	20,54	20,58	20,61	20,60	20,58	20,56	20,60	20,52	20,49	20,57	20,55	20,55	20,56	20,60	20,50	20,50	20,48	20,48	20,57	20,66	20,57	20,59	20,52	20,47	20,49	20,57	20,49	20,43	20,46	20,45	20,46	20,40	20,49	20,59	20,58	20,58	20,55	20,45	20,46	20,51	20,54	20,49	20,56	20,53	20,54	20,47	20,48	20,48	20,41	20,44	20,43	20,47	20,50	20,45	20,46	20,41	20,42	20,46	20,52	20,46	20,33	20,35	20,42	20,38	20,39	20,40	20,45	20,46	20,46	20,46	20,42	20,49	20,43	20,37	20,35	20,42	20,45	20,46	20,47	20,47	20,49	20,36	20,38	20,41	20,44	20,40	20,40	20,40	20,37	20,42	20,34	20,35	20,45	20,46	20,31	20,30	20,41	20,38	20,28	20,35	20,43	20,27	20,30	20,40	20,41	20,39	20,39	20,40	20,37	20,34	20,35	20,32	20,27	20,34	20,38	20,28	20,37	20,45	20,42	20,41	20,32	20,35	20,30	20,27	20,22	20,36	20,37	20,34	20,44	20,41	20,29	20,36	20,43	20,34	20,31	20,40	20,44	20,35	20,36	20,35	20,39	20,32	20,32	20,37	20,37	20,42	20,39	20,40	20,26	20,30	20,29	20,30	20,29	20,26	20,21	20,22	20,28	20,31	20,44	20,37	20,24	20,23	20,32	20,31	20,28	20,26	20,30	20,30	20,32	20,27	20,34	20,33	20,35	20,30	20,34	20,34	20,34	20,33	20,34	20,29	20,27	20,30	20,34	20,43	20,35	20,33	20,32	20,24	20,34	20,43	20,41	20,41	20,30	20,18	20,23	20,34	20,32	20,26	20,18	20,35	20,42	20,33	20,28	20,34	20,29	20,33	20,32	20,27	20,24	20,21	20,24	20,31	20,26	20,28	20,22	20,22	20,37	20,34	20,32	20,32	20,29	20,28	20,26	20,28	20,22	20,22	20,32	20,25	20,16	20,30	20,24	20,21	20,24	20,24	20,24	20,24	20,25	20,33	20,32	20,23	20,25	20,26	20,28	20,30	20,26	20,18	20,14	20,23	20,26	20,24	20,24	20,26	20,39	20,33	20,21	20,19	20,19	20,15	20,19	20,23	20,21	20,23	
20,36	20,31	20,15	20,23	20,27	20,30	20,29	20,37	20,35	20,44	20,42	20,33	20,17	20,33	20,33	20,33	20,31	20,24	20,27	20,26	20,23	20,31	20,34	20,33	20,36	20,37	20,39	20,39	20,27	20,26	20,37	20,44	20,27	20,29	20,31	20,30	20,29	20,26	20,26	20,27	20,33	20,35	20,38	20,34	20,35	20,37	20,41	20,38	20,28	20,28	20,30	20,35	20,30	20,30	20,35	20,22	20,32	20,37	20,33	20,37	20,35	20,28	20,30	20,35	20,33	20,41	20,36	20,29	20,30	20,27	20,32	20,40	20,42	20,32	20,29	20,37	20,39	20,34	20,38	20,34	20,34	20,34	20,31	20,40	20,38	20,35	20,38	20,33	20,38	20,39	20,41	20,32	20,37	20,43	20,42	20,31	20,31	20,39	20,38	20,33	20,38	20,35	20,32	20,28	20,33	20,40	20,38	20,41	20,50	20,46	20,48	20,40	20,35	20,46	20,41	20,44	20,44	20,42	20,50	20,44	20,38	20,42	20,43	20,39	20,33	20,39	20,49	20,33	20,41	20,49	20,35	20,43	20,39	20,30	20,43	20,44	20,34	20,40	20,38	20,48	20,42	20,37	20,37	20,46	20,45	20,38	20,40	20,48	20,43	20,44	20,41	20,38	20,31	20,35	20,43	20,44	20,37	20,39	20,44	20,35	20,41	20,44	20,36	20,34	20,34	20,37	20,42	20,39	20,41	20,45	20,48	20,49	20,40	20,43	20,45	20,43	20,47	20,41	20,50	20,43	20,39	20,43	20,47	20,47	20,47	20,50	20,49	20,41	20,41	20,42	20,33	20,45	20,52	20,47	20,44	20,43	20,45	20,46	20,43	20,37	20,44	20,48	20,44	20,44	20,43	20,36	20,46	20,47	20,53	20,55	20,48	20,52	20,43	20,47	20,47	20,45	20,44	20,49	20,53	20,54	20,54	20,52	20,56	20,51	20,44	20,48	20,51	20,61	20,62	20,56	20,53	20,61	20,55	20,55	20,51	20,59	20,59	20,56	20,51	20,53	20,54	20,41	20,44	20,50	20,51	20,50	20,61	20,64	20,61	20,61	20,58	20,50	20,56	20,60	20,54	20,56	20,66	20,67	20,53	20,45	20,51	20,59	20,62	20,65	20,60	20,59	20,59	20,53	20,65	20,55	20,57	20,55	20,53	20,57	20,57	20,62	20,62	20,55	20,60	20,66	20,61	20,57	20,59	20,64	20,60	20,63	20,66	20,63	20,65	20,64	20,61	20,58	20,56	20,62	20,66	20,61	20,57	20,63	20,66	20,62	20,63	20,53	20,54	20,61	20,56	20,52	20,60	20,57	20,53	20,55	20,63	20,59	20,51	20,58	20,56	20,53	20,57	20,60	20,61	20,57	20,56	20,57	20,55	20,51	20,56	20,67	20,66	20,62	20,57	20,55	20,54	20,57	20,62	20,68	20,71	20,67	20,64	20,58	20,45	20,52	20,64	20,68	20,59	20,57	20,69	20,61	20,57	20,51	20,51	20,61	20,62	20,54	20,55	20,51	20,56	20,56	20,58	20,68	20,59	20,51	20,62	20,56	20,52	20,45	20,51	20,58	20,57	20,54	20,57	20,68	20,71	20,60	20,61	20,66	20,69	20,61	20,62	20,52	20,60	20,64	20,62	20,63	20,62	20,55	20,65	20,61	20,53	20,57	20,52	20,57	20,60	20,55	20,55	20,55	20,51	20,51	20,59	20,64	20,68	20,64	20,65	20,48	20,47	20,58	20,53	20,51	20,51	20,45	20,49	20,45	20,43	20,59	20,60	20,51	20,44	20,46	20,48	20,50	20,50	20,45	20,42	20,51	20,50	20,52	20,47	20,51	20,53	20,48	20,37	20,41	20,49	20,49	20,45	20,38	20,43	20,43	20,44	20,47	20,36	20,34	20,47	20,44	20,39	20,39	20,40	20,45	20,46	20,40	20,39	20,43	20,41	20,41	20,45	20,36	20,44	20,39	20,44	20,47	20,51	20,41	20,44	20,48	20,40	20,36	20,32	20,35	20,41	20,37	20,32	20,40	20,43	20,46	20,41	20,33	20,43	20,44	20,43	20,46	20,44	20,30	20,29	20,36	20,44	20,44	20,41	20,32	20,35	20,30	20,34	20,31	20,34	20,42	20,42	20,36	20,34	20,42	20,41	20,43	20,33	20,32	20,37	20,33	20,35	20,26	20,33	20,37	20,41	20,46	20,39	20,39	20,42	20,33	20,25	20,38	20,46	20,42	20,38	20,38	20,37	20,36	20,37	20,39	20,35	20,34	20,33	20,35	20,24	20,23	20,35	20,30	20,34	20,29	20,30	20,22	20,27	20,31	20,38	20,42	20,34	20,26	20,31	20,30	20,24	20,21	20,32	20,33	20,40	20,39	20,32	20,30	20,35	20,39	20,30	20,26	20,30	20,28	20,28	20,31	20,27	20,36	20,29	20,32	20,34	20,40	20,35	20,31	20,25	20,37	20,39	20,33	20,29	20,27	20,25	20,31	20,28	20,27	20,27	20,40	20,40	20,34	20,25	20,25	20,36	20,32	20,33	20,35	20,27	20,31	20,22	20,25	20,28	20,28	20,33	20,26	20,25	20,27	20,30	20,31	20,23	20,26	20,30	20,31	20,18	20,26	20,33	20,30	20,14	20,26	20,33	20,27	20,23	20,24	20,29	20,28	20,29	20,33	20,32	20,21	20,20	20,31	20,30	20,39	20,30	20,17	20,19	20,11	20,19	20,25	20,23	20,25	20,32	20,32	20,14	20,12	20,23	20,20	20,24	20,31	20,36	20,38	
20,30	20,33	20,21	20,23	20,31	20,36	20,27	20,32	20,39	20,39	20,38	20,33	20,29	20,37	20,30	20,27	20,37	20,34	20,47	20,40	20,31	20,28	20,28	20,31	20,37	20,33	20,36	20,39	20,34	20,30	20,35	20,39	20,26	20,31	20,29	20,39	20,29	20,19	20,23	20,29	20,31	20,29	20,36	20,37	20,37	20,37	20,28	20,27	20,24	20,24	20,34	20,35	20,34	20,33	20,31	20,28	20,34	20,42	20,36	20,38	20,45	20,40	20,41	20,42	20,32	20,35	20,32	20,32	20,42	20,35	20,39	20,44	20,36	20,37	20,44	20,44	20,45	20,39	20,37	20,35	20,30	20,33	20,28	20,31	20,33	20,31	20,36	20,34	20,39	20,46	20,38	20,41	20,31	20,39	20,35	20,40	20,33	20,39	20,36	20,39	20,42	20,41	20,40	20,34	20,34	20,37	20,42	20,38	20,43	20,47	20,45	20,45	20,41	20,41	20,42	20,45	20,46	20,44	20,48	20,50	20,35	20,37	20,40	20,41	20,36	20,44	20,51	20,42	20,50	20,48	20,39	20,39	20,38	20,36	20,45	20,45	20,41	20,48	20,49	20,43	20,48	20,35	20,35	20,44	20,43	20,43	20,42	20,45	20,45	20,41	20,38	20,37	20,37	20,41	20,46	20,40	20,35	20,39	20,43	20,38	20,36	20,39	20,34	20,35	20,40	20,41	20,44	20,43	20,38	20,52	20,55	20,49	20,48	20,52	20,51	20,46	20,41	20,45	20,47	20,44	20,44	20,45	20,35	20,43	20,50	20,51	20,48	20,41	20,42	20,39	20,34	20,40	20,46	20,49	20,50	20,48	20,44	20,38	20,43	20,39	20,41	20,53	20,43	20,42	20,43	20,44	20,47	20,49	20,52	20,59	20,50	20,48	20,46	20,48	20,42	20,42	20,50	20,52	20,54	20,53	20,50	20,50	20,45	20,49	20,50	20,52	20,48	20,52	20,63	20,59	20,49	20,61	20,62	20,57	20,54	20,63	20,63	20,55	20,59	20,54	20,53	20,44	20,56	20,60	20,51	20,48	20,55	20,57	20,65	20,63	20,56	20,57	20,59	20,62	20,57	20,60	20,58	20,61	20,50	20,48	20,58	20,60	20,65	20,61	20,61	20,57	20,59	20,57	20,63	20,60	20,59	20,61	20,53	20,57	20,57	20,59	20,65	20,56	20,53	20,60	20,62	20,57	20,58	20,69	20,71	20,57	20,58	20,57	20,63	20,61	20,57	20,54	20,57	20,66	20,65	20,59	20,63	20,66	20,65	20,63	20,60	20,52	20,53	20,60	20,61	20,55	20,60	20,61	20,56	20,54	20,55	20,55	20,50	20,58	20,55	20,53	20,60	20,64	20,58	20,58	20,60	20,64	20,64	20,59	20,57	20,59	20,68	20,62	20,59	20,59	20,62	20,59	20,63	20,62	20,63	20,60	20,59	20,60	20,54	20,56	20,62	20,70	20,61	20,58	20,66	20,57	20,61	20,54	20,55	20,66	20,63	20,63	20,60	20,58	20,62	20,58	20,56	20,68	20,53	20,55	20,69	20,59	20,49	20,44	20,60	20,61	20,61	20,65	20,59	20,65	20,65	20,60	20,58	20,58	20,62	20,65	20,65	20,58	20,61	20,62	20,57	20,57	20,64	20,57	20,67	20,65	20,51	20,50	20,56	20,56	20,62	20,57	20,54	20,52	20,58	20,60	20,62	20,61	20,66	20,64	20,64	20,58	20,50	20,59	20,51	20,54	20,54	20,46	20,46	20,51	20,52	20,61	20,65	20,53	20,44	20,42	20,45	20,46	20,49	20,47	20,47	20,46	20,45	20,43	20,37	20,42	20,43	20,46	20,42	20,45	20,43	20,45	20,52	20,44	20,41	20,43	20,44	20,42	20,40	20,37	20,50	20,51	20,44	20,40	20,45	20,50	20,47	20,41	20,39	20,40	20,41	20,38	20,39	20,40	20,43	20,40	20,40	20,49	20,49	20,46	20,45	20,49	20,47	20,44	20,33	20,37	20,41	20,43	20,37	20,43	20,43	20,46	20,51	20,43	20,41	20,42	20,42	20,44	20,41	20,35	20,33	20,34	20,32	20,42	20,49	20,37	20,39	20,41	20,37	20,30	20,30	20,34	20,31	20,33	20,34	20,33	20,31	20,38	20,34	20,25	20,37	20,38	20,40	20,35	20,36	20,39	20,46	20,40	20,33	20,28	20,30	20,30	20,24	20,36	20,37	20,38	20,40	20,37	20,34	20,43	20,45	20,46	20,42	20,41	20,39	20,38	20,24	20,24	20,30	20,30	20,30	20,30	20,25	20,29	20,30	20,26	20,28	20,36	20,41	20,27	20,30	20,32	20,24	20,19	20,20	20,30	20,20	20,28	20,34	20,26	20,34	20,42	20,34	20,20	20,32	20,37	20,28	20,28	20,35	20,36	20,27	20,35	20,37	20,33	20,42	20,39	20,27	20,26	20,30	20,36	20,33	20,27	20,28	20,41	20,36	20,22	20,29	20,39	20,38	20,30	20,30	20,29	20,32	20,39	20,38	20,33	20,21	20,23	20,26	20,22	20,27	20,29	20,33	20,31	20,25	20,23	20,23	20,30	20,21	20,20	20,23	20,23	20,20	20,25	20,31	20,29	20,22	20,32	20,29	20,23	20,38	20,31	20,24	20,23	20,25	20,32	20,31	20,31	20,21	20,23	20,26	20,30	20,27	20,19	20,19	20,15	20,15	20,18	20,24	20,20	20,24	20,30	20,28	20,14	20,23	20,29	20,26	20,32	20,35	20,36	
20,27	20,35	20,31	20,29	20,27	20,28	20,27	20,34	20,34	20,27	20,28	20,36	20,37	20,40	20,30	20,28	20,33	20,34	20,28	20,30	20,29	20,27	20,34	20,34	20,31	20,32	20,32	20,33	20,37	20,37	20,41	20,44	20,39	20,32	20,25	20,35	20,37	20,25	20,36	20,32	20,32	20,34	20,39	20,41	20,38	20,43	20,36	20,29	20,32	20,30	20,32	20,35	20,41	20,32	20,25	20,31	20,42	20,36	20,29	20,34	20,39	20,32	20,37	20,45	20,38	20,33	20,35	20,32	20,45	20,38	20,37	20,45	20,32	20,40	20,43	20,41	20,42	20,43	20,38	20,34	20,28	20,29	20,32	20,34	20,34	20,32	20,37	20,39	20,36	20,49	20,42	20,33	20,43	20,33	20,38	20,41	20,39	20,37	20,34	20,32	20,43	20,37	20,43	20,42	20,35	20,33	20,37	20,44	20,39	20,48	20,38	20,34	20,39	20,45	20,51	20,50	20,44	20,36	20,38	20,46	20,49	20,41	20,42	20,39	20,33	20,39	20,45	20,39	20,41	20,41	20,37	20,39	20,34	20,36	20,41	20,44	20,41	20,50	20,47	20,38	20,39	20,39	20,41	20,44	20,42	20,51	20,42	20,45	20,47	20,44	20,37	20,31	20,38	20,44	20,50	20,50	20,41	20,39	20,34	20,41	20,39	20,37	20,40	20,40	20,45	20,47	20,38	20,37	20,37	20,47	20,51	20,48	20,49	20,55	20,50	20,55	20,49	20,43	20,46	20,40	20,38	20,43	20,48	20,48	20,44	20,58	20,54	20,49	20,46	20,43	20,36	20,40	20,35	20,38	20,50	20,60	20,52	20,43	20,44	20,51	20,46	20,51	20,48	20,42	20,48	20,44	20,50	20,46	20,46	20,55	20,51	20,44	20,46	20,49	20,39	20,44	20,54	20,56	20,58	20,51	20,51	20,54	20,48	20,47	20,51	20,50	20,59	20,57	20,64	20,61	20,47	20,60	20,65	20,60	20,52	20,61	20,61	20,56	20,61	20,64	20,53	20,44	20,54	20,65	20,60	20,55	20,61	20,58	20,61	20,69	20,60	20,56	20,58	20,51	20,57	20,62	20,62	20,49	20,53	20,54	20,57	20,62	20,69	20,69	20,62	20,58	20,60	20,61	20,68	20,60	20,66	20,65	20,59	20,64	20,68	20,65	20,58	20,49	20,53	20,60	20,62	20,59	20,54	20,64	20,71	20,57	20,55	20,56	20,57	20,67	20,57	20,54	20,65	20,64	20,65	20,61	20,69	20,69	20,61	20,62	20,63	20,54	20,57	20,63	20,57	20,59	20,64	20,55	20,55	20,64	20,57	20,57	20,59	20,60	20,64	20,67	20,68	20,56	20,57	20,63	20,52	20,64	20,68	20,64	20,61	20,68	20,72	20,70	20,62	20,54	20,53	20,55	20,57	20,66	20,71	20,59	20,63	20,60	20,53	20,62	20,66	20,65	20,62	20,58	20,66	20,61	20,58	20,63	20,61	20,71	20,65	20,64	20,68	20,60	20,64	20,63	20,59	20,64	20,56	20,61	20,71	20,63	20,52	20,56	20,64	20,73	20,64	20,66	20,68	20,70	20,69	20,61	20,64	20,65	20,60	20,58	20,62	20,64	20,67	20,61	20,60	20,52	20,55	20,57	20,61	20,55	20,53	20,54	20,61	20,58	20,57	20,55	20,54	20,50	20,49	20,48	20,63	20,63	20,58	20,58	20,62	20,55	20,50	20,56	20,51	20,51	20,51	20,46	20,50	20,47	20,45	20,53	20,57	20,53	20,47	20,42	20,47	20,52	20,54	20,51	20,48	20,46	20,48	20,47	20,47	20,51	20,52	20,48	20,45	20,52	20,51	20,45	20,44	20,45	20,45	20,47	20,44	20,44	20,50	20,44	20,44	20,43	20,41	20,42	20,52	20,51	20,48	20,51	20,42	20,40	20,42	20,36	20,40	20,41	20,44	20,45	20,47	20,47	20,45	20,44	20,36	20,42	20,49	20,53	20,44	20,48	20,44	20,42	20,37	20,41	20,43	20,43	20,51	20,47	20,39	20,33	20,39	20,38	20,38	20,34	20,46	20,45	20,36	20,35	20,42	20,32	20,34	20,45	20,46	20,40	20,25	20,24	20,27	20,22	20,35	20,36	20,27	20,30	20,30	20,33	20,37	20,36	20,29	20,34	20,34	20,33	20,35	20,39	20,30	20,33	20,32	20,30	20,24	20,34	20,31	20,35	20,39	20,36	20,40	20,39	20,40	20,38	20,44	20,42	20,38	20,29	20,33	20,35	20,29	20,31	20,37	20,30	20,23	20,26	20,34	20,38	20,37	20,38	20,36	20,32	20,31	20,31	20,31	20,26	20,24	20,31	20,30	20,28	20,32	20,33	20,34	20,36	20,35	20,25	20,30	20,40	20,35	20,27	20,31	20,25	20,30	20,36	20,36	20,32	20,40	20,41	20,33	20,29	20,32	20,37	20,35	20,21	20,24	20,36	20,36	20,29	20,32	20,40	20,28	20,25	20,35	20,39	20,30	20,33	20,33	20,36	20,27	20,29	20,31	20,25	20,32	20,39	20,36	20,33	20,30	20,30	20,26	20,21	20,24	20,28	20,31	20,28	20,29	20,27	20,27	20,29	20,31	20,33	20,25	20,16	20,26	20,32	20,20	20,16	20,31	20,38	20,29	20,29	20,25	20,19	20,31	20,23	20,22	20,27	20,26	20,25	20,26	20,26	20,29	20,19	20,19	20,24	20,17	20,20	20,28	20,24	20,30	20,23	20,26	20,24	
20,25	20,26	20,25	20,25	20,32	20,36	20,34	20,34	20,29	20,23	20,30	20,31	20,19	20,27	20,36	20,29	20,20	20,30	20,27	20,27	20,29	20,29	20,34	20,24	20,31	20,32	20,29	20,19	20,31	20,40	20,41	20,50	20,53	20,34	20,24	20,32	20,38	20,33	20,35	20,39	20,27	20,30	20,39	20,42	20,43	20,43	20,36	20,26	20,32	20,37	20,35	20,32	20,40	20,32	20,31	20,31	20,48	20,39	20,26	20,32	20,37	20,26	20,31	20,38	20,39	20,32	20,34	20,38	20,42	20,31	20,29	20,38	20,42	20,35	20,30	20,28	20,39	20,43	20,36	20,42	20,38	20,29	20,30	20,37	20,35	20,27	20,30	20,36	20,31	20,38	20,47	20,35	20,38	20,35	20,26	20,34	20,39	20,41	20,33	20,34	20,40	20,40	20,37	20,35	20,30	20,30	20,37	20,41	20,40	20,38	20,38	20,34	20,35	20,51	20,61	20,45	20,44	20,38	20,36	20,40	20,45	20,44	20,43	20,36	20,31	20,40	20,38	20,37	20,39	20,44	20,39	20,34	20,35	20,37	20,43	20,41	20,41	20,44	20,33	20,43	20,43	20,38	20,38	20,34	20,38	20,52	20,45	20,47	20,46	20,46	20,45	20,38	20,45	20,52	20,56	20,53	20,44	20,45	20,41	20,45	20,47	20,43	20,40	20,48	20,43	20,40	20,39	20,44	20,46	20,43	20,43	20,40	20,36	20,41	20,48	20,55	20,54	20,44	20,39	20,40	20,37	20,45	20,46	20,48	20,44	20,52	20,52	20,50	20,52	20,44	20,35	20,43	20,43	20,39	20,45	20,55	20,55	20,44	20,50	20,46	20,45	20,49	20,42	20,41	20,44	20,45	20,56	20,53	20,49	20,45	20,50	20,44	20,36	20,46	20,45	20,51	20,54	20,54	20,60	20,57	20,47	20,51	20,56	20,58	20,63	20,58	20,65	20,67	20,67	20,58	20,53	20,63	20,65	20,56	20,53	20,57	20,55	20,50	20,56	20,54	20,49	20,52	20,51	20,61	20,54	20,48	20,57	20,58	20,57	20,71	20,60	20,51	20,60	20,55	20,56	20,62	20,64	20,59	20,56	20,50	20,55	20,59	20,59	20,67	20,63	20,60	20,61	20,54	20,58	20,57	20,61	20,62	20,56	20,66	20,67	20,56	20,60	20,58	20,55	20,61	20,65	20,62	20,59	20,61	20,69	20,66	20,65	20,58	20,58	20,65	20,60	20,58	20,59	20,64	20,65	20,58	20,58	20,61	20,64	20,58	20,58	20,58	20,59	20,63	20,64	20,61	20,66	20,63	20,59	20,65	20,61	20,58	20,63	20,68	20,70	20,70	20,71	20,66	20,54	20,59	20,61	20,65	20,72	20,64	20,64	20,66	20,71	20,67	20,62	20,57	20,53	20,56	20,55	20,64	20,80	20,67	20,64	20,62	20,56	20,60	20,64	20,68	20,61	20,55	20,60	20,62	20,60	20,63	20,68	20,67	20,68	20,71	20,68	20,61	20,60	20,62	20,68	20,66	20,60	20,56	20,64	20,58	20,49	20,59	20,65	20,71	20,71	20,64	20,65	20,69	20,67	20,62	20,61	20,62	20,61	20,60	20,60	20,58	20,63	20,62	20,61	20,54	20,53	20,53	20,64	20,48	20,47	20,62	20,68	20,61	20,53	20,55	20,52	20,48	20,57	20,56	20,66	20,65	20,58	20,53	20,59	20,64	20,56	20,59	20,55	20,50	20,54	20,47	20,46	20,51	20,50	20,48	20,51	20,51	20,46	20,49	20,50	20,52	20,47	20,46	20,47	20,49	20,55	20,47	20,48	20,54	20,55	20,55	20,45	20,47	20,54	20,47	20,41	20,39	20,40	20,48	20,42	20,36	20,44	20,44	20,40	20,35	20,34	20,40	20,49	20,45	20,45	20,51	20,43	20,32	20,41	20,41	20,42	20,45	20,41	20,48	20,49	20,44	20,31	20,38	20,39	20,34	20,37	20,48	20,44	20,46	20,45	20,38	20,34	20,39	20,47	20,42	20,33	20,33	20,33	20,37	20,40	20,49	20,40	20,38	20,36	20,41	20,41	20,43	20,42	20,29	20,29	20,35	20,42	20,40	20,19	20,22	20,38	20,28	20,36	20,40	20,28	20,27	20,28	20,37	20,40	20,35	20,30	20,26	20,24	20,29	20,37	20,33	20,34	20,33	20,34	20,37	20,25	20,33	20,31	20,26	20,31	20,34	20,41	20,28	20,32	20,36	20,35	20,36	20,31	20,35	20,35	20,33	20,33	20,30	20,34	20,33	20,29	20,31	20,37	20,41	20,41	20,38	20,27	20,30	20,33	20,29	20,33	20,29	20,28	20,33	20,40	20,42	20,36	20,35	20,33	20,31	20,34	20,31	20,32	20,29	20,31	20,29	20,33	20,26	20,29	20,33	20,28	20,29	20,36	20,38	20,33	20,27	20,26	20,29	20,33	20,17	20,22	20,37	20,31	20,24	20,30	20,32	20,28	20,27	20,27	20,34	20,29	20,31	20,32	20,30	20,41	20,34	20,36	20,35	20,32	20,28	20,26	20,38	20,30	20,19	20,30	20,35	20,29	20,34	20,32	20,32	20,33	20,25	20,29	20,30	20,37	20,38	20,32	20,17	20,24	20,24	20,25	20,20	20,30	20,39	20,35	20,35	20,16	20,27	20,28	20,21	20,17	20,24	20,22	20,25	20,33	20,30	20,33	20,25	20,18	20,28	20,13	20,18	20,26	20,17	20,19	20,20	20,23	20,32	
20,30	20,36	20,26	20,23	20,31	20,35	20,32	20,37	20,33	20,34	20,39	20,34	20,23	20,23	20,35	20,32	20,28	20,25	20,41	20,41	20,35	20,26	20,35	20,30	20,30	20,39	20,38	20,42	20,33	20,37	20,35	20,39	20,44	20,34	20,29	20,35	20,29	20,33	20,38	20,37	20,33	20,28	20,28	20,28	20,38	20,37	20,29	20,26	20,32	20,36	20,38	20,34	20,34	20,29	20,25	20,21	20,29	20,33	20,24	20,31	20,34	20,26	20,31	20,34	20,24	20,34	20,36	20,35	20,45	20,39	20,42	20,39	20,36	20,31	20,32	20,29	20,36	20,42	20,39	20,40	20,37	20,34	20,26	20,32	20,36	20,34	20,35	20,32	20,30	20,35	20,43	20,41	20,39	20,34	20,32	20,39	20,27	20,32	20,40	20,47	20,46	20,44	20,33	20,32	20,39	20,44	20,40	20,37	20,40	20,42	20,47	20,45	20,38	20,50	20,53	20,46	20,43	20,50	20,48	20,43	20,44	20,47	20,48	20,46	20,30	20,38	20,33	20,37	20,40	20,45	20,44	20,42	20,43	20,42	20,43	20,45	20,43	20,47	20,38	20,52	20,56	20,51	20,38	20,45	20,47	20,44	20,45	20,48	20,49	20,47	20,42	20,38	20,46	20,53	20,53	20,51	20,44	20,42	20,47	20,49	20,45	20,46	20,49	20,49	20,47	20,41	20,44	20,49	20,45	20,39	20,45	20,40	20,34	20,36	20,36	20,46	20,49	20,48	20,43	20,42	20,47	20,44	20,51	20,46	20,41	20,49	20,49	20,43	20,50	20,46	20,37	20,39	20,44	20,50	20,46	20,53	20,63	20,49	20,47	20,49	20,45	20,52	20,47	20,49	20,40	20,45	20,54	20,54	20,53	20,49	20,48	20,49	20,47	20,46	20,52	20,58	20,59	20,56	20,60	20,56	20,57	20,53	20,60	20,58	20,57	20,57	20,62	20,67	20,63	20,56	20,60	20,57	20,62	20,63	20,53	20,56	20,64	20,58	20,53	20,58	20,49	20,51	20,60	20,61	20,58	20,50	20,55	20,56	20,59	20,63	20,67	20,61	20,60	20,67	20,67	20,65	20,62	20,61	20,59	20,46	20,50	20,56	20,56	20,62	20,60	20,58	20,65	20,65	20,60	20,61	20,63	20,58	20,46	20,55	20,63	20,63	20,58	20,59	20,62	20,67	20,69	20,63	20,54	20,61	20,71	20,67	20,69	20,66	20,57	20,61	20,61	20,59	20,60	20,63	20,68	20,68	20,62	20,67	20,68	20,60	20,57	20,65	20,65	20,64	20,64	20,64	20,63	20,61	20,62	20,63	20,63	20,61	20,62	20,63	20,64	20,66	20,67	20,68	20,67	20,61	20,64	20,61	20,70	20,71	20,63	20,70	20,73	20,66	20,63	20,63	20,65	20,58	20,62	20,61	20,72	20,65	20,58	20,60	20,62	20,68	20,61	20,65	20,61	20,58	20,59	20,64	20,63	20,58	20,61	20,65	20,62	20,64	20,65	20,59	20,57	20,62	20,70	20,71	20,64	20,56	20,61	20,55	20,59	20,63	20,66	20,61	20,64	20,65	20,71	20,70	20,62	20,60	20,61	20,60	20,61	20,63	20,59	20,53	20,58	20,63	20,62	20,59	20,60	20,64	20,66	20,54	20,48	20,61	20,69	20,54	20,50	20,57	20,51	20,51	20,58	20,61	20,62	20,64	20,61	20,59	20,63	20,64	20,60	20,56	20,60	20,58	20,52	20,52	20,55	20,49	20,51	20,57	20,52	20,56	20,58	20,52	20,52	20,50	20,45	20,45	20,51	20,52	20,49	20,47	20,46	20,47	20,44	20,48	20,49	20,51	20,49	20,46	20,46	20,40	20,36	20,49	20,56	20,46	20,40	20,38	20,42	20,46	20,43	20,42	20,40	20,48	20,49	20,43	20,42	20,38	20,44	20,43	20,45	20,42	20,44	20,41	20,53	20,50	20,36	20,34	20,45	20,38	20,37	20,43	20,36	20,33	20,39	20,37	20,36	20,29	20,42	20,39	20,30	20,27	20,31	20,32	20,41	20,47	20,48	20,37	20,36	20,40	20,34	20,44	20,43	20,36	20,36	20,40	20,43	20,38	20,27	20,21	20,34	20,35	20,31	20,31	20,36	20,33	20,32	20,39	20,41	20,39	20,33	20,32	20,35	20,35	20,40	20,40	20,36	20,42	20,28	20,28	20,28	20,30	20,35	20,39	20,35	20,32	20,38	20,26	20,27	20,43	20,35	20,35	20,32	20,30	20,36	20,32	20,26	20,29	20,24	20,28	20,33	20,31	20,37	20,34	20,30	20,36	20,29	20,34	20,32	20,28	20,37	20,35	20,22	20,33	20,38	20,37	20,33	20,30	20,38	20,41	20,38	20,32	20,42	20,34	20,29	20,31	20,40	20,29	20,33	20,34	20,36	20,32	20,28	20,28	20,31	20,30	20,26	20,31	20,33	20,28	20,26	20,40	20,34	20,26	20,29	20,33	20,29	20,31	20,30	20,33	20,33	20,32	20,32	20,29	20,32	20,37	20,25	20,36	20,34	20,29	20,24	20,27	20,28	20,19	20,19	20,27	20,34	20,31	20,23	20,23	20,20	20,33	20,35	20,28	20,21	20,30	20,28	20,15	20,25	20,24	20,28	20,23	20,24	20,33	20,24	20,36	20,29	20,22	20,29	20,27	20,24	20,19	20,20	20,17	20,26	20,25	20,34	20,31	20,19	20,21	20,23	20,23	20,18	20,10	20,20	20,22	20,34	20,37	
20,35	20,35	20,24	20,22	20,24	20,23	20,31	20,33	20,42	20,40	20,37	20,33	20,28	20,29	20,28	20,35	20,25	20,31	20,39	20,39	20,36	20,33	20,32	20,44	20,42	20,35	20,41	20,32	20,33	20,30	20,29	20,38	20,37	20,28	20,31	20,39	20,30	20,32	20,34	20,37	20,42	20,39	20,29	20,30	20,49	20,41	20,28	20,25	20,33	20,33	20,31	20,33	20,46	20,41	20,39	20,31	20,33	20,33	20,32	20,37	20,35	20,29	20,28	20,38	20,34	20,39	20,38	20,34	20,40	20,38	20,40	20,46	20,31	20,32	20,33	20,35	20,41	20,46	20,32	20,36	20,40	20,35	20,33	20,26	20,34	20,35	20,38	20,33	20,30	20,36	20,45	20,37	20,31	20,37	20,38	20,41	20,29	20,27	20,38	20,45	20,51	20,44	20,27	20,29	20,34	20,40	20,42	20,40	20,38	20,43	20,54	20,51	20,44	20,41	20,42	20,38	20,40	20,52	20,49	20,43	20,42	20,47	20,43	20,57	20,38	20,38	20,44	20,42	20,44	20,43	20,37	20,43	20,51	20,47	20,42	20,40	20,44	20,51	20,43	20,47	20,46	20,46	20,39	20,46	20,50	20,47	20,41	20,42	20,46	20,47	20,49	20,41	20,47	20,52	20,56	20,46	20,45	20,43	20,36	20,43	20,40	20,45	20,42	20,47	20,45	20,37	20,41	20,46	20,43	20,41	20,43	20,45	20,47	20,42	20,44	20,41	20,40	20,41	20,43	20,40	20,44	20,43	20,47	20,48	20,44	20,50	20,48	20,43	20,38	20,45	20,42	20,41	20,37	20,43	20,49	20,49	20,50	20,50	20,47	20,47	20,49	20,49	20,51	20,52	20,49	20,42	20,54	20,53	20,51	20,50	20,47	20,54	20,52	20,51	20,50	20,56	20,59	20,64	20,57	20,55	20,58	20,50	20,48	20,49	20,49	20,52	20,57	20,60	20,62	20,58	20,60	20,64	20,58	20,61	20,51	20,51	20,61	20,66	20,62	20,68	20,55	20,48	20,60	20,65	20,53	20,59	20,65	20,66	20,59	20,61	20,66	20,69	20,72	20,76	20,80	20,71	20,65	20,68	20,64	20,61	20,54	20,55	20,60	20,64	20,59	20,58	20,66	20,66	20,69	20,65	20,68	20,66	20,51	20,55	20,65	20,59	20,61	20,63	20,60	20,69	20,64	20,63	20,57	20,62	20,75	20,65	20,63	20,59	20,60	20,64	20,64	20,63	20,67	20,65	20,64	20,59	20,67	20,75	20,69	20,67	20,64	20,66	20,69	20,68	20,70	20,62	20,66	20,63	20,62	20,62	20,62	20,60	20,62	20,65	20,62	20,60	20,63	20,66	20,71	20,68	20,62	20,63	20,66	20,65	20,60	20,64	20,67	20,63	20,69	20,74	20,68	20,58	20,57	20,63	20,74	20,70	20,61	20,63	20,64	20,67	20,66	20,67	20,63	20,65	20,66	20,70	20,66	20,64	20,63	20,59	20,60	20,61	20,66	20,65	20,65	20,58	20,58	20,65	20,62	20,67	20,65	20,63	20,64	20,62	20,61	20,64	20,65	20,64	20,64	20,74	20,65	20,60	20,64	20,67	20,68	20,62	20,58	20,60	20,62	20,67	20,61	20,62	20,59	20,64	20,67	20,65	20,54	20,62	20,65	20,62	20,56	20,60	20,61	20,57	20,60	20,58	20,52	20,58	20,54	20,62	20,68	20,63	20,59	20,54	20,51	20,57	20,58	20,49	20,54	20,48	20,49	20,57	20,55	20,49	20,58	20,52	20,49	20,54	20,53	20,46	20,52	20,52	20,49	20,49	20,54	20,46	20,42	20,50	20,43	20,45	20,44	20,44	20,49	20,49	20,44	20,48	20,51	20,55	20,47	20,49	20,55	20,47	20,47	20,41	20,39	20,42	20,46	20,43	20,37	20,38	20,44	20,40	20,41	20,39	20,40	20,38	20,36	20,48	20,47	20,30	20,37	20,41	20,43	20,41	20,38	20,35	20,31	20,30	20,36	20,34	20,37	20,45	20,35	20,29	20,33	20,35	20,37	20,38	20,37	20,39	20,30	20,37	20,26	20,37	20,45	20,30	20,37	20,40	20,44	20,43	20,38	20,31	20,28	20,29	20,30	20,32	20,33	20,33	20,40	20,45	20,41	20,37	20,29	20,35	20,41	20,39	20,36	20,40	20,30	20,35	20,38	20,25	20,26	20,29	20,29	20,36	20,34	20,33	20,35	20,33	20,30	20,39	20,40	20,37	20,29	20,33	20,33	20,42	20,32	20,26	20,27	20,30	20,37	20,31	20,41	20,41	20,28	20,36	20,31	20,33	20,34	20,28	20,33	20,41	20,30	20,32	20,36	20,30	20,32	20,24	20,25	20,40	20,43	20,37	20,36	20,35	20,41	20,41	20,46	20,35	20,28	20,37	20,37	20,40	20,27	20,22	20,28	20,27	20,36	20,35	20,37	20,37	20,32	20,38	20,30	20,19	20,25	20,32	20,30	20,26	20,28	20,34	20,29	20,25	20,32	20,32	20,29	20,23	20,24	20,27	20,31	20,34	20,24	20,27	20,28	20,28	20,25	20,16	20,21	20,31	20,29	20,22	20,24	20,29	20,37	20,24	20,27	20,33	20,28	20,20	20,31	20,33	20,30	20,17	20,21	20,30	20,33	20,27	20,30	20,22	20,19	20,27	20,26	20,28	20,25	20,19	20,24	20,22	20,32	20,29	20,26	20,21	20,25	20,33	20,20	20,18	20,22	20,22	20,28	20,36	
20,36	20,33	20,19	20,30	20,31	20,35	20,30	20,32	20,35	20,41	20,39	20,31	20,29	20,44	20,33	20,25	20,19	20,26	20,36	20,32	20,32	20,37	20,35	20,41	20,53	20,40	20,36	20,29	20,29	20,35	20,34	20,41	20,32	20,28	20,29	20,36	20,43	20,36	20,41	20,41	20,38	20,33	20,37	20,33	20,43	20,40	20,24	20,21	20,33	20,33	20,25	20,28	20,50	20,45	20,45	20,37	20,30	20,32	20,33	20,37	20,34	20,38	20,30	20,42	20,44	20,38	20,32	20,33	20,33	20,39	20,34	20,36	20,35	20,33	20,28	20,34	20,47	20,51	20,30	20,34	20,46	20,41	20,41	20,36	20,37	20,30	20,29	20,30	20,39	20,47	20,40	20,30	20,30	20,37	20,47	20,39	20,33	20,32	20,35	20,37	20,41	20,43	20,35	20,35	20,37	20,45	20,45	20,41	20,43	20,39	20,42	20,41	20,37	20,43	20,49	20,43	20,36	20,49	20,50	20,47	20,47	20,48	20,38	20,35	20,39	20,39	20,43	20,42	20,39	20,32	20,25	20,31	20,45	20,45	20,38	20,45	20,47	20,52	20,44	20,43	20,44	20,46	20,42	20,42	20,46	20,38	20,42	20,44	20,41	20,43	20,45	20,39	20,44	20,51	20,50	20,50	20,47	20,48	20,34	20,42	20,43	20,46	20,45	20,40	20,42	20,34	20,34	20,40	20,45	20,41	20,38	20,38	20,49	20,46	20,44	20,49	20,41	20,35	20,39	20,43	20,48	20,44	20,47	20,43	20,43	20,50	20,49	20,47	20,49	20,44	20,49	20,43	20,42	20,41	20,50	20,52	20,44	20,42	20,39	20,43	20,39	20,43	20,49	20,48	20,41	20,47	20,47	20,53	20,52	20,54	20,55	20,51	20,51	20,57	20,51	20,56	20,57	20,62	20,66	20,53	20,45	20,49	20,50	20,49	20,57	20,57	20,52	20,56	20,68	20,65	20,60	20,64	20,63	20,59	20,63	20,55	20,57	20,55	20,56	20,64	20,61	20,60	20,62	20,62	20,62	20,59	20,65	20,65	20,59	20,59	20,65	20,66	20,73	20,70	20,75	20,69	20,69	20,72	20,61	20,56	20,62	20,57	20,57	20,64	20,66	20,66	20,60	20,61	20,65	20,70	20,71	20,68	20,57	20,60	20,68	20,63	20,56	20,58	20,59	20,62	20,63	20,64	20,59	20,62	20,73	20,65	20,70	20,64	20,63	20,62	20,67	20,68	20,71	20,68	20,67	20,58	20,57	20,68	20,70	20,63	20,72	20,70	20,69	20,68	20,68	20,66	20,59	20,65	20,65	20,64	20,64	20,62	20,70	20,75	20,69	20,67	20,66	20,67	20,69	20,73	20,69	20,62	20,71	20,67	20,65	20,64	20,63	20,69	20,72	20,73	20,70	20,67	20,61	20,62	20,71	20,72	20,63	20,67	20,70	20,62	20,64	20,71	20,61	20,68	20,76	20,67	20,63	20,65	20,66	20,62	20,58	20,60	20,68	20,70	20,63	20,56	20,55	20,58	20,57	20,70	20,69	20,60	20,56	20,66	20,66	20,66	20,70	20,71	20,63	20,72	20,70	20,66	20,60	20,62	20,62	20,59	20,62	20,67	20,61	20,63	20,66	20,63	20,62	20,62	20,57	20,56	20,57	20,56	20,61	20,57	20,58	20,64	20,66	20,69	20,69	20,62	20,55	20,59	20,55	20,58	20,69	20,61	20,63	20,63	20,54	20,45	20,53	20,47	20,53	20,46	20,54	20,57	20,51	20,46	20,50	20,57	20,56	20,53	20,55	20,53	20,46	20,57	20,59	20,53	20,54	20,47	20,49	20,55	20,43	20,46	20,42	20,44	20,47	20,48	20,47	20,45	20,46	20,49	20,50	20,47	20,47	20,56	20,46	20,41	20,46	20,48	20,52	20,42	20,43	20,35	20,46	20,40	20,45	20,43	20,38	20,38	20,36	20,39	20,48	20,36	20,38	20,43	20,52	20,49	20,39	20,36	20,41	20,38	20,37	20,40	20,47	20,43	20,35	20,33	20,35	20,36	20,39	20,43	20,40	20,39	20,41	20,43	20,33	20,27	20,38	20,31	20,24	20,29	20,32	20,37	20,41	20,44	20,34	20,29	20,30	20,36	20,38	20,29	20,34	20,46	20,45	20,36	20,25	20,30	20,33	20,35	20,36	20,35	20,28	20,37	20,36	20,34	20,30	20,34	20,31	20,30	20,31	20,34	20,38	20,38	20,37	20,36	20,38	20,36	20,36	20,39	20,35	20,34	20,34	20,33	20,33	20,36	20,38	20,33	20,39	20,38	20,38	20,35	20,36	20,30	20,37	20,30	20,35	20,40	20,35	20,30	20,29	20,32	20,31	20,27	20,29	20,32	20,30	20,37	20,40	20,36	20,38	20,38	20,43	20,38	20,28	20,35	20,40	20,40	20,36	20,35	20,32	20,23	20,37	20,45	20,35	20,30	20,30	20,35	20,41	20,28	20,25	20,30	20,27	20,25	20,22	20,23	20,31	20,31	20,33	20,32	20,27	20,29	20,30	20,30	20,33	20,37	20,31	20,30	20,29	20,29	20,29	20,22	20,29	20,28	20,40	20,31	20,23	20,30	20,35	20,28	20,26	20,38	20,29	20,30	20,31	20,36	20,24	20,22	20,26	20,34	20,35	20,32	20,23	20,16	20,17	20,18	20,22	20,24	20,26	20,20	20,15	20,25	20,29	20,25	20,21	20,20	20,31	20,37	20,30	20,20	20,28	20,23	20,19	20,22	
20,33	20,35	20,28	20,30	20,21	20,30	20,35	20,29	20,27	20,38	20,36	20,23	20,27	20,40	20,34	20,22	20,16	20,27	20,32	20,40	20,41	20,34	20,36	20,31	20,40	20,36	20,30	20,33	20,33	20,30	20,27	20,37	20,37	20,32	20,34	20,45	20,36	20,30	20,37	20,45	20,40	20,33	20,33	20,33	20,38	20,40	20,29	20,27	20,32	20,28	20,28	20,31	20,34	20,36	20,34	20,26	20,25	20,33	20,38	20,37	20,28	20,33	20,32	20,34	20,32	20,37	20,30	20,32	20,36	20,35	20,37	20,40	20,39	20,41	20,32	20,31	20,45	20,41	20,35	20,36	20,34	20,32	20,33	20,41	20,45	20,37	20,28	20,34	20,39	20,41	20,40	20,29	20,36	20,42	20,49	20,48	20,34	20,33	20,33	20,34	20,34	20,35	20,34	20,32	20,42	20,48	20,46	20,41	20,45	20,44	20,41	20,36	20,33	20,50	20,52	20,47	20,45	20,46	20,41	20,40	20,44	20,49	20,41	20,36	20,36	20,36	20,44	20,42	20,39	20,31	20,22	20,31	20,36	20,38	20,41	20,45	20,49	20,44	20,40	20,47	20,44	20,43	20,43	20,39	20,44	20,42	20,39	20,40	20,45	20,47	20,53	20,41	20,34	20,46	20,52	20,53	20,37	20,40	20,35	20,42	20,41	20,43	20,51	20,40	20,39	20,34	20,38	20,44	20,44	20,43	20,41	20,33	20,40	20,42	20,43	20,46	20,43	20,42	20,43	20,44	20,50	20,47	20,50	20,42	20,35	20,47	20,48	20,49	20,44	20,45	20,45	20,45	20,49	20,44	20,49	20,52	20,50	20,46	20,43	20,38	20,39	20,45	20,49	20,46	20,45	20,41	20,48	20,53	20,55	20,60	20,55	20,50	20,44	20,55	20,48	20,50	20,59	20,53	20,54	20,62	20,54	20,50	20,54	20,54	20,57	20,56	20,60	20,54	20,59	20,61	20,56	20,54	20,59	20,62	20,60	20,62	20,59	20,48	20,49	20,57	20,57	20,61	20,70	20,65	20,57	20,68	20,64	20,67	20,63	20,60	20,58	20,54	20,59	20,64	20,62	20,55	20,59	20,70	20,65	20,56	20,58	20,62	20,58	20,65	20,66	20,62	20,60	20,65	20,72	20,66	20,65	20,68	20,63	20,64	20,67	20,62	20,65	20,58	20,61	20,60	20,59	20,56	20,58	20,65	20,67	20,68	20,69	20,74	20,72	20,65	20,70	20,64	20,61	20,66	20,67	20,58	20,59	20,61	20,65	20,65	20,68	20,69	20,63	20,63	20,67	20,70	20,65	20,65	20,65	20,62	20,64	20,67	20,70	20,70	20,70	20,70	20,67	20,61	20,63	20,64	20,67	20,71	20,73	20,70	20,64	20,57	20,62	20,63	20,63	20,62	20,67	20,66	20,70	20,67	20,66	20,69	20,67	20,66	20,69	20,69	20,68	20,76	20,61	20,62	20,73	20,67	20,61	20,62	20,67	20,66	20,59	20,60	20,65	20,69	20,61	20,55	20,55	20,62	20,55	20,69	20,77	20,64	20,57	20,56	20,68	20,71	20,71	20,73	20,73	20,68	20,73	20,68	20,60	20,56	20,59	20,70	20,68	20,75	20,75	20,69	20,68	20,63	20,64	20,65	20,59	20,60	20,54	20,53	20,63	20,62	20,57	20,63	20,66	20,64	20,71	20,62	20,62	20,59	20,56	20,55	20,57	20,64	20,61	20,64	20,65	20,53	20,51	20,52	20,52	20,51	20,56	20,57	20,55	20,55	20,52	20,56	20,56	20,47	20,54	20,52	20,50	20,57	20,54	20,52	20,57	20,57	20,54	20,56	20,47	20,51	20,42	20,47	20,56	20,50	20,47	20,48	20,48	20,46	20,49	20,41	20,30	20,46	20,50	20,40	20,41	20,47	20,51	20,44	20,45	20,43	20,40	20,35	20,39	20,48	20,43	20,37	20,36	20,38	20,50	20,41	20,50	20,42	20,33	20,45	20,42	20,39	20,40	20,38	20,39	20,35	20,45	20,47	20,35	20,35	20,31	20,33	20,38	20,47	20,39	20,41	20,39	20,47	20,31	20,29	20,34	20,35	20,30	20,26	20,24	20,35	20,37	20,38	20,34	20,27	20,33	20,39	20,42	20,40	20,33	20,39	20,41	20,31	20,36	20,39	20,32	20,36	20,33	20,30	20,34	20,42	20,39	20,32	20,33	20,32	20,35	20,36	20,31	20,38	20,43	20,41	20,35	20,35	20,38	20,29	20,30	20,46	20,39	20,33	20,34	20,32	20,25	20,29	20,41	20,24	20,28	20,32	20,35	20,32	20,35	20,36	20,37	20,30	20,35	20,42	20,31	20,33	20,23	20,26	20,34	20,29	20,36	20,33	20,29	20,38	20,38	20,32	20,35	20,36	20,30	20,27	20,25	20,32	20,35	20,32	20,36	20,31	20,26	20,24	20,30	20,37	20,44	20,27	20,27	20,30	20,38	20,33	20,21	20,37	20,28	20,24	20,25	20,26	20,37	20,34	20,32	20,29	20,25	20,31	20,34	20,34	20,39	20,31	20,27	20,23	20,27	20,23	20,28	20,30	20,30	20,24	20,27	20,28	20,23	20,28	20,30	20,22	20,20	20,35	20,25	20,28	20,34	20,33	20,28	20,34	20,35	20,34	20,36	20,28	20,27	20,15	20,27	20,29	20,30	20,22	20,13	20,21	20,24	20,30	20,33	20,29	20,24	20,15	20,17	20,30	20,28	20,26	20,25	20,20	20,18	20,17	
20,34	20,26	20,25	20,26	20,22	20,29	20,42	20,37	20,28	20,31	20,35	20,27	20,30	20,38	20,36	20,34	20,30	20,27	20,31	20,35	20,38	20,38	20,38	20,30	20,40	20,30	20,24	20,31	20,37	20,37	20,33	20,44	20,37	20,33	20,25	20,39	20,31	20,24	20,41	20,46	20,41	20,30	20,26	20,30	20,32	20,38	20,30	20,28	20,26	20,31	20,30	20,29	20,28	20,30	20,33	20,31	20,31	20,30	20,40	20,40	20,31	20,28	20,39	20,36	20,31	20,35	20,39	20,39	20,31	20,30	20,36	20,38	20,35	20,32	20,31	20,30	20,33	20,38	20,37	20,43	20,40	20,32	20,29	20,41	20,42	20,37	20,30	20,34	20,36	20,39	20,45	20,35	20,40	20,45	20,53	20,59	20,44	20,41	20,39	20,39	20,34	20,27	20,27	20,28	20,41	20,50	20,49	20,37	20,40	20,38	20,42	20,37	20,37	20,45	20,50	20,44	20,38	20,41	20,41	20,44	20,42	20,47	20,44	20,39	20,34	20,41	20,43	20,43	20,43	20,43	20,35	20,37	20,45	20,40	20,41	20,42	20,45	20,36	20,36	20,42	20,46	20,45	20,50	20,50	20,47	20,43	20,42	20,36	20,37	20,51	20,59	20,43	20,38	20,39	20,57	20,49	20,36	20,34	20,43	20,39	20,36	20,37	20,47	20,45	20,45	20,46	20,44	20,44	20,46	20,48	20,38	20,43	20,36	20,39	20,43	20,40	20,39	20,44	20,53	20,52	20,52	20,52	20,47	20,45	20,37	20,40	20,43	20,47	20,42	20,37	20,39	20,44	20,46	20,49	20,45	20,50	20,47	20,47	20,48	20,43	20,41	20,48	20,52	20,55	20,46	20,41	20,47	20,54	20,50	20,60	20,58	20,46	20,46	20,51	20,51	20,51	20,59	20,58	20,48	20,61	20,59	20,55	20,58	20,54	20,49	20,56	20,63	20,60	20,58	20,61	20,60	20,64	20,65	20,59	20,64	20,64	20,57	20,52	20,54	20,59	20,61	20,59	20,66	20,67	20,57	20,61	20,61	20,60	20,64	20,62	20,62	20,60	20,60	20,57	20,63	20,62	20,63	20,64	20,65	20,62	20,64	20,60	20,60	20,72	20,71	20,68	20,62	20,59	20,66	20,67	20,63	20,64	20,66	20,63	20,77	20,68	20,63	20,66	20,70	20,64	20,63	20,59	20,54	20,63	20,63	20,59	20,62	20,59	20,65	20,68	20,77	20,71	20,58	20,60	20,67	20,64	20,69	20,65	20,67	20,65	20,68	20,72	20,61	20,68	20,68	20,68	20,72	20,71	20,66	20,67	20,77	20,74	20,71	20,66	20,64	20,64	20,60	20,58	20,64	20,66	20,67	20,76	20,74	20,66	20,67	20,70	20,62	20,63	20,60	20,64	20,67	20,66	20,61	20,64	20,66	20,68	20,79	20,70	20,67	20,73	20,67	20,69	20,62	20,68	20,67	20,63	20,63	20,63	20,71	20,66	20,67	20,63	20,62	20,69	20,64	20,63	20,69	20,75	20,62	20,67	20,69	20,64	20,56	20,61	20,67	20,68	20,63	20,67	20,65	20,65	20,69	20,69	20,69	20,58	20,53	20,63	20,68	20,69	20,73	20,63	20,58	20,58	20,60	20,62	20,68	20,60	20,55	20,65	20,66	20,63	20,64	20,62	20,58	20,60	20,68	20,60	20,60	20,57	20,59	20,61	20,66	20,66	20,60	20,56	20,61	20,59	20,56	20,56	20,58	20,52	20,55	20,53	20,53	20,59	20,54	20,52	20,54	20,50	20,49	20,52	20,54	20,52	20,49	20,47	20,54	20,57	20,56	20,51	20,45	20,49	20,53	20,51	20,55	20,52	20,44	20,51	20,52	20,46	20,43	20,48	20,46	20,43	20,43	20,35	20,37	20,48	20,48	20,41	20,45	20,42	20,43	20,42	20,37	20,42	20,42	20,43	20,40	20,32	20,46	20,41	20,55	20,47	20,35	20,41	20,40	20,39	20,34	20,33	20,39	20,40	20,42	20,44	20,42	20,39	20,30	20,29	20,33	20,40	20,40	20,35	20,35	20,37	20,35	20,38	20,37	20,33	20,36	20,43	20,39	20,40	20,40	20,31	20,37	20,37	20,32	20,39	20,38	20,41	20,41	20,37	20,38	20,34	20,37	20,41	20,38	20,37	20,35	20,34	20,36	20,41	20,39	20,32	20,29	20,31	20,33	20,27	20,32	20,38	20,41	20,40	20,37	20,40	20,34	20,32	20,29	20,40	20,33	20,28	20,26	20,24	20,21	20,23	20,36	20,26	20,24	20,36	20,44	20,33	20,34	20,35	20,33	20,25	20,37	20,38	20,31	20,36	20,28	20,31	20,33	20,26	20,31	20,38	20,30	20,30	20,38	20,34	20,34	20,37	20,37	20,26	20,25	20,34	20,35	20,34	20,34	20,31	20,21	20,26	20,35	20,30	20,37	20,27	20,19	20,34	20,33	20,26	20,16	20,29	20,30	20,23	20,27	20,28	20,35	20,35	20,33	20,35	20,25	20,30	20,35	20,26	20,38	20,27	20,25	20,29	20,33	20,31	20,25	20,26	20,26	20,13	20,18	20,28	20,23	20,32	20,36	20,28	20,27	20,34	20,30	20,22	20,36	20,33	20,31	20,25	20,30	20,31	20,33	20,36	20,27	20,26	20,25	20,34	20,29	20,29	20,18	20,20	20,25	20,24	20,30	20,23	20,26	20,17	20,16	20,22	20,31	20,30	20,15	20,18	20,23	20,27	
20,40	20,35	20,17	20,18	20,26	20,29	20,39	20,44	20,29	20,31	20,31	20,29	20,26	20,36	20,37	20,35	20,26	20,31	20,26	20,34	20,31	20,25	20,33	20,40	20,43	20,38	20,28	20,34	20,42	20,39	20,38	20,40	20,42	20,29	20,23	20,29	20,38	20,29	20,35	20,44	20,40	20,34	20,24	20,29	20,30	20,39	20,42	20,38	20,34	20,33	20,37	20,39	20,39	20,35	20,30	20,33	20,34	20,35	20,39	20,42	20,31	20,36	20,38	20,45	20,41	20,43	20,35	20,43	20,39	20,30	20,35	20,43	20,39	20,29	20,30	20,38	20,32	20,35	20,42	20,41	20,43	20,40	20,30	20,31	20,35	20,37	20,35	20,36	20,42	20,38	20,45	20,39	20,37	20,47	20,50	20,48	20,40	20,38	20,38	20,43	20,37	20,38	20,37	20,33	20,40	20,41	20,40	20,34	20,34	20,36	20,33	20,35	20,38	20,44	20,50	20,42	20,33	20,41	20,43	20,44	20,45	20,45	20,42	20,38	20,36	20,40	20,41	20,34	20,43	20,48	20,36	20,35	20,43	20,42	20,42	20,47	20,42	20,37	20,41	20,38	20,43	20,48	20,45	20,45	20,42	20,46	20,42	20,35	20,40	20,43	20,51	20,38	20,41	20,48	20,52	20,48	20,33	20,39	20,44	20,40	20,33	20,44	20,41	20,42	20,48	20,47	20,51	20,47	20,51	20,45	20,36	20,44	20,46	20,36	20,37	20,47	20,48	20,45	20,51	20,54	20,57	20,55	20,37	20,41	20,46	20,48	20,45	20,43	20,44	20,41	20,42	20,48	20,48	20,46	20,45	20,47	20,44	20,46	20,49	20,54	20,48	20,47	20,45	20,49	20,44	20,44	20,51	20,56	20,48	20,51	20,51	20,56	20,50	20,53	20,54	20,58	20,58	20,62	20,58	20,61	20,64	20,63	20,64	20,58	20,49	20,54	20,66	20,67	20,69	20,63	20,57	20,60	20,61	20,55	20,62	20,68	20,67	20,52	20,60	20,57	20,58	20,57	20,65	20,70	20,65	20,56	20,52	20,51	20,55	20,64	20,62	20,61	20,68	20,63	20,63	20,72	20,71	20,68	20,65	20,59	20,61	20,66	20,62	20,64	20,63	20,65	20,62	20,61	20,64	20,71	20,67	20,64	20,67	20,67	20,73	20,73	20,63	20,59	20,63	20,71	20,66	20,65	20,54	20,61	20,67	20,58	20,60	20,64	20,62	20,66	20,68	20,70	20,64	20,59	20,64	20,67	20,72	20,73	20,68	20,62	20,62	20,71	20,71	20,70	20,74	20,61	20,66	20,70	20,64	20,66	20,76	20,74	20,68	20,66	20,62	20,66	20,66	20,72	20,73	20,75	20,78	20,79	20,71	20,65	20,64	20,73	20,68	20,64	20,61	20,63	20,71	20,65	20,62	20,62	20,69	20,71	20,69	20,73	20,71	20,76	20,69	20,66	20,59	20,74	20,70	20,70	20,77	20,70	20,68	20,66	20,62	20,65	20,67	20,68	20,74	20,70	20,74	20,78	20,70	20,69	20,68	20,63	20,57	20,64	20,73	20,66	20,62	20,72	20,65	20,67	20,68	20,64	20,70	20,68	20,61	20,60	20,67	20,62	20,67	20,65	20,59	20,57	20,58	20,61	20,68	20,56	20,51	20,72	20,72	20,63	20,69	20,68	20,61	20,57	20,68	20,65	20,63	20,66	20,66	20,72	20,79	20,75	20,66	20,61	20,52	20,63	20,65	20,57	20,61	20,57	20,59	20,51	20,58	20,61	20,50	20,56	20,55	20,58	20,54	20,49	20,50	20,46	20,51	20,49	20,51	20,53	20,57	20,51	20,49	20,48	20,52	20,52	20,49	20,52	20,42	20,46	20,50	20,45	20,39	20,37	20,46	20,43	20,40	20,43	20,42	20,48	20,49	20,46	20,46	20,40	20,40	20,42	20,44	20,47	20,47	20,37	20,43	20,39	20,36	20,43	20,48	20,51	20,44	20,45	20,41	20,42	20,36	20,30	20,32	20,44	20,49	20,38	20,39	20,38	20,37	20,31	20,32	20,35	20,39	20,33	20,32	20,34	20,29	20,41	20,46	20,38	20,34	20,42	20,37	20,38	20,30	20,23	20,37	20,39	20,41	20,33	20,36	20,35	20,36	20,37	20,39	20,39	20,39	20,44	20,42	20,32	20,31	20,36	20,33	20,39	20,39	20,34	20,30	20,30	20,38	20,36	20,29	20,35	20,40	20,41	20,42	20,44	20,36	20,35	20,36	20,33	20,37	20,31	20,31	20,31	20,29	20,22	20,30	20,31	20,24	20,31	20,40	20,30	20,35	20,31	20,32	20,24	20,27	20,31	20,30	20,37	20,31	20,21	20,30	20,27	20,33	20,25	20,32	20,38	20,28	20,25	20,34	20,36	20,36	20,37	20,31	20,29	20,33	20,32	20,32	20,29	20,27	20,29	20,27	20,30	20,33	20,33	20,23	20,28	20,28	20,26	20,29	20,34	20,29	20,30	20,26	20,25	20,30	20,34	20,36	20,34	20,34	20,33	20,33	20,31	20,25	20,25	20,24	20,35	20,34	20,38	20,33	20,27	20,22	20,29	20,21	20,19	20,26	20,32	20,31	20,25	20,34	20,40	20,31	20,20	20,35	20,39	20,30	20,28	20,26	20,29	20,37	20,39	20,32	20,28	20,29	20,33	20,37	20,29	20,23	20,23	20,29	20,31	20,27	20,19	20,23	20,27	20,18	20,28	20,29	20,33	20,19	20,16	20,25	20,26	
20,41	20,43	20,24	20,26	20,29	20,32	20,35	20,39	20,34	20,32	20,33	20,28	20,19	20,31	20,36	20,32	20,31	20,26	20,32	20,31	20,34	20,25	20,31	20,36	20,37	20,34	20,37	20,39	20,40	20,33	20,37	20,38	20,27	20,32	20,25	20,34	20,39	20,37	20,38	20,42	20,39	20,33	20,32	20,35	20,36	20,45	20,46	20,44	20,37	20,34	20,32	20,42	20,48	20,47	20,32	20,29	20,31	20,37	20,44	20,38	20,29	20,42	20,42	20,40	20,34	20,46	20,33	20,28	20,38	20,35	20,35	20,44	20,38	20,40	20,41	20,45	20,39	20,41	20,42	20,45	20,39	20,36	20,33	20,34	20,38	20,44	20,38	20,29	20,48	20,44	20,36	20,34	20,37	20,43	20,46	20,39	20,35	20,37	20,32	20,46	20,37	20,43	20,53	20,45	20,42	20,43	20,41	20,34	20,37	20,41	20,34	20,33	20,42	20,51	20,46	20,43	20,40	20,47	20,42	20,39	20,51	20,45	20,39	20,44	20,40	20,40	20,37	20,37	20,48	20,49	20,41	20,32	20,35	20,38	20,40	20,44	20,44	20,39	20,39	20,44	20,42	20,49	20,38	20,33	20,40	20,39	20,43	20,44	20,42	20,36	20,40	20,34	20,40	20,45	20,51	20,52	20,38	20,33	20,43	20,39	20,43	20,40	20,42	20,39	20,39	20,41	20,44	20,48	20,54	20,52	20,43	20,49	20,52	20,47	20,38	20,41	20,44	20,50	20,55	20,47	20,49	20,46	20,38	20,40	20,46	20,53	20,47	20,41	20,49	20,45	20,42	20,48	20,50	20,51	20,52	20,55	20,47	20,48	20,49	20,57	20,53	20,44	20,51	20,42	20,53	20,53	20,52	20,50	20,51	20,55	20,53	20,55	20,51	20,56	20,57	20,60	20,63	20,56	20,56	20,63	20,59	20,57	20,60	20,58	20,53	20,56	20,60	20,59	20,66	20,64	20,51	20,55	20,56	20,55	20,59	20,64	20,66	20,59	20,65	20,63	20,57	20,63	20,68	20,76	20,67	20,55	20,49	20,55	20,60	20,65	20,64	20,61	20,62	20,61	20,55	20,65	20,71	20,70	20,60	20,61	20,60	20,70	20,67	20,65	20,66	20,68	20,65	20,72	20,69	20,70	20,70	20,61	20,58	20,66	20,66	20,71	20,64	20,62	20,64	20,74	20,65	20,60	20,61	20,73	20,75	20,66	20,63	20,63	20,67	20,71	20,64	20,57	20,66	20,65	20,75	20,69	20,68	20,74	20,70	20,69	20,69	20,72	20,71	20,70	20,73	20,66	20,68	20,69	20,65	20,68	20,73	20,67	20,67	20,67	20,71	20,68	20,75	20,76	20,75	20,76	20,81	20,81	20,72	20,64	20,65	20,75	20,75	20,73	20,68	20,67	20,72	20,67	20,73	20,75	20,74	20,71	20,67	20,72	20,73	20,72	20,73	20,69	20,64	20,75	20,79	20,71	20,77	20,77	20,69	20,70	20,70	20,67	20,78	20,73	20,74	20,71	20,74	20,74	20,69	20,72	20,69	20,71	20,69	20,70	20,75	20,78	20,72	20,72	20,72	20,75	20,75	20,73	20,78	20,68	20,69	20,65	20,68	20,68	20,72	20,67	20,59	20,64	20,62	20,63	20,75	20,68	20,59	20,72	20,71	20,68	20,67	20,65	20,60	20,61	20,67	20,66	20,65	20,68	20,67	20,70	20,71	20,71	20,68	20,68	20,61	20,62	20,71	20,62	20,66	20,64	20,61	20,53	20,59	20,70	20,60	20,58	20,60	20,59	20,61	20,57	20,52	20,52	20,53	20,52	20,55	20,53	20,51	20,52	20,53	20,53	20,51	20,53	20,58	20,53	20,50	20,46	20,50	20,47	20,44	20,40	20,43	20,41	20,38	20,44	20,49	20,54	20,54	20,44	20,42	20,46	20,46	20,38	20,42	20,47	20,45	20,40	20,42	20,41	20,39	20,38	20,47	20,51	20,49	20,51	20,47	20,44	20,37	20,37	20,29	20,36	20,44	20,38	20,31	20,29	20,34	20,27	20,29	20,39	20,49	20,42	20,32	20,33	20,33	20,42	20,45	20,39	20,30	20,28	20,32	20,29	20,31	20,26	20,33	20,31	20,41	20,32	20,30	20,31	20,29	20,34	20,32	20,36	20,33	20,31	20,33	20,31	20,24	20,33	20,29	20,34	20,34	20,34	20,33	20,25	20,30	20,44	20,40	20,33	20,33	20,33	20,36	20,36	20,27	20,29	20,37	20,38	20,36	20,37	20,31	20,32	20,38	20,27	20,23	20,26	20,30	20,26	20,33	20,31	20,34	20,39	20,29	20,26	20,26	20,25	20,28	20,41	20,40	20,30	20,26	20,33	20,31	20,23	20,28	20,37	20,29	20,24	20,31	20,38	20,31	20,32	20,33	20,30	20,35	20,33	20,33	20,31	20,37	20,35	20,30	20,26	20,36	20,31	20,25	20,31	20,35	20,32	20,35	20,34	20,32	20,31	20,38	20,34	20,33	20,36	20,42	20,33	20,31	20,33	20,31	20,25	20,34	20,35	20,21	20,38	20,35	20,26	20,26	20,32	20,27	20,32	20,35	20,23	20,21	20,23	20,26	20,18	20,24	20,28	20,28	20,23	20,27	20,31	20,24	20,23	20,26	20,23	20,21	20,24	20,22	20,29	20,32	20,37	20,38	20,29	20,20	20,21	20,22	20,20	20,24	20,22	20,26	20,34	20,27	20,26	20,26	20,23	20,25	20,22	20,25	20,29	
20,34	20,37	20,29	20,24	20,29	20,28	20,32	20,32	20,37	20,37	20,34	20,35	20,40	20,31	20,37	20,32	20,33	20,31	20,30	20,41	20,44	20,34	20,39	20,40	20,29	20,33	20,25	20,35	20,39	20,31	20,35	20,35	20,26	20,32	20,23	20,30	20,37	20,35	20,36	20,30	20,29	20,33	20,39	20,37	20,37	20,47	20,44	20,34	20,37	20,37	20,36	20,38	20,44	20,52	20,38	20,28	20,26	20,35	20,48	20,40	20,33	20,37	20,45	20,39	20,27	20,30	20,32	20,31	20,40	20,34	20,38	20,40	20,37	20,43	20,51	20,42	20,44	20,45	20,45	20,39	20,35	20,36	20,29	20,32	20,41	20,52	20,44	20,29	20,38	20,50	20,41	20,40	20,42	20,43	20,37	20,42	20,32	20,34	20,34	20,42	20,44	20,49	20,53	20,44	20,35	20,43	20,44	20,37	20,36	20,51	20,54	20,36	20,41	20,49	20,51	20,49	20,44	20,40	20,34	20,36	20,38	20,52	20,46	20,43	20,39	20,39	20,41	20,44	20,45	20,42	20,38	20,36	20,34	20,33	20,36	20,38	20,39	20,39	20,38	20,39	20,39	20,42	20,39	20,41	20,44	20,42	20,41	20,43	20,41	20,42	20,50	20,42	20,38	20,43	20,48	20,52	20,43	20,40	20,46	20,43	20,44	20,35	20,40	20,42	20,38	20,41	20,41	20,49	20,56	20,54	20,50	20,50	20,50	20,56	20,47	20,37	20,42	20,54	20,54	20,47	20,48	20,44	20,41	20,44	20,42	20,47	20,46	20,43	20,48	20,45	20,42	20,46	20,47	20,51	20,55	20,60	20,57	20,49	20,51	20,60	20,59	20,57	20,61	20,52	20,55	20,53	20,47	20,52	20,55	20,57	20,55	20,54	20,51	20,59	20,56	20,55	20,58	20,61	20,58	20,61	20,67	20,57	20,50	20,50	20,54	20,57	20,57	20,51	20,55	20,56	20,64	20,64	20,67	20,64	20,61	20,68	20,65	20,62	20,62	20,71	20,61	20,62	20,69	20,69	20,62	20,59	20,52	20,56	20,63	20,68	20,71	20,66	20,63	20,62	20,61	20,60	20,63	20,66	20,64	20,62	20,62	20,67	20,73	20,69	20,67	20,61	20,63	20,69	20,76	20,70	20,67	20,62	20,60	20,72	20,77	20,65	20,67	20,69	20,70	20,74	20,69	20,62	20,70	20,75	20,74	20,72	20,71	20,60	20,65	20,72	20,72	20,68	20,76	20,72	20,73	20,75	20,74	20,75	20,77	20,78	20,76	20,76	20,72	20,67	20,76	20,67	20,63	20,70	20,76	20,80	20,75	20,69	20,71	20,68	20,72	20,73	20,80	20,75	20,67	20,73	20,81	20,83	20,73	20,74	20,73	20,77	20,73	20,75	20,74	20,73	20,72	20,67	20,71	20,77	20,81	20,73	20,74	20,73	20,70	20,73	20,78	20,79	20,68	20,80	20,80	20,72	20,72	20,73	20,65	20,72	20,79	20,74	20,73	20,71	20,69	20,68	20,75	20,73	20,72	20,77	20,77	20,74	20,74	20,69	20,76	20,83	20,78	20,72	20,72	20,85	20,81	20,71	20,83	20,70	20,66	20,66	20,70	20,76	20,74	20,73	20,74	20,70	20,69	20,67	20,78	20,79	20,65	20,68	20,69	20,68	20,65	20,61	20,68	20,62	20,67	20,70	20,70	20,71	20,65	20,68	20,72	20,73	20,73	20,73	20,74	20,77	20,72	20,61	20,66	20,71	20,71	20,68	20,72	20,72	20,68	20,66	20,61	20,64	20,67	20,66	20,60	20,62	20,65	20,60	20,65	20,64	20,54	20,53	20,57	20,55	20,59	20,63	20,62	20,55	20,57	20,50	20,49	20,48	20,44	20,43	20,44	20,44	20,33	20,33	20,42	20,44	20,52	20,42	20,39	20,39	20,47	20,47	20,43	20,45	20,45	20,44	20,41	20,38	20,40	20,30	20,38	20,45	20,47	20,50	20,47	20,40	20,33	20,47	20,40	20,38	20,40	20,37	20,31	20,29	20,32	20,35	20,31	20,32	20,41	20,41	20,40	20,46	20,41	20,46	20,46	20,32	20,28	20,26	20,25	20,36	20,27	20,30	20,28	20,32	20,31	20,26	20,33	20,33	20,34	20,40	20,36	20,35	20,33	20,31	20,31	20,31	20,27	20,28	20,29	20,32	20,38	20,37	20,34	20,23	20,26	20,41	20,37	20,41	20,33	20,30	20,37	20,36	20,28	20,29	20,34	20,36	20,34	20,35	20,27	20,32	20,35	20,27	20,22	20,29	20,37	20,29	20,26	20,36	20,33	20,28	20,30	20,18	20,24	20,28	20,34	20,36	20,44	20,37	20,30	20,29	20,30	20,34	20,33	20,28	20,27	20,37	20,28	20,35	20,38	20,25	20,26	20,31	20,38	20,39	20,34	20,35	20,40	20,38	20,29	20,33	20,36	20,30	20,31	20,27	20,30	20,30	20,31	20,33	20,36	20,32	20,34	20,34	20,36	20,34	20,41	20,36	20,28	20,32	20,32	20,26	20,29	20,34	20,26	20,37	20,40	20,32	20,32	20,37	20,35	20,23	20,27	20,33	20,32	20,25	20,31	20,33	20,28	20,26	20,25	20,28	20,23	20,26	20,22	20,23	20,23	20,29	20,13	20,23	20,25	20,31	20,35	20,38	20,32	20,29	20,27	20,31	20,29	20,25	20,25	20,30	20,19	20,26	20,29	20,25	20,24	20,13	20,23	20,30	20,28	20,25	
20,29	20,39	20,27	20,23	20,34	20,39	20,29	20,34	20,39	20,35	20,37	20,36	20,32	20,35	20,41	20,43	20,39	20,34	20,34	20,35	20,42	20,38	20,39	20,43	20,31	20,31	20,29	20,36	20,34	20,33	20,32	20,30	20,30	20,32	20,30	20,35	20,39	20,35	20,34	20,30	20,29	20,41	20,38	20,33	20,38	20,40	20,41	20,30	20,30	20,46	20,41	20,37	20,37	20,45	20,49	20,34	20,34	20,36	20,40	20,38	20,38	20,28	20,33	20,33	20,30	20,31	20,36	20,40	20,44	20,35	20,31	20,34	20,37	20,42	20,46	20,43	20,47	20,42	20,39	20,36	20,28	20,30	20,29	20,36	20,36	20,37	20,40	20,48	20,44	20,45	20,45	20,41	20,41	20,41	20,31	20,33	20,32	20,33	20,38	20,42	20,38	20,43	20,51	20,38	20,33	20,37	20,38	20,30	20,38	20,47	20,52	20,41	20,35	20,46	20,50	20,50	20,47	20,40	20,40	20,38	20,40	20,47	20,47	20,37	20,36	20,40	20,45	20,42	20,38	20,37	20,42	20,37	20,35	20,46	20,41	20,37	20,34	20,38	20,38	20,44	20,46	20,43	20,40	20,40	20,48	20,38	20,40	20,41	20,33	20,38	20,48	20,43	20,34	20,35	20,46	20,49	20,46	20,38	20,41	20,44	20,43	20,38	20,37	20,42	20,42	20,40	20,44	20,47	20,55	20,53	20,48	20,46	20,37	20,47	20,48	20,47	20,43	20,47	20,44	20,35	20,43	20,41	20,36	20,35	20,45	20,49	20,45	20,46	20,49	20,43	20,43	20,51	20,43	20,45	20,50	20,55	20,58	20,46	20,53	20,58	20,54	20,61	20,58	20,54	20,53	20,55	20,53	20,54	20,55	20,55	20,54	20,52	20,52	20,55	20,59	20,51	20,59	20,57	20,62	20,65	20,64	20,64	20,61	20,55	20,58	20,59	20,59	20,57	20,59	20,58	20,69	20,69	20,71	20,66	20,53	20,57	20,59	20,57	20,59	20,69	20,67	20,59	20,65	20,62	20,53	20,62	20,59	20,56	20,60	20,64	20,66	20,63	20,62	20,58	20,70	20,75	20,72	20,76	20,69	20,60	20,62	20,62	20,63	20,67	20,72	20,67	20,65	20,70	20,71	20,77	20,75	20,73	20,72	20,78	20,79	20,70	20,65	20,70	20,73	20,73	20,75	20,70	20,72	20,75	20,80	20,76	20,77	20,68	20,77	20,78	20,79	20,78	20,82	20,75	20,69	20,79	20,76	20,78	20,85	20,78	20,69	20,74	20,71	20,74	20,83	20,76	20,69	20,71	20,75	20,72	20,78	20,80	20,73	20,72	20,75	20,83	20,81	20,75	20,69	20,74	20,81	20,82	20,82	20,85	20,85	20,78	20,82	20,79	20,80	20,75	20,76	20,73	20,73	20,76	20,82	20,81	20,78	20,69	20,75	20,79	20,83	20,85	20,77	20,85	20,80	20,73	20,77	20,78	20,68	20,75	20,77	20,78	20,77	20,69	20,74	20,78	20,78	20,75	20,74	20,81	20,81	20,76	20,76	20,78	20,79	20,84	20,81	20,73	20,76	20,87	20,89	20,80	20,83	20,81	20,67	20,68	20,72	20,79	20,79	20,76	20,81	20,77	20,69	20,69	20,75	20,72	20,66	20,66	20,70	20,65	20,65	20,67	20,72	20,67	20,66	20,72	20,77	20,76	20,73	20,72	20,73	20,79	20,83	20,77	20,74	20,81	20,79	20,69	20,75	20,74	20,78	20,73	20,79	20,76	20,75	20,78	20,74	20,69	20,68	20,69	20,65	20,63	20,77	20,65	20,68	20,68	20,63	20,61	20,69	20,64	20,55	20,64	20,65	20,63	20,59	20,44	20,50	20,52	20,43	20,42	20,40	20,34	20,40	20,38	20,41	20,44	20,38	20,33	20,43	20,46	20,34	20,40	20,47	20,44	20,46	20,44	20,38	20,40	20,44	20,34	20,35	20,30	20,43	20,39	20,44	20,42	20,37	20,46	20,40	20,41	20,41	20,36	20,36	20,29	20,32	20,30	20,34	20,33	20,38	20,30	20,40	20,46	20,37	20,34	20,35	20,32	20,36	20,38	20,26	20,28	20,30	20,25	20,33	20,35	20,36	20,23	20,29	20,40	20,32	20,39	20,37	20,36	20,33	20,36	20,32	20,35	20,37	20,28	20,27	20,33	20,40	20,36	20,30	20,27	20,26	20,38	20,35	20,34	20,35	20,33	20,37	20,41	20,38	20,32	20,33	20,36	20,36	20,38	20,33	20,33	20,41	20,35	20,28	20,23	20,33	20,31	20,29	20,34	20,34	20,26	20,35	20,30	20,28	20,34	20,38	20,30	20,32	20,35	20,27	20,25	20,32	20,39	20,36	20,32	20,36	20,44	20,36	20,35	20,39	20,28	20,12	20,30	20,38	20,34	20,33	20,27	20,30	20,36	20,28	20,36	20,36	20,37	20,36	20,34	20,27	20,24	20,29	20,39	20,30	20,28	20,28	20,27	20,36	20,34	20,34	20,35	20,32	20,28	20,31	20,36	20,31	20,15	20,13	20,33	20,34	20,30	20,37	20,38	20,29	20,28	20,21	20,23	20,27	20,27	20,24	20,36	20,27	20,27	20,23	20,32	20,27	20,20	20,26	20,24	20,30	20,33	20,25	20,24	20,26	20,24	20,30	20,31	20,27	20,18	20,21	20,27	20,35	20,33	20,26	20,23	20,23	20,19	20,26	20,21	20,14	20,16	20,27	20,32	20,23	20,24	
20,25	20,36	20,23	20,20	20,40	20,41	20,25	20,34	20,33	20,29	20,36	20,33	20,28	20,33	20,35	20,43	20,34	20,27	20,25	20,28	20,34	20,33	20,34	20,38	20,38	20,31	20,21	20,29	20,26	20,32	20,32	20,35	20,27	20,22	20,26	20,32	20,32	20,23	20,37	20,32	20,29	20,37	20,40	20,37	20,39	20,36	20,34	20,21	20,27	20,39	20,32	20,30	20,36	20,33	20,39	20,31	20,31	20,41	20,30	20,28	20,32	20,32	20,34	20,35	20,26	20,33	20,37	20,43	20,43	20,33	20,25	20,37	20,43	20,39	20,37	20,33	20,35	20,43	20,36	20,42	20,44	20,31	20,32	20,41	20,41	20,34	20,23	20,33	20,38	20,39	20,38	20,35	20,35	20,43	20,28	20,33	20,36	20,38	20,28	20,34	20,33	20,38	20,41	20,36	20,28	20,35	20,37	20,33	20,39	20,44	20,41	20,37	20,35	20,39	20,35	20,47	20,45	20,43	20,43	20,42	20,43	20,48	20,40	20,41	20,36	20,37	20,37	20,40	20,36	20,42	20,38	20,35	20,38	20,45	20,42	20,42	20,41	20,37	20,38	20,44	20,43	20,47	20,48	20,39	20,47	20,46	20,42	20,42	20,39	20,37	20,43	20,32	20,35	20,34	20,44	20,55	20,38	20,38	20,43	20,46	20,43	20,36	20,40	20,39	20,33	20,38	20,44	20,44	20,43	20,47	20,40	20,45	20,42	20,40	20,43	20,46	20,44	20,45	20,40	20,38	20,38	20,37	20,34	20,39	20,47	20,47	20,42	20,43	20,50	20,46	20,42	20,45	20,49	20,43	20,45	20,45	20,43	20,50	20,47	20,55	20,50	20,55	20,48	20,49	20,51	20,50	20,52	20,53	20,50	20,53	20,63	20,56	20,56	20,54	20,56	20,61	20,62	20,57	20,58	20,64	20,65	20,57	20,66	20,58	20,62	20,64	20,60	20,56	20,63	20,72	20,64	20,69	20,71	20,62	20,54	20,60	20,59	20,62	20,66	20,68	20,72	20,68	20,66	20,63	20,58	20,65	20,69	20,65	20,72	20,73	20,63	20,67	20,63	20,63	20,66	20,77	20,79	20,83	20,71	20,70	20,69	20,63	20,66	20,70	20,72	20,73	20,78	20,78	20,74	20,78	20,74	20,68	20,76	20,78	20,74	20,76	20,72	20,68	20,72	20,74	20,80	20,82	20,80	20,82	20,83	20,76	20,76	20,80	20,82	20,86	20,86	20,81	20,81	20,73	20,78	20,83	20,88	20,86	20,87	20,80	20,80	20,78	20,74	20,78	20,85	20,84	20,77	20,79	20,75	20,77	20,84	20,81	20,80	20,79	20,74	20,80	20,86	20,82	20,79	20,73	20,79	20,78	20,90	20,92	20,84	20,90	20,92	20,93	20,94	20,89	20,83	20,86	20,86	20,82	20,89	20,79	20,85	20,81	20,83	20,87	20,90	20,98	20,93	20,84	20,83	20,88	20,83	20,85	20,84	20,90	20,81	20,80	20,94	20,81	20,77	20,82	20,88	20,85	20,74	20,79	20,83	20,85	20,83	20,85	20,86	20,89	20,87	20,80	20,79	20,86	20,95	20,85	20,81	20,83	20,80	20,77	20,81	20,80	20,83	20,83	20,82	20,81	20,77	20,74	20,86	20,71	20,69	20,73	20,77	20,77	20,75	20,76	20,72	20,70	20,76	20,83	20,81	20,80	20,79	20,81	20,79	20,86	20,93	20,88	20,82	20,87	20,90	20,81	20,81	20,82	20,87	20,85	20,84	20,84	20,80	20,82	20,73	20,79	20,76	20,74	20,72	20,71	20,84	20,80	20,76	20,77	20,69	20,70	20,74	20,70	20,68	20,60	20,64	20,60	20,60	20,50	20,54	20,46	20,37	20,40	20,43	20,37	20,39	20,45	20,49	20,47	20,43	20,34	20,39	20,40	20,41	20,38	20,41	20,34	20,48	20,47	20,48	20,43	20,43	20,31	20,38	20,39	20,38	20,42	20,45	20,42	20,30	20,31	20,39	20,38	20,40	20,31	20,34	20,38	20,31	20,33	20,31	20,30	20,33	20,29	20,34	20,44	20,42	20,36	20,40	20,35	20,40	20,42	20,37	20,31	20,30	20,25	20,31	20,40	20,34	20,31	20,25	20,33	20,44	20,39	20,33	20,32	20,35	20,28	20,34	20,34	20,41	20,39	20,30	20,36	20,36	20,36	20,36	20,38	20,33	20,34	20,32	20,32	20,29	20,31	20,31	20,29	20,32	20,37	20,39	20,36	20,33	20,32	20,32	20,37	20,39	20,34	20,42	20,34	20,26	20,29	20,29	20,31	20,33	20,25	20,36	20,37	20,36	20,35	20,31	20,28	20,32	20,27	20,30	20,31	20,30	20,26	20,30	20,30	20,28	20,34	20,37	20,40	20,40	20,26	20,06	20,27	20,36	20,32	20,31	20,28	20,27	20,30	20,23	20,31	20,34	20,30	20,29	20,28	20,23	20,21	20,26	20,31	20,24	20,28	20,35	20,28	20,26	20,31	20,28	20,21	20,21	20,15	20,20	20,32	20,32	20,21	20,12	20,28	20,30	20,21	20,24	20,30	20,25	20,20	20,25	20,19	20,14	20,17	20,22	20,32	20,22	20,20	20,20	20,27	20,25	20,19	20,21	20,26	20,31	20,30	20,34	20,26	20,20	20,19	20,17	20,24	20,28	20,19	20,14	20,24	20,31	20,30	20,21	20,17	20,15	20,20	20,25	20,26	20,21	20,13	20,17	20,31	20,24	20,21	
20,31	20,30	20,30	20,33	20,33	20,33	20,21	20,30	20,29	20,26	20,30	20,27	20,28	20,30	20,29	20,28	20,31	20,27	20,25	20,26	20,33	20,30	20,36	20,40	20,46	20,39	20,26	20,27	20,31	20,35	20,38	20,36	20,31	20,26	20,29	20,32	20,28	20,19	20,32	20,36	20,25	20,33	20,39	20,37	20,35	20,30	20,33	20,24	20,25	20,30	20,27	20,30	20,42	20,37	20,30	20,21	20,29	20,34	20,27	20,30	20,32	20,31	20,37	20,32	20,32	20,29	20,38	20,33	20,32	20,29	20,37	20,47	20,41	20,35	20,31	20,31	20,37	20,38	20,39	20,37	20,49	20,41	20,32	20,36	20,34	20,34	20,33	20,24	20,34	20,39	20,46	20,36	20,32	20,33	20,31	20,36	20,48	20,39	20,29	20,31	20,28	20,38	20,40	20,34	20,27	20,32	20,36	20,38	20,38	20,38	20,30	20,36	20,42	20,43	20,37	20,42	20,39	20,35	20,34	20,28	20,39	20,43	20,43	20,42	20,35	20,37	20,38	20,33	20,45	20,44	20,33	20,32	20,42	20,40	20,34	20,38	20,41	20,48	20,46	20,46	20,43	20,47	20,51	20,45	20,43	20,49	20,41	20,43	20,47	20,42	20,38	20,44	20,38	20,36	20,44	20,53	20,42	20,39	20,44	20,43	20,33	20,36	20,37	20,40	20,40	20,32	20,33	20,37	20,42	20,41	20,37	20,41	20,41	20,38	20,40	20,43	20,41	20,46	20,40	20,43	20,45	20,42	20,43	20,51	20,49	20,42	20,38	20,45	20,52	20,53	20,39	20,44	20,45	20,48	20,56	20,51	20,50	20,48	20,46	20,45	20,48	20,48	20,46	20,48	20,52	20,48	20,50	20,52	20,53	20,59	20,64	20,60	20,59	20,66	20,62	20,71	20,74	20,66	20,65	20,65	20,71	20,59	20,59	20,60	20,68	20,66	20,58	20,64	20,77	20,74	20,66	20,71	20,76	20,71	20,67	20,72	20,75	20,68	20,71	20,71	20,63	20,67	20,78	20,74	20,76	20,74	20,69	20,72	20,76	20,80	20,70	20,71	20,74	20,72	20,77	20,81	20,80	20,88	20,84	20,80	20,77	20,76	20,78	20,84	20,82	20,78	20,82	20,85	20,80	20,85	20,84	20,77	20,82	20,86	20,83	20,78	20,83	20,82	20,78	20,85	20,90	20,92	20,89	20,89	20,90	20,86	20,82	20,89	20,93	20,93	20,93	20,87	20,91	20,90	20,95	20,88	20,88	20,90	20,92	20,95	20,90	20,90	20,89	20,89	20,95	20,89	20,83	20,84	20,84	20,85	20,88	20,85	20,89	20,96	20,90	20,86	20,96	20,96	20,91	20,84	20,97	20,98	20,95	20,97	20,94	21,11	21,25	21,17	21,20	21,17	21,09	21,04	21,06	21,04	21,05	20,96	21,01	20,95	20,95	21,02	21,03	21,12	21,06	21,07	21,02	21,01	20,97	20,98	21,00	21,00	20,94	20,91	21,01	21,02	20,91	20,92	20,98	20,99	20,87	20,91	21,00	21,03	21,03	20,98	21,08	21,05	20,97	20,98	21,02	21,08	21,05	20,99	20,93	20,95	20,93	20,98	20,96	20,92	20,96	21,02	21,00	20,93	20,93	20,94	21,00	20,89	20,84	20,90	20,88	20,89	20,94	20,95	20,89	20,85	20,87	20,95	20,95	20,94	20,90	20,93	20,98	20,96	21,04	21,07	20,97	21,00	21,02	20,95	20,93	20,90	20,87	20,88	20,90	20,88	20,91	20,86	20,83	20,86	20,91	20,87	20,87	20,87	20,95	20,90	20,91	20,86	20,81	20,76	20,75	20,76	20,76	20,66	20,63	20,63	20,62	20,54	20,50	20,49	20,45	20,42	20,46	20,32	20,34	20,41	20,45	20,46	20,45	20,42	20,38	20,36	20,42	20,37	20,37	20,33	20,41	20,41	20,45	20,48	20,38	20,33	20,40	20,45	20,46	20,47	20,47	20,41	20,34	20,36	20,46	20,43	20,42	20,35	20,30	20,34	20,36	20,34	20,40	20,38	20,33	20,30	20,36	20,43	20,35	20,33	20,46	20,41	20,36	20,37	20,40	20,35	20,36	20,30	20,31	20,38	20,36	20,28	20,29	20,29	20,39	20,44	20,35	20,29	20,27	20,31	20,26	20,36	20,40	20,37	20,33	20,39	20,34	20,27	20,26	20,27	20,36	20,35	20,38	20,29	20,31	20,32	20,25	20,30	20,35	20,40	20,34	20,30	20,32	20,34	20,32	20,31	20,27	20,29	20,39	20,29	20,24	20,23	20,27	20,28	20,29	20,27	20,26	20,27	20,14	20,23	20,28	20,24	20,27	20,33	20,28	20,23	20,26	20,32	20,24	20,24	20,25	20,26	20,30	20,28	20,33	20,30	20,12	20,24	20,27	20,21	20,28	20,21	20,29	20,37	20,31	20,30	20,29	20,21	20,25	20,35	20,33	20,18	20,24	20,35	20,31	20,24	20,29	20,29	20,22	20,27	20,24	20,17	20,16	20,19	20,15	20,32	20,41	20,33	20,26	20,28	20,30	20,27	20,21	20,26	20,25	20,26	20,29	20,22	20,16	20,20	20,30	20,20	20,18	20,20	20,18	20,30	20,28	20,16	20,12	20,13	20,32	20,31	20,32	20,26	20,17	20,22	20,21	20,24	20,34	20,29	20,23	20,22	20,25	20,33	20,29	20,25	20,13	20,19	20,24	20,20	20,24	20,23	20,25	20,25	20,22	20,22	
20,32	20,31	20,35	20,29	20,25	20,24	20,23	20,20	20,23	20,32	20,35	20,28	20,26	20,33	20,35	20,32	20,27	20,23	20,35	20,37	20,29	20,29	20,37	20,36	20,41	20,37	20,32	20,36	20,37	20,33	20,34	20,43	20,34	20,26	20,21	20,23	20,27	20,29	20,33	20,28	20,25	20,35	20,32	20,28	20,21	20,29	20,36	20,33	20,32	20,34	20,31	20,30	20,37	20,32	20,26	20,24	20,27	20,33	20,31	20,35	20,32	20,33	20,28	20,32	20,39	20,37	20,40	20,34	20,35	20,32	20,39	20,42	20,37	20,37	20,36	20,31	20,32	20,33	20,36	20,36	20,33	20,33	20,28	20,30	20,26	20,24	20,36	20,34	20,29	20,38	20,40	20,38	20,30	20,34	20,33	20,39	20,45	20,44	20,32	20,37	20,27	20,35	20,41	20,35	20,27	20,31	20,34	20,32	20,28	20,39	20,32	20,30	20,39	20,41	20,32	20,39	20,32	20,36	20,42	20,33	20,35	20,48	20,45	20,38	20,36	20,39	20,30	20,33	20,35	20,46	20,38	20,43	20,44	20,47	20,41	20,36	20,38	20,47	20,43	20,50	20,44	20,43	20,47	20,45	20,47	20,42	20,42	20,46	20,48	20,45	20,37	20,45	20,50	20,44	20,45	20,50	20,46	20,39	20,47	20,46	20,39	20,38	20,40	20,35	20,41	20,43	20,37	20,43	20,44	20,41	20,41	20,42	20,45	20,42	20,47	20,53	20,44	20,45	20,44	20,39	20,47	20,47	20,46	20,51	20,50	20,49	20,45	20,47	20,51	20,46	20,40	20,43	20,46	20,47	20,54	20,62	20,53	20,51	20,42	20,40	20,44	20,54	20,54	20,58	20,56	20,52	20,57	20,65	20,62	20,65	20,74	20,65	20,63	20,75	20,79	20,75	20,82	20,80	20,83	20,69	20,73	20,86	20,74	20,68	20,76	20,75	20,70	20,72	20,82	20,82	20,83	20,81	20,80	20,80	20,72	20,75	20,76	20,85	20,82	20,81	20,76	20,73	20,85	20,91	20,91	20,87	20,81	20,82	20,88	20,88	20,89	20,82	20,90	20,88	20,91	20,96	20,95	20,92	21,00	20,93	20,88	20,92	20,93	21,05	21,04	20,95	20,96	21,02	20,98	20,97	20,99	21,01	20,96	20,98	21,02	20,90	20,99	20,98	21,03	21,03	21,00	21,01	21,03	21,05	21,04	21,07	21,06	21,01	21,06	21,05	21,06	21,06	21,15	21,09	21,13	21,07	21,02	21,09	21,09	21,17	21,07	21,07	21,16	21,12	21,06	21,07	21,03	21,03	21,01	21,03	21,09	21,05	21,16	21,19	21,16	21,15	21,19	21,22	21,21	21,18	21,17	21,27	21,22	21,23	21,24	21,52	21,76	21,69	21,64	21,61	21,56	21,47	21,42	21,47	21,42	21,30	21,31	21,23	21,21	21,34	21,45	21,53	21,43	21,41	21,39	21,34	21,33	21,30	21,28	21,23	21,26	21,21	21,24	21,28	21,25	21,29	21,32	21,28	21,23	21,23	21,34	21,31	21,27	21,31	21,40	21,39	21,37	21,33	21,39	21,42	21,38	21,29	21,33	21,30	21,20	21,32	21,36	21,29	21,31	21,38	21,38	21,29	21,35	21,33	21,29	21,23	21,21	21,21	21,22	21,20	21,24	21,25	21,27	21,15	21,16	21,22	21,22	21,19	21,20	21,24	21,29	21,26	21,19	21,26	21,28	21,23	21,22	21,18	21,16	21,10	21,08	21,12	21,12	21,11	21,14	21,12	21,01	21,02	21,07	21,09	21,18	21,13	21,05	21,08	21,08	21,03	20,97	20,92	20,89	20,90	20,83	20,77	20,70	20,66	20,61	20,55	20,54	20,53	20,48	20,54	20,48	20,38	20,38	20,46	20,45	20,45	20,43	20,40	20,46	20,42	20,45	20,41	20,36	20,32	20,32	20,36	20,39	20,52	20,46	20,32	20,43	20,45	20,51	20,46	20,43	20,42	20,35	20,37	20,38	20,37	20,39	20,36	20,38	20,38	20,34	20,37	20,36	20,46	20,43	20,32	20,33	20,37	20,36	20,34	20,46	20,37	20,29	20,36	20,40	20,43	20,31	20,26	20,37	20,39	20,34	20,25	20,38	20,42	20,34	20,42	20,41	20,31	20,33	20,34	20,27	20,31	20,38	20,30	20,28	20,41	20,27	20,22	20,27	20,25	20,28	20,31	20,37	20,29	20,28	20,34	20,31	20,29	20,35	20,37	20,29	20,24	20,37	20,38	20,31	20,22	20,20	20,30	20,35	20,28	20,33	20,32	20,31	20,24	20,32	20,28	20,25	20,22	20,19	20,15	20,27	20,22	20,26	20,36	20,36	20,26	20,29	20,27	20,27	20,29	20,19	20,24	20,26	20,22	20,22	20,31	20,26	20,27	20,37	20,30	20,23	20,26	20,22	20,31	20,29	20,32	20,24	20,19	20,27	20,36	20,28	20,21	20,21	20,32	20,35	20,32	20,37	20,31	20,21	20,27	20,29	20,28	20,16	20,19	20,24	20,29	20,34	20,35	20,29	20,32	20,25	20,24	20,27	20,25	20,29	20,21	20,28	20,20	20,17	20,27	20,26	20,20	20,12	20,18	20,28	20,33	20,32	20,24	20,10	20,07	20,29	20,36	20,31	20,21	20,15	20,21	20,20	20,24	20,35	20,33	20,17	20,33	20,24	20,30	20,35	20,28	20,27	20,14	20,17	20,18	20,17	20,21	20,21	20,30	20,24	20,24	
20,33	20,31	20,35	20,32	20,24	20,33	20,36	20,28	20,18	20,36	20,33	20,31	20,30	20,28	20,30	20,40	20,29	20,32	20,31	20,39	20,35	20,30	20,33	20,29	20,26	20,30	20,27	20,35	20,34	20,45	20,31	20,29	20,31	20,31	20,26	20,24	20,27	20,35	20,35	20,27	20,22	20,31	20,29	20,28	20,25	20,29	20,40	20,34	20,28	20,24	20,33	20,32	20,28	20,29	20,34	20,28	20,27	20,25	20,26	20,37	20,34	20,31	20,35	20,30	20,35	20,32	20,36	20,36	20,36	20,37	20,41	20,43	20,27	20,32	20,36	20,34	20,32	20,36	20,37	20,49	20,38	20,31	20,36	20,29	20,34	20,31	20,35	20,43	20,43	20,37	20,37	20,39	20,39	20,37	20,36	20,37	20,36	20,40	20,46	20,39	20,42	20,32	20,36	20,42	20,37	20,34	20,39	20,39	20,38	20,41	20,41	20,33	20,37	20,43	20,38	20,38	20,36	20,33	20,36	20,38	20,44	20,54	20,48	20,33	20,34	20,46	20,44	20,39	20,42	20,41	20,42	20,39	20,39	20,43	20,41	20,40	20,39	20,43	20,36	20,44	20,41	20,37	20,44	20,42	20,44	20,41	20,41	20,45	20,50	20,44	20,40	20,39	20,49	20,45	20,52	20,52	20,48	20,42	20,42	20,46	20,40	20,37	20,42	20,44	20,44	20,41	20,41	20,47	20,47	20,43	20,37	20,47	20,44	20,42	20,48	20,48	20,44	20,43	20,48	20,40	20,51	20,53	20,49	20,49	20,51	20,49	20,54	20,46	20,45	20,45	20,43	20,45	20,41	20,44	20,53	20,61	20,57	20,51	20,52	20,48	20,52	20,58	20,59	20,65	20,62	20,54	20,65	20,69	20,75	20,75	20,77	20,83	20,76	20,76	20,87	20,94	21,00	21,00	21,03	21,00	20,96	20,99	20,95	20,90	20,89	20,91	20,95	20,91	20,97	20,98	21,01	20,98	20,95	20,96	20,92	21,05	21,03	20,98	21,00	21,05	21,07	20,97	21,01	21,08	21,08	21,10	21,05	21,07	21,09	21,11	21,12	21,11	21,11	21,21	21,25	21,14	21,17	21,19	21,23	21,26	21,15	21,17	21,21	21,24	21,32	21,32	21,28	21,27	21,24	21,25	21,24	21,28	21,29	21,31	21,40	21,30	21,31	21,31	21,35	21,40	21,33	21,40	21,39	21,38	21,44	21,41	21,39	21,40	21,44	21,41	21,50	21,48	21,49	21,37	21,42	21,41	21,38	21,52	21,55	21,56	21,54	21,53	21,60	21,57	21,59	21,46	21,45	21,16	21,51	21,55	21,59	21,58	21,61	21,63	21,59	21,59	21,67	21,68	21,66	21,74	21,63	21,57	21,64	21,67	21,76	21,96	22,16	22,17	22,17	22,08	22,07	21,98	21,96	22,03	21,99	21,83	21,81	21,80	21,79	21,86	21,63	22,14	21,94	21,97	21,99	21,86	21,88	21,84	21,82	21,80	21,81	21,81	21,76	21,79	21,83	21,89	21,90	21,91	21,84	21,81	21,83	21,80	21,72	21,88	21,94	21,94	21,94	21,93	21,96	21,93	21,89	21,44	21,95	21,89	21,76	21,80	21,87	21,79	21,83	21,86	21,84	21,77	21,83	21,80	21,80	21,69	21,71	21,80	21,77	21,69	21,68	21,71	21,68	21,66	21,63	21,62	21,61	21,69	21,65	21,62	21,67	21,67	21,59	21,48	21,50	21,50	21,54	21,47	21,45	21,45	21,39	21,43	21,47	21,46	21,35	21,33	21,38	21,36	21,31	21,25	21,28	21,26	21,19	21,20	21,25	21,24	21,16	21,12	21,11	21,12	21,01	20,92	20,88	20,72	20,63	20,54	20,57	20,53	20,47	20,47	20,48	20,44	20,43	20,47	20,48	20,42	20,38	20,41	20,48	20,50	20,44	20,45	20,44	20,39	20,40	20,40	20,39	20,43	20,39	20,33	20,39	20,48	20,44	20,44	20,44	20,42	20,33	20,32	20,32	20,40	20,38	20,31	20,32	20,39	20,34	20,26	20,34	20,43	20,36	20,30	20,34	20,41	20,38	20,31	20,37	20,36	20,34	20,34	20,38	20,40	20,32	20,27	20,35	20,37	20,38	20,44	20,38	20,43	20,43	20,44	20,45	20,35	20,37	20,33	20,33	20,29	20,34	20,30	20,33	20,42	20,32	20,26	20,35	20,36	20,27	20,29	20,39	20,39	20,34	20,36	20,37	20,39	20,43	20,44	20,38	20,34	20,36	20,37	20,32	20,29	20,30	20,32	20,34	20,27	20,30	20,28	20,27	20,22	20,25	20,29	20,26	20,27	20,18	20,30	20,33	20,26	20,29	20,31	20,32	20,29	20,30	20,28	20,30	20,30	20,28	20,27	20,28	20,34	20,28	20,27	20,25	20,30	20,39	20,34	20,23	20,29	20,24	20,27	20,22	20,31	20,30	20,25	20,25	20,33	20,26	20,25	20,23	20,27	20,28	20,32	20,39	20,38	20,21	20,26	20,32	20,29	20,25	20,17	20,19	20,32	20,31	20,31	20,27	20,32	20,29	20,23	20,28	20,28	20,24	20,23	20,28	20,26	20,27	20,30	20,28	20,22	20,22	20,19	20,33	20,32	20,30	20,25	20,26	20,23	20,26	20,30	20,32	20,26	20,16	20,13	20,28	20,35	20,45	20,26	20,22	20,27	20,27	20,17	20,23	20,26	20,28	20,25	20,17	20,24	20,25	20,25	20,18	20,23	20,26	20,26	
20,34	20,29	20,27	20,33	20,37	20,34	20,36	20,34	20,27	20,28	20,36	20,28	20,33	20,23	20,23	20,34	20,25	20,29	20,30	20,39	20,31	20,30	20,26	20,24	20,30	20,26	20,25	20,31	20,29	20,35	20,42	20,38	20,39	20,38	20,39	20,36	20,33	20,32	20,35	20,30	20,26	20,33	20,33	20,30	20,26	20,39	20,45	20,37	20,29	20,25	20,33	20,34	20,39	20,28	20,28	20,31	20,29	20,27	20,29	20,34	20,33	20,33	20,37	20,39	20,39	20,40	20,34	20,38	20,36	20,35	20,42	20,37	20,40	20,35	20,36	20,35	20,40	20,35	20,41	20,37	20,37	20,26	20,31	20,35	20,40	20,41	20,38	20,51	20,49	20,40	20,40	20,36	20,35	20,40	20,40	20,36	20,31	20,33	20,45	20,46	20,39	20,44	20,45	20,42	20,51	20,41	20,38	20,35	20,46	20,45	20,38	20,34	20,39	20,43	20,46	20,39	20,39	20,35	20,38	20,39	20,41	20,53	20,48	20,32	20,35	20,34	20,42	20,44	20,45	20,44	20,32	20,41	20,43	20,47	20,39	20,44	20,43	20,41	20,38	20,43	20,44	20,37	20,41	20,43	20,42	20,44	20,42	20,45	20,43	20,44	20,44	20,43	20,44	20,42	20,48	20,55	20,47	20,43	20,47	20,42	20,35	20,40	20,50	20,43	20,46	20,45	20,38	20,43	20,48	20,46	20,44	20,43	20,46	20,49	20,44	20,46	20,45	20,42	20,45	20,43	20,53	20,56	20,44	20,48	20,49	20,41	20,47	20,44	20,42	20,46	20,53	20,52	20,46	20,49	20,54	20,63	20,59	20,56	20,54	20,55	20,61	20,69	20,68	20,69	20,69	20,69	20,77	20,81	20,90	21,02	21,01	21,07	21,05	21,09	21,13	21,23	21,32	21,31	21,29	21,33	21,29	21,30	21,27	21,26	21,28	21,21	21,27	21,23	21,30	21,37	21,33	21,24	21,34	21,44	21,35	21,42	21,50	21,41	21,46	21,51	21,45	21,41	21,43	21,49	21,45	21,56	21,58	21,48	21,56	21,55	21,58	21,59	21,61	21,67	21,72	21,67	21,65	21,66	21,68	21,75	21,71	21,72	21,70	21,68	21,73	21,77	21,73	21,80	21,77	21,86	21,80	21,79	21,81	21,84	22,00	21,92	21,83	21,77	21,88	21,90	21,91	21,99	22,02	21,99	21,99	21,94	21,88	21,90	21,95	21,99	22,03	22,03	22,05	21,97	22,02	21,94	21,91	22,05	22,08	22,06	22,03	22,04	22,06	22,02	22,09	22,02	22,06	22,17	22,12	22,07	22,04	22,08	22,18	22,15	22,12	22,09	22,18	22,26	22,21	22,17	22,14	22,04	22,14	22,23	22,25	22,32	22,34	22,47	22,45	22,34	22,36	22,34	22,36	22,41	22,36	22,28	22,33	22,24	22,28	22,33	22,39	22,49	22,36	22,37	22,41	22,31	22,33	22,32	22,28	22,29	22,30	22,33	22,30	22,28	22,33	22,34	22,38	22,42	22,32	22,25	22,30	22,29	22,29	22,43	22,43	22,36	22,39	22,41	22,44	22,48	22,41	22,39	22,38	22,29	22,30	22,29	22,25	22,23	22,25	22,28	22,32	22,25	22,20	22,18	22,28	22,16	22,09	22,18	22,16	22,11	22,07	22,11	22,07	22,07	22,06	21,98	22,06	22,02	21,98	21,90	21,96	21,91	21,85	21,78	21,73	21,74	21,72	21,67	21,70	21,65	21,63	21,61	21,68	21,58	21,48	21,50	21,53	21,55	21,51	21,38	21,34	21,36	21,35	21,31	21,32	21,33	21,27	21,27	21,25	21,19	21,12	20,95	20,95	20,81	20,63	20,57	20,61	20,52	20,47	20,54	20,52	20,43	20,39	20,41	20,52	20,51	20,42	20,41	20,50	20,47	20,41	20,47	20,52	20,47	20,36	20,45	20,41	20,38	20,31	20,38	20,47	20,49	20,39	20,42	20,48	20,42	20,35	20,31	20,32	20,41	20,41	20,34	20,34	20,32	20,36	20,33	20,29	20,43	20,35	20,27	20,35	20,34	20,38	20,37	20,34	20,31	20,34	20,30	20,34	20,30	20,32	20,31	20,35	20,35	20,38	20,39	20,43	20,37	20,38	20,41	20,38	20,33	20,37	20,29	20,33	20,35	20,33	20,35	20,30	20,41	20,34	20,31	20,35	20,33	20,25	20,29	20,40	20,36	20,34	20,35	20,40	20,46	20,39	20,41	20,43	20,39	20,38	20,36	20,28	20,31	20,33	20,28	20,35	20,23	20,29	20,32	20,30	20,29	20,21	20,32	20,25	20,26	20,29	20,26	20,35	20,33	20,29	20,30	20,33	20,35	20,37	20,30	20,23	20,26	20,31	20,21	20,31	20,38	20,33	20,26	20,17	20,29	20,35	20,30	20,24	20,28	20,36	20,30	20,19	20,30	20,31	20,27	20,25	20,35	20,33	20,21	20,23	20,31	20,31	20,27	20,41	20,46	20,33	20,33	20,32	20,28	20,23	20,31	20,27	20,29	20,31	20,32	20,28	20,32	20,32	20,34	20,34	20,26	20,26	20,30	20,32	20,29	20,23	20,30	20,31	20,23	20,20	20,24	20,32	20,37	20,27	20,19	20,21	20,34	20,31	20,34	20,37	20,25	20,18	20,20	20,18	20,35	20,39	20,23	20,16	20,27	20,24	20,15	20,25	20,27	20,29	20,24	20,23	20,25	20,29	20,28	20,23	20,19	20,24	20,31	
20,27	20,25	20,23	20,20	20,33	20,41	20,37	20,41	20,37	20,27	20,35	20,36	20,29	20,33	20,41	20,40	20,31	20,24	20,19	20,30	20,32	20,28	20,29	20,29	20,43	20,28	20,26	20,24	20,37	20,36	20,38	20,41	20,41	20,36	20,40	20,36	20,32	20,28	20,37	20,36	20,34	20,40	20,33	20,33	20,29	20,40	20,43	20,29	20,25	20,33	20,42	20,37	20,32	20,36	20,26	20,32	20,38	20,41	20,25	20,29	20,35	20,29	20,29	20,39	20,35	20,36	20,36	20,33	20,37	20,32	20,35	20,40	20,37	20,41	20,38	20,37	20,34	20,41	20,41	20,36	20,28	20,23	20,23	20,38	20,36	20,40	20,39	20,44	20,43	20,37	20,46	20,39	20,38	20,37	20,40	20,42	20,35	20,31	20,43	20,39	20,36	20,39	20,45	20,45	20,38	20,40	20,41	20,38	20,38	20,43	20,39	20,32	20,37	20,45	20,39	20,38	20,36	20,40	20,41	20,39	20,36	20,41	20,41	20,34	20,40	20,36	20,36	20,39	20,47	20,42	20,39	20,44	20,52	20,49	20,46	20,44	20,43	20,39	20,44	20,44	20,47	20,44	20,38	20,47	20,45	20,41	20,45	20,44	20,47	20,40	20,42	20,39	20,38	20,39	20,43	20,44	20,43	20,45	20,46	20,45	20,38	20,42	20,46	20,42	20,41	20,34	20,42	20,39	20,44	20,49	20,46	20,42	20,45	20,46	20,44	20,45	20,37	20,43	20,43	20,43	20,46	20,53	20,39	20,50	20,48	20,47	20,52	20,48	20,39	20,44	20,52	20,59	20,56	20,52	20,61	20,62	20,61	20,63	20,59	20,69	20,68	20,78	20,86	20,88	20,88	20,89	20,97	20,99	21,24	21,39	21,39	21,38	21,35	21,44	21,48	21,49	21,55	21,58	21,64	21,72	21,68	21,72	21,71	21,63	21,63	21,72	21,72	21,67	21,69	21,77	21,75	21,79	21,79	21,89	21,88	21,85	21,92	21,95	21,96	22,03	21,99	21,98	21,94	21,99	21,97	22,05	22,06	22,02	22,03	22,15	22,08	22,12	22,17	22,15	22,16	22,14	22,17	22,18	22,17	22,20	22,13	22,17	22,20	22,19	22,24	22,16	22,15	22,23	22,27	22,28	22,30	22,28	22,29	22,28	22,30	22,30	22,17	22,12	22,18	22,28	22,29	22,33	22,39	22,44	22,44	22,30	22,31	22,36	22,31	22,31	22,39	22,34	22,33	22,36	22,41	22,32	22,33	22,46	22,42	22,37	22,35	22,35	22,32	22,29	22,25	22,31	22,37	22,43	22,41	22,29	22,34	22,30	22,38	22,41	22,41	22,34	22,38	22,47	22,50	22,44	22,33	22,31	22,36	22,42	22,46	22,43	22,43	22,49	22,51	22,44	22,46	22,43	22,42	22,48	22,50	22,49	22,55	22,53	22,47	22,43	22,44	22,55	22,51	22,45	22,46	22,48	22,51	22,53	22,46	22,46	22,54	22,48	22,46	22,43	22,50	22,49	22,51	22,61	22,49	22,45	22,48	22,49	22,47	22,56	22,57	22,54	22,47	22,54	22,56	22,58	22,54	22,50	22,53	22,41	22,37	22,48	22,44	22,45	22,46	22,44	22,47	22,41	22,33	22,36	22,36	22,32	22,26	22,24	22,33	22,28	22,21	22,21	22,21	22,18	22,22	22,12	22,16	22,18	22,07	22,04	22,13	22,02	21,90	21,90	21,85	21,81	21,78	21,71	21,82	21,81	21,66	21,64	21,68	21,59	21,54	21,58	21,56	21,55	21,56	21,44	21,45	21,42	21,38	21,34	21,32	21,31	21,33	21,31	21,28	21,15	21,03	21,02	20,98	20,85	20,76	20,68	20,67	20,59	20,56	20,58	20,53	20,44	20,40	20,44	20,51	20,47	20,46	20,48	20,49	20,42	20,40	20,46	20,56	20,54	20,42	20,41	20,44	20,33	20,38	20,39	20,51	20,47	20,42	20,43	20,47	20,46	20,38	20,36	20,33	20,29	20,31	20,31	20,36	20,32	20,36	20,40	20,33	20,37	20,44	20,32	20,30	20,33	20,33	20,36	20,36	20,26	20,33	20,24	20,28	20,28	20,32	20,34	20,33	20,34	20,34	20,38	20,28	20,40	20,43	20,32	20,32	20,38	20,34	20,31	20,28	20,37	20,38	20,33	20,28	20,32	20,29	20,27	20,27	20,31	20,29	20,37	20,37	20,37	20,38	20,36	20,27	20,23	20,32	20,36	20,36	20,36	20,28	20,37	20,29	20,26	20,36	20,31	20,38	20,26	20,23	20,35	20,37	20,32	20,30	20,29	20,29	20,26	20,35	20,30	20,33	20,27	20,30	20,28	20,30	20,30	20,32	20,33	20,24	20,24	20,24	20,16	20,30	20,35	20,37	20,43	20,26	20,27	20,36	20,32	20,26	20,25	20,30	20,28	20,27	20,35	20,28	20,33	20,25	20,26	20,26	20,27	20,31	20,34	20,30	20,35	20,43	20,41	20,31	20,32	20,34	20,21	20,16	20,24	20,30	20,29	20,31	20,26	20,24	20,31	20,33	20,30	20,32	20,24	20,31	20,21	20,26	20,25	20,26	20,27	20,26	20,22	20,24	20,27	20,28	20,29	20,26	20,24	20,21	20,31	20,35	20,36	20,35	20,24	20,16	20,27	20,29	20,32	20,30	20,18	20,16	20,28	20,26	20,11	20,19	20,27	20,33	20,29	20,13	20,12	20,20	20,26	20,32	20,29	20,26	20,29	
20,38	20,26	20,19	20,10	20,22	20,28	20,30	20,42	20,33	20,25	20,27	20,37	20,22	20,30	20,39	20,39	20,34	20,23	20,27	20,26	20,27	20,25	20,32	20,40	20,43	20,32	20,31	20,30	20,29	20,31	20,38	20,38	20,31	20,26	20,31	20,31	20,36	20,31	20,45	20,38	20,43	20,42	20,35	20,28	20,27	20,36	20,39	20,29	20,29	20,38	20,40	20,47	20,42	20,47	20,38	20,35	20,35	20,32	20,29	20,29	20,35	20,28	20,26	20,34	20,37	20,29	20,25	20,28	20,40	20,40	20,36	20,42	20,36	20,41	20,27	20,28	20,42	20,40	20,40	20,40	20,35	20,36	20,35	20,41	20,38	20,31	20,42	20,39	20,44	20,30	20,39	20,42	20,31	20,38	20,38	20,41	20,42	20,39	20,44	20,39	20,42	20,43	20,43	20,40	20,40	20,38	20,45	20,45	20,37	20,39	20,44	20,35	20,33	20,46	20,45	20,36	20,39	20,37	20,33	20,39	20,37	20,39	20,38	20,37	20,36	20,38	20,36	20,43	20,47	20,44	20,35	20,35	20,46	20,44	20,44	20,43	20,41	20,45	20,46	20,46	20,46	20,42	20,42	20,41	20,46	20,43	20,41	20,38	20,46	20,45	20,49	20,38	20,34	20,39	20,48	20,41	20,35	20,46	20,45	20,46	20,45	20,51	20,46	20,39	20,38	20,34	20,40	20,39	20,39	20,45	20,43	20,39	20,42	20,41	20,47	20,46	20,26	20,33	20,48	20,45	20,40	20,50	20,46	20,48	20,56	20,61	20,58	20,57	20,53	20,51	20,57	20,60	20,67	20,58	20,69	20,77	20,66	20,73	20,75	20,84	20,79	20,81	21,00	21,08	21,11	21,13	21,16	21,16	21,33	21,48	21,58	21,54	21,52	21,60	21,66	21,71	21,69	21,69	21,69	21,81	21,89	21,88	21,86	21,83	21,77	21,90	21,97	21,98	21,99	21,96	21,94	21,99	22,04	22,08	22,08	22,12	22,16	22,15	22,18	22,18	22,18	22,11	22,16	22,25	22,21	22,23	22,25	22,22	22,25	22,35	22,35	22,29	22,31	22,39	22,32	22,31	22,33	22,40	22,37	22,35	22,34	22,29	22,31	22,37	22,47	22,44	22,43	22,42	22,43	22,44	22,39	22,42	22,44	22,40	22,45	22,44	22,34	22,30	22,32	22,49	22,46	22,39	22,47	22,55	22,58	22,47	22,49	22,48	22,50	22,46	22,48	22,42	22,44	22,50	22,49	22,45	22,44	22,54	22,56	22,45	22,45	22,45	22,43	22,38	22,37	22,42	22,41	22,44	22,51	22,44	22,49	22,46	22,45	22,46	22,50	22,49	22,42	22,45	22,49	22,47	22,43	22,43	22,47	22,49	22,51	22,54	22,47	22,50	22,51	22,48	22,48	22,49	22,49	22,50	22,55	22,55	22,56	22,60	22,63	22,55	22,52	22,62	22,54	22,56	22,48	22,51	22,51	22,47	22,53	22,58	22,59	22,50	22,44	22,55	22,55	22,59	22,63	22,67	22,49	22,56	22,61	22,57	22,57	22,53	22,60	22,59	22,54	22,56	22,61	22,59	22,58	22,54	22,52	22,47	22,50	22,57	22,55	22,52	22,53	22,45	22,45	22,43	22,48	22,53	22,46	22,36	22,38	22,40	22,44	22,36	22,28	22,25	22,29	22,32	22,23	22,20	22,20	22,19	22,14	22,19	22,19	22,04	21,98	22,00	21,90	21,89	21,86	21,74	21,72	21,76	21,71	21,70	21,73	21,65	21,57	21,62	21,59	21,56	21,54	21,48	21,46	21,44	21,42	21,34	21,39	21,39	21,30	21,28	21,22	21,12	20,95	21,04	21,05	20,92	20,88	20,79	20,71	20,62	20,57	20,61	20,50	20,45	20,52	20,47	20,50	20,44	20,45	20,48	20,45	20,43	20,44	20,42	20,40	20,44	20,48	20,47	20,50	20,41	20,40	20,42	20,50	20,45	20,43	20,43	20,42	20,43	20,39	20,34	20,37	20,28	20,31	20,28	20,35	20,37	20,35	20,38	20,36	20,42	20,48	20,39	20,35	20,30	20,32	20,31	20,40	20,30	20,27	20,29	20,30	20,38	20,31	20,24	20,35	20,29	20,37	20,39	20,32	20,33	20,39	20,44	20,37	20,42	20,36	20,34	20,32	20,26	20,32	20,27	20,26	20,36	20,32	20,25	20,24	20,29	20,29	20,37	20,36	20,40	20,36	20,29	20,32	20,28	20,29	20,40	20,32	20,35	20,31	20,27	20,25	20,23	20,34	20,37	20,39	20,32	20,28	20,27	20,31	20,28	20,28	20,31	20,31	20,29	20,33	20,27	20,34	20,30	20,31	20,27	20,30	20,34	20,34	20,26	20,31	20,26	20,25	20,23	20,31	20,35	20,34	20,41	20,30	20,31	20,37	20,28	20,31	20,25	20,27	20,30	20,27	20,32	20,33	20,29	20,28	20,26	20,25	20,16	20,28	20,32	20,32	20,36	20,42	20,30	20,29	20,38	20,38	20,29	20,30	20,28	20,25	20,26	20,26	20,28	20,21	20,23	20,33	20,33	20,29	20,29	20,39	20,24	20,15	20,24	20,26	20,37	20,34	20,27	20,23	20,37	20,38	20,27	20,25	20,24	20,25	20,26	20,32	20,31	20,32	20,24	20,24	20,32	20,38	20,42	20,30	20,21	20,19	20,30	20,27	20,17	20,16	20,28	20,33	20,35	20,25	20,22	20,21	20,16	20,23	20,29	20,24	20,24	
20,41	20,30	20,34	20,21	20,26	20,25	20,29	20,39	20,26	20,22	20,30	20,32	20,24	20,25	20,30	20,28	20,32	20,31	20,43	20,25	20,11	20,23	20,39	20,44	20,33	20,34	20,33	20,26	20,31	20,27	20,31	20,41	20,35	20,28	20,35	20,36	20,34	20,33	20,36	20,41	20,30	20,38	20,27	20,35	20,36	20,40	20,40	20,38	20,32	20,34	20,42	20,40	20,41	20,41	20,35	20,35	20,37	20,33	20,27	20,34	20,35	20,32	20,33	20,38	20,35	20,40	20,34	20,26	20,38	20,41	20,43	20,50	20,41	20,49	20,41	20,33	20,38	20,36	20,31	20,34	20,40	20,38	20,33	20,32	20,31	20,36	20,37	20,35	20,38	20,40	20,36	20,41	20,34	20,37	20,40	20,43	20,41	20,40	20,40	20,33	20,38	20,49	20,51	20,44	20,41	20,39	20,44	20,53	20,46	20,37	20,39	20,38	20,44	20,50	20,50	20,44	20,38	20,44	20,31	20,38	20,44	20,48	20,46	20,41	20,38	20,37	20,40	20,35	20,42	20,42	20,35	20,35	20,35	20,40	20,47	20,38	20,37	20,42	20,42	20,55	20,44	20,40	20,39	20,38	20,46	20,51	20,44	20,41	20,39	20,42	20,49	20,44	20,38	20,35	20,41	20,45	20,38	20,39	20,45	20,49	20,45	20,51	20,48	20,34	20,34	20,36	20,36	20,40	20,45	20,47	20,43	20,43	20,44	20,46	20,48	20,48	20,37	20,38	20,54	20,44	20,41	20,50	20,54	20,51	20,53	20,61	20,67	20,64	20,69	20,64	20,65	20,72	20,72	20,72	20,75	20,87	20,86	20,89	20,86	20,93	20,92	20,96	21,03	21,15	21,25	21,28	21,40	21,30	21,29	21,49	21,61	21,58	21,60	21,64	21,67	21,77	21,76	21,71	21,77	21,83	21,84	21,85	21,82	21,85	21,92	21,96	21,99	22,05	22,16	22,08	22,04	22,09	22,16	22,20	22,19	22,19	22,22	22,20	22,23	22,32	22,25	22,17	22,18	22,36	22,30	22,29	22,33	22,39	22,39	22,46	22,48	22,39	22,41	22,43	22,43	22,39	22,33	22,41	22,46	22,48	22,37	22,40	22,37	22,38	22,45	22,52	22,54	22,46	22,43	22,42	22,40	22,49	22,55	22,51	22,54	22,53	22,53	22,42	22,45	22,52	22,53	22,45	22,52	22,62	22,62	22,52	22,46	22,48	22,54	22,57	22,52	22,47	22,52	22,51	22,52	22,51	22,56	22,58	22,60	22,54	22,50	22,54	22,55	22,50	22,51	22,50	22,43	22,40	22,54	22,59	22,54	22,54	22,44	22,48	22,54	22,54	22,54	22,57	22,55	22,55	22,52	22,52	22,51	22,53	22,55	22,60	22,59	22,60	22,61	22,52	22,58	22,50	22,57	22,60	22,65	22,55	22,51	22,62	22,67	22,62	22,65	22,65	22,58	22,60	22,65	22,58	22,59	22,48	22,54	22,63	22,66	22,61	22,54	22,60	22,64	22,67	22,75	22,68	22,55	22,56	22,65	22,62	22,62	22,64	22,64	22,60	22,54	22,67	22,62	22,69	22,67	22,62	22,68	22,68	22,63	22,63	22,58	22,57	22,60	22,52	22,52	22,53	22,52	22,54	22,52	22,47	22,35	22,46	22,41	22,35	22,36	22,33	22,28	22,30	22,31	22,30	22,31	22,20	22,22	22,26	22,20	22,06	21,99	22,07	22,01	21,96	21,97	21,82	21,76	21,70	21,71	21,73	21,77	21,74	21,68	21,62	21,56	21,57	21,52	21,55	21,50	21,42	21,38	21,42	21,35	21,40	21,34	21,30	21,20	21,11	21,07	21,11	21,07	20,99	20,92	20,80	20,74	20,67	20,68	20,64	20,58	20,54	20,57	20,54	20,56	20,54	20,46	20,54	20,47	20,43	20,45	20,47	20,42	20,42	20,48	20,43	20,44	20,39	20,41	20,42	20,52	20,46	20,39	20,43	20,35	20,34	20,39	20,46	20,38	20,37	20,40	20,36	20,29	20,30	20,35	20,35	20,34	20,42	20,43	20,39	20,35	20,33	20,27	20,29	20,39	20,39	20,34	20,31	20,30	20,42	20,38	20,37	20,39	20,38	20,32	20,42	20,26	20,35	20,40	20,43	20,41	20,38	20,42	20,38	20,34	20,27	20,34	20,27	20,22	20,36	20,33	20,35	20,22	20,29	20,24	20,36	20,34	20,34	20,34	20,29	20,36	20,44	20,29	20,30	20,30	20,30	20,29	20,27	20,25	20,28	20,30	20,29	20,31	20,33	20,34	20,25	20,26	20,23	20,23	20,30	20,21	20,22	20,30	20,25	20,31	20,40	20,34	20,30	20,31	20,38	20,36	20,37	20,28	20,29	20,37	20,25	20,33	20,35	20,38	20,36	20,29	20,39	20,36	20,33	20,24	20,23	20,30	20,35	20,33	20,25	20,30	20,24	20,31	20,38	20,40	20,20	20,16	20,22	20,33	20,33	20,37	20,34	20,40	20,45	20,37	20,31	20,27	20,24	20,27	20,30	20,27	20,29	20,31	20,20	20,26	20,31	20,27	20,26	20,40	20,39	20,23	20,23	20,24	20,31	20,34	20,34	20,25	20,29	20,35	20,24	20,21	20,21	20,19	20,17	20,17	20,27	20,32	20,22	20,31	20,35	20,25	20,31	20,49	20,36	20,30	20,29	20,29	20,23	20,20	20,25	20,29	20,31	20,33	20,23	20,19	20,09	20,13	20,26	20,32	20,30	
20,34	20,26	20,27	20,28	20,34	20,32	20,32	20,30	20,25	20,33	20,43	20,37	20,29	20,31	20,31	20,29	20,28	20,33	20,39	20,36	20,21	20,32	20,33	20,44	20,41	20,31	20,30	20,29	20,36	20,40	20,32	20,42	20,33	20,26	20,33	20,38	20,34	20,34	20,39	20,41	20,37	20,33	20,32	20,39	20,43	20,38	20,38	20,33	20,37	20,29	20,37	20,46	20,37	20,30	20,34	20,32	20,36	20,39	20,34	20,36	20,37	20,26	20,35	20,45	20,35	20,30	20,35	20,33	20,41	20,39	20,35	20,47	20,46	20,52	20,44	20,41	20,32	20,38	20,35	20,31	20,43	20,44	20,36	20,28	20,32	20,38	20,46	20,37	20,35	20,51	20,48	20,44	20,48	20,41	20,39	20,35	20,30	20,35	20,37	20,33	20,29	20,37	20,51	20,49	20,50	20,44	20,45	20,47	20,42	20,37	20,34	20,36	20,40	20,51	20,53	20,46	20,40	20,39	20,36	20,29	20,42	20,48	20,49	20,41	20,31	20,43	20,39	20,41	20,35	20,36	20,39	20,37	20,41	20,42	20,46	20,44	20,36	20,37	20,43	20,52	20,56	20,52	20,44	20,37	20,50	20,58	20,49	20,46	20,42	20,44	20,47	20,43	20,42	20,43	20,47	20,48	20,45	20,46	20,44	20,47	20,44	20,47	20,45	20,37	20,36	20,40	20,44	20,44	20,51	20,52	20,45	20,38	20,41	20,46	20,45	20,52	20,42	20,40	20,44	20,47	20,43	20,48	20,52	20,52	20,60	20,54	20,66	20,70	20,71	20,72	20,73	20,84	20,79	20,79	20,78	20,88	20,92	20,92	20,89	21,00	21,01	21,11	21,15	21,22	21,22	21,25	21,37	21,37	21,21	21,37	21,55	21,69	21,65	21,66	21,65	21,73	21,76	21,81	21,83	21,89	21,85	21,94	21,91	21,93	22,00	22,06	22,03	22,01	22,15	22,18	22,13	22,18	22,19	22,25	22,18	22,22	22,26	22,25	22,29	22,42	22,39	22,30	22,36	22,42	22,41	22,42	22,36	22,38	22,37	22,45	22,49	22,48	22,43	22,38	22,48	22,47	22,47	22,51	22,47	22,54	22,47	22,44	22,50	22,45	22,49	22,54	22,59	22,52	22,51	22,52	22,47	22,49	22,52	22,59	22,56	22,48	22,53	22,53	22,55	22,59	22,56	22,53	22,47	22,59	22,71	22,57	22,53	22,55	22,59	22,60	22,62	22,54	22,64	22,59	22,59	22,60	22,64	22,62	22,67	22,66	22,60	22,60	22,60	22,57	22,55	22,56	22,49	22,59	22,53	22,57	22,67	22,62	22,53	22,54	22,60	22,67	22,67	22,60	22,66	22,67	22,61	22,64	22,57	22,45	22,50	22,57	22,71	22,65	22,63	22,55	22,53	22,53	22,62	22,68	22,74	22,61	22,55	22,64	22,70	22,72	22,69	22,71	22,61	22,64	22,60	22,58	22,60	22,66	22,67	22,60	22,65	22,65	22,61	22,62	22,70	22,72	22,74	22,79	22,66	22,65	22,68	22,65	22,67	22,72	22,74	22,72	22,71	22,77	22,67	22,66	22,76	22,70	22,75	22,69	22,64	22,65	22,64	22,65	22,65	22,62	22,58	22,59	22,63	22,62	22,55	22,51	22,39	22,44	22,53	22,43	22,44	22,44	22,31	22,28	22,39	22,34	22,33	22,34	22,24	22,28	22,20	22,13	22,04	22,05	22,06	21,96	21,96	21,89	21,92	21,82	21,75	21,76	21,77	21,71	21,72	21,63	21,54	21,57	21,59	21,55	21,57	21,51	21,45	21,46	21,38	21,31	21,35	21,27	21,14	21,11	21,15	21,22	21,08	20,94	20,91	20,84	20,70	20,73	20,75	20,72	20,68	20,68	20,58	20,51	20,56	20,56	20,53	20,56	20,56	20,51	20,51	20,47	20,49	20,48	20,52	20,43	20,41	20,43	20,40	20,36	20,48	20,41	20,41	20,40	20,41	20,39	20,36	20,42	20,38	20,30	20,38	20,44	20,39	20,32	20,42	20,34	20,37	20,40	20,34	20,33	20,37	20,33	20,32	20,35	20,43	20,38	20,34	20,29	20,32	20,36	20,35	20,34	20,37	20,32	20,39	20,37	20,35	20,38	20,46	20,45	20,43	20,32	20,35	20,42	20,41	20,32	20,35	20,39	20,24	20,37	20,35	20,32	20,29	20,31	20,30	20,37	20,36	20,41	20,37	20,34	20,37	20,41	20,37	20,26	20,36	20,30	20,30	20,29	20,29	20,24	20,32	20,34	20,32	20,25	20,30	20,31	20,26	20,26	20,32	20,26	20,22	20,22	20,28	20,25	20,30	20,30	20,38	20,40	20,38	20,39	20,42	20,34	20,33	20,34	20,35	20,32	20,28	20,33	20,39	20,36	20,28	20,37	20,45	20,39	20,29	20,31	20,35	20,39	20,38	20,41	20,33	20,27	20,30	20,39	20,39	20,25	20,19	20,28	20,32	20,34	20,35	20,34	20,36	20,37	20,29	20,25	20,27	20,23	20,24	20,38	20,42	20,34	20,36	20,39	20,31	20,19	20,19	20,30	20,39	20,32	20,29	20,28	20,29	20,30	20,24	20,35	20,26	20,38	20,32	20,24	20,19	20,22	20,24	20,14	20,11	20,20	20,28	20,24	20,21	20,32	20,24	20,18	20,35	20,33	20,26	20,29	20,31	20,27	20,24	20,23	20,27	20,26	20,21	20,17	20,14	20,22	20,20	20,20	20,32	20,37	
20,35	20,27	20,18	20,20	20,35	20,30	20,30	20,29	20,27	20,33	20,29	20,23	20,25	20,29	20,37	20,37	20,26	20,26	20,33	20,30	20,32	20,29	20,25	20,31	20,36	20,33	20,22	20,25	20,39	20,44	20,38	20,40	20,36	20,25	20,34	20,31	20,33	20,36	20,42	20,41	20,36	20,28	20,24	20,31	20,39	20,39	20,39	20,35	20,31	20,35	20,33	20,27	20,35	20,32	20,36	20,33	20,35	20,36	20,40	20,40	20,32	20,28	20,31	20,45	20,37	20,25	20,25	20,36	20,41	20,34	20,37	20,41	20,40	20,51	20,43	20,42	20,33	20,30	20,36	20,36	20,33	20,44	20,34	20,30	20,36	20,39	20,47	20,40	20,33	20,45	20,51	20,33	20,37	20,40	20,32	20,30	20,29	20,27	20,38	20,39	20,41	20,29	20,30	20,45	20,55	20,51	20,47	20,45	20,39	20,39	20,42	20,38	20,38	20,50	20,54	20,41	20,39	20,38	20,38	20,36	20,41	20,54	20,47	20,37	20,35	20,39	20,44	20,38	20,50	20,40	20,40	20,33	20,34	20,43	20,45	20,42	20,41	20,45	20,43	20,49	20,44	20,45	20,44	20,38	20,50	20,45	20,43	20,47	20,44	20,42	20,44	20,40	20,38	20,39	20,50	20,48	20,49	20,46	20,38	20,43	20,50	20,46	20,45	20,45	20,44	20,43	20,46	20,51	20,50	20,54	20,49	20,43	20,41	20,47	20,49	20,52	20,39	20,42	20,54	20,47	20,45	20,37	20,43	20,52	20,62	20,66	20,61	20,72	20,72	20,77	20,75	20,79	20,77	20,77	20,79	20,89	20,91	20,88	20,91	20,97	21,04	21,16	21,25	21,21	21,24	21,27	21,40	21,45	21,30	21,23	21,43	21,66	21,68	21,73	21,74	21,79	21,80	21,80	21,84	21,89	21,92	21,99	21,98	21,92	21,96	21,97	22,06	22,05	22,15	22,14	22,18	22,13	22,16	22,24	22,19	22,29	22,33	22,30	22,28	22,38	22,42	22,34	22,39	22,47	22,43	22,44	22,40	22,42	22,44	22,47	22,47	22,50	22,45	22,43	22,52	22,59	22,57	22,64	22,62	22,56	22,54	22,46	22,46	22,50	22,51	22,48	22,62	22,67	22,62	22,62	22,54	22,49	22,56	22,62	22,65	22,58	22,58	22,58	22,59	22,65	22,62	22,65	22,55	22,52	22,69	22,66	22,62	22,64	22,65	22,66	22,66	22,60	22,60	22,67	22,67	22,61	22,62	22,68	22,63	22,62	22,63	22,65	22,63	22,58	22,56	22,58	22,57	22,68	22,66	22,61	22,71	22,71	22,65	22,61	22,70	22,75	22,69	22,68	22,69	22,74	22,68	22,72	22,74	22,67	22,64	22,66	22,73	22,71	22,64	22,64	22,63	22,62	22,71	22,76	22,77	22,75	22,70	22,69	22,66	22,71	22,71	22,72	22,73	22,65	22,69	22,59	22,62	22,67	22,72	22,72	22,68	22,67	22,70	22,71	22,67	22,79	22,79	22,79	22,72	22,69	22,78	22,78	22,70	22,74	22,88	22,87	22,79	22,84	22,73	22,69	22,73	22,76	22,74	22,63	22,64	22,68	22,65	22,63	22,67	22,65	22,63	22,59	22,68	22,65	22,63	22,55	22,50	22,51	22,57	22,57	22,47	22,39	22,38	22,38	22,43	22,41	22,34	22,36	22,30	22,29	22,23	22,12	22,12	22,12	22,09	21,97	21,98	21,96	21,89	21,91	21,90	21,85	21,87	21,79	21,78	21,71	21,62	21,54	21,58	21,56	21,56	21,54	21,51	21,45	21,43	21,40	21,35	21,18	21,06	21,13	21,24	21,25	21,11	20,95	20,94	20,87	20,73	20,71	20,74	20,70	20,67	20,67	20,65	20,58	20,56	20,58	20,54	20,54	20,57	20,49	20,50	20,54	20,44	20,48	20,54	20,49	20,43	20,41	20,38	20,23	20,39	20,46	20,41	20,43	20,42	20,43	20,42	20,42	20,44	20,34	20,29	20,39	20,44	20,35	20,43	20,38	20,33	20,45	20,42	20,38	20,43	20,46	20,38	20,37	20,43	20,37	20,31	20,28	20,30	20,38	20,35	20,33	20,39	20,42	20,44	20,40	20,38	20,31	20,37	20,50	20,50	20,33	20,24	20,33	20,39	20,39	20,33	20,38	20,40	20,42	20,36	20,36	20,35	20,31	20,28	20,40	20,42	20,46	20,39	20,38	20,41	20,39	20,43	20,39	20,38	20,35	20,28	20,34	20,30	20,24	20,31	20,33	20,33	20,23	20,21	20,29	20,35	20,25	20,30	20,31	20,29	20,33	20,27	20,30	20,27	20,31	20,33	20,33	20,40	20,27	20,41	20,35	20,35	20,40	20,37	20,26	20,36	20,30	20,35	20,34	20,27	20,31	20,36	20,32	20,24	20,26	20,30	20,33	20,36	20,36	20,35	20,26	20,34	20,31	20,30	20,26	20,19	20,31	20,30	20,30	20,29	20,25	20,23	20,30	20,27	20,22	20,21	20,28	20,26	20,25	20,27	20,38	20,41	20,42	20,33	20,30	20,25	20,34	20,40	20,29	20,21	20,19	20,32	20,25	20,28	20,31	20,20	20,31	20,36	20,19	20,29	20,23	20,24	20,25	20,20	20,21	20,25	20,31	20,19	20,24	20,27	20,21	20,34	20,32	20,20	20,27	20,28	20,24	20,26	20,21	20,23	20,31	20,26	20,19	20,18	20,17	20,16	20,23	20,25	20,30	
20,37	20,36	20,26	20,14	20,23	20,22	20,21	20,29	20,26	20,30	20,27	20,24	20,19	20,26	20,28	20,30	20,27	20,34	20,35	20,30	20,27	20,34	20,35	20,33	20,35	20,36	20,36	20,33	20,33	20,34	20,40	20,44	20,40	20,33	20,31	20,29	20,28	20,31	20,39	20,34	20,31	20,24	20,20	20,28	20,32	20,37	20,43	20,40	20,37	20,38	20,35	20,26	20,28	20,32	20,39	20,32	20,27	20,32	20,33	20,41	20,43	20,31	20,32	20,41	20,46	20,36	20,34	20,36	20,46	20,39	20,41	20,45	20,41	20,42	20,49	20,32	20,33	20,35	20,39	20,40	20,41	20,39	20,23	20,25	20,44	20,42	20,38	20,40	20,33	20,41	20,43	20,30	20,30	20,40	20,40	20,33	20,36	20,37	20,39	20,42	20,33	20,32	20,37	20,38	20,47	20,45	20,43	20,35	20,40	20,41	20,38	20,31	20,37	20,50	20,51	20,43	20,41	20,43	20,41	20,40	20,30	20,38	20,55	20,44	20,38	20,48	20,46	20,39	20,42	20,50	20,40	20,40	20,39	20,43	20,47	20,44	20,40	20,51	20,48	20,44	20,40	20,44	20,49	20,44	20,48	20,48	20,39	20,47	20,49	20,43	20,45	20,36	20,39	20,40	20,44	20,48	20,45	20,45	20,36	20,41	20,44	20,45	20,42	20,46	20,43	20,37	20,45	20,50	20,51	20,51	20,45	20,48	20,52	20,48	20,43	20,48	20,49	20,46	20,44	20,47	20,56	20,49	20,44	20,50	20,58	20,64	20,64	20,66	20,77	20,75	20,74	20,81	20,80	20,77	20,76	20,77	20,80	20,85	20,90	20,95	21,04	21,15	21,31	21,25	21,21	21,40	21,53	21,56	21,44	21,27	21,31	21,49	21,60	21,69	21,76	21,82	21,90	21,82	21,88	21,88	21,94	21,95	22,00	22,03	22,03	22,03	22,00	22,09	22,19	22,20	22,16	22,22	22,29	22,27	22,24	22,35	22,36	22,35	22,31	22,37	22,41	22,32	22,45	22,53	22,49	22,47	22,48	22,52	22,51	22,66	22,54	22,50	22,55	22,49	22,54	22,62	22,62	22,58	22,68	22,68	22,56	22,51	22,46	22,55	22,57	22,54	22,61	22,69	22,64	22,70	22,63	22,62	22,65	22,66	22,71	22,76	22,68	22,64	22,68	22,73	22,65	22,69	22,66	22,64	22,71	22,67	22,68	22,65	22,68	22,73	22,73	22,66	22,61	22,64	22,66	22,68	22,69	22,71	22,67	22,57	22,59	22,65	22,71	22,60	22,61	22,68	22,69	22,66	22,67	22,70	22,72	22,68	22,69	22,65	22,67	22,74	22,74	22,76	22,80	22,67	22,69	22,72	22,74	22,67	22,71	22,77	22,74	22,74	22,67	22,71	22,78	22,75	22,79	22,75	22,75	22,77	22,74	22,69	22,70	22,74	22,72	22,74	22,78	22,70	22,71	22,73	22,74	22,74	22,76	22,82	22,78	22,78	22,80	22,80	22,70	22,67	22,82	22,87	22,83	22,82	22,78	22,77	22,76	22,76	22,88	22,87	22,81	22,78	22,80	22,83	22,82	22,75	22,81	22,75	22,76	22,75	22,67	22,71	22,70	22,67	22,70	22,67	22,68	22,71	22,71	22,61	22,49	22,52	22,52	22,52	22,48	22,44	22,49	22,51	22,45	22,38	22,37	22,34	22,32	22,32	22,31	22,17	22,13	22,17	22,17	22,05	22,06	21,98	21,95	21,90	21,92	21,86	21,89	21,86	21,80	21,76	21,66	21,58	21,66	21,53	21,48	21,55	21,53	21,43	21,42	21,44	21,30	21,20	21,10	21,18	21,28	21,25	21,16	21,02	20,92	20,79	20,76	20,73	20,73	20,68	20,67	20,69	20,65	20,63	20,66	20,62	20,57	20,48	20,51	20,48	20,52	20,54	20,46	20,43	20,51	20,47	20,41	20,43	20,43	20,34	20,39	20,38	20,31	20,34	20,40	20,42	20,43	20,41	20,41	20,37	20,34	20,40	20,41	20,39	20,34	20,33	20,30	20,42	20,47	20,36	20,39	20,43	20,39	20,31	20,38	20,34	20,25	20,31	20,26	20,33	20,35	20,32	20,38	20,42	20,41	20,42	20,35	20,32	20,33	20,39	20,43	20,35	20,29	20,38	20,36	20,35	20,40	20,30	20,33	20,42	20,35	20,29	20,38	20,29	20,27	20,33	20,34	20,35	20,37	20,37	20,36	20,37	20,33	20,34	20,35	20,39	20,33	20,33	20,29	20,26	20,31	20,30	20,30	20,31	20,24	20,26	20,36	20,35	20,29	20,30	20,34	20,31	20,33	20,24	20,24	20,33	20,30	20,33	20,33	20,25	20,29	20,35	20,29	20,31	20,33	20,29	20,38	20,35	20,34	20,26	20,24	20,26	20,35	20,32	20,24	20,18	20,20	20,30	20,29	20,32	20,34	20,26	20,36	20,30	20,25	20,20	20,25	20,38	20,29	20,27	20,22	20,23	20,23	20,30	20,33	20,25	20,19	20,26	20,25	20,29	20,24	20,31	20,35	20,33	20,32	20,30	20,34	20,28	20,31	20,32	20,25	20,22	20,25	20,40	20,27	20,24	20,23	20,28	20,31	20,26	20,20	20,19	20,21	20,34	20,30	20,13	20,23	20,29	20,23	20,24	20,28	20,29	20,31	20,31	20,24	20,23	20,19	20,23	20,16	20,24	20,17	20,23	20,21	20,21	20,16	20,19	20,20	20,26	20,26	20,27	
20,35	20,32	20,29	20,30	20,23	20,26	20,33	20,33	20,30	20,35	20,32	20,35	20,29	20,27	20,25	20,24	20,17	20,35	20,33	20,28	20,30	20,31	20,35	20,36	20,25	20,32	20,32	20,35	20,34	20,35	20,34	20,34	20,36	20,33	20,31	20,28	20,27	20,29	20,31	20,42	20,31	20,33	20,29	20,37	20,35	20,33	20,37	20,32	20,32	20,41	20,38	20,36	20,34	20,34	20,37	20,33	20,27	20,26	20,28	20,33	20,39	20,37	20,37	20,40	20,40	20,43	20,39	20,43	20,43	20,36	20,37	20,42	20,34	20,37	20,40	20,33	20,28	20,40	20,33	20,35	20,42	20,42	20,29	20,33	20,39	20,44	20,36	20,36	20,40	20,44	20,40	20,40	20,38	20,38	20,33	20,35	20,36	20,40	20,42	20,43	20,34	20,29	20,41	20,49	20,46	20,45	20,35	20,32	20,38	20,40	20,41	20,28	20,35	20,53	20,52	20,51	20,44	20,45	20,45	20,46	20,38	20,38	20,48	20,39	20,36	20,45	20,42	20,35	20,44	20,44	20,42	20,44	20,45	20,38	20,41	20,49	20,35	20,49	20,45	20,45	20,40	20,45	20,49	20,43	20,40	20,44	20,44	20,48	20,44	20,50	20,44	20,35	20,36	20,44	20,49	20,50	20,46	20,45	20,47	20,51	20,40	20,36	20,45	20,47	20,46	20,36	20,44	20,47	20,51	20,53	20,46	20,48	20,50	20,51	20,42	20,48	20,50	20,53	20,45	20,45	20,51	20,51	20,52	20,53	20,57	20,68	20,73	20,66	20,76	20,73	20,68	20,76	20,91	20,84	20,84	20,82	20,83	20,85	20,87	21,00	21,07	21,15	21,27	21,31	21,30	21,43	21,55	21,56	21,53	21,40	21,26	21,37	21,54	21,74	21,79	21,81	21,99	21,94	21,90	22,00	21,96	22,01	22,07	22,05	22,01	22,13	22,13	22,13	22,15	22,24	22,23	22,33	22,42	22,35	22,31	22,46	22,50	22,47	22,38	22,43	22,55	22,47	22,49	22,59	22,50	22,51	22,50	22,57	22,63	22,73	22,63	22,59	22,62	22,52	22,52	22,63	22,69	22,61	22,68	22,70	22,67	22,64	22,61	22,65	22,67	22,60	22,69	22,68	22,64	22,66	22,72	22,74	22,71	22,63	22,70	22,73	22,78	22,71	22,74	22,75	22,73	22,71	22,72	22,73	22,75	22,73	22,71	22,72	22,72	22,77	22,79	22,74	22,71	22,71	22,68	22,72	22,75	22,74	22,76	22,74	22,70	22,66	22,73	22,68	22,70	22,77	22,74	22,71	22,67	22,72	22,80	22,76	22,77	22,80	22,77	22,75	22,84	22,83	22,87	22,76	22,71	22,74	22,76	22,72	22,72	22,81	22,81	22,80	22,74	22,80	22,87	22,78	22,84	22,81	22,76	22,81	22,87	22,78	22,80	22,82	22,82	22,82	22,79	22,75	22,75	22,83	22,78	22,82	22,94	22,93	22,84	22,91	22,93	22,80	22,85	22,83	22,88	22,94	22,86	22,87	22,86	22,77	22,82	22,78	22,81	22,82	22,89	22,90	22,89	22,95	22,94	22,87	22,91	22,85	22,86	22,91	22,75	22,77	22,87	22,75	22,79	22,78	22,71	22,73	22,79	22,71	22,62	22,62	22,62	22,53	22,55	22,51	22,58	22,57	22,56	22,51	22,47	22,41	22,37	22,35	22,36	22,27	22,18	22,20	22,14	22,09	22,14	22,13	22,00	22,00	22,01	21,93	21,96	21,91	21,75	21,77	21,74	21,61	21,69	21,56	21,58	21,55	21,49	21,45	21,43	21,41	21,23	21,19	21,28	21,33	21,32	21,22	21,22	21,12	20,97	20,84	20,82	20,81	20,68	20,67	20,69	20,64	20,60	20,54	20,61	20,57	20,54	20,56	20,56	20,53	20,59	20,59	20,50	20,46	20,53	20,48	20,44	20,46	20,53	20,43	20,41	20,38	20,31	20,40	20,47	20,45	20,39	20,37	20,33	20,41	20,43	20,46	20,44	20,41	20,38	20,34	20,33	20,41	20,48	20,35	20,29	20,36	20,38	20,38	20,32	20,34	20,30	20,27	20,30	20,34	20,39	20,32	20,35	20,34	20,30	20,36	20,36	20,38	20,37	20,38	20,35	20,33	20,32	20,37	20,34	20,26	20,35	20,35	20,39	20,42	20,33	20,34	20,28	20,32	20,29	20,36	20,38	20,31	20,35	20,38	20,32	20,33	20,33	20,36	20,38	20,37	20,35	20,33	20,30	20,30	20,38	20,31	20,23	20,30	20,25	20,29	20,39	20,31	20,22	20,22	20,36	20,41	20,41	20,41	20,28	20,27	20,36	20,33	20,26	20,22	20,31	20,33	20,30	20,28	20,36	20,34	20,33	20,30	20,26	20,16	20,20	20,35	20,40	20,38	20,30	20,26	20,26	20,29	20,25	20,24	20,30	20,31	20,39	20,33	20,25	20,23	20,28	20,33	20,26	20,27	20,33	20,31	20,31	20,29	20,35	20,32	20,27	20,22	20,19	20,27	20,28	20,28	20,32	20,40	20,32	20,27	20,24	20,29	20,40	20,37	20,28	20,25	20,26	20,35	20,33	20,23	20,30	20,27	20,33	20,34	20,29	20,16	20,15	20,17	20,28	20,26	20,27	20,28	20,18	20,24	20,32	20,31	20,26	20,21	20,18	20,24	20,31	20,26	20,21	20,20	20,21	20,14	20,23	20,25	20,17	20,19	20,20	20,30	20,31	20,28	
20,27	20,21	20,21	20,29	20,17	20,19	20,36	20,30	20,33	20,39	20,37	20,41	20,40	20,35	20,33	20,31	20,23	20,27	20,33	20,33	20,22	20,27	20,34	20,36	20,32	20,28	20,29	20,31	20,36	20,41	20,34	20,31	20,33	20,34	20,28	20,21	20,30	20,27	20,32	20,39	20,31	20,32	20,40	20,38	20,33	20,43	20,38	20,30	20,24	20,33	20,36	20,38	20,39	20,31	20,30	20,25	20,26	20,34	20,29	20,35	20,36	20,36	20,32	20,36	20,31	20,43	20,41	20,36	20,39	20,27	20,28	20,39	20,39	20,37	20,40	20,32	20,31	20,38	20,31	20,30	20,33	20,35	20,37	20,34	20,33	20,26	20,37	20,38	20,36	20,45	20,41	20,30	20,39	20,38	20,33	20,37	20,38	20,41	20,45	20,45	20,42	20,33	20,40	20,42	20,42	20,42	20,38	20,33	20,45	20,48	20,40	20,37	20,33	20,44	20,47	20,40	20,40	20,45	20,48	20,42	20,40	20,51	20,51	20,47	20,35	20,39	20,45	20,40	20,43	20,45	20,41	20,47	20,43	20,38	20,44	20,50	20,36	20,41	20,47	20,49	20,49	20,46	20,40	20,37	20,44	20,44	20,44	20,51	20,44	20,47	20,45	20,37	20,37	20,44	20,46	20,54	20,52	20,46	20,50	20,52	20,43	20,38	20,47	20,53	20,49	20,45	20,47	20,47	20,49	20,53	20,45	20,46	20,46	20,51	20,52	20,45	20,44	20,52	20,53	20,54	20,51	20,52	20,55	20,51	20,58	20,71	20,70	20,65	20,72	20,81	20,76	20,80	20,90	20,91	20,88	20,89	20,88	20,92	20,92	21,04	21,06	21,17	21,23	21,25	21,35	21,49	21,56	21,60	21,67	21,56	21,40	21,41	21,51	21,79	21,82	21,82	21,91	21,90	21,90	22,05	22,06	22,09	22,12	22,13	22,05	22,16	22,29	22,19	22,23	22,26	22,34	22,37	22,43	22,43	22,36	22,41	22,52	22,58	22,51	22,47	22,55	22,56	22,60	22,65	22,59	22,64	22,60	22,66	22,71	22,80	22,74	22,70	22,64	22,62	22,64	22,63	22,65	22,67	22,71	22,78	22,76	22,73	22,65	22,68	22,73	22,68	22,72	22,69	22,72	22,71	22,79	22,82	22,72	22,82	22,83	22,76	22,80	22,76	22,80	22,80	22,73	22,81	22,77	22,77	22,81	22,79	22,85	22,78	22,79	22,87	22,88	22,86	22,79	22,80	22,80	22,71	22,77	22,80	22,81	22,79	22,74	22,72	22,80	22,81	22,81	22,79	22,81	22,84	22,83	22,87	22,85	22,78	22,85	22,86	22,81	22,83	22,85	22,87	22,93	22,93	22,83	22,88	22,91	22,87	22,81	22,90	22,93	22,96	22,87	22,84	22,93	22,90	22,88	22,89	22,91	22,91	22,95	22,90	22,91	22,92	22,92	22,92	22,82	22,92	22,94	22,91	22,92	22,92	23,04	23,04	22,93	22,96	22,98	22,87	22,96	23,00	23,00	23,01	22,87	22,84	22,98	22,94	22,91	22,92	22,85	22,93	23,03	23,01	22,96	22,98	22,99	22,98	22,95	22,96	22,97	22,94	22,87	22,81	22,90	22,91	22,89	22,87	22,83	22,82	22,90	22,82	22,75	22,75	22,69	22,67	22,64	22,63	22,65	22,60	22,60	22,60	22,54	22,55	22,47	22,48	22,45	22,35	22,27	22,23	22,20	22,21	22,14	22,15	22,08	21,95	22,05	21,98	22,00	21,94	21,74	21,80	21,77	21,72	21,76	21,68	21,57	21,63	21,57	21,42	21,35	21,34	21,19	21,23	21,35	21,43	21,38	21,28	21,24	21,06	21,00	20,82	20,71	20,73	20,70	20,72	20,67	20,62	20,57	20,51	20,53	20,58	20,50	20,54	20,56	20,58	20,62	20,62	20,55	20,56	20,59	20,52	20,47	20,45	20,47	20,48	20,44	20,39	20,36	20,44	20,53	20,48	20,36	20,39	20,36	20,29	20,40	20,44	20,41	20,43	20,36	20,35	20,41	20,36	20,39	20,34	20,36	20,40	20,38	20,43	20,38	20,28	20,27	20,29	20,33	20,39	20,32	20,22	20,28	20,32	20,28	20,25	20,28	20,40	20,42	20,42	20,35	20,32	20,35	20,34	20,33	20,30	20,35	20,33	20,36	20,45	20,29	20,28	20,28	20,21	20,31	20,33	20,39	20,40	20,34	20,27	20,31	20,39	20,31	20,34	20,35	20,31	20,31	20,33	20,36	20,30	20,32	20,33	20,31	20,27	20,21	20,29	20,39	20,27	20,25	20,24	20,29	20,34	20,31	20,31	20,37	20,28	20,30	20,25	20,23	20,24	20,26	20,28	20,23	20,32	20,38	20,30	20,21	20,24	20,30	20,26	20,20	20,26	20,42	20,35	20,31	20,28	20,28	20,27	20,24	20,27	20,22	20,29	20,37	20,30	20,32	20,25	20,23	20,30	20,16	20,12	20,31	20,32	20,30	20,32	20,33	20,27	20,20	20,22	20,24	20,30	20,25	20,24	20,27	20,39	20,35	20,28	20,23	20,23	20,43	20,40	20,22	20,24	20,17	20,17	20,27	20,25	20,35	20,38	20,29	20,30	20,27	20,22	20,22	20,19	20,26	20,29	20,22	20,24	20,21	20,23	20,31	20,27	20,18	20,22	20,14	20,16	20,29	20,32	20,31	20,29	20,30	20,24	20,28	20,24	20,27	20,23	20,17	20,23	20,27	20,33	
20,27	20,18	20,20	20,22	20,17	20,18	20,27	20,27	20,12	20,16	20,35	20,38	20,24	20,40	20,38	20,33	20,25	20,24	20,21	20,29	20,24	20,28	20,32	20,34	20,36	20,34	20,17	20,21	20,33	20,31	20,33	20,33	20,37	20,33	20,32	20,25	20,28	20,39	20,37	20,41	20,33	20,34	20,45	20,37	20,29	20,36	20,41	20,34	20,28	20,33	20,30	20,42	20,45	20,36	20,37	20,28	20,29	20,36	20,36	20,34	20,33	20,38	20,26	20,31	20,36	20,41	20,37	20,39	20,31	20,30	20,28	20,36	20,46	20,54	20,38	20,25	20,29	20,35	20,30	20,31	20,30	20,21	20,28	20,33	20,24	20,29	20,41	20,44	20,38	20,40	20,45	20,36	20,32	20,36	20,38	20,42	20,41	20,40	20,47	20,43	20,36	20,27	20,31	20,35	20,37	20,44	20,41	20,34	20,38	20,46	20,39	20,40	20,43	20,41	20,37	20,41	20,35	20,40	20,41	20,44	20,43	20,49	20,46	20,48	20,43	20,42	20,50	20,49	20,43	20,46	20,49	20,44	20,37	20,34	20,39	20,44	20,41	20,39	20,39	20,45	20,53	20,47	20,40	20,31	20,46	20,52	20,40	20,50	20,49	20,41	20,47	20,46	20,47	20,46	20,49	20,38	20,43	20,39	20,45	20,51	20,50	20,44	20,47	20,48	20,49	20,47	20,50	20,49	20,48	20,55	20,51	20,45	20,44	20,48	20,53	20,48	20,41	20,46	20,54	20,52	20,48	20,51	20,59	20,60	20,56	20,69	20,79	20,71	20,69	20,79	20,77	20,83	20,93	20,95	20,97	21,01	20,98	20,93	20,95	21,04	21,08	21,21	21,22	21,28	21,33	21,51	21,65	21,65	21,69	21,70	21,51	21,32	21,38	21,62	21,77	21,81	21,92	21,92	21,89	22,05	22,10	22,10	22,12	22,19	22,19	22,30	22,40	22,30	22,35	22,44	22,43	22,46	22,50	22,51	22,42	22,46	22,49	22,51	22,57	22,57	22,55	22,59	22,69	22,75	22,63	22,66	22,62	22,72	22,75	22,79	22,81	22,73	22,74	22,75	22,73	22,72	22,74	22,83	22,80	22,79	22,76	22,84	22,80	22,76	22,78	22,78	22,80	22,76	22,83	22,88	22,94	22,89	22,85	22,87	22,90	22,82	22,82	22,85	22,93	22,91	22,89	22,92	22,89	22,87	22,89	22,86	22,85	22,83	22,84	22,94	22,93	22,89	22,84	22,86	22,90	22,88	22,86	22,91	22,95	22,89	22,81	22,90	22,97	22,90	22,88	22,90	22,88	22,95	22,96	22,92	22,89	22,84	22,88	22,97	22,88	22,88	22,99	22,90	23,06	23,03	22,91	22,99	23,05	22,96	22,86	22,94	23,01	23,06	23,06	22,97	22,99	23,03	23,01	22,95	22,97	22,97	23,04	23,02	23,00	23,08	23,03	23,02	22,98	23,01	23,10	23,03	23,06	23,05	23,05	23,10	23,04	23,07	23,09	23,03	23,06	23,07	23,08	23,12	23,07	22,98	23,05	23,10	23,04	22,99	23,01	23,06	23,06	23,05	23,00	23,01	23,04	23,06	23,05	23,01	22,98	23,01	23,03	22,97	23,01	22,94	22,98	22,96	22,96	22,99	22,98	22,88	22,78	22,82	22,81	22,77	22,77	22,77	22,75	22,76	22,78	22,66	22,63	22,69	22,63	22,61	22,60	22,48	22,40	22,38	22,24	22,25	22,24	22,18	22,18	22,10	22,04	22,07	22,08	22,02	21,85	21,84	21,91	21,87	21,80	21,72	21,64	21,62	21,60	21,47	21,45	21,37	21,28	21,34	21,46	21,41	21,48	21,37	21,25	21,06	20,93	20,81	20,73	20,65	20,72	20,72	20,65	20,64	20,57	20,56	20,53	20,55	20,55	20,61	20,62	20,60	20,62	20,68	20,69	20,63	20,66	20,58	20,51	20,52	20,58	20,45	20,41	20,37	20,43	20,46	20,45	20,51	20,36	20,46	20,40	20,33	20,36	20,39	20,35	20,36	20,31	20,31	20,37	20,37	20,37	20,29	20,35	20,41	20,38	20,35	20,39	20,26	20,27	20,39	20,36	20,41	20,39	20,25	20,31	20,31	20,28	20,36	20,28	20,33	20,34	20,37	20,38	20,36	20,37	20,38	20,32	20,32	20,37	20,38	20,31	20,41	20,31	20,28	20,29	20,31	20,33	20,35	20,35	20,40	20,35	20,30	20,33	20,39	20,34	20,35	20,33	20,24	20,28	20,32	20,28	20,27	20,31	20,31	20,34	20,29	20,26	20,32	20,40	20,29	20,34	20,37	20,27	20,31	20,34	20,34	20,38	20,31	20,31	20,31	20,23	20,29	20,30	20,27	20,26	20,34	20,32	20,29	20,31	20,26	20,29	20,31	20,34	20,33	20,38	20,35	20,31	20,25	20,29	20,30	20,23	20,31	20,25	20,25	20,33	20,33	20,28	20,30	20,17	20,26	20,28	20,24	20,26	20,22	20,30	20,26	20,31	20,26	20,16	20,19	20,31	20,38	20,23	20,25	20,30	20,32	20,28	20,30	20,25	20,29	20,36	20,40	20,25	20,25	20,27	20,19	20,23	20,25	20,34	20,44	20,31	20,18	20,15	20,27	20,21	20,26	20,30	20,31	20,27	20,28	20,30	20,28	20,32	20,26	20,24	20,20	20,21	20,16	20,25	20,24	20,31	20,30	20,24	20,27	20,29	20,28	20,27	20,24	20,17	20,27	20,31	20,28	
20,38	20,25	20,26	20,18	20,27	20,26	20,24	20,25	20,22	20,18	20,27	20,29	20,22	20,25	20,37	20,41	20,25	20,24	20,20	20,28	20,26	20,25	20,33	20,29	20,33	20,37	20,23	20,29	20,34	20,29	20,34	20,43	20,34	20,32	20,41	20,39	20,23	20,39	20,39	20,36	20,31	20,33	20,33	20,36	20,32	20,37	20,29	20,34	20,33	20,36	20,38	20,37	20,41	20,37	20,34	20,28	20,36	20,31	20,29	20,28	20,25	20,38	20,26	20,38	20,34	20,40	20,35	20,38	20,46	20,46	20,43	20,43	20,45	20,53	20,39	20,28	20,36	20,31	20,35	20,35	20,26	20,20	20,28	20,38	20,33	20,35	20,38	20,42	20,44	20,42	20,40	20,41	20,31	20,33	20,39	20,45	20,39	20,39	20,37	20,39	20,40	20,34	20,39	20,43	20,47	20,52	20,39	20,38	20,38	20,44	20,40	20,36	20,38	20,43	20,44	20,47	20,40	20,42	20,45	20,35	20,42	20,46	20,47	20,40	20,42	20,47	20,42	20,48	20,50	20,45	20,44	20,44	20,39	20,35	20,42	20,40	20,46	20,46	20,43	20,44	20,53	20,46	20,37	20,36	20,42	20,42	20,42	20,49	20,53	20,49	20,47	20,53	20,51	20,51	20,54	20,40	20,34	20,40	20,46	20,49	20,48	20,39	20,51	20,48	20,45	20,47	20,54	20,53	20,49	20,46	20,53	20,53	20,48	20,47	20,53	20,56	20,47	20,40	20,48	20,47	20,43	20,44	20,59	20,61	20,58	20,57	20,74	20,81	20,77	20,75	20,74	20,80	20,95	21,03	20,89	20,94	20,99	20,96	20,92	21,05	21,06	21,14	21,22	21,31	21,43	21,51	21,65	21,76	21,74	21,72	21,64	21,49	21,31	21,37	21,71	21,92	22,07	22,03	21,96	22,03	22,07	22,19	22,22	22,22	22,24	22,34	22,43	22,37	22,42	22,51	22,45	22,47	22,61	22,59	22,53	22,52	22,61	22,54	22,60	22,72	22,65	22,63	22,70	22,75	22,76	22,71	22,76	22,76	22,80	22,86	22,89	22,84	22,88	22,92	22,87	22,89	22,86	22,96	22,95	22,89	22,89	22,93	22,98	22,92	22,86	22,90	22,85	22,85	22,94	23,00	23,03	22,97	22,96	22,90	22,95	22,96	22,86	22,89	22,98	23,01	22,98	23,02	22,93	22,94	22,97	22,96	22,92	22,92	22,99	23,02	23,01	22,90	22,95	23,00	23,02	23,03	23,04	22,99	23,04	23,04	22,96	22,99	23,03	23,03	22,92	22,91	22,96	22,98	23,06	22,96	22,97	23,00	23,02	23,09	23,01	23,05	23,07	23,03	23,08	23,05	22,97	23,00	23,00	22,96	22,97	23,08	23,11	23,05	23,02	23,07	23,06	23,06	23,05	23,06	23,10	23,10	23,10	23,11	23,06	23,14	23,15	23,11	23,16	23,14	23,11	23,06	23,04	23,11	23,10	23,11	23,16	23,13	23,15	23,16	23,18	23,12	23,16	23,24	23,13	23,05	23,14	23,19	23,13	23,12	23,14	23,18	23,18	23,15	23,15	23,18	23,14	23,13	23,18	23,13	23,00	23,10	23,17	23,08	23,13	23,05	23,07	23,05	22,96	23,05	23,07	22,97	22,85	22,95	22,97	22,89	22,88	22,84	22,80	22,82	22,84	22,72	22,80	22,76	22,68	22,69	22,69	22,58	22,47	22,52	22,38	22,40	22,33	22,25	22,33	22,21	22,14	22,16	22,10	21,97	21,92	21,94	21,92	21,93	21,87	21,74	21,67	21,70	21,58	21,46	21,43	21,34	21,31	21,50	21,56	21,58	21,52	21,46	21,35	21,10	20,96	20,80	20,77	20,79	20,74	20,74	20,67	20,62	20,63	20,64	20,63	20,64	20,57	20,67	20,69	20,70	20,70	20,68	20,77	20,69	20,65	20,58	20,54	20,56	20,51	20,47	20,39	20,36	20,39	20,42	20,40	20,51	20,44	20,35	20,43	20,37	20,43	20,40	20,40	20,37	20,35	20,37	20,37	20,48	20,52	20,45	20,38	20,38	20,39	20,38	20,38	20,29	20,27	20,27	20,36	20,35	20,43	20,39	20,37	20,33	20,25	20,35	20,39	20,36	20,31	20,33	20,42	20,35	20,35	20,32	20,36	20,35	20,38	20,34	20,34	20,32	20,31	20,24	20,28	20,36	20,32	20,30	20,34	20,38	20,34	20,28	20,38	20,47	20,39	20,35	20,28	20,31	20,32	20,39	20,24	20,19	20,31	20,33	20,32	20,25	20,27	20,32	20,41	20,35	20,25	20,25	20,29	20,33	20,32	20,35	20,34	20,28	20,30	20,37	20,36	20,23	20,28	20,28	20,32	20,35	20,29	20,27	20,34	20,35	20,29	20,26	20,25	20,32	20,30	20,37	20,26	20,17	20,28	20,37	20,20	20,27	20,30	20,17	20,23	20,27	20,24	20,23	20,31	20,26	20,25	20,23	20,27	20,31	20,30	20,30	20,28	20,31	20,24	20,29	20,24	20,36	20,34	20,24	20,26	20,38	20,29	20,30	20,27	20,39	20,39	20,35	20,30	20,30	20,27	20,29	20,28	20,27	20,31	20,35	20,29	20,22	20,13	20,17	20,24	20,21	20,31	20,25	20,20	20,22	20,28	20,25	20,31	20,30	20,30	20,26	20,19	20,24	20,27	20,28	20,21	20,20	20,12	20,14	20,29	20,27	20,22	20,27	20,20	20,23	20,23	20,18	
20,41	20,31	20,30	20,32	20,34	20,33	20,22	20,20	20,14	20,22	20,31	20,37	20,35	20,24	20,35	20,44	20,35	20,29	20,29	20,35	20,31	20,29	20,20	20,27	20,28	20,40	20,41	20,31	20,33	20,32	20,33	20,41	20,34	20,35	20,35	20,41	20,31	20,30	20,44	20,41	20,33	20,29	20,30	20,40	20,38	20,42	20,35	20,35	20,39	20,33	20,35	20,31	20,38	20,42	20,29	20,24	20,35	20,40	20,31	20,28	20,19	20,28	20,29	20,37	20,40	20,37	20,37	20,35	20,45	20,38	20,41	20,40	20,35	20,40	20,38	20,36	20,39	20,40	20,40	20,43	20,38	20,29	20,28	20,35	20,37	20,35	20,35	20,26	20,38	20,43	20,41	20,29	20,32	20,39	20,40	20,39	20,36	20,39	20,40	20,35	20,41	20,48	20,40	20,45	20,48	20,45	20,41	20,36	20,36	20,40	20,39	20,32	20,42	20,37	20,47	20,46	20,38	20,42	20,41	20,36	20,41	20,46	20,46	20,43	20,34	20,41	20,43	20,40	20,42	20,47	20,41	20,46	20,35	20,36	20,46	20,49	20,44	20,45	20,38	20,46	20,50	20,48	20,43	20,44	20,51	20,37	20,39	20,51	20,44	20,46	20,39	20,44	20,44	20,49	20,53	20,43	20,42	20,37	20,43	20,47	20,41	20,48	20,56	20,57	20,45	20,45	20,55	20,50	20,48	20,44	20,39	20,48	20,49	20,45	20,52	20,58	20,51	20,49	20,57	20,64	20,52	20,50	20,58	20,62	20,67	20,68	20,71	20,80	20,83	20,81	20,74	20,80	20,85	20,99	20,93	20,97	21,03	21,03	21,00	21,02	21,06	21,16	21,28	21,35	21,44	21,64	21,73	21,70	21,79	21,76	21,72	21,66	21,45	21,37	21,57	21,89	22,04	22,15	22,15	22,14	22,14	22,25	22,31	22,20	22,27	22,38	22,41	22,39	22,46	22,55	22,54	22,60	22,63	22,68	22,69	22,65	22,72	22,70	22,73	22,82	22,85	22,76	22,83	22,88	22,88	22,86	22,89	22,92	22,89	22,99	22,98	22,99	22,92	23,00	22,91	22,90	22,93	23,07	23,07	23,04	22,96	23,01	23,10	23,00	23,01	23,06	23,03	22,98	23,05	23,10	23,12	23,09	23,06	23,01	23,05	23,01	23,00	22,95	23,02	23,12	23,04	23,03	23,03	23,05	23,11	23,11	23,12	23,12	23,10	23,17	23,14	23,05	23,03	23,08	23,09	23,10	23,06	23,00	23,09	23,15	23,11	23,05	23,05	23,00	23,06	23,03	23,05	23,10	23,13	23,07	23,10	23,03	23,05	23,13	23,14	23,18	23,22	23,14	23,13	23,11	23,07	23,04	23,07	23,07	23,15	23,18	23,17	23,16	23,10	23,10	23,17	23,17	23,22	23,23	23,26	23,23	23,26	23,21	23,13	23,14	23,25	23,24	23,18	23,21	23,22	23,17	23,13	23,18	23,27	23,25	23,19	23,24	23,26	23,24	23,26	23,30	23,24	23,29	23,28	23,20	23,21	23,25	23,27	23,19	23,21	23,31	23,30	23,30	23,31	23,29	23,23	23,22	23,22	23,18	23,15	23,16	23,23	23,19	23,17	23,16	23,26	23,17	23,11	23,15	23,10	23,07	23,00	23,08	23,09	23,02	23,01	22,94	22,95	22,96	22,91	22,84	22,84	22,83	22,76	22,82	22,78	22,63	22,63	22,59	22,50	22,45	22,50	22,34	22,40	22,33	22,20	22,22	22,11	22,04	21,99	22,01	21,91	21,82	21,80	21,73	21,71	21,73	21,56	21,39	21,38	21,37	21,43	21,51	21,52	21,55	21,56	21,45	21,36	21,09	20,91	20,85	20,83	20,84	20,71	20,70	20,70	20,61	20,61	20,68	20,64	20,65	20,66	20,65	20,68	20,70	20,79	20,67	20,67	20,72	20,65	20,57	20,60	20,58	20,46	20,45	20,47	20,42	20,46	20,46	20,45	20,54	20,44	20,34	20,39	20,44	20,50	20,43	20,41	20,38	20,33	20,35	20,41	20,45	20,50	20,49	20,44	20,35	20,32	20,41	20,39	20,36	20,39	20,28	20,30	20,33	20,40	20,39	20,33	20,29	20,29	20,33	20,34	20,38	20,34	20,38	20,41	20,37	20,34	20,38	20,38	20,41	20,42	20,40	20,29	20,33	20,33	20,27	20,37	20,36	20,31	20,33	20,34	20,44	20,35	20,34	20,39	20,42	20,40	20,35	20,27	20,27	20,29	20,34	20,28	20,25	20,30	20,34	20,37	20,33	20,30	20,31	20,31	20,28	20,29	20,24	20,30	20,26	20,25	20,27	20,35	20,28	20,28	20,37	20,37	20,20	20,24	20,35	20,35	20,33	20,30	20,30	20,33	20,39	20,38	20,35	20,28	20,32	20,33	20,28	20,31	20,26	20,24	20,36	20,25	20,33	20,33	20,26	20,20	20,32	20,20	20,21	20,30	20,29	20,25	20,21	20,25	20,36	20,31	20,29	20,33	20,26	20,24	20,29	20,30	20,31	20,39	20,36	20,30	20,39	20,37	20,28	20,37	20,38	20,34	20,27	20,33	20,31	20,22	20,24	20,32	20,23	20,23	20,41	20,33	20,32	20,26	20,25	20,21	20,20	20,28	20,27	20,26	20,21	20,23	20,28	20,29	20,40	20,38	20,32	20,26	20,21	20,24	20,24	20,21	20,25	20,25	20,17	20,25	20,22	20,15	20,21	20,23	20,20	20,15	20,16	
20,39	20,35	20,28	20,27	20,27	20,33	20,26	20,24	20,31	20,30	20,26	20,29	20,33	20,30	20,41	20,40	20,25	20,28	20,41	20,36	20,37	20,33	20,26	20,18	20,22	20,30	20,41	20,31	20,30	20,36	20,43	20,43	20,29	20,36	20,34	20,35	20,34	20,28	20,32	20,39	20,37	20,31	20,35	20,35	20,33	20,39	20,37	20,37	20,39	20,30	20,27	20,28	20,36	20,40	20,40	20,31	20,42	20,42	20,29	20,28	20,17	20,22	20,33	20,33	20,37	20,34	20,37	20,40	20,36	20,40	20,34	20,35	20,35	20,43	20,47	20,36	20,41	20,48	20,37	20,39	20,45	20,35	20,33	20,36	20,35	20,38	20,45	20,38	20,27	20,35	20,38	20,34	20,40	20,41	20,42	20,42	20,40	20,50	20,48	20,40	20,41	20,42	20,37	20,43	20,35	20,38	20,44	20,39	20,39	20,42	20,47	20,38	20,48	20,46	20,44	20,52	20,35	20,42	20,44	20,43	20,45	20,50	20,49	20,47	20,40	20,44	20,49	20,44	20,43	20,44	20,46	20,43	20,36	20,39	20,49	20,48	20,43	20,46	20,41	20,45	20,48	20,47	20,44	20,43	20,58	20,46	20,39	20,44	20,50	20,44	20,45	20,47	20,42	20,49	20,50	20,39	20,44	20,44	20,42	20,47	20,42	20,46	20,55	20,58	20,48	20,43	20,54	20,50	20,44	20,48	20,50	20,45	20,53	20,50	20,52	20,57	20,48	20,45	20,50	20,61	20,62	20,53	20,54	20,55	20,58	20,69	20,80	20,78	20,83	20,85	20,84	20,85	20,93	21,01	21,03	21,03	21,06	21,01	21,08	21,09	21,07	21,17	21,26	21,37	21,45	21,63	21,77	21,80	21,84	21,84	21,84	21,76	21,57	21,43	21,51	21,79	22,05	22,11	22,18	22,24	22,24	22,21	22,28	22,30	22,36	22,41	22,42	22,36	22,55	22,67	22,66	22,75	22,89	22,83	22,75	22,74	22,89	22,88	22,80	22,92	22,95	22,87	22,91	22,97	22,99	22,93	22,95	22,98	23,03	23,08	23,09	23,02	23,01	23,03	23,07	23,04	22,99	23,13	23,18	23,20	23,08	23,07	23,10	23,05	23,11	23,20	23,21	23,18	23,09	23,16	23,21	23,14	23,13	23,15	23,17	23,18	23,17	23,16	23,18	23,20	23,21	23,18	23,14	23,18	23,26	23,25	23,26	23,24	23,27	23,26	23,26	23,25	23,17	23,19	23,23	23,22	23,20	23,17	23,20	23,27	23,27	23,25	23,14	23,13	23,20	23,23	23,18	23,26	23,23	23,23	23,22	23,16	23,18	23,22	23,20	23,23	23,34	23,27	23,29	23,32	23,27	23,25	23,24	23,20	23,25	23,27	23,30	23,32	23,32	23,31	23,29	23,27	23,32	23,39	23,40	23,37	23,37	23,28	23,18	23,22	23,30	23,36	23,26	23,23	23,33	23,32	23,31	23,36	23,41	23,37	23,38	23,35	23,37	23,36	23,38	23,42	23,38	23,36	23,34	23,38	23,31	23,37	23,36	23,36	23,35	23,39	23,37	23,39	23,39	23,40	23,44	23,35	23,28	23,24	23,27	23,29	23,24	23,25	23,26	23,27	23,37	23,33	23,27	23,27	23,25	23,15	23,12	23,20	23,14	23,13	23,06	23,02	23,02	23,08	22,99	22,89	22,95	22,91	22,89	22,91	22,84	22,67	22,57	22,62	22,54	22,53	22,53	22,46	22,43	22,34	22,30	22,25	22,29	22,19	22,14	22,09	22,08	21,97	21,88	21,80	21,78	21,79	21,55	21,35	21,37	21,56	21,64	21,63	21,58	21,55	21,59	21,52	21,37	21,12	20,94	20,88	20,91	20,84	20,70	20,68	20,72	20,68	20,70	20,58	20,66	20,65	20,64	20,67	20,70	20,75	20,89	20,78	20,70	20,70	20,71	20,60	20,63	20,64	20,47	20,40	20,50	20,42	20,49	20,49	20,46	20,53	20,40	20,39	20,43	20,43	20,47	20,42	20,37	20,40	20,36	20,27	20,37	20,43	20,47	20,43	20,40	20,42	20,36	20,35	20,40	20,41	20,40	20,35	20,34	20,32	20,34	20,32	20,34	20,32	20,30	20,31	20,32	20,40	20,43	20,37	20,38	20,38	20,29	20,33	20,38	20,40	20,38	20,35	20,33	20,37	20,39	20,29	20,28	20,39	20,36	20,35	20,33	20,42	20,30	20,33	20,39	20,37	20,42	20,39	20,37	20,28	20,29	20,33	20,29	20,23	20,27	20,22	20,29	20,32	20,35	20,29	20,38	20,31	20,36	20,38	20,38	20,28	20,25	20,34	20,31	20,25	20,34	20,42	20,34	20,32	20,29	20,35	20,37	20,39	20,32	20,27	20,39	20,33	20,34	20,37	20,34	20,32	20,38	20,28	20,27	20,29	20,25	20,23	20,28	20,36	20,34	20,30	20,30	20,36	20,25	20,19	20,27	20,33	20,29	20,28	20,32	20,36	20,35	20,32	20,33	20,34	20,27	20,24	20,25	20,26	20,30	20,41	20,36	20,39	20,38	20,34	20,33	20,35	20,37	20,21	20,34	20,39	20,27	20,29	20,38	20,28	20,25	20,31	20,42	20,37	20,29	20,25	20,31	20,28	20,35	20,31	20,30	20,25	20,23	20,28	20,28	20,27	20,41	20,35	20,25	20,24	20,24	20,19	20,28	20,29	20,31	20,27	20,25	20,24	20,18	20,24	20,28	20,27	20,21	20,20	
20,39	20,34	20,25	20,21	20,31	20,30	20,30	20,29	20,36	20,44	20,33	20,21	20,29	20,21	20,28	20,33	20,17	20,26	20,41	20,39	20,37	20,32	20,31	20,25	20,27	20,30	20,31	20,30	20,29	20,31	20,38	20,51	20,38	20,34	20,36	20,30	20,29	20,27	20,32	20,33	20,34	20,35	20,30	20,29	20,33	20,30	20,34	20,30	20,33	20,32	20,33	20,27	20,37	20,32	20,27	20,28	20,39	20,41	20,25	20,32	20,24	20,23	20,37	20,44	20,40	20,29	20,29	20,35	20,35	20,27	20,38	20,37	20,43	20,46	20,43	20,33	20,35	20,48	20,33	20,35	20,42	20,34	20,31	20,29	20,27	20,34	20,38	20,43	20,35	20,38	20,36	20,37	20,43	20,36	20,43	20,42	20,39	20,35	20,36	20,40	20,36	20,37	20,36	20,36	20,40	20,42	20,38	20,42	20,40	20,50	20,48	20,43	20,45	20,50	20,51	20,50	20,45	20,46	20,53	20,48	20,42	20,50	20,59	20,52	20,38	20,48	20,52	20,46	20,46	20,52	20,46	20,43	20,42	20,49	20,39	20,43	20,38	20,44	20,40	20,45	20,43	20,46	20,50	20,44	20,49	20,48	20,39	20,41	20,43	20,52	20,54	20,50	20,46	20,51	20,50	20,47	20,49	20,50	20,48	20,45	20,37	20,43	20,50	20,49	20,42	20,43	20,47	20,52	20,56	20,53	20,52	20,48	20,51	20,55	20,49	20,51	20,49	20,48	20,45	20,49	20,55	20,56	20,56	20,53	20,58	20,64	20,78	20,84	20,90	20,87	20,94	20,92	20,99	21,04	21,06	21,13	21,11	21,03	21,01	21,07	21,13	21,23	21,30	21,37	21,58	21,62	21,77	21,83	21,87	21,88	21,89	21,85	21,74	21,63	21,51	21,64	22,00	22,04	22,14	22,26	22,26	22,31	22,34	22,37	22,46	22,52	22,56	22,54	22,62	22,69	22,69	22,75	22,88	22,89	22,83	22,86	22,95	22,98	22,93	23,01	23,06	22,98	22,98	23,07	23,07	23,00	23,10	23,09	23,05	23,13	23,17	23,19	23,08	23,13	23,12	23,24	23,22	23,21	23,19	23,13	23,12	23,22	23,25	23,23	23,17	23,23	23,28	23,31	23,28	23,24	23,25	23,16	23,15	23,27	23,33	23,28	23,30	23,32	23,35	23,36	23,34	23,31	23,23	23,25	23,32	23,35	23,32	23,29	23,33	23,37	23,37	23,30	23,32	23,28	23,32	23,25	23,30	23,37	23,30	23,30	23,35	23,23	23,27	23,27	23,27	23,31	23,27	23,34	23,29	23,27	23,33	23,35	23,32	23,35	23,33	23,29	23,31	23,39	23,40	23,46	23,42	23,39	23,37	23,34	23,31	23,40	23,42	23,40	23,44	23,42	23,33	23,31	23,42	23,48	23,49	23,48	23,47	23,38	23,35	23,41	23,43	23,45	23,38	23,42	23,46	23,44	23,47	23,49	23,49	23,44	23,48	23,48	23,44	23,43	23,43	23,47	23,48	23,46	23,42	23,44	23,39	23,45	23,47	23,44	23,54	23,59	23,46	23,48	23,49	23,49	23,57	23,53	23,44	23,40	23,42	23,44	23,44	23,35	23,34	23,32	23,42	23,33	23,28	23,31	23,33	23,24	23,18	23,25	23,29	23,22	23,26	23,15	23,14	23,18	23,11	23,08	23,10	23,05	23,00	22,87	22,90	22,83	22,66	22,64	22,65	22,62	22,60	22,52	22,50	22,42	22,35	22,31	22,32	22,26	22,23	22,18	22,17	22,09	22,00	21,93	21,85	21,81	21,56	21,39	21,45	21,59	21,66	21,63	21,65	21,68	21,64	21,49	21,46	21,10	21,00	20,86	20,80	20,77	20,68	20,65	20,76	20,73	20,71	20,64	20,60	20,65	20,72	20,74	20,68	20,77	20,88	20,79	20,76	20,69	20,68	20,70	20,64	20,60	20,49	20,41	20,49	20,39	20,45	20,48	20,44	20,38	20,34	20,32	20,35	20,37	20,47	20,46	20,36	20,38	20,36	20,30	20,31	20,42	20,41	20,39	20,36	20,36	20,31	20,33	20,35	20,37	20,44	20,34	20,37	20,40	20,33	20,31	20,33	20,30	20,28	20,26	20,34	20,37	20,45	20,44	20,45	20,37	20,25	20,32	20,31	20,36	20,37	20,38	20,31	20,33	20,36	20,33	20,29	20,39	20,36	20,32	20,27	20,35	20,33	20,27	20,30	20,32	20,43	20,46	20,40	20,34	20,28	20,32	20,32	20,23	20,24	20,26	20,24	20,24	20,30	20,36	20,42	20,30	20,28	20,30	20,29	20,31	20,31	20,36	20,34	20,29	20,31	20,43	20,36	20,29	20,32	20,28	20,34	20,38	20,36	20,32	20,28	20,28	20,30	20,38	20,31	20,28	20,39	20,36	20,27	20,26	20,27	20,27	20,28	20,28	20,27	20,30	20,34	20,32	20,27	20,19	20,18	20,26	20,17	20,20	20,24	20,34	20,33	20,33	20,34	20,36	20,31	20,19	20,21	20,25	20,27	20,29	20,36	20,33	20,29	20,36	20,29	20,27	20,34	20,23	20,19	20,30	20,26	20,31	20,42	20,31	20,23	20,30	20,30	20,38	20,28	20,26	20,27	20,31	20,35	20,24	20,21	20,23	20,19	20,26	20,31	20,22	20,31	20,29	20,19	20,23	20,26	20,24	20,25	20,29	20,28	20,37	20,30	20,27	20,25	20,30	20,29	20,25	20,23	20,19	
20,40	20,28	20,15	20,25	20,23	20,20	20,21	20,21	20,30	20,39	20,34	20,31	20,32	20,25	20,26	20,31	20,13	20,24	20,40	20,36	20,35	20,33	20,31	20,30	20,29	20,24	20,31	20,27	20,31	20,34	20,39	20,39	20,32	20,30	20,28	20,34	20,34	20,28	20,35	20,39	20,34	20,36	20,31	20,28	20,31	20,36	20,38	20,38	20,31	20,34	20,35	20,37	20,35	20,34	20,28	20,21	20,29	20,31	20,26	20,34	20,31	20,27	20,39	20,42	20,43	20,34	20,26	20,32	20,33	20,24	20,34	20,43	20,41	20,45	20,46	20,26	20,27	20,38	20,37	20,36	20,42	20,39	20,35	20,26	20,25	20,24	20,36	20,38	20,27	20,31	20,39	20,42	20,46	20,41	20,34	20,35	20,35	20,29	20,38	20,45	20,38	20,34	20,43	20,39	20,42	20,46	20,38	20,36	20,39	20,37	20,44	20,45	20,44	20,42	20,46	20,47	20,47	20,39	20,42	20,42	20,39	20,47	20,53	20,57	20,49	20,47	20,50	20,46	20,43	20,52	20,51	20,43	20,44	20,43	20,43	20,36	20,35	20,32	20,37	20,39	20,42	20,40	20,44	20,50	20,50	20,44	20,43	20,43	20,39	20,48	20,55	20,48	20,43	20,48	20,52	20,52	20,50	20,49	20,49	20,48	20,46	20,43	20,51	20,43	20,37	20,38	20,47	20,50	20,57	20,59	20,50	20,46	20,43	20,49	20,47	20,45	20,50	20,51	20,50	20,47	20,47	20,43	20,52	20,51	20,51	20,61	20,66	20,86	20,92	20,94	20,86	20,92	21,09	21,12	21,13	21,24	21,22	21,16	21,04	21,09	21,14	21,25	21,36	21,40	21,53	21,61	21,76	21,87	21,88	21,90	21,94	21,96	21,86	21,74	21,57	21,54	21,80	22,03	22,15	22,28	22,34	22,47	22,50	22,41	22,51	22,58	22,68	22,71	22,77	22,74	22,72	22,86	22,85	22,86	22,94	23,00	23,03	22,99	23,03	23,09	23,13	23,11	23,18	23,14	23,07	23,13	23,20	23,29	23,19	23,24	23,26	23,24	23,22	23,24	23,22	23,28	23,34	23,39	23,37	23,23	23,17	23,26	23,38	23,41	23,35	23,35	23,25	23,32	23,38	23,39	23,37	23,30	23,23	23,31	23,48	23,48	23,34	23,40	23,45	23,41	23,39	23,40	23,41	23,34	23,45	23,47	23,41	23,42	23,44	23,41	23,40	23,40	23,39	23,35	23,41	23,39	23,40	23,41	23,41	23,41	23,45	23,40	23,35	23,31	23,33	23,30	23,35	23,38	23,34	23,32	23,37	23,40	23,45	23,39	23,39	23,42	23,41	23,42	23,54	23,48	23,48	23,49	23,48	23,44	23,49	23,50	23,55	23,58	23,53	23,48	23,43	23,46	23,48	23,50	23,55	23,55	23,58	23,54	23,47	23,56	23,56	23,52	23,50	23,54	23,58	23,52	23,58	23,60	23,56	23,61	23,60	23,63	23,65	23,52	23,54	23,59	23,66	23,60	23,50	23,56	23,57	23,55	23,61	23,58	23,62	23,66	23,59	23,58	23,61	23,57	23,66	23,61	23,59	23,56	23,55	23,57	23,60	23,53	23,50	23,45	23,47	23,45	23,43	23,41	23,49	23,42	23,27	23,39	23,46	23,39	23,36	23,35	23,31	23,26	23,23	23,16	23,16	23,17	23,14	22,96	22,97	22,98	22,83	22,71	22,69	22,66	22,69	22,65	22,58	22,48	22,38	22,32	22,33	22,31	22,29	22,23	22,18	22,10	22,05	21,93	21,83	21,70	21,53	21,48	21,57	21,66	21,71	21,67	21,63	21,69	21,63	21,57	21,36	21,16	20,98	20,88	20,76	20,76	20,71	20,70	20,71	20,73	20,67	20,65	20,68	20,61	20,62	20,74	20,76	20,71	20,81	20,74	20,65	20,59	20,60	20,64	20,58	20,57	20,54	20,47	20,45	20,44	20,43	20,46	20,48	20,40	20,37	20,42	20,33	20,39	20,45	20,47	20,37	20,32	20,33	20,36	20,38	20,34	20,43	20,39	20,35	20,44	20,38	20,36	20,36	20,27	20,39	20,36	20,34	20,30	20,33	20,34	20,33	20,30	20,31	20,29	20,32	20,39	20,36	20,40	20,43	20,46	20,35	20,33	20,33	20,30	20,32	20,28	20,28	20,37	20,37	20,36	20,35	20,35	20,32	20,32	20,27	20,31	20,31	20,31	20,37	20,32	20,28	20,37	20,29	20,32	20,31	20,21	20,23	20,25	20,20	20,30	20,30	20,22	20,31	20,31	20,34	20,22	20,19	20,26	20,22	20,18	20,27	20,34	20,40	20,28	20,28	20,34	20,34	20,27	20,21	20,24	20,26	20,28	20,33	20,31	20,27	20,25	20,30	20,34	20,29	20,29	20,37	20,37	20,27	20,28	20,28	20,31	20,26	20,24	20,21	20,34	20,32	20,33	20,31	20,23	20,19	20,20	20,17	20,19	20,21	20,24	20,25	20,31	20,34	20,30	20,33	20,23	20,23	20,21	20,28	20,30	20,23	20,32	20,26	20,24	20,24	20,30	20,25	20,23	20,25	20,16	20,25	20,31	20,37	20,35	20,27	20,29	20,34	20,30	20,35	20,38	20,26	20,20	20,27	20,21	20,22	20,28	20,26	20,23	20,29	20,23	20,28	20,16	20,14	20,25	20,29	20,23	20,18	20,20	20,30	20,28	20,26	20,25	20,22	20,22	20,27	20,24	20,27	20,26	
20,40	20,32	20,16	20,24	20,26	20,21	20,20	20,17	20,26	20,34	20,26	20,27	20,33	20,33	20,39	20,37	20,22	20,26	20,36	20,43	20,41	20,38	20,39	20,34	20,29	20,24	20,30	20,28	20,33	20,38	20,42	20,39	20,35	20,36	20,26	20,34	20,32	20,29	20,31	20,41	20,43	20,35	20,30	20,33	20,27	20,38	20,40	20,34	20,27	20,33	20,39	20,37	20,37	20,34	20,36	20,33	20,26	20,32	20,35	20,33	20,34	20,28	20,28	20,44	20,40	20,39	20,30	20,38	20,36	20,29	20,28	20,35	20,33	20,50	20,41	20,29	20,35	20,42	20,37	20,32	20,38	20,37	20,33	20,37	20,39	20,31	20,33	20,39	20,26	20,30	20,40	20,41	20,40	20,45	20,36	20,34	20,35	20,36	20,44	20,49	20,42	20,33	20,39	20,48	20,44	20,50	20,46	20,44	20,40	20,42	20,44	20,38	20,42	20,39	20,41	20,45	20,48	20,42	20,41	20,46	20,46	20,47	20,49	20,48	20,49	20,47	20,43	20,42	20,37	20,46	20,46	20,45	20,44	20,43	20,45	20,44	20,39	20,37	20,37	20,44	20,43	20,45	20,44	20,44	20,49	20,49	20,44	20,43	20,44	20,48	20,54	20,45	20,41	20,49	20,55	20,48	20,50	20,44	20,55	20,52	20,40	20,44	20,49	20,48	20,42	20,41	20,46	20,52	20,55	20,62	20,55	20,58	20,51	20,46	20,47	20,51	20,43	20,47	20,52	20,48	20,48	20,47	20,47	20,54	20,60	20,68	20,66	20,82	20,95	21,01	20,92	20,93	21,11	21,19	21,25	21,33	21,31	21,26	21,16	21,19	21,28	21,31	21,40	21,43	21,50	21,67	21,89	21,96	21,92	21,92	21,94	22,08	22,05	21,92	21,77	21,68	21,68	21,96	22,17	22,30	22,45	22,53	22,49	22,53	22,60	22,63	22,75	22,77	22,81	22,88	22,82	22,89	22,99	22,96	23,02	23,04	23,09	23,11	23,12	23,16	23,22	23,16	23,23	23,27	23,21	23,19	23,26	23,31	23,32	23,40	23,38	23,31	23,39	23,40	23,36	23,42	23,42	23,55	23,50	23,44	23,40	23,41	23,46	23,47	23,47	23,52	23,45	23,38	23,50	23,52	23,49	23,45	23,42	23,40	23,60	23,58	23,56	23,48	23,49	23,52	23,51	23,51	23,54	23,52	23,54	23,52	23,57	23,58	23,62	23,60	23,54	23,53	23,59	23,43	23,46	23,58	23,58	23,54	23,52	23,49	23,52	23,55	23,49	23,48	23,50	23,47	23,47	23,49	23,47	23,48	23,52	23,53	23,51	23,53	23,54	23,59	23,58	23,56	23,64	23,61	23,61	23,67	23,56	23,54	23,64	23,67	23,67	23,61	23,63	23,62	23,64	23,63	23,65	23,65	23,64	23,56	23,65	23,69	23,67	23,69	23,69	23,64	23,62	23,69	23,72	23,76	23,69	23,66	23,70	23,76	23,73	23,70	23,76	23,73	23,75	23,74	23,77	23,73	23,64	23,73	23,79	23,65	23,71	23,66	23,65	23,71	23,73	23,77	23,77	23,69	23,71	23,67	23,70	23,63	23,65	23,64	23,65	23,68	23,65	23,61	23,58	23,57	23,64	23,65	23,66	23,62	23,53	23,53	23,54	23,47	23,45	23,41	23,44	23,41	23,35	23,27	23,24	23,28	23,30	23,23	23,16	23,03	22,92	22,84	22,79	22,66	22,75	22,75	22,63	22,51	22,48	22,48	22,39	22,37	22,35	22,31	22,22	22,17	22,09	22,00	21,79	21,58	21,48	21,62	21,76	21,77	21,75	21,74	21,68	21,68	21,61	21,54	21,37	21,12	20,99	20,86	20,83	20,81	20,76	20,66	20,70	20,76	20,66	20,64	20,69	20,67	20,69	20,65	20,70	20,73	20,79	20,77	20,68	20,59	20,61	20,64	20,61	20,55	20,53	20,45	20,50	20,45	20,44	20,46	20,48	20,42	20,38	20,38	20,37	20,38	20,37	20,39	20,33	20,30	20,29	20,37	20,40	20,41	20,40	20,40	20,39	20,43	20,36	20,41	20,39	20,29	20,33	20,37	20,32	20,24	20,25	20,30	20,33	20,35	20,32	20,29	20,37	20,41	20,39	20,38	20,39	20,39	20,32	20,41	20,38	20,38	20,32	20,35	20,34	20,32	20,38	20,36	20,32	20,29	20,29	20,35	20,37	20,34	20,28	20,32	20,36	20,36	20,32	20,32	20,34	20,36	20,32	20,24	20,16	20,25	20,24	20,24	20,28	20,23	20,24	20,25	20,30	20,21	20,24	20,20	20,22	20,19	20,19	20,26	20,36	20,30	20,26	20,30	20,31	20,29	20,28	20,32	20,28	20,26	20,26	20,28	20,26	20,22	20,26	20,30	20,29	20,30	20,30	20,37	20,33	20,24	20,23	20,33	20,27	20,20	20,24	20,29	20,33	20,35	20,29	20,28	20,26	20,25	20,23	20,28	20,30	20,29	20,32	20,33	20,37	20,29	20,28	20,25	20,21	20,19	20,25	20,29	20,22	20,25	20,30	20,28	20,37	20,38	20,30	20,21	20,25	20,26	20,22	20,34	20,35	20,35	20,28	20,30	20,25	20,24	20,27	20,29	20,26	20,27	20,29	20,21	20,31	20,33	20,27	20,34	20,33	20,32	20,33	20,17	20,17	20,28	20,33	20,29	20,30	20,28	20,26	20,22	20,15	20,23	20,22	20,18	20,25	20,28	20,21	20,25	
20,34	20,28	20,23	20,28	20,24	20,23	20,22	20,19	20,23	20,35	20,25	20,30	20,30	20,38	20,45	20,31	20,22	20,27	20,29	20,35	20,37	20,33	20,31	20,33	20,28	20,23	20,33	20,32	20,36	20,37	20,31	20,47	20,47	20,30	20,30	20,31	20,27	20,24	20,38	20,41	20,37	20,31	20,30	20,24	20,28	20,30	20,32	20,28	20,30	20,29	20,24	20,28	20,32	20,31	20,32	20,31	20,30	20,28	20,36	20,33	20,34	20,37	20,34	20,38	20,32	20,32	20,33	20,30	20,36	20,29	20,33	20,39	20,41	20,50	20,42	20,34	20,42	20,40	20,33	20,38	20,40	20,34	20,30	20,34	20,42	20,38	20,35	20,36	20,39	20,48	20,43	20,29	20,36	20,32	20,33	20,37	20,32	20,30	20,31	20,40	20,37	20,33	20,40	20,43	20,45	20,42	20,46	20,45	20,44	20,43	20,37	20,39	20,39	20,45	20,43	20,44	20,38	20,39	20,49	20,45	20,48	20,42	20,48	20,40	20,35	20,44	20,50	20,47	20,38	20,38	20,43	20,44	20,44	20,46	20,50	20,43	20,38	20,41	20,43	20,47	20,48	20,45	20,48	20,41	20,43	20,44	20,36	20,40	20,41	20,51	20,58	20,48	20,40	20,45	20,54	20,47	20,38	20,51	20,46	20,50	20,40	20,39	20,50	20,47	20,52	20,47	20,47	20,49	20,50	20,62	20,53	20,56	20,61	20,47	20,50	20,52	20,43	20,45	20,51	20,47	20,52	20,57	20,60	20,63	20,69	20,77	20,75	20,91	21,05	21,11	21,08	21,06	21,11	21,25	21,30	21,33	21,35	21,34	21,25	21,21	21,31	21,35	21,38	21,48	21,57	21,74	21,93	21,98	21,86	22,00	21,96	22,04	22,00	22,07	22,01	21,92	21,75	21,77	22,16	22,37	22,45	22,57	22,59	22,59	22,70	22,71	22,84	22,88	22,95	23,01	23,02	22,98	23,09	23,10	23,07	23,10	23,11	23,15	23,22	23,26	23,29	23,28	23,36	23,45	23,34	23,35	23,39	23,45	23,46	23,47	23,46	23,47	23,51	23,56	23,53	23,56	23,55	23,57	23,55	23,55	23,57	23,54	23,52	23,55	23,57	23,59	23,55	23,52	23,55	23,57	23,57	23,55	23,57	23,59	23,63	23,63	23,64	23,63	23,63	23,58	23,65	23,62	23,62	23,60	23,60	23,67	23,69	23,65	23,64	23,58	23,65	23,62	23,64	23,62	23,59	23,62	23,60	23,59	23,65	23,60	23,62	23,67	23,63	23,61	23,67	23,64	23,68	23,65	23,60	23,63	23,73	23,70	23,65	23,73	23,75	23,78	23,70	23,66	23,81	23,72	23,74	23,79	23,69	23,65	23,78	23,77	23,68	23,74	23,73	23,72	23,72	23,74	23,79	23,73	23,71	23,72	23,71	23,76	23,75	23,82	23,78	23,85	23,74	23,73	23,85	23,91	23,87	23,85	23,91	23,88	23,82	23,81	23,86	23,91	23,88	23,79	23,86	23,84	23,73	23,78	23,89	23,79	23,83	23,85	23,84	23,82	23,82	23,85	23,88	23,87	23,86	23,83	23,81	23,81	23,75	23,77	23,75	23,77	23,76	23,69	23,62	23,63	23,71	23,76	23,80	23,73	23,67	23,64	23,65	23,58	23,54	23,57	23,55	23,49	23,45	23,38	23,38	23,34	23,34	23,35	23,25	23,10	23,01	22,95	22,85	22,83	22,81	22,77	22,70	22,60	22,61	22,64	22,58	22,45	22,34	22,36	22,32	22,20	22,10	21,92	21,72	21,54	21,59	21,74	21,85	21,90	21,80	21,80	21,76	21,82	21,72	21,57	21,41	21,18	21,03	20,92	20,91	20,83	20,84	20,73	20,71	20,76	20,69	20,71	20,74	20,68	20,63	20,64	20,65	20,67	20,73	20,74	20,73	20,70	20,62	20,68	20,63	20,59	20,54	20,45	20,45	20,46	20,44	20,43	20,43	20,40	20,33	20,35	20,37	20,39	20,41	20,38	20,30	20,31	20,35	20,33	20,37	20,41	20,49	20,35	20,33	20,35	20,36	20,39	20,40	20,31	20,34	20,38	20,38	20,36	20,31	20,27	20,37	20,42	20,34	20,28	20,32	20,37	20,36	20,33	20,36	20,34	20,35	20,42	20,37	20,39	20,39	20,33	20,33	20,35	20,34	20,29	20,20	20,26	20,30	20,33	20,40	20,42	20,32	20,30	20,37	20,33	20,33	20,34	20,31	20,32	20,33	20,30	20,25	20,25	20,27	20,24	20,28	20,25	20,19	20,24	20,25	20,26	20,27	20,18	20,25	20,32	20,21	20,15	20,24	20,30	20,29	20,26	20,28	20,28	20,28	20,33	20,28	20,25	20,21	20,27	20,30	20,25	20,35	20,29	20,23	20,30	20,28	20,30	20,26	20,28	20,31	20,24	20,22	20,27	20,27	20,28	20,33	20,31	20,22	20,17	20,29	20,33	20,36	20,27	20,26	20,34	20,36	20,35	20,31	20,32	20,27	20,26	20,26	20,28	20,27	20,21	20,20	20,20	20,32	20,34	20,30	20,30	20,29	20,28	20,24	20,25	20,30	20,30	20,29	20,27	20,28	20,27	20,23	20,21	20,26	20,26	20,25	20,26	20,28	20,21	20,26	20,35	20,31	20,32	20,32	20,36	20,38	20,20	20,18	20,19	20,28	20,32	20,29	20,27	20,27	20,21	20,11	20,16	20,26	20,23	20,17	20,21	20,25	20,26	
20,24	20,26	20,15	20,25	20,28	20,21	20,31	20,33	20,24	20,34	20,27	20,24	20,29	20,28	20,41	20,29	20,23	20,20	20,29	20,32	20,35	20,33	20,27	20,28	20,27	20,21	20,26	20,34	20,30	20,36	20,35	20,42	20,42	20,30	20,25	20,27	20,35	20,33	20,35	20,45	20,37	20,26	20,38	20,24	20,24	20,27	20,31	20,27	20,29	20,30	20,27	20,28	20,41	20,33	20,26	20,24	20,32	20,30	20,28	20,31	20,28	20,37	20,34	20,35	20,38	20,36	20,36	20,30	20,36	20,32	20,34	20,46	20,38	20,40	20,34	20,29	20,29	20,30	20,26	20,37	20,41	20,41	20,32	20,31	20,35	20,37	20,32	20,30	20,32	20,45	20,46	20,37	20,38	20,28	20,30	20,42	20,41	20,36	20,33	20,40	20,34	20,29	20,42	20,46	20,43	20,36	20,42	20,42	20,46	20,41	20,35	20,36	20,42	20,46	20,43	20,39	20,35	20,33	20,43	20,40	20,30	20,36	20,46	20,44	20,43	20,45	20,50	20,48	20,40	20,38	20,42	20,43	20,41	20,45	20,49	20,49	20,40	20,41	20,40	20,49	20,46	20,47	20,51	20,48	20,49	20,43	20,35	20,39	20,47	20,53	20,52	20,52	20,45	20,52	20,52	20,49	20,44	20,44	20,44	20,48	20,46	20,47	20,47	20,44	20,50	20,51	20,52	20,53	20,57	20,59	20,47	20,50	20,64	20,53	20,55	20,56	20,40	20,46	20,55	20,48	20,46	20,48	20,58	20,69	20,74	20,73	20,79	20,97	21,12	21,19	21,19	21,14	21,19	21,29	21,35	21,33	21,28	21,35	21,31	21,28	21,41	21,45	21,50	21,58	21,71	21,77	21,89	21,98	21,93	22,03	22,05	22,09	22,05	22,09	22,15	22,03	21,94	21,80	21,93	22,31	22,43	22,58	22,67	22,70	22,77	22,82	22,96	22,97	22,99	22,99	23,13	23,17	23,23	23,23	23,20	23,25	23,29	23,30	23,34	23,45	23,39	23,37	23,40	23,50	23,50	23,44	23,54	23,55	23,60	23,64	23,62	23,59	23,62	23,61	23,58	23,62	23,70	23,69	23,56	23,52	23,65	23,68	23,60	23,63	23,71	23,72	23,64	23,62	23,71	23,67	23,73	23,73	23,69	23,80	23,80	23,75	23,70	23,68	23,79	23,80	23,75	23,73	23,72	23,69	23,73	23,78	23,86	23,82	23,77	23,69	23,70	23,72	23,73	23,70	23,76	23,76	23,73	23,74	23,75	23,67	23,69	23,87	23,79	23,73	23,76	23,75	23,83	23,77	23,73	23,73	23,80	23,84	23,80	23,86	23,88	23,85	23,80	23,78	23,88	23,88	23,77	23,84	23,84	23,83	23,84	23,86	23,83	23,80	23,83	23,82	23,80	23,87	23,90	23,81	23,87	23,81	23,92	23,90	23,81	23,82	23,95	23,96	23,89	23,89	23,91	23,93	23,91	24,00	24,03	23,93	23,96	23,96	23,98	23,94	23,95	23,90	23,94	23,93	23,86	23,85	23,97	24,04	23,96	23,96	23,99	23,97	23,93	24,01	23,99	24,04	23,98	23,99	23,96	23,88	23,90	23,93	23,89	23,88	23,90	23,79	23,77	23,77	23,75	23,75	23,78	23,72	23,74	23,78	23,74	23,74	23,75	23,73	23,62	23,60	23,60	23,52	23,48	23,44	23,48	23,42	23,30	23,21	23,18	23,17	23,09	22,97	23,01	22,92	22,79	22,76	22,72	22,70	22,64	22,55	22,50	22,39	22,34	22,21	22,08	21,82	21,61	21,64	21,82	21,94	21,95	21,97	21,85	21,79	21,81	21,88	21,84	21,69	21,45	21,18	21,07	20,99	20,88	20,82	20,85	20,86	20,77	20,80	20,76	20,74	20,75	20,71	20,72	20,67	20,68	20,67	20,65	20,69	20,64	20,74	20,65	20,68	20,64	20,57	20,51	20,44	20,47	20,41	20,40	20,38	20,40	20,42	20,31	20,33	20,38	20,34	20,45	20,46	20,39	20,39	20,39	20,31	20,37	20,39	20,49	20,36	20,26	20,32	20,39	20,47	20,42	20,32	20,41	20,33	20,40	20,37	20,36	20,33	20,27	20,33	20,30	20,35	20,33	20,38	20,37	20,32	20,41	20,32	20,30	20,38	20,36	20,32	20,43	20,36	20,30	20,35	20,32	20,28	20,29	20,28	20,36	20,36	20,34	20,38	20,39	20,33	20,37	20,33	20,25	20,34	20,28	20,26	20,37	20,22	20,23	20,26	20,28	20,21	20,30	20,37	20,33	20,27	20,22	20,26	20,29	20,30	20,31	20,35	20,29	20,14	20,17	20,24	20,26	20,31	20,29	20,20	20,24	20,20	20,21	20,23	20,27	20,24	20,33	20,36	20,39	20,32	20,27	20,29	20,30	20,27	20,26	20,36	20,42	20,19	20,10	20,24	20,34	20,30	20,30	20,37	20,22	20,15	20,22	20,35	20,33	20,29	20,18	20,23	20,32	20,35	20,34	20,24	20,20	20,22	20,30	20,32	20,32	20,24	20,22	20,32	20,31	20,30	20,21	20,21	20,31	20,27	20,25	20,25	20,31	20,26	20,25	20,19	20,29	20,30	20,29	20,25	20,28	20,27	20,20	20,19	20,24	20,17	20,26	20,30	20,32	20,26	20,30	20,34	20,34	20,20	20,17	20,19	20,25	20,30	20,31	20,25	20,16	20,28	20,21	20,24	20,26	20,09	20,09	20,15	20,20	20,22	
20,31	20,27	20,14	20,26	20,31	20,28	20,30	20,39	20,33	20,31	20,26	20,25	20,21	20,28	20,35	20,23	20,22	20,25	20,32	20,37	20,30	20,40	20,40	20,28	20,25	20,32	20,30	20,30	20,22	20,26	20,44	20,38	20,40	20,33	20,28	20,21	20,30	20,35	20,36	20,36	20,43	20,39	20,39	20,30	20,24	20,31	20,32	20,28	20,29	20,28	20,27	20,34	20,45	20,37	20,33	20,27	20,30	20,30	20,23	20,28	20,29	20,25	20,33	20,41	20,39	20,30	20,31	20,28	20,33	20,36	20,31	20,37	20,37	20,33	20,38	20,38	20,31	20,42	20,34	20,37	20,43	20,43	20,38	20,36	20,36	20,34	20,38	20,32	20,30	20,35	20,43	20,41	20,41	20,34	20,32	20,36	20,38	20,39	20,41	20,42	20,36	20,31	20,37	20,41	20,37	20,38	20,41	20,45	20,50	20,45	20,43	20,37	20,30	20,38	20,45	20,42	20,35	20,39	20,46	20,36	20,31	20,38	20,45	20,51	20,45	20,43	20,43	20,42	20,46	20,46	20,46	20,40	20,41	20,40	20,45	20,49	20,43	20,41	20,35	20,42	20,42	20,49	20,56	20,47	20,41	20,45	20,38	20,42	20,51	20,46	20,43	20,48	20,41	20,51	20,57	20,52	20,49	20,49	20,44	20,49	20,48	20,48	20,51	20,44	20,47	20,55	20,56	20,61	20,65	20,68	20,63	20,51	20,67	20,59	20,63	20,71	20,51	20,48	20,60	20,57	20,52	20,48	20,57	20,64	20,71	20,76	20,86	21,12	21,19	21,19	21,24	21,26	21,35	21,43	21,46	21,47	21,45	21,47	21,48	21,43	21,52	21,64	21,74	21,78	21,78	21,89	21,99	21,98	22,04	22,08	22,11	22,21	22,20	22,13	22,22	22,21	22,11	21,80	21,79	22,12	22,40	22,55	22,70	22,80	22,88	22,98	23,06	23,05	23,11	23,11	23,11	23,19	23,35	23,41	23,38	23,38	23,40	23,44	23,42	23,48	23,52	23,46	23,52	23,59	23,65	23,61	23,58	23,60	23,69	23,72	23,69	23,67	23,70	23,70	23,71	23,75	23,74	23,77	23,71	23,63	23,70	23,76	23,77	23,79	23,80	23,84	23,82	23,83	23,80	23,82	23,82	23,89	23,86	23,89	23,98	23,93	23,86	23,78	23,88	23,91	23,88	23,84	23,78	23,82	23,81	23,94	23,94	23,94	23,85	23,90	23,86	23,83	23,84	23,86	23,83	23,85	23,96	23,86	23,85	23,82	23,87	23,98	23,96	23,84	23,87	23,86	23,92	23,90	23,78	23,82	23,89	23,93	23,96	23,97	23,97	23,94	23,90	23,97	24,05	23,99	23,96	23,97	23,97	23,99	23,94	23,96	23,95	23,90	23,95	24,03	24,00	24,03	24,05	24,03	24,08	24,00	24,02	24,04	23,95	23,95	24,09	24,06	24,06	24,11	24,10	24,02	24,04	24,08	24,15	24,08	24,06	24,12	24,11	24,04	24,07	24,04	24,04	24,00	24,02	24,07	24,13	24,19	24,13	24,05	24,12	24,07	24,08	24,12	24,10	24,13	24,05	24,05	24,09	23,97	24,00	23,98	23,98	23,98	23,96	23,93	23,92	23,91	23,89	23,88	23,87	23,82	23,79	23,84	23,82	23,76	23,81	23,79	23,67	23,67	23,73	23,56	23,58	23,57	23,55	23,48	23,43	23,38	23,37	23,28	23,18	23,04	23,04	22,97	22,93	22,98	22,94	22,83	22,76	22,67	22,62	22,48	22,39	22,28	22,04	21,77	21,64	21,80	22,04	22,00	21,98	21,96	21,88	21,81	21,86	21,89	21,87	21,77	21,56	21,25	21,05	20,96	20,92	20,88	20,88	20,88	20,82	20,82	20,79	20,78	20,76	20,78	20,85	20,84	20,78	20,68	20,69	20,72	20,76	20,68	20,65	20,69	20,66	20,59	20,59	20,46	20,47	20,46	20,52	20,46	20,39	20,40	20,34	20,30	20,35	20,32	20,40	20,43	20,40	20,45	20,43	20,39	20,39	20,44	20,44	20,37	20,35	20,35	20,40	20,39	20,40	20,36	20,37	20,36	20,32	20,37	20,29	20,28	20,34	20,30	20,28	20,31	20,28	20,31	20,37	20,35	20,35	20,30	20,31	20,33	20,28	20,32	20,43	20,36	20,30	20,41	20,32	20,25	20,35	20,35	20,36	20,27	20,30	20,29	20,40	20,36	20,38	20,34	20,29	20,34	20,40	20,40	20,35	20,24	20,17	20,28	20,23	20,18	20,22	20,40	20,38	20,32	20,24	20,31	20,33	20,27	20,34	20,31	20,32	20,22	20,18	20,16	20,27	20,25	20,28	20,21	20,23	20,16	20,14	20,13	20,17	20,25	20,33	20,38	20,32	20,30	20,30	20,33	20,32	20,28	20,22	20,27	20,28	20,22	20,20	20,23	20,38	20,32	20,26	20,34	20,29	20,25	20,27	20,27	20,23	20,21	20,22	20,23	20,25	20,24	20,33	20,29	20,14	20,17	20,23	20,30	20,24	20,21	20,26	20,32	20,34	20,25	20,24	20,21	20,23	20,22	20,31	20,26	20,31	20,27	20,26	20,23	20,25	20,37	20,34	20,32	20,30	20,32	20,26	20,15	20,22	20,25	20,24	20,31	20,29	20,27	20,33	20,27	20,29	20,21	20,11	20,18	20,28	20,27	20,22	20,12	20,14	20,27	20,30	20,23	20,20	20,20	20,19	20,23	20,22	20,21	
20,31	20,26	20,22	20,27	20,16	20,16	20,30	20,34	20,35	20,41	20,33	20,28	20,28	20,35	20,43	20,23	20,26	20,35	20,36	20,34	20,35	20,38	20,38	20,32	20,32	20,30	20,32	20,30	20,24	20,24	20,36	20,42	20,42	20,38	20,30	20,27	20,30	20,35	20,35	20,37	20,41	20,36	20,39	20,36	20,24	20,29	20,38	20,34	20,31	20,35	20,31	20,33	20,36	20,31	20,33	20,25	20,25	20,33	20,30	20,35	20,28	20,27	20,28	20,41	20,36	20,32	20,28	20,25	20,28	20,30	20,39	20,35	20,28	20,35	20,39	20,35	20,36	20,42	20,44	20,33	20,40	20,42	20,36	20,41	20,40	20,37	20,39	20,42	20,36	20,40	20,48	20,38	20,35	20,35	20,36	20,33	20,34	20,37	20,38	20,42	20,42	20,34	20,39	20,42	20,40	20,39	20,38	20,32	20,43	20,42	20,34	20,28	20,32	20,38	20,48	20,45	20,43	20,42	20,43	20,38	20,40	20,43	20,52	20,47	20,43	20,45	20,41	20,40	20,42	20,51	20,46	20,50	20,46	20,44	20,38	20,45	20,44	20,45	20,42	20,48	20,41	20,53	20,56	20,47	20,46	20,47	20,40	20,40	20,47	20,50	20,45	20,44	20,43	20,43	20,55	20,50	20,47	20,51	20,48	20,47	20,50	20,52	20,54	20,57	20,57	20,60	20,63	20,58	20,66	20,80	20,71	20,73	20,67	20,65	20,67	20,76	20,66	20,60	20,59	20,61	20,63	20,61	20,62	20,73	20,70	20,83	20,97	21,20	21,38	21,32	21,24	21,33	21,50	21,56	21,60	21,65	21,58	21,57	21,61	21,60	21,63	21,74	21,86	21,93	21,89	21,91	22,12	22,06	22,06	22,15	22,12	22,20	22,26	22,24	22,22	22,33	22,34	22,09	21,79	21,91	22,33	22,58	22,69	22,72	22,84	22,98	23,07	23,08	23,21	23,24	23,14	23,19	23,33	23,40	23,40	23,44	23,46	23,47	23,52	23,51	23,54	23,54	23,63	23,77	23,65	23,71	23,76	23,79	23,73	23,83	23,80	23,74	23,73	23,81	23,86	23,87	23,85	23,82	23,85	23,81	23,87	23,90	23,90	23,93	23,88	23,93	23,92	23,96	23,96	23,92	23,92	23,89	23,95	23,99	24,08	24,00	23,99	23,94	23,99	24,01	23,97	23,92	23,94	23,97	23,94	24,01	24,03	23,94	24,01	24,08	24,09	23,98	23,95	23,98	23,98	24,02	23,96	23,98	23,96	23,99	23,99	24,06	24,02	23,96	24,00	24,01	24,00	24,04	23,96	23,92	23,98	24,01	24,05	24,03	24,08	24,12	24,09	24,07	24,15	24,08	24,08	24,15	24,12	24,12	24,02	24,04	23,98	24,01	24,04	24,08	24,10	24,11	24,16	24,18	24,19	24,18	24,16	24,16	24,16	24,12	24,20	24,24	24,15	24,17	24,15	24,20	24,19	24,13	24,20	24,26	24,22	24,23	24,27	24,26	24,23	24,16	24,23	24,20	24,12	24,22	24,28	24,32	24,21	24,15	24,21	24,20	24,20	24,19	24,17	24,15	24,14	24,10	24,13	24,09	24,06	24,06	24,05	24,10	24,09	24,08	24,07	24,02	24,08	24,04	24,00	23,94	23,93	23,93	23,93	23,83	23,78	23,85	23,79	23,76	23,77	23,68	23,70	23,71	23,61	23,54	23,55	23,45	23,41	23,32	23,30	23,22	23,13	23,02	23,01	23,05	22,96	22,95	22,84	22,68	22,57	22,50	22,48	22,36	22,06	21,80	21,91	22,06	22,11	22,05	21,99	21,99	21,88	21,86	21,88	21,88	21,83	21,80	21,63	21,29	21,13	21,04	21,01	21,01	20,94	20,96	20,94	20,85	20,79	20,84	20,84	20,81	20,82	20,86	20,81	20,72	20,69	20,77	20,78	20,75	20,72	20,71	20,65	20,63	20,57	20,49	20,51	20,47	20,54	20,50	20,47	20,45	20,37	20,44	20,49	20,34	20,42	20,45	20,40	20,48	20,38	20,36	20,41	20,40	20,40	20,35	20,41	20,44	20,43	20,39	20,40	20,37	20,35	20,35	20,39	20,34	20,35	20,35	20,37	20,35	20,35	20,30	20,30	20,28	20,31	20,33	20,32	20,30	20,34	20,40	20,31	20,23	20,34	20,35	20,32	20,37	20,37	20,32	20,25	20,36	20,33	20,33	20,27	20,28	20,37	20,36	20,39	20,36	20,28	20,31	20,42	20,37	20,34	20,25	20,27	20,29	20,22	20,21	20,29	20,33	20,36	20,26	20,25	20,22	20,27	20,21	20,26	20,28	20,23	20,26	20,25	20,18	20,22	20,24	20,29	20,28	20,32	20,22	20,16	20,15	20,21	20,17	20,28	20,31	20,24	20,22	20,25	20,31	20,37	20,27	20,23	20,26	20,25	20,20	20,24	20,23	20,27	20,31	20,27	20,31	20,30	20,27	20,28	20,29	20,27	20,24	20,28	20,30	20,28	20,24	20,28	20,38	20,26	20,15	20,24	20,27	20,21	20,27	20,27	20,31	20,29	20,20	20,19	20,22	20,21	20,22	20,34	20,32	20,27	20,23	20,18	20,27	20,27	20,26	20,29	20,28	20,27	20,34	20,24	20,18	20,26	20,27	20,24	20,27	20,24	20,31	20,30	20,20	20,22	20,29	20,16	20,13	20,17	20,27	20,16	20,14	20,21	20,20	20,20	20,14	20,19	20,17	20,23	20,17	20,26	20,27	
20,20	20,21	20,20	20,22	20,10	20,12	20,30	20,36	20,28	20,28	20,38	20,22	20,19	20,33	20,37	20,22	20,22	20,31	20,32	20,37	20,37	20,31	20,35	20,32	20,39	20,35	20,26	20,30	20,32	20,34	20,32	20,33	20,37	20,36	20,36	20,26	20,33	20,31	20,35	20,38	20,33	20,30	20,31	20,38	20,26	20,28	20,32	20,34	20,35	20,33	20,35	20,28	20,31	20,30	20,39	20,32	20,28	20,27	20,29	20,35	20,31	20,25	20,30	20,38	20,36	20,33	20,33	20,33	20,37	20,30	20,35	20,41	20,28	20,32	20,38	20,38	20,35	20,32	20,30	20,28	20,26	20,33	20,33	20,29	20,34	20,36	20,32	20,34	20,37	20,40	20,46	20,44	20,31	20,33	20,35	20,36	20,36	20,36	20,38	20,39	20,38	20,39	20,48	20,42	20,45	20,42	20,37	20,34	20,43	20,44	20,35	20,37	20,51	20,50	20,47	20,47	20,40	20,37	20,42	20,44	20,45	20,44	20,47	20,46	20,42	20,44	20,41	20,40	20,46	20,49	20,50	20,51	20,44	20,40	20,44	20,47	20,42	20,47	20,45	20,47	20,43	20,43	20,41	20,42	20,45	20,44	20,46	20,47	20,41	20,48	20,49	20,44	20,39	20,47	20,54	20,52	20,43	20,51	20,52	20,53	20,60	20,65	20,68	20,73	20,79	20,81	20,92	20,85	20,85	20,89	20,86	20,94	20,93	20,80	20,70	20,80	20,76	20,72	20,63	20,60	20,65	20,69	20,64	20,69	20,71	20,80	20,98	21,23	21,45	21,54	21,46	21,44	21,50	21,58	21,68	21,73	21,71	21,70	21,71	21,76	21,79	21,91	21,95	22,05	22,08	22,08	22,14	22,14	22,08	22,20	22,23	22,19	22,24	22,30	22,29	22,38	22,43	22,26	22,02	21,90	22,19	22,66	22,74	22,74	22,80	22,94	23,11	23,11	23,15	23,28	23,26	23,30	23,38	23,47	23,42	23,45	23,52	23,60	23,57	23,62	23,67	23,63	23,68	23,76	23,75	23,75	23,82	23,86	23,88	23,88	23,94	23,94	23,88	23,84	23,85	23,91	23,96	23,99	24,02	23,95	24,01	24,10	24,08	24,06	23,98	24,03	24,03	24,02	24,02	24,07	24,01	24,02	23,99	24,05	24,14	24,07	24,07	24,07	24,11	24,13	24,09	24,07	24,10	24,08	24,12	24,13	24,09	24,01	24,16	24,23	24,15	24,04	24,05	24,02	24,11	24,15	24,16	24,09	24,13	24,12	24,10	24,17	24,15	24,03	24,13	24,11	24,11	24,14	24,18	24,18	24,13	24,09	24,14	24,14	24,18	24,28	24,27	24,16	24,17	24,11	24,17	24,26	24,20	24,18	24,13	24,22	24,21	24,17	24,13	24,17	24,17	24,20	24,29	24,30	24,27	24,27	24,31	24,26	24,26	24,28	24,36	24,36	24,25	24,22	24,25	24,25	24,26	24,24	24,27	24,30	24,23	24,28	24,34	24,35	24,33	24,28	24,35	24,38	24,26	24,31	24,35	24,37	24,31	24,31	24,31	24,31	24,29	24,31	24,23	24,23	24,33	24,32	24,30	24,25	24,18	24,21	24,14	24,17	24,22	24,19	24,16	24,12	24,12	24,15	24,12	24,00	23,97	24,04	24,00	24,02	23,95	23,93	23,94	23,92	23,92	23,85	23,82	23,79	23,77	23,65	23,67	23,55	23,51	23,42	23,34	23,38	23,26	23,15	23,14	23,06	23,03	22,98	22,92	22,80	22,61	22,56	22,47	22,28	22,04	21,91	22,04	22,15	22,15	22,10	22,06	22,10	21,99	21,87	21,92	21,90	21,88	21,82	21,68	21,32	21,25	21,08	21,05	20,99	20,91	20,95	21,01	20,90	20,82	20,81	20,88	20,87	20,89	20,87	20,87	20,74	20,67	20,78	20,81	20,74	20,79	20,81	20,75	20,66	20,61	20,46	20,50	20,52	20,43	20,48	20,48	20,48	20,41	20,42	20,42	20,38	20,41	20,33	20,37	20,41	20,47	20,36	20,34	20,40	20,39	20,36	20,34	20,38	20,38	20,37	20,41	20,39	20,41	20,38	20,38	20,39	20,33	20,31	20,24	20,31	20,37	20,38	20,33	20,32	20,32	20,29	20,32	20,32	20,38	20,39	20,36	20,25	20,30	20,32	20,26	20,33	20,29	20,33	20,25	20,30	20,31	20,30	20,36	20,37	20,33	20,33	20,30	20,34	20,31	20,31	20,28	20,28	20,35	20,33	20,36	20,28	20,25	20,23	20,27	20,25	20,25	20,24	20,26	20,27	20,29	20,23	20,24	20,28	20,30	20,30	20,32	20,22	20,22	20,26	20,30	20,28	20,27	20,26	20,20	20,19	20,26	20,25	20,27	20,27	20,24	20,21	20,15	20,26	20,35	20,35	20,22	20,27	20,29	20,26	20,21	20,18	20,22	20,29	20,28	20,26	20,26	20,18	20,19	20,28	20,31	20,28	20,32	20,34	20,28	20,23	20,25	20,28	20,30	20,28	20,19	20,25	20,24	20,28	20,29	20,30	20,25	20,25	20,19	20,30	20,24	20,23	20,31	20,28	20,33	20,32	20,25	20,30	20,30	20,33	20,30	20,24	20,25	20,33	20,20	20,11	20,25	20,32	20,22	20,17	20,24	20,25	20,30	20,22	20,21	20,22	20,18	20,13	20,16	20,29	20,28	20,21	20,31	20,23	20,11	20,14	20,21	20,21	20,26	20,25	20,23	20,28	
20,19	20,26	20,17	20,22	20,26	20,23	20,26	20,34	20,35	20,39	20,39	20,30	20,26	20,24	20,27	20,22	20,25	20,22	20,27	20,30	20,30	20,26	20,26	20,29	20,27	20,30	20,29	20,27	20,35	20,32	20,24	20,30	20,31	20,28	20,29	20,26	20,28	20,34	20,32	20,35	20,36	20,28	20,28	20,29	20,39	20,40	20,36	20,42	20,35	20,36	20,38	20,31	20,25	20,33	20,35	20,25	20,26	20,31	20,26	20,33	20,26	20,31	20,30	20,34	20,35	20,30	20,28	20,26	20,34	20,35	20,39	20,48	20,35	20,34	20,42	20,33	20,45	20,38	20,30	20,32	20,33	20,26	20,28	20,26	20,35	20,46	20,38	20,30	20,35	20,36	20,38	20,32	20,35	20,32	20,34	20,41	20,32	20,35	20,38	20,38	20,33	20,32	20,39	20,39	20,42	20,43	20,47	20,43	20,41	20,44	20,40	20,41	20,46	20,46	20,47	20,43	20,35	20,33	20,36	20,37	20,41	20,46	20,48	20,39	20,35	20,33	20,40	20,36	20,47	20,52	20,45	20,46	20,46	20,46	20,43	20,45	20,42	20,45	20,39	20,41	20,42	20,44	20,40	20,40	20,44	20,36	20,37	20,44	20,41	20,41	20,49	20,53	20,46	20,49	20,54	20,56	20,55	20,56	20,54	20,57	20,68	20,79	20,86	20,92	21,04	21,09	21,22	21,26	21,28	21,28	21,22	21,23	21,21	21,20	21,10	21,09	21,03	20,90	20,86	20,76	20,81	20,78	20,75	20,76	20,75	20,84	21,12	21,37	21,55	21,63	21,62	21,56	21,62	21,71	21,84	21,93	21,94	21,94	22,02	21,96	21,94	22,09	22,15	22,16	22,19	22,17	22,13	22,08	22,13	22,19	22,29	22,27	22,27	22,28	22,36	22,41	22,44	22,39	22,26	22,07	22,05	22,45	22,74	22,80	22,95	22,96	23,10	23,20	23,25	23,29	23,37	23,45	23,51	23,52	23,51	23,49	23,58	23,64	23,63	23,70	23,79	23,75	23,80	23,80	23,85	23,97	23,96	23,93	24,01	23,95	23,93	23,97	24,09	24,01	24,00	24,03	24,06	24,14	24,12	24,07	24,06	24,16	24,20	24,11	24,10	24,10	24,12	24,13	24,13	24,18	24,22	24,15	24,12	24,15	24,20	24,17	24,18	24,14	24,19	24,19	24,16	24,20	24,20	24,22	24,29	24,26	24,21	24,18	24,22	24,28	24,26	24,16	24,23	24,24	24,28	24,28	24,28	24,21	24,28	24,28	24,21	24,27	24,25	24,19	24,25	24,17	24,16	24,22	24,25	24,23	24,28	24,27	24,30	24,29	24,26	24,37	24,36	24,31	24,26	24,22	24,21	24,35	24,30	24,22	24,26	24,35	24,35	24,38	24,28	24,24	24,23	24,24	24,40	24,44	24,43	24,33	24,37	24,34	24,31	24,32	24,37	24,39	24,35	24,35	24,38	24,35	24,40	24,43	24,37	24,34	24,31	24,38	24,39	24,41	24,43	24,37	24,41	24,41	24,32	24,34	24,45	24,45	24,41	24,38	24,35	24,34	24,33	24,36	24,40	24,40	24,41	24,42	24,42	24,35	24,26	24,28	24,29	24,21	24,20	24,16	24,23	24,22	24,18	24,22	24,23	24,10	24,01	24,09	24,11	24,08	24,07	24,01	24,00	24,04	24,01	23,97	23,85	23,83	23,78	23,72	23,71	23,65	23,54	23,48	23,39	23,39	23,32	23,23	23,25	23,12	23,02	22,99	22,97	22,88	22,76	22,65	22,41	22,12	22,00	22,05	22,21	22,19	22,22	22,12	22,15	22,09	22,04	21,96	21,99	21,99	21,99	21,93	21,75	21,42	21,28	21,16	21,12	21,13	21,02	21,04	21,03	20,99	20,92	20,88	20,87	20,91	20,96	20,88	20,90	20,85	20,78	20,83	20,83	20,80	20,88	20,89	20,82	20,71	20,57	20,33	20,46	20,51	20,37	20,42	20,57	20,47	20,38	20,40	20,31	20,37	20,43	20,39	20,36	20,38	20,41	20,40	20,28	20,38	20,42	20,32	20,33	20,34	20,40	20,41	20,37	20,42	20,35	20,32	20,34	20,35	20,27	20,22	20,25	20,27	20,36	20,34	20,35	20,37	20,39	20,34	20,34	20,30	20,30	20,30	20,34	20,25	20,24	20,26	20,24	20,32	20,27	20,28	20,33	20,32	20,23	20,37	20,39	20,37	20,29	20,26	20,31	20,43	20,39	20,41	20,37	20,28	20,28	20,34	20,38	20,33	20,29	20,23	20,27	20,24	20,24	20,23	20,20	20,21	20,26	20,20	20,19	20,28	20,25	20,30	20,29	20,23	20,27	20,39	20,30	20,19	20,29	20,25	20,21	20,15	20,24	20,33	20,35	20,29	20,26	20,21	20,14	20,22	20,34	20,27	20,23	20,27	20,28	20,27	20,27	20,23	20,23	20,25	20,22	20,21	20,19	20,14	20,24	20,30	20,28	20,28	20,25	20,21	20,26	20,27	20,29	20,21	20,23	20,21	20,18	20,26	20,31	20,31	20,24	20,25	20,27	20,26	20,21	20,29	20,36	20,23	20,28	20,22	20,27	20,30	20,24	20,25	20,30	20,32	20,27	20,24	20,30	20,20	20,19	20,23	20,19	20,28	20,26	20,18	20,15	20,23	20,25	20,25	20,28	20,24	20,14	20,19	20,24	20,29	20,28	20,28	20,26	20,31	20,20	20,20	20,24	20,17	20,17	20,30	20,26	20,20	
20,36	20,38	20,27	20,25	20,31	20,28	20,25	20,26	20,31	20,35	20,31	20,26	20,34	20,31	20,29	20,32	20,32	20,26	20,26	20,38	20,25	20,23	20,30	20,27	20,24	20,19	20,32	20,28	20,36	20,26	20,24	20,35	20,40	20,29	20,22	20,23	20,27	20,31	20,27	20,33	20,32	20,36	20,35	20,32	20,30	20,41	20,33	20,37	20,31	20,30	20,39	20,34	20,28	20,22	20,28	20,23	20,28	20,29	20,40	20,29	20,24	20,22	20,37	20,35	20,40	20,35	20,23	20,25	20,32	20,35	20,43	20,40	20,37	20,37	20,43	20,35	20,43	20,40	20,30	20,29	20,34	20,38	20,33	20,29	20,36	20,41	20,44	20,40	20,35	20,38	20,31	20,31	20,38	20,47	20,36	20,35	20,35	20,34	20,44	20,39	20,34	20,37	20,35	20,41	20,38	20,35	20,40	20,43	20,39	20,34	20,39	20,39	20,38	20,45	20,45	20,41	20,37	20,38	20,38	20,44	20,43	20,48	20,43	20,35	20,32	20,40	20,50	20,44	20,38	20,43	20,47	20,42	20,43	20,43	20,47	20,51	20,45	20,45	20,44	20,47	20,54	20,47	20,41	20,42	20,37	20,44	20,41	20,33	20,41	20,49	20,50	20,45	20,49	20,57	20,57	20,57	20,55	20,56	20,53	20,67	20,78	20,95	21,10	21,28	21,33	21,35	21,50	21,53	21,47	21,63	21,64	21,61	21,62	21,63	21,70	21,63	21,49	21,39	21,25	21,19	21,12	21,05	21,00	21,01	20,94	21,00	21,16	21,54	21,74	21,76	21,75	21,74	21,84	21,98	22,06	22,17	22,20	22,15	22,18	22,11	22,19	22,37	22,40	22,35	22,33	22,28	22,16	22,15	22,22	22,22	22,24	22,27	22,31	22,31	22,38	22,46	22,52	22,50	22,44	22,26	22,07	22,22	22,67	22,86	23,00	23,04	23,08	23,21	23,31	23,31	23,41	23,44	23,49	23,58	23,62	23,62	23,59	23,62	23,68	23,76	23,86	23,80	23,90	23,93	23,96	24,04	23,96	23,93	24,02	24,10	23,98	23,89	24,06	24,18	24,16	24,17	24,11	24,16	24,12	24,05	24,14	24,20	24,26	24,12	24,13	24,26	24,20	24,22	24,29	24,35	24,30	24,31	24,23	24,26	24,27	24,26	24,24	24,25	24,32	24,24	24,18	24,26	24,25	24,26	24,36	24,38	24,33	24,27	24,31	24,35	24,35	24,28	24,30	24,40	24,44	24,38	24,35	24,36	24,34	24,38	24,34	24,40	24,37	24,28	24,27	24,24	24,18	24,23	24,29	24,28	24,35	24,40	24,38	24,38	24,34	24,41	24,41	24,39	24,42	24,37	24,32	24,32	24,42	24,36	24,38	24,45	24,41	24,37	24,35	24,39	24,40	24,37	24,41	24,50	24,53	24,45	24,42	24,38	24,37	24,41	24,44	24,46	24,34	24,44	24,45	24,41	24,57	24,49	24,48	24,45	24,42	24,46	24,46	24,47	24,48	24,45	24,46	24,48	24,44	24,39	24,45	24,45	24,58	24,51	24,38	24,40	24,34	24,51	24,50	24,46	24,49	24,53	24,50	24,42	24,36	24,36	24,35	24,33	24,31	24,27	24,25	24,25	24,29	24,30	24,28	24,20	24,16	24,16	24,16	24,15	24,13	24,10	24,06	24,05	24,03	23,94	23,97	23,88	23,86	23,77	23,73	23,66	23,61	23,56	23,53	23,44	23,44	23,32	23,30	23,23	23,14	23,01	22,96	22,83	22,77	22,66	22,30	22,04	22,16	22,26	22,31	22,32	22,24	22,28	22,20	22,22	22,17	22,11	22,10	22,04	22,03	21,91	21,71	21,42	21,34	21,28	21,25	21,22	21,18	21,16	21,14	21,10	21,07	21,03	21,06	21,05	21,01	20,93	20,98	21,01	20,94	20,94	20,93	20,86	20,98	20,89	20,85	20,76	20,61	20,43	20,50	20,49	20,49	20,45	20,50	20,48	20,39	20,39	20,43	20,36	20,41	20,43	20,36	20,36	20,35	20,36	20,41	20,41	20,44	20,33	20,34	20,33	20,37	20,46	20,41	20,33	20,34	20,27	20,32	20,34	20,30	20,24	20,36	20,35	20,25	20,27	20,31	20,39	20,31	20,30	20,29	20,28	20,23	20,26	20,33	20,31	20,29	20,26	20,19	20,38	20,35	20,25	20,32	20,33	20,24	20,37	20,36	20,32	20,32	20,25	20,31	20,42	20,39	20,37	20,34	20,32	20,31	20,26	20,28	20,28	20,27	20,26	20,33	20,26	20,28	20,27	20,23	20,20	20,32	20,29	20,15	20,20	20,26	20,30	20,30	20,29	20,28	20,34	20,36	20,22	20,24	20,28	20,31	20,20	20,20	20,26	20,31	20,32	20,25	20,17	20,19	20,19	20,34	20,32	20,22	20,27	20,34	20,28	20,31	20,29	20,27	20,28	20,28	20,26	20,21	20,11	20,25	20,38	20,39	20,29	20,27	20,22	20,24	20,31	20,33	20,27	20,25	20,24	20,20	20,22	20,24	20,29	20,17	20,17	20,25	20,30	20,18	20,19	20,26	20,20	20,25	20,14	20,22	20,31	20,28	20,19	20,28	20,34	20,21	20,21	20,32	20,21	20,19	20,26	20,20	20,10	20,18	20,20	20,13	20,23	20,22	20,33	20,33	20,16	20,18	20,24	20,28	20,29	20,23	20,23	20,26	20,26	20,20	20,20	20,23	20,16	20,10	20,18	20,24	20,24	
20,32	20,31	20,24	20,20	20,32	20,23	20,32	20,25	20,29	20,31	20,24	20,28	20,28	20,28	20,23	20,33	20,40	20,37	20,29	20,38	20,36	20,30	20,31	20,32	20,32	20,26	20,26	20,29	20,31	20,33	20,30	20,36	20,38	20,44	20,36	20,24	20,31	20,32	20,27	20,29	20,33	20,31	20,38	20,35	20,33	20,40	20,35	20,26	20,20	20,20	20,34	20,31	20,34	20,21	20,23	20,26	20,34	20,28	20,39	20,34	20,28	20,25	20,30	20,44	20,41	20,43	20,30	20,25	20,44	20,44	20,46	20,43	20,34	20,37	20,41	20,35	20,38	20,42	20,35	20,34	20,41	20,39	20,31	20,35	20,35	20,35	20,43	20,39	20,36	20,42	20,39	20,36	20,39	20,43	20,39	20,30	20,28	20,36	20,37	20,36	20,37	20,40	20,42	20,44	20,45	20,36	20,40	20,44	20,46	20,37	20,33	20,39	20,38	20,48	20,49	20,45	20,42	20,41	20,38	20,41	20,43	20,46	20,44	20,42	20,36	20,39	20,49	20,49	20,44	20,43	20,47	20,48	20,47	20,41	20,46	20,51	20,38	20,41	20,50	20,49	20,46	20,52	20,47	20,45	20,51	20,47	20,48	20,39	20,42	20,50	20,53	20,47	20,41	20,52	20,61	20,55	20,52	20,54	20,66	20,87	21,04	21,15	21,31	21,41	21,37	21,27	21,30	21,36	21,35	21,42	21,58	21,66	21,74	21,84	21,95	22,06	21,99	21,95	21,90	21,78	21,67	21,59	21,45	21,37	21,35	21,26	21,36	21,74	21,99	22,03	22,01	21,96	22,02	22,16	22,26	22,36	22,45	22,35	22,40	22,36	22,45	22,65	22,69	22,65	22,62	22,42	22,28	22,19	22,21	22,24	22,25	22,37	22,37	22,36	22,41	22,46	22,60	22,54	22,56	22,45	22,23	22,16	22,43	22,82	23,01	23,09	23,11	23,18	23,30	23,36	23,44	23,53	23,53	23,60	23,59	23,64	23,64	23,67	23,84	23,86	23,89	23,84	23,87	23,98	24,03	24,03	24,00	23,91	23,97	24,10	24,10	24,04	24,08	24,14	24,22	24,25	24,26	24,24	24,20	24,16	24,21	24,31	24,29	24,33	24,26	24,31	24,33	24,33	24,40	24,39	24,37	24,35	24,29	24,27	24,35	24,34	24,33	24,30	24,39	24,35	24,28	24,43	24,45	24,32	24,36	24,43	24,43	24,38	24,35	24,46	24,46	24,40	24,40	24,47	24,50	24,56	24,50	24,44	24,43	24,40	24,37	24,50	24,53	24,43	24,37	24,35	24,38	24,38	24,41	24,43	24,50	24,43	24,38	24,41	24,42	24,46	24,46	24,49	24,50	24,41	24,40	24,33	24,47	24,54	24,48	24,52	24,49	24,51	24,48	24,52	24,53	24,57	24,55	24,52	24,52	24,51	24,52	24,47	24,49	24,54	24,51	24,49	24,47	24,48	24,57	24,58	24,59	24,51	24,49	24,50	24,48	24,53	24,47	24,50	24,45	24,42	24,45	24,50	24,55	24,52	24,45	24,48	24,59	24,56	24,46	24,49	24,47	24,52	24,53	24,49	24,51	24,59	24,49	24,44	24,52	24,48	24,44	24,39	24,36	24,40	24,27	24,25	24,34	24,38	24,41	24,28	24,25	24,23	24,20	24,25	24,17	24,13	24,11	24,06	24,06	24,01	24,04	24,04	23,93	23,84	23,79	23,75	23,67	23,69	23,65	23,59	23,50	23,41	23,23	23,27	23,25	23,16	23,00	22,91	22,78	22,45	22,16	22,14	22,36	22,39	22,37	22,34	22,31	22,29	22,24	22,26	22,28	22,19	22,11	22,10	22,08	21,99	21,78	21,47	21,41	21,40	21,35	21,28	21,38	21,29	21,19	21,16	21,16	21,21	21,26	21,21	21,09	21,08	21,13	21,07	21,06	21,02	21,02	20,95	20,94	20,92	20,84	20,74	20,65	20,53	20,44	20,38	20,43	20,46	20,43	20,41	20,38	20,44	20,45	20,42	20,36	20,38	20,39	20,38	20,35	20,37	20,37	20,41	20,47	20,36	20,36	20,28	20,33	20,47	20,43	20,36	20,37	20,29	20,31	20,33	20,33	20,31	20,32	20,34	20,27	20,28	20,34	20,37	20,39	20,30	20,41	20,33	20,31	20,24	20,31	20,34	20,46	20,34	20,29	20,26	20,29	20,30	20,30	20,34	20,26	20,28	20,38	20,28	20,35	20,34	20,27	20,31	20,30	20,29	20,31	20,31	20,23	20,30	20,23	20,24	20,19	20,15	20,28	20,29	20,21	20,22	20,27	20,31	20,28	20,35	20,32	20,23	20,26	20,26	20,22	20,28	20,31	20,30	20,30	20,20	20,23	20,26	20,26	20,28	20,30	20,29	20,30	20,32	20,32	20,20	20,13	20,22	20,31	20,36	20,28	20,30	20,23	20,27	20,31	20,34	20,28	20,27	20,33	20,31	20,24	20,17	20,19	20,30	20,28	20,28	20,28	20,26	20,27	20,32	20,33	20,43	20,21	20,21	20,21	20,20	20,25	20,22	20,16	20,19	20,24	20,22	20,18	20,20	20,28	20,20	20,24	20,22	20,15	20,31	20,31	20,18	20,17	20,31	20,26	20,19	20,21	20,21	20,20	20,18	20,21	20,14	20,22	20,18	20,14	20,25	20,26	20,27	20,35	20,21	20,13	20,17	20,25	20,22	20,28	20,22	20,21	20,21	20,15	20,24	20,17	20,11	20,15	20,21	20,24	20,25	
20,33	20,25	20,26	20,30	20,27	20,21	20,24	20,25	20,26	20,30	20,31	20,32	20,31	20,26	20,29	20,33	20,33	20,32	20,35	20,33	20,27	20,30	20,34	20,34	20,34	20,26	20,33	20,31	20,31	20,36	20,36	20,38	20,34	20,42	20,36	20,32	20,39	20,32	20,27	20,32	20,39	20,31	20,33	20,25	20,29	20,36	20,29	20,17	20,16	20,31	20,32	20,31	20,31	20,27	20,28	20,22	20,32	20,39	20,40	20,36	20,38	20,36	20,41	20,40	20,48	20,40	20,36	20,29	20,40	20,39	20,43	20,47	20,40	20,43	20,48	20,42	20,38	20,46	20,39	20,35	20,38	20,31	20,32	20,35	20,35	20,33	20,45	20,39	20,32	20,43	20,50	20,43	20,38	20,38	20,32	20,35	20,36	20,39	20,30	20,35	20,36	20,36	20,39	20,40	20,41	20,41	20,43	20,42	20,45	20,37	20,36	20,41	20,40	20,44	20,50	20,52	20,47	20,44	20,46	20,39	20,39	20,44	20,50	20,51	20,41	20,37	20,38	20,43	20,46	20,47	20,52	20,52	20,49	20,47	20,45	20,40	20,33	20,40	20,42	20,38	20,35	20,40	20,50	20,47	20,56	20,54	20,47	20,45	20,53	20,54	20,46	20,52	20,60	20,57	20,55	20,49	20,57	20,68	20,86	21,06	21,22	21,18	21,13	21,04	21,01	20,87	20,84	20,92	20,91	21,00	21,17	21,22	21,38	21,50	21,64	21,73	21,88	22,07	22,19	22,15	22,20	22,17	22,14	21,96	21,96	21,90	21,88	22,05	22,22	22,20	22,22	22,23	22,22	22,32	22,45	22,54	22,60	22,57	22,62	22,72	22,71	22,86	22,93	22,99	22,89	22,50	22,31	22,23	22,26	22,28	22,28	22,35	22,36	22,36	22,40	22,48	22,58	22,59	22,63	22,54	22,41	22,31	22,24	22,57	22,93	23,10	23,11	23,21	23,38	23,39	23,46	23,55	23,61	23,61	23,62	23,65	23,66	23,71	23,82	23,82	23,86	23,91	23,93	24,01	24,00	23,99	24,02	24,03	24,03	24,12	24,08	24,11	24,24	24,22	24,26	24,27	24,24	24,29	24,32	24,30	24,35	24,39	24,42	24,40	24,42	24,37	24,38	24,44	24,45	24,44	24,41	24,43	24,40	24,45	24,47	24,45	24,44	24,38	24,42	24,48	24,49	24,52	24,61	24,53	24,45	24,45	24,44	24,45	24,49	24,50	24,53	24,46	24,47	24,52	24,54	24,53	24,61	24,51	24,54	24,55	24,45	24,54	24,60	24,52	24,44	24,41	24,53	24,49	24,50	24,54	24,61	24,48	24,46	24,48	24,50	24,51	24,54	24,60	24,56	24,53	24,50	24,48	24,49	24,57	24,51	24,53	24,56	24,63	24,57	24,53	24,57	24,67	24,66	24,63	24,60	24,56	24,55	24,55	24,55	24,60	24,60	24,61	24,58	24,59	24,59	24,60	24,67	24,57	24,51	24,52	24,58	24,61	24,58	24,48	24,51	24,42	24,49	24,56	24,55	24,58	24,49	24,53	24,62	24,54	24,52	24,54	24,52	24,58	24,56	24,59	24,59	24,58	24,52	24,40	24,48	24,49	24,48	24,50	24,49	24,37	24,35	24,24	24,36	24,42	24,41	24,33	24,21	24,23	24,32	24,35	24,18	24,15	24,14	24,06	24,03	24,03	24,06	24,03	24,00	23,93	23,84	23,77	23,74	23,73	23,71	23,60	23,51	23,45	23,35	23,25	23,26	23,20	23,06	22,96	22,75	22,37	22,15	22,36	22,51	22,47	22,42	22,45	22,36	22,30	22,26	22,29	22,25	22,24	22,23	22,28	22,17	22,04	21,95	21,69	21,53	21,55	21,56	21,53	21,48	21,48	21,41	21,33	21,30	21,35	21,34	21,26	21,17	21,14	21,20	21,17	21,11	21,03	21,02	21,05	21,03	21,00	20,90	20,85	20,65	20,50	20,53	20,40	20,36	20,49	20,49	20,49	20,38	20,33	20,37	20,42	20,45	20,43	20,47	20,43	20,38	20,35	20,35	20,38	20,44	20,38	20,38	20,40	20,37	20,52	20,46	20,36	20,38	20,34	20,35	20,32	20,34	20,34	20,36	20,31	20,30	20,35	20,32	20,30	20,33	20,32	20,32	20,35	20,34	20,30	20,30	20,27	20,35	20,28	20,25	20,32	20,25	20,30	20,35	20,34	20,26	20,24	20,36	20,37	20,26	20,30	20,34	20,30	20,41	20,38	20,35	20,35	20,30	20,26	20,23	20,29	20,24	20,19	20,25	20,26	20,16	20,18	20,34	20,33	20,32	20,30	20,34	20,26	20,27	20,24	20,15	20,21	20,30	20,26	20,25	20,21	20,22	20,26	20,28	20,20	20,27	20,28	20,39	20,39	20,38	20,32	20,18	20,25	20,26	20,27	20,21	20,26	20,27	20,25	20,29	20,28	20,29	20,23	20,28	20,32	20,29	20,25	20,20	20,24	20,24	20,26	20,28	20,37	20,33	20,34	20,33	20,33	20,22	20,23	20,26	20,22	20,29	20,35	20,29	20,28	20,25	20,22	20,20	20,21	20,26	20,22	20,19	20,22	20,17	20,25	20,30	20,14	20,18	20,26	20,31	20,22	20,22	20,20	20,14	20,17	20,22	20,21	20,22	20,27	20,22	20,24	20,23	20,23	20,22	20,23	20,19	20,16	20,18	20,13	20,20	20,22	20,24	20,17	20,19	20,22	20,16	20,18	20,20	20,22	20,28	20,29	
20,28	20,27	20,19	20,17	20,21	20,24	20,29	20,19	20,25	20,30	20,36	20,31	20,25	20,34	20,34	20,35	20,38	20,27	20,29	20,39	20,26	20,31	20,34	20,39	20,36	20,26	20,31	20,26	20,23	20,32	20,35	20,36	20,40	20,30	20,33	20,32	20,33	20,35	20,41	20,31	20,32	20,30	20,29	20,29	20,38	20,34	20,23	20,26	20,25	20,32	20,36	20,32	20,32	20,34	20,41	20,27	20,33	20,38	20,36	20,45	20,44	20,35	20,42	20,45	20,33	20,32	20,25	20,37	20,45	20,34	20,30	20,40	20,42	20,43	20,49	20,38	20,35	20,36	20,30	20,38	20,33	20,31	20,26	20,30	20,37	20,40	20,42	20,42	20,37	20,36	20,45	20,41	20,38	20,36	20,37	20,35	20,40	20,37	20,39	20,33	20,31	20,34	20,37	20,32	20,38	20,45	20,37	20,38	20,42	20,44	20,37	20,37	20,38	20,40	20,49	20,49	20,42	20,43	20,43	20,38	20,34	20,48	20,53	20,55	20,44	20,44	20,51	20,47	20,48	20,54	20,44	20,45	20,45	20,43	20,43	20,36	20,34	20,45	20,43	20,40	20,37	20,38	20,41	20,43	20,48	20,45	20,47	20,54	20,55	20,58	20,55	20,49	20,47	20,56	20,61	20,54	20,63	20,84	21,05	21,13	21,15	21,08	20,88	20,63	20,59	20,55	20,54	20,71	20,79	20,79	20,77	20,77	20,84	20,91	20,99	21,12	21,28	21,49	21,77	21,90	22,04	22,16	22,24	22,30	22,33	22,44	22,39	22,43	22,45	22,33	22,35	22,38	22,45	22,50	22,67	22,78	22,81	22,83	22,83	22,91	22,98	23,12	23,15	23,14	23,03	22,67	22,35	22,25	22,20	22,27	22,28	22,28	22,34	22,37	22,41	22,46	22,57	22,59	22,64	22,62	22,56	22,44	22,22	22,26	22,73	23,02	23,08	23,24	23,45	23,46	23,41	23,49	23,58	23,61	23,63	23,63	23,67	23,72	23,81	23,83	23,80	23,85	23,96	24,03	23,99	24,00	24,04	24,18	24,11	24,10	24,15	24,15	24,25	24,34	24,33	24,30	24,27	24,32	24,47	24,46	24,40	24,41	24,40	24,41	24,44	24,47	24,43	24,43	24,47	24,45	24,46	24,51	24,49	24,53	24,65	24,61	24,53	24,46	24,52	24,55	24,60	24,60	24,55	24,58	24,65	24,54	24,50	24,48	24,52	24,61	24,57	24,55	24,44	24,46	24,58	24,59	24,62	24,64	24,62	24,57	24,56	24,53	24,49	24,48	24,50	24,47	24,52	24,59	24,50	24,58	24,63	24,51	24,46	24,56	24,58	24,57	24,62	24,69	24,66	24,50	24,46	24,54	24,59	24,61	24,55	24,56	24,62	24,64	24,57	24,57	24,64	24,60	24,65	24,61	24,63	24,60	24,61	24,66	24,59	24,57	24,61	24,62	24,62	24,63	24,62	24,59	24,62	24,61	24,52	24,54	24,64	24,63	24,58	24,59	24,54	24,51	24,55	24,64	24,64	24,63	24,56	24,59	24,63	24,55	24,60	24,67	24,56	24,56	24,54	24,57	24,49	24,56	24,56	24,50	24,47	24,44	24,50	24,53	24,44	24,39	24,40	24,38	24,39	24,35	24,38	24,30	24,26	24,24	24,27	24,24	24,19	24,15	24,18	24,12	24,07	24,03	24,04	24,05	24,01	23,95	23,88	23,82	23,74	23,76	23,66	23,59	23,56	23,43	23,37	23,24	23,22	23,12	23,04	22,95	22,65	22,31	22,31	22,47	22,56	22,57	22,46	22,47	22,42	22,31	22,28	22,31	22,29	22,28	22,19	22,26	22,19	22,13	22,02	21,89	21,76	21,75	21,75	21,78	21,70	21,64	21,64	21,55	21,49	21,44	21,39	21,37	21,37	21,30	21,26	21,20	21,22	21,13	21,08	21,10	21,08	21,04	20,94	20,91	20,74	20,53	20,52	20,50	20,43	20,48	20,44	20,49	20,48	20,41	20,31	20,40	20,50	20,53	20,45	20,44	20,40	20,32	20,32	20,38	20,43	20,37	20,33	20,41	20,36	20,43	20,41	20,35	20,35	20,37	20,35	20,27	20,23	20,31	20,36	20,36	20,30	20,38	20,35	20,32	20,38	20,34	20,28	20,29	20,35	20,31	20,26	20,23	20,26	20,31	20,30	20,31	20,19	20,26	20,33	20,30	20,29	20,36	20,41	20,34	20,31	20,24	20,32	20,49	20,55	20,49	20,42	20,39	20,35	20,30	20,26	20,24	20,25	20,26	20,30	20,27	20,22	20,22	20,32	20,29	20,31	20,39	20,32	20,26	20,33	20,26	20,22	20,23	20,26	20,22	20,24	20,19	20,27	20,27	20,28	20,14	20,22	20,29	20,40	20,37	20,31	20,32	20,23	20,28	20,28	20,24	20,27	20,28	20,29	20,30	20,33	20,29	20,28	20,22	20,33	20,32	20,17	20,17	20,22	20,29	20,28	20,24	20,33	20,35	20,28	20,27	20,28	20,22	20,12	20,21	20,27	20,23	20,32	20,31	20,26	20,28	20,26	20,20	20,27	20,22	20,20	20,20	20,27	20,30	20,33	20,25	20,30	20,26	20,23	20,23	20,25	20,30	20,34	20,35	20,21	20,28	20,30	20,23	20,22	20,26	20,21	20,31	20,25	20,22	20,27	20,22	20,21	20,22	20,23	20,17	20,14	20,26	20,30	20,26	20,20	20,24	20,19	20,23	20,21	20,27	20,36	20,31	
20,33	20,33	20,20	20,18	20,24	20,28	20,30	20,21	20,29	20,30	20,21	20,27	20,29	20,39	20,29	20,29	20,39	20,26	20,26	20,37	20,35	20,35	20,37	20,30	20,39	20,35	20,28	20,28	20,33	20,33	20,32	20,38	20,38	20,34	20,24	20,30	20,26	20,33	20,35	20,34	20,31	20,39	20,36	20,27	20,37	20,39	20,31	20,35	20,31	20,38	20,46	20,40	20,39	20,35	20,36	20,28	20,32	20,34	20,29	20,35	20,35	20,27	20,28	20,42	20,32	20,32	20,36	20,39	20,47	20,36	20,35	20,37	20,38	20,46	20,45	20,39	20,37	20,33	20,26	20,41	20,44	20,31	20,24	20,29	20,38	20,28	20,31	20,35	20,37	20,41	20,35	20,32	20,38	20,37	20,38	20,41	20,32	20,36	20,41	20,39	20,33	20,40	20,41	20,34	20,32	20,41	20,43	20,43	20,44	20,44	20,39	20,37	20,35	20,39	20,45	20,45	20,44	20,36	20,41	20,40	20,38	20,45	20,43	20,47	20,37	20,42	20,50	20,50	20,49	20,53	20,54	20,44	20,43	20,39	20,44	20,50	20,35	20,43	20,47	20,46	20,49	20,46	20,36	20,41	20,43	20,41	20,42	20,52	20,51	20,50	20,63	20,67	20,52	20,51	20,62	20,62	20,63	20,77	20,95	21,03	21,03	21,03	20,83	20,56	20,43	20,49	20,57	20,67	20,99	21,12	20,75	20,64	20,61	20,56	20,69	20,67	20,69	20,81	21,04	21,14	21,32	21,52	21,73	21,97	22,11	22,35	22,40	22,43	22,47	22,42	22,43	22,50	22,40	22,56	22,67	22,80	22,88	22,86	22,93	23,02	23,00	23,15	23,23	23,17	23,10	22,81	22,34	22,23	22,23	22,19	22,28	22,36	22,42	22,43	22,43	22,41	22,53	22,64	22,68	22,66	22,63	22,62	22,37	22,10	22,42	22,82	23,08	23,22	23,31	23,39	23,45	23,50	23,50	23,56	23,55	23,60	23,64	23,68	23,82	23,88	23,80	23,78	23,90	23,99	24,02	24,02	24,08	24,15	24,15	24,10	24,16	24,20	24,25	24,33	24,37	24,37	24,31	24,38	24,42	24,42	24,38	24,37	24,48	24,43	24,41	24,49	24,47	24,49	24,49	24,51	24,49	24,54	24,56	24,52	24,58	24,61	24,63	24,56	24,54	24,64	24,57	24,52	24,53	24,53	24,67	24,61	24,58	24,51	24,58	24,59	24,61	24,65	24,49	24,47	24,55	24,60	24,62	24,63	24,68	24,55	24,51	24,54	24,49	24,50	24,58	24,57	24,59	24,61	24,54	24,55	24,65	24,56	24,58	24,62	24,62	24,57	24,58	24,67	24,72	24,53	24,59	24,57	24,55	24,64	24,63	24,68	24,66	24,65	24,62	24,59	24,64	24,63	24,64	24,64	24,57	24,59	24,58	24,61	24,57	24,51	24,58	24,58	24,54	24,64	24,56	24,53	24,54	24,58	24,64	24,60	24,60	24,57	24,60	24,62	24,53	24,56	24,61	24,66	24,66	24,65	24,62	24,63	24,63	24,61	24,59	24,61	24,56	24,57	24,57	24,59	24,53	24,54	24,55	24,54	24,47	24,50	24,50	24,43	24,36	24,35	24,38	24,41	24,38	24,35	24,35	24,31	24,24	24,24	24,17	24,15	24,09	24,15	24,17	24,14	24,10	24,07	24,04	24,00	24,02	23,94	23,83	23,81	23,76	23,71	23,61	23,59	23,53	23,43	23,40	23,29	23,20	23,09	23,02	22,74	22,41	22,36	22,50	22,63	22,61	22,57	22,55	22,46	22,49	22,37	22,40	22,37	22,28	22,27	22,18	22,19	22,27	22,17	22,17	22,07	22,10	22,10	22,08	22,00	21,92	21,82	21,81	21,71	21,60	21,61	21,55	21,45	21,47	21,46	21,37	21,26	21,27	21,29	21,21	21,18	21,19	21,11	21,04	20,86	20,76	20,59	20,51	20,49	20,42	20,49	20,44	20,41	20,46	20,46	20,38	20,38	20,44	20,46	20,39	20,34	20,33	20,34	20,38	20,40	20,40	20,38	20,33	20,38	20,43	20,33	20,42	20,36	20,34	20,30	20,39	20,32	20,28	20,33	20,34	20,35	20,34	20,31	20,31	20,38	20,42	20,42	20,28	20,30	20,30	20,30	20,23	20,20	20,31	20,37	20,32	20,33	20,27	20,17	20,28	20,33	20,28	20,38	20,39	20,30	20,23	20,26	20,35	20,45	20,53	20,49	20,43	20,37	20,30	20,27	20,25	20,26	20,25	20,20	20,27	20,27	20,28	20,27	20,31	20,28	20,24	20,33	20,35	20,33	20,36	20,30	20,22	20,19	20,27	20,24	20,15	20,18	20,26	20,31	20,30	20,21	20,27	20,26	20,28	20,21	20,24	20,27	20,14	20,29	20,33	20,30	20,22	20,26	20,28	20,26	20,21	20,28	20,31	20,21	20,30	20,37	20,24	20,13	20,19	20,23	20,29	20,25	20,30	20,35	20,26	20,23	20,34	20,28	20,23	20,20	20,23	20,24	20,26	20,29	20,22	20,19	20,28	20,24	20,27	20,24	20,13	20,14	20,17	20,26	20,34	20,29	20,23	20,15	20,17	20,22	20,24	20,25	20,27	20,24	20,19	20,27	20,28	20,20	20,22	20,20	20,26	20,20	20,30	20,32	20,36	20,27	20,23	20,18	20,22	20,27	20,20	20,24	20,25	20,23	20,29	20,22	20,24	20,24	20,20	20,22	20,29	20,33	
20,31	20,29	20,28	20,22	20,27	20,28	20,29	20,26	20,24	20,32	20,30	20,24	20,34	20,29	20,30	20,37	20,36	20,32	20,23	20,31	20,31	20,30	20,34	20,35	20,33	20,33	20,28	20,25	20,39	20,36	20,33	20,37	20,38	20,39	20,24	20,28	20,32	20,29	20,30	20,32	20,33	20,35	20,31	20,25	20,35	20,38	20,34	20,30	20,34	20,23	20,36	20,36	20,36	20,38	20,35	20,26	20,33	20,31	20,30	20,39	20,33	20,25	20,28	20,36	20,37	20,31	20,38	20,40	20,39	20,36	20,44	20,38	20,28	20,46	20,47	20,31	20,40	20,39	20,36	20,34	20,39	20,38	20,33	20,25	20,36	20,28	20,21	20,24	20,32	20,40	20,36	20,24	20,35	20,41	20,41	20,46	20,38	20,38	20,45	20,44	20,40	20,40	20,43	20,35	20,38	20,40	20,37	20,41	20,48	20,51	20,46	20,38	20,41	20,44	20,44	20,46	20,39	20,37	20,37	20,46	20,43	20,41	20,39	20,35	20,34	20,39	20,47	20,42	20,38	20,44	20,46	20,47	20,41	20,43	20,49	20,45	20,38	20,42	20,47	20,51	20,47	20,47	20,43	20,48	20,53	20,44	20,41	20,47	20,47	20,54	20,57	20,65	20,61	20,59	20,71	20,75	20,77	20,69	20,75	20,85	20,88	20,86	20,76	20,54	20,44	20,37	20,52	20,62	21,02	21,36	21,37	20,57	20,61	20,53	20,59	20,51	20,50	20,59	20,73	20,78	20,82	20,94	21,06	21,28	21,45	21,72	21,97	22,11	22,26	22,35	22,37	22,40	22,38	22,46	22,57	22,71	22,80	22,77	22,74	22,88	22,94	22,96	22,99	23,00	22,94	23,19	22,36	22,20	22,18	22,24	22,33	22,35	22,39	22,41	22,41	22,42	22,52	22,58	22,64	22,68	22,71	22,72	22,67	22,33	22,17	22,52	22,96	23,14	23,23	23,28	23,43	23,50	23,55	23,56	23,54	23,63	23,63	23,64	23,76	23,81	23,81	23,81	23,90	23,99	24,03	24,03	24,10	24,09	24,08	24,15	24,16	24,14	24,17	24,29	24,36	24,40	24,32	24,38	24,43	24,35	24,32	24,38	24,44	24,52	24,39	24,46	24,50	24,47	24,53	24,56	24,59	24,61	24,57	24,55	24,56	24,58	24,59	24,54	24,55	24,54	24,57	24,47	24,51	24,57	24,59	24,60	24,60	24,52	24,56	24,61	24,59	24,61	24,56	24,51	24,59	24,53	24,60	24,60	24,67	24,57	24,53	24,56	24,57	24,58	24,61	24,64	24,57	24,54	24,54	24,54	24,63	24,68	24,66	24,67	24,59	24,58	24,62	24,60	24,63	24,63	24,60	24,65	24,53	24,55	24,61	24,64	24,62	24,65	24,64	24,64	24,65	24,64	24,65	24,59	24,57	24,50	24,53	24,57	24,49	24,49	24,58	24,64	24,54	24,55	24,56	24,59	24,55	24,47	24,59	24,69	24,60	24,60	24,54	24,60	24,50	24,55	24,67	24,59	24,54	24,61	24,58	24,52	24,55	24,59	24,60	24,54	24,54	24,58	24,55	24,60	24,58	24,51	24,44	24,46	24,46	24,50	24,54	24,45	24,44	24,39	24,37	24,38	24,43	24,37	24,33	24,24	24,25	24,19	24,19	24,20	24,14	24,12	24,18	24,13	24,09	24,04	23,99	24,00	23,99	23,90	23,93	23,82	23,78	23,75	23,65	23,60	23,52	23,38	23,40	23,38	23,28	23,13	22,90	22,92	22,23	22,48	22,63	22,70	22,66	22,55	22,55	22,48	22,52	22,49	22,43	22,39	22,28	22,18	22,22	22,24	22,24	22,26	22,29	22,36	22,47	22,52	22,52	22,36	22,28	22,13	22,06	21,91	21,85	21,84	21,80	21,72	21,63	21,52	21,53	21,42	21,37	21,36	21,33	21,25	21,30	21,25	21,13	20,98	20,76	20,60	20,52	20,52	20,45	20,47	20,48	20,43	20,48	20,41	20,37	20,47	20,38	20,37	20,38	20,34	20,30	20,30	20,33	20,42	20,41	20,35	20,31	20,39	20,40	20,41	20,40	20,40	20,35	20,35	20,42	20,42	20,43	20,44	20,35	20,31	20,32	20,29	20,34	20,37	20,42	20,36	20,33	20,31	20,28	20,28	20,26	20,26	20,40	20,41	20,32	20,32	20,31	20,23	20,26	20,35	20,32	20,31	20,41	20,49	20,47	20,40	20,46	20,46	20,44	20,42	20,42	20,32	20,21	20,24	20,19	20,20	20,29	20,27	20,29	20,33	20,33	20,27	20,27	20,29	20,24	20,26	20,34	20,29	20,32	20,31	20,28	20,23	20,17	20,23	20,24	20,20	20,26	20,23	20,28	20,17	20,24	20,34	20,26	20,29	20,25	20,26	20,21	20,26	20,41	20,32	20,23	20,26	20,30	20,32	20,25	20,26	20,30	20,30	20,26	20,30	20,27	20,20	20,21	20,29	20,31	20,22	20,24	20,26	20,17	20,17	20,23	20,34	20,28	20,26	20,27	20,29	20,25	20,23	20,19	20,29	20,31	20,27	20,16	20,22	20,17	20,15	20,15	20,21	20,27	20,25	20,21	20,18	20,13	20,22	20,24	20,22	20,27	20,26	20,19	20,18	20,25	20,32	20,26	20,23	20,29	20,19	20,22	20,38	20,38	20,31	20,23	20,25	20,31	20,26	20,21	20,13	20,18	20,23	20,23	20,14	20,26	20,26	20,25	20,32	20,27	20,32	
20,27	20,25	20,22	20,27	20,25	20,17	20,16	20,23	20,19	20,20	20,32	20,30	20,36	20,29	20,35	20,44	20,30	20,25	20,32	20,36	20,34	20,29	20,31	20,30	20,36	20,31	20,28	20,31	20,34	20,37	20,30	20,32	20,35	20,40	20,33	20,29	20,29	20,34	20,35	20,33	20,28	20,27	20,30	20,33	20,41	20,40	20,32	20,26	20,25	20,27	20,33	20,25	20,36	20,36	20,30	20,27	20,33	20,32	20,33	20,41	20,35	20,30	20,32	20,31	20,35	20,39	20,37	20,39	20,42	20,39	20,38	20,35	20,31	20,40	20,44	20,33	20,35	20,43	20,33	20,35	20,34	20,33	20,35	20,30	20,33	20,35	20,24	20,29	20,32	20,38	20,38	20,34	20,32	20,41	20,37	20,33	20,30	20,29	20,43	20,47	20,43	20,41	20,44	20,36	20,39	20,43	20,36	20,34	20,37	20,41	20,41	20,36	20,32	20,40	20,34	20,40	20,42	20,30	20,36	20,43	20,42	20,38	20,37	20,33	20,31	20,42	20,45	20,41	20,37	20,34	20,38	20,40	20,37	20,45	20,50	20,41	20,45	20,53	20,46	20,46	20,50	20,50	20,49	20,56	20,59	20,53	20,53	20,54	20,60	20,62	20,66	20,72	20,72	20,83	20,97	21,01	20,94	20,76	20,62	20,74	20,79	20,70	20,54	20,52	20,53	20,52	20,49	20,58	20,77	21,42	20,73	20,57	20,63	20,55	20,51	20,49	20,45	20,55	20,58	20,66	20,70	20,73	20,75	20,88	20,95	21,08	21,39	21,67	21,96	22,11	22,17	22,17	22,20	22,32	22,40	22,57	22,61	22,60	22,49	22,57	22,68	22,72	22,73	22,72	22,69	22,52	22,34	22,21	22,19	22,24	22,32	22,37	22,34	22,37	22,40	22,40	22,48	22,54	22,59	22,62	22,75	22,73	22,70	22,56	22,28	22,27	22,71	22,98	23,14	23,31	23,35	23,45	23,58	23,61	23,55	23,65	23,70	23,66	23,71	23,78	23,81	23,79	23,89	23,94	23,89	23,95	24,02	24,09	24,13	24,19	24,21	24,11	24,21	24,26	24,31	24,32	24,35	24,37	24,40	24,38	24,34	24,39	24,47	24,52	24,50	24,51	24,55	24,58	24,51	24,53	24,51	24,58	24,56	24,62	24,62	24,56	24,58	24,54	24,54	24,52	24,56	24,52	24,57	24,54	24,62	24,64	24,63	24,57	24,58	24,57	24,65	24,54	24,55	24,51	24,53	24,50	24,56	24,59	24,54	24,54	24,53	24,64	24,63	24,61	24,63	24,58	24,62	24,54	24,49	24,53	24,57	24,65	24,64	24,64	24,61	24,57	24,62	24,62	24,62	24,57	24,60	24,59	24,58	24,54	24,64	24,65	24,58	24,68	24,61	24,58	24,60	24,67	24,63	24,56	24,62	24,57	24,57	24,59	24,46	24,45	24,52	24,64	24,55	24,51	24,56	24,51	24,55	24,56	24,50	24,65	24,58	24,61	24,59	24,56	24,52	24,56	24,62	24,52	24,47	24,54	24,58	24,56	24,48	24,42	24,51	24,52	24,43	24,48	24,48	24,53	24,50	24,46	24,43	24,38	24,45	24,50	24,56	24,48	24,40	24,37	24,35	24,33	24,34	24,27	24,29	24,21	24,22	24,24	24,22	24,11	24,02	24,08	24,08	24,10	24,03	24,00	23,95	23,99	23,98	23,86	23,90	23,92	23,72	23,70	23,63	23,60	23,55	23,45	23,37	23,24	23,12	23,00	22,67	22,30	22,39	22,75	22,72	22,67	22,71	22,56	22,60	22,50	22,45	22,44	22,35	22,32	22,27	22,20	22,22	22,24	22,24	22,25	22,40	22,62	22,80	22,84	22,88	22,80	22,62	22,51	22,32	22,20	22,16	22,14	22,05	21,90	21,79	21,71	21,78	21,69	21,60	21,54	21,54	21,44	21,40	21,37	21,25	21,09	20,82	20,66	20,62	20,61	20,51	20,46	20,44	20,42	20,42	20,42	20,41	20,46	20,43	20,41	20,41	20,37	20,32	20,34	20,39	20,39	20,40	20,28	20,28	20,29	20,36	20,42	20,39	20,31	20,31	20,32	20,38	20,42	20,42	20,39	20,34	20,36	20,34	20,33	20,34	20,28	20,35	20,28	20,35	20,35	20,31	20,30	20,34	20,29	20,32	20,39	20,35	20,35	20,34	20,27	20,32	20,36	20,37	20,45	20,57	20,79	20,86	20,80	20,68	20,57	20,44	20,35	20,31	20,33	20,28	20,21	20,14	20,10	20,22	20,31	20,35	20,33	20,36	20,22	20,23	20,34	20,27	20,21	20,28	20,33	20,26	20,32	20,31	20,18	20,31	20,31	20,29	20,24	20,25	20,22	20,21	20,18	20,20	20,23	20,33	20,27	20,32	20,28	20,27	20,33	20,40	20,34	20,28	20,31	20,35	20,33	20,24	20,23	20,24	20,19	20,28	20,29	20,27	20,19	20,22	20,36	20,30	20,27	20,24	20,24	20,16	20,21	20,29	20,25	20,20	20,27	20,33	20,36	20,35	20,24	20,28	20,29	20,35	20,28	20,17	20,20	20,21	20,19	20,19	20,15	20,34	20,27	20,22	20,21	20,22	20,21	20,15	20,16	20,22	20,23	20,21	20,12	20,23	20,40	20,37	20,25	20,20	20,20	20,24	20,32	20,30	20,29	20,25	20,28	20,41	20,28	20,17	20,13	20,22	20,22	20,23	20,16	20,14	20,23	20,25	20,30	20,32	20,29	
20,22	20,19	20,13	20,16	20,25	20,24	20,25	20,28	20,22	20,26	20,29	20,31	20,29	20,31	20,36	20,37	20,21	20,28	20,34	20,35	20,25	20,29	20,28	20,33	20,37	20,37	20,29	20,21	20,28	20,31	20,32	20,37	20,35	20,41	20,35	20,29	20,30	20,38	20,37	20,31	20,26	20,28	20,41	20,45	20,40	20,39	20,32	20,31	20,30	20,24	20,27	20,24	20,27	20,32	20,36	20,32	20,28	20,26	20,34	20,29	20,28	20,21	20,32	20,42	20,36	20,38	20,36	20,32	20,32	20,30	20,31	20,40	20,33	20,40	20,36	20,34	20,28	20,40	20,37	20,34	20,34	20,32	20,32	20,29	20,27	20,34	20,31	20,36	20,35	20,37	20,38	20,33	20,28	20,34	20,33	20,32	20,31	20,34	20,41	20,48	20,45	20,42	20,42	20,41	20,39	20,40	20,33	20,41	20,41	20,39	20,44	20,37	20,32	20,39	20,44	20,39	20,41	20,40	20,38	20,44	20,42	20,40	20,37	20,31	20,27	20,37	20,40	20,38	20,40	20,41	20,44	20,50	20,41	20,37	20,37	20,42	20,34	20,43	20,39	20,42	20,51	20,54	20,50	20,56	20,59	20,58	20,63	20,67	20,71	20,83	20,86	20,80	20,87	20,99	21,06	21,01	20,84	20,67	20,58	20,64	20,71	20,64	20,62	20,66	20,66	20,56	20,51	20,48	20,57	20,62	20,56	20,56	20,58	20,50	20,49	20,61	20,55	20,56	20,53	20,56	20,57	20,63	20,66	20,76	20,87	20,92	20,99	21,37	21,72	21,86	21,91	22,01	22,11	22,13	22,15	22,27	22,34	22,38	22,31	22,40	22,40	22,49	22,59	22,57	22,52	22,41	22,34	22,26	22,28	22,30	22,30	22,41	22,37	22,33	22,33	22,39	22,49	22,55	22,61	22,64	22,70	22,75	22,69	22,63	22,47	22,31	22,46	22,84	23,14	23,25	23,25	23,32	23,48	23,50	23,50	23,61	23,67	23,59	23,63	23,77	23,80	23,67	23,74	23,88	23,85	23,89	23,88	23,99	24,04	24,13	24,17	24,16	24,21	24,28	24,23	24,24	24,29	24,34	24,35	24,38	24,36	24,33	24,39	24,47	24,54	24,58	24,52	24,55	24,51	24,43	24,45	24,51	24,57	24,58	24,56	24,55	24,52	24,46	24,51	24,61	24,57	24,47	24,47	24,51	24,56	24,60	24,54	24,57	24,61	24,61	24,63	24,60	24,56	24,52	24,52	24,54	24,59	24,59	24,53	24,55	24,45	24,53	24,62	24,57	24,62	24,63	24,62	24,60	24,54	24,50	24,53	24,55	24,55	24,58	24,61	24,60	24,55	24,56	24,65	24,57	24,55	24,56	24,59	24,51	24,54	24,57	24,60	24,61	24,52	24,56	24,57	24,56	24,64	24,60	24,59	24,61	24,58	24,55	24,47	24,47	24,58	24,68	24,63	24,55	24,63	24,57	24,49	24,50	24,54	24,52	24,48	24,46	24,57	24,56	24,52	24,58	24,59	24,51	24,45	24,54	24,58	24,50	24,39	24,43	24,47	24,52	24,38	24,40	24,44	24,43	24,45	24,46	24,47	24,42	24,38	24,40	24,39	24,39	24,38	24,38	24,28	24,24	24,25	24,21	24,27	24,18	24,13	24,13	24,10	24,03	23,93	23,95	23,96	23,93	23,98	23,98	23,89	23,88	23,89	23,82	23,79	23,78	23,64	23,65	23,65	23,62	23,51	23,42	23,31	23,20	23,05	22,82	22,57	22,43	22,61	22,78	22,76	22,74	22,67	22,59	22,57	22,50	22,38	22,41	22,39	22,29	22,27	22,23	22,18	22,23	22,22	22,28	22,45	22,80	23,11	23,20	23,19	23,12	23,03	22,81	22,74	22,66	22,45	22,33	22,28	22,11	21,99	21,93	21,87	21,82	21,81	21,75	21,68	21,65	21,58	21,49	21,38	21,18	20,86	20,62	20,54	20,56	20,51	20,47	20,41	20,40	20,41	20,43	20,42	20,33	20,38	20,40	20,45	20,35	20,38	20,36	20,35	20,42	20,48	20,37	20,30	20,32	20,36	20,39	20,43	20,34	20,30	20,32	20,31	20,36	20,40	20,34	20,33	20,33	20,34	20,36	20,33	20,34	20,30	20,34	20,39	20,36	20,34	20,31	20,32	20,27	20,36	20,40	20,25	20,34	20,35	20,36	20,35	20,40	20,45	20,63	20,84	20,94	20,87	20,84	20,68	20,45	20,41	20,39	20,31	20,27	20,30	20,15	20,08	20,07	20,13	20,23	20,29	20,20	20,26	20,23	20,26	20,38	20,32	20,18	20,18	20,32	20,31	20,28	20,33	20,24	20,28	20,33	20,30	20,23	20,25	20,17	20,18	20,23	20,26	20,24	20,24	20,25	20,38	20,30	20,28	20,28	20,30	20,31	20,18	20,25	20,26	20,29	20,19	20,19	20,19	20,25	20,31	20,31	20,27	20,22	20,22	20,30	20,25	20,28	20,27	20,30	20,18	20,26	20,35	20,28	20,21	20,16	20,17	20,26	20,32	20,18	20,17	20,24	20,26	20,30	20,27	20,27	20,25	20,20	20,26	20,17	20,24	20,33	20,27	20,24	20,19	20,25	20,27	20,22	20,22	20,16	20,22	20,22	20,23	20,31	20,26	20,30	20,24	20,17	20,20	20,29	20,29	20,26	20,20	20,18	20,27	20,24	20,19	20,17	20,23	20,24	20,25	20,28	20,12	20,07	20,18	20,27	20,23	20,21
[truncated: 1,444,217 more chars]
