# Supplementary material for: A novel phased-array thermography concept for non-destructive testing
Source: Sci Rep. 2025 Nov 7;15:39144. doi: 10.1038/s41598-025-26380-8 (PMC12594793; doi:10.1038/s41598-025-26380-8)
Supplement: Supplementary file 2 — Supplementary Information 2. [file 41598_2025_26380_MOESM2_ESM.zip › Supplementary_Data/2-Experimental/1-Composite_Plate/PAT_DT_1s_TUp_40s/Impact 2_0029_29.asc]

[Settings]
Version=3
ImageWidth=640
ImageHeight=480
ShotRange=15.00;35.00
CalibRange=-40.00;120.00
TempUnit=�C

[MeasDefs]
ID=Avg	Min	Max	Span	SDev
R1=23.60	20,37	25,96	5,59	1,11

[Data]
20,29	20,24	20,14	20,30	20,27	20,16	20,19	20,20	20,07	20,25	20,38	20,22	20,27	20,37	20,32	20,40	20,32	20,29	20,30	20,31	20,27	20,24	20,30	20,41	20,35	20,32	20,31	20,27	20,31	20,30	20,28	20,32	20,42	20,40	20,29	20,44	20,36	20,29	20,26	20,30	20,35	20,38	20,29	20,22	20,26	20,35	20,35	20,35	20,33	20,30	20,40	20,36	20,37	20,37	20,40	20,30	20,30	20,53	20,38	20,38	20,38	20,40	20,35	20,31	20,31	20,30	20,23	20,29	20,40	20,31	20,28	20,47	20,43	20,38	20,31	20,36	20,35	20,37	20,38	20,38	20,30	20,17	20,24	20,34	20,37	20,32	20,24	20,39	20,38	20,40	20,35	20,34	20,39	20,32	20,30	20,36	20,42	20,41	20,33	20,28	20,32	20,28	20,34	20,35	20,43	20,37	20,28	20,33	20,33	20,30	20,48	20,40	20,24	20,30	20,36	20,36	20,35	20,24	20,24	20,33	20,30	20,28	20,47	20,39	20,34	20,36	20,35	20,29	20,37	20,41	20,41	20,36	20,38	20,41	20,33	20,35	20,29	20,29	20,34	20,40	20,39	20,41	20,45	20,37	20,40	20,38	20,29	20,31	20,26	20,26	20,26	20,35	20,29	20,27	20,49	20,43	20,34	20,38	20,43	20,40	20,35	20,31	20,31	20,40	20,38	20,29	20,26	20,39	20,45	20,47	20,31	20,31	20,33	20,30	20,35	20,41	20,31	20,30	20,45	20,44	20,40	20,33	20,34	20,35	20,37	20,33	20,31	20,33	20,41	20,38	20,38	20,48	20,31	20,35	20,42	20,40	20,30	20,36	20,42	20,45	20,44	20,37	20,34	20,36	20,37	20,38	20,37	20,33	20,41	20,48	20,47	20,47	20,41	20,36	20,47	20,46	20,43	20,37	20,32	20,34	20,33	20,30	20,35	20,43	20,42	20,42	20,47	20,50	20,42	20,43	20,49	20,48	20,42	20,42	20,46	20,50	20,48	20,39	20,32	20,40	20,55	20,48	20,42	20,41	20,47	20,39	20,36	20,41	20,45	20,40	20,41	20,47	20,39	20,41	20,47	20,36	20,32	20,42	20,45	20,33	20,31	20,36	20,43	20,47	20,43	20,48	20,44	20,34	20,33	20,32	20,37	20,35	20,29	20,31	20,38	20,35	20,42	20,37	20,33	20,39	20,37	20,35	20,30	20,39	20,45	20,38	20,37	20,36	20,34	20,37	20,33	20,36	20,36	20,36	20,40	20,44	20,40	20,46	20,45	20,41	20,42	20,41	20,36	20,38	20,46	20,43	20,41	20,42	20,33	20,37	20,37	20,33	20,35	20,41	20,35	20,28	20,33	20,38	20,35	20,40	20,46	20,44	20,44	20,37	20,31	20,42	20,37	20,31	20,35	20,30	20,37	20,43	20,38	20,29	20,38	20,35	20,35	20,45	20,40	20,34	20,41	20,41	20,41	20,36	20,35	20,36	20,33	20,36	20,36	20,45	20,44	20,41	20,44	20,36	20,43	20,38	20,39	20,51	20,36	20,39	20,48	20,46	20,30	20,34	20,42	20,40	20,38	20,36	20,42	20,42	20,43	20,41	20,44	20,43	20,40	20,33	20,35	20,37	20,43	20,43	20,37	20,27	20,41	20,42	20,46	20,50	20,34	20,46	20,48	20,42	20,40	20,37	20,37	20,41	20,38	20,36	20,33	20,38	20,38	20,41	20,42	20,38	20,41	20,46	20,37	20,27	20,35	20,36	20,33	20,25	20,40	20,42	20,46	20,42	20,34	20,39	20,35	20,46	20,45	20,39	20,47	20,45	20,36	20,37	20,39	20,41	20,43	20,36	20,36	20,39	20,39	20,38	20,40	20,29	20,44	20,47	20,42	20,41	20,43	20,44	20,45	20,41	20,41	20,33	20,33	20,33	20,37	20,39	20,45	20,40	20,31	20,35	20,42	20,41	20,45	20,47	20,35	20,28	20,36	20,35	20,37	20,35	20,27	20,35	20,37	20,38	20,27	20,33	20,33	20,36	20,40	20,35	20,31	20,34	20,37	20,41	20,32	20,36	20,38	20,32	20,35	20,41	20,31	20,28	20,37	20,27	20,28	20,25	20,32	20,35	20,28	20,32	20,37	20,33	20,34	20,33	20,37	20,36	20,32	20,42	20,41	20,39	20,41	20,39	20,38	20,36	20,40	20,49	20,40	20,39	20,33	20,36	20,45	20,40	20,28	20,35	20,38	20,29	20,31	20,32	20,34	20,39	20,40	20,36	20,43	20,43	20,42	20,40	20,39	20,41	20,40	20,31	20,39	20,38	20,33	20,35	20,29	20,29	20,30	20,34	20,38	20,42	20,37	20,28	20,30	20,29	20,34	20,39	20,43	20,44	20,33	20,28	20,34	20,35	20,36	20,33	20,36	20,32	20,36	20,29	20,32	20,30	20,34	20,37	20,32	20,34	20,39	20,43	20,32	20,26	20,22	20,27	20,29	20,35	20,25	20,27	20,28	20,25	20,28	20,25	20,22	20,24	20,22	20,32	20,31	20,23	20,26	20,30	20,22	20,30	20,39	20,33	20,18	20,16	20,32	20,26	20,32	20,31	20,37	20,27	20,24	20,26	20,22	20,25	20,33	20,24	20,29	20,36	20,38	20,32	20,32	20,20	20,20	20,24	20,27	20,31	20,30	20,28	20,30	20,25	20,25	20,28	20,31	20,32	20,21	20,22	20,26	20,20	20,19	20,16	20,34	20,23	20,25	20,24	20,21	20,21	20,21	20,24	20,23	20,28	
20,29	20,24	20,12	20,26	20,31	20,30	20,28	20,26	20,21	20,24	20,34	20,27	20,22	20,46	20,28	20,29	20,28	20,23	20,31	20,35	20,27	20,17	20,26	20,34	20,38	20,39	20,35	20,31	20,35	20,33	20,32	20,38	20,35	20,40	20,24	20,42	20,43	20,36	20,32	20,30	20,28	20,40	20,37	20,21	20,26	20,36	20,40	20,33	20,40	20,37	20,36	20,32	20,38	20,42	20,44	20,38	20,39	20,42	20,39	20,37	20,37	20,32	20,28	20,32	20,36	20,31	20,31	20,28	20,32	20,29	20,28	20,42	20,38	20,43	20,42	20,35	20,38	20,41	20,34	20,41	20,32	20,22	20,26	20,31	20,39	20,38	20,31	20,39	20,36	20,34	20,40	20,37	20,35	20,29	20,35	20,39	20,41	20,41	20,40	20,39	20,37	20,39	20,34	20,41	20,42	20,29	20,30	20,37	20,38	20,34	20,43	20,45	20,32	20,38	20,52	20,47	20,37	20,34	20,38	20,41	20,30	20,31	20,40	20,41	20,34	20,43	20,44	20,36	20,27	20,35	20,43	20,38	20,34	20,36	20,36	20,30	20,34	20,33	20,43	20,44	20,36	20,39	20,40	20,40	20,42	20,38	20,35	20,34	20,32	20,33	20,36	20,31	20,37	20,31	20,44	20,44	20,25	20,31	20,41	20,40	20,36	20,37	20,32	20,41	20,34	20,39	20,36	20,46	20,47	20,47	20,35	20,29	20,41	20,39	20,39	20,40	20,36	20,38	20,40	20,37	20,37	20,33	20,35	20,32	20,35	20,38	20,41	20,40	20,44	20,37	20,37	20,45	20,30	20,34	20,40	20,39	20,31	20,39	20,49	20,41	20,45	20,42	20,39	20,38	20,41	20,34	20,28	20,26	20,36	20,45	20,43	20,45	20,43	20,34	20,34	20,43	20,40	20,39	20,32	20,29	20,33	20,45	20,42	20,39	20,36	20,39	20,45	20,47	20,41	20,40	20,45	20,51	20,44	20,44	20,41	20,46	20,41	20,40	20,42	20,43	20,44	20,40	20,42	20,48	20,47	20,37	20,39	20,45	20,48	20,48	20,40	20,39	20,46	20,39	20,41	20,43	20,37	20,43	20,52	20,45	20,24	20,37	20,44	20,43	20,40	20,44	20,45	20,35	20,36	20,41	20,37	20,32	20,35	20,35	20,37	20,34	20,37	20,37	20,40	20,35	20,33	20,41	20,38	20,36	20,38	20,30	20,36	20,34	20,31	20,35	20,38	20,34	20,37	20,36	20,35	20,45	20,37	20,41	20,42	20,41	20,36	20,34	20,34	20,38	20,33	20,33	20,34	20,43	20,35	20,30	20,36	20,37	20,38	20,47	20,37	20,36	20,37	20,41	20,44	20,41	20,40	20,47	20,44	20,34	20,33	20,38	20,41	20,36	20,30	20,32	20,38	20,43	20,38	20,38	20,40	20,39	20,38	20,43	20,44	20,44	20,50	20,44	20,33	20,37	20,38	20,38	20,36	20,34	20,35	20,42	20,48	20,40	20,41	20,42	20,42	20,35	20,34	20,47	20,39	20,46	20,52	20,47	20,37	20,35	20,34	20,43	20,42	20,44	20,37	20,40	20,38	20,43	20,46	20,42	20,38	20,36	20,34	20,39	20,47	20,45	20,40	20,39	20,40	20,48	20,48	20,47	20,38	20,44	20,35	20,31	20,38	20,41	20,39	20,33	20,34	20,35	20,44	20,45	20,35	20,42	20,47	20,46	20,39	20,45	20,43	20,33	20,42	20,33	20,31	20,26	20,39	20,46	20,52	20,41	20,42	20,37	20,36	20,32	20,38	20,42	20,44	20,37	20,36	20,43	20,45	20,48	20,45	20,37	20,33	20,41	20,43	20,42	20,45	20,38	20,46	20,46	20,36	20,39	20,35	20,43	20,41	20,39	20,34	20,31	20,32	20,31	20,32	20,42	20,41	20,43	20,35	20,38	20,44	20,45	20,41	20,42	20,36	20,38	20,35	20,33	20,41	20,39	20,39	20,40	20,34	20,32	20,24	20,27	20,32	20,30	20,29	20,32	20,32	20,28	20,36	20,34	20,28	20,31	20,37	20,32	20,26	20,37	20,26	20,26	20,33	20,31	20,30	20,24	20,29	20,39	20,28	20,28	20,42	20,39	20,30	20,28	20,38	20,42	20,38	20,36	20,41	20,39	20,35	20,43	20,39	20,29	20,32	20,51	20,49	20,44	20,35	20,33	20,36	20,30	20,24	20,30	20,33	20,41	20,40	20,32	20,30	20,41	20,38	20,31	20,40	20,39	20,35	20,41	20,49	20,47	20,35	20,38	20,39	20,38	20,33	20,37	20,30	20,39	20,44	20,38	20,33	20,32	20,34	20,33	20,35	20,34	20,40	20,42	20,44	20,39	20,40	20,30	20,37	20,42	20,40	20,34	20,41	20,32	20,37	20,32	20,25	20,32	20,34	20,35	20,35	20,31	20,41	20,39	20,29	20,23	20,19	20,26	20,32	20,35	20,30	20,27	20,35	20,33	20,33	20,28	20,29	20,30	20,32	20,36	20,38	20,26	20,34	20,33	20,24	20,26	20,36	20,39	20,26	20,30	20,28	20,26	20,26	20,27	20,36	20,28	20,24	20,33	20,32	20,26	20,29	20,26	20,24	20,36	20,37	20,28	20,27	20,17	20,22	20,26	20,38	20,40	20,22	20,19	20,27	20,30	20,26	20,27	20,30	20,20	20,19	20,17	20,19	20,25	20,29	20,22	20,30	20,35	20,32	20,33	20,21	20,24	20,24	20,16	20,19	20,22	
20,28	20,24	20,26	20,28	20,33	20,32	20,41	20,35	20,26	20,24	20,29	20,23	20,29	20,38	20,38	20,26	20,27	20,27	20,42	20,47	20,26	20,21	20,35	20,33	20,31	20,38	20,33	20,25	20,31	20,29	20,32	20,34	20,34	20,33	20,24	20,25	20,28	20,30	20,41	20,35	20,37	20,27	20,35	20,32	20,31	20,36	20,42	20,38	20,40	20,34	20,30	20,32	20,33	20,33	20,46	20,42	20,43	20,39	20,33	20,41	20,37	20,27	20,25	20,30	20,31	20,17	20,28	20,33	20,34	20,22	20,26	20,40	20,37	20,39	20,36	20,31	20,32	20,37	20,28	20,30	20,31	20,19	20,25	20,26	20,35	20,32	20,30	20,39	20,37	20,40	20,47	20,37	20,29	20,24	20,29	20,41	20,43	20,42	20,36	20,40	20,44	20,44	20,45	20,41	20,43	20,39	20,33	20,37	20,47	20,43	20,38	20,39	20,41	20,41	20,50	20,47	20,40	20,31	20,42	20,48	20,32	20,34	20,42	20,38	20,38	20,38	20,42	20,36	20,33	20,33	20,40	20,34	20,35	20,31	20,33	20,30	20,26	20,32	20,37	20,46	20,32	20,41	20,40	20,31	20,36	20,41	20,37	20,42	20,37	20,38	20,38	20,31	20,34	20,41	20,39	20,44	20,27	20,29	20,28	20,41	20,41	20,41	20,37	20,43	20,37	20,32	20,36	20,36	20,49	20,39	20,33	20,30	20,33	20,35	20,32	20,41	20,36	20,41	20,36	20,35	20,34	20,27	20,30	20,35	20,34	20,41	20,39	20,41	20,39	20,37	20,31	20,36	20,35	20,38	20,38	20,43	20,37	20,37	20,44	20,40	20,36	20,43	20,46	20,49	20,42	20,32	20,30	20,33	20,32	20,40	20,44	20,44	20,44	20,37	20,35	20,40	20,47	20,43	20,41	20,34	20,43	20,42	20,40	20,40	20,39	20,32	20,36	20,40	20,31	20,35	20,43	20,50	20,47	20,41	20,35	20,42	20,41	20,36	20,40	20,44	20,46	20,43	20,40	20,50	20,45	20,39	20,33	20,43	20,49	20,52	20,45	20,39	20,47	20,49	20,33	20,40	20,38	20,41	20,46	20,41	20,35	20,36	20,39	20,42	20,36	20,35	20,35	20,35	20,44	20,43	20,45	20,39	20,34	20,37	20,39	20,44	20,47	20,43	20,45	20,44	20,35	20,37	20,41	20,41	20,44	20,38	20,42	20,34	20,37	20,42	20,45	20,40	20,29	20,33	20,39	20,45	20,40	20,35	20,33	20,37	20,37	20,38	20,37	20,36	20,38	20,30	20,32	20,44	20,41	20,36	20,34	20,42	20,28	20,43	20,42	20,34	20,45	20,49	20,47	20,38	20,39	20,49	20,42	20,32	20,40	20,41	20,40	20,39	20,37	20,34	20,30	20,40	20,42	20,40	20,42	20,44	20,43	20,47	20,38	20,37	20,47	20,42	20,36	20,41	20,41	20,42	20,37	20,30	20,37	20,36	20,41	20,41	20,31	20,38	20,44	20,35	20,40	20,42	20,38	20,35	20,47	20,52	20,37	20,32	20,43	20,41	20,38	20,43	20,46	20,43	20,43	20,38	20,45	20,38	20,35	20,35	20,28	20,36	20,44	20,47	20,41	20,40	20,43	20,47	20,52	20,49	20,39	20,46	20,38	20,34	20,45	20,44	20,40	20,36	20,40	20,44	20,48	20,49	20,48	20,38	20,35	20,38	20,40	20,44	20,46	20,45	20,42	20,38	20,33	20,34	20,42	20,37	20,38	20,40	20,39	20,38	20,40	20,38	20,33	20,42	20,42	20,33	20,37	20,38	20,45	20,43	20,40	20,34	20,29	20,36	20,42	20,42	20,47	20,47	20,43	20,45	20,37	20,35	20,43	20,49	20,49	20,39	20,37	20,38	20,35	20,22	20,32	20,47	20,44	20,40	20,37	20,38	20,37	20,51	20,50	20,45	20,38	20,44	20,45	20,35	20,41	20,43	20,43	20,43	20,43	20,35	20,39	20,36	20,35	20,29	20,30	20,31	20,42	20,36	20,34	20,32	20,34	20,32	20,43	20,34	20,32	20,39	20,40	20,33	20,38	20,34	20,28	20,27	20,34	20,32	20,30	20,30	20,41	20,42	20,34	20,33	20,35	20,41	20,35	20,31	20,34	20,34	20,42	20,38	20,37	20,39	20,37	20,39	20,43	20,39	20,41	20,40	20,35	20,22	20,26	20,26	20,34	20,44	20,40	20,38	20,37	20,46	20,43	20,38	20,27	20,37	20,29	20,38	20,48	20,45	20,28	20,39	20,40	20,34	20,42	20,32	20,30	20,40	20,40	20,33	20,31	20,30	20,27	20,35	20,42	20,40	20,34	20,43	20,46	20,44	20,34	20,29	20,35	20,39	20,41	20,38	20,46	20,39	20,24	20,33	20,26	20,29	20,29	20,39	20,39	20,38	20,34	20,35	20,18	20,31	20,29	20,22	20,39	20,41	20,24	20,24	20,32	20,35	20,34	20,33	20,30	20,35	20,29	20,34	20,41	20,29	20,39	20,43	20,27	20,24	20,31	20,37	20,29	20,30	20,28	20,30	20,38	20,19	20,29	20,30	20,24	20,32	20,45	20,35	20,33	20,27	20,33	20,31	20,29	20,28	20,24	20,19	20,32	20,25	20,36	20,38	20,26	20,29	20,31	20,32	20,32	20,21	20,19	20,22	20,24	20,28	20,23	20,26	20,30	20,30	20,31	20,28	20,29	20,32	20,26	20,29	20,28	20,22	20,23	20,25	
20,29	20,27	20,27	20,23	20,16	20,23	20,24	20,32	20,25	20,26	20,28	20,29	20,21	20,26	20,50	20,42	20,31	20,26	20,39	20,45	20,21	20,19	20,35	20,34	20,27	20,23	20,28	20,28	20,39	20,34	20,32	20,30	20,33	20,23	20,27	20,29	20,21	20,32	20,36	20,48	20,42	20,31	20,30	20,36	20,36	20,36	20,37	20,40	20,33	20,35	20,30	20,38	20,29	20,26	20,38	20,32	20,32	20,35	20,32	20,34	20,30	20,31	20,36	20,36	20,35	20,27	20,28	20,26	20,34	20,28	20,26	20,43	20,41	20,43	20,33	20,23	20,26	20,42	20,23	20,28	20,31	20,21	20,21	20,30	20,33	20,32	20,35	20,39	20,33	20,41	20,44	20,31	20,28	20,31	20,31	20,33	20,42	20,42	20,27	20,32	20,39	20,31	20,29	20,33	20,40	20,40	20,35	20,37	20,39	20,45	20,39	20,24	20,29	20,38	20,48	20,40	20,32	20,33	20,38	20,39	20,29	20,33	20,46	20,36	20,29	20,37	20,32	20,32	20,33	20,35	20,38	20,35	20,32	20,32	20,34	20,31	20,23	20,39	20,46	20,46	20,29	20,34	20,34	20,32	20,41	20,46	20,38	20,40	20,36	20,37	20,35	20,36	20,40	20,43	20,48	20,39	20,27	20,31	20,34	20,35	20,43	20,32	20,37	20,44	20,33	20,30	20,27	20,31	20,41	20,41	20,38	20,37	20,31	20,31	20,32	20,36	20,37	20,35	20,40	20,33	20,30	20,31	20,30	20,32	20,42	20,42	20,35	20,37	20,39	20,42	20,38	20,33	20,41	20,48	20,55	20,48	20,44	20,38	20,36	20,37	20,38	20,44	20,44	20,45	20,40	20,31	20,32	20,45	20,44	20,45	20,51	20,44	20,42	20,44	20,47	20,49	20,51	20,38	20,38	20,40	20,48	20,40	20,38	20,36	20,36	20,38	20,40	20,45	20,39	20,40	20,55	20,51	20,47	20,46	20,40	20,42	20,36	20,32	20,35	20,39	20,39	20,46	20,44	20,50	20,45	20,40	20,39	20,40	20,43	20,40	20,50	20,52	20,53	20,53	20,44	20,44	20,40	20,45	20,45	20,42	20,35	20,40	20,44	20,44	20,41	20,38	20,36	20,37	20,34	20,39	20,43	20,45	20,42	20,32	20,36	20,41	20,48	20,40	20,44	20,44	20,35	20,40	20,43	20,49	20,48	20,45	20,44	20,34	20,32	20,40	20,43	20,43	20,32	20,31	20,39	20,44	20,42	20,35	20,36	20,43	20,39	20,39	20,41	20,38	20,41	20,36	20,37	20,42	20,41	20,40	20,51	20,46	20,31	20,31	20,42	20,37	20,38	20,50	20,54	20,42	20,42	20,50	20,38	20,33	20,41	20,42	20,45	20,45	20,40	20,25	20,31	20,37	20,41	20,31	20,41	20,49	20,45	20,43	20,39	20,41	20,51	20,42	20,37	20,36	20,37	20,44	20,38	20,37	20,36	20,38	20,34	20,36	20,42	20,40	20,43	20,37	20,33	20,43	20,50	20,46	20,45	20,53	20,39	20,35	20,43	20,49	20,41	20,47	20,47	20,51	20,49	20,39	20,43	20,42	20,29	20,36	20,30	20,35	20,42	20,42	20,41	20,41	20,42	20,46	20,38	20,44	20,32	20,36	20,39	20,40	20,42	20,41	20,45	20,42	20,39	20,48	20,52	20,45	20,45	20,47	20,35	20,34	20,43	20,46	20,38	20,41	20,42	20,38	20,36	20,41	20,42	20,34	20,39	20,41	20,35	20,40	20,39	20,42	20,36	20,36	20,43	20,29	20,38	20,42	20,47	20,43	20,39	20,36	20,37	20,39	20,41	20,44	20,45	20,44	20,39	20,34	20,38	20,38	20,44	20,51	20,44	20,36	20,37	20,35	20,31	20,24	20,41	20,46	20,43	20,29	20,35	20,32	20,30	20,50	20,53	20,42	20,38	20,33	20,40	20,38	20,40	20,35	20,36	20,39	20,44	20,43	20,40	20,44	20,46	20,38	20,35	20,42	20,43	20,45	20,36	20,34	20,36	20,41	20,40	20,34	20,29	20,39	20,42	20,34	20,35	20,39	20,40	20,30	20,37	20,37	20,35	20,29	20,39	20,39	20,32	20,29	20,35	20,34	20,26	20,32	20,35	20,33	20,34	20,40	20,31	20,37	20,44	20,44	20,34	20,39	20,35	20,40	20,39	20,29	20,29	20,39	20,33	20,42	20,35	20,35	20,40	20,34	20,39	20,37	20,35	20,35	20,30	20,39	20,42	20,30	20,26	20,35	20,37	20,27	20,38	20,33	20,24	20,32	20,27	20,28	20,32	20,36	20,23	20,35	20,44	20,31	20,29	20,31	20,44	20,39	20,37	20,33	20,29	20,32	20,33	20,36	20,48	20,42	20,39	20,32	20,36	20,34	20,35	20,45	20,42	20,40	20,38	20,34	20,35	20,36	20,29	20,17	20,25	20,39	20,34	20,27	20,21	20,24	20,34	20,38	20,32	20,35	20,41	20,35	20,34	20,25	20,32	20,41	20,29	20,25	20,30	20,29	20,32	20,31	20,27	20,31	20,40	20,39	20,27	20,32	20,21	20,23	20,33	20,27	20,31	20,27	20,25	20,29	20,24	20,21	20,20	20,17	20,28	20,38	20,36	20,32	20,23	20,28	20,32	20,31	20,23	20,29	20,23	20,22	20,11	20,22	20,25	20,25	20,25	20,14	20,24	20,25	20,24	20,21	20,27	20,27	20,19	20,13	20,19	20,21	
20,21	20,27	20,26	20,32	20,25	20,13	20,16	20,22	20,28	20,26	20,30	20,31	20,28	20,27	20,26	20,28	20,23	20,28	20,34	20,25	20,20	20,17	20,23	20,29	20,15	20,25	20,27	20,31	20,42	20,34	20,41	20,41	20,34	20,22	20,16	20,23	20,23	20,34	20,39	20,37	20,40	20,28	20,29	20,29	20,24	20,33	20,37	20,41	20,31	20,40	20,46	20,39	20,32	20,27	20,25	20,21	20,19	20,30	20,38	20,40	20,31	20,32	20,45	20,40	20,36	20,32	20,34	20,27	20,28	20,28	20,27	20,36	20,34	20,47	20,41	20,27	20,23	20,35	20,37	20,31	20,32	20,30	20,35	20,31	20,37	20,30	20,26	20,43	20,39	20,35	20,38	20,27	20,30	20,32	20,30	20,35	20,43	20,37	20,30	20,31	20,34	20,26	20,20	20,28	20,33	20,39	20,33	20,40	20,42	20,40	20,33	20,33	20,28	20,33	20,46	20,47	20,41	20,37	20,31	20,37	20,26	20,28	20,37	20,36	20,22	20,33	20,38	20,43	20,45	20,34	20,33	20,32	20,32	20,37	20,37	20,30	20,27	20,34	20,46	20,44	20,29	20,27	20,35	20,31	20,42	20,41	20,36	20,33	20,31	20,35	20,35	20,28	20,20	20,36	20,41	20,40	20,32	20,40	20,38	20,33	20,40	20,39	20,38	20,46	20,31	20,32	20,32	20,37	20,43	20,40	20,35	20,32	20,32	20,33	20,36	20,43	20,40	20,39	20,39	20,30	20,24	20,27	20,38	20,39	20,45	20,39	20,39	20,40	20,36	20,40	20,42	20,37	20,40	20,36	20,44	20,49	20,47	20,46	20,36	20,38	20,43	20,42	20,45	20,35	20,38	20,32	20,33	20,40	20,43	20,40	20,50	20,54	20,41	20,46	20,50	20,51	20,48	20,35	20,32	20,36	20,44	20,43	20,36	20,40	20,37	20,33	20,36	20,42	20,36	20,41	20,51	20,51	20,41	20,37	20,37	20,44	20,44	20,35	20,38	20,41	20,33	20,36	20,45	20,52	20,50	20,43	20,35	20,37	20,40	20,46	20,49	20,48	20,41	20,39	20,43	20,50	20,42	20,44	20,42	20,42	20,34	20,37	20,44	20,45	20,42	20,45	20,44	20,35	20,35	20,36	20,42	20,40	20,40	20,35	20,42	20,33	20,34	20,35	20,39	20,42	20,41	20,38	20,41	20,43	20,50	20,40	20,34	20,38	20,34	20,40	20,40	20,37	20,42	20,38	20,36	20,40	20,44	20,39	20,38	20,46	20,38	20,41	20,40	20,43	20,42	20,33	20,32	20,41	20,47	20,46	20,54	20,49	20,42	20,36	20,34	20,36	20,38	20,50	20,54	20,47	20,40	20,47	20,40	20,34	20,41	20,39	20,40	20,46	20,41	20,22	20,34	20,46	20,49	20,36	20,38	20,43	20,49	20,43	20,39	20,40	20,42	20,48	20,43	20,39	20,41	20,43	20,40	20,37	20,34	20,34	20,39	20,36	20,39	20,42	20,39	20,32	20,35	20,40	20,44	20,45	20,46	20,45	20,37	20,31	20,37	20,44	20,43	20,40	20,43	20,44	20,46	20,44	20,48	20,46	20,42	20,39	20,38	20,39	20,41	20,38	20,41	20,38	20,42	20,45	20,47	20,35	20,32	20,38	20,37	20,43	20,41	20,29	20,39	20,46	20,40	20,41	20,41	20,41	20,45	20,46	20,41	20,42	20,43	20,43	20,44	20,45	20,45	20,42	20,35	20,38	20,41	20,42	20,42	20,46	20,36	20,36	20,41	20,38	20,42	20,38	20,47	20,41	20,29	20,40	20,43	20,42	20,40	20,31	20,38	20,41	20,40	20,43	20,46	20,36	20,42	20,41	20,40	20,35	20,36	20,46	20,45	20,32	20,30	20,33	20,32	20,32	20,41	20,47	20,37	20,35	20,41	20,33	20,31	20,45	20,43	20,38	20,40	20,37	20,34	20,37	20,39	20,37	20,37	20,38	20,37	20,39	20,39	20,42	20,42	20,36	20,35	20,40	20,38	20,43	20,37	20,37	20,36	20,40	20,51	20,35	20,32	20,42	20,35	20,28	20,35	20,34	20,42	20,38	20,40	20,41	20,38	20,32	20,30	20,33	20,29	20,26	20,35	20,35	20,35	20,39	20,43	20,30	20,21	20,29	20,38	20,38	20,39	20,45	20,40	20,32	20,32	20,35	20,35	20,32	20,36	20,44	20,42	20,36	20,34	20,35	20,39	20,29	20,31	20,39	20,34	20,40	20,39	20,37	20,36	20,32	20,34	20,36	20,34	20,36	20,38	20,37	20,34	20,30	20,30	20,36	20,34	20,35	20,36	20,38	20,38	20,26	20,28	20,33	20,38	20,38	20,31	20,40	20,35	20,37	20,32	20,29	20,41	20,41	20,37	20,34	20,33	20,41	20,43	20,42	20,44	20,34	20,42	20,41	20,33	20,34	20,38	20,34	20,36	20,36	20,37	20,39	20,35	20,44	20,40	20,30	20,29	20,36	20,41	20,39	20,31	20,21	20,28	20,33	20,29	20,19	20,24	20,18	20,18	20,29	20,33	20,31	20,33	20,33	20,30	20,27	20,34	20,19	20,26	20,22	20,29	20,32	20,33	20,27	20,24	20,21	20,21	20,21	20,22	20,29	20,41	20,32	20,24	20,23	20,20	20,24	20,30	20,26	20,36	20,26	20,20	20,23	20,29	20,32	20,26	20,16	20,21	20,19	20,23	20,23	20,24	20,38	20,27	20,19	20,24	20,31	
20,15	20,25	20,18	20,22	20,31	20,17	20,20	20,24	20,24	20,22	20,34	20,34	20,35	20,32	20,20	20,21	20,08	20,19	20,33	20,27	20,27	20,23	20,23	20,34	20,24	20,32	20,29	20,22	20,41	20,38	20,35	20,34	20,36	20,25	20,20	20,29	20,34	20,38	20,36	20,29	20,32	20,32	20,27	20,30	20,22	20,25	20,25	20,30	20,30	20,35	20,35	20,41	20,34	20,38	20,32	20,27	20,24	20,31	20,37	20,38	20,30	20,31	20,39	20,38	20,29	20,24	20,27	20,34	20,32	20,25	20,36	20,43	20,43	20,40	20,35	20,30	20,26	20,36	20,40	20,36	20,34	20,27	20,36	20,35	20,33	20,27	20,23	20,31	20,31	20,36	20,39	20,20	20,31	20,43	20,38	20,40	20,42	20,39	20,33	20,41	20,28	20,27	20,27	20,31	20,37	20,31	20,26	20,31	20,38	20,47	20,36	20,32	20,32	20,41	20,43	20,50	20,45	20,41	20,37	20,32	20,34	20,34	20,40	20,42	20,29	20,41	20,50	20,49	20,38	20,33	20,31	20,36	20,36	20,34	20,30	20,26	20,23	20,31	20,29	20,35	20,27	20,33	20,31	20,27	20,36	20,34	20,30	20,33	20,35	20,46	20,36	20,34	20,26	20,32	20,41	20,38	20,41	20,43	20,40	20,32	20,35	20,41	20,37	20,37	20,31	20,32	20,29	20,35	20,41	20,49	20,36	20,37	20,32	20,32	20,35	20,43	20,35	20,45	20,38	20,39	20,35	20,35	20,39	20,42	20,39	20,30	20,27	20,42	20,36	20,40	20,40	20,42	20,37	20,30	20,32	20,44	20,44	20,42	20,37	20,38	20,39	20,39	20,41	20,40	20,35	20,35	20,39	20,40	20,41	20,46	20,46	20,52	20,44	20,46	20,53	20,42	20,47	20,38	20,34	20,37	20,39	20,40	20,34	20,45	20,46	20,36	20,37	20,41	20,38	20,45	20,53	20,44	20,33	20,28	20,29	20,33	20,46	20,42	20,40	20,40	20,36	20,37	20,44	20,53	20,46	20,37	20,37	20,41	20,46	20,51	20,56	20,40	20,41	20,32	20,37	20,48	20,49	20,46	20,47	20,41	20,41	20,42	20,40	20,42	20,42	20,46	20,46	20,47	20,44	20,41	20,34	20,29	20,37	20,42	20,43	20,40	20,38	20,42	20,42	20,44	20,44	20,35	20,26	20,28	20,46	20,44	20,28	20,37	20,42	20,43	20,44	20,48	20,41	20,35	20,36	20,38	20,42	20,34	20,35	20,39	20,38	20,36	20,37	20,40	20,35	20,30	20,30	20,39	20,43	20,42	20,41	20,40	20,43	20,41	20,45	20,37	20,30	20,43	20,46	20,40	20,45	20,43	20,36	20,35	20,43	20,46	20,41	20,40	20,40	20,36	20,37	20,50	20,51	20,40	20,44	20,43	20,45	20,44	20,36	20,40	20,42	20,40	20,36	20,39	20,38	20,38	20,37	20,40	20,37	20,40	20,43	20,40	20,37	20,31	20,38	20,34	20,37	20,42	20,35	20,38	20,39	20,33	20,37	20,38	20,31	20,32	20,41	20,43	20,42	20,43	20,46	20,43	20,43	20,36	20,41	20,40	20,43	20,40	20,42	20,45	20,40	20,35	20,42	20,43	20,42	20,40	20,36	20,40	20,40	20,46	20,46	20,40	20,41	20,42	20,43	20,38	20,38	20,44	20,48	20,52	20,44	20,40	20,39	20,41	20,39	20,42	20,42	20,36	20,34	20,30	20,35	20,39	20,44	20,43	20,39	20,42	20,38	20,35	20,33	20,42	20,46	20,44	20,38	20,38	20,41	20,39	20,35	20,43	20,36	20,43	20,36	20,41	20,49	20,42	20,38	20,40	20,36	20,37	20,33	20,44	20,46	20,43	20,37	20,39	20,38	20,34	20,36	20,39	20,44	20,46	20,45	20,34	20,38	20,47	20,43	20,48	20,41	20,38	20,39	20,35	20,38	20,35	20,39	20,45	20,40	20,39	20,39	20,45	20,44	20,34	20,33	20,36	20,49	20,41	20,33	20,31	20,25	20,34	20,46	20,42	20,36	20,44	20,40	20,28	20,35	20,38	20,33	20,36	20,41	20,39	20,42	20,38	20,34	20,36	20,40	20,38	20,37	20,31	20,29	20,40	20,39	20,44	20,37	20,30	20,35	20,38	20,37	20,41	20,38	20,34	20,36	20,40	20,38	20,33	20,34	20,42	20,34	20,38	20,34	20,31	20,32	20,37	20,38	20,38	20,35	20,32	20,41	20,40	20,38	20,32	20,35	20,32	20,32	20,35	20,36	20,37	20,41	20,39	20,26	20,34	20,31	20,33	20,32	20,38	20,36	20,28	20,33	20,42	20,37	20,28	20,31	20,32	20,23	20,38	20,44	20,35	20,34	20,41	20,31	20,34	20,32	20,33	20,34	20,34	20,41	20,36	20,33	20,40	20,27	20,30	20,31	20,38	20,46	20,42	20,40	20,38	20,35	20,47	20,34	20,21	20,24	20,27	20,27	20,34	20,27	20,19	20,22	20,27	20,28	20,26	20,24	20,25	20,22	20,27	20,38	20,40	20,39	20,39	20,24	20,25	20,30	20,27	20,27	20,37	20,41	20,31	20,30	20,33	20,32	20,27	20,29	20,25	20,28	20,26	20,30	20,37	20,26	20,28	20,30	20,22	20,25	20,30	20,30	20,23	20,25	20,27	20,31	20,35	20,31	20,21	20,25	20,24	20,21	20,31	20,19	20,35	20,34	20,21	20,20	20,19	
20,17	20,28	20,29	20,21	20,28	20,17	20,18	20,23	20,24	20,32	20,33	20,27	20,28	20,29	20,28	20,29	20,17	20,13	20,28	20,34	20,30	20,29	20,24	20,39	20,37	20,33	20,30	20,25	20,33	20,38	20,24	20,31	20,34	20,29	20,27	20,32	20,30	20,29	20,22	20,27	20,30	20,33	20,30	20,25	20,26	20,29	20,22	20,21	20,20	20,30	20,28	20,29	20,33	20,37	20,33	20,23	20,27	20,31	20,34	20,36	20,33	20,34	20,42	20,39	20,23	20,20	20,20	20,31	20,38	20,25	20,32	20,38	20,36	20,39	20,36	20,35	20,33	20,34	20,49	20,40	20,31	20,32	20,29	20,34	20,29	20,20	20,25	20,33	20,32	20,38	20,38	20,31	20,34	20,40	20,45	20,34	20,34	20,33	20,33	20,40	20,33	20,22	20,20	20,33	20,37	20,29	20,19	20,23	20,32	20,36	20,39	20,36	20,27	20,32	20,41	20,38	20,35	20,31	20,36	20,31	20,32	20,45	20,48	20,38	20,30	20,49	20,44	20,40	20,40	20,35	20,35	20,33	20,40	20,34	20,36	20,35	20,30	20,36	20,28	20,38	20,40	20,37	20,33	20,35	20,35	20,42	20,35	20,40	20,39	20,43	20,43	20,33	20,36	20,38	20,43	20,42	20,37	20,36	20,43	20,45	20,37	20,37	20,44	20,37	20,30	20,37	20,38	20,36	20,43	20,48	20,35	20,37	20,37	20,33	20,33	20,49	20,36	20,40	20,37	20,35	20,38	20,37	20,43	20,37	20,36	20,38	20,30	20,32	20,34	20,36	20,38	20,38	20,37	20,38	20,41	20,47	20,38	20,34	20,33	20,36	20,36	20,30	20,42	20,45	20,39	20,35	20,34	20,32	20,35	20,39	20,47	20,46	20,40	20,41	20,49	20,43	20,44	20,43	20,35	20,43	20,47	20,43	20,45	20,44	20,44	20,46	20,47	20,38	20,40	20,48	20,51	20,45	20,33	20,33	20,28	20,41	20,41	20,43	20,40	20,40	20,35	20,35	20,42	20,46	20,36	20,41	20,42	20,48	20,48	20,51	20,45	20,47	20,39	20,36	20,33	20,46	20,47	20,44	20,46	20,48	20,42	20,47	20,44	20,38	20,44	20,45	20,45	20,49	20,48	20,41	20,38	20,30	20,34	20,40	20,42	20,40	20,43	20,43	20,38	20,43	20,43	20,37	20,25	20,33	20,47	20,53	20,39	20,39	20,41	20,36	20,38	20,46	20,50	20,33	20,33	20,36	20,42	20,38	20,37	20,37	20,38	20,39	20,39	20,45	20,39	20,28	20,28	20,38	20,39	20,36	20,35	20,37	20,36	20,33	20,44	20,48	20,37	20,34	20,43	20,38	20,45	20,45	20,33	20,31	20,34	20,43	20,40	20,37	20,36	20,38	20,35	20,46	20,48	20,35	20,43	20,52	20,47	20,47	20,37	20,35	20,40	20,37	20,26	20,41	20,43	20,40	20,39	20,35	20,44	20,45	20,45	20,39	20,33	20,36	20,41	20,40	20,41	20,40	20,37	20,45	20,42	20,33	20,37	20,41	20,36	20,40	20,38	20,41	20,42	20,48	20,55	20,39	20,38	20,33	20,40	20,35	20,36	20,34	20,40	20,40	20,42	20,38	20,40	20,51	20,48	20,40	20,37	20,40	20,43	20,51	20,46	20,37	20,44	20,45	20,46	20,35	20,31	20,40	20,43	20,49	20,43	20,41	20,37	20,37	20,37	20,34	20,32	20,33	20,35	20,34	20,36	20,38	20,45	20,40	20,36	20,41	20,37	20,37	20,35	20,32	20,45	20,43	20,34	20,42	20,47	20,42	20,33	20,39	20,43	20,48	20,46	20,35	20,41	20,50	20,39	20,36	20,38	20,39	20,39	20,45	20,40	20,40	20,42	20,39	20,41	20,36	20,37	20,40	20,38	20,45	20,41	20,35	20,31	20,36	20,43	20,49	20,40	20,35	20,40	20,36	20,35	20,33	20,39	20,42	20,44	20,37	20,40	20,38	20,40	20,35	20,35	20,40	20,40	20,40	20,33	20,28	20,20	20,32	20,37	20,33	20,36	20,41	20,32	20,29	20,25	20,37	20,40	20,33	20,34	20,35	20,39	20,42	20,44	20,36	20,38	20,42	20,33	20,30	20,25	20,37	20,32	20,35	20,37	20,32	20,35	20,33	20,37	20,36	20,31	20,41	20,42	20,37	20,35	20,39	20,29	20,34	20,43	20,39	20,40	20,32	20,29	20,35	20,42	20,42	20,36	20,34	20,39	20,43	20,41	20,37	20,33	20,30	20,34	20,35	20,27	20,36	20,40	20,40	20,25	20,31	20,34	20,27	20,26	20,31	20,34	20,37	20,41	20,44	20,40	20,25	20,38	20,33	20,17	20,28	20,46	20,37	20,43	20,42	20,28	20,37	20,38	20,28	20,32	20,32	20,43	20,42	20,40	20,38	20,24	20,27	20,34	20,35	20,42	20,40	20,39	20,31	20,22	20,29	20,30	20,24	20,29	20,30	20,23	20,28	20,28	20,30	20,26	20,22	20,27	20,28	20,26	20,27	20,28	20,31	20,37	20,27	20,36	20,39	20,29	20,24	20,29	20,23	20,34	20,33	20,41	20,32	20,33	20,37	20,40	20,31	20,27	20,29	20,27	20,28	20,24	20,26	20,32	20,34	20,28	20,25	20,20	20,26	20,29	20,23	20,21	20,30	20,22	20,33	20,33	20,16	20,19	20,25	20,22	20,27	20,17	20,23	20,30	20,19	20,15	20,19	
20,14	20,16	20,25	20,27	20,27	20,21	20,18	20,35	20,33	20,28	20,37	20,31	20,27	20,21	20,27	20,31	20,27	20,21	20,21	20,37	20,37	20,27	20,26	20,40	20,29	20,30	20,36	20,35	20,33	20,32	20,26	20,32	20,30	20,26	20,27	20,28	20,26	20,21	20,22	20,36	20,39	20,21	20,32	20,30	20,25	20,26	20,28	20,24	20,27	20,32	20,31	20,32	20,38	20,38	20,32	20,27	20,23	20,30	20,35	20,38	20,37	20,42	20,38	20,39	20,27	20,20	20,27	20,26	20,34	20,28	20,30	20,41	20,34	20,41	20,44	20,34	20,40	20,40	20,38	20,48	20,47	20,35	20,27	20,37	20,28	20,25	20,24	20,36	20,36	20,42	20,42	20,31	20,42	20,35	20,38	20,40	20,29	20,40	20,41	20,33	20,35	20,31	20,22	20,34	20,33	20,32	20,22	20,26	20,35	20,42	20,36	20,31	20,32	20,30	20,33	20,38	20,23	20,25	20,34	20,28	20,26	20,37	20,43	20,37	20,24	20,46	20,51	20,36	20,42	20,35	20,38	20,48	20,45	20,46	20,38	20,38	20,28	20,31	20,37	20,42	20,35	20,42	20,43	20,43	20,40	20,41	20,34	20,42	20,40	20,41	20,47	20,41	20,37	20,39	20,38	20,42	20,40	20,37	20,42	20,40	20,30	20,28	20,42	20,42	20,30	20,34	20,37	20,44	20,45	20,43	20,38	20,37	20,37	20,32	20,35	20,46	20,44	20,36	20,31	20,36	20,39	20,38	20,44	20,39	20,38	20,36	20,38	20,44	20,37	20,34	20,34	20,33	20,37	20,32	20,44	20,50	20,38	20,36	20,32	20,34	20,42	20,43	20,39	20,43	20,34	20,38	20,35	20,40	20,36	20,42	20,42	20,45	20,42	20,40	20,42	20,39	20,44	20,43	20,34	20,41	20,43	20,38	20,36	20,41	20,34	20,39	20,46	20,45	20,32	20,38	20,43	20,46	20,37	20,42	20,43	20,47	20,49	20,37	20,43	20,41	20,38	20,32	20,39	20,52	20,37	20,38	20,48	20,47	20,46	20,45	20,41	20,37	20,40	20,41	20,32	20,40	20,40	20,40	20,47	20,45	20,37	20,35	20,39	20,35	20,41	20,47	20,45	20,47	20,38	20,41	20,43	20,36	20,36	20,35	20,41	20,46	20,38	20,35	20,36	20,38	20,39	20,41	20,31	20,35	20,47	20,44	20,36	20,35	20,43	20,43	20,30	20,33	20,40	20,32	20,32	20,34	20,37	20,36	20,39	20,38	20,35	20,32	20,33	20,36	20,42	20,35	20,31	20,44	20,40	20,41	20,38	20,38	20,41	20,35	20,48	20,47	20,42	20,32	20,39	20,41	20,42	20,45	20,43	20,29	20,36	20,44	20,40	20,41	20,41	20,41	20,37	20,48	20,38	20,31	20,34	20,44	20,47	20,44	20,34	20,37	20,41	20,42	20,30	20,35	20,40	20,38	20,38	20,34	20,38	20,41	20,39	20,30	20,36	20,36	20,49	20,38	20,41	20,44	20,43	20,40	20,46	20,41	20,32	20,42	20,39	20,39	20,43	20,42	20,46	20,49	20,53	20,47	20,46	20,40	20,37	20,36	20,32	20,40	20,40	20,41	20,37	20,36	20,35	20,39	20,49	20,45	20,42	20,48	20,45	20,41	20,36	20,34	20,41	20,40	20,47	20,44	20,36	20,35	20,38	20,46	20,42	20,45	20,38	20,31	20,39	20,43	20,36	20,35	20,39	20,35	20,32	20,41	20,38	20,31	20,34	20,40	20,35	20,35	20,39	20,32	20,44	20,51	20,35	20,35	20,41	20,39	20,42	20,47	20,39	20,40	20,38	20,34	20,37	20,47	20,37	20,34	20,38	20,46	20,40	20,39	20,37	20,30	20,36	20,38	20,42	20,38	20,38	20,42	20,42	20,40	20,40	20,34	20,35	20,36	20,41	20,41	20,33	20,30	20,31	20,31	20,36	20,37	20,37	20,40	20,39	20,33	20,32	20,39	20,37	20,38	20,48	20,42	20,35	20,31	20,34	20,30	20,32	20,26	20,31	20,22	20,31	20,45	20,33	20,25	20,35	20,40	20,44	20,35	20,35	20,38	20,40	20,39	20,46	20,38	20,31	20,33	20,32	20,20	20,27	20,34	20,29	20,28	20,24	20,22	20,33	20,28	20,34	20,36	20,34	20,42	20,50	20,45	20,27	20,26	20,33	20,36	20,37	20,39	20,32	20,26	20,30	20,32	20,36	20,38	20,36	20,27	20,37	20,44	20,43	20,38	20,36	20,35	20,37	20,33	20,39	20,41	20,37	20,40	20,30	20,32	20,47	20,32	20,31	20,32	20,38	20,34	20,35	20,32	20,39	20,27	20,33	20,34	20,27	20,28	20,37	20,32	20,29	20,41	20,33	20,30	20,30	20,34	20,34	20,39	20,32	20,30	20,37	20,38	20,31	20,24	20,23	20,29	20,39	20,33	20,26	20,22	20,19	20,27	20,29	20,25	20,32	20,37	20,27	20,31	20,30	20,33	20,33	20,28	20,25	20,28	20,24	20,29	20,25	20,23	20,23	20,28	20,30	20,26	20,22	20,21	20,27	20,23	20,22	20,16	20,30	20,32	20,27	20,32	20,41	20,31	20,25	20,24	20,27	20,18	20,27	20,27	20,22	20,29	20,28	20,17	20,17	20,24	20,29	20,35	20,24	20,25	20,22	20,24	20,28	20,13	20,17	20,22	20,17	20,20	20,15	20,20	20,24	20,16	20,22	20,22	
20,24	20,23	20,23	20,13	20,23	20,19	20,26	20,27	20,27	20,26	20,25	20,31	20,25	20,26	20,30	20,29	20,18	20,22	20,34	20,42	20,26	20,23	20,26	20,38	20,35	20,30	20,34	20,28	20,32	20,34	20,30	20,32	20,30	20,24	20,31	20,28	20,24	20,15	20,22	20,36	20,44	20,32	20,18	20,29	20,32	20,37	20,27	20,32	20,40	20,37	20,30	20,33	20,42	20,38	20,33	20,37	20,35	20,27	20,35	20,41	20,34	20,43	20,48	20,48	20,32	20,38	20,35	20,29	20,36	20,30	20,35	20,43	20,35	20,45	20,42	20,34	20,32	20,42	20,44	20,45	20,40	20,27	20,31	20,41	20,39	20,29	20,29	20,28	20,33	20,44	20,49	20,36	20,35	20,37	20,38	20,41	20,38	20,43	20,48	20,37	20,28	20,36	20,36	20,33	20,29	20,27	20,30	20,37	20,33	20,27	20,36	20,34	20,33	20,35	20,35	20,42	20,33	20,24	20,31	20,29	20,28	20,32	20,38	20,39	20,29	20,38	20,41	20,33	20,36	20,38	20,31	20,44	20,43	20,46	20,47	20,36	20,31	20,30	20,30	20,46	20,37	20,31	20,41	20,45	20,33	20,32	20,34	20,43	20,38	20,41	20,46	20,43	20,36	20,41	20,40	20,37	20,35	20,40	20,44	20,34	20,29	20,34	20,41	20,49	20,38	20,35	20,36	20,44	20,50	20,40	20,38	20,43	20,40	20,34	20,37	20,44	20,37	20,35	20,39	20,40	20,39	20,44	20,38	20,32	20,34	20,38	20,44	20,46	20,36	20,36	20,33	20,40	20,43	20,43	20,42	20,47	20,39	20,34	20,34	20,36	20,44	20,47	20,41	20,32	20,36	20,36	20,35	20,42	20,41	20,42	20,44	20,37	20,34	20,39	20,40	20,40	20,43	20,47	20,39	20,44	20,42	20,35	20,33	20,39	20,35	20,41	20,41	20,38	20,36	20,32	20,43	20,44	20,39	20,41	20,37	20,38	20,42	20,43	20,39	20,40	20,44	20,45	20,44	20,49	20,42	20,37	20,45	20,44	20,44	20,52	20,46	20,40	20,42	20,41	20,38	20,41	20,46	20,47	20,51	20,42	20,32	20,33	20,26	20,32	20,36	20,47	20,43	20,42	20,41	20,43	20,44	20,39	20,35	20,38	20,43	20,42	20,47	20,39	20,41	20,44	20,36	20,44	20,34	20,35	20,50	20,44	20,41	20,36	20,36	20,43	20,35	20,36	20,39	20,25	20,27	20,36	20,42	20,35	20,32	20,38	20,42	20,35	20,33	20,38	20,42	20,45	20,46	20,47	20,44	20,47	20,44	20,41	20,44	20,42	20,43	20,45	20,40	20,41	20,41	20,39	20,46	20,48	20,45	20,31	20,31	20,45	20,43	20,48	20,41	20,37	20,46	20,44	20,33	20,25	20,33	20,37	20,49	20,47	20,38	20,41	20,43	20,49	20,43	20,36	20,44	20,39	20,39	20,44	20,40	20,42	20,42	20,37	20,38	20,41	20,40	20,35	20,35	20,48	20,50	20,41	20,48	20,47	20,44	20,47	20,42	20,43	20,39	20,42	20,50	20,48	20,41	20,37	20,46	20,51	20,47	20,34	20,32	20,42	20,50	20,39	20,44	20,41	20,38	20,32	20,41	20,43	20,36	20,39	20,43	20,36	20,38	20,39	20,44	20,37	20,45	20,46	20,38	20,37	20,39	20,43	20,41	20,41	20,46	20,38	20,33	20,31	20,33	20,35	20,33	20,40	20,37	20,45	20,45	20,29	20,36	20,44	20,41	20,37	20,32	20,30	20,37	20,49	20,41	20,34	20,38	20,40	20,45	20,49	20,45	20,35	20,36	20,33	20,32	20,47	20,46	20,37	20,34	20,31	20,42	20,46	20,34	20,36	20,35	20,40	20,42	20,41	20,35	20,47	20,45	20,43	20,42	20,45	20,42	20,43	20,43	20,46	20,42	20,43	20,40	20,42	20,38	20,33	20,37	20,35	20,35	20,30	20,32	20,32	20,42	20,35	20,40	20,37	20,43	20,27	20,26	20,31	20,32	20,33	20,31	20,26	20,31	20,40	20,32	20,28	20,36	20,38	20,40	20,30	20,30	20,37	20,38	20,36	20,43	20,33	20,31	20,35	20,35	20,23	20,27	20,42	20,40	20,39	20,28	20,31	20,45	20,40	20,31	20,37	20,37	20,39	20,40	20,44	20,31	20,21	20,32	20,40	20,35	20,34	20,30	20,23	20,28	20,29	20,44	20,47	20,39	20,36	20,30	20,37	20,42	20,39	20,35	20,39	20,42	20,32	20,40	20,40	20,34	20,35	20,37	20,32	20,43	20,44	20,37	20,29	20,27	20,44	20,43	20,34	20,34	20,33	20,35	20,39	20,32	20,36	20,27	20,30	20,25	20,38	20,34	20,24	20,29	20,39	20,38	20,41	20,28	20,21	20,35	20,31	20,19	20,31	20,27	20,15	20,22	20,42	20,31	20,22	20,28	20,34	20,32	20,28	20,36	20,38	20,37	20,37	20,30	20,24	20,34	20,28	20,33	20,37	20,31	20,26	20,33	20,30	20,24	20,21	20,28	20,29	20,28	20,24	20,28	20,25	20,25	20,24	20,31	20,27	20,21	20,23	20,34	20,38	20,34	20,29	20,28	20,22	20,24	20,32	20,26	20,28	20,26	20,19	20,24	20,26	20,32	20,30	20,25	20,24	20,26	20,29	20,24	20,18	20,22	20,19	20,23	20,29	20,23	20,24	20,33	20,19	20,24	20,25	
20,35	20,30	20,27	20,27	20,27	20,20	20,20	20,30	20,22	20,29	20,23	20,30	20,35	20,25	20,25	20,28	20,22	20,13	20,30	20,44	20,29	20,26	20,23	20,27	20,36	20,26	20,30	20,28	20,23	20,32	20,42	20,35	20,28	20,22	20,30	20,34	20,34	20,26	20,30	20,36	20,35	20,35	20,30	20,23	20,29	20,47	20,34	20,33	20,45	20,37	20,34	20,26	20,28	20,38	20,42	20,47	20,39	20,36	20,34	20,32	20,27	20,35	20,36	20,39	20,38	20,36	20,35	20,31	20,41	20,25	20,27	20,40	20,38	20,40	20,38	20,30	20,30	20,45	20,44	20,47	20,31	20,28	20,37	20,37	20,34	20,26	20,28	20,34	20,37	20,38	20,48	20,34	20,27	20,40	20,42	20,39	20,41	20,40	20,42	20,43	20,23	20,30	20,40	20,46	20,38	20,32	20,34	20,42	20,35	20,32	20,36	20,39	20,34	20,29	20,40	20,38	20,39	20,33	20,32	20,30	20,28	20,33	20,37	20,39	20,37	20,41	20,42	20,32	20,28	20,37	20,37	20,33	20,38	20,42	20,44	20,38	20,29	20,38	20,32	20,41	20,35	20,35	20,41	20,39	20,36	20,31	20,36	20,49	20,42	20,40	20,43	20,39	20,33	20,38	20,41	20,38	20,37	20,36	20,44	20,38	20,36	20,35	20,36	20,46	20,36	20,30	20,34	20,46	20,50	20,40	20,38	20,43	20,46	20,41	20,43	20,48	20,41	20,43	20,49	20,40	20,31	20,34	20,34	20,23	20,36	20,48	20,42	20,38	20,34	20,37	20,32	20,38	20,45	20,45	20,46	20,42	20,36	20,29	20,27	20,30	20,40	20,40	20,39	20,36	20,32	20,32	20,34	20,38	20,40	20,47	20,42	20,40	20,38	20,41	20,49	20,49	20,45	20,40	20,41	20,47	20,41	20,39	20,36	20,33	20,33	20,42	20,53	20,43	20,40	20,44	20,43	20,36	20,33	20,37	20,33	20,35	20,42	20,43	20,35	20,39	20,40	20,40	20,49	20,45	20,38	20,30	20,41	20,48	20,50	20,53	20,43	20,39	20,42	20,42	20,42	20,42	20,37	20,45	20,53	20,47	20,32	20,41	20,40	20,44	20,47	20,51	20,42	20,37	20,36	20,42	20,46	20,38	20,34	20,35	20,45	20,47	20,35	20,40	20,45	20,45	20,40	20,41	20,39	20,40	20,46	20,42	20,39	20,35	20,39	20,43	20,39	20,46	20,40	20,36	20,35	20,44	20,45	20,43	20,40	20,31	20,34	20,41	20,42	20,40	20,38	20,41	20,43	20,50	20,45	20,42	20,40	20,44	20,45	20,37	20,36	20,40	20,40	20,42	20,43	20,37	20,41	20,47	20,43	20,34	20,39	20,44	20,47	20,38	20,39	20,38	20,45	20,37	20,34	20,32	20,38	20,56	20,47	20,51	20,43	20,44	20,51	20,46	20,42	20,41	20,41	20,43	20,40	20,46	20,44	20,44	20,51	20,48	20,40	20,40	20,41	20,38	20,39	20,42	20,41	20,37	20,44	20,45	20,41	20,47	20,47	20,49	20,49	20,35	20,41	20,48	20,45	20,35	20,43	20,43	20,44	20,41	20,36	20,43	20,51	20,43	20,44	20,50	20,46	20,42	20,39	20,44	20,39	20,40	20,45	20,40	20,37	20,42	20,36	20,38	20,39	20,39	20,39	20,43	20,39	20,43	20,41	20,43	20,46	20,45	20,38	20,35	20,35	20,31	20,29	20,28	20,41	20,46	20,44	20,39	20,36	20,39	20,43	20,45	20,40	20,33	20,37	20,46	20,48	20,39	20,44	20,46	20,42	20,37	20,49	20,44	20,32	20,36	20,39	20,39	20,42	20,41	20,28	20,32	20,34	20,42	20,37	20,40	20,43	20,42	20,39	20,42	20,38	20,42	20,40	20,38	20,41	20,44	20,47	20,43	20,43	20,43	20,38	20,42	20,42	20,44	20,45	20,41	20,42	20,37	20,38	20,43	20,42	20,34	20,32	20,34	20,47	20,43	20,39	20,33	20,31	20,30	20,25	20,31	20,41	20,28	20,23	20,33	20,38	20,34	20,36	20,40	20,41	20,33	20,31	20,36	20,39	20,41	20,40	20,37	20,34	20,34	20,32	20,31	20,27	20,41	20,41	20,38	20,34	20,34	20,46	20,48	20,39	20,36	20,34	20,35	20,45	20,42	20,40	20,33	20,25	20,38	20,36	20,33	20,35	20,37	20,29	20,31	20,35	20,46	20,50	20,39	20,39	20,27	20,39	20,38	20,31	20,29	20,32	20,32	20,39	20,44	20,39	20,42	20,41	20,38	20,35	20,34	20,30	20,35	20,31	20,37	20,40	20,34	20,39	20,27	20,35	20,36	20,26	20,33	20,33	20,31	20,32	20,39	20,38	20,25	20,24	20,29	20,30	20,39	20,44	20,31	20,28	20,31	20,23	20,33	20,34	20,22	20,22	20,39	20,40	20,30	20,31	20,40	20,40	20,33	20,36	20,37	20,33	20,29	20,27	20,27	20,29	20,28	20,30	20,32	20,31	20,26	20,29	20,34	20,32	20,27	20,31	20,37	20,28	20,29	20,30	20,21	20,26	20,17	20,33	20,22	20,11	20,22	20,25	20,29	20,35	20,29	20,27	20,33	20,35	20,28	20,24	20,16	20,16	20,21	20,32	20,26	20,30	20,28	20,26	20,22	20,27	20,34	20,24	20,20	20,29	20,25	20,25	20,31	20,24	20,32	20,34	20,23	20,30	20,31	
20,37	20,26	20,23	20,28	20,30	20,21	20,18	20,23	20,25	20,30	20,27	20,31	20,37	20,31	20,22	20,28	20,32	20,28	20,23	20,32	20,25	20,35	20,31	20,32	20,24	20,23	20,27	20,24	20,21	20,31	20,41	20,44	20,35	20,30	20,32	20,42	20,36	20,41	20,34	20,29	20,22	20,32	20,32	20,31	20,32	20,44	20,36	20,28	20,42	20,26	20,35	20,39	20,40	20,42	20,44	20,38	20,31	20,40	20,43	20,36	20,27	20,29	20,36	20,44	20,29	20,22	20,26	20,25	20,31	20,33	20,30	20,36	20,38	20,39	20,35	20,34	20,33	20,52	20,44	20,45	20,40	20,37	20,45	20,41	20,33	20,31	20,33	20,44	20,43	20,41	20,40	20,37	20,39	20,43	20,50	20,44	20,47	20,40	20,40	20,38	20,35	20,26	20,31	20,38	20,45	20,43	20,31	20,36	20,41	20,37	20,40	20,48	20,49	20,39	20,41	20,27	20,29	20,30	20,29	20,36	20,29	20,36	20,46	20,46	20,35	20,39	20,46	20,46	20,29	20,32	20,45	20,31	20,45	20,50	20,38	20,38	20,28	20,30	20,38	20,40	20,39	20,43	20,44	20,35	20,34	20,31	20,35	20,44	20,48	20,33	20,34	20,40	20,36	20,33	20,35	20,38	20,32	20,32	20,38	20,43	20,34	20,41	20,38	20,41	20,36	20,35	20,38	20,48	20,56	20,49	20,38	20,41	20,36	20,35	20,41	20,44	20,38	20,40	20,37	20,31	20,36	20,31	20,30	20,29	20,35	20,40	20,41	20,35	20,35	20,36	20,33	20,34	20,32	20,38	20,43	20,46	20,39	20,32	20,34	20,33	20,40	20,42	20,41	20,30	20,25	20,33	20,37	20,37	20,44	20,43	20,40	20,45	20,45	20,43	20,48	20,46	20,51	20,37	20,46	20,49	20,44	20,44	20,38	20,40	20,37	20,35	20,38	20,44	20,44	20,43	20,38	20,33	20,31	20,35	20,36	20,37	20,46	20,44	20,35	20,42	20,33	20,32	20,39	20,43	20,44	20,38	20,38	20,45	20,47	20,51	20,41	20,33	20,42	20,43	20,41	20,40	20,42	20,46	20,54	20,42	20,36	20,39	20,44	20,52	20,47	20,47	20,41	20,42	20,35	20,42	20,44	20,37	20,37	20,35	20,44	20,49	20,42	20,38	20,42	20,44	20,39	20,33	20,32	20,42	20,49	20,48	20,41	20,33	20,36	20,40	20,42	20,36	20,41	20,36	20,45	20,44	20,46	20,41	20,41	20,35	20,33	20,40	20,41	20,40	20,42	20,37	20,33	20,47	20,44	20,44	20,35	20,33	20,38	20,39	20,38	20,29	20,39	20,48	20,49	20,44	20,44	20,47	20,47	20,42	20,45	20,45	20,45	20,41	20,36	20,47	20,47	20,41	20,39	20,42	20,39	20,47	20,46	20,46	20,43	20,41	20,46	20,45	20,37	20,40	20,41	20,40	20,39	20,32	20,38	20,47	20,54	20,52	20,39	20,38	20,41	20,45	20,42	20,38	20,36	20,34	20,46	20,47	20,41	20,40	20,40	20,40	20,42	20,40	20,45	20,45	20,47	20,41	20,45	20,39	20,35	20,39	20,41	20,36	20,47	20,36	20,40	20,46	20,43	20,44	20,45	20,40	20,45	20,52	20,43	20,41	20,41	20,43	20,35	20,35	20,42	20,40	20,42	20,49	20,43	20,35	20,42	20,53	20,48	20,51	20,49	20,42	20,45	20,35	20,39	20,37	20,39	20,40	20,43	20,44	20,37	20,33	20,40	20,46	20,42	20,42	20,37	20,43	20,39	20,40	20,37	20,37	20,34	20,33	20,39	20,39	20,39	20,32	20,42	20,45	20,43	20,42	20,34	20,33	20,44	20,38	20,43	20,51	20,46	20,39	20,39	20,41	20,39	20,39	20,43	20,45	20,44	20,37	20,43	20,50	20,44	20,42	20,34	20,27	20,39	20,43	20,47	20,43	20,47	20,44	20,34	20,37	20,46	20,47	20,37	20,35	20,38	20,39	20,37	20,36	20,40	20,38	20,29	20,31	20,41	20,39	20,27	20,33	20,38	20,40	20,41	20,42	20,30	20,33	20,32	20,33	20,34	20,39	20,40	20,40	20,46	20,39	20,32	20,33	20,30	20,32	20,31	20,31	20,36	20,33	20,37	20,35	20,41	20,43	20,33	20,33	20,38	20,42	20,36	20,29	20,28	20,29	20,37	20,40	20,45	20,39	20,37	20,35	20,35	20,36	20,44	20,43	20,42	20,33	20,35	20,34	20,28	20,41	20,39	20,33	20,32	20,34	20,40	20,41	20,39	20,32	20,20	20,26	20,28	20,31	20,41	20,38	20,32	20,34	20,44	20,33	20,26	20,39	20,30	20,26	20,31	20,33	20,43	20,41	20,33	20,29	20,24	20,27	20,30	20,38	20,37	20,29	20,36	20,33	20,26	20,39	20,35	20,25	20,29	20,41	20,38	20,29	20,30	20,26	20,33	20,33	20,33	20,31	20,25	20,36	20,26	20,27	20,31	20,28	20,22	20,24	20,30	20,29	20,33	20,33	20,38	20,36	20,35	20,31	20,33	20,25	20,24	20,24	20,37	20,27	20,35	20,30	20,16	20,29	20,34	20,26	20,34	20,26	20,26	20,29	20,28	20,32	20,15	20,12	20,20	20,20	20,30	20,37	20,29	20,21	20,19	20,24	20,26	20,22	20,29	20,21	20,23	20,24	20,29	20,36	20,32	20,27	20,32	20,28	20,33	20,40	
20,33	20,24	20,22	20,28	20,31	20,25	20,29	20,24	20,12	20,16	20,34	20,31	20,22	20,25	20,22	20,32	20,28	20,30	20,34	20,27	20,26	20,31	20,37	20,34	20,26	20,21	20,31	20,26	20,17	20,27	20,44	20,43	20,34	20,30	20,33	20,37	20,41	20,40	20,35	20,37	20,29	20,31	20,36	20,27	20,31	20,35	20,28	20,26	20,30	20,34	20,42	20,39	20,41	20,45	20,44	20,31	20,27	20,34	20,40	20,34	20,26	20,34	20,36	20,48	20,39	20,30	20,32	20,26	20,29	20,34	20,46	20,41	20,38	20,39	20,33	20,33	20,32	20,39	20,55	20,49	20,45	20,35	20,38	20,43	20,42	20,36	20,35	20,34	20,40	20,42	20,47	20,35	20,44	20,37	20,40	20,50	20,56	20,47	20,38	20,40	20,41	20,39	20,31	20,31	20,40	20,46	20,34	20,27	20,35	20,35	20,39	20,38	20,42	20,40	20,48	20,34	20,28	20,33	20,37	20,37	20,30	20,39	20,41	20,52	20,41	20,30	20,42	20,44	20,37	20,28	20,45	20,50	20,47	20,48	20,35	20,37	20,34	20,36	20,34	20,45	20,46	20,47	20,45	20,35	20,36	20,34	20,38	20,51	20,42	20,32	20,25	20,40	20,46	20,47	20,37	20,31	20,35	20,30	20,37	20,44	20,37	20,35	20,38	20,45	20,39	20,35	20,41	20,37	20,48	20,43	20,29	20,33	20,35	20,36	20,36	20,45	20,41	20,36	20,38	20,39	20,42	20,36	20,37	20,34	20,36	20,31	20,38	20,40	20,31	20,38	20,31	20,30	20,34	20,31	20,38	20,48	20,42	20,43	20,33	20,36	20,43	20,43	20,45	20,33	20,26	20,29	20,29	20,34	20,40	20,43	20,48	20,52	20,43	20,36	20,41	20,48	20,50	20,44	20,44	20,46	20,44	20,50	20,44	20,38	20,43	20,46	20,33	20,39	20,41	20,40	20,39	20,40	20,39	20,37	20,34	20,38	20,44	20,46	20,37	20,47	20,43	20,39	20,40	20,41	20,40	20,45	20,43	20,41	20,46	20,43	20,34	20,35	20,41	20,43	20,45	20,48	20,49	20,53	20,44	20,42	20,38	20,35	20,35	20,41	20,46	20,44	20,41	20,42	20,39	20,42	20,43	20,36	20,36	20,41	20,44	20,42	20,36	20,32	20,39	20,44	20,34	20,35	20,37	20,39	20,48	20,48	20,42	20,40	20,34	20,43	20,38	20,30	20,35	20,38	20,49	20,51	20,45	20,42	20,40	20,42	20,35	20,38	20,37	20,32	20,41	20,45	20,36	20,47	20,44	20,44	20,38	20,34	20,36	20,37	20,42	20,37	20,43	20,50	20,45	20,37	20,42	20,39	20,43	20,40	20,43	20,43	20,42	20,32	20,32	20,45	20,43	20,42	20,37	20,41	20,41	20,32	20,40	20,44	20,35	20,40	20,46	20,51	20,40	20,42	20,40	20,37	20,36	20,30	20,39	20,43	20,45	20,43	20,37	20,40	20,40	20,39	20,46	20,41	20,41	20,37	20,43	20,43	20,42	20,44	20,39	20,33	20,39	20,40	20,48	20,44	20,41	20,36	20,43	20,44	20,39	20,41	20,42	20,42	20,49	20,40	20,29	20,43	20,38	20,49	20,48	20,37	20,41	20,47	20,43	20,45	20,43	20,46	20,40	20,35	20,43	20,50	20,45	20,45	20,43	20,40	20,38	20,45	20,42	20,51	20,52	20,47	20,40	20,37	20,36	20,35	20,34	20,36	20,46	20,45	20,42	20,39	20,39	20,49	20,46	20,38	20,37	20,36	20,38	20,45	20,43	20,33	20,30	20,33	20,40	20,40	20,41	20,40	20,35	20,35	20,37	20,38	20,34	20,34	20,43	20,45	20,38	20,44	20,37	20,31	20,38	20,40	20,35	20,43	20,36	20,42	20,42	20,42	20,37	20,48	20,48	20,42	20,38	20,36	20,31	20,37	20,42	20,42	20,44	20,40	20,36	20,37	20,39	20,51	20,43	20,40	20,38	20,39	20,35	20,42	20,36	20,33	20,40	20,42	20,47	20,44	20,37	20,32	20,35	20,44	20,43	20,36	20,37	20,32	20,25	20,32	20,35	20,32	20,27	20,36	20,44	20,35	20,40	20,34	20,33	20,36	20,34	20,37	20,34	20,33	20,33	20,26	20,37	20,41	20,37	20,45	20,41	20,36	20,36	20,26	20,24	20,28	20,33	20,37	20,36	20,38	20,33	20,35	20,39	20,36	20,38	20,39	20,37	20,41	20,43	20,37	20,29	20,43	20,45	20,26	20,26	20,24	20,27	20,31	20,38	20,30	20,19	20,30	20,39	20,32	20,37	20,32	20,29	20,35	20,41	20,34	20,28	20,33	20,30	20,30	20,33	20,41	20,37	20,38	20,35	20,22	20,29	20,34	20,37	20,34	20,27	20,29	20,34	20,39	20,31	20,31	20,32	20,30	20,26	20,30	20,38	20,27	20,27	20,23	20,32	20,30	20,34	20,31	20,26	20,30	20,30	20,34	20,33	20,26	20,26	20,24	20,30	20,31	20,30	20,35	20,33	20,29	20,33	20,30	20,37	20,29	20,20	20,23	20,30	20,31	20,34	20,24	20,14	20,24	20,34	20,23	20,35	20,29	20,27	20,27	20,31	20,26	20,20	20,25	20,28	20,24	20,29	20,30	20,28	20,21	20,19	20,25	20,26	20,30	20,30	20,30	20,16	20,12	20,25	20,34	20,29	20,29	20,28	20,34	20,36	20,37	
20,32	20,26	20,20	20,33	20,40	20,34	20,26	20,26	20,23	20,17	20,32	20,42	20,21	20,26	20,20	20,25	20,27	20,28	20,39	20,32	20,30	20,30	20,33	20,41	20,34	20,24	20,29	20,33	20,23	20,26	20,41	20,40	20,30	20,35	20,29	20,25	20,33	20,39	20,30	20,42	20,39	20,36	20,35	20,34	20,33	20,32	20,21	20,25	20,27	20,29	20,42	20,35	20,39	20,43	20,37	20,25	20,33	20,40	20,31	20,27	20,27	20,39	20,30	20,29	20,33	20,24	20,31	20,31	20,36	20,33	20,45	20,47	20,37	20,45	20,30	20,29	20,34	20,42	20,50	20,51	20,36	20,34	20,28	20,36	20,44	20,31	20,27	20,33	20,38	20,44	20,41	20,27	20,35	20,37	20,34	20,40	20,46	20,45	20,38	20,33	20,39	20,46	20,44	20,41	20,40	20,49	20,33	20,36	20,39	20,34	20,39	20,39	20,33	20,41	20,50	20,41	20,29	20,30	20,45	20,44	20,38	20,40	20,42	20,42	20,38	20,33	20,38	20,41	20,37	20,32	20,39	20,47	20,40	20,36	20,39	20,40	20,36	20,34	20,31	20,44	20,50	20,40	20,38	20,36	20,39	20,39	20,41	20,44	20,48	20,38	20,26	20,33	20,50	20,45	20,46	20,29	20,34	20,36	20,37	20,43	20,44	20,33	20,30	20,36	20,34	20,35	20,40	20,43	20,42	20,39	20,29	20,31	20,34	20,34	20,39	20,43	20,36	20,33	20,38	20,45	20,44	20,37	20,36	20,40	20,39	20,35	20,37	20,36	20,30	20,33	20,37	20,37	20,40	20,38	20,45	20,45	20,40	20,39	20,38	20,36	20,46	20,40	20,38	20,38	20,43	20,40	20,31	20,36	20,47	20,42	20,41	20,47	20,45	20,43	20,45	20,49	20,45	20,39	20,38	20,40	20,43	20,43	20,45	20,46	20,42	20,47	20,43	20,41	20,49	20,45	20,37	20,33	20,40	20,42	20,43	20,40	20,43	20,43	20,39	20,49	20,49	20,53	20,48	20,47	20,47	20,50	20,47	20,41	20,41	20,42	20,43	20,43	20,46	20,38	20,41	20,40	20,39	20,44	20,39	20,38	20,37	20,37	20,40	20,40	20,40	20,41	20,45	20,40	20,35	20,38	20,48	20,38	20,41	20,46	20,44	20,41	20,47	20,43	20,50	20,47	20,37	20,38	20,44	20,38	20,41	20,44	20,38	20,40	20,41	20,50	20,42	20,39	20,38	20,40	20,46	20,48	20,51	20,46	20,43	20,44	20,43	20,40	20,39	20,30	20,37	20,43	20,34	20,38	20,39	20,41	20,45	20,47	20,41	20,42	20,39	20,44	20,43	20,52	20,48	20,39	20,43	20,46	20,41	20,37	20,39	20,46	20,42	20,39	20,35	20,42	20,41	20,42	20,43	20,37	20,40	20,39	20,39	20,44	20,34	20,43	20,46	20,48	20,42	20,48	20,45	20,41	20,40	20,33	20,41	20,45	20,40	20,37	20,41	20,39	20,41	20,40	20,46	20,46	20,43	20,38	20,43	20,50	20,38	20,38	20,47	20,35	20,38	20,41	20,45	20,42	20,44	20,45	20,41	20,47	20,46	20,43	20,45	20,41	20,48	20,49	20,39	20,42	20,51	20,51	20,46	20,39	20,36	20,46	20,42	20,43	20,41	20,48	20,46	20,45	20,44	20,44	20,50	20,48	20,44	20,45	20,42	20,36	20,42	20,44	20,43	20,36	20,38	20,40	20,41	20,32	20,34	20,42	20,49	20,47	20,45	20,47	20,46	20,43	20,48	20,35	20,44	20,38	20,39	20,43	20,50	20,42	20,38	20,40	20,44	20,46	20,43	20,33	20,32	20,32	20,31	20,34	20,36	20,36	20,34	20,36	20,34	20,31	20,33	20,29	20,35	20,49	20,45	20,44	20,41	20,28	20,36	20,41	20,37	20,49	20,40	20,45	20,44	20,44	20,35	20,34	20,42	20,36	20,42	20,42	20,35	20,39	20,37	20,43	20,42	20,36	20,34	20,43	20,46	20,43	20,43	20,40	20,41	20,39	20,42	20,45	20,44	20,42	20,38	20,41	20,38	20,33	20,45	20,37	20,30	20,37	20,38	20,31	20,34	20,30	20,39	20,33	20,32	20,35	20,33	20,43	20,44	20,43	20,38	20,28	20,32	20,41	20,38	20,36	20,37	20,41	20,41	20,46	20,42	20,24	20,26	20,35	20,34	20,34	20,36	20,35	20,41	20,40	20,38	20,37	20,44	20,49	20,34	20,37	20,45	20,49	20,41	20,39	20,36	20,22	20,31	20,33	20,31	20,37	20,34	20,32	20,31	20,28	20,40	20,42	20,36	20,38	20,37	20,44	20,40	20,34	20,37	20,30	20,28	20,31	20,37	20,34	20,33	20,28	20,38	20,29	20,26	20,30	20,37	20,33	20,27	20,37	20,41	20,37	20,29	20,35	20,24	20,31	20,36	20,26	20,29	20,26	20,31	20,41	20,41	20,37	20,31	20,31	20,26	20,31	20,37	20,34	20,34	20,27	20,21	20,27	20,30	20,30	20,31	20,36	20,34	20,20	20,31	20,35	20,36	20,30	20,30	20,25	20,21	20,23	20,34	20,16	20,21	20,21	20,29	20,32	20,26	20,24	20,25	20,26	20,26	20,25	20,23	20,24	20,29	20,34	20,33	20,21	20,21	20,22	20,23	20,22	20,27	20,39	20,26	20,21	20,20	20,15	20,30	20,28	20,12	20,13	20,18	20,27	20,29	20,31	
20,37	20,25	20,20	20,30	20,25	20,23	20,20	20,24	20,34	20,32	20,31	20,35	20,29	20,28	20,30	20,26	20,27	20,25	20,29	20,34	20,26	20,20	20,28	20,44	20,40	20,36	20,34	20,34	20,31	20,27	20,39	20,42	20,37	20,28	20,28	20,32	20,37	20,35	20,30	20,35	20,43	20,44	20,39	20,35	20,33	20,36	20,26	20,20	20,22	20,29	20,34	20,42	20,42	20,40	20,43	20,31	20,40	20,42	20,40	20,33	20,30	20,35	20,37	20,33	20,28	20,31	20,35	20,38	20,38	20,38	20,36	20,40	20,40	20,48	20,32	20,29	20,36	20,48	20,48	20,47	20,38	20,31	20,38	20,31	20,41	20,40	20,27	20,29	20,41	20,40	20,32	20,26	20,34	20,46	20,43	20,41	20,39	20,34	20,39	20,34	20,37	20,43	20,47	20,40	20,42	20,41	20,36	20,41	20,47	20,42	20,42	20,37	20,38	20,47	20,57	20,45	20,33	20,31	20,40	20,39	20,37	20,40	20,47	20,39	20,39	20,45	20,42	20,39	20,45	20,30	20,38	20,44	20,31	20,31	20,40	20,42	20,34	20,35	20,39	20,47	20,45	20,35	20,38	20,40	20,39	20,41	20,45	20,37	20,38	20,35	20,34	20,38	20,40	20,42	20,45	20,38	20,36	20,33	20,38	20,37	20,43	20,39	20,38	20,43	20,32	20,33	20,39	20,45	20,46	20,43	20,36	20,42	20,36	20,32	20,41	20,41	20,36	20,37	20,38	20,40	20,35	20,40	20,39	20,41	20,47	20,38	20,40	20,37	20,32	20,36	20,37	20,37	20,35	20,38	20,51	20,46	20,36	20,41	20,39	20,41	20,53	20,44	20,44	20,45	20,44	20,45	20,41	20,37	20,43	20,46	20,43	20,43	20,46	20,51	20,47	20,42	20,42	20,44	20,42	20,47	20,39	20,40	20,41	20,47	20,48	20,44	20,45	20,56	20,53	20,45	20,44	20,33	20,38	20,52	20,49	20,46	20,45	20,43	20,44	20,51	20,49	20,48	20,49	20,46	20,37	20,40	20,45	20,46	20,40	20,41	20,43	20,42	20,46	20,45	20,40	20,42	20,41	20,44	20,37	20,32	20,37	20,48	20,47	20,45	20,42	20,43	20,53	20,51	20,40	20,40	20,45	20,42	20,42	20,39	20,42	20,47	20,43	20,41	20,49	20,48	20,42	20,43	20,43	20,47	20,47	20,45	20,43	20,47	20,47	20,51	20,48	20,46	20,43	20,40	20,39	20,41	20,50	20,49	20,46	20,47	20,41	20,42	20,43	20,42	20,43	20,39	20,39	20,31	20,29	20,37	20,41	20,39	20,34	20,37	20,34	20,37	20,42	20,45	20,52	20,42	20,44	20,53	20,45	20,43	20,43	20,39	20,40	20,48	20,46	20,47	20,44	20,43	20,36	20,39	20,42	20,49	20,48	20,48	20,37	20,42	20,45	20,44	20,40	20,43	20,42	20,45	20,47	20,37	20,36	20,44	20,40	20,39	20,42	20,40	20,44	20,42	20,38	20,43	20,46	20,48	20,49	20,50	20,44	20,39	20,40	20,36	20,42	20,44	20,40	20,45	20,46	20,48	20,49	20,42	20,46	20,54	20,46	20,40	20,46	20,52	20,46	20,43	20,46	20,46	20,43	20,35	20,35	20,42	20,43	20,48	20,41	20,44	20,48	20,44	20,46	20,46	20,43	20,43	20,53	20,50	20,47	20,36	20,38	20,40	20,29	20,34	20,31	20,36	20,41	20,33	20,34	20,42	20,43	20,46	20,35	20,42	20,40	20,39	20,43	20,38	20,46	20,53	20,46	20,34	20,40	20,44	20,42	20,42	20,50	20,46	20,40	20,37	20,41	20,44	20,41	20,35	20,32	20,33	20,35	20,45	20,41	20,37	20,39	20,34	20,33	20,51	20,50	20,39	20,37	20,31	20,39	20,36	20,34	20,50	20,44	20,36	20,40	20,36	20,40	20,38	20,43	20,39	20,39	20,44	20,33	20,32	20,31	20,40	20,46	20,34	20,32	20,34	20,46	20,45	20,43	20,44	20,36	20,42	20,40	20,42	20,41	20,42	20,33	20,38	20,37	20,28	20,31	20,36	20,35	20,34	20,29	20,36	20,40	20,41	20,35	20,39	20,37	20,34	20,22	20,37	20,37	20,40	20,36	20,30	20,37	20,41	20,36	20,33	20,36	20,35	20,36	20,37	20,38	20,26	20,31	20,36	20,42	20,29	20,35	20,42	20,46	20,45	20,34	20,33	20,40	20,50	20,47	20,32	20,42	20,46	20,42	20,38	20,38	20,30	20,38	20,34	20,32	20,32	20,37	20,28	20,27	20,27	20,41	20,43	20,39	20,39	20,40	20,36	20,41	20,32	20,36	20,42	20,32	20,35	20,37	20,36	20,34	20,33	20,30	20,36	20,37	20,30	20,32	20,33	20,36	20,34	20,40	20,30	20,21	20,25	20,26	20,25	20,40	20,39	20,21	20,30	20,29	20,36	20,31	20,28	20,29	20,25	20,25	20,30	20,34	20,33	20,29	20,33	20,30	20,29	20,30	20,36	20,35	20,31	20,36	20,32	20,37	20,37	20,37	20,34	20,35	20,39	20,36	20,28	20,27	20,23	20,24	20,30	20,24	20,26	20,30	20,21	20,25	20,34	20,20	20,15	20,24	20,21	20,24	20,30	20,33	20,28	20,23	20,23	20,20	20,23	20,23	20,36	20,29	20,17	20,25	20,23	20,31	20,31	20,15	20,21	20,19	20,21	20,28	20,20	
20,39	20,32	20,21	20,39	20,31	20,15	20,21	20,29	20,36	20,41	20,28	20,23	20,34	20,35	20,28	20,30	20,30	20,26	20,24	20,38	20,30	20,27	20,27	20,39	20,39	20,34	20,38	20,30	20,36	20,37	20,34	20,52	20,37	20,32	20,25	20,28	20,43	20,40	20,40	20,28	20,35	20,37	20,39	20,27	20,33	20,32	20,29	20,29	20,27	20,33	20,48	20,40	20,39	20,38	20,51	20,37	20,38	20,33	20,34	20,39	20,26	20,30	20,30	20,40	20,40	20,30	20,31	20,29	20,35	20,33	20,43	20,42	20,49	20,48	20,45	20,40	20,45	20,51	20,50	20,45	20,42	20,34	20,37	20,37	20,44	20,44	20,39	20,36	20,38	20,37	20,38	20,39	20,45	20,41	20,49	20,42	20,35	20,39	20,37	20,41	20,34	20,43	20,41	20,36	20,35	20,40	20,34	20,40	20,44	20,41	20,47	20,40	20,31	20,41	20,50	20,38	20,30	20,28	20,35	20,36	20,38	20,39	20,38	20,43	20,36	20,45	20,42	20,35	20,48	20,39	20,32	20,39	20,35	20,31	20,38	20,38	20,31	20,33	20,37	20,45	20,39	20,38	20,41	20,39	20,40	20,41	20,41	20,46	20,39	20,42	20,43	20,44	20,42	20,40	20,42	20,34	20,36	20,39	20,34	20,33	20,41	20,40	20,49	20,50	20,41	20,36	20,35	20,39	20,41	20,34	20,30	20,32	20,40	20,33	20,38	20,45	20,41	20,43	20,35	20,35	20,39	20,35	20,40	20,39	20,41	20,38	20,35	20,38	20,35	20,31	20,40	20,41	20,39	20,34	20,40	20,49	20,37	20,39	20,43	20,35	20,46	20,46	20,51	20,51	20,48	20,46	20,40	20,42	20,43	20,46	20,42	20,37	20,43	20,43	20,44	20,43	20,48	20,43	20,41	20,45	20,40	20,46	20,43	20,48	20,46	20,46	20,37	20,52	20,47	20,43	20,48	20,39	20,37	20,48	20,46	20,43	20,40	20,44	20,45	20,53	20,52	20,40	20,40	20,43	20,41	20,41	20,40	20,40	20,48	20,46	20,47	20,34	20,40	20,40	20,43	20,42	20,47	20,45	20,35	20,36	20,42	20,50	20,47	20,44	20,37	20,40	20,50	20,47	20,41	20,44	20,41	20,36	20,36	20,39	20,46	20,49	20,43	20,33	20,36	20,46	20,42	20,44	20,36	20,39	20,53	20,45	20,49	20,47	20,50	20,46	20,46	20,46	20,46	20,38	20,41	20,41	20,45	20,37	20,40	20,55	20,43	20,38	20,46	20,40	20,43	20,34	20,40	20,40	20,38	20,42	20,47	20,35	20,33	20,35	20,43	20,40	20,42	20,41	20,44	20,40	20,47	20,46	20,38	20,34	20,42	20,39	20,32	20,39	20,45	20,38	20,42	20,43	20,35	20,42	20,48	20,55	20,52	20,45	20,35	20,44	20,48	20,46	20,39	20,36	20,49	20,51	20,46	20,41	20,42	20,42	20,37	20,36	20,47	20,41	20,37	20,37	20,39	20,33	20,41	20,50	20,55	20,51	20,50	20,45	20,45	20,44	20,36	20,43	20,47	20,48	20,42	20,43	20,47	20,39	20,38	20,45	20,43	20,37	20,44	20,49	20,44	20,42	20,50	20,45	20,50	20,42	20,36	20,41	20,42	20,43	20,41	20,32	20,37	20,39	20,43	20,45	20,39	20,40	20,47	20,47	20,42	20,37	20,46	20,42	20,36	20,36	20,31	20,29	20,31	20,33	20,36	20,44	20,43	20,50	20,37	20,34	20,34	20,39	20,46	20,43	20,47	20,55	20,51	20,39	20,43	20,39	20,37	20,46	20,53	20,47	20,38	20,40	20,47	20,47	20,39	20,43	20,36	20,32	20,36	20,49	20,43	20,32	20,38	20,38	20,37	20,45	20,47	20,38	20,37	20,41	20,41	20,39	20,36	20,36	20,36	20,34	20,34	20,25	20,35	20,34	20,36	20,38	20,35	20,42	20,37	20,38	20,36	20,45	20,42	20,41	20,33	20,29	20,41	20,39	20,36	20,37	20,39	20,43	20,43	20,33	20,35	20,43	20,35	20,34	20,39	20,32	20,29	20,28	20,37	20,33	20,31	20,25	20,37	20,41	20,35	20,35	20,39	20,30	20,25	20,32	20,35	20,33	20,33	20,32	20,41	20,41	20,38	20,32	20,31	20,37	20,34	20,25	20,35	20,33	20,30	20,38	20,42	20,34	20,35	20,42	20,40	20,40	20,38	20,39	20,41	20,49	20,44	20,40	20,42	20,37	20,34	20,34	20,41	20,37	20,39	20,29	20,22	20,29	20,38	20,34	20,21	20,33	20,37	20,38	20,34	20,35	20,37	20,39	20,38	20,36	20,35	20,39	20,36	20,30	20,40	20,41	20,39	20,37	20,35	20,32	20,30	20,30	20,31	20,33	20,32	20,32	20,43	20,35	20,27	20,30	20,35	20,24	20,26	20,30	20,24	20,21	20,26	20,30	20,28	20,26	20,31	20,30	20,30	20,27	20,35	20,29	20,34	20,33	20,32	20,30	20,32	20,37	20,31	20,29	20,33	20,33	20,38	20,39	20,35	20,30	20,28	20,30	20,39	20,22	20,23	20,27	20,26	20,29	20,38	20,28	20,29	20,29	20,19	20,35	20,30	20,27	20,26	20,20	20,21	20,24	20,32	20,34	20,29	20,26	20,22	20,27	20,25	20,29	20,30	20,22	20,23	20,16	20,29	20,33	20,23	20,22	20,16	20,20	20,27	20,26	
20,34	20,25	20,13	20,27	20,35	20,24	20,29	20,37	20,38	20,33	20,37	20,26	20,27	20,35	20,32	20,28	20,28	20,27	20,32	20,33	20,23	20,39	20,47	20,41	20,41	20,33	20,33	20,28	20,25	20,42	20,41	20,47	20,37	20,29	20,30	20,29	20,38	20,32	20,37	20,39	20,33	20,36	20,33	20,28	20,29	20,45	20,35	20,27	20,30	20,32	20,35	20,38	20,35	20,35	20,45	20,36	20,39	20,33	20,30	20,35	20,35	20,29	20,31	20,31	20,35	20,32	20,24	20,26	20,28	20,33	20,37	20,40	20,45	20,39	20,36	20,40	20,48	20,51	20,46	20,42	20,39	20,33	20,36	20,39	20,36	20,40	20,40	20,35	20,33	20,39	20,42	20,34	20,40	20,38	20,44	20,40	20,30	20,38	20,36	20,43	20,40	20,38	20,36	20,35	20,36	20,39	20,35	20,43	20,50	20,41	20,37	20,42	20,36	20,34	20,38	20,34	20,34	20,24	20,33	20,40	20,43	20,35	20,32	20,39	20,39	20,38	20,44	20,39	20,44	20,48	20,41	20,38	20,35	20,35	20,41	20,37	20,39	20,38	20,33	20,35	20,39	20,43	20,42	20,35	20,38	20,43	20,36	20,40	20,38	20,40	20,42	20,48	20,43	20,35	20,48	20,41	20,34	20,49	20,37	20,34	20,37	20,32	20,46	20,47	20,39	20,35	20,33	20,41	20,45	20,38	20,35	20,43	20,42	20,36	20,37	20,44	20,42	20,41	20,39	20,45	20,47	20,37	20,38	20,37	20,38	20,39	20,35	20,37	20,38	20,34	20,37	20,47	20,39	20,38	20,41	20,50	20,45	20,41	20,45	20,46	20,41	20,46	20,49	20,44	20,44	20,47	20,40	20,42	20,44	20,43	20,49	20,43	20,41	20,41	20,41	20,46	20,52	20,48	20,41	20,44	20,44	20,54	20,48	20,44	20,48	20,49	20,48	20,42	20,47	20,45	20,50	20,45	20,43	20,46	20,41	20,42	20,39	20,37	20,36	20,48	20,45	20,40	20,41	20,41	20,42	20,45	20,46	20,48	20,49	20,53	20,44	20,38	20,39	20,42	20,37	20,39	20,39	20,41	20,42	20,41	20,43	20,46	20,36	20,40	20,42	20,39	20,44	20,48	20,44	20,49	20,43	20,42	20,46	20,42	20,38	20,42	20,47	20,43	20,41	20,42	20,38	20,41	20,39	20,39	20,53	20,44	20,47	20,45	20,43	20,41	20,41	20,43	20,38	20,33	20,38	20,43	20,40	20,37	20,34	20,46	20,43	20,41	20,43	20,38	20,40	20,35	20,36	20,46	20,37	20,38	20,42	20,37	20,42	20,43	20,45	20,49	20,44	20,44	20,46	20,42	20,44	20,39	20,35	20,37	20,43	20,48	20,40	20,36	20,41	20,47	20,48	20,36	20,37	20,39	20,47	20,47	20,50	20,50	20,44	20,49	20,56	20,54	20,43	20,41	20,49	20,47	20,40	20,39	20,37	20,44	20,45	20,44	20,50	20,41	20,32	20,36	20,41	20,36	20,36	20,42	20,56	20,56	20,41	20,46	20,40	20,45	20,40	20,42	20,48	20,44	20,43	20,41	20,47	20,41	20,40	20,40	20,44	20,36	20,40	20,40	20,34	20,37	20,54	20,51	20,51	20,55	20,40	20,44	20,42	20,52	20,52	20,37	20,39	20,42	20,43	20,47	20,39	20,46	20,51	20,41	20,42	20,39	20,49	20,44	20,37	20,35	20,36	20,31	20,32	20,36	20,41	20,49	20,48	20,50	20,38	20,30	20,38	20,42	20,38	20,31	20,37	20,38	20,47	20,43	20,44	20,42	20,39	20,37	20,42	20,40	20,34	20,30	20,42	20,43	20,39	20,41	20,40	20,43	20,41	20,45	20,41	20,34	20,35	20,35	20,34	20,33	20,34	20,40	20,41	20,47	20,45	20,41	20,43	20,42	20,42	20,41	20,38	20,30	20,27	20,33	20,37	20,38	20,35	20,38	20,34	20,41	20,42	20,47	20,47	20,32	20,34	20,31	20,38	20,43	20,38	20,36	20,34	20,44	20,47	20,35	20,36	20,45	20,38	20,36	20,40	20,36	20,33	20,31	20,35	20,37	20,34	20,26	20,34	20,38	20,35	20,34	20,37	20,33	20,28	20,42	20,35	20,33	20,34	20,39	20,45	20,47	20,46	20,43	20,29	20,30	20,30	20,29	20,37	20,36	20,24	20,35	20,39	20,38	20,39	20,51	20,38	20,41	20,46	20,37	20,43	20,50	20,50	20,43	20,47	20,41	20,40	20,34	20,40	20,36	20,37	20,36	20,31	20,36	20,44	20,36	20,23	20,31	20,44	20,41	20,37	20,41	20,42	20,41	20,46	20,35	20,39	20,41	20,37	20,41	20,40	20,38	20,40	20,33	20,32	20,24	20,18	20,33	20,36	20,35	20,32	20,30	20,34	20,36	20,28	20,35	20,34	20,28	20,31	20,35	20,19	20,21	20,27	20,35	20,28	20,33	20,32	20,34	20,33	20,38	20,31	20,35	20,33	20,32	20,36	20,34	20,33	20,38	20,36	20,36	20,35	20,30	20,43	20,44	20,34	20,28	20,20	20,18	20,27	20,27	20,31	20,33	20,32	20,26	20,31	20,32	20,31	20,38	20,27	20,21	20,34	20,37	20,29	20,32	20,28	20,28	20,25	20,31	20,34	20,22	20,24	20,32	20,26	20,25	20,29	20,21	20,29	20,19	20,22	20,28	20,26	20,24	20,19	20,20	20,28	20,24	
20,26	20,17	20,09	20,28	20,36	20,28	20,31	20,31	20,31	20,36	20,40	20,34	20,26	20,26	20,29	20,28	20,26	20,31	20,32	20,32	20,19	20,35	20,40	20,31	20,36	20,30	20,23	20,25	20,29	20,41	20,44	20,40	20,30	20,37	20,32	20,28	20,31	20,29	20,36	20,39	20,34	20,39	20,40	20,27	20,28	20,42	20,44	20,35	20,31	20,32	20,29	20,36	20,40	20,30	20,40	20,34	20,40	20,44	20,37	20,33	20,31	20,35	20,38	20,43	20,31	20,26	20,25	20,37	20,28	20,28	20,31	20,38	20,48	20,47	20,36	20,34	20,48	20,50	20,47	20,35	20,34	20,31	20,42	20,36	20,29	20,41	20,46	20,37	20,39	20,39	20,49	20,38	20,34	20,41	20,32	20,34	20,26	20,25	20,35	20,38	20,41	20,37	20,30	20,36	20,41	20,46	20,34	20,45	20,53	20,46	20,34	20,42	20,39	20,35	20,39	20,43	20,35	20,37	20,39	20,44	20,41	20,43	20,41	20,37	20,39	20,43	20,37	20,32	20,36	20,42	20,42	20,42	20,41	20,39	20,43	20,44	20,34	20,40	20,43	20,45	20,40	20,47	20,40	20,35	20,36	20,33	20,41	20,41	20,40	20,32	20,37	20,33	20,38	20,36	20,43	20,49	20,39	20,43	20,45	20,37	20,33	20,29	20,46	20,48	20,32	20,38	20,36	20,41	20,45	20,42	20,40	20,50	20,38	20,26	20,37	20,45	20,38	20,36	20,39	20,38	20,36	20,32	20,41	20,34	20,38	20,40	20,35	20,38	20,40	20,40	20,34	20,33	20,36	20,34	20,42	20,41	20,41	20,44	20,42	20,43	20,39	20,36	20,41	20,41	20,39	20,39	20,29	20,34	20,47	20,45	20,42	20,42	20,42	20,41	20,36	20,37	20,47	20,43	20,39	20,40	20,42	20,52	20,49	20,44	20,45	20,42	20,43	20,45	20,36	20,38	20,40	20,42	20,51	20,52	20,38	20,42	20,47	20,41	20,37	20,39	20,41	20,38	20,44	20,45	20,42	20,46	20,45	20,54	20,54	20,52	20,50	20,38	20,40	20,46	20,45	20,41	20,37	20,38	20,43	20,43	20,37	20,46	20,43	20,39	20,42	20,47	20,44	20,47	20,42	20,47	20,44	20,38	20,45	20,55	20,45	20,45	20,48	20,44	20,36	20,44	20,46	20,50	20,43	20,42	20,47	20,49	20,48	20,45	20,44	20,47	20,47	20,45	20,45	20,35	20,36	20,33	20,40	20,33	20,36	20,38	20,41	20,41	20,49	20,42	20,40	20,41	20,44	20,44	20,36	20,35	20,40	20,37	20,39	20,42	20,40	20,44	20,50	20,44	20,48	20,45	20,47	20,45	20,41	20,36	20,40	20,41	20,38	20,38	20,36	20,44	20,48	20,42	20,36	20,45	20,42	20,46	20,48	20,51	20,42	20,49	20,57	20,53	20,47	20,48	20,45	20,40	20,44	20,44	20,38	20,43	20,44	20,47	20,48	20,45	20,37	20,40	20,42	20,42	20,34	20,45	20,57	20,55	20,47	20,49	20,37	20,37	20,41	20,42	20,43	20,43	20,44	20,46	20,45	20,45	20,45	20,45	20,37	20,34	20,36	20,37	20,39	20,40	20,50	20,51	20,50	20,49	20,35	20,36	20,39	20,48	20,54	20,41	20,38	20,40	20,40	20,42	20,37	20,44	20,54	20,51	20,44	20,38	20,49	20,45	20,40	20,43	20,38	20,34	20,34	20,30	20,41	20,44	20,45	20,42	20,37	20,34	20,40	20,40	20,38	20,30	20,34	20,37	20,40	20,47	20,42	20,43	20,40	20,35	20,35	20,35	20,34	20,27	20,38	20,35	20,33	20,37	20,39	20,42	20,45	20,46	20,42	20,45	20,45	20,39	20,35	20,25	20,31	20,37	20,41	20,50	20,52	20,44	20,40	20,44	20,47	20,35	20,35	20,35	20,37	20,31	20,41	20,37	20,29	20,35	20,36	20,37	20,35	20,36	20,37	20,40	20,36	20,41	20,41	20,35	20,40	20,37	20,38	20,44	20,41	20,33	20,33	20,32	20,28	20,38	20,41	20,35	20,25	20,36	20,38	20,43	20,42	20,34	20,31	20,31	20,34	20,30	20,34	20,33	20,25	20,39	20,35	20,36	20,37	20,29	20,34	20,35	20,45	20,43	20,31	20,36	20,29	20,36	20,35	20,32	20,25	20,40	20,44	20,42	20,38	20,44	20,39	20,40	20,52	20,42	20,32	20,42	20,42	20,47	20,45	20,36	20,38	20,39	20,41	20,34	20,33	20,40	20,41	20,39	20,38	20,32	20,32	20,30	20,33	20,45	20,41	20,34	20,38	20,31	20,34	20,34	20,35	20,39	20,34	20,31	20,35	20,34	20,37	20,36	20,30	20,27	20,28	20,34	20,37	20,41	20,34	20,35	20,40	20,39	20,33	20,32	20,28	20,23	20,35	20,40	20,34	20,32	20,29	20,25	20,26	20,32	20,34	20,37	20,26	20,30	20,35	20,30	20,35	20,32	20,31	20,33	20,41	20,47	20,42	20,40	20,32	20,31	20,35	20,35	20,31	20,25	20,25	20,23	20,18	20,24	20,37	20,32	20,27	20,35	20,28	20,19	20,30	20,29	20,28	20,20	20,27	20,36	20,24	20,21	20,21	20,36	20,30	20,19	20,31	20,19	20,22	20,29	20,28	20,16	20,20	20,24	20,35	20,24	20,28	20,34	20,27	20,23	20,15	20,22	20,11	20,12	
20,28	20,23	20,14	20,31	20,41	20,27	20,29	20,22	20,16	20,30	20,30	20,29	20,28	20,29	20,27	20,35	20,32	20,26	20,18	20,27	20,23	20,28	20,33	20,36	20,28	20,31	20,30	20,24	20,30	20,34	20,39	20,42	20,35	20,33	20,38	20,30	20,29	20,32	20,36	20,35	20,40	20,35	20,33	20,37	20,33	20,38	20,36	20,31	20,34	20,38	20,36	20,37	20,30	20,28	20,33	20,36	20,39	20,39	20,44	20,33	20,35	20,43	20,46	20,44	20,41	20,25	20,21	20,33	20,33	20,30	20,33	20,35	20,46	20,50	20,30	20,31	20,44	20,52	20,48	20,41	20,37	20,36	20,40	20,45	20,30	20,38	20,42	20,43	20,35	20,38	20,48	20,40	20,38	20,45	20,37	20,32	20,24	20,31	20,44	20,42	20,42	20,41	20,33	20,43	20,43	20,51	20,42	20,39	20,53	20,36	20,41	20,43	20,34	20,31	20,40	20,43	20,37	20,32	20,42	20,46	20,39	20,39	20,42	20,37	20,28	20,29	20,38	20,36	20,32	20,40	20,32	20,40	20,45	20,40	20,41	20,39	20,25	20,27	20,39	20,45	20,41	20,40	20,33	20,37	20,40	20,38	20,41	20,44	20,41	20,41	20,36	20,45	20,37	20,40	20,42	20,47	20,41	20,35	20,42	20,47	20,38	20,33	20,43	20,48	20,36	20,41	20,47	20,38	20,50	20,44	20,33	20,38	20,44	20,25	20,30	20,44	20,43	20,38	20,37	20,42	20,35	20,41	20,39	20,38	20,37	20,31	20,31	20,30	20,33	20,38	20,39	20,29	20,37	20,40	20,48	20,45	20,40	20,40	20,41	20,47	20,46	20,41	20,44	20,46	20,42	20,42	20,40	20,32	20,39	20,40	20,39	20,39	20,42	20,46	20,48	20,36	20,45	20,40	20,39	20,41	20,56	20,49	20,43	20,42	20,37	20,44	20,45	20,48	20,34	20,39	20,40	20,41	20,50	20,54	20,41	20,46	20,47	20,40	20,44	20,41	20,39	20,40	20,44	20,49	20,54	20,47	20,44	20,52	20,57	20,54	20,44	20,42	20,46	20,43	20,44	20,47	20,52	20,53	20,45	20,38	20,34	20,40	20,46	20,49	20,44	20,40	20,39	20,44	20,42	20,46	20,46	20,41	20,41	20,52	20,47	20,45	20,44	20,40	20,29	20,39	20,46	20,46	20,45	20,45	20,50	20,44	20,48	20,51	20,53	20,50	20,47	20,48	20,51	20,40	20,37	20,42	20,47	20,43	20,41	20,38	20,40	20,39	20,47	20,42	20,39	20,39	20,44	20,47	20,42	20,37	20,41	20,39	20,47	20,44	20,39	20,35	20,45	20,50	20,42	20,41	20,48	20,49	20,46	20,32	20,31	20,42	20,40	20,36	20,37	20,39	20,44	20,40	20,42	20,43	20,50	20,50	20,55	20,51	20,39	20,40	20,52	20,52	20,47	20,49	20,43	20,42	20,44	20,41	20,39	20,44	20,47	20,43	20,39	20,42	20,41	20,44	20,41	20,42	20,35	20,40	20,55	20,54	20,49	20,50	20,43	20,42	20,45	20,45	20,40	20,43	20,40	20,43	20,43	20,40	20,48	20,46	20,45	20,44	20,38	20,40	20,41	20,38	20,37	20,46	20,48	20,43	20,34	20,37	20,45	20,40	20,36	20,39	20,36	20,32	20,41	20,49	20,42	20,42	20,50	20,44	20,41	20,37	20,45	20,48	20,43	20,50	20,49	20,34	20,38	20,32	20,41	20,44	20,43	20,42	20,34	20,34	20,39	20,36	20,35	20,33	20,38	20,38	20,41	20,42	20,38	20,39	20,41	20,48	20,43	20,33	20,42	20,43	20,42	20,34	20,28	20,33	20,34	20,36	20,43	20,39	20,35	20,34	20,43	20,43	20,42	20,32	20,30	20,42	20,44	20,43	20,43	20,48	20,41	20,47	20,45	20,37	20,35	20,41	20,41	20,39	20,39	20,36	20,33	20,34	20,37	20,34	20,28	20,36	20,39	20,40	20,39	20,37	20,41	20,36	20,36	20,34	20,37	20,37	20,37	20,31	20,27	20,32	20,28	20,31	20,43	20,37	20,24	20,25	20,32	20,35	20,38	20,37	20,29	20,29	20,34	20,34	20,36	20,24	20,23	20,38	20,30	20,32	20,38	20,29	20,34	20,31	20,35	20,40	20,38	20,46	20,42	20,39	20,38	20,31	20,35	20,35	20,40	20,40	20,32	20,25	20,34	20,42	20,50	20,41	20,28	20,34	20,32	20,37	20,45	20,35	20,37	20,38	20,42	20,40	20,39	20,32	20,37	20,43	20,40	20,33	20,34	20,30	20,32	20,42	20,42	20,37	20,29	20,32	20,29	20,26	20,31	20,38	20,31	20,19	20,31	20,37	20,44	20,35	20,37	20,34	20,34	20,35	20,38	20,41	20,38	20,38	20,36	20,37	20,36	20,41	20,32	20,22	20,32	20,39	20,39	20,39	20,34	20,32	20,27	20,30	20,31	20,39	20,37	20,31	20,32	20,30	20,37	20,34	20,29	20,29	20,38	20,41	20,33	20,34	20,36	20,28	20,30	20,34	20,21	20,19	20,28	20,27	20,23	20,24	20,36	20,29	20,22	20,33	20,26	20,21	20,22	20,20	20,21	20,22	20,32	20,32	20,28	20,27	20,27	20,21	20,33	20,32	20,34	20,30	20,26	20,26	20,28	20,26	20,17	20,16	20,24	20,28	20,29	20,40	20,27	20,17	20,14	20,27	20,15	20,14	
20,20	20,15	20,14	20,26	20,38	20,23	20,34	20,36	20,13	20,25	20,36	20,27	20,33	20,24	20,20	20,25	20,25	20,18	20,22	20,25	20,20	20,24	20,33	20,30	20,33	20,37	20,40	20,32	20,30	20,31	20,43	20,46	20,27	20,28	20,29	20,34	20,35	20,34	20,29	20,36	20,36	20,32	20,23	20,33	20,36	20,41	20,33	20,27	20,21	20,37	20,36	20,41	20,27	20,34	20,45	20,35	20,30	20,30	20,41	20,44	20,36	20,42	20,44	20,37	20,36	20,28	20,29	20,21	20,33	20,40	20,40	20,36	20,37	20,45	20,34	20,35	20,38	20,47	20,45	20,42	20,39	20,33	20,40	20,42	20,35	20,32	20,40	20,32	20,32	20,36	20,39	20,36	20,32	20,39	20,48	20,44	20,32	20,36	20,44	20,38	20,32	20,32	20,32	20,36	20,38	20,42	20,37	20,34	20,42	20,37	20,33	20,40	20,33	20,25	20,33	20,39	20,39	20,38	20,33	20,29	20,37	20,42	20,41	20,43	20,36	20,32	20,39	20,43	20,37	20,39	20,32	20,39	20,50	20,46	20,35	20,34	20,28	20,31	20,42	20,47	20,51	20,46	20,47	20,46	20,38	20,36	20,36	20,48	20,38	20,36	20,36	20,43	20,42	20,40	20,31	20,29	20,37	20,37	20,34	20,41	20,45	20,40	20,43	20,44	20,41	20,33	20,37	20,42	20,38	20,34	20,30	20,36	20,39	20,30	20,30	20,43	20,37	20,41	20,43	20,43	20,44	20,37	20,37	20,40	20,43	20,39	20,36	20,31	20,32	20,40	20,46	20,37	20,37	20,38	20,44	20,46	20,39	20,36	20,34	20,39	20,42	20,44	20,47	20,46	20,40	20,38	20,44	20,42	20,39	20,38	20,44	20,44	20,41	20,40	20,41	20,42	20,42	20,35	20,39	20,52	20,46	20,42	20,34	20,39	20,40	20,38	20,38	20,37	20,39	20,43	20,40	20,38	20,45	20,50	20,42	20,46	20,51	20,46	20,44	20,45	20,45	20,42	20,42	20,46	20,50	20,53	20,49	20,52	20,53	20,49	20,37	20,44	20,52	20,48	20,38	20,45	20,52	20,50	20,46	20,37	20,43	20,42	20,47	20,48	20,45	20,36	20,41	20,42	20,40	20,39	20,46	20,46	20,45	20,45	20,42	20,45	20,52	20,40	20,30	20,36	20,42	20,41	20,34	20,37	20,45	20,42	20,45	20,42	20,47	20,53	20,47	20,47	20,44	20,43	20,46	20,43	20,48	20,46	20,42	20,46	20,41	20,46	20,41	20,44	20,45	20,37	20,39	20,47	20,46	20,42	20,46	20,48	20,42	20,45	20,51	20,46	20,46	20,46	20,51	20,45	20,47	20,49	20,42	20,39	20,40	20,44	20,44	20,37	20,39	20,46	20,41	20,47	20,42	20,41	20,46	20,49	20,51	20,49	20,37	20,33	20,42	20,48	20,40	20,46	20,44	20,43	20,42	20,38	20,40	20,42	20,46	20,47	20,40	20,36	20,43	20,47	20,45	20,43	20,35	20,37	20,49	20,50	20,47	20,47	20,48	20,50	20,45	20,44	20,48	20,45	20,44	20,36	20,48	20,41	20,50	20,49	20,45	20,49	20,44	20,34	20,42	20,44	20,49	20,43	20,50	20,45	20,39	20,37	20,45	20,44	20,38	20,39	20,39	20,38	20,39	20,50	20,45	20,50	20,53	20,46	20,42	20,34	20,38	20,42	20,40	20,44	20,47	20,35	20,36	20,37	20,38	20,45	20,41	20,44	20,35	20,28	20,34	20,36	20,39	20,41	20,44	20,44	20,35	20,43	20,41	20,39	20,40	20,38	20,41	20,39	20,42	20,37	20,39	20,43	20,41	20,37	20,33	20,31	20,36	20,40	20,45	20,39	20,44	20,47	20,43	20,41	20,38	20,36	20,41	20,43	20,42	20,40	20,43	20,43	20,42	20,36	20,39	20,42	20,42	20,41	20,42	20,37	20,39	20,31	20,40	20,31	20,30	20,45	20,46	20,43	20,43	20,39	20,32	20,32	20,31	20,33	20,28	20,31	20,33	20,31	20,28	20,33	20,34	20,33	20,46	20,47	20,29	20,24	20,26	20,27	20,35	20,30	20,29	20,29	20,35	20,37	20,31	20,26	20,31	20,33	20,36	20,36	20,36	20,33	20,35	20,36	20,37	20,38	20,36	20,42	20,36	20,38	20,41	20,36	20,36	20,45	20,41	20,41	20,29	20,27	20,33	20,39	20,42	20,38	20,37	20,37	20,32	20,31	20,36	20,36	20,35	20,37	20,34	20,33	20,40	20,28	20,27	20,37	20,38	20,37	20,32	20,32	20,21	20,31	20,32	20,32	20,25	20,23	20,28	20,28	20,29	20,38	20,29	20,23	20,35	20,38	20,36	20,37	20,37	20,29	20,28	20,29	20,31	20,42	20,37	20,37	20,40	20,39	20,35	20,37	20,35	20,30	20,31	20,32	20,34	20,30	20,32	20,30	20,40	20,43	20,33	20,34	20,29	20,33	20,35	20,28	20,33	20,31	20,35	20,35	20,35	20,33	20,32	20,28	20,31	20,27	20,32	20,32	20,27	20,16	20,24	20,31	20,28	20,26	20,31	20,32	20,32	20,39	20,25	20,18	20,29	20,26	20,20	20,31	20,34	20,27	20,17	20,30	20,29	20,23	20,19	20,32	20,35	20,28	20,15	20,19	20,27	20,23	20,25	20,15	20,19	20,31	20,30	20,34	20,21	20,17	20,19	20,26	20,25	20,25	
20,40	20,27	20,12	20,23	20,26	20,20	20,31	20,34	20,26	20,29	20,39	20,37	20,36	20,28	20,12	20,20	20,35	20,16	20,23	20,29	20,25	20,29	20,33	20,42	20,25	20,40	20,36	20,31	20,31	20,29	20,29	20,42	20,39	20,35	20,34	20,30	20,37	20,31	20,36	20,42	20,38	20,31	20,33	20,31	20,26	20,30	20,29	20,21	20,24	20,32	20,39	20,33	20,34	20,40	20,41	20,37	20,40	20,29	20,35	20,43	20,39	20,39	20,39	20,38	20,37	20,37	20,39	20,36	20,27	20,27	20,37	20,46	20,46	20,51	20,37	20,36	20,39	20,46	20,42	20,41	20,40	20,30	20,36	20,40	20,34	20,37	20,30	20,33	20,34	20,38	20,39	20,32	20,35	20,38	20,37	20,41	20,32	20,34	20,38	20,35	20,37	20,28	20,36	20,43	20,33	20,36	20,36	20,35	20,38	20,44	20,41	20,32	20,31	20,36	20,36	20,38	20,34	20,37	20,37	20,36	20,29	20,44	20,42	20,40	20,36	20,41	20,40	20,42	20,38	20,39	20,39	20,30	20,36	20,47	20,45	20,41	20,32	20,34	20,40	20,39	20,44	20,48	20,50	20,49	20,45	20,35	20,35	20,42	20,36	20,35	20,34	20,32	20,42	20,48	20,39	20,23	20,19	20,27	20,33	20,39	20,38	20,35	20,43	20,43	20,41	20,37	20,31	20,39	20,45	20,35	20,38	20,40	20,36	20,31	20,33	20,37	20,38	20,43	20,50	20,47	20,46	20,34	20,36	20,38	20,45	20,49	20,40	20,34	20,29	20,27	20,37	20,40	20,41	20,34	20,41	20,41	20,42	20,35	20,33	20,33	20,34	20,39	20,50	20,48	20,40	20,40	20,44	20,43	20,33	20,36	20,44	20,43	20,42	20,40	20,31	20,38	20,47	20,37	20,34	20,50	20,43	20,38	20,38	20,32	20,39	20,37	20,38	20,39	20,37	20,43	20,42	20,43	20,43	20,45	20,35	20,39	20,42	20,44	20,45	20,47	20,43	20,42	20,44	20,48	20,41	20,46	20,48	20,55	20,45	20,51	20,45	20,41	20,45	20,46	20,45	20,47	20,43	20,49	20,48	20,40	20,44	20,51	20,50	20,51	20,46	20,42	20,43	20,37	20,39	20,42	20,39	20,43	20,36	20,44	20,50	20,51	20,51	20,38	20,39	20,37	20,46	20,43	20,39	20,42	20,47	20,46	20,40	20,38	20,41	20,44	20,43	20,40	20,43	20,37	20,43	20,43	20,47	20,47	20,48	20,49	20,39	20,43	20,47	20,43	20,52	20,42	20,39	20,48	20,44	20,39	20,42	20,47	20,43	20,41	20,47	20,46	20,48	20,48	20,52	20,49	20,46	20,48	20,44	20,40	20,45	20,48	20,46	20,36	20,37	20,50	20,47	20,49	20,48	20,44	20,41	20,41	20,47	20,47	20,36	20,45	20,52	20,53	20,42	20,40	20,49	20,45	20,43	20,39	20,39	20,42	20,47	20,48	20,42	20,35	20,41	20,47	20,46	20,46	20,43	20,41	20,46	20,45	20,33	20,50	20,47	20,49	20,40	20,36	20,44	20,55	20,47	20,43	20,49	20,47	20,40	20,43	20,40	20,44	20,44	20,45	20,38	20,38	20,56	20,54	20,50	20,48	20,41	20,36	20,48	20,43	20,43	20,47	20,37	20,38	20,48	20,43	20,42	20,45	20,56	20,50	20,46	20,40	20,37	20,34	20,44	20,44	20,44	20,42	20,41	20,40	20,40	20,36	20,44	20,51	20,43	20,36	20,38	20,39	20,43	20,41	20,46	20,44	20,45	20,42	20,38	20,33	20,41	20,38	20,38	20,41	20,34	20,38	20,48	20,50	20,47	20,44	20,40	20,38	20,36	20,43	20,45	20,45	20,42	20,44	20,37	20,36	20,37	20,35	20,38	20,41	20,51	20,42	20,37	20,35	20,38	20,36	20,39	20,35	20,36	20,43	20,52	20,47	20,40	20,34	20,33	20,34	20,27	20,40	20,40	20,40	20,45	20,44	20,43	20,36	20,38	20,37	20,30	20,37	20,39	20,35	20,35	20,47	20,39	20,39	20,44	20,38	20,32	20,37	20,36	20,31	20,26	20,30	20,28	20,29	20,33	20,38	20,40	20,38	20,34	20,27	20,29	20,37	20,33	20,29	20,32	20,32	20,31	20,33	20,32	20,36	20,30	20,24	20,37	20,40	20,35	20,43	20,44	20,36	20,33	20,33	20,37	20,42	20,39	20,37	20,41	20,42	20,37	20,34	20,37	20,37	20,30	20,32	20,39	20,37	20,33	20,37	20,33	20,29	20,31	20,27	20,32	20,36	20,28	20,30	20,37	20,30	20,23	20,25	20,30	20,35	20,35	20,31	20,35	20,29	20,38	20,34	20,35	20,32	20,42	20,33	20,22	20,30	20,36	20,36	20,32	20,32	20,37	20,39	20,33	20,37	20,38	20,35	20,34	20,35	20,33	20,38	20,26	20,25	20,34	20,42	20,41	20,37	20,32	20,34	20,28	20,25	20,29	20,27	20,24	20,34	20,31	20,27	20,29	20,34	20,22	20,18	20,27	20,20	20,27	20,23	20,20	20,29	20,31	20,21	20,27	20,24	20,36	20,38	20,31	20,19	20,25	20,25	20,26	20,24	20,29	20,30	20,18	20,26	20,22	20,25	20,24	20,19	20,28	20,26	20,21	20,17	20,24	20,27	20,31	20,20	20,18	20,28	20,29	20,28	20,22	20,14	20,18	20,18	20,19	20,21	
20,40	20,43	20,24	20,32	20,32	20,20	20,28	20,26	20,23	20,28	20,32	20,29	20,32	20,28	20,20	20,34	20,27	20,17	20,22	20,32	20,32	20,34	20,37	20,39	20,34	20,30	20,36	20,40	20,30	20,35	20,30	20,40	20,35	20,27	20,29	20,36	20,39	20,29	20,35	20,39	20,45	20,35	20,30	20,35	20,17	20,21	20,22	20,22	20,27	20,27	20,35	20,34	20,43	20,47	20,43	20,39	20,41	20,33	20,38	20,44	20,33	20,33	20,36	20,35	20,42	20,41	20,48	20,41	20,39	20,38	20,42	20,49	20,43	20,40	20,41	20,42	20,40	20,52	20,50	20,42	20,36	20,30	20,30	20,33	20,39	20,35	20,33	20,32	20,33	20,46	20,44	20,37	20,33	20,37	20,32	20,40	20,45	20,45	20,41	20,35	20,40	20,41	20,37	20,45	20,42	20,36	20,39	20,35	20,31	20,40	20,40	20,40	20,40	20,42	20,48	20,40	20,31	20,28	20,37	20,45	20,39	20,36	20,41	20,41	20,38	20,44	20,39	20,39	20,38	20,44	20,44	20,35	20,39	20,45	20,43	20,39	20,33	20,35	20,33	20,42	20,44	20,41	20,39	20,36	20,47	20,42	20,37	20,39	20,38	20,38	20,47	20,38	20,38	20,47	20,47	20,49	20,20	20,22	20,39	20,47	20,46	20,40	20,36	20,39	20,38	20,39	20,39	20,42	20,50	20,50	20,40	20,44	20,48	20,39	20,39	20,46	20,36	20,40	20,45	20,42	20,41	20,38	20,46	20,40	20,44	20,39	20,42	20,42	20,31	20,33	20,38	20,36	20,33	20,33	20,39	20,43	20,34	20,34	20,39	20,37	20,37	20,41	20,43	20,41	20,39	20,38	20,43	20,43	20,35	20,31	20,36	20,43	20,51	20,47	20,40	20,33	20,50	20,45	20,37	20,47	20,40	20,45	20,41	20,36	20,40	20,48	20,44	20,47	20,47	20,43	20,44	20,48	20,45	20,41	20,38	20,43	20,43	20,43	20,44	20,44	20,44	20,41	20,41	20,46	20,42	20,40	20,45	20,57	20,44	20,49	20,51	20,48	20,48	20,47	20,41	20,43	20,44	20,39	20,41	20,40	20,48	20,41	20,42	20,48	20,46	20,46	20,40	20,43	20,43	20,47	20,46	20,49	20,40	20,38	20,53	20,55	20,51	20,34	20,37	20,47	20,45	20,49	20,45	20,43	20,43	20,48	20,47	20,42	20,46	20,48	20,47	20,41	20,39	20,44	20,38	20,41	20,42	20,40	20,41	20,45	20,41	20,38	20,40	20,45	20,42	20,42	20,40	20,48	20,43	20,44	20,43	20,47	20,43	20,44	20,40	20,38	20,43	20,46	20,55	20,51	20,43	20,46	20,44	20,37	20,38	20,44	20,50	20,43	20,41	20,41	20,46	20,43	20,48	20,52	20,48	20,45	20,53	20,47	20,41	20,54	20,50	20,47	20,42	20,43	20,43	20,53	20,45	20,41	20,40	20,42	20,47	20,50	20,53	20,44	20,37	20,45	20,40	20,51	20,44	20,44	20,44	20,42	20,37	20,41	20,47	20,44	20,39	20,41	20,47	20,53	20,44	20,48	20,52	20,41	20,41	20,31	20,34	20,44	20,45	20,45	20,43	20,36	20,45	20,49	20,50	20,43	20,39	20,46	20,46	20,44	20,42	20,44	20,45	20,40	20,46	20,49	20,45	20,43	20,44	20,49	20,48	20,40	20,38	20,40	20,42	20,49	20,44	20,39	20,39	20,45	20,41	20,37	20,44	20,48	20,43	20,43	20,43	20,38	20,44	20,41	20,38	20,43	20,37	20,41	20,47	20,38	20,33	20,45	20,39	20,41	20,32	20,35	20,43	20,49	20,52	20,50	20,48	20,42	20,38	20,38	20,42	20,43	20,39	20,37	20,36	20,35	20,32	20,35	20,45	20,45	20,51	20,45	20,36	20,32	20,41	20,42	20,37	20,31	20,36	20,37	20,51	20,39	20,31	20,41	20,40	20,33	20,27	20,46	20,33	20,32	20,42	20,38	20,36	20,38	20,39	20,38	20,39	20,48	20,48	20,37	20,34	20,42	20,31	20,32	20,34	20,32	20,30	20,34	20,37	20,38	20,36	20,35	20,36	20,29	20,34	20,36	20,41	20,38	20,30	20,33	20,28	20,28	20,32	20,26	20,31	20,35	20,40	20,38	20,36	20,47	20,41	20,33	20,32	20,36	20,31	20,40	20,36	20,37	20,32	20,36	20,35	20,42	20,43	20,37	20,36	20,41	20,29	20,35	20,38	20,34	20,31	20,34	20,41	20,44	20,39	20,34	20,37	20,37	20,33	20,27	20,30	20,35	20,31	20,35	20,38	20,33	20,35	20,37	20,32	20,26	20,35	20,38	20,32	20,29	20,40	20,41	20,40	20,38	20,35	20,26	20,22	20,31	20,27	20,27	20,34	20,33	20,42	20,41	20,34	20,35	20,33	20,34	20,31	20,38	20,33	20,33	20,27	20,30	20,31	20,33	20,35	20,42	20,35	20,39	20,35	20,26	20,30	20,25	20,29	20,27	20,30	20,35	20,31	20,22	20,25	20,26	20,32	20,29	20,35	20,25	20,18	20,24	20,29	20,18	20,32	20,30	20,25	20,35	20,25	20,31	20,28	20,23	20,29	20,22	20,23	20,29	20,25	20,27	20,30	20,29	20,23	20,32	20,30	20,27	20,26	20,20	20,28	20,29	20,27	20,20	20,15	20,15	20,19	20,30	20,24	20,11	20,12	20,16	20,22	20,20	
20,27	20,23	20,20	20,35	20,36	20,30	20,32	20,35	20,28	20,27	20,25	20,26	20,22	20,20	20,28	20,34	20,28	20,19	20,29	20,33	20,29	20,29	20,37	20,40	20,35	20,26	20,36	20,40	20,27	20,25	20,37	20,40	20,45	20,26	20,21	20,33	20,31	20,31	20,36	20,31	20,31	20,37	20,28	20,28	20,34	20,28	20,31	20,26	20,29	20,39	20,36	20,26	20,41	20,45	20,47	20,48	20,47	20,35	20,34	20,36	20,22	20,25	20,32	20,39	20,36	20,39	20,47	20,42	20,38	20,34	20,29	20,41	20,42	20,36	20,34	20,40	20,39	20,43	20,44	20,38	20,32	20,30	20,36	20,29	20,47	20,50	20,38	20,34	20,33	20,47	20,44	20,31	20,29	20,34	20,44	20,45	20,50	20,49	20,38	20,36	20,34	20,32	20,37	20,37	20,34	20,38	20,36	20,27	20,23	20,29	20,28	20,35	20,36	20,39	20,52	20,41	20,31	20,27	20,38	20,42	20,37	20,30	20,39	20,37	20,32	20,45	20,52	20,45	20,46	20,50	20,44	20,39	20,47	20,50	20,47	20,39	20,31	20,36	20,38	20,42	20,37	20,38	20,32	20,37	20,40	20,42	20,40	20,40	20,36	20,41	20,49	20,47	20,36	20,39	20,53	20,54	20,42	20,36	20,44	20,46	20,44	20,47	20,43	20,43	20,39	20,34	20,37	20,44	20,42	20,41	20,41	20,40	20,41	20,39	20,37	20,43	20,42	20,41	20,41	20,36	20,35	20,36	20,38	20,37	20,40	20,36	20,33	20,38	20,32	20,37	20,47	20,39	20,31	20,36	20,52	20,49	20,33	20,36	20,40	20,42	20,36	20,41	20,47	20,41	20,40	20,44	20,43	20,40	20,38	20,33	20,33	20,42	20,52	20,43	20,33	20,33	20,48	20,46	20,37	20,43	20,47	20,45	20,45	20,49	20,46	20,47	20,38	20,44	20,49	20,51	20,45	20,51	20,40	20,39	20,41	20,47	20,43	20,37	20,39	20,42	20,44	20,45	20,44	20,45	20,46	20,41	20,46	20,49	20,46	20,46	20,53	20,49	20,52	20,50	20,41	20,41	20,42	20,38	20,34	20,31	20,45	20,44	20,42	20,43	20,48	20,44	20,42	20,41	20,47	20,45	20,42	20,44	20,48	20,44	20,50	20,49	20,48	20,37	20,37	20,45	20,39	20,40	20,43	20,44	20,43	20,45	20,46	20,49	20,51	20,49	20,48	20,50	20,40	20,42	20,42	20,38	20,39	20,39	20,37	20,42	20,45	20,43	20,36	20,38	20,37	20,43	20,45	20,42	20,36	20,46	20,52	20,43	20,43	20,41	20,42	20,44	20,43	20,42	20,49	20,45	20,37	20,47	20,45	20,37	20,43	20,42	20,47	20,50	20,44	20,37	20,37	20,40	20,40	20,46	20,46	20,44	20,55	20,53	20,46	20,54	20,48	20,39	20,37	20,50	20,47	20,43	20,46	20,39	20,38	20,46	20,48	20,45	20,48	20,43	20,39	20,46	20,42	20,50	20,47	20,46	20,48	20,42	20,44	20,49	20,52	20,45	20,38	20,48	20,51	20,56	20,48	20,42	20,49	20,46	20,42	20,38	20,39	20,42	20,49	20,47	20,46	20,45	20,50	20,49	20,48	20,40	20,38	20,46	20,50	20,51	20,44	20,42	20,51	20,48	20,44	20,51	20,47	20,51	20,49	20,54	20,42	20,39	20,34	20,41	20,39	20,38	20,43	20,37	20,29	20,34	20,43	20,40	20,40	20,45	20,33	20,37	20,42	20,46	20,42	20,42	20,34	20,37	20,43	20,45	20,52	20,42	20,34	20,38	20,42	20,41	20,39	20,41	20,40	20,38	20,38	20,44	20,47	20,41	20,37	20,36	20,38	20,34	20,34	20,29	20,33	20,43	20,36	20,36	20,40	20,35	20,32	20,39	20,39	20,42	20,44	20,39	20,38	20,33	20,41	20,34	20,38	20,26	20,28	20,44	20,39	20,37	20,30	20,36	20,36	20,32	20,41	20,44	20,33	20,35	20,41	20,44	20,36	20,42	20,39	20,28	20,33	20,32	20,36	20,35	20,34	20,24	20,22	20,26	20,31	20,39	20,48	20,39	20,41	20,41	20,38	20,33	20,30	20,35	20,26	20,35	20,32	20,28	20,29	20,30	20,30	20,28	20,33	20,37	20,35	20,44	20,45	20,38	20,35	20,36	20,29	20,36	20,38	20,33	20,30	20,30	20,28	20,34	20,39	20,37	20,40	20,33	20,33	20,40	20,43	20,41	20,27	20,32	20,38	20,41	20,35	20,33	20,40	20,41	20,29	20,22	20,26	20,33	20,33	20,34	20,33	20,32	20,33	20,34	20,40	20,33	20,34	20,37	20,36	20,29	20,38	20,32	20,33	20,34	20,34	20,28	20,25	20,32	20,27	20,34	20,43	20,39	20,33	20,33	20,34	20,32	20,24	20,29	20,28	20,35	20,40	20,33	20,24	20,28	20,38	20,24	20,30	20,33	20,30	20,28	20,30	20,24	20,19	20,26	20,27	20,28	20,32	20,37	20,39	20,23	20,23	20,29	20,25	20,28	20,31	20,29	20,32	20,28	20,30	20,34	20,37	20,30	20,26	20,35	20,31	20,25	20,16	20,21	20,39	20,36	20,22	20,30	20,27	20,21	20,26	20,35	20,30	20,30	20,28	20,19	20,27	20,27	20,32	20,34	20,30	20,17	20,15	20,17	20,22	20,23	20,21	20,12	20,06	20,18	20,23	20,27	
20,25	20,20	20,15	20,29	20,32	20,28	20,31	20,32	20,28	20,34	20,26	20,30	20,22	20,17	20,28	20,32	20,35	20,30	20,42	20,41	20,21	20,19	20,36	20,38	20,34	20,26	20,34	20,38	20,35	20,24	20,32	20,40	20,48	20,38	20,31	20,45	20,43	20,35	20,35	20,36	20,36	20,31	20,29	20,24	20,34	20,25	20,26	20,30	20,39	20,37	20,36	20,29	20,38	20,39	20,50	20,45	20,41	20,48	20,44	20,30	20,25	20,31	20,36	20,42	20,32	20,30	20,35	20,40	20,40	20,34	20,38	20,41	20,38	20,37	20,34	20,35	20,41	20,53	20,45	20,39	20,37	20,40	20,37	20,33	20,46	20,51	20,44	20,38	20,39	20,45	20,42	20,29	20,28	20,40	20,41	20,46	20,40	20,42	20,31	20,35	20,37	20,31	20,31	20,34	20,21	20,30	20,31	20,23	20,41	20,41	20,33	20,36	20,36	20,34	20,47	20,40	20,37	20,34	20,38	20,45	20,36	20,45	20,49	20,48	20,32	20,37	20,49	20,46	20,46	20,50	20,45	20,40	20,41	20,39	20,41	20,47	20,36	20,33	20,37	20,49	20,36	20,41	20,40	20,33	20,43	20,40	20,32	20,37	20,40	20,46	20,44	20,44	20,38	20,34	20,48	20,51	20,44	20,45	20,49	20,42	20,31	20,46	20,54	20,53	20,43	20,32	20,33	20,49	20,44	20,37	20,35	20,41	20,34	20,42	20,46	20,39	20,37	20,41	20,41	20,41	20,39	20,33	20,36	20,36	20,36	20,41	20,37	20,35	20,31	20,44	20,42	20,41	20,37	20,41	20,47	20,44	20,37	20,39	20,42	20,42	20,43	20,51	20,53	20,53	20,38	20,47	20,45	20,38	20,38	20,46	20,44	20,47	20,49	20,45	20,39	20,35	20,46	20,48	20,41	20,41	20,50	20,49	20,37	20,42	20,43	20,43	20,40	20,43	20,46	20,46	20,49	20,46	20,36	20,43	20,43	20,44	20,47	20,42	20,39	20,44	20,48	20,53	20,56	20,52	20,46	20,45	20,41	20,48	20,53	20,53	20,52	20,46	20,51	20,51	20,46	20,46	20,41	20,45	20,45	20,36	20,46	20,44	20,49	20,46	20,48	20,50	20,44	20,46	20,45	20,41	20,40	20,38	20,43	20,51	20,54	20,50	20,44	20,39	20,39	20,45	20,37	20,34	20,36	20,45	20,50	20,46	20,48	20,44	20,47	20,41	20,46	20,51	20,51	20,49	20,45	20,38	20,43	20,39	20,41	20,47	20,44	20,38	20,38	20,38	20,47	20,47	20,46	20,47	20,36	20,46	20,54	20,48	20,43	20,44	20,50	20,47	20,46	20,46	20,54	20,42	20,43	20,52	20,48	20,43	20,45	20,45	20,43	20,44	20,43	20,34	20,35	20,36	20,40	20,41	20,45	20,40	20,44	20,47	20,46	20,45	20,42	20,44	20,36	20,43	20,49	20,39	20,41	20,38	20,38	20,54	20,50	20,41	20,41	20,35	20,39	20,39	20,49	20,53	20,44	20,39	20,52	20,46	20,43	20,49	20,48	20,44	20,46	20,47	20,52	20,48	20,54	20,42	20,43	20,46	20,42	20,36	20,43	20,39	20,45	20,42	20,37	20,45	20,44	20,50	20,56	20,47	20,37	20,42	20,52	20,50	20,47	20,45	20,47	20,46	20,48	20,48	20,42	20,48	20,50	20,43	20,42	20,41	20,34	20,35	20,38	20,35	20,37	20,41	20,38	20,39	20,40	20,42	20,42	20,38	20,41	20,37	20,41	20,39	20,45	20,36	20,32	20,39	20,48	20,50	20,50	20,34	20,38	20,35	20,38	20,41	20,41	20,37	20,45	20,41	20,33	20,32	20,43	20,47	20,40	20,38	20,37	20,34	20,34	20,33	20,35	20,38	20,38	20,45	20,39	20,33	20,32	20,35	20,38	20,47	20,49	20,35	20,34	20,33	20,40	20,36	20,30	20,22	20,28	20,46	20,42	20,34	20,24	20,22	20,31	20,37	20,37	20,34	20,31	20,37	20,41	20,40	20,33	20,40	20,39	20,36	20,41	20,37	20,31	20,34	20,33	20,28	20,24	20,30	20,34	20,29	20,38	20,39	20,34	20,37	20,40	20,30	20,33	20,28	20,23	20,29	20,30	20,28	20,32	20,29	20,35	20,25	20,20	20,38	20,39	20,37	20,42	20,33	20,27	20,25	20,29	20,39	20,37	20,37	20,40	20,30	20,28	20,45	20,43	20,42	20,46	20,28	20,28	20,39	20,41	20,35	20,33	20,32	20,37	20,32	20,35	20,39	20,42	20,46	20,35	20,18	20,17	20,30	20,33	20,34	20,34	20,34	20,38	20,32	20,40	20,35	20,33	20,25	20,28	20,25	20,37	20,40	20,39	20,38	20,32	20,34	20,30	20,39	20,40	20,34	20,38	20,44	20,30	20,30	20,29	20,34	20,21	20,27	20,36	20,38	20,36	20,34	20,29	20,31	20,33	20,23	20,22	20,31	20,41	20,38	20,26	20,20	20,24	20,29	20,28	20,21	20,28	20,22	20,26	20,30	20,26	20,20	20,29	20,28	20,31	20,25	20,32	20,29	20,36	20,39	20,46	20,32	20,23	20,29	20,33	20,22	20,25	20,27	20,32	20,29	20,25	20,31	20,37	20,35	20,33	20,35	20,36	20,33	20,27	20,19	20,19	20,32	20,36	20,28	20,36	20,30	20,22	20,27	20,26	20,29	20,26	20,20	20,18	20,31	20,24	20,30	
20,32	20,30	20,15	20,19	20,44	20,20	20,27	20,34	20,36	20,37	20,26	20,26	20,25	20,22	20,26	20,29	20,37	20,32	20,35	20,35	20,23	20,22	20,32	20,40	20,39	20,38	20,36	20,31	20,38	20,42	20,43	20,37	20,27	20,38	20,31	20,35	20,49	20,43	20,38	20,32	20,41	20,37	20,30	20,27	20,42	20,35	20,31	20,32	20,30	20,26	20,36	20,33	20,37	20,38	20,44	20,33	20,26	20,35	20,47	20,40	20,32	20,44	20,43	20,36	20,36	20,34	20,40	20,35	20,42	20,36	20,43	20,44	20,39	20,46	20,49	20,39	20,40	20,55	20,58	20,47	20,43	20,38	20,43	20,46	20,51	20,44	20,35	20,34	20,36	20,43	20,38	20,31	20,23	20,39	20,41	20,37	20,38	20,45	20,42	20,41	20,42	20,41	20,37	20,47	20,34	20,32	20,32	20,29	20,52	20,50	20,37	20,43	20,44	20,41	20,41	20,46	20,34	20,30	20,32	20,36	20,40	20,48	20,56	20,54	20,41	20,47	20,40	20,39	20,41	20,54	20,43	20,45	20,48	20,42	20,42	20,48	20,48	20,34	20,43	20,56	20,43	20,38	20,41	20,36	20,42	20,41	20,37	20,46	20,42	20,41	20,37	20,37	20,32	20,36	20,49	20,47	20,42	20,42	20,44	20,44	20,37	20,39	20,51	20,51	20,44	20,39	20,38	20,45	20,41	20,40	20,37	20,37	20,33	20,37	20,42	20,46	20,43	20,41	20,37	20,42	20,44	20,37	20,39	20,41	20,37	20,33	20,41	20,40	20,35	20,45	20,41	20,40	20,48	20,49	20,46	20,47	20,39	20,37	20,40	20,43	20,51	20,51	20,47	20,49	20,44	20,45	20,40	20,41	20,44	20,46	20,44	20,49	20,47	20,44	20,48	20,47	20,48	20,52	20,48	20,43	20,43	20,48	20,40	20,39	20,39	20,43	20,45	20,42	20,44	20,46	20,45	20,49	20,43	20,48	20,47	20,42	20,48	20,46	20,39	20,47	20,49	20,51	20,56	20,58	20,47	20,49	20,44	20,43	20,43	20,50	20,50	20,40	20,44	20,53	20,44	20,44	20,46	20,45	20,45	20,41	20,45	20,41	20,46	20,49	20,46	20,48	20,50	20,50	20,51	20,53	20,43	20,35	20,41	20,48	20,55	20,56	20,50	20,40	20,35	20,41	20,41	20,33	20,42	20,53	20,56	20,47	20,45	20,55	20,45	20,44	20,48	20,45	20,45	20,54	20,52	20,47	20,41	20,42	20,42	20,50	20,45	20,37	20,42	20,50	20,46	20,45	20,40	20,49	20,45	20,51	20,55	20,49	20,40	20,46	20,45	20,47	20,47	20,45	20,42	20,40	20,47	20,49	20,48	20,43	20,45	20,48	20,46	20,43	20,46	20,46	20,44	20,46	20,44	20,49	20,52	20,48	20,52	20,46	20,42	20,53	20,48	20,47	20,46	20,49	20,48	20,46	20,42	20,43	20,37	20,45	20,53	20,46	20,50	20,45	20,45	20,40	20,45	20,57	20,47	20,48	20,54	20,55	20,45	20,49	20,47	20,39	20,48	20,49	20,49	20,50	20,48	20,44	20,43	20,37	20,42	20,46	20,46	20,39	20,39	20,47	20,32	20,37	20,38	20,45	20,52	20,45	20,31	20,46	20,42	20,43	20,43	20,41	20,45	20,45	20,47	20,50	20,39	20,47	20,49	20,42	20,42	20,41	20,41	20,49	20,46	20,47	20,43	20,40	20,41	20,42	20,38	20,42	20,44	20,39	20,40	20,42	20,34	20,39	20,40	20,38	20,41	20,44	20,40	20,40	20,45	20,41	20,40	20,39	20,39	20,41	20,40	20,42	20,49	20,44	20,36	20,42	20,46	20,52	20,47	20,37	20,41	20,39	20,38	20,37	20,41	20,37	20,23	20,40	20,38	20,32	20,44	20,44	20,42	20,45	20,48	20,40	20,35	20,43	20,36	20,36	20,34	20,33	20,33	20,38	20,44	20,42	20,37	20,38	20,38	20,34	20,34	20,36	20,34	20,32	20,35	20,36	20,39	20,42	20,49	20,53	20,45	20,39	20,35	20,34	20,35	20,32	20,32	20,29	20,38	20,42	20,35	20,32	20,35	20,29	20,28	20,29	20,29	20,29	20,19	20,32	20,33	20,35	20,32	20,34	20,43	20,34	20,27	20,31	20,31	20,37	20,40	20,29	20,26	20,26	20,30	20,46	20,44	20,41	20,45	20,41	20,31	20,45	20,41	20,39	20,41	20,31	20,41	20,43	20,41	20,38	20,31	20,32	20,33	20,28	20,38	20,45	20,39	20,44	20,48	20,35	20,29	20,23	20,29	20,35	20,37	20,42	20,43	20,31	20,28	20,26	20,25	20,32	20,28	20,29	20,34	20,47	20,36	20,32	20,28	20,28	20,29	20,34	20,35	20,30	20,27	20,44	20,40	20,29	20,28	20,34	20,24	20,20	20,38	20,40	20,30	20,27	20,28	20,37	20,37	20,25	20,30	20,38	20,33	20,39	20,27	20,17	20,26	20,27	20,23	20,25	20,24	20,24	20,32	20,33	20,32	20,28	20,35	20,36	20,32	20,29	20,27	20,22	20,21	20,30	20,38	20,25	20,18	20,22	20,27	20,14	20,27	20,27	20,18	20,22	20,24	20,36	20,35	20,32	20,32	20,30	20,21	20,36	20,30	20,22	20,15	20,24	20,31	20,25	20,33	20,34	20,25	20,28	20,27	20,30	20,27	20,27	20,24	20,27	20,29	20,26	
20,23	20,23	20,20	20,21	20,37	20,27	20,20	20,21	20,32	20,41	20,24	20,21	20,26	20,38	20,38	20,25	20,30	20,31	20,23	20,43	20,27	20,21	20,24	20,40	20,40	20,41	20,41	20,34	20,31	20,37	20,34	20,37	20,25	20,25	20,33	20,36	20,40	20,45	20,36	20,28	20,32	20,33	20,45	20,37	20,37	20,38	20,29	20,33	20,23	20,26	20,29	20,38	20,49	20,51	20,55	20,34	20,27	20,26	20,29	20,40	20,41	20,43	20,45	20,38	20,28	20,31	20,38	20,37	20,35	20,34	20,41	20,50	20,53	20,58	20,52	20,41	20,42	20,50	20,46	20,47	20,38	20,33	20,44	20,38	20,44	20,41	20,32	20,36	20,34	20,41	20,48	20,31	20,31	20,44	20,45	20,41	20,44	20,43	20,39	20,41	20,43	20,46	20,42	20,49	20,44	20,40	20,45	20,46	20,45	20,44	20,38	20,43	20,46	20,48	20,47	20,42	20,36	20,38	20,28	20,30	20,37	20,43	20,47	20,39	20,34	20,48	20,42	20,38	20,35	20,45	20,46	20,41	20,54	20,47	20,43	20,43	20,44	20,40	20,33	20,54	20,44	20,41	20,40	20,36	20,42	20,41	20,41	20,45	20,42	20,37	20,36	20,31	20,28	20,35	20,44	20,38	20,33	20,42	20,41	20,46	20,47	20,41	20,42	20,32	20,37	20,42	20,42	20,43	20,45	20,35	20,34	20,40	20,30	20,32	20,34	20,36	20,41	20,45	20,50	20,53	20,45	20,46	20,43	20,38	20,44	20,43	20,35	20,32	20,30	20,41	20,41	20,45	20,46	20,48	20,52	20,44	20,44	20,44	20,39	20,39	20,41	20,45	20,35	20,42	20,45	20,42	20,40	20,39	20,39	20,38	20,38	20,40	20,45	20,41	20,39	20,41	20,45	20,53	20,48	20,35	20,35	20,42	20,35	20,39	20,42	20,40	20,42	20,42	20,41	20,48	20,47	20,47	20,38	20,45	20,50	20,47	20,44	20,43	20,44	20,45	20,46	20,42	20,51	20,48	20,43	20,44	20,41	20,42	20,35	20,43	20,40	20,39	20,43	20,47	20,49	20,41	20,48	20,50	20,48	20,44	20,48	20,42	20,45	20,50	20,47	20,51	20,50	20,44	20,46	20,52	20,45	20,38	20,48	20,50	20,49	20,50	20,54	20,49	20,41	20,44	20,45	20,36	20,40	20,41	20,50	20,44	20,40	20,47	20,46	20,48	20,51	20,49	20,42	20,49	20,55	20,49	20,40	20,41	20,47	20,47	20,45	20,42	20,41	20,47	20,51	20,46	20,44	20,46	20,47	20,46	20,53	20,51	20,44	20,42	20,45	20,47	20,52	20,51	20,43	20,32	20,38	20,42	20,42	20,37	20,39	20,42	20,42	20,40	20,42	20,43	20,51	20,45	20,49	20,53	20,54	20,52	20,53	20,50	20,37	20,45	20,51	20,49	20,40	20,44	20,51	20,49	20,49	20,40	20,43	20,38	20,43	20,45	20,51	20,47	20,38	20,37	20,41	20,51	20,50	20,50	20,50	20,49	20,44	20,44	20,41	20,45	20,50	20,47	20,43	20,48	20,50	20,50	20,51	20,41	20,41	20,53	20,51	20,41	20,37	20,40	20,37	20,37	20,44	20,48	20,54	20,48	20,43	20,48	20,45	20,35	20,43	20,43	20,39	20,43	20,48	20,41	20,45	20,52	20,51	20,46	20,49	20,37	20,40	20,46	20,50	20,43	20,45	20,38	20,40	20,37	20,46	20,45	20,44	20,42	20,44	20,36	20,37	20,42	20,42	20,29	20,42	20,51	20,40	20,35	20,42	20,45	20,41	20,42	20,46	20,39	20,42	20,37	20,45	20,38	20,39	20,40	20,40	20,46	20,47	20,46	20,44	20,47	20,41	20,36	20,39	20,39	20,35	20,36	20,39	20,29	20,39	20,41	20,38	20,43	20,45	20,47	20,46	20,35	20,31	20,32	20,35	20,32	20,37	20,38	20,37	20,43	20,44	20,41	20,46	20,46	20,39	20,33	20,39	20,42	20,33	20,27	20,38	20,46	20,44	20,43	20,44	20,45	20,44	20,37	20,40	20,38	20,35	20,25	20,31	20,35	20,35	20,26	20,41	20,34	20,32	20,27	20,27	20,29	20,27	20,32	20,39	20,38	20,34	20,28	20,34	20,38	20,38	20,39	20,26	20,37	20,35	20,32	20,23	20,27	20,34	20,42	20,42	20,37	20,37	20,42	20,43	20,41	20,35	20,36	20,37	20,32	20,36	20,42	20,42	20,43	20,30	20,32	20,32	20,31	20,35	20,44	20,42	20,35	20,41	20,43	20,34	20,36	20,35	20,38	20,33	20,36	20,41	20,44	20,31	20,24	20,35	20,32	20,30	20,32	20,35	20,34	20,28	20,30	20,24	20,26	20,23	20,27	20,36	20,42	20,34	20,37	20,39	20,30	20,23	20,28	20,27	20,26	20,36	20,38	20,25	20,26	20,31	20,36	20,36	20,30	20,27	20,34	20,26	20,22	20,23	20,22	20,29	20,24	20,17	20,18	20,27	20,27	20,30	20,32	20,28	20,31	20,31	20,29	20,26	20,29	20,36	20,17	20,21	20,20	20,34	20,26	20,25	20,33	20,40	20,19	20,21	20,22	20,17	20,14	20,26	20,35	20,32	20,27	20,18	20,28	20,27	20,27	20,25	20,16	20,21	20,21	20,21	20,18	20,26	20,26	20,21	20,19	20,23	20,29	20,27	20,30	20,31	20,27	20,24	20,27	
20,30	20,27	20,19	20,23	20,25	20,21	20,25	20,28	20,30	20,32	20,23	20,25	20,32	20,34	20,32	20,24	20,25	20,33	20,27	20,33	20,29	20,14	20,20	20,42	20,36	20,36	20,43	20,42	20,41	20,29	20,30	20,41	20,33	20,34	20,30	20,33	20,38	20,38	20,42	20,34	20,42	20,33	20,37	20,39	20,29	20,28	20,27	20,30	20,25	20,35	20,36	20,36	20,46	20,45	20,50	20,39	20,35	20,43	20,31	20,40	20,34	20,32	20,35	20,40	20,23	20,34	20,39	20,29	20,28	20,34	20,41	20,41	20,50	20,52	20,35	20,33	20,42	20,51	20,49	20,45	20,40	20,37	20,35	20,29	20,33	20,33	20,29	20,42	20,47	20,40	20,47	20,43	20,36	20,42	20,40	20,36	20,37	20,39	20,36	20,38	20,47	20,44	20,44	20,42	20,34	20,36	20,38	20,36	20,35	20,36	20,35	20,38	20,41	20,35	20,38	20,41	20,38	20,39	20,40	20,36	20,36	20,34	20,35	20,36	20,37	20,41	20,45	20,42	20,34	20,42	20,45	20,43	20,49	20,52	20,45	20,34	20,40	20,47	20,35	20,43	20,48	20,38	20,40	20,37	20,41	20,39	20,44	20,39	20,44	20,41	20,38	20,33	20,29	20,36	20,50	20,42	20,30	20,39	20,48	20,50	20,45	20,45	20,39	20,35	20,35	20,43	20,38	20,50	20,48	20,40	20,30	20,38	20,39	20,42	20,48	20,41	20,31	20,45	20,54	20,51	20,41	20,39	20,45	20,34	20,44	20,45	20,36	20,32	20,36	20,40	20,34	20,46	20,42	20,38	20,46	20,45	20,49	20,47	20,42	20,40	20,40	20,43	20,49	20,43	20,45	20,45	20,39	20,33	20,34	20,36	20,45	20,45	20,47	20,45	20,39	20,42	20,45	20,44	20,42	20,40	20,37	20,37	20,39	20,36	20,42	20,43	20,44	20,48	20,43	20,42	20,45	20,39	20,35	20,42	20,46	20,50	20,46	20,40	20,47	20,49	20,48	20,45	20,44	20,48	20,44	20,43	20,37	20,39	20,43	20,39	20,41	20,35	20,38	20,42	20,43	20,49	20,52	20,51	20,52	20,45	20,46	20,45	20,42	20,47	20,50	20,49	20,52	20,43	20,36	20,41	20,42	20,41	20,43	20,42	20,45	20,48	20,47	20,41	20,45	20,43	20,38	20,40	20,41	20,40	20,42	20,41	20,42	20,34	20,39	20,40	20,51	20,52	20,40	20,46	20,55	20,49	20,43	20,39	20,39	20,46	20,47	20,39	20,39	20,40	20,48	20,42	20,40	20,51	20,42	20,45	20,47	20,48	20,47	20,47	20,43	20,45	20,48	20,49	20,46	20,40	20,42	20,54	20,43	20,40	20,39	20,42	20,46	20,50	20,43	20,44	20,43	20,37	20,36	20,45	20,52	20,45	20,50	20,48	20,40	20,48	20,53	20,54	20,42	20,40	20,47	20,46	20,50	20,42	20,46	20,45	20,44	20,45	20,46	20,44	20,43	20,44	20,44	20,51	20,50	20,47	20,45	20,42	20,39	20,39	20,39	20,32	20,41	20,42	20,42	20,44	20,50	20,47	20,46	20,39	20,43	20,50	20,46	20,44	20,44	20,36	20,41	20,49	20,46	20,45	20,54	20,52	20,43	20,46	20,43	20,41	20,37	20,43	20,44	20,43	20,49	20,48	20,45	20,53	20,54	20,52	20,53	20,41	20,45	20,46	20,40	20,41	20,41	20,39	20,38	20,34	20,39	20,49	20,44	20,42	20,43	20,37	20,40	20,54	20,46	20,38	20,33	20,44	20,46	20,40	20,45	20,48	20,45	20,40	20,45	20,38	20,39	20,40	20,41	20,37	20,38	20,35	20,40	20,38	20,41	20,40	20,34	20,40	20,35	20,39	20,40	20,37	20,45	20,42	20,39	20,39	20,43	20,43	20,37	20,45	20,49	20,40	20,40	20,37	20,37	20,35	20,36	20,36	20,41	20,39	20,37	20,40	20,38	20,41	20,42	20,48	20,39	20,33	20,41	20,37	20,36	20,35	20,33	20,40	20,45	20,43	20,39	20,46	20,50	20,43	20,36	20,43	20,38	20,30	20,36	20,34	20,32	20,28	20,45	20,40	20,29	20,32	20,28	20,31	20,40	20,49	20,47	20,32	20,27	20,33	20,35	20,34	20,43	20,39	20,35	20,37	20,41	20,33	20,26	20,28	20,42	20,45	20,32	20,30	20,32	20,38	20,42	20,39	20,35	20,39	20,34	20,29	20,35	20,35	20,40	20,36	20,35	20,34	20,39	20,35	20,36	20,36	20,42	20,38	20,37	20,35	20,31	20,30	20,35	20,38	20,31	20,37	20,45	20,47	20,35	20,33	20,44	20,35	20,27	20,37	20,38	20,30	20,31	20,34	20,34	20,29	20,22	20,29	20,34	20,41	20,37	20,38	20,37	20,32	20,28	20,29	20,28	20,34	20,37	20,37	20,32	20,30	20,32	20,41	20,37	20,28	20,27	20,35	20,30	20,33	20,25	20,23	20,26	20,35	20,23	20,27	20,30	20,28	20,22	20,26	20,36	20,37	20,39	20,33	20,34	20,27	20,26	20,27	20,26	20,32	20,38	20,32	20,25	20,32	20,36	20,33	20,36	20,29	20,15	20,18	20,32	20,35	20,27	20,23	20,23	20,24	20,34	20,33	20,31	20,25	20,19	20,25	20,23	20,30	20,33	20,28	20,18	20,22	20,24	20,26	20,22	20,27	20,30	20,34	20,24	20,28	
20,26	20,25	20,23	20,24	20,28	20,23	20,30	20,26	20,29	20,30	20,27	20,37	20,34	20,38	20,29	20,27	20,29	20,29	20,30	20,33	20,33	20,23	20,28	20,40	20,31	20,30	20,33	20,39	20,49	20,34	20,27	20,42	20,42	20,36	20,35	20,31	20,41	20,37	20,42	20,39	20,43	20,44	20,37	20,26	20,33	20,42	20,33	20,32	20,27	20,32	20,42	20,32	20,37	20,47	20,45	20,36	20,39	20,42	20,41	20,40	20,38	20,37	20,43	20,44	20,29	20,39	20,40	20,27	20,32	20,37	20,47	20,43	20,33	20,45	20,40	20,34	20,36	20,47	20,42	20,40	20,40	20,33	20,29	20,25	20,33	20,39	20,38	20,43	20,39	20,40	20,37	20,40	20,38	20,40	20,40	20,37	20,43	20,47	20,48	20,42	20,43	20,44	20,46	20,39	20,38	20,41	20,33	20,29	20,28	20,31	20,36	20,33	20,33	20,35	20,37	20,37	20,34	20,35	20,40	20,48	20,37	20,35	20,36	20,45	20,43	20,38	20,41	20,50	20,39	20,32	20,42	20,40	20,48	20,47	20,41	20,41	20,41	20,44	20,39	20,38	20,39	20,38	20,43	20,41	20,42	20,41	20,37	20,36	20,38	20,44	20,40	20,41	20,36	20,41	20,57	20,40	20,27	20,31	20,42	20,47	20,48	20,46	20,46	20,48	20,40	20,37	20,43	20,48	20,45	20,45	20,44	20,40	20,38	20,49	20,45	20,47	20,43	20,42	20,50	20,55	20,46	20,43	20,38	20,37	20,45	20,42	20,37	20,45	20,45	20,37	20,34	20,43	20,38	20,34	20,39	20,44	20,52	20,47	20,42	20,44	20,44	20,43	20,48	20,48	20,41	20,41	20,46	20,40	20,37	20,44	20,49	20,50	20,43	20,41	20,42	20,51	20,55	20,46	20,44	20,45	20,49	20,44	20,42	20,42	20,40	20,41	20,43	20,49	20,51	20,47	20,41	20,43	20,40	20,48	20,47	20,48	20,42	20,48	20,53	20,53	20,46	20,42	20,40	20,46	20,49	20,53	20,43	20,43	20,47	20,52	20,51	20,50	20,40	20,40	20,46	20,54	20,53	20,54	20,47	20,45	20,52	20,53	20,46	20,57	20,59	20,59	20,51	20,47	20,39	20,41	20,43	20,42	20,44	20,41	20,43	20,51	20,47	20,36	20,39	20,45	20,40	20,41	20,46	20,47	20,42	20,42	20,49	20,40	20,40	20,45	20,43	20,49	20,42	20,42	20,48	20,49	20,47	20,41	20,44	20,50	20,56	20,48	20,45	20,45	20,43	20,39	20,44	20,51	20,50	20,54	20,47	20,48	20,47	20,46	20,48	20,47	20,48	20,45	20,42	20,46	20,48	20,52	20,49	20,44	20,43	20,48	20,47	20,52	20,54	20,49	20,47	20,44	20,45	20,47	20,50	20,48	20,51	20,50	20,43	20,41	20,51	20,55	20,43	20,54	20,42	20,42	20,47	20,45	20,50	20,55	20,48	20,46	20,50	20,47	20,45	20,43	20,42	20,53	20,47	20,45	20,46	20,47	20,44	20,46	20,44	20,41	20,44	20,49	20,46	20,43	20,48	20,49	20,45	20,37	20,42	20,46	20,49	20,50	20,49	20,40	20,41	20,48	20,47	20,42	20,45	20,43	20,41	20,45	20,45	20,50	20,43	20,40	20,40	20,42	20,49	20,53	20,47	20,52	20,54	20,55	20,52	20,47	20,44	20,43	20,43	20,42	20,39	20,36	20,42	20,37	20,46	20,47	20,42	20,33	20,28	20,33	20,44	20,50	20,52	20,45	20,44	20,41	20,47	20,46	20,41	20,42	20,40	20,47	20,45	20,36	20,35	20,40	20,45	20,42	20,38	20,39	20,39	20,33	20,32	20,44	20,42	20,44	20,46	20,43	20,44	20,34	20,41	20,47	20,35	20,38	20,43	20,43	20,43	20,41	20,49	20,45	20,39	20,51	20,42	20,37	20,41	20,38	20,41	20,31	20,30	20,38	20,39	20,41	20,37	20,40	20,41	20,34	20,43	20,40	20,32	20,40	20,46	20,35	20,37	20,40	20,42	20,39	20,41	20,44	20,43	20,43	20,37	20,28	20,40	20,43	20,29	20,35	20,43	20,37	20,31	20,33	20,28	20,31	20,35	20,36	20,42	20,35	20,28	20,33	20,43	20,39	20,38	20,44	20,38	20,37	20,40	20,36	20,34	20,32	20,44	20,49	20,34	20,32	20,32	20,37	20,41	20,39	20,32	20,35	20,43	20,33	20,38	20,33	20,34	20,25	20,25	20,40	20,45	20,37	20,38	20,38	20,40	20,40	20,40	20,34	20,29	20,30	20,28	20,40	20,42	20,42	20,45	20,45	20,38	20,37	20,46	20,45	20,31	20,31	20,39	20,29	20,34	20,40	20,34	20,27	20,20	20,30	20,33	20,32	20,34	20,36	20,32	20,34	20,28	20,37	20,40	20,32	20,34	20,40	20,36	20,39	20,32	20,33	20,35	20,21	20,25	20,35	20,29	20,34	20,30	20,28	20,30	20,32	20,35	20,32	20,30	20,26	20,21	20,24	20,28	20,38	20,41	20,43	20,38	20,35	20,27	20,17	20,27	20,32	20,38	20,26	20,22	20,24	20,29	20,32	20,43	20,39	20,33	20,30	20,33	20,32	20,18	20,22	20,36	20,30	20,32	20,29	20,32	20,28	20,22	20,25	20,19	20,21	20,31	20,26	20,23	20,25	20,34	20,30	20,19	20,19	20,27	20,29	20,20	20,21	
20,27	20,26	20,25	20,32	20,25	20,30	20,33	20,24	20,22	20,29	20,31	20,29	20,28	20,28	20,26	20,27	20,31	20,32	20,25	20,41	20,30	20,22	20,25	20,31	20,23	20,19	20,26	20,27	20,35	20,33	20,27	20,41	20,50	20,34	20,21	20,27	20,26	20,30	20,47	20,48	20,32	20,34	20,37	20,30	20,38	20,48	20,45	20,35	20,34	20,31	20,40	20,37	20,33	20,43	20,50	20,35	20,31	20,28	20,31	20,37	20,32	20,42	20,38	20,39	20,29	20,36	20,43	20,28	20,34	20,37	20,39	20,47	20,46	20,48	20,51	20,41	20,37	20,51	20,43	20,35	20,42	20,31	20,34	20,27	20,33	20,32	20,38	20,41	20,34	20,38	20,38	20,31	20,27	20,43	20,47	20,42	20,46	20,42	20,48	20,48	20,45	20,48	20,39	20,44	20,39	20,44	20,39	20,42	20,37	20,33	20,42	20,41	20,41	20,46	20,53	20,50	20,40	20,33	20,30	20,43	20,48	20,47	20,44	20,46	20,46	20,44	20,49	20,46	20,43	20,29	20,36	20,40	20,55	20,44	20,36	20,34	20,47	20,44	20,37	20,37	20,38	20,50	20,55	20,49	20,45	20,40	20,35	20,38	20,34	20,41	20,46	20,47	20,40	20,44	20,48	20,41	20,33	20,33	20,37	20,48	20,47	20,48	20,43	20,48	20,45	20,40	20,46	20,52	20,46	20,43	20,51	20,47	20,40	20,39	20,36	20,44	20,46	20,41	20,39	20,50	20,50	20,43	20,39	20,46	20,50	20,45	20,36	20,41	20,45	20,45	20,36	20,43	20,42	20,40	20,45	20,46	20,50	20,37	20,37	20,44	20,41	20,44	20,43	20,43	20,43	20,38	20,44	20,49	20,41	20,41	20,44	20,44	20,40	20,47	20,45	20,48	20,56	20,47	20,48	20,48	20,53	20,49	20,42	20,46	20,41	20,45	20,43	20,46	20,52	20,44	20,41	20,45	20,41	20,49	20,50	20,50	20,43	20,49	20,51	20,45	20,44	20,43	20,37	20,41	20,40	20,39	20,52	20,51	20,47	20,57	20,58	20,51	20,45	20,48	20,47	20,47	20,50	20,48	20,40	20,39	20,46	20,51	20,54	20,61	20,59	20,54	20,48	20,41	20,50	20,46	20,45	20,40	20,37	20,43	20,45	20,48	20,57	20,45	20,43	20,44	20,43	20,40	20,39	20,53	20,48	20,40	20,49	20,51	20,45	20,53	20,50	20,48	20,52	20,49	20,56	20,54	20,52	20,50	20,49	20,50	20,50	20,53	20,46	20,47	20,49	20,40	20,46	20,48	20,47	20,47	20,49	20,53	20,52	20,45	20,40	20,45	20,40	20,46	20,51	20,40	20,42	20,50	20,49	20,43	20,39	20,46	20,54	20,52	20,56	20,48	20,51	20,51	20,49	20,49	20,49	20,45	20,45	20,49	20,42	20,49	20,49	20,54	20,48	20,51	20,49	20,48	20,43	20,40	20,46	20,55	20,50	20,46	20,54	20,49	20,48	20,44	20,46	20,51	20,48	20,45	20,49	20,52	20,45	20,46	20,45	20,39	20,45	20,48	20,50	20,47	20,46	20,48	20,52	20,44	20,47	20,45	20,47	20,52	20,46	20,40	20,35	20,40	20,46	20,46	20,48	20,47	20,38	20,43	20,47	20,50	20,41	20,39	20,49	20,49	20,53	20,51	20,48	20,47	20,53	20,49	20,49	20,45	20,47	20,47	20,45	20,47	20,42	20,35	20,32	20,35	20,44	20,47	20,39	20,40	20,35	20,36	20,44	20,56	20,51	20,51	20,56	20,48	20,49	20,50	20,45	20,40	20,39	20,44	20,54	20,38	20,35	20,38	20,47	20,46	20,47	20,44	20,38	20,37	20,43	20,48	20,44	20,41	20,48	20,42	20,41	20,40	20,40	20,46	20,51	20,40	20,38	20,39	20,43	20,43	20,46	20,50	20,41	20,41	20,43	20,37	20,48	20,37	20,39	20,43	20,31	20,36	20,33	20,33	20,30	20,35	20,48	20,40	20,39	20,39	20,45	20,44	20,38	20,38	20,46	20,41	20,38	20,42	20,46	20,43	20,36	20,39	20,37	20,33	20,37	20,39	20,40	20,40	20,51	20,38	20,27	20,33	20,37	20,34	20,36	20,32	20,29	20,33	20,35	20,34	20,37	20,39	20,36	20,40	20,40	20,43	20,41	20,39	20,37	20,26	20,32	20,40	20,34	20,38	20,43	20,34	20,37	20,38	20,40	20,39	20,44	20,40	20,33	20,33	20,35	20,25	20,23	20,35	20,40	20,34	20,37	20,38	20,43	20,33	20,29	20,35	20,35	20,37	20,34	20,39	20,38	20,45	20,46	20,30	20,33	20,38	20,37	20,42	20,42	20,30	20,33	20,35	20,38	20,34	20,33	20,26	20,22	20,28	20,35	20,36	20,37	20,43	20,42	20,33	20,23	20,30	20,37	20,27	20,28	20,35	20,32	20,37	20,38	20,39	20,35	20,22	20,28	20,39	20,28	20,22	20,25	20,26	20,34	20,37	20,32	20,30	20,20	20,22	20,27	20,25	20,25	20,36	20,37	20,42	20,32	20,28	20,32	20,24	20,29	20,25	20,36	20,31	20,24	20,19	20,31	20,35	20,37	20,32	20,31	20,30	20,29	20,29	20,15	20,28	20,33	20,23	20,25	20,31	20,31	20,19	20,27	20,26	20,19	20,28	20,31	20,21	20,21	20,21	20,21	20,20	20,15	20,20	20,25	20,28	20,21	20,24	
20,29	20,30	20,28	20,28	20,33	20,27	20,19	20,20	20,24	20,37	20,31	20,32	20,31	20,36	20,24	20,27	20,33	20,34	20,35	20,33	20,29	20,35	20,38	20,38	20,28	20,19	20,28	20,29	20,29	20,33	20,32	20,34	20,44	20,32	20,17	20,26	20,31	20,27	20,40	20,54	20,36	20,38	20,41	20,28	20,32	20,39	20,37	20,26	20,33	20,33	20,39	20,45	20,43	20,33	20,40	20,38	20,36	20,32	20,31	20,41	20,35	20,38	20,33	20,37	20,30	20,27	20,39	20,38	20,43	20,42	20,39	20,40	20,46	20,50	20,42	20,43	20,47	20,45	20,48	20,51	20,41	20,42	20,37	20,33	20,37	20,43	20,35	20,38	20,39	20,44	20,45	20,34	20,30	20,39	20,44	20,32	20,46	20,45	20,37	20,34	20,37	20,47	20,47	20,39	20,39	20,35	20,41	20,44	20,46	20,44	20,51	20,53	20,47	20,48	20,51	20,52	20,50	20,37	20,36	20,42	20,41	20,54	20,52	20,48	20,43	20,51	20,43	20,39	20,41	20,44	20,39	20,42	20,49	20,50	20,34	20,33	20,37	20,41	20,40	20,46	20,38	20,45	20,54	20,52	20,40	20,40	20,39	20,41	20,41	20,37	20,41	20,46	20,40	20,35	20,40	20,39	20,32	20,38	20,40	20,42	20,41	20,42	20,46	20,41	20,39	20,38	20,47	20,43	20,46	20,45	20,47	20,43	20,41	20,42	20,42	20,45	20,49	20,49	20,46	20,42	20,42	20,41	20,47	20,41	20,46	20,40	20,43	20,47	20,39	20,44	20,38	20,39	20,42	20,39	20,41	20,48	20,40	20,37	20,39	20,46	20,37	20,39	20,43	20,48	20,47	20,36	20,41	20,44	20,41	20,40	20,47	20,46	20,40	20,44	20,52	20,49	20,51	20,45	20,43	20,52	20,48	20,48	20,43	20,45	20,36	20,43	20,41	20,38	20,43	20,41	20,36	20,42	20,36	20,42	20,43	20,44	20,42	20,47	20,48	20,48	20,51	20,48	20,51	20,50	20,38	20,35	20,42	20,49	20,48	20,51	20,53	20,48	20,42	20,44	20,42	20,48	20,48	20,49	20,46	20,46	20,41	20,43	20,55	20,57	20,54	20,50	20,52	20,45	20,50	20,56	20,46	20,45	20,38	20,42	20,48	20,54	20,53	20,45	20,43	20,44	20,39	20,45	20,39	20,44	20,51	20,47	20,49	20,50	20,49	20,49	20,45	20,46	20,43	20,46	20,57	20,54	20,50	20,50	20,49	20,49	20,47	20,44	20,45	20,55	20,52	20,51	20,49	20,44	20,52	20,50	20,45	20,45	20,52	20,51	20,45	20,41	20,48	20,52	20,58	20,45	20,47	20,49	20,53	20,52	20,42	20,48	20,54	20,49	20,50	20,50	20,49	20,44	20,43	20,48	20,53	20,48	20,47	20,42	20,42	20,53	20,56	20,52	20,51	20,52	20,53	20,52	20,48	20,44	20,49	20,55	20,56	20,49	20,48	20,48	20,50	20,50	20,50	20,56	20,49	20,48	20,47	20,45	20,50	20,43	20,40	20,39	20,40	20,46	20,51	20,58	20,56	20,48	20,53	20,47	20,49	20,41	20,44	20,50	20,39	20,35	20,38	20,42	20,49	20,51	20,52	20,46	20,46	20,41	20,52	20,52	20,44	20,38	20,43	20,52	20,55	20,48	20,52	20,47	20,55	20,52	20,47	20,55	20,46	20,46	20,43	20,49	20,48	20,40	20,38	20,24	20,43	20,47	20,43	20,47	20,42	20,40	20,42	20,53	20,47	20,37	20,46	20,48	20,53	20,47	20,42	20,40	20,34	20,39	20,51	20,49	20,44	20,37	20,41	20,41	20,41	20,38	20,40	20,44	20,45	20,47	20,41	20,43	20,41	20,44	20,40	20,40	20,44	20,47	20,45	20,42	20,48	20,46	20,43	20,42	20,46	20,44	20,44	20,37	20,38	20,37	20,39	20,39	20,43	20,42	20,31	20,29	20,36	20,30	20,38	20,36	20,44	20,43	20,38	20,36	20,45	20,46	20,40	20,43	20,51	20,46	20,41	20,43	20,42	20,45	20,41	20,33	20,37	20,42	20,45	20,41	20,41	20,34	20,39	20,36	20,32	20,36	20,39	20,33	20,31	20,41	20,39	20,33	20,35	20,33	20,35	20,29	20,36	20,43	20,39	20,44	20,39	20,44	20,39	20,27	20,33	20,39	20,36	20,39	20,43	20,38	20,30	20,29	20,40	20,38	20,38	20,43	20,36	20,31	20,36	20,29	20,27	20,38	20,37	20,30	20,37	20,40	20,41	20,37	20,27	20,28	20,28	20,37	20,38	20,40	20,41	20,45	20,49	20,39	20,25	20,26	20,40	20,41	20,43	20,30	20,29	20,33	20,34	20,33	20,29	20,23	20,22	20,19	20,28	20,37	20,36	20,48	20,51	20,45	20,29	20,26	20,21	20,27	20,28	20,31	20,28	20,27	20,33	20,44	20,46	20,35	20,29	20,38	20,34	20,33	20,26	20,28	20,32	20,30	20,27	20,26	20,33	20,28	20,25	20,30	20,40	20,41	20,39	20,39	20,31	20,28	20,21	20,14	20,23	20,23	20,34	20,40	20,29	20,28	20,30	20,28	20,32	20,25	20,13	20,20	20,29	20,30	20,26	20,26	20,33	20,29	20,33	20,30	20,25	20,24	20,21	20,21	20,20	20,31	20,39	20,26	20,09	20,19	20,23	20,18	20,12	20,25	20,27	20,31	20,20	20,24	
20,37	20,34	20,26	20,30	20,37	20,29	20,19	20,12	20,30	20,30	20,31	20,35	20,34	20,37	20,32	20,28	20,37	20,33	20,35	20,30	20,25	20,34	20,39	20,46	20,37	20,25	20,29	20,30	20,33	20,33	20,35	20,39	20,39	20,28	20,24	20,36	20,38	20,37	20,38	20,43	20,46	20,38	20,39	20,28	20,25	20,30	20,27	20,35	20,38	20,40	20,38	20,39	20,48	20,43	20,31	20,33	20,36	20,39	20,38	20,43	20,35	20,42	20,38	20,34	20,30	20,33	20,37	20,40	20,39	20,39	20,52	20,53	20,41	20,44	20,39	20,34	20,42	20,43	20,44	20,45	20,39	20,38	20,38	20,33	20,33	20,41	20,42	20,40	20,44	20,48	20,40	20,35	20,36	20,39	20,41	20,30	20,39	20,43	20,40	20,40	20,38	20,44	20,48	20,42	20,33	20,39	20,37	20,45	20,48	20,44	20,37	20,45	20,43	20,46	20,47	20,44	20,43	20,42	20,36	20,40	20,38	20,56	20,58	20,46	20,44	20,46	20,47	20,44	20,35	20,49	20,47	20,44	20,43	20,47	20,46	20,31	20,40	20,40	20,39	20,42	20,44	20,50	20,47	20,41	20,46	20,46	20,37	20,41	20,37	20,35	20,42	20,34	20,34	20,30	20,45	20,45	20,31	20,41	20,36	20,32	20,39	20,44	20,45	20,41	20,42	20,36	20,47	20,45	20,45	20,47	20,49	20,48	20,35	20,35	20,46	20,48	20,41	20,49	20,52	20,41	20,47	20,48	20,43	20,47	20,47	20,49	20,51	20,49	20,44	20,35	20,27	20,33	20,44	20,37	20,40	20,51	20,44	20,44	20,45	20,43	20,41	20,40	20,42	20,48	20,45	20,42	20,45	20,38	20,45	20,48	20,52	20,46	20,43	20,44	20,44	20,47	20,44	20,42	20,37	20,51	20,50	20,39	20,41	20,48	20,42	20,38	20,40	20,38	20,35	20,43	20,43	20,46	20,46	20,48	20,47	20,44	20,40	20,46	20,44	20,54	20,50	20,46	20,48	20,46	20,36	20,36	20,37	20,42	20,49	20,50	20,50	20,46	20,44	20,39	20,41	20,51	20,47	20,51	20,54	20,52	20,48	20,44	20,47	20,49	20,46	20,45	20,49	20,49	20,56	20,55	20,50	20,49	20,45	20,42	20,52	20,49	20,51	20,41	20,42	20,42	20,39	20,38	20,43	20,43	20,49	20,47	20,46	20,49	20,47	20,42	20,42	20,53	20,44	20,36	20,42	20,48	20,52	20,49	20,53	20,53	20,49	20,47	20,48	20,55	20,55	20,47	20,47	20,46	20,60	20,58	20,52	20,45	20,49	20,52	20,45	20,45	20,49	20,57	20,54	20,44	20,49	20,53	20,51	20,51	20,54	20,52	20,56	20,52	20,43	20,45	20,48	20,48	20,40	20,44	20,52	20,54	20,52	20,46	20,47	20,49	20,53	20,51	20,47	20,50	20,53	20,54	20,54	20,54	20,48	20,55	20,59	20,57	20,53	20,43	20,46	20,45	20,51	20,61	20,54	20,47	20,40	20,42	20,43	20,45	20,45	20,52	20,42	20,46	20,52	20,53	20,56	20,58	20,51	20,48	20,47	20,42	20,44	20,46	20,46	20,44	20,44	20,50	20,48	20,51	20,55	20,46	20,36	20,44	20,45	20,50	20,42	20,41	20,43	20,43	20,42	20,42	20,44	20,52	20,52	20,52	20,46	20,49	20,51	20,42	20,35	20,45	20,40	20,37	20,35	20,37	20,45	20,51	20,35	20,37	20,38	20,44	20,50	20,48	20,37	20,34	20,42	20,52	20,57	20,44	20,42	20,41	20,38	20,40	20,42	20,44	20,40	20,37	20,38	20,34	20,35	20,45	20,39	20,40	20,46	20,40	20,41	20,42	20,35	20,37	20,34	20,29	20,36	20,44	20,42	20,42	20,46	20,49	20,43	20,36	20,42	20,42	20,45	20,44	20,45	20,40	20,35	20,42	20,48	20,33	20,33	20,34	20,42	20,43	20,38	20,42	20,48	20,46	20,43	20,38	20,38	20,45	20,38	20,38	20,39	20,36	20,34	20,45	20,39	20,34	20,40	20,37	20,34	20,38	20,35	20,40	20,43	20,33	20,37	20,39	20,31	20,40	20,38	20,34	20,33	20,41	20,39	20,30	20,37	20,34	20,33	20,29	20,39	20,44	20,39	20,37	20,37	20,40	20,39	20,32	20,35	20,39	20,40	20,37	20,31	20,36	20,36	20,29	20,38	20,39	20,39	20,46	20,43	20,38	20,40	20,28	20,30	20,38	20,32	20,30	20,31	20,34	20,41	20,39	20,32	20,34	20,35	20,33	20,41	20,41	20,44	20,47	20,43	20,36	20,32	20,27	20,34	20,35	20,37	20,32	20,34	20,32	20,29	20,40	20,37	20,16	20,13	20,25	20,30	20,34	20,27	20,37	20,42	20,44	20,24	20,27	20,27	20,24	20,36	20,29	20,33	20,28	20,30	20,40	20,43	20,37	20,34	20,34	20,29	20,35	20,29	20,27	20,30	20,32	20,35	20,38	20,39	20,34	20,27	20,38	20,45	20,36	20,40	20,37	20,32	20,38	20,25	20,20	20,21	20,19	20,29	20,35	20,29	20,26	20,40	20,29	20,28	20,31	20,13	20,25	20,40	20,25	20,16	20,29	20,24	20,24	20,29	20,21	20,26	20,22	20,21	20,17	20,19	20,31	20,32	20,29	20,25	20,31	20,34	20,29	20,22	20,28	20,36	20,32	20,26	20,28	
20,32	20,31	20,29	20,31	20,31	20,32	20,25	20,24	20,33	20,37	20,36	20,34	20,34	20,35	20,33	20,33	20,35	20,27	20,36	20,45	20,31	20,26	20,22	20,40	20,36	20,25	20,28	20,27	20,31	20,31	20,28	20,39	20,43	20,26	20,34	20,45	20,42	20,37	20,34	20,31	20,43	20,47	20,42	20,33	20,42	20,34	20,34	20,33	20,37	20,37	20,40	20,41	20,44	20,45	20,41	20,36	20,31	20,37	20,38	20,38	20,29	20,38	20,39	20,26	20,35	20,38	20,41	20,45	20,33	20,39	20,47	20,52	20,45	20,41	20,34	20,35	20,29	20,48	20,42	20,43	20,33	20,33	20,38	20,37	20,34	20,33	20,35	20,33	20,34	20,47	20,44	20,29	20,34	20,42	20,38	20,39	20,42	20,50	20,45	20,47	20,46	20,46	20,44	20,42	20,32	20,40	20,45	20,44	20,51	20,45	20,36	20,35	20,44	20,38	20,46	20,44	20,47	20,38	20,44	20,35	20,33	20,43	20,49	20,40	20,34	20,39	20,41	20,42	20,37	20,38	20,44	20,44	20,45	20,44	20,45	20,40	20,41	20,40	20,41	20,46	20,45	20,48	20,49	20,39	20,46	20,45	20,45	20,50	20,36	20,34	20,40	20,31	20,24	20,27	20,44	20,49	20,40	20,38	20,43	20,39	20,31	20,40	20,42	20,39	20,30	20,39	20,43	20,48	20,44	20,39	20,37	20,40	20,34	20,34	20,46	20,53	20,34	20,37	20,41	20,46	20,44	20,49	20,43	20,43	20,46	20,53	20,46	20,37	20,40	20,41	20,29	20,39	20,45	20,40	20,41	20,48	20,46	20,44	20,37	20,33	20,39	20,40	20,43	20,45	20,41	20,48	20,52	20,40	20,45	20,50	20,51	20,51	20,48	20,46	20,47	20,49	20,52	20,42	20,43	20,45	20,49	20,45	20,44	20,43	20,41	20,44	20,44	20,47	20,43	20,54	20,54	20,51	20,46	20,47	20,45	20,48	20,44	20,49	20,48	20,51	20,51	20,39	20,44	20,42	20,38	20,38	20,40	20,47	20,50	20,52	20,46	20,43	20,39	20,46	20,43	20,42	20,43	20,48	20,47	20,47	20,46	20,52	20,51	20,48	20,45	20,45	20,45	20,46	20,51	20,49	20,52	20,52	20,50	20,50	20,49	20,49	20,51	20,48	20,47	20,40	20,40	20,38	20,43	20,51	20,49	20,46	20,41	20,45	20,48	20,44	20,49	20,60	20,58	20,39	20,42	20,45	20,44	20,44	20,42	20,43	20,49	20,46	20,43	20,48	20,47	20,44	20,44	20,47	20,51	20,50	20,50	20,38	20,38	20,51	20,57	20,49	20,50	20,50	20,47	20,44	20,40	20,56	20,46	20,40	20,51	20,53	20,49	20,56	20,55	20,42	20,54	20,50	20,39	20,39	20,49	20,51	20,55	20,52	20,48	20,57	20,57	20,54	20,44	20,46	20,47	20,43	20,51	20,47	20,44	20,49	20,51	20,57	20,56	20,46	20,41	20,43	20,54	20,62	20,53	20,51	20,56	20,50	20,47	20,45	20,43	20,55	20,52	20,46	20,51	20,56	20,48	20,49	20,50	20,41	20,41	20,40	20,44	20,42	20,51	20,52	20,47	20,44	20,47	20,46	20,51	20,42	20,42	20,52	20,47	20,44	20,38	20,43	20,48	20,39	20,35	20,46	20,45	20,47	20,52	20,47	20,49	20,43	20,48	20,49	20,38	20,47	20,45	20,34	20,42	20,38	20,43	20,44	20,45	20,39	20,39	20,44	20,50	20,48	20,44	20,36	20,41	20,50	20,45	20,42	20,48	20,54	20,45	20,46	20,47	20,37	20,47	20,37	20,38	20,39	20,34	20,47	20,48	20,34	20,40	20,50	20,43	20,38	20,44	20,45	20,40	20,36	20,34	20,39	20,44	20,45	20,50	20,41	20,37	20,37	20,33	20,37	20,44	20,45	20,41	20,44	20,37	20,30	20,33	20,39	20,38	20,39	20,36	20,37	20,42	20,44	20,47	20,41	20,43	20,41	20,37	20,31	20,35	20,41	20,40	20,31	20,35	20,39	20,38	20,31	20,35	20,42	20,35	20,34	20,36	20,27	20,31	20,33	20,50	20,43	20,32	20,32	20,38	20,26	20,33	20,45	20,45	20,35	20,35	20,36	20,29	20,27	20,37	20,43	20,40	20,32	20,31	20,31	20,33	20,37	20,36	20,39	20,35	20,35	20,25	20,32	20,34	20,27	20,40	20,47	20,48	20,50	20,43	20,37	20,38	20,42	20,36	20,36	20,34	20,31	20,36	20,33	20,33	20,43	20,28	20,37	20,42	20,38	20,44	20,46	20,37	20,50	20,45	20,38	20,29	20,20	20,32	20,34	20,24	20,26	20,31	20,36	20,40	20,44	20,37	20,19	20,11	20,29	20,41	20,37	20,28	20,31	20,38	20,32	20,31	20,27	20,27	20,26	20,32	20,35	20,35	20,28	20,21	20,31	20,27	20,27	20,32	20,34	20,25	20,31	20,44	20,27	20,23	20,33	20,28	20,35	20,35	20,26	20,25	20,34	20,37	20,33	20,41	20,36	20,35	20,33	20,33	20,29	20,20	20,18	20,26	20,29	20,31	20,30	20,34	20,35	20,40	20,26	20,19	20,21	20,37	20,34	20,22	20,27	20,22	20,21	20,27	20,18	20,37	20,31	20,16	20,19	20,20	20,27	20,24	20,14	20,23	20,28	20,36	20,36	20,25	20,20	20,26	20,30	20,25	20,25	
20,25	20,22	20,29	20,33	20,39	20,34	20,33	20,26	20,32	20,30	20,36	20,38	20,33	20,31	20,28	20,32	20,32	20,24	20,39	20,46	20,36	20,25	20,13	20,33	20,41	20,37	20,30	20,31	20,43	20,41	20,39	20,40	20,43	20,40	20,33	20,37	20,40	20,36	20,31	20,29	20,32	20,42	20,43	20,34	20,39	20,40	20,41	20,41	20,34	20,36	20,43	20,46	20,50	20,46	20,36	20,29	20,42	20,39	20,40	20,36	20,25	20,36	20,35	20,30	20,28	20,41	20,46	20,50	20,47	20,44	20,37	20,45	20,42	20,40	20,42	20,30	20,34	20,46	20,46	20,39	20,26	20,21	20,36	20,32	20,29	20,27	20,31	20,36	20,33	20,39	20,47	20,32	20,27	20,34	20,40	20,41	20,42	20,49	20,42	20,47	20,45	20,40	20,45	20,47	20,38	20,43	20,45	20,36	20,43	20,44	20,41	20,41	20,47	20,40	20,41	20,42	20,40	20,41	20,36	20,39	20,39	20,46	20,50	20,46	20,31	20,30	20,40	20,44	20,41	20,41	20,40	20,41	20,47	20,45	20,42	20,40	20,40	20,44	20,42	20,51	20,45	20,47	20,44	20,44	20,43	20,39	20,45	20,53	20,44	20,36	20,47	20,43	20,31	20,31	20,42	20,45	20,43	20,47	20,35	20,40	20,34	20,40	20,46	20,47	20,33	20,43	20,43	20,44	20,53	20,46	20,40	20,41	20,29	20,34	20,45	20,51	20,42	20,40	20,40	20,41	20,50	20,46	20,45	20,44	20,47	20,42	20,38	20,38	20,38	20,40	20,39	20,47	20,50	20,43	20,44	20,48	20,58	20,45	20,39	20,40	20,48	20,46	20,46	20,44	20,43	20,48	20,52	20,49	20,43	20,41	20,42	20,47	20,50	20,51	20,51	20,58	20,60	20,47	20,44	20,49	20,53	20,46	20,48	20,49	20,48	20,45	20,51	20,53	20,53	20,55	20,53	20,48	20,54	20,43	20,34	20,40	20,47	20,43	20,42	20,51	20,51	20,43	20,43	20,44	20,44	20,54	20,45	20,49	20,54	20,57	20,52	20,43	20,39	20,39	20,43	20,46	20,51	20,55	20,53	20,49	20,42	20,42	20,43	20,50	20,52	20,55	20,48	20,49	20,49	20,46	20,46	20,54	20,56	20,53	20,51	20,51	20,54	20,51	20,48	20,42	20,43	20,46	20,46	20,47	20,51	20,44	20,40	20,37	20,50	20,55	20,49	20,56	20,50	20,45	20,46	20,53	20,44	20,41	20,40	20,42	20,44	20,52	20,40	20,45	20,48	20,48	20,48	20,51	20,47	20,48	20,47	20,44	20,38	20,51	20,56	20,53	20,55	20,50	20,48	20,42	20,43	20,51	20,46	20,39	20,41	20,54	20,51	20,45	20,46	20,46	20,57	20,58	20,47	20,44	20,53	20,58	20,58	20,59	20,51	20,53	20,61	20,56	20,46	20,44	20,55	20,52	20,49	20,53	20,47	20,46	20,47	20,48	20,54	20,47	20,42	20,39	20,53	20,55	20,47	20,52	20,61	20,52	20,47	20,48	20,50	20,56	20,53	20,46	20,52	20,49	20,47	20,46	20,46	20,46	20,49	20,39	20,33	20,47	20,52	20,52	20,48	20,46	20,46	20,53	20,55	20,48	20,47	20,51	20,53	20,45	20,47	20,45	20,50	20,50	20,46	20,44	20,50	20,52	20,52	20,48	20,44	20,50	20,51	20,46	20,39	20,43	20,50	20,43	20,48	20,51	20,44	20,47	20,48	20,49	20,49	20,45	20,47	20,48	20,43	20,36	20,40	20,48	20,45	20,36	20,41	20,53	20,51	20,50	20,44	20,48	20,49	20,48	20,46	20,45	20,44	20,49	20,49	20,41	20,41	20,51	20,48	20,45	20,48	20,45	20,35	20,35	20,33	20,36	20,41	20,40	20,48	20,39	20,36	20,40	20,41	20,44	20,38	20,41	20,42	20,43	20,41	20,36	20,36	20,39	20,42	20,45	20,43	20,39	20,37	20,46	20,43	20,40	20,41	20,39	20,37	20,38	20,44	20,44	20,48	20,41	20,45	20,45	20,41	20,36	20,37	20,38	20,35	20,35	20,42	20,40	20,36	20,36	20,48	20,38	20,33	20,33	20,42	20,30	20,23	20,36	20,44	20,37	20,29	20,38	20,33	20,33	20,34	20,41	20,38	20,37	20,40	20,36	20,28	20,26	20,37	20,38	20,41	20,39	20,33	20,35	20,31	20,29	20,40	20,41	20,46	20,47	20,42	20,35	20,44	20,40	20,34	20,45	20,46	20,34	20,40	20,37	20,37	20,42	20,33	20,31	20,33	20,32	20,37	20,45	20,44	20,39	20,45	20,39	20,40	20,21	20,28	20,42	20,38	20,27	20,28	20,31	20,29	20,33	20,35	20,34	20,23	20,22	20,32	20,37	20,39	20,40	20,39	20,38	20,36	20,32	20,35	20,39	20,30	20,29	20,31	20,26	20,31	20,35	20,33	20,24	20,26	20,34	20,27	20,35	20,45	20,44	20,36	20,33	20,31	20,32	20,29	20,26	20,19	20,24	20,33	20,31	20,35	20,30	20,29	20,31	20,29	20,24	20,27	20,18	20,26	20,31	20,26	20,38	20,27	20,30	20,35	20,26	20,26	20,27	20,30	20,26	20,24	20,31	20,30	20,20	20,34	20,31	20,37	20,39	20,22	20,21	20,21	20,25	20,25	20,12	20,23	20,21	20,29	20,30	20,24	20,32	20,25	20,24	20,18	20,18	
20,24	20,32	20,22	20,28	20,39	20,34	20,26	20,29	20,23	20,26	20,32	20,37	20,25	20,26	20,29	20,35	20,36	20,27	20,38	20,40	20,30	20,30	20,23	20,32	20,35	20,28	20,31	20,26	20,34	20,40	20,47	20,37	20,37	20,34	20,32	20,31	20,36	20,41	20,41	20,35	20,37	20,37	20,42	20,36	20,35	20,38	20,43	20,36	20,31	20,39	20,31	20,34	20,40	20,44	20,49	20,32	20,35	20,38	20,36	20,35	20,33	20,37	20,37	20,37	20,42	20,35	20,38	20,47	20,44	20,38	20,33	20,42	20,43	20,42	20,46	20,41	20,39	20,42	20,47	20,45	20,24	20,27	20,34	20,36	20,36	20,27	20,29	20,42	20,40	20,42	20,37	20,28	20,29	20,37	20,33	20,38	20,43	20,44	20,43	20,39	20,42	20,43	20,38	20,45	20,42	20,40	20,37	20,34	20,40	20,44	20,39	20,40	20,42	20,34	20,30	20,45	20,41	20,38	20,37	20,42	20,38	20,46	20,51	20,49	20,44	20,42	20,40	20,42	20,41	20,46	20,42	20,42	20,45	20,47	20,42	20,39	20,38	20,44	20,49	20,50	20,43	20,44	20,45	20,40	20,41	20,37	20,38	20,39	20,37	20,37	20,47	20,49	20,42	20,45	20,47	20,43	20,37	20,42	20,44	20,50	20,44	20,38	20,54	20,56	20,45	20,43	20,43	20,47	20,47	20,42	20,35	20,44	20,38	20,38	20,42	20,44	20,43	20,42	20,47	20,43	20,45	20,43	20,41	20,48	20,54	20,46	20,39	20,42	20,38	20,39	20,43	20,45	20,53	20,48	20,42	20,53	20,53	20,51	20,38	20,52	20,56	20,51	20,45	20,42	20,45	20,46	20,43	20,45	20,48	20,45	20,50	20,48	20,45	20,43	20,45	20,51	20,54	20,54	20,48	20,46	20,52	20,43	20,44	20,56	20,51	20,52	20,54	20,58	20,57	20,54	20,52	20,51	20,53	20,50	20,34	20,37	20,49	20,41	20,38	20,51	20,52	20,44	20,50	20,47	20,44	20,43	20,40	20,47	20,54	20,57	20,54	20,42	20,37	20,41	20,51	20,50	20,49	20,51	20,52	20,46	20,46	20,43	20,44	20,43	20,53	20,56	20,49	20,49	20,54	20,55	20,48	20,50	20,53	20,48	20,52	20,49	20,41	20,46	20,51	20,49	20,43	20,48	20,50	20,51	20,50	20,41	20,51	20,43	20,46	20,52	20,56	20,55	20,50	20,49	20,53	20,58	20,55	20,44	20,49	20,56	20,47	20,46	20,47	20,48	20,51	20,42	20,45	20,54	20,45	20,56	20,55	20,50	20,43	20,45	20,50	20,50	20,59	20,55	20,46	20,40	20,45	20,51	20,55	20,42	20,45	20,48	20,49	20,43	20,42	20,45	20,49	20,55	20,51	20,54	20,57	20,58	20,51	20,50	20,46	20,56	20,59	20,56	20,45	20,47	20,51	20,52	20,46	20,51	20,49	20,47	20,49	20,40	20,50	20,48	20,40	20,35	20,50	20,55	20,46	20,48	20,54	20,49	20,42	20,41	20,40	20,47	20,50	20,43	20,49	20,46	20,34	20,37	20,46	20,47	20,45	20,43	20,34	20,43	20,52	20,49	20,50	20,49	20,55	20,58	20,60	20,47	20,41	20,43	20,50	20,58	20,54	20,50	20,47	20,54	20,45	20,46	20,57	20,56	20,53	20,45	20,39	20,46	20,45	20,38	20,34	20,38	20,45	20,48	20,50	20,49	20,46	20,50	20,45	20,44	20,48	20,44	20,46	20,48	20,47	20,41	20,43	20,44	20,44	20,43	20,52	20,51	20,48	20,45	20,44	20,41	20,48	20,47	20,52	20,52	20,42	20,47	20,38	20,36	20,40	20,39	20,48	20,50	20,47	20,41	20,34	20,31	20,40	20,41	20,43	20,39	20,43	20,48	20,41	20,42	20,41	20,39	20,38	20,44	20,43	20,40	20,46	20,41	20,40	20,40	20,37	20,44	20,43	20,36	20,36	20,43	20,52	20,43	20,42	20,43	20,38	20,45	20,42	20,38	20,42	20,43	20,41	20,43	20,36	20,32	20,33	20,28	20,28	20,30	20,37	20,40	20,38	20,36	20,37	20,29	20,26	20,34	20,44	20,34	20,26	20,35	20,41	20,38	20,37	20,32	20,36	20,28	20,33	20,36	20,42	20,42	20,49	20,42	20,36	20,31	20,34	20,37	20,37	20,39	20,36	20,36	20,35	20,25	20,37	20,42	20,50	20,51	20,34	20,31	20,45	20,40	20,37	20,45	20,41	20,36	20,45	20,40	20,36	20,43	20,32	20,37	20,35	20,26	20,34	20,42	20,34	20,30	20,36	20,36	20,40	20,31	20,27	20,33	20,33	20,33	20,35	20,35	20,23	20,25	20,35	20,36	20,27	20,31	20,32	20,36	20,39	20,44	20,32	20,32	20,33	20,28	20,33	20,36	20,36	20,19	20,32	20,30	20,32	20,42	20,32	20,28	20,24	20,29	20,29	20,38	20,40	20,41	20,41	20,35	20,33	20,35	20,29	20,29	20,22	20,23	20,30	20,33	20,31	20,30	20,23	20,27	20,31	20,27	20,28	20,22	20,26	20,30	20,21	20,32	20,30	20,25	20,30	20,16	20,18	20,24	20,32	20,27	20,17	20,24	20,21	20,30	20,35	20,36	20,28	20,17	20,24	20,23	20,22	20,24	20,25	20,17	20,21	20,26	20,18	20,19	20,14	20,26	20,27	20,21	20,12	20,11	
20,21	20,30	20,24	20,32	20,35	20,26	20,22	20,15	20,24	20,22	20,38	20,31	20,28	20,33	20,34	20,36	20,28	20,32	20,47	20,39	20,31	20,33	20,30	20,35	20,33	20,23	20,25	20,31	20,32	20,33	20,38	20,37	20,30	20,37	20,28	20,31	20,32	20,30	20,39	20,37	20,39	20,34	20,33	20,35	20,43	20,41	20,39	20,36	20,39	20,42	20,37	20,38	20,42	20,38	20,46	20,36	20,34	20,46	20,41	20,39	20,29	20,35	20,36	20,39	20,37	20,32	20,33	20,44	20,44	20,22	20,24	20,44	20,44	20,39	20,40	20,38	20,44	20,45	20,46	20,48	20,38	20,34	20,39	20,40	20,39	20,38	20,42	20,36	20,35	20,45	20,42	20,29	20,31	20,36	20,38	20,47	20,44	20,41	20,41	20,40	20,39	20,36	20,38	20,42	20,42	20,38	20,33	20,35	20,39	20,40	20,41	20,40	20,45	20,36	20,36	20,42	20,43	20,36	20,45	20,43	20,41	20,47	20,46	20,36	20,36	20,43	20,40	20,47	20,42	20,36	20,46	20,46	20,47	20,47	20,37	20,38	20,36	20,41	20,38	20,49	20,41	20,40	20,42	20,51	20,47	20,35	20,33	20,40	20,37	20,29	20,33	20,48	20,42	20,42	20,44	20,45	20,40	20,41	20,46	20,48	20,44	20,42	20,48	20,46	20,42	20,43	20,42	20,46	20,46	20,34	20,30	20,36	20,42	20,45	20,43	20,42	20,33	20,41	20,41	20,38	20,47	20,42	20,48	20,46	20,47	20,45	20,37	20,37	20,37	20,43	20,47	20,49	20,52	20,44	20,39	20,48	20,55	20,45	20,41	20,53	20,57	20,52	20,49	20,50	20,52	20,54	20,47	20,38	20,43	20,47	20,55	20,60	20,48	20,43	20,42	20,50	20,55	20,55	20,52	20,46	20,50	20,51	20,44	20,52	20,51	20,51	20,54	20,47	20,47	20,45	20,42	20,53	20,52	20,53	20,41	20,41	20,45	20,36	20,42	20,52	20,45	20,44	20,45	20,42	20,43	20,46	20,45	20,49	20,59	20,52	20,46	20,41	20,41	20,45	20,50	20,54	20,46	20,49	20,54	20,46	20,47	20,51	20,50	20,50	20,49	20,53	20,47	20,47	20,55	20,60	20,56	20,48	20,50	20,42	20,50	20,46	20,44	20,46	20,48	20,46	20,45	20,43	20,42	20,59	20,57	20,40	20,52	20,57	20,49	20,47	20,46	20,55	20,55	20,48	20,52	20,55	20,47	20,45	20,51	20,52	20,48	20,48	20,48	20,52	20,51	20,43	20,39	20,53	20,52	20,48	20,48	20,49	20,46	20,47	20,51	20,44	20,48	20,51	20,51	20,43	20,44	20,57	20,53	20,44	20,50	20,46	20,45	20,50	20,52	20,54	20,53	20,52	20,58	20,57	20,56	20,55	20,47	20,47	20,47	20,55	20,58	20,49	20,45	20,43	20,41	20,43	20,40	20,43	20,50	20,43	20,49	20,51	20,50	20,49	20,45	20,42	20,53	20,57	20,48	20,47	20,47	20,49	20,44	20,47	20,47	20,47	20,56	20,53	20,52	20,56	20,48	20,40	20,49	20,52	20,50	20,52	20,46	20,51	20,55	20,47	20,49	20,52	20,48	20,53	20,56	20,44	20,37	20,42	20,56	20,51	20,53	20,43	20,39	20,47	20,51	20,48	20,53	20,51	20,52	20,51	20,46	20,36	20,40	20,46	20,45	20,38	20,44	20,41	20,43	20,48	20,51	20,55	20,49	20,44	20,40	20,43	20,49	20,47	20,52	20,48	20,54	20,43	20,40	20,48	20,48	20,50	20,49	20,49	20,44	20,39	20,38	20,43	20,40	20,46	20,45	20,47	20,48	20,40	20,44	20,43	20,44	20,44	20,46	20,38	20,37	20,40	20,45	20,43	20,41	20,39	20,35	20,42	20,38	20,40	20,38	20,32	20,29	20,42	20,47	20,37	20,46	20,34	20,37	20,33	20,43	20,39	20,37	20,34	20,33	20,36	20,43	20,47	20,48	20,42	20,45	20,49	20,42	20,44	20,36	20,38	20,36	20,36	20,36	20,31	20,38	20,35	20,25	20,33	20,41	20,38	20,34	20,27	20,34	20,29	20,33	20,37	20,44	20,38	20,30	20,34	20,37	20,36	20,36	20,38	20,25	20,29	20,42	20,34	20,36	20,44	20,46	20,40	20,30	20,28	20,38	20,43	20,38	20,40	20,39	20,39	20,39	20,30	20,41	20,46	20,42	20,36	20,33	20,28	20,47	20,42	20,37	20,43	20,46	20,37	20,40	20,40	20,39	20,41	20,37	20,34	20,39	20,39	20,37	20,41	20,32	20,37	20,38	20,30	20,38	20,33	20,36	20,43	20,26	20,25	20,36	20,30	20,31	20,31	20,33	20,40	20,34	20,37	20,35	20,33	20,37	20,39	20,34	20,27	20,25	20,30	20,32	20,32	20,32	20,27	20,28	20,36	20,27	20,43	20,38	20,28	20,29	20,28	20,27	20,35	20,33	20,37	20,42	20,36	20,33	20,26	20,28	20,33	20,28	20,33	20,41	20,28	20,27	20,26	20,28	20,19	20,27	20,27	20,26	20,28	20,37	20,34	20,26	20,31	20,36	20,33	20,24	20,23	20,21	20,19	20,28	20,31	20,29	20,23	20,19	20,23	20,27	20,27	20,26	20,13	20,28	20,29	20,22	20,30	20,30	20,30	20,24	20,31	20,25	20,16	20,21	20,29	20,27	20,24	20,21	20,24	
20,19	20,22	20,18	20,28	20,29	20,15	20,18	20,22	20,31	20,36	20,27	20,28	20,28	20,30	20,35	20,38	20,25	20,24	20,32	20,35	20,32	20,35	20,34	20,41	20,39	20,38	20,28	20,37	20,36	20,34	20,39	20,44	20,38	20,38	20,22	20,32	20,34	20,24	20,31	20,38	20,34	20,35	20,33	20,28	20,35	20,40	20,44	20,40	20,40	20,38	20,37	20,44	20,43	20,40	20,39	20,45	20,42	20,41	20,42	20,31	20,25	20,30	20,41	20,37	20,33	20,33	20,32	20,45	20,37	20,31	20,37	20,43	20,42	20,39	20,35	20,40	20,47	20,42	20,50	20,55	20,45	20,35	20,36	20,43	20,41	20,31	20,37	20,36	20,34	20,41	20,54	20,44	20,28	20,40	20,43	20,40	20,45	20,45	20,38	20,33	20,31	20,33	20,36	20,47	20,39	20,43	20,39	20,31	20,27	20,39	20,45	20,42	20,44	20,43	20,44	20,46	20,45	20,42	20,45	20,42	20,35	20,40	20,35	20,32	20,34	20,39	20,36	20,42	20,39	20,36	20,36	20,45	20,54	20,48	20,42	20,43	20,38	20,44	20,42	20,43	20,37	20,34	20,34	20,47	20,48	20,36	20,35	20,41	20,36	20,36	20,35	20,34	20,36	20,38	20,50	20,53	20,43	20,45	20,40	20,36	20,34	20,37	20,42	20,42	20,34	20,33	20,43	20,49	20,48	20,40	20,35	20,30	20,35	20,35	20,38	20,36	20,30	20,44	20,44	20,46	20,42	20,38	20,43	20,47	20,39	20,44	20,43	20,42	20,37	20,50	20,49	20,46	20,47	20,46	20,44	20,48	20,44	20,44	20,43	20,44	20,52	20,48	20,46	20,48	20,47	20,56	20,51	20,44	20,44	20,48	20,55	20,60	20,56	20,50	20,48	20,48	20,48	20,45	20,48	20,50	20,50	20,45	20,44	20,44	20,46	20,46	20,51	20,45	20,45	20,43	20,40	20,45	20,48	20,49	20,46	20,43	20,46	20,43	20,42	20,49	20,50	20,43	20,48	20,45	20,44	20,47	20,54	20,51	20,52	20,55	20,53	20,45	20,46	20,41	20,36	20,53	20,50	20,51	20,55	20,46	20,44	20,50	20,50	20,55	20,53	20,48	20,43	20,45	20,50	20,56	20,57	20,47	20,51	20,55	20,49	20,49	20,46	20,45	20,42	20,41	20,48	20,51	20,40	20,54	20,54	20,46	20,53	20,57	20,48	20,46	20,45	20,49	20,49	20,45	20,51	20,51	20,49	20,47	20,49	20,49	20,46	20,41	20,43	20,52	20,51	20,49	20,43	20,46	20,53	20,52	20,44	20,40	20,46	20,46	20,52	20,52	20,46	20,48	20,58	20,49	20,43	20,56	20,50	20,36	20,43	20,51	20,47	20,50	20,51	20,53	20,48	20,50	20,55	20,55	20,48	20,45	20,51	20,50	20,51	20,58	20,55	20,51	20,53	20,50	20,44	20,41	20,41	20,46	20,47	20,42	20,46	20,53	20,55	20,46	20,43	20,45	20,50	20,49	20,47	20,51	20,50	20,50	20,45	20,50	20,52	20,47	20,51	20,55	20,49	20,45	20,45	20,50	20,54	20,51	20,53	20,55	20,57	20,47	20,49	20,45	20,48	20,52	20,47	20,48	20,57	20,49	20,43	20,49	20,48	20,49	20,49	20,44	20,39	20,50	20,60	20,57	20,50	20,47	20,52	20,53	20,53	20,36	20,37	20,50	20,47	20,46	20,42	20,29	20,38	20,44	20,47	20,52	20,53	20,49	20,37	20,39	20,49	20,45	20,44	20,38	20,52	20,54	20,33	20,37	20,38	20,41	20,49	20,41	20,39	20,40	20,35	20,34	20,38	20,45	20,44	20,46	20,53	20,48	20,43	20,42	20,40	20,40	20,51	20,43	20,34	20,38	20,41	20,48	20,36	20,31	20,33	20,36	20,35	20,35	20,36	20,37	20,29	20,33	20,39	20,37	20,39	20,46	20,41	20,41	20,40	20,42	20,39	20,42	20,39	20,35	20,39	20,34	20,47	20,42	20,38	20,46	20,36	20,35	20,40	20,31	20,33	20,39	20,40	20,34	20,38	20,42	20,32	20,32	20,41	20,40	20,38	20,28	20,32	20,43	20,39	20,38	20,34	20,28	20,23	20,35	20,36	20,38	20,30	20,33	20,29	20,23	20,39	20,44	20,31	20,43	20,43	20,38	20,30	20,29	20,38	20,45	20,40	20,41	20,35	20,34	20,36	20,28	20,35	20,51	20,46	20,37	20,31	20,43	20,44	20,40	20,35	20,38	20,45	20,37	20,42	20,35	20,33	20,37	20,29	20,31	20,39	20,46	20,36	20,33	20,31	20,39	20,35	20,36	20,34	20,28	20,35	20,33	20,27	20,27	20,31	20,25	20,28	20,32	20,29	20,31	20,30	20,32	20,35	20,35	20,31	20,38	20,32	20,28	20,26	20,24	20,34	20,37	20,29	20,36	20,41	20,39	20,29	20,38	20,42	20,36	20,31	20,27	20,27	20,34	20,26	20,18	20,23	20,32	20,27	20,23	20,27	20,30	20,31	20,34	20,35	20,30	20,27	20,20	20,28	20,24	20,26	20,23	20,18	20,31	20,48	20,40	20,24	20,26	20,35	20,37	20,26	20,26	20,30	20,23	20,29	20,35	20,29	20,25	20,19	20,15	20,27	20,25	20,27	20,25	20,23	20,29	20,30	20,38	20,36	20,26	20,30	20,35	20,33	20,19	20,19	20,30	20,21	20,17	20,26	20,28	
20,21	20,29	20,15	20,26	20,32	20,25	20,28	20,31	20,27	20,34	20,33	20,28	20,30	20,38	20,30	20,33	20,29	20,26	20,35	20,40	20,32	20,38	20,33	20,41	20,44	20,32	20,24	20,28	20,35	20,32	20,30	20,37	20,37	20,33	20,27	20,33	20,35	20,23	20,27	20,24	20,28	20,34	20,40	20,33	20,27	20,31	20,43	20,46	20,46	20,42	20,39	20,40	20,44	20,41	20,41	20,32	20,29	20,32	20,41	20,42	20,33	20,41	20,51	20,37	20,38	20,39	20,41	20,43	20,42	20,37	20,48	20,51	20,41	20,48	20,41	20,36	20,43	20,44	20,45	20,37	20,44	20,37	20,30	20,28	20,35	20,27	20,31	20,41	20,33	20,38	20,45	20,35	20,25	20,36	20,44	20,30	20,46	20,50	20,42	20,35	20,42	20,40	20,38	20,45	20,37	20,38	20,40	20,39	20,37	20,36	20,41	20,46	20,44	20,45	20,50	20,50	20,44	20,40	20,34	20,35	20,31	20,26	20,34	20,35	20,36	20,44	20,43	20,41	20,42	20,33	20,38	20,38	20,51	20,46	20,40	20,42	20,43	20,38	20,39	20,46	20,42	20,41	20,38	20,40	20,42	20,40	20,44	20,47	20,41	20,32	20,36	20,34	20,39	20,43	20,45	20,52	20,46	20,45	20,38	20,35	20,36	20,39	20,41	20,47	20,41	20,29	20,40	20,47	20,53	20,48	20,45	20,41	20,33	20,39	20,34	20,37	20,34	20,43	20,49	20,51	20,47	20,45	20,51	20,45	20,34	20,43	20,46	20,42	20,37	20,44	20,43	20,42	20,43	20,47	20,48	20,51	20,41	20,45	20,46	20,41	20,41	20,47	20,49	20,43	20,51	20,52	20,47	20,44	20,47	20,50	20,55	20,50	20,55	20,51	20,48	20,53	20,47	20,45	20,42	20,49	20,54	20,45	20,40	20,43	20,38	20,40	20,42	20,48	20,42	20,52	20,46	20,46	20,43	20,37	20,38	20,43	20,50	20,47	20,51	20,59	20,55	20,43	20,44	20,48	20,48	20,50	20,49	20,50	20,52	20,52	20,53	20,36	20,45	20,50	20,41	20,47	20,52	20,56	20,52	20,47	20,44	20,51	20,49	20,53	20,49	20,41	20,43	20,42	20,49	20,57	20,60	20,49	20,45	20,52	20,51	20,47	20,41	20,45	20,43	20,53	20,48	20,52	20,45	20,48	20,52	20,47	20,49	20,53	20,49	20,48	20,48	20,51	20,47	20,42	20,50	20,47	20,49	20,56	20,50	20,52	20,50	20,49	20,44	20,51	20,60	20,54	20,49	20,46	20,49	20,54	20,49	20,44	20,47	20,56	20,54	20,55	20,55	20,51	20,53	20,47	20,50	20,57	20,50	20,41	20,51	20,51	20,52	20,53	20,49	20,54	20,52	20,50	20,54	20,54	20,56	20,47	20,49	20,52	20,48	20,54	20,60	20,59	20,53	20,56	20,58	20,57	20,55	20,52	20,44	20,51	20,50	20,49	20,55	20,52	20,47	20,47	20,47	20,49	20,50	20,52	20,50	20,52	20,43	20,54	20,62	20,46	20,44	20,46	20,53	20,48	20,43	20,49	20,47	20,51	20,55	20,53	20,49	20,47	20,50	20,45	20,50	20,54	20,51	20,50	20,52	20,48	20,42	20,48	20,47	20,47	20,49	20,46	20,48	20,55	20,52	20,54	20,56	20,52	20,53	20,54	20,53	20,49	20,43	20,50	20,48	20,47	20,46	20,37	20,44	20,41	20,39	20,48	20,51	20,46	20,39	20,41	20,47	20,45	20,42	20,40	20,45	20,55	20,38	20,38	20,44	20,49	20,47	20,41	20,39	20,37	20,32	20,39	20,41	20,41	20,46	20,44	20,43	20,45	20,43	20,46	20,45	20,38	20,39	20,44	20,39	20,39	20,38	20,44	20,38	20,33	20,38	20,41	20,34	20,41	20,42	20,34	20,36	20,38	20,41	20,37	20,40	20,41	20,39	20,38	20,35	20,38	20,38	20,37	20,42	20,41	20,41	20,40	20,45	20,40	20,34	20,44	20,40	20,39	20,39	20,39	20,33	20,38	20,43	20,39	20,35	20,39	20,37	20,33	20,38	20,38	20,37	20,25	20,33	20,40	20,41	20,36	20,35	20,24	20,20	20,26	20,30	20,38	20,32	20,28	20,32	20,31	20,36	20,41	20,37	20,41	20,42	20,35	20,28	20,27	20,29	20,31	20,39	20,37	20,36	20,33	20,33	20,28	20,33	20,44	20,47	20,43	20,33	20,37	20,38	20,32	20,37	20,35	20,42	20,33	20,37	20,45	20,33	20,37	20,29	20,23	20,28	20,35	20,41	20,35	20,32	20,34	20,33	20,30	20,43	20,32	20,35	20,30	20,29	20,23	20,31	20,20	20,27	20,35	20,33	20,31	20,28	20,27	20,40	20,41	20,33	20,37	20,35	20,40	20,31	20,23	20,29	20,38	20,35	20,34	20,44	20,39	20,39	20,41	20,31	20,33	20,34	20,39	20,33	20,39	20,43	20,25	20,19	20,22	20,25	20,28	20,30	20,34	20,32	20,27	20,26	20,26	20,24	20,24	20,22	20,27	20,32	20,25	20,31	20,36	20,42	20,33	20,24	20,26	20,30	20,42	20,36	20,33	20,18	20,21	20,32	20,35	20,26	20,25	20,25	20,24	20,22	20,25	20,26	20,27	20,21	20,27	20,31	20,41	20,42	20,27	20,33	20,35	20,33	20,35	20,26	20,27	20,20	20,13	20,17	20,20	
20,28	20,33	20,25	20,27	20,34	20,30	20,35	20,27	20,30	20,35	20,27	20,31	20,32	20,36	20,30	20,27	20,30	20,31	20,33	20,39	20,38	20,33	20,41	20,46	20,48	20,36	20,35	20,35	20,37	20,33	20,40	20,36	20,33	20,27	20,31	20,34	20,35	20,23	20,32	20,34	20,32	20,37	20,44	20,37	20,33	20,39	20,43	20,44	20,39	20,43	20,40	20,38	20,43	20,43	20,41	20,33	20,27	20,36	20,36	20,39	20,43	20,45	20,48	20,42	20,37	20,34	20,37	20,45	20,37	20,42	20,37	20,49	20,48	20,45	20,43	20,32	20,35	20,39	20,37	20,33	20,40	20,39	20,33	20,31	20,42	20,28	20,35	20,40	20,35	20,48	20,48	20,37	20,29	20,38	20,39	20,34	20,43	20,48	20,49	20,43	20,41	20,47	20,45	20,37	20,35	20,32	20,36	20,39	20,46	20,41	20,37	20,40	20,38	20,38	20,48	20,51	20,51	20,48	20,34	20,31	20,32	20,43	20,39	20,38	20,29	20,36	20,39	20,51	20,53	20,43	20,40	20,46	20,41	20,39	20,40	20,45	20,44	20,49	20,40	20,44	20,46	20,42	20,42	20,39	20,37	20,36	20,45	20,59	20,38	20,35	20,32	20,36	20,38	20,46	20,40	20,39	20,42	20,43	20,50	20,51	20,44	20,37	20,45	20,49	20,41	20,44	20,38	20,39	20,45	20,46	20,43	20,47	20,37	20,43	20,46	20,41	20,39	20,42	20,47	20,45	20,50	20,42	20,48	20,46	20,43	20,44	20,41	20,38	20,34	20,41	20,37	20,40	20,43	20,46	20,46	20,57	20,45	20,47	20,42	20,46	20,51	20,46	20,54	20,49	20,46	20,45	20,46	20,44	20,41	20,47	20,52	20,51	20,47	20,52	20,49	20,54	20,58	20,48	20,50	20,52	20,52	20,44	20,45	20,49	20,40	20,41	20,44	20,46	20,45	20,46	20,47	20,47	20,42	20,42	20,36	20,43	20,52	20,53	20,52	20,59	20,57	20,43	20,45	20,50	20,53	20,56	20,52	20,51	20,53	20,46	20,53	20,43	20,46	20,53	20,52	20,47	20,49	20,50	20,55	20,50	20,44	20,52	20,54	20,45	20,50	20,43	20,41	20,49	20,48	20,56	20,61	20,59	20,51	20,53	20,59	20,54	20,46	20,43	20,47	20,51	20,48	20,44	20,44	20,50	20,52	20,46	20,46	20,55	20,51	20,52	20,51	20,56	20,48	20,49	20,51	20,49	20,52	20,46	20,46	20,45	20,50	20,57	20,53	20,52	20,58	20,55	20,54	20,50	20,48	20,54	20,48	20,51	20,54	20,59	20,60	20,53	20,54	20,53	20,63	20,50	20,49	20,53	20,43	20,46	20,56	20,54	20,48	20,51	20,51	20,44	20,54	20,50	20,52	20,53	20,57	20,50	20,51	20,54	20,50	20,49	20,55	20,51	20,47	20,62	20,55	20,56	20,62	20,46	20,47	20,47	20,49	20,53	20,54	20,50	20,46	20,47	20,52	20,54	20,52	20,52	20,55	20,50	20,46	20,50	20,55	20,49	20,40	20,48	20,55	20,51	20,43	20,44	20,48	20,47	20,52	20,49	20,49	20,49	20,55	20,51	20,54	20,52	20,47	20,57	20,59	20,55	20,45	20,49	20,50	20,46	20,50	20,54	20,56	20,54	20,50	20,41	20,49	20,52	20,53	20,50	20,47	20,46	20,44	20,46	20,43	20,54	20,46	20,50	20,44	20,37	20,39	20,45	20,56	20,53	20,37	20,43	20,48	20,47	20,47	20,44	20,40	20,47	20,45	20,44	20,52	20,54	20,42	20,37	20,41	20,47	20,41	20,41	20,43	20,37	20,41	20,46	20,46	20,45	20,46	20,52	20,49	20,45	20,42	20,42	20,40	20,40	20,45	20,43	20,40	20,43	20,45	20,44	20,39	20,37	20,43	20,33	20,37	20,42	20,43	20,36	20,36	20,40	20,34	20,29	20,32	20,30	20,30	20,35	20,38	20,38	20,42	20,40	20,44	20,41	20,39	20,43	20,36	20,47	20,46	20,41	20,41	20,35	20,31	20,35	20,40	20,38	20,31	20,35	20,47	20,46	20,47	20,34	20,30	20,29	20,36	20,35	20,36	20,27	20,24	20,34	20,32	20,38	20,33	20,36	20,39	20,41	20,42	20,41	20,35	20,35	20,35	20,33	20,28	20,24	20,31	20,36	20,35	20,42	20,34	20,31	20,36	20,43	20,39	20,40	20,45	20,42	20,31	20,36	20,38	20,35	20,37	20,40	20,40	20,34	20,36	20,41	20,31	20,35	20,43	20,36	20,28	20,29	20,41	20,51	20,42	20,33	20,40	20,33	20,38	20,28	20,38	20,46	20,31	20,27	20,30	20,35	20,34	20,37	20,37	20,29	20,34	20,33	20,38	20,38	20,34	20,40	20,37	20,36	20,32	20,23	20,26	20,42	20,35	20,31	20,34	20,34	20,36	20,37	20,22	20,25	20,39	20,38	20,32	20,37	20,41	20,32	20,28	20,29	20,25	20,24	20,31	20,29	20,28	20,23	20,28	20,29	20,31	20,26	20,32	20,25	20,34	20,32	20,28	20,34	20,37	20,31	20,25	20,23	20,23	20,27	20,34	20,38	20,32	20,27	20,39	20,40	20,27	20,31	20,29	20,28	20,20	20,23	20,38	20,23	20,22	20,31	20,34	20,29	20,36	20,27	20,29	20,24	20,26	20,26	20,23	20,27	20,21	20,17	20,17	20,24	
20,40	20,30	20,18	20,35	20,38	20,30	20,40	20,35	20,31	20,37	20,27	20,29	20,28	20,30	20,29	20,32	20,28	20,36	20,36	20,37	20,39	20,38	20,45	20,52	20,43	20,42	20,44	20,43	20,33	20,21	20,40	20,46	20,41	20,36	20,35	20,38	20,29	20,29	20,33	20,43	20,39	20,39	20,43	20,45	20,39	20,47	20,46	20,40	20,38	20,33	20,44	20,38	20,42	20,44	20,41	20,45	20,40	20,37	20,38	20,34	20,35	20,40	20,44	20,39	20,47	20,36	20,43	20,44	20,43	20,44	20,43	20,38	20,41	20,38	20,36	20,33	20,26	20,37	20,41	20,38	20,32	20,31	20,34	20,31	20,35	20,34	20,30	20,41	20,36	20,44	20,48	20,34	20,36	20,37	20,38	20,36	20,37	20,47	20,53	20,45	20,34	20,37	20,44	20,41	20,35	20,40	20,35	20,34	20,42	20,36	20,41	20,41	20,40	20,31	20,42	20,50	20,48	20,50	20,44	20,27	20,35	20,46	20,47	20,37	20,32	20,42	20,42	20,45	20,47	20,44	20,44	20,42	20,38	20,39	20,47	20,46	20,33	20,39	20,39	20,39	20,44	20,40	20,43	20,37	20,42	20,42	20,46	20,53	20,43	20,40	20,38	20,29	20,37	20,41	20,45	20,39	20,38	20,46	20,50	20,49	20,37	20,32	20,40	20,45	20,38	20,44	20,51	20,42	20,45	20,35	20,35	20,42	20,37	20,42	20,46	20,44	20,36	20,42	20,47	20,51	20,48	20,34	20,36	20,47	20,47	20,44	20,45	20,40	20,31	20,43	20,42	20,36	20,41	20,37	20,45	20,51	20,50	20,42	20,39	20,49	20,57	20,52	20,44	20,42	20,45	20,38	20,45	20,47	20,52	20,42	20,47	20,50	20,46	20,42	20,53	20,57	20,58	20,46	20,54	20,49	20,50	20,50	20,40	20,46	20,45	20,50	20,53	20,48	20,47	20,51	20,54	20,56	20,52	20,52	20,51	20,50	20,41	20,49	20,52	20,56	20,55	20,51	20,49	20,46	20,47	20,52	20,53	20,51	20,51	20,52	20,51	20,47	20,56	20,59	20,57	20,50	20,50	20,55	20,52	20,50	20,49	20,51	20,55	20,49	20,45	20,45	20,48	20,48	20,49	20,50	20,55	20,56	20,56	20,56	20,57	20,55	20,52	20,49	20,51	20,49	20,48	20,51	20,54	20,58	20,52	20,50	20,55	20,56	20,58	20,59	20,54	20,57	20,51	20,52	20,48	20,56	20,58	20,40	20,39	20,44	20,50	20,48	20,49	20,47	20,54	20,53	20,52	20,55	20,54	20,53	20,53	20,54	20,60	20,54	20,56	20,49	20,50	20,53	20,61	20,63	20,54	20,50	20,46	20,41	20,51	20,54	20,47	20,53	20,45	20,47	20,53	20,49	20,46	20,54	20,56	20,56	20,53	20,56	20,56	20,52	20,55	20,45	20,40	20,54	20,55	20,48	20,54	20,53	20,45	20,52	20,51	20,50	20,50	20,49	20,51	20,52	20,62	20,57	20,48	20,53	20,57	20,60	20,52	20,48	20,49	20,50	20,45	20,44	20,56	20,50	20,51	20,49	20,56	20,56	20,53	20,50	20,43	20,42	20,51	20,53	20,52	20,46	20,45	20,52	20,60	20,52	20,47	20,50	20,51	20,56	20,53	20,52	20,51	20,54	20,49	20,47	20,44	20,54	20,61	20,48	20,41	20,39	20,40	20,44	20,40	20,49	20,53	20,48	20,48	20,36	20,44	20,46	20,53	20,50	20,42	20,45	20,48	20,47	20,45	20,37	20,42	20,41	20,49	20,47	20,53	20,45	20,40	20,45	20,45	20,44	20,43	20,40	20,41	20,40	20,44	20,43	20,42	20,41	20,42	20,44	20,43	20,48	20,40	20,34	20,42	20,42	20,35	20,39	20,39	20,38	20,49	20,39	20,38	20,46	20,44	20,38	20,40	20,45	20,43	20,40	20,40	20,42	20,36	20,30	20,33	20,38	20,32	20,41	20,43	20,36	20,39	20,41	20,40	20,39	20,35	20,33	20,34	20,38	20,54	20,44	20,36	20,38	20,34	20,34	20,44	20,37	20,25	20,27	20,41	20,42	20,43	20,38	20,37	20,29	20,39	20,43	20,33	20,28	20,33	20,30	20,31	20,36	20,38	20,32	20,38	20,36	20,41	20,41	20,37	20,35	20,39	20,36	20,31	20,27	20,29	20,35	20,33	20,40	20,39	20,39	20,45	20,39	20,39	20,42	20,45	20,42	20,39	20,36	20,38	20,37	20,31	20,44	20,38	20,34	20,39	20,32	20,39	20,33	20,32	20,33	20,30	20,34	20,36	20,38	20,40	20,38	20,46	20,44	20,38	20,38	20,42	20,38	20,40	20,29	20,28	20,32	20,38	20,42	20,52	20,38	20,27	20,30	20,37	20,37	20,36	20,39	20,39	20,31	20,29	20,28	20,24	20,30	20,37	20,38	20,31	20,26	20,32	20,32	20,29	20,21	20,33	20,31	20,31	20,37	20,33	20,31	20,35	20,34	20,24	20,24	20,29	20,29	20,28	20,29	20,31	20,37	20,29	20,24	20,34	20,29	20,24	20,26	20,31	20,25	20,37	20,38	20,32	20,32	20,30	20,21	20,34	20,35	20,30	20,31	20,32	20,32	20,35	20,27	20,31	20,35	20,25	20,28	20,35	20,24	20,31	20,31	20,33	20,26	20,31	20,24	20,24	20,23	20,22	20,23	20,13	20,23	20,24	20,29	20,18	20,22	
20,37	20,34	20,20	20,26	20,33	20,33	20,38	20,31	20,35	20,36	20,34	20,28	20,27	20,31	20,37	20,35	20,33	20,30	20,35	20,37	20,27	20,26	20,42	20,46	20,36	20,34	20,36	20,36	20,30	20,25	20,36	20,45	20,40	20,34	20,31	20,39	20,31	20,28	20,31	20,36	20,42	20,33	20,32	20,37	20,41	20,37	20,48	20,45	20,34	20,41	20,44	20,41	20,31	20,35	20,40	20,39	20,44	20,38	20,33	20,35	20,35	20,35	20,46	20,48	20,44	20,38	20,38	20,40	20,32	20,32	20,34	20,45	20,43	20,42	20,39	20,36	20,27	20,33	20,34	20,33	20,30	20,23	20,30	20,35	20,43	20,42	20,38	20,39	20,41	20,49	20,50	20,36	20,33	20,35	20,38	20,43	20,36	20,40	20,40	20,46	20,40	20,34	20,37	20,47	20,35	20,37	20,36	20,32	20,41	20,48	20,48	20,40	20,37	20,40	20,49	20,45	20,42	20,42	20,39	20,32	20,32	20,42	20,43	20,37	20,29	20,43	20,45	20,49	20,43	20,37	20,42	20,42	20,37	20,37	20,36	20,35	20,35	20,34	20,35	20,42	20,35	20,40	20,34	20,35	20,41	20,45	20,40	20,43	20,46	20,49	20,45	20,38	20,35	20,39	20,46	20,49	20,43	20,43	20,45	20,46	20,34	20,37	20,43	20,49	20,48	20,41	20,51	20,49	20,43	20,36	20,37	20,38	20,36	20,36	20,48	20,52	20,45	20,42	20,44	20,49	20,47	20,30	20,42	20,41	20,47	20,49	20,40	20,46	20,35	20,38	20,48	20,36	20,38	20,38	20,40	20,47	20,43	20,43	20,41	20,41	20,52	20,50	20,49	20,51	20,49	20,43	20,49	20,50	20,47	20,49	20,49	20,54	20,48	20,42	20,52	20,54	20,57	20,49	20,46	20,54	20,53	20,50	20,43	20,48	20,47	20,51	20,47	20,50	20,53	20,56	20,53	20,56	20,51	20,52	20,47	20,51	20,51	20,48	20,48	20,51	20,61	20,54	20,49	20,47	20,42	20,43	20,50	20,54	20,51	20,52	20,54	20,47	20,53	20,62	20,61	20,58	20,52	20,57	20,59	20,49	20,45	20,44	20,49	20,54	20,54	20,47	20,47	20,47	20,53	20,49	20,49	20,46	20,49	20,52	20,56	20,55	20,56	20,55	20,50	20,51	20,56	20,55	20,48	20,54	20,50	20,49	20,57	20,54	20,54	20,57	20,57	20,57	20,54	20,49	20,47	20,54	20,60	20,48	20,53	20,61	20,59	20,57	20,53	20,53	20,47	20,50	20,50	20,60	20,54	20,52	20,46	20,53	20,57	20,51	20,56	20,51	20,50	20,53	20,57	20,59	20,57	20,50	20,50	20,50	20,49	20,46	20,48	20,52	20,54	20,51	20,58	20,59	20,49	20,50	20,54	20,58	20,61	20,61	20,58	20,57	20,52	20,53	20,47	20,47	20,50	20,53	20,57	20,55	20,48	20,46	20,53	20,55	20,55	20,52	20,51	20,51	20,58	20,58	20,51	20,51	20,58	20,60	20,49	20,46	20,51	20,50	20,51	20,48	20,49	20,50	20,50	20,51	20,52	20,53	20,54	20,55	20,54	20,47	20,50	20,55	20,52	20,45	20,48	20,52	20,54	20,55	20,48	20,48	20,51	20,56	20,54	20,50	20,52	20,46	20,45	20,46	20,50	20,51	20,59	20,55	20,43	20,47	20,49	20,46	20,42	20,51	20,56	20,44	20,47	20,45	20,41	20,45	20,59	20,52	20,42	20,47	20,48	20,41	20,50	20,43	20,51	20,47	20,46	20,50	20,53	20,50	20,41	20,50	20,57	20,46	20,36	20,42	20,48	20,41	20,38	20,40	20,47	20,43	20,46	20,47	20,45	20,51	20,42	20,34	20,45	20,42	20,38	20,42	20,39	20,34	20,48	20,43	20,36	20,48	20,42	20,45	20,46	20,45	20,42	20,36	20,40	20,45	20,39	20,32	20,34	20,39	20,38	20,39	20,44	20,39	20,41	20,42	20,38	20,36	20,33	20,33	20,28	20,26	20,37	20,42	20,32	20,34	20,42	20,46	20,40	20,35	20,32	20,30	20,37	20,31	20,33	20,30	20,44	20,35	20,37	20,37	20,27	20,34	20,35	20,29	20,30	20,37	20,38	20,31	20,31	20,36	20,40	20,51	20,43	20,33	20,40	20,44	20,31	20,26	20,23	20,36	20,46	20,46	20,38	20,42	20,50	20,42	20,30	20,32	20,44	20,39	20,38	20,36	20,33	20,32	20,34	20,40	20,44	20,38	20,41	20,49	20,45	20,34	20,25	20,37	20,33	20,33	20,33	20,39	20,35	20,31	20,34	20,35	20,39	20,38	20,44	20,38	20,33	20,27	20,29	20,33	20,36	20,35	20,38	20,34	20,26	20,24	20,42	20,43	20,33	20,36	20,35	20,25	20,29	20,31	20,23	20,26	20,24	20,31	20,30	20,24	20,31	20,38	20,29	20,28	20,33	20,32	20,37	20,38	20,27	20,31	20,33	20,35	20,31	20,15	20,22	20,33	20,32	20,21	20,30	20,31	20,32	20,31	20,34	20,32	20,26	20,20	20,33	20,30	20,30	20,35	20,35	20,25	20,32	20,20	20,30	20,37	20,24	20,29	20,28	20,24	20,26	20,30	20,21	20,36	20,34	20,29	20,32	20,24	20,34	20,26	20,24	20,33	20,29	20,24	20,24	20,28	20,25	20,33	20,31	20,30	20,26	20,23	20,23	20,26	
20,28	20,33	20,40	20,31	20,38	20,27	20,26	20,19	20,27	20,32	20,38	20,35	20,25	20,35	20,41	20,42	20,34	20,36	20,38	20,38	20,37	20,37	20,50	20,50	20,37	20,32	20,27	20,32	20,31	20,36	20,45	20,44	20,43	20,35	20,30	20,39	20,39	20,40	20,36	20,37	20,38	20,37	20,43	20,40	20,37	20,39	20,37	20,42	20,40	20,39	20,39	20,37	20,38	20,42	20,45	20,37	20,36	20,42	20,34	20,34	20,25	20,33	20,41	20,39	20,38	20,30	20,33	20,39	20,34	20,36	20,30	20,40	20,42	20,49	20,37	20,27	20,35	20,41	20,40	20,39	20,40	20,32	20,29	20,38	20,42	20,40	20,39	20,30	20,35	20,50	20,51	20,31	20,26	20,34	20,32	20,42	20,43	20,35	20,37	20,45	20,48	20,38	20,43	20,43	20,36	20,41	20,36	20,40	20,38	20,52	20,47	20,35	20,34	20,39	20,50	20,49	20,43	20,37	20,35	20,32	20,39	20,44	20,42	20,38	20,33	20,37	20,43	20,48	20,44	20,37	20,37	20,39	20,38	20,46	20,40	20,33	20,35	20,43	20,39	20,43	20,42	20,48	20,35	20,37	20,42	20,42	20,40	20,42	20,43	20,42	20,51	20,41	20,43	20,46	20,46	20,47	20,49	20,48	20,43	20,42	20,29	20,35	20,44	20,41	20,41	20,39	20,44	20,47	20,43	20,38	20,35	20,39	20,33	20,33	20,37	20,49	20,48	20,45	20,47	20,37	20,39	20,34	20,39	20,45	20,49	20,49	20,37	20,45	20,48	20,40	20,46	20,41	20,35	20,37	20,48	20,54	20,44	20,39	20,48	20,45	20,43	20,44	20,52	20,57	20,50	20,45	20,43	20,51	20,42	20,46	20,52	20,54	20,45	20,45	20,52	20,51	20,52	20,52	20,48	20,50	20,51	20,53	20,51	20,49	20,40	20,43	20,39	20,43	20,53	20,57	20,60	20,59	20,47	20,43	20,37	20,45	20,46	20,51	20,49	20,55	20,52	20,50	20,40	20,41	20,43	20,45	20,50	20,58	20,56	20,52	20,49	20,48	20,53	20,59	20,59	20,57	20,49	20,52	20,53	20,52	20,44	20,46	20,45	20,53	20,52	20,46	20,48	20,51	20,50	20,51	20,41	20,42	20,45	20,52	20,54	20,53	20,56	20,55	20,49	20,52	20,52	20,56	20,50	20,54	20,59	20,49	20,49	20,54	20,46	20,52	20,52	20,51	20,48	20,51	20,55	20,58	20,54	20,51	20,52	20,58	20,57	20,54	20,51	20,50	20,54	20,50	20,50	20,56	20,57	20,56	20,50	20,44	20,43	20,48	20,53	20,52	20,50	20,55	20,55	20,64	20,66	20,57	20,41	20,50	20,51	20,44	20,53	20,53	20,50	20,58	20,56	20,58	20,51	20,53	20,58	20,61	20,63	20,57	20,61	20,53	20,53	20,55	20,54	20,55	20,58	20,52	20,51	20,51	20,49	20,44	20,53	20,52	20,52	20,48	20,56	20,53	20,54	20,54	20,54	20,53	20,61	20,56	20,46	20,42	20,48	20,48	20,49	20,49	20,51	20,52	20,50	20,45	20,53	20,50	20,52	20,53	20,57	20,52	20,52	20,51	20,52	20,56	20,58	20,59	20,60	20,58	20,59	20,54	20,48	20,45	20,50	20,43	20,43	20,49	20,48	20,41	20,48	20,52	20,53	20,54	20,55	20,47	20,50	20,52	20,50	20,48	20,52	20,45	20,38	20,44	20,44	20,42	20,54	20,56	20,41	20,49	20,54	20,43	20,47	20,45	20,51	20,56	20,51	20,52	20,49	20,48	20,40	20,47	20,51	20,50	20,44	20,46	20,56	20,53	20,39	20,32	20,44	20,41	20,44	20,43	20,43	20,44	20,43	20,42	20,46	20,45	20,42	20,46	20,49	20,38	20,45	20,42	20,42	20,43	20,41	20,45	20,50	20,39	20,37	20,37	20,36	20,36	20,37	20,35	20,42	20,38	20,38	20,39	20,43	20,37	20,40	20,41	20,41	20,39	20,35	20,37	20,32	20,27	20,38	20,40	20,32	20,35	20,41	20,42	20,35	20,28	20,33	20,37	20,43	20,36	20,35	20,30	20,43	20,40	20,36	20,36	20,28	20,31	20,30	20,33	20,38	20,39	20,35	20,34	20,35	20,28	20,33	20,47	20,47	20,41	20,33	20,41	20,45	20,36	20,31	20,43	20,46	20,47	20,35	20,39	20,44	20,35	20,31	20,33	20,39	20,41	20,37	20,30	20,36	20,36	20,36	20,41	20,40	20,35	20,34	20,41	20,47	20,38	20,30	20,36	20,39	20,41	20,35	20,31	20,30	20,27	20,33	20,28	20,35	20,34	20,36	20,36	20,27	20,18	20,25	20,29	20,41	20,37	20,40	20,27	20,19	20,24	20,38	20,38	20,28	20,34	20,37	20,29	20,34	20,37	20,38	20,33	20,30	20,32	20,29	20,28	20,35	20,43	20,32	20,27	20,32	20,29	20,27	20,37	20,39	20,37	20,36	20,37	20,21	20,25	20,25	20,32	20,33	20,28	20,23	20,26	20,28	20,33	20,36	20,29	20,23	20,31	20,36	20,35	20,29	20,25	20,23	20,21	20,27	20,30	20,32	20,29	20,27	20,26	20,28	20,21	20,21	20,26	20,23	20,24	20,25	20,29	20,31	20,31	20,35	20,28	20,26	20,24	20,32	20,21	20,20	20,25	20,22	20,25	20,34	20,25	20,10	20,14	20,22	20,16	
20,30	20,35	20,36	20,31	20,34	20,29	20,32	20,25	20,28	20,35	20,38	20,36	20,33	20,37	20,33	20,36	20,36	20,40	20,41	20,37	20,36	20,34	20,41	20,40	20,38	20,34	20,29	20,30	20,40	20,33	20,40	20,42	20,40	20,24	20,26	20,34	20,33	20,43	20,43	20,35	20,34	20,36	20,43	20,37	20,36	20,34	20,36	20,31	20,46	20,42	20,34	20,33	20,34	20,44	20,47	20,39	20,39	20,46	20,41	20,36	20,26	20,37	20,40	20,30	20,30	20,30	20,33	20,37	20,38	20,33	20,34	20,37	20,39	20,51	20,41	20,27	20,30	20,45	20,44	20,37	20,33	20,31	20,38	20,41	20,39	20,30	20,35	20,33	20,32	20,43	20,45	20,24	20,27	20,41	20,32	20,27	20,40	20,35	20,36	20,46	20,44	20,42	20,38	20,44	20,36	20,37	20,38	20,46	20,51	20,43	20,41	20,41	20,41	20,39	20,37	20,42	20,41	20,42	20,35	20,30	20,39	20,52	20,47	20,46	20,36	20,39	20,37	20,41	20,39	20,44	20,43	20,40	20,40	20,40	20,47	20,40	20,30	20,39	20,46	20,46	20,39	20,40	20,40	20,41	20,54	20,40	20,42	20,52	20,46	20,39	20,40	20,50	20,42	20,52	20,52	20,47	20,48	20,47	20,43	20,40	20,32	20,37	20,48	20,48	20,41	20,41	20,42	20,45	20,40	20,40	20,35	20,43	20,37	20,35	20,36	20,39	20,48	20,47	20,53	20,48	20,41	20,43	20,40	20,39	20,51	20,49	20,34	20,35	20,47	20,38	20,40	20,40	20,32	20,37	20,43	20,53	20,48	20,40	20,49	20,44	20,41	20,41	20,52	20,49	20,40	20,46	20,51	20,45	20,43	20,43	20,45	20,58	20,48	20,56	20,65	20,55	20,49	20,48	20,55	20,48	20,44	20,56	20,47	20,37	20,38	20,44	20,47	20,47	20,51	20,50	20,55	20,64	20,50	20,45	20,47	20,51	20,49	20,47	20,55	20,60	20,53	20,48	20,41	20,43	20,44	20,49	20,46	20,55	20,56	20,55	20,53	20,53	20,52	20,53	20,51	20,50	20,47	20,56	20,57	20,49	20,46	20,44	20,46	20,53	20,56	20,47	20,49	20,56	20,52	20,51	20,52	20,53	20,50	20,57	20,57	20,53	20,59	20,58	20,58	20,54	20,48	20,53	20,53	20,48	20,54	20,55	20,57	20,54	20,53	20,52	20,58	20,53	20,49	20,53	20,52	20,53	20,49	20,45	20,54	20,57	20,51	20,48	20,48	20,50	20,56	20,51	20,47	20,54	20,51	20,60	20,55	20,46	20,44	20,49	20,52	20,49	20,44	20,51	20,52	20,55	20,59	20,60	20,51	20,49	20,57	20,53	20,55	20,58	20,44	20,55	20,52	20,42	20,50	20,50	20,60	20,65	20,56	20,52	20,51	20,52	20,48	20,49	20,47	20,49	20,47	20,56	20,52	20,50	20,50	20,49	20,52	20,52	20,52	20,52	20,50	20,53	20,62	20,62	20,52	20,54	20,63	20,55	20,48	20,51	20,54	20,53	20,51	20,51	20,52	20,56	20,50	20,44	20,55	20,56	20,51	20,45	20,47	20,51	20,46	20,45	20,49	20,55	20,59	20,58	20,63	20,59	20,57	20,58	20,53	20,50	20,52	20,47	20,41	20,52	20,52	20,39	20,42	20,51	20,52	20,54	20,48	20,44	20,44	20,49	20,44	20,47	20,51	20,49	20,46	20,43	20,49	20,50	20,60	20,55	20,44	20,45	20,49	20,45	20,42	20,37	20,42	20,46	20,53	20,52	20,50	20,46	20,41	20,50	20,51	20,49	20,47	20,45	20,53	20,48	20,44	20,46	20,46	20,40	20,43	20,41	20,44	20,45	20,45	20,44	20,45	20,45	20,47	20,47	20,45	20,40	20,44	20,39	20,40	20,42	20,41	20,43	20,44	20,39	20,33	20,34	20,35	20,38	20,40	20,32	20,34	20,37	20,37	20,42	20,40	20,44	20,43	20,37	20,38	20,42	20,41	20,33	20,39	20,42	20,38	20,40	20,41	20,42	20,43	20,42	20,31	20,27	20,27	20,35	20,49	20,42	20,39	20,41	20,47	20,40	20,36	20,37	20,33	20,36	20,32	20,37	20,45	20,42	20,33	20,30	20,36	20,35	20,31	20,37	20,39	20,44	20,39	20,37	20,41	20,41	20,38	20,47	20,39	20,38	20,44	20,38	20,33	20,34	20,35	20,43	20,39	20,35	20,38	20,43	20,37	20,46	20,39	20,47	20,42	20,31	20,37	20,34	20,31	20,36	20,32	20,30	20,40	20,44	20,28	20,42	20,47	20,41	20,40	20,31	20,34	20,32	20,33	20,32	20,24	20,26	20,30	20,26	20,29	20,39	20,38	20,25	20,21	20,33	20,37	20,32	20,32	20,39	20,36	20,37	20,31	20,26	20,31	20,35	20,33	20,36	20,25	20,25	20,29	20,46	20,34	20,28	20,28	20,27	20,29	20,39	20,38	20,30	20,39	20,39	20,17	20,20	20,31	20,37	20,32	20,30	20,24	20,21	20,24	20,26	20,28	20,35	20,18	20,15	20,27	20,29	20,33	20,27	20,18	20,27	20,39	20,32	20,34	20,33	20,29	20,27	20,27	20,24	20,32	20,28	20,27	20,21	20,23	20,31	20,39	20,32	20,24	20,23	20,20	20,23	20,30	20,23	20,25	20,31	20,19	20,26	20,23	20,30	20,20	20,17	20,24	20,20	
20,28	20,20	20,26	20,26	20,20	20,24	20,32	20,31	20,30	20,35	20,39	20,41	20,30	20,32	20,29	20,37	20,30	20,37	20,36	20,31	20,32	20,21	20,32	20,38	20,32	20,38	20,34	20,29	20,33	20,26	20,36	20,43	20,38	20,20	20,27	20,30	20,30	20,37	20,43	20,33	20,41	20,38	20,34	20,21	20,29	20,35	20,31	20,33	20,38	20,38	20,38	20,35	20,35	20,42	20,43	20,41	20,41	20,50	20,46	20,42	20,35	20,34	20,36	20,34	20,29	20,24	20,28	20,42	20,47	20,37	20,32	20,39	20,33	20,44	20,45	20,34	20,37	20,39	20,37	20,34	20,32	20,34	20,35	20,38	20,41	20,30	20,29	20,41	20,36	20,44	20,44	20,27	20,31	20,34	20,31	20,40	20,39	20,42	20,40	20,38	20,40	20,38	20,33	20,39	20,40	20,39	20,32	20,41	20,51	20,45	20,40	20,40	20,39	20,35	20,41	20,37	20,39	20,44	20,47	20,44	20,33	20,43	20,41	20,43	20,37	20,39	20,38	20,35	20,32	20,39	20,47	20,42	20,34	20,31	20,37	20,36	20,35	20,45	20,50	20,52	20,38	20,41	20,44	20,49	20,58	20,41	20,33	20,56	20,54	20,44	20,33	20,41	20,38	20,46	20,53	20,40	20,33	20,38	20,42	20,44	20,37	20,40	20,51	20,50	20,43	20,42	20,44	20,46	20,39	20,33	20,34	20,38	20,44	20,38	20,41	20,36	20,41	20,49	20,45	20,46	20,44	20,42	20,43	20,44	20,43	20,44	20,41	20,35	20,41	20,47	20,45	20,38	20,34	20,46	20,50	20,47	20,36	20,38	20,51	20,50	20,46	20,46	20,46	20,54	20,50	20,41	20,48	20,45	20,42	20,51	20,52	20,59	20,55	20,53	20,54	20,53	20,46	20,37	20,48	20,46	20,42	20,51	20,47	20,39	20,36	20,47	20,50	20,57	20,51	20,47	20,48	20,49	20,48	20,47	20,51	20,53	20,51	20,49	20,55	20,60	20,62	20,56	20,58	20,52	20,53	20,44	20,46	20,49	20,59	20,56	20,56	20,48	20,52	20,51	20,53	20,53	20,54	20,55	20,60	20,54	20,55	20,50	20,49	20,58	20,62	20,55	20,50	20,55	20,56	20,54	20,50	20,51	20,52	20,51	20,62	20,63	20,57	20,56	20,54	20,58	20,48	20,50	20,53	20,54	20,51	20,54	20,64	20,54	20,52	20,59	20,56	20,63	20,58	20,57	20,52	20,51	20,55	20,46	20,48	20,63	20,53	20,52	20,47	20,49	20,54	20,56	20,54	20,56	20,54	20,59	20,58	20,51	20,53	20,54	20,55	20,52	20,52	20,51	20,57	20,56	20,56	20,59	20,49	20,45	20,56	20,60	20,62	20,59	20,52	20,50	20,50	20,47	20,52	20,54	20,57	20,57	20,58	20,58	20,59	20,53	20,55	20,50	20,44	20,56	20,53	20,53	20,52	20,49	20,53	20,49	20,53	20,54	20,53	20,53	20,55	20,41	20,52	20,61	20,51	20,45	20,59	20,57	20,52	20,57	20,56	20,56	20,48	20,52	20,50	20,60	20,62	20,53	20,54	20,53	20,50	20,43	20,49	20,48	20,50	20,53	20,52	20,53	20,56	20,48	20,54	20,54	20,45	20,47	20,53	20,56	20,57	20,50	20,43	20,55	20,53	20,46	20,53	20,58	20,52	20,50	20,47	20,44	20,41	20,44	20,48	20,48	20,52	20,47	20,46	20,42	20,49	20,56	20,63	20,57	20,49	20,45	20,44	20,44	20,41	20,39	20,45	20,48	20,48	20,46	20,54	20,53	20,42	20,44	20,46	20,46	20,52	20,50	20,43	20,44	20,40	20,44	20,52	20,50	20,50	20,42	20,49	20,46	20,43	20,49	20,43	20,41	20,44	20,51	20,50	20,38	20,43	20,43	20,39	20,44	20,44	20,44	20,41	20,42	20,36	20,40	20,34	20,39	20,45	20,34	20,22	20,28	20,36	20,48	20,38	20,38	20,50	20,41	20,43	20,47	20,48	20,41	20,40	20,49	20,46	20,43	20,42	20,38	20,40	20,34	20,33	20,30	20,34	20,36	20,47	20,42	20,32	20,33	20,41	20,36	20,33	20,30	20,28	20,30	20,28	20,37	20,41	20,36	20,31	20,29	20,31	20,32	20,39	20,38	20,38	20,42	20,49	20,44	20,35	20,39	20,42	20,44	20,39	20,42	20,49	20,36	20,36	20,37	20,39	20,39	20,33	20,33	20,43	20,45	20,38	20,30	20,40	20,42	20,42	20,32	20,41	20,38	20,30	20,28	20,29	20,26	20,31	20,37	20,34	20,40	20,49	20,40	20,36	20,34	20,32	20,27	20,34	20,32	20,28	20,36	20,32	20,35	20,32	20,30	20,44	20,30	20,18	20,31	20,39	20,34	20,28	20,38	20,39	20,36	20,37	20,24	20,27	20,31	20,37	20,37	20,31	20,33	20,26	20,30	20,37	20,27	20,21	20,32	20,30	20,33	20,35	20,23	20,31	20,34	20,17	20,20	20,31	20,38	20,34	20,31	20,26	20,22	20,28	20,36	20,28	20,29	20,29	20,20	20,29	20,28	20,36	20,35	20,25	20,31	20,34	20,35	20,31	20,22	20,23	20,27	20,29	20,25	20,27	20,26	20,22	20,30	20,27	20,28	20,33	20,30	20,23	20,23	20,24	20,26	20,22	20,21	20,23	20,24	20,30	20,36	20,27	20,29	20,31	20,28	20,31	20,32	
20,34	20,23	20,19	20,33	20,27	20,20	20,31	20,31	20,28	20,39	20,36	20,32	20,38	20,30	20,37	20,34	20,23	20,29	20,35	20,33	20,35	20,28	20,27	20,44	20,42	20,46	20,42	20,31	20,36	20,25	20,36	20,47	20,35	20,21	20,24	20,33	20,31	20,36	20,35	20,34	20,40	20,40	20,33	20,21	20,28	20,38	20,32	20,34	20,43	20,30	20,38	20,32	20,33	20,39	20,48	20,36	20,39	20,42	20,50	20,47	20,36	20,29	20,28	20,37	20,45	20,39	20,27	20,36	20,45	20,44	20,32	20,37	20,29	20,37	20,38	20,37	20,49	20,44	20,40	20,37	20,25	20,26	20,29	20,27	20,35	20,35	20,34	20,40	20,38	20,43	20,50	20,30	20,24	20,31	20,36	20,39	20,43	20,42	20,40	20,40	20,42	20,43	20,40	20,40	20,42	20,40	20,36	20,44	20,50	20,43	20,32	20,33	20,35	20,39	20,38	20,38	20,44	20,44	20,42	20,39	20,40	20,40	20,45	20,45	20,36	20,43	20,38	20,32	20,34	20,39	20,41	20,37	20,40	20,39	20,45	20,39	20,32	20,49	20,46	20,44	20,48	20,40	20,42	20,42	20,45	20,38	20,37	20,46	20,43	20,35	20,35	20,37	20,44	20,48	20,51	20,35	20,29	20,37	20,44	20,44	20,41	20,40	20,47	20,45	20,40	20,35	20,46	20,57	20,46	20,44	20,40	20,39	20,40	20,47	20,46	20,43	20,38	20,42	20,40	20,42	20,41	20,42	20,44	20,43	20,40	20,43	20,41	20,45	20,44	20,47	20,45	20,42	20,37	20,41	20,52	20,49	20,42	20,40	20,54	20,50	20,45	20,49	20,50	20,53	20,58	20,49	20,48	20,51	20,51	20,50	20,49	20,52	20,51	20,50	20,49	20,45	20,46	20,49	20,54	20,49	20,45	20,53	20,52	20,47	20,42	20,49	20,44	20,47	20,54	20,50	20,46	20,53	20,49	20,51	20,49	20,51	20,50	20,51	20,54	20,57	20,50	20,49	20,58	20,59	20,56	20,45	20,48	20,54	20,60	20,62	20,60	20,59	20,51	20,53	20,48	20,56	20,58	20,56	20,58	20,56	20,56	20,51	20,54	20,57	20,50	20,50	20,56	20,55	20,54	20,52	20,50	20,51	20,50	20,57	20,58	20,60	20,53	20,50	20,48	20,47	20,52	20,58	20,50	20,53	20,66	20,57	20,65	20,68	20,57	20,47	20,51	20,53	20,54	20,54	20,56	20,54	20,52	20,50	20,49	20,50	20,52	20,51	20,54	20,54	20,59	20,57	20,64	20,64	20,55	20,55	20,52	20,52	20,53	20,54	20,57	20,52	20,54	20,57	20,60	20,57	20,58	20,61	20,49	20,47	20,55	20,59	20,63	20,62	20,61	20,58	20,54	20,52	20,55	20,55	20,56	20,56	20,56	20,59	20,54	20,50	20,57	20,60	20,52	20,55	20,64	20,59	20,56	20,48	20,56	20,59	20,63	20,56	20,48	20,54	20,60	20,44	20,50	20,56	20,57	20,49	20,56	20,59	20,55	20,54	20,48	20,53	20,53	20,55	20,56	20,60	20,64	20,58	20,56	20,53	20,53	20,49	20,47	20,52	20,55	20,57	20,57	20,51	20,52	20,53	20,56	20,48	20,46	20,50	20,53	20,51	20,44	20,36	20,42	20,50	20,56	20,48	20,49	20,62	20,55	20,43	20,49	20,54	20,56	20,60	20,45	20,43	20,56	20,51	20,39	20,42	20,51	20,52	20,57	20,59	20,49	20,50	20,46	20,46	20,50	20,43	20,51	20,57	20,51	20,41	20,50	20,49	20,43	20,42	20,45	20,49	20,58	20,49	20,41	20,45	20,46	20,47	20,42	20,40	20,49	20,52	20,49	20,43	20,46	20,52	20,42	20,43	20,43	20,43	20,46	20,38	20,39	20,37	20,29	20,38	20,45	20,44	20,44	20,40	20,39	20,42	20,43	20,39	20,44	20,41	20,32	20,35	20,39	20,40	20,40	20,38	20,41	20,43	20,44	20,48	20,46	20,48	20,39	20,43	20,51	20,47	20,37	20,38	20,43	20,42	20,38	20,35	20,31	20,42	20,43	20,41	20,32	20,27	20,33	20,34	20,31	20,31	20,30	20,33	20,26	20,30	20,41	20,42	20,32	20,34	20,47	20,40	20,42	20,48	20,39	20,41	20,42	20,41	20,30	20,32	20,33	20,40	20,40	20,41	20,37	20,29	20,38	20,44	20,31	20,36	20,37	20,46	20,47	20,38	20,31	20,31	20,34	20,36	20,45	20,37	20,35	20,40	20,34	20,39	20,32	20,34	20,28	20,34	20,39	20,45	20,44	20,33	20,34	20,34	20,33	20,30	20,37	20,37	20,36	20,37	20,39	20,30	20,34	20,28	20,37	20,37	20,23	20,35	20,33	20,27	20,33	20,39	20,36	20,31	20,31	20,29	20,27	20,32	20,32	20,41	20,33	20,32	20,29	20,26	20,27	20,25	20,26	20,36	20,31	20,31	20,34	20,31	20,28	20,35	20,31	20,27	20,37	20,42	20,26	20,28	20,29	20,24	20,30	20,33	20,27	20,24	20,33	20,29	20,34	20,32	20,41	20,31	20,34	20,37	20,34	20,30	20,31	20,22	20,16	20,25	20,27	20,24	20,17	20,23	20,23	20,24	20,25	20,39	20,35	20,25	20,22	20,26	20,31	20,26	20,16	20,15	20,22	20,24	20,25	20,31	20,27	20,30	20,30	20,31	20,26	20,27	
20,37	20,31	20,28	20,34	20,33	20,23	20,34	20,37	20,38	20,35	20,41	20,33	20,33	20,24	20,24	20,34	20,21	20,29	20,41	20,30	20,30	20,23	20,27	20,33	20,32	20,30	20,36	20,32	20,29	20,28	20,30	20,38	20,35	20,19	20,17	20,30	20,29	20,35	20,21	20,32	20,37	20,36	20,39	20,33	20,37	20,38	20,34	20,31	20,41	20,30	20,30	20,32	20,37	20,36	20,44	20,41	20,33	20,35	20,44	20,41	20,27	20,21	20,28	20,38	20,30	20,38	20,33	20,35	20,36	20,29	20,39	20,39	20,31	20,33	20,32	20,32	20,40	20,48	20,45	20,40	20,35	20,33	20,34	20,36	20,33	20,37	20,39	20,48	20,47	20,41	20,44	20,28	20,26	20,32	20,41	20,37	20,37	20,46	20,35	20,35	20,44	20,47	20,42	20,42	20,41	20,42	20,37	20,38	20,46	20,42	20,27	20,30	20,37	20,43	20,45	20,45	20,43	20,44	20,42	20,36	20,42	20,44	20,47	20,47	20,35	20,41	20,38	20,36	20,38	20,41	20,43	20,41	20,42	20,48	20,47	20,43	20,34	20,45	20,43	20,38	20,39	20,45	20,38	20,30	20,42	20,35	20,38	20,44	20,40	20,33	20,37	20,38	20,38	20,42	20,43	20,44	20,38	20,43	20,47	20,42	20,47	20,42	20,42	20,42	20,45	20,42	20,42	20,52	20,46	20,42	20,37	20,39	20,40	20,43	20,47	20,48	20,34	20,36	20,46	20,44	20,40	20,40	20,44	20,39	20,42	20,46	20,43	20,42	20,37	20,45	20,40	20,39	20,43	20,45	20,49	20,47	20,47	20,47	20,52	20,48	20,40	20,42	20,49	20,55	20,48	20,44	20,43	20,49	20,53	20,55	20,53	20,45	20,49	20,48	20,43	20,43	20,46	20,52	20,50	20,50	20,50	20,54	20,54	20,51	20,50	20,46	20,45	20,55	20,56	20,56	20,55	20,49	20,47	20,52	20,49	20,49	20,46	20,46	20,47	20,52	20,45	20,47	20,48	20,51	20,58	20,55	20,54	20,56	20,55	20,59	20,59	20,52	20,51	20,51	20,53	20,58	20,55	20,53	20,51	20,51	20,46	20,43	20,53	20,55	20,50	20,49	20,49	20,52	20,55	20,48	20,45	20,53	20,54	20,54	20,59	20,53	20,50	20,48	20,48	20,47	20,48	20,54	20,44	20,45	20,58	20,55	20,53	20,58	20,60	20,49	20,45	20,55	20,48	20,46	20,51	20,56	20,51	20,45	20,47	20,50	20,56	20,61	20,59	20,54	20,59	20,55	20,59	20,60	20,58	20,48	20,46	20,51	20,49	20,56	20,59	20,51	20,48	20,54	20,56	20,54	20,49	20,54	20,54	20,48	20,60	20,59	20,48	20,56	20,59	20,63	20,60	20,52	20,52	20,48	20,55	20,59	20,57	20,54	20,48	20,51	20,52	20,59	20,53	20,45	20,54	20,62	20,56	20,45	20,56	20,55	20,51	20,51	20,49	20,47	20,53	20,53	20,62	20,67	20,58	20,52	20,54	20,55	20,49	20,50	20,57	20,61	20,62	20,56	20,62	20,60	20,59	20,53	20,60	20,61	20,61	20,56	20,48	20,50	20,50	20,50	20,52	20,46	20,55	20,52	20,53	20,47	20,40	20,50	20,52	20,46	20,41	20,42	20,50	20,50	20,51	20,61	20,53	20,54	20,55	20,52	20,49	20,50	20,52	20,54	20,43	20,44	20,56	20,50	20,41	20,41	20,53	20,60	20,57	20,51	20,49	20,45	20,47	20,44	20,45	20,48	20,49	20,53	20,50	20,48	20,59	20,47	20,40	20,41	20,53	20,51	20,50	20,39	20,39	20,45	20,46	20,41	20,36	20,37	20,45	20,48	20,41	20,38	20,37	20,46	20,42	20,44	20,44	20,50	20,44	20,38	20,33	20,37	20,25	20,33	20,40	20,46	20,36	20,37	20,41	20,38	20,38	20,40	20,38	20,33	20,37	20,31	20,31	20,38	20,34	20,35	20,37	20,40	20,36	20,35	20,40	20,43	20,41	20,45	20,48	20,43	20,39	20,39	20,35	20,38	20,34	20,34	20,31	20,34	20,35	20,39	20,40	20,26	20,30	20,35	20,30	20,30	20,36	20,39	20,30	20,33	20,37	20,38	20,37	20,40	20,40	20,44	20,43	20,43	20,44	20,42	20,38	20,35	20,34	20,21	20,34	20,43	20,41	20,32	20,33	20,31	20,36	20,41	20,37	20,28	20,38	20,46	20,43	20,32	20,31	20,29	20,35	20,41	20,46	20,38	20,31	20,42	20,39	20,36	20,35	20,34	20,33	20,33	20,32	20,34	20,41	20,32	20,30	20,38	20,37	20,32	20,37	20,39	20,37	20,31	20,34	20,33	20,24	20,21	20,34	20,36	20,33	20,33	20,35	20,31	20,34	20,46	20,27	20,26	20,32	20,32	20,31	20,33	20,29	20,32	20,35	20,34	20,31	20,33	20,28	20,25	20,27	20,30	20,30	20,42	20,33	20,24	20,32	20,38	20,36	20,30	20,28	20,40	20,33	20,26	20,26	20,28	20,30	20,32	20,18	20,19	20,29	20,20	20,24	20,37	20,42	20,22	20,23	20,31	20,30	20,33	20,29	20,20	20,23	20,21	20,24	20,20	20,17	20,28	20,32	20,24	20,35	20,39	20,35	20,24	20,18	20,30	20,31	20,34	20,21	20,15	20,27	20,25	20,25	20,18	20,24	20,28	20,36	20,41	20,22	20,19	
20,33	20,28	20,31	20,29	20,31	20,23	20,26	20,35	20,44	20,37	20,35	20,38	20,29	20,22	20,27	20,36	20,33	20,28	20,34	20,33	20,19	20,18	20,26	20,34	20,32	20,34	20,34	20,33	20,31	20,32	20,34	20,35	20,39	20,26	20,23	20,25	20,28	20,32	20,20	20,25	20,42	20,43	20,33	20,35	20,43	20,35	20,35	20,30	20,38	20,33	20,31	20,31	20,34	20,41	20,41	20,34	20,26	20,25	20,27	20,35	20,26	20,25	20,30	20,35	20,32	20,32	20,33	20,38	20,43	20,31	20,29	20,40	20,38	20,34	20,33	20,29	20,36	20,43	20,40	20,38	20,33	20,36	20,38	20,35	20,35	20,36	20,44	20,47	20,36	20,32	20,37	20,34	20,33	20,34	20,45	20,37	20,40	20,43	20,32	20,30	20,36	20,51	20,40	20,36	20,36	20,46	20,42	20,33	20,40	20,39	20,34	20,29	20,28	20,37	20,46	20,42	20,39	20,47	20,44	20,38	20,37	20,47	20,43	20,48	20,37	20,39	20,41	20,35	20,36	20,46	20,37	20,28	20,38	20,43	20,37	20,44	20,33	20,39	20,45	20,44	20,38	20,40	20,40	20,32	20,34	20,40	20,35	20,37	20,38	20,38	20,40	20,38	20,28	20,35	20,44	20,48	20,44	20,38	20,45	20,41	20,41	20,40	20,43	20,40	20,44	20,50	20,45	20,47	20,38	20,34	20,34	20,33	20,45	20,45	20,47	20,51	20,41	20,39	20,44	20,45	20,34	20,36	20,43	20,40	20,36	20,38	20,48	20,45	20,37	20,36	20,42	20,33	20,34	20,43	20,54	20,47	20,41	20,41	20,40	20,47	20,51	20,46	20,48	20,53	20,47	20,42	20,41	20,44	20,45	20,49	20,50	20,48	20,48	20,53	20,46	20,46	20,48	20,41	20,48	20,47	20,56	20,55	20,55	20,53	20,48	20,40	20,37	20,47	20,49	20,58	20,56	20,50	20,48	20,50	20,52	20,53	20,52	20,48	20,45	20,52	20,53	20,47	20,59	20,57	20,50	20,50	20,56	20,56	20,50	20,62	20,58	20,53	20,51	20,52	20,49	20,62	20,56	20,53	20,48	20,47	20,48	20,50	20,51	20,55	20,52	20,53	20,53	20,43	20,53	20,49	20,47	20,59	20,57	20,47	20,50	20,52	20,51	20,48	20,50	20,44	20,47	20,45	20,42	20,48	20,49	20,46	20,51	20,51	20,55	20,59	20,51	20,50	20,48	20,48	20,50	20,51	20,51	20,45	20,44	20,54	20,59	20,57	20,50	20,49	20,54	20,55	20,46	20,50	20,51	20,50	20,49	20,50	20,53	20,56	20,55	20,53	20,45	20,49	20,55	20,57	20,55	20,53	20,53	20,43	20,52	20,61	20,49	20,54	20,55	20,57	20,62	20,53	20,51	20,51	20,49	20,51	20,52	20,56	20,49	20,56	20,59	20,59	20,52	20,45	20,53	20,57	20,58	20,46	20,48	20,50	20,50	20,46	20,47	20,46	20,45	20,51	20,63	20,68	20,54	20,44	20,47	20,58	20,61	20,61	20,58	20,55	20,55	20,52	20,54	20,59	20,52	20,54	20,58	20,55	20,54	20,43	20,50	20,49	20,51	20,47	20,47	20,47	20,52	20,57	20,59	20,53	20,46	20,43	20,56	20,55	20,51	20,46	20,53	20,52	20,43	20,55	20,60	20,53	20,54	20,52	20,51	20,48	20,52	20,45	20,36	20,47	20,54	20,49	20,50	20,50	20,50	20,53	20,60	20,54	20,45	20,48	20,50	20,50	20,40	20,37	20,51	20,46	20,42	20,47	20,56	20,50	20,44	20,38	20,50	20,51	20,41	20,38	20,39	20,38	20,42	20,39	20,45	20,45	20,43	20,47	20,42	20,39	20,37	20,42	20,44	20,39	20,46	20,54	20,43	20,37	20,39	20,41	20,38	20,32	20,38	20,41	20,42	20,33	20,42	20,36	20,45	20,39	20,41	20,36	20,38	20,42	20,32	20,41	20,37	20,35	20,36	20,33	20,42	20,34	20,36	20,37	20,34	20,44	20,44	20,33	20,35	20,43	20,29	20,25	20,40	20,30	20,30	20,31	20,31	20,36	20,37	20,29	20,36	20,37	20,32	20,33	20,32	20,31	20,32	20,33	20,38	20,24	20,24	20,28	20,38	20,39	20,38	20,34	20,38	20,31	20,33	20,32	20,31	20,30	20,33	20,36	20,38	20,34	20,25	20,33	20,32	20,30	20,37	20,37	20,46	20,47	20,29	20,27	20,34	20,40	20,36	20,37	20,40	20,32	20,34	20,40	20,41	20,36	20,34	20,30	20,35	20,34	20,32	20,38	20,37	20,33	20,36	20,34	20,40	20,29	20,41	20,48	20,38	20,37	20,37	20,31	20,39	20,32	20,34	20,30	20,32	20,37	20,40	20,30	20,24	20,36	20,34	20,24	20,25	20,34	20,32	20,25	20,21	20,28	20,34	20,33	20,32	20,27	20,29	20,27	20,31	20,31	20,26	20,36	20,39	20,36	20,35	20,31	20,34	20,26	20,26	20,37	20,25	20,22	20,25	20,24	20,40	20,37	20,18	20,24	20,32	20,18	20,17	20,32	20,42	20,22	20,16	20,24	20,29	20,39	20,34	20,16	20,19	20,30	20,33	20,38	20,30	20,30	20,27	20,24	20,25	20,31	20,35	20,28	20,16	20,20	20,26	20,35	20,39	20,25	20,26	20,22	20,27	20,20	20,19	20,18	20,26	20,36	20,17	20,16	
20,39	20,33	20,27	20,38	20,31	20,33	20,29	20,31	20,36	20,35	20,35	20,30	20,24	20,30	20,29	20,32	20,26	20,24	20,25	20,33	20,30	20,24	20,27	20,42	20,36	20,37	20,39	20,36	20,38	20,40	20,45	20,41	20,38	20,28	20,24	20,26	20,29	20,25	20,30	20,25	20,36	20,37	20,33	20,26	20,36	20,37	20,27	20,33	20,40	20,34	20,32	20,34	20,38	20,40	20,35	20,25	20,30	20,30	20,28	20,42	20,33	20,31	20,34	20,24	20,23	20,32	20,36	20,30	20,36	20,33	20,30	20,33	20,35	20,38	20,33	20,27	20,31	20,52	20,41	20,37	20,32	20,27	20,39	20,37	20,33	20,39	20,39	20,41	20,39	20,39	20,40	20,30	20,27	20,29	20,39	20,41	20,41	20,47	20,41	20,38	20,42	20,39	20,36	20,33	20,29	20,38	20,42	20,40	20,45	20,40	20,37	20,36	20,33	20,34	20,44	20,45	20,38	20,42	20,45	20,37	20,33	20,45	20,43	20,40	20,32	20,29	20,37	20,30	20,36	20,44	20,38	20,28	20,38	20,40	20,35	20,38	20,31	20,35	20,38	20,40	20,34	20,32	20,40	20,44	20,38	20,31	20,35	20,44	20,43	20,40	20,42	20,39	20,37	20,44	20,55	20,51	20,45	20,33	20,43	20,45	20,37	20,38	20,43	20,38	20,39	20,48	20,43	20,35	20,38	20,32	20,33	20,35	20,43	20,41	20,42	20,38	20,36	20,43	20,43	20,44	20,38	20,30	20,39	20,40	20,37	20,35	20,37	20,41	20,33	20,37	20,35	20,33	20,28	20,39	20,54	20,50	20,43	20,42	20,44	20,45	20,53	20,55	20,59	20,49	20,45	20,43	20,46	20,47	20,49	20,44	20,41	20,47	20,51	20,52	20,50	20,46	20,53	20,44	20,45	20,52	20,48	20,55	20,52	20,51	20,41	20,39	20,41	20,42	20,40	20,51	20,53	20,51	20,48	20,45	20,42	20,48	20,56	20,55	20,47	20,54	20,54	20,48	20,56	20,63	20,56	20,50	20,50	20,55	20,50	20,59	20,52	20,48	20,47	20,48	20,47	20,54	20,55	20,49	20,47	20,43	20,54	20,50	20,43	20,50	20,56	20,52	20,48	20,42	20,45	20,49	20,47	20,50	20,51	20,49	20,49	20,50	20,49	20,46	20,49	20,52	20,50	20,53	20,45	20,50	20,61	20,57	20,56	20,59	20,58	20,62	20,54	20,51	20,51	20,49	20,50	20,49	20,56	20,47	20,51	20,57	20,57	20,55	20,42	20,44	20,54	20,50	20,50	20,50	20,53	20,52	20,47	20,51	20,54	20,52	20,55	20,55	20,48	20,53	20,56	20,54	20,60	20,66	20,56	20,43	20,44	20,54	20,53	20,56	20,51	20,54	20,53	20,59	20,55	20,54	20,55	20,52	20,53	20,54	20,54	20,56	20,56	20,60	20,55	20,50	20,53	20,61	20,52	20,45	20,38	20,45	20,53	20,51	20,54	20,51	20,49	20,47	20,52	20,61	20,57	20,47	20,51	20,55	20,60	20,65	20,56	20,46	20,48	20,51	20,52	20,63	20,57	20,50	20,56	20,53	20,48	20,46	20,47	20,50	20,56	20,59	20,53	20,53	20,57	20,56	20,60	20,63	20,49	20,45	20,55	20,58	20,51	20,48	20,47	20,50	20,48	20,48	20,55	20,57	20,57	20,62	20,56	20,51	20,49	20,44	20,41	20,48	20,52	20,48	20,49	20,52	20,58	20,50	20,54	20,55	20,44	20,44	20,43	20,51	20,52	20,42	20,44	20,51	20,40	20,46	20,53	20,51	20,46	20,47	20,47	20,42	20,44	20,47	20,44	20,41	20,42	20,37	20,41	20,48	20,45	20,46	20,45	20,39	20,39	20,44	20,44	20,38	20,40	20,48	20,39	20,32	20,33	20,42	20,43	20,40	20,34	20,38	20,41	20,45	20,39	20,31	20,42	20,39	20,36	20,43	20,42	20,45	20,42	20,46	20,43	20,38	20,39	20,33	20,37	20,31	20,35	20,37	20,32	20,36	20,37	20,34	20,32	20,40	20,35	20,30	20,44	20,37	20,34	20,25	20,26	20,34	20,34	20,36	20,36	20,30	20,28	20,37	20,34	20,30	20,27	20,35	20,42	20,24	20,18	20,21	20,28	20,33	20,32	20,42	20,36	20,36	20,32	20,38	20,27	20,24	20,33	20,40	20,45	20,44	20,35	20,44	20,45	20,40	20,40	20,34	20,36	20,39	20,29	20,32	20,41	20,37	20,39	20,35	20,29	20,28	20,28	20,32	20,41	20,36	20,33	20,27	20,27	20,29	20,32	20,34	20,34	20,36	20,38	20,32	20,36	20,32	20,35	20,43	20,34	20,36	20,39	20,27	20,33	20,28	20,31	20,27	20,21	20,28	20,35	20,35	20,23	20,29	20,23	20,30	20,26	20,35	20,34	20,33	20,23	20,28	20,31	20,28	20,30	20,42	20,33	20,24	20,29	20,27	20,26	20,33	20,31	20,38	20,34	20,24	20,30	20,28	20,22	20,23	20,22	20,26	20,23	20,27	20,34	20,40	20,27	20,24	20,30	20,25	20,20	20,29	20,42	20,26	20,21	20,24	20,31	20,34	20,34	20,18	20,24	20,24	20,41	20,38	20,31	20,32	20,21	20,17	20,12	20,28	20,33	20,24	20,14	20,15	20,34	20,38	20,33	20,26	20,28	20,23	20,24	20,30	20,17	20,15	20,15	20,31	20,19	20,19	
20,31	20,29	20,22	20,38	20,36	20,27	20,32	20,34	20,31	20,28	20,38	20,28	20,22	20,34	20,41	20,34	20,24	20,27	20,33	20,31	20,29	20,27	20,32	20,43	20,33	20,25	20,34	20,37	20,43	20,39	20,38	20,44	20,38	20,29	20,29	20,29	20,30	20,34	20,34	20,30	20,43	20,40	20,35	20,27	20,28	20,38	20,42	20,38	20,47	20,42	20,41	20,33	20,31	20,39	20,36	20,24	20,29	20,32	20,31	20,40	20,35	20,30	20,29	20,24	20,30	20,30	20,32	20,26	20,35	20,33	20,35	20,28	20,34	20,38	20,36	20,33	20,30	20,41	20,41	20,43	20,40	20,29	20,32	20,33	20,35	20,42	20,38	20,39	20,37	20,45	20,50	20,39	20,37	20,45	20,45	20,39	20,33	20,40	20,42	20,35	20,40	20,35	20,30	20,41	20,35	20,39	20,33	20,38	20,48	20,42	20,38	20,35	20,36	20,37	20,48	20,45	20,37	20,40	20,38	20,39	20,41	20,52	20,45	20,36	20,30	20,31	20,30	20,29	20,37	20,44	20,44	20,39	20,41	20,44	20,40	20,36	20,33	20,44	20,38	20,40	20,41	20,39	20,35	20,36	20,41	20,38	20,37	20,49	20,53	20,46	20,45	20,38	20,37	20,46	20,57	20,49	20,38	20,39	20,43	20,46	20,38	20,39	20,46	20,41	20,32	20,40	20,36	20,33	20,41	20,41	20,34	20,40	20,44	20,32	20,36	20,36	20,27	20,45	20,47	20,42	20,36	20,38	20,40	20,46	20,50	20,43	20,51	20,43	20,36	20,40	20,37	20,35	20,37	20,39	20,51	20,48	20,45	20,40	20,45	20,48	20,45	20,50	20,56	20,52	20,51	20,45	20,46	20,48	20,49	20,48	20,48	20,50	20,50	20,54	20,50	20,47	20,52	20,53	20,44	20,43	20,45	20,54	20,47	20,47	20,50	20,55	20,53	20,55	20,48	20,42	20,56	20,50	20,50	20,46	20,43	20,45	20,52	20,54	20,54	20,52	20,62	20,49	20,48	20,56	20,56	20,51	20,52	20,54	20,57	20,54	20,51	20,41	20,48	20,55	20,47	20,49	20,60	20,57	20,47	20,48	20,50	20,49	20,47	20,57	20,55	20,56	20,54	20,55	20,58	20,53	20,53	20,50	20,48	20,56	20,53	20,56	20,57	20,49	20,55	20,55	20,56	20,66	20,56	20,49	20,65	20,68	20,61	20,59	20,60	20,52	20,51	20,54	20,55	20,55	20,54	20,53	20,55	20,53	20,57	20,64	20,51	20,46	20,45	20,49	20,56	20,51	20,55	20,52	20,47	20,61	20,55	20,52	20,50	20,57	20,56	20,50	20,48	20,58	20,58	20,56	20,60	20,66	20,52	20,44	20,48	20,46	20,48	20,57	20,51	20,46	20,51	20,57	20,55	20,51	20,57	20,59	20,60	20,59	20,52	20,52	20,51	20,58	20,54	20,53	20,49	20,55	20,56	20,42	20,42	20,50	20,52	20,52	20,54	20,55	20,53	20,44	20,50	20,56	20,52	20,53	20,61	20,58	20,56	20,56	20,58	20,56	20,54	20,58	20,60	20,58	20,56	20,50	20,51	20,53	20,49	20,52	20,43	20,51	20,60	20,61	20,60	20,58	20,55	20,56	20,55	20,62	20,49	20,53	20,55	20,55	20,51	20,44	20,46	20,54	20,58	20,52	20,53	20,56	20,60	20,62	20,63	20,57	20,46	20,48	20,47	20,48	20,54	20,46	20,48	20,41	20,49	20,48	20,54	20,52	20,44	20,49	20,44	20,40	20,50	20,52	20,50	20,47	20,46	20,38	20,52	20,53	20,54	20,47	20,48	20,45	20,46	20,49	20,46	20,50	20,48	20,38	20,36	20,44	20,44	20,41	20,44	20,41	20,44	20,42	20,43	20,37	20,43	20,44	20,43	20,40	20,36	20,33	20,41	20,40	20,40	20,41	20,40	20,37	20,41	20,38	20,47	20,44	20,33	20,39	20,33	20,36	20,36	20,45	20,48	20,35	20,40	20,40	20,33	20,29	20,35	20,38	20,33	20,35	20,39	20,40	20,39	20,35	20,35	20,40	20,41	20,39	20,31	20,20	20,23	20,37	20,39	20,34	20,31	20,31	20,32	20,38	20,35	20,30	20,26	20,28	20,43	20,35	20,33	20,31	20,33	20,34	20,35	20,43	20,45	20,41	20,33	20,41	20,39	20,31	20,30	20,37	20,32	20,40	20,39	20,53	20,54	20,45	20,43	20,36	20,41	20,36	20,30	20,37	20,43	20,38	20,28	20,31	20,42	20,39	20,31	20,31	20,28	20,32	20,26	20,30	20,25	20,32	20,40	20,33	20,31	20,33	20,30	20,29	20,42	20,38	20,42	20,37	20,28	20,28	20,31	20,32	20,34	20,31	20,28	20,29	20,26	20,29	20,30	20,27	20,29	20,37	20,37	20,32	20,27	20,39	20,42	20,31	20,35	20,29	20,31	20,35	20,35	20,36	20,32	20,23	20,27	20,28	20,25	20,25	20,32	20,41	20,31	20,24	20,26	20,25	20,25	20,22	20,19	20,35	20,34	20,25	20,40	20,47	20,35	20,15	20,19	20,29	20,24	20,29	20,47	20,25	20,19	20,29	20,33	20,31	20,29	20,19	20,17	20,25	20,36	20,30	20,22	20,30	20,24	20,18	20,18	20,25	20,42	20,26	20,19	20,24	20,37	20,40	20,24	20,18	20,26	20,26	20,27	20,29	20,24	20,21	20,29	20,36	20,26	20,26	
20,23	20,19	20,18	20,35	20,37	20,26	20,28	20,41	20,42	20,27	20,32	20,32	20,27	20,42	20,34	20,41	20,35	20,32	20,34	20,33	20,34	20,34	20,34	20,39	20,29	20,16	20,28	20,38	20,38	20,35	20,36	20,45	20,39	20,33	20,28	20,30	20,32	20,33	20,35	20,39	20,40	20,41	20,37	20,27	20,31	20,36	20,38	20,43	20,45	20,40	20,40	20,33	20,23	20,41	20,38	20,26	20,33	20,39	20,33	20,39	20,32	20,29	20,26	20,35	20,44	20,38	20,42	20,40	20,40	20,37	20,41	20,35	20,30	20,40	20,40	20,38	20,34	20,36	20,38	20,42	20,45	20,40	20,37	20,37	20,34	20,31	20,34	20,40	20,34	20,46	20,46	20,36	20,39	20,44	20,41	20,40	20,31	20,39	20,31	20,32	20,39	20,36	20,25	20,36	20,40	20,41	20,44	20,42	20,42	20,36	20,40	20,38	20,33	20,40	20,45	20,40	20,40	20,43	20,44	20,33	20,39	20,55	20,54	20,34	20,39	20,38	20,32	20,33	20,38	20,45	20,41	20,48	20,49	20,46	20,40	20,46	20,36	20,49	20,45	20,47	20,36	20,41	20,39	20,37	20,44	20,42	20,38	20,52	20,45	20,41	20,46	20,43	20,40	20,45	20,49	20,43	20,34	20,43	20,43	20,47	20,41	20,42	20,53	20,40	20,28	20,37	20,45	20,45	20,51	20,47	20,41	20,39	20,37	20,37	20,48	20,44	20,39	20,47	20,48	20,43	20,47	20,45	20,45	20,45	20,42	20,43	20,52	20,50	20,50	20,46	20,46	20,43	20,36	20,39	20,50	20,54	20,51	20,42	20,45	20,47	20,49	20,42	20,52	20,53	20,47	20,47	20,45	20,49	20,44	20,46	20,56	20,58	20,56	20,56	20,50	20,49	20,54	20,55	20,50	20,50	20,50	20,47	20,47	20,49	20,55	20,54	20,54	20,57	20,59	20,50	20,51	20,46	20,51	20,46	20,44	20,47	20,53	20,53	20,54	20,52	20,59	20,54	20,50	20,56	20,56	20,48	20,54	20,53	20,55	20,56	20,55	20,52	20,52	20,60	20,54	20,54	20,61	20,69	20,58	20,51	20,57	20,48	20,45	20,60	20,57	20,54	20,54	20,56	20,61	20,61	20,61	20,60	20,54	20,55	20,58	20,55	20,57	20,57	20,56	20,56	20,55	20,61	20,59	20,54	20,58	20,59	20,64	20,58	20,54	20,50	20,57	20,62	20,61	20,56	20,53	20,52	20,56	20,56	20,57	20,64	20,58	20,50	20,48	20,49	20,55	20,57	20,57	20,56	20,51	20,56	20,59	20,55	20,48	20,54	20,60	20,53	20,57	20,58	20,57	20,64	20,66	20,63	20,54	20,47	20,55	20,54	20,51	20,47	20,49	20,51	20,52	20,55	20,57	20,51	20,59	20,61	20,62	20,62	20,57	20,55	20,58	20,57	20,50	20,54	20,58	20,59	20,53	20,53	20,53	20,59	20,61	20,56	20,56	20,48	20,49	20,51	20,50	20,57	20,52	20,51	20,63	20,64	20,62	20,63	20,55	20,50	20,54	20,58	20,59	20,61	20,54	20,53	20,53	20,48	20,49	20,55	20,47	20,53	20,59	20,54	20,56	20,57	20,57	20,54	20,64	20,60	20,49	20,56	20,59	20,51	20,55	20,51	20,51	20,52	20,57	20,50	20,52	20,57	20,52	20,56	20,60	20,52	20,43	20,54	20,56	20,55	20,47	20,45	20,51	20,49	20,45	20,55	20,53	20,53	20,48	20,45	20,54	20,54	20,51	20,45	20,47	20,55	20,45	20,44	20,52	20,55	20,55	20,47	20,44	20,51	20,50	20,45	20,51	20,57	20,48	20,46	20,45	20,44	20,45	20,38	20,40	20,50	20,51	20,44	20,47	20,39	20,38	20,48	20,53	20,48	20,48	20,46	20,36	20,38	20,42	20,37	20,39	20,33	20,48	20,45	20,46	20,46	20,37	20,35	20,33	20,34	20,29	20,33	20,39	20,34	20,44	20,44	20,42	20,40	20,42	20,42	20,40	20,37	20,37	20,38	20,37	20,42	20,34	20,36	20,39	20,32	20,28	20,28	20,35	20,37	20,39	20,37	20,36	20,28	20,39	20,38	20,25	20,27	20,34	20,41	20,41	20,27	20,35	20,42	20,41	20,39	20,40	20,40	20,40	20,45	20,40	20,40	20,39	20,39	20,33	20,36	20,33	20,34	20,30	20,37	20,45	20,40	20,43	20,33	20,43	20,43	20,43	20,42	20,47	20,38	20,31	20,32	20,41	20,41	20,35	20,32	20,36	20,31	20,27	20,29	20,28	20,36	20,36	20,39	20,43	20,38	20,31	20,29	20,33	20,31	20,45	20,49	20,33	20,24	20,28	20,33	20,40	20,35	20,35	20,23	20,20	20,26	20,34	20,34	20,23	20,34	20,37	20,33	20,29	20,34	20,38	20,33	20,27	20,32	20,38	20,35	20,36	20,34	20,32	20,25	20,28	20,23	20,25	20,32	20,40	20,43	20,38	20,29	20,25	20,25	20,28	20,32	20,29	20,31	20,29	20,25	20,36	20,42	20,39	20,34	20,21	20,27	20,31	20,33	20,44	20,22	20,16	20,25	20,28	20,31	20,27	20,24	20,22	20,25	20,35	20,29	20,22	20,28	20,30	20,29	20,21	20,27	20,32	20,29	20,24	20,26	20,21	20,29	20,32	20,19	20,26	20,25	20,26	20,21	20,17	20,23	20,21	20,32	20,34	20,29	
20,25	20,29	20,26	20,27	20,29	20,28	20,36	20,32	20,41	20,29	20,28	20,32	20,39	20,40	20,35	20,40	20,39	20,30	20,36	20,36	20,34	20,48	20,46	20,39	20,30	20,25	20,25	20,40	20,41	20,39	20,34	20,37	20,40	20,27	20,22	20,33	20,35	20,27	20,33	20,27	20,32	20,39	20,33	20,27	20,32	20,33	20,27	20,28	20,40	20,30	20,29	20,34	20,28	20,41	20,44	20,33	20,30	20,38	20,41	20,39	20,33	20,30	20,41	20,36	20,33	20,36	20,41	20,45	20,36	20,36	20,34	20,39	20,32	20,35	20,36	20,33	20,33	20,33	20,39	20,37	20,36	20,35	20,34	20,31	20,35	20,33	20,30	20,43	20,38	20,48	20,42	20,30	20,35	20,44	20,40	20,40	20,35	20,36	20,44	20,31	20,39	20,38	20,23	20,33	20,39	20,43	20,45	20,38	20,35	20,36	20,42	20,42	20,45	20,39	20,48	20,38	20,45	20,47	20,48	20,38	20,33	20,46	20,43	20,36	20,40	20,42	20,38	20,35	20,39	20,41	20,41	20,39	20,43	20,48	20,42	20,41	20,37	20,45	20,41	20,44	20,40	20,37	20,43	20,40	20,43	20,44	20,44	20,45	20,41	20,36	20,45	20,47	20,40	20,36	20,42	20,37	20,38	20,46	20,42	20,42	20,43	20,47	20,52	20,42	20,34	20,35	20,43	20,47	20,50	20,45	20,43	20,44	20,36	20,40	20,51	20,44	20,38	20,44	20,42	20,47	20,48	20,47	20,43	20,45	20,41	20,43	20,44	20,47	20,45	20,51	20,46	20,54	20,45	20,41	20,40	20,50	20,46	20,41	20,47	20,50	20,49	20,46	20,45	20,50	20,48	20,44	20,51	20,47	20,50	20,47	20,51	20,56	20,57	20,56	20,50	20,54	20,59	20,57	20,46	20,49	20,58	20,48	20,44	20,50	20,49	20,52	20,51	20,54	20,60	20,53	20,46	20,44	20,45	20,51	20,52	20,54	20,52	20,48	20,47	20,57	20,56	20,52	20,53	20,53	20,50	20,52	20,54	20,54	20,57	20,57	20,60	20,59	20,62	20,55	20,56	20,54	20,62	20,64	20,61	20,57	20,54	20,55	20,50	20,52	20,59	20,54	20,55	20,51	20,53	20,56	20,60	20,58	20,60	20,62	20,64	20,66	20,58	20,55	20,61	20,61	20,58	20,55	20,44	20,55	20,58	20,56	20,64	20,64	20,57	20,53	20,57	20,58	20,57	20,59	20,56	20,58	20,52	20,61	20,61	20,60	20,57	20,54	20,52	20,56	20,58	20,58	20,58	20,64	20,60	20,60	20,57	20,55	20,56	20,49	20,55	20,53	20,52	20,60	20,63	20,65	20,61	20,66	20,62	20,49	20,54	20,50	20,51	20,47	20,49	20,54	20,58	20,62	20,58	20,55	20,57	20,63	20,62	20,60	20,59	20,62	20,62	20,60	20,54	20,57	20,61	20,56	20,53	20,52	20,61	20,61	20,53	20,55	20,63	20,55	20,62	20,56	20,56	20,51	20,55	20,53	20,59	20,65	20,60	20,61	20,57	20,53	20,51	20,56	20,59	20,68	20,62	20,51	20,53	20,53	20,54	20,53	20,51	20,52	20,48	20,51	20,55	20,60	20,50	20,52	20,59	20,56	20,51	20,51	20,56	20,53	20,56	20,54	20,56	20,54	20,52	20,54	20,48	20,54	20,57	20,57	20,55	20,53	20,44	20,50	20,57	20,54	20,50	20,46	20,48	20,51	20,51	20,60	20,56	20,52	20,50	20,51	20,50	20,49	20,47	20,39	20,44	20,49	20,43	20,43	20,45	20,53	20,48	20,49	20,45	20,39	20,48	20,42	20,44	20,55	20,45	20,43	20,48	20,40	20,39	20,38	20,42	20,48	20,52	20,46	20,45	20,45	20,36	20,49	20,46	20,48	20,47	20,48	20,37	20,37	20,44	20,44	20,43	20,36	20,48	20,46	20,45	20,40	20,38	20,38	20,37	20,37	20,37	20,37	20,38	20,36	20,44	20,47	20,46	20,42	20,43	20,46	20,42	20,37	20,31	20,45	20,49	20,42	20,30	20,30	20,39	20,32	20,24	20,24	20,33	20,40	20,36	20,28	20,35	20,41	20,39	20,38	20,28	20,24	20,32	20,40	20,37	20,25	20,24	20,40	20,41	20,34	20,34	20,28	20,33	20,41	20,43	20,36	20,36	20,29	20,27	20,37	20,42	20,41	20,35	20,34	20,35	20,36	20,40	20,38	20,37	20,39	20,43	20,42	20,39	20,36	20,24	20,30	20,36	20,35	20,39	20,33	20,39	20,41	20,29	20,29	20,27	20,36	20,33	20,34	20,43	20,43	20,37	20,38	20,33	20,25	20,32	20,37	20,40	20,27	20,29	20,34	20,38	20,32	20,32	20,28	20,23	20,25	20,26	20,36	20,35	20,33	20,28	20,27	20,34	20,32	20,32	20,33	20,30	20,24	20,30	20,25	20,27	20,27	20,34	20,36	20,34	20,30	20,28	20,31	20,29	20,30	20,27	20,24	20,21	20,33	20,34	20,31	20,31	20,34	20,31	20,30	20,33	20,34	20,31	20,27	20,29	20,27	20,27	20,38	20,35	20,29	20,25	20,32	20,32	20,23	20,25	20,30	20,35	20,32	20,32	20,31	20,20	20,32	20,37	20,36	20,30	20,19	20,38	20,29	20,28	20,26	20,18	20,23	20,27	20,25	20,17	20,14	20,11	20,18	20,16	20,28	20,19	20,23	20,30	20,30	
20,34	20,28	20,29	20,28	20,25	20,22	20,32	20,29	20,28	20,43	20,34	20,25	20,36	20,29	20,33	20,37	20,28	20,32	20,33	20,39	20,32	20,33	20,40	20,32	20,33	20,31	20,37	20,37	20,38	20,32	20,29	20,29	20,30	20,25	20,28	20,37	20,36	20,33	20,34	20,25	20,30	20,34	20,28	20,21	20,30	20,32	20,36	20,37	20,35	20,28	20,27	20,41	20,39	20,33	20,39	20,41	20,31	20,25	20,31	20,41	20,38	20,28	20,24	20,36	20,30	20,34	20,36	20,29	20,30	20,31	20,37	20,42	20,39	20,38	20,36	20,33	20,35	20,35	20,36	20,33	20,26	20,29	20,32	20,39	20,43	20,45	20,40	20,44	20,50	20,51	20,45	20,17	20,22	20,42	20,45	20,43	20,39	20,41	20,47	20,36	20,31	20,33	20,27	20,34	20,44	20,39	20,41	20,35	20,31	20,38	20,42	20,48	20,44	20,42	20,45	20,37	20,37	20,35	20,38	20,39	20,36	20,44	20,42	20,38	20,37	20,43	20,34	20,40	20,43	20,44	20,41	20,42	20,46	20,45	20,43	20,39	20,34	20,43	20,41	20,39	20,35	20,28	20,36	20,42	20,47	20,46	20,42	20,37	20,36	20,43	20,43	20,41	20,40	20,37	20,45	20,42	20,28	20,41	20,45	20,43	20,40	20,46	20,57	20,47	20,37	20,39	20,44	20,50	20,52	20,39	20,39	20,39	20,47	20,35	20,41	20,46	20,39	20,44	20,39	20,49	20,44	20,41	20,49	20,52	20,46	20,41	20,40	20,40	20,38	20,43	20,48	20,51	20,47	20,42	20,47	20,51	20,49	20,41	20,47	20,49	20,47	20,50	20,48	20,41	20,47	20,37	20,47	20,46	20,41	20,51	20,52	20,49	20,52	20,58	20,52	20,56	20,57	20,45	20,44	20,44	20,48	20,48	20,52	20,54	20,49	20,55	20,55	20,53	20,52	20,49	20,46	20,47	20,41	20,44	20,54	20,61	20,57	20,48	20,52	20,55	20,55	20,50	20,57	20,55	20,47	20,51	20,50	20,55	20,50	20,52	20,55	20,57	20,60	20,54	20,53	20,56	20,53	20,53	20,53	20,55	20,47	20,52	20,61	20,52	20,53	20,56	20,57	20,52	20,52	20,57	20,53	20,48	20,53	20,56	20,65	20,61	20,55	20,47	20,56	20,58	20,56	20,60	20,50	20,55	20,59	20,59	20,60	20,61	20,60	20,57	20,54	20,46	20,47	20,51	20,51	20,61	20,63	20,57	20,56	20,55	20,51	20,54	20,56	20,54	20,55	20,56	20,56	20,62	20,60	20,61	20,59	20,60	20,56	20,54	20,55	20,46	20,50	20,56	20,57	20,52	20,57	20,66	20,59	20,49	20,49	20,56	20,55	20,48	20,45	20,48	20,57	20,53	20,48	20,51	20,65	20,62	20,61	20,61	20,55	20,59	20,61	20,60	20,59	20,60	20,62	20,59	20,56	20,56	20,57	20,53	20,50	20,54	20,60	20,53	20,57	20,58	20,59	20,60	20,48	20,52	20,59	20,59	20,54	20,55	20,51	20,50	20,58	20,55	20,52	20,62	20,56	20,45	20,59	20,57	20,60	20,60	20,56	20,55	20,49	20,49	20,53	20,59	20,54	20,51	20,58	20,65	20,51	20,53	20,54	20,50	20,55	20,55	20,52	20,54	20,57	20,57	20,45	20,49	20,60	20,65	20,56	20,49	20,52	20,54	20,55	20,55	20,52	20,45	20,48	20,50	20,49	20,54	20,55	20,49	20,47	20,46	20,50	20,52	20,49	20,42	20,44	20,50	20,41	20,44	20,48	20,41	20,53	20,50	20,54	20,46	20,40	20,42	20,48	20,45	20,45	20,45	20,49	20,39	20,31	20,40	20,52	20,49	20,46	20,46	20,43	20,46	20,44	20,46	20,42	20,44	20,43	20,39	20,37	20,37	20,45	20,40	20,43	20,37	20,39	20,44	20,41	20,42	20,44	20,42	20,39	20,34	20,40	20,41	20,40	20,34	20,45	20,47	20,45	20,40	20,42	20,45	20,42	20,32	20,32	20,40	20,44	20,42	20,31	20,34	20,38	20,34	20,29	20,35	20,30	20,39	20,35	20,25	20,32	20,41	20,43	20,40	20,36	20,32	20,34	20,41	20,43	20,34	20,32	20,33	20,32	20,32	20,33	20,31	20,36	20,40	20,45	20,26	20,28	20,33	20,29	20,33	20,41	20,36	20,32	20,31	20,34	20,39	20,44	20,39	20,44	20,52	20,45	20,46	20,44	20,28	20,29	20,38	20,43	20,33	20,28	20,30	20,34	20,33	20,30	20,35	20,32	20,31	20,36	20,35	20,34	20,36	20,36	20,34	20,39	20,25	20,23	20,34	20,35	20,28	20,32	20,30	20,31	20,33	20,28	20,28	20,35	20,35	20,33	20,29	20,33	20,34	20,34	20,22	20,27	20,30	20,31	20,32	20,26	20,27	20,33	20,24	20,22	20,27	20,36	20,34	20,33	20,33	20,31	20,35	20,31	20,26	20,24	20,26	20,21	20,28	20,23	20,31	20,29	20,30	20,33	20,29	20,32	20,34	20,27	20,19	20,16	20,19	20,21	20,28	20,30	20,20	20,25	20,23	20,39	20,21	20,24	20,36	20,44	20,30	20,31	20,34	20,26	20,19	20,33	20,24	20,20	20,28	20,32	20,32	20,28	20,27	20,25	20,34	20,32	20,19	20,22	20,13	20,20	20,22	20,26	20,28	20,21	20,17	20,19	20,19	
20,30	20,35	20,30	20,32	20,31	20,25	20,23	20,34	20,34	20,38	20,39	20,29	20,31	20,21	20,16	20,27	20,27	20,33	20,36	20,37	20,34	20,33	20,36	20,35	20,42	20,40	20,37	20,39	20,37	20,27	20,24	20,35	20,34	20,34	20,33	20,40	20,28	20,37	20,37	20,39	20,39	20,27	20,31	20,20	20,29	20,32	20,29	20,42	20,36	20,29	20,31	20,32	20,34	20,36	20,40	20,40	20,37	20,27	20,24	20,29	20,38	20,41	20,32	20,31	20,26	20,34	20,32	20,34	20,33	20,33	20,35	20,39	20,42	20,44	20,47	20,42	20,42	20,44	20,39	20,29	20,25	20,33	20,37	20,41	20,39	20,31	20,42	20,47	20,46	20,56	20,50	20,30	20,26	20,39	20,39	20,42	20,40	20,41	20,43	20,44	20,37	20,35	20,43	20,42	20,33	20,38	20,38	20,42	20,39	20,36	20,37	20,43	20,45	20,40	20,43	20,35	20,38	20,34	20,35	20,30	20,38	20,41	20,42	20,44	20,28	20,38	20,32	20,29	20,41	20,42	20,44	20,52	20,50	20,45	20,40	20,41	20,38	20,45	20,46	20,39	20,33	20,37	20,36	20,40	20,44	20,42	20,46	20,43	20,43	20,43	20,42	20,44	20,44	20,46	20,46	20,45	20,31	20,38	20,40	20,44	20,49	20,41	20,48	20,51	20,42	20,38	20,45	20,43	20,36	20,36	20,37	20,43	20,38	20,38	20,40	20,43	20,41	20,41	20,40	20,40	20,38	20,42	20,40	20,46	20,43	20,38	20,45	20,41	20,40	20,36	20,38	20,40	20,44	20,41	20,50	20,49	20,45	20,45	20,48	20,44	20,46	20,46	20,49	20,42	20,42	20,46	20,48	20,55	20,48	20,54	20,57	20,55	20,50	20,50	20,57	20,59	20,58	20,44	20,39	20,49	20,52	20,43	20,52	20,55	20,52	20,51	20,52	20,49	20,51	20,47	20,45	20,50	20,48	20,48	20,47	20,52	20,56	20,54	20,48	20,53	20,54	20,51	20,53	20,58	20,51	20,49	20,47	20,53	20,58	20,58	20,63	20,57	20,55	20,52	20,51	20,60	20,62	20,57	20,54	20,51	20,48	20,45	20,55	20,56	20,54	20,58	20,64	20,60	20,62	20,59	20,53	20,45	20,49	20,54	20,65	20,64	20,62	20,50	20,52	20,55	20,50	20,60	20,48	20,56	20,70	20,64	20,59	20,58	20,57	20,55	20,57	20,54	20,51	20,48	20,55	20,57	20,66	20,60	20,56	20,59	20,50	20,50	20,53	20,59	20,59	20,55	20,66	20,62	20,56	20,59	20,58	20,54	20,54	20,63	20,57	20,46	20,54	20,60	20,58	20,53	20,56	20,63	20,59	20,43	20,54	20,70	20,64	20,59	20,51	20,50	20,51	20,55	20,53	20,56	20,64	20,68	20,60	20,54	20,56	20,59	20,58	20,57	20,47	20,50	20,57	20,61	20,57	20,51	20,56	20,52	20,51	20,49	20,55	20,48	20,46	20,51	20,61	20,67	20,52	20,46	20,56	20,58	20,53	20,54	20,57	20,52	20,54	20,55	20,55	20,59	20,56	20,48	20,50	20,55	20,53	20,62	20,57	20,58	20,62	20,57	20,56	20,50	20,53	20,54	20,52	20,60	20,60	20,52	20,60	20,56	20,45	20,50	20,50	20,46	20,58	20,53	20,51	20,53	20,56	20,62	20,63	20,46	20,49	20,53	20,48	20,51	20,54	20,46	20,48	20,47	20,48	20,52	20,58	20,59	20,46	20,49	20,48	20,48	20,49	20,41	20,44	20,48	20,53	20,44	20,53	20,49	20,49	20,51	20,48	20,53	20,44	20,41	20,48	20,44	20,49	20,51	20,49	20,41	20,39	20,41	20,49	20,50	20,44	20,43	20,43	20,47	20,42	20,49	20,42	20,39	20,49	20,39	20,37	20,41	20,42	20,35	20,38	20,45	20,39	20,36	20,38	20,39	20,43	20,47	20,43	20,39	20,36	20,46	20,44	20,32	20,35	20,50	20,41	20,33	20,41	20,44	20,42	20,44	20,33	20,39	20,39	20,35	20,37	20,37	20,44	20,34	20,37	20,40	20,35	20,33	20,37	20,27	20,34	20,39	20,40	20,45	20,39	20,40	20,35	20,43	20,43	20,36	20,37	20,36	20,31	20,30	20,36	20,39	20,35	20,33	20,41	20,37	20,31	20,41	20,39	20,34	20,36	20,36	20,34	20,32	20,39	20,40	20,43	20,42	20,44	20,46	20,44	20,42	20,45	20,39	20,24	20,31	20,38	20,33	20,28	20,29	20,31	20,29	20,34	20,37	20,39	20,38	20,37	20,35	20,36	20,34	20,34	20,33	20,40	20,32	20,25	20,29	20,28	20,32	20,30	20,34	20,33	20,34	20,34	20,27	20,33	20,37	20,38	20,30	20,28	20,31	20,37	20,39	20,27	20,30	20,32	20,30	20,31	20,39	20,39	20,33	20,22	20,30	20,33	20,26	20,29	20,38	20,35	20,35	20,44	20,31	20,20	20,27	20,27	20,25	20,24	20,29	20,25	20,26	20,32	20,26	20,31	20,38	20,37	20,23	20,27	20,19	20,09	20,18	20,34	20,31	20,19	20,18	20,33	20,30	20,23	20,32	20,32	20,32	20,34	20,32	20,33	20,29	20,25	20,25	20,23	20,28	20,28	20,26	20,25	20,28	20,28	20,27	20,18	20,06	20,18	20,23	20,18	20,36	20,22	20,27	20,31	20,18	20,11	20,10	
20,29	20,38	20,25	20,27	20,30	20,35	20,23	20,35	20,36	20,27	20,27	20,42	20,39	20,35	20,22	20,28	20,30	20,30	20,35	20,35	20,29	20,37	20,35	20,41	20,43	20,43	20,36	20,33	20,41	20,32	20,31	20,41	20,37	20,34	20,30	20,33	20,37	20,37	20,41	20,45	20,42	20,27	20,27	20,28	20,24	20,35	20,34	20,33	20,35	20,28	20,35	20,31	20,28	20,34	20,40	20,45	20,39	20,30	20,33	20,36	20,43	20,43	20,36	20,30	20,28	20,35	20,37	20,36	20,35	20,34	20,41	20,39	20,42	20,45	20,42	20,48	20,46	20,42	20,44	20,37	20,33	20,37	20,40	20,36	20,34	20,29	20,34	20,43	20,34	20,43	20,49	20,38	20,37	20,49	20,42	20,40	20,47	20,52	20,46	20,42	20,38	20,38	20,39	20,43	20,38	20,41	20,37	20,40	20,50	20,42	20,32	20,41	20,39	20,41	20,44	20,36	20,35	20,44	20,34	20,29	20,34	20,42	20,46	20,50	20,39	20,37	20,36	20,35	20,37	20,36	20,34	20,45	20,46	20,39	20,47	20,37	20,32	20,40	20,38	20,35	20,38	20,40	20,39	20,42	20,39	20,41	20,41	20,50	20,45	20,41	20,42	20,38	20,38	20,47	20,48	20,51	20,38	20,36	20,35	20,46	20,45	20,48	20,42	20,43	20,40	20,43	20,43	20,44	20,35	20,36	20,37	20,48	20,43	20,35	20,47	20,48	20,36	20,42	20,42	20,46	20,41	20,45	20,50	20,43	20,37	20,38	20,43	20,41	20,46	20,42	20,35	20,36	20,38	20,37	20,41	20,45	20,39	20,44	20,47	20,49	20,44	20,42	20,47	20,45	20,40	20,47	20,54	20,50	20,51	20,62	20,56	20,52	20,50	20,52	20,62	20,63	20,56	20,50	20,48	20,50	20,44	20,44	20,45	20,54	20,48	20,50	20,52	20,49	20,54	20,57	20,48	20,56	20,48	20,52	20,49	20,50	20,55	20,52	20,44	20,56	20,60	20,55	20,55	20,60	20,54	20,56	20,57	20,54	20,59	20,70	20,66	20,60	20,63	20,58	20,49	20,59	20,59	20,64	20,62	20,54	20,50	20,46	20,52	20,56	20,51	20,59	20,63	20,56	20,65	20,65	20,60	20,57	20,52	20,59	20,64	20,63	20,64	20,63	20,58	20,57	20,52	20,61	20,59	20,57	20,72	20,64	20,59	20,56	20,62	20,59	20,49	20,58	20,63	20,54	20,53	20,62	20,58	20,61	20,48	20,60	20,62	20,59	20,52	20,61	20,60	20,57	20,64	20,69	20,59	20,60	20,63	20,60	20,58	20,60	20,65	20,58	20,57	20,57	20,62	20,56	20,62	20,57	20,54	20,48	20,54	20,64	20,67	20,64	20,59	20,58	20,59	20,54	20,60	20,65	20,60	20,62	20,64	20,58	20,52	20,59	20,56	20,52	20,45	20,57	20,57	20,62	20,57	20,44	20,51	20,57	20,64	20,57	20,56	20,58	20,52	20,50	20,58	20,61	20,61	20,59	20,61	20,64	20,56	20,60	20,61	20,57	20,52	20,54	20,59	20,57	20,54	20,57	20,56	20,55	20,54	20,54	20,54	20,57	20,59	20,54	20,58	20,51	20,55	20,55	20,60	20,63	20,58	20,61	20,61	20,56	20,42	20,49	20,55	20,55	20,54	20,54	20,50	20,56	20,60	20,60	20,64	20,51	20,49	20,49	20,49	20,44	20,48	20,45	20,47	20,42	20,43	20,49	20,58	20,67	20,56	20,50	20,52	20,54	20,48	20,36	20,48	20,48	20,52	20,51	20,50	20,50	20,46	20,52	20,50	20,46	20,52	20,41	20,39	20,48	20,53	20,53	20,46	20,44	20,42	20,39	20,35	20,41	20,44	20,43	20,42	20,44	20,44	20,42	20,44	20,40	20,43	20,36	20,34	20,47	20,42	20,39	20,41	20,46	20,47	20,42	20,34	20,34	20,41	20,45	20,43	20,42	20,36	20,49	20,43	20,31	20,35	20,44	20,44	20,35	20,40	20,42	20,40	20,49	20,47	20,36	20,48	20,44	20,36	20,38	20,50	20,45	20,42	20,35	20,34	20,37	20,35	20,28	20,39	20,34	20,33	20,36	20,35	20,36	20,31	20,36	20,40	20,42	20,37	20,39	20,43	20,35	20,34	20,41	20,43	20,35	20,38	20,43	20,33	20,37	20,41	20,37	20,39	20,41	20,43	20,36	20,34	20,38	20,39	20,46	20,49	20,42	20,40	20,46	20,40	20,36	20,28	20,27	20,29	20,38	20,40	20,30	20,28	20,31	20,36	20,34	20,32	20,32	20,41	20,37	20,31	20,33	20,35	20,37	20,44	20,37	20,36	20,33	20,23	20,28	20,31	20,37	20,37	20,33	20,42	20,25	20,30	20,32	20,28	20,30	20,32	20,31	20,33	20,37	20,31	20,28	20,31	20,36	20,41	20,38	20,37	20,33	20,22	20,32	20,34	20,27	20,28	20,29	20,26	20,31	20,33	20,36	20,12	20,17	20,22	20,25	20,27	20,30	20,25	20,31	20,32	20,32	20,32	20,38	20,37	20,30	20,30	20,23	20,22	20,21	20,35	20,40	20,25	20,24	20,31	20,30	20,27	20,33	20,35	20,32	20,33	20,38	20,32	20,30	20,21	20,20	20,25	20,35	20,36	20,23	20,22	20,30	20,23	20,30	20,29	20,23	20,27	20,34	20,23	20,26	20,29	20,31	20,31	20,23	20,19	20,21	
20,36	20,37	20,31	20,28	20,31	20,25	20,33	20,37	20,31	20,30	20,28	20,39	20,40	20,43	20,33	20,39	20,37	20,27	20,32	20,40	20,26	20,32	20,41	20,39	20,37	20,29	20,29	20,32	20,42	20,45	20,34	20,32	20,35	20,26	20,21	20,39	20,45	20,44	20,40	20,41	20,34	20,32	20,33	20,35	20,40	20,34	20,40	20,39	20,37	20,30	20,31	20,42	20,36	20,26	20,33	20,43	20,33	20,32	20,37	20,47	20,45	20,56	20,47	20,37	20,39	20,49	20,40	20,35	20,44	20,31	20,35	20,45	20,46	20,47	20,38	20,39	20,36	20,40	20,41	20,38	20,35	20,36	20,41	20,44	20,38	20,25	20,26	20,40	20,32	20,33	20,46	20,39	20,40	20,51	20,47	20,41	20,44	20,49	20,42	20,44	20,40	20,37	20,34	20,38	20,27	20,32	20,42	20,38	20,47	20,32	20,35	20,35	20,38	20,49	20,45	20,45	20,41	20,43	20,51	20,44	20,36	20,47	20,43	20,44	20,42	20,43	20,39	20,42	20,45	20,37	20,34	20,38	20,39	20,40	20,40	20,39	20,30	20,41	20,39	20,44	20,44	20,42	20,41	20,43	20,51	20,49	20,41	20,50	20,53	20,44	20,38	20,43	20,36	20,36	20,48	20,56	20,47	20,45	20,42	20,55	20,48	20,40	20,43	20,44	20,41	20,43	20,44	20,49	20,41	20,44	20,45	20,43	20,43	20,37	20,50	20,48	20,38	20,44	20,47	20,49	20,51	20,46	20,51	20,45	20,34	20,36	20,39	20,39	20,38	20,42	20,39	20,40	20,44	20,39	20,46	20,47	20,44	20,41	20,43	20,43	20,45	20,48	20,49	20,52	20,46	20,50	20,46	20,48	20,42	20,52	20,58	20,56	20,51	20,56	20,56	20,56	20,46	20,46	20,53	20,55	20,49	20,39	20,39	20,47	20,50	20,48	20,54	20,51	20,54	20,55	20,49	20,47	20,51	20,55	20,51	20,51	20,54	20,42	20,43	20,58	20,64	20,47	20,52	20,57	20,54	20,54	20,48	20,56	20,65	20,70	20,70	20,59	20,60	20,62	20,54	20,54	20,52	20,57	20,60	20,60	20,62	20,57	20,57	20,51	20,51	20,54	20,53	20,54	20,68	20,65	20,55	20,55	20,57	20,56	20,58	20,65	20,63	20,62	20,64	20,66	20,69	20,64	20,53	20,58	20,70	20,58	20,57	20,52	20,60	20,66	20,59	20,54	20,59	20,58	20,56	20,60	20,60	20,55	20,59	20,61	20,57	20,58	20,57	20,60	20,59	20,60	20,62	20,63	20,61	20,60	20,55	20,57	20,61	20,63	20,65	20,65	20,55	20,61	20,63	20,54	20,57	20,59	20,61	20,59	20,60	20,58	20,61	20,67	20,57	20,56	20,65	20,52	20,55	20,64	20,66	20,64	20,65	20,64	20,64	20,65	20,64	20,58	20,52	20,63	20,62	20,65	20,58	20,47	20,47	20,55	20,60	20,62	20,61	20,58	20,54	20,55	20,56	20,60	20,65	20,64	20,67	20,65	20,60	20,64	20,68	20,61	20,56	20,57	20,60	20,66	20,64	20,56	20,59	20,54	20,48	20,53	20,52	20,48	20,44	20,56	20,61	20,54	20,51	20,59	20,65	20,67	20,61	20,60	20,64	20,58	20,53	20,57	20,61	20,59	20,54	20,56	20,56	20,54	20,54	20,56	20,63	20,55	20,51	20,52	20,48	20,53	20,51	20,42	20,46	20,54	20,53	20,53	20,58	20,61	20,54	20,51	20,50	20,58	20,56	20,45	20,50	20,52	20,45	20,48	20,54	20,44	20,38	20,47	20,48	20,44	20,46	20,49	20,47	20,48	20,54	20,52	20,39	20,46	20,50	20,42	20,40	20,41	20,47	20,49	20,45	20,47	20,42	20,47	20,51	20,47	20,37	20,33	20,32	20,40	20,39	20,32	20,39	20,40	20,45	20,41	20,41	20,37	20,36	20,45	20,41	20,37	20,32	20,43	20,42	20,30	20,37	20,45	20,46	20,45	20,42	20,43	20,42	20,38	20,40	20,34	20,41	20,46	20,41	20,37	20,45	20,45	20,32	20,34	20,39	20,39	20,31	20,30	20,38	20,40	20,36	20,31	20,29	20,29	20,33	20,34	20,31	20,40	20,36	20,28	20,39	20,34	20,34	20,31	20,38	20,40	20,36	20,37	20,34	20,29	20,31	20,35	20,39	20,40	20,37	20,32	20,35	20,39	20,36	20,35	20,38	20,39	20,37	20,41	20,45	20,37	20,28	20,39	20,43	20,34	20,35	20,35	20,27	20,30	20,27	20,34	20,35	20,36	20,39	20,40	20,32	20,35	20,36	20,35	20,38	20,37	20,32	20,33	20,28	20,23	20,32	20,32	20,29	20,37	20,45	20,28	20,21	20,36	20,32	20,38	20,36	20,37	20,35	20,29	20,37	20,30	20,29	20,33	20,38	20,35	20,24	20,23	20,25	20,33	20,33	20,19	20,25	20,21	20,22	20,39	20,33	20,27	20,28	20,17	20,22	20,32	20,25	20,28	20,33	20,27	20,27	20,33	20,42	20,40	20,32	20,23	20,15	20,24	20,25	20,25	20,33	20,34	20,27	20,24	20,28	20,28	20,32	20,22	20,19	20,29	20,25	20,32	20,35	20,29	20,25	20,21	20,22	20,28	20,40	20,24	20,14	20,24	20,22	20,26	20,31	20,28	20,25	20,30	20,29	20,28	20,35	20,38	20,29	20,20	20,27	20,27	
20,40	20,26	20,29	20,31	20,35	20,21	20,26	20,40	20,34	20,31	20,29	20,34	20,28	20,35	20,28	20,31	20,34	20,26	20,27	20,35	20,34	20,28	20,33	20,39	20,31	20,34	20,34	20,31	20,36	20,41	20,33	20,30	20,33	20,22	20,19	20,31	20,39	20,47	20,40	20,40	20,35	20,29	20,31	20,36	20,42	20,38	20,32	20,34	20,33	20,26	20,31	20,33	20,38	20,30	20,37	20,32	20,34	20,31	20,32	20,41	20,39	20,44	20,39	20,37	20,39	20,39	20,40	20,38	20,39	20,32	20,31	20,39	20,46	20,42	20,34	20,32	20,41	20,38	20,37	20,36	20,30	20,32	20,37	20,41	20,41	20,29	20,29	20,34	20,37	20,44	20,42	20,34	20,36	20,43	20,44	20,38	20,36	20,42	20,42	20,45	20,39	20,37	20,36	20,36	20,29	20,29	20,42	20,42	20,41	20,32	20,37	20,43	20,41	20,42	20,40	20,44	20,47	20,37	20,42	20,51	20,43	20,46	20,47	20,41	20,41	20,42	20,40	20,43	20,43	20,43	20,37	20,39	20,42	20,47	20,38	20,41	20,39	20,42	20,44	20,51	20,45	20,37	20,39	20,43	20,50	20,42	20,36	20,48	20,49	20,37	20,42	20,36	20,39	20,41	20,45	20,47	20,45	20,44	20,51	20,50	20,48	20,41	20,42	20,45	20,41	20,43	20,42	20,44	20,44	20,43	20,44	20,47	20,46	20,42	20,54	20,47	20,38	20,41	20,49	20,51	20,45	20,45	20,52	20,41	20,32	20,41	20,40	20,33	20,38	20,41	20,39	20,41	20,42	20,47	20,54	20,49	20,43	20,39	20,44	20,49	20,51	20,48	20,49	20,52	20,52	20,54	20,47	20,41	20,44	20,45	20,51	20,52	20,45	20,45	20,48	20,54	20,54	20,45	20,50	20,54	20,50	20,55	20,50	20,49	20,44	20,39	20,43	20,54	20,56	20,54	20,60	20,57	20,48	20,48	20,54	20,48	20,47	20,46	20,47	20,66	20,65	20,45	20,51	20,56	20,61	20,54	20,53	20,59	20,64	20,64	20,64	20,61	20,53	20,52	20,61	20,64	20,60	20,63	20,60	20,63	20,62	20,61	20,63	20,63	20,57	20,56	20,55	20,55	20,61	20,58	20,59	20,57	20,58	20,56	20,58	20,62	20,60	20,58	20,61	20,68	20,68	20,71	20,55	20,54	20,68	20,61	20,60	20,55	20,56	20,60	20,67	20,56	20,61	20,57	20,60	20,62	20,62	20,61	20,71	20,66	20,56	20,58	20,56	20,60	20,65	20,57	20,57	20,59	20,58	20,57	20,59	20,57	20,55	20,64	20,68	20,61	20,63	20,63	20,67	20,57	20,57	20,56	20,66	20,62	20,57	20,57	20,64	20,68	20,60	20,55	20,65	20,57	20,55	20,67	20,70	20,70	20,66	20,63	20,59	20,69	20,65	20,60	20,64	20,65	20,62	20,60	20,56	20,50	20,53	20,53	20,59	20,52	20,58	20,59	20,54	20,57	20,62	20,61	20,61	20,63	20,68	20,62	20,56	20,59	20,60	20,61	20,51	20,51	20,56	20,65	20,68	20,61	20,59	20,56	20,59	20,53	20,52	20,55	20,55	20,55	20,60	20,58	20,60	20,58	20,65	20,65	20,51	20,52	20,60	20,59	20,59	20,57	20,57	20,60	20,53	20,56	20,58	20,49	20,56	20,57	20,58	20,56	20,57	20,61	20,54	20,56	20,55	20,56	20,53	20,51	20,49	20,51	20,60	20,55	20,45	20,50	20,47	20,50	20,54	20,42	20,39	20,44	20,43	20,49	20,49	20,45	20,47	20,50	20,47	20,50	20,50	20,45	20,51	20,51	20,57	20,52	20,38	20,44	20,51	20,44	20,46	20,45	20,44	20,48	20,46	20,35	20,36	20,44	20,51	20,47	20,41	20,37	20,40	20,44	20,49	20,48	20,49	20,42	20,37	20,41	20,48	20,40	20,41	20,38	20,43	20,37	20,36	20,40	20,40	20,34	20,38	20,48	20,41	20,40	20,38	20,47	20,55	20,46	20,39	20,37	20,36	20,39	20,36	20,36	20,38	20,40	20,35	20,34	20,40	20,41	20,33	20,33	20,45	20,40	20,37	20,33	20,33	20,32	20,32	20,39	20,33	20,26	20,31	20,23	20,35	20,39	20,40	20,36	20,36	20,32	20,38	20,35	20,34	20,33	20,27	20,28	20,35	20,41	20,41	20,35	20,30	20,38	20,42	20,32	20,29	20,40	20,40	20,43	20,47	20,42	20,33	20,32	20,42	20,34	20,39	20,36	20,32	20,29	20,27	20,30	20,36	20,38	20,39	20,33	20,27	20,41	20,39	20,36	20,37	20,30	20,32	20,36	20,32	20,30	20,32	20,33	20,31	20,36	20,43	20,38	20,31	20,32	20,35	20,43	20,32	20,34	20,40	20,29	20,41	20,43	20,36	20,31	20,37	20,38	20,27	20,16	20,27	20,40	20,32	20,26	20,33	20,33	20,29	20,36	20,39	20,32	20,36	20,26	20,20	20,28	20,31	20,25	20,25	20,25	20,32	20,37	20,36	20,30	20,22	20,26	20,23	20,25	20,25	20,26	20,30	20,28	20,35	20,37	20,35	20,22	20,24	20,17	20,17	20,24	20,25	20,29	20,22	20,26	20,17	20,27	20,30	20,24	20,35	20,32	20,25	20,21	20,23	20,31	20,33	20,30	20,24	20,28	20,32	20,32	20,29	20,30	20,28	20,25	20,25	20,28	
20,37	20,28	20,19	20,27	20,26	20,21	20,25	20,33	20,32	20,28	20,32	20,33	20,25	20,26	20,26	20,35	20,41	20,32	20,42	20,28	20,27	20,33	20,35	20,39	20,37	20,33	20,33	20,37	20,38	20,37	20,39	20,44	20,35	20,28	20,24	20,28	20,38	20,43	20,36	20,40	20,39	20,32	20,35	20,33	20,31	20,31	20,37	20,25	20,26	20,27	20,30	20,28	20,28	20,37	20,39	20,30	20,28	20,33	20,29	20,40	20,39	20,33	20,30	20,32	20,32	20,29	20,41	20,33	20,33	20,34	20,34	20,38	20,40	20,36	20,35	20,32	20,40	20,53	20,52	20,43	20,32	20,28	20,30	20,40	20,46	20,34	20,26	20,34	20,41	20,48	20,45	20,33	20,31	20,34	20,34	20,33	20,35	20,44	20,43	20,40	20,35	20,31	20,32	20,35	20,35	20,41	20,40	20,44	20,44	20,40	20,44	20,43	20,44	20,49	20,47	20,42	20,45	20,33	20,27	20,35	20,45	20,44	20,51	20,42	20,37	20,45	20,42	20,44	20,45	20,44	20,46	20,36	20,38	20,46	20,36	20,38	20,44	20,44	20,44	20,37	20,36	20,44	20,46	20,48	20,52	20,42	20,35	20,43	20,37	20,35	20,41	20,42	20,33	20,39	20,48	20,50	20,41	20,44	20,50	20,49	20,43	20,45	20,45	20,46	20,39	20,47	20,46	20,39	20,43	20,43	20,37	20,44	20,52	20,38	20,45	20,48	20,43	20,42	20,42	20,50	20,45	20,33	20,43	20,46	20,44	20,49	20,46	20,37	20,39	20,40	20,44	20,41	20,40	20,48	20,55	20,56	20,46	20,42	20,49	20,54	20,51	20,50	20,50	20,48	20,43	20,51	20,51	20,51	20,45	20,48	20,54	20,52	20,50	20,49	20,49	20,52	20,58	20,45	20,45	20,52	20,51	20,52	20,51	20,56	20,48	20,42	20,44	20,55	20,62	20,55	20,59	20,63	20,52	20,52	20,51	20,56	20,60	20,60	20,49	20,62	20,62	20,51	20,52	20,60	20,61	20,54	20,56	20,61	20,63	20,63	20,56	20,57	20,54	20,56	20,62	20,68	20,60	20,63	20,56	20,55	20,60	20,57	20,58	20,67	20,59	20,60	20,59	20,60	20,62	20,66	20,61	20,64	20,61	20,53	20,67	20,71	20,58	20,56	20,62	20,67	20,59	20,63	20,64	20,59	20,65	20,58	20,62	20,57	20,54	20,58	20,61	20,59	20,57	20,60	20,65	20,64	20,58	20,54	20,58	20,57	20,54	20,59	20,51	20,55	20,64	20,58	20,51	20,61	20,59	20,59	20,57	20,60	20,58	20,59	20,67	20,63	20,65	20,67	20,59	20,58	20,59	20,64	20,62	20,58	20,59	20,57	20,60	20,61	20,60	20,65	20,60	20,56	20,62	20,63	20,63	20,65	20,68	20,60	20,53	20,62	20,65	20,62	20,60	20,61	20,57	20,60	20,58	20,55	20,57	20,57	20,57	20,53	20,56	20,48	20,52	20,55	20,65	20,62	20,60	20,63	20,65	20,67	20,52	20,57	20,62	20,60	20,59	20,58	20,61	20,68	20,68	20,58	20,59	20,57	20,62	20,57	20,51	20,50	20,54	20,55	20,52	20,52	20,60	20,56	20,60	20,60	20,51	20,56	20,51	20,53	20,62	20,51	20,51	20,55	20,59	20,56	20,61	20,53	20,55	20,57	20,50	20,46	20,51	20,59	20,54	20,57	20,52	20,50	20,56	20,48	20,44	20,51	20,56	20,55	20,48	20,44	20,49	20,49	20,48	20,45	20,41	20,47	20,38	20,44	20,47	20,50	20,45	20,50	20,47	20,48	20,48	20,45	20,52	20,47	20,42	20,47	20,45	20,49	20,49	20,42	20,43	20,36	20,38	20,42	20,48	20,40	20,31	20,43	20,44	20,40	20,38	20,40	20,42	20,48	20,48	20,46	20,52	20,41	20,35	20,32	20,45	20,37	20,40	20,47	20,44	20,40	20,32	20,43	20,41	20,37	20,39	20,47	20,42	20,39	20,40	20,41	20,48	20,53	20,55	20,39	20,38	20,37	20,34	20,35	20,40	20,33	20,32	20,32	20,31	20,42	20,45	20,39	20,50	20,43	20,40	20,42	20,32	20,30	20,33	20,39	20,45	20,30	20,28	20,31	20,32	20,41	20,44	20,35	20,35	20,33	20,37	20,35	20,28	20,31	20,37	20,33	20,38	20,42	20,40	20,36	20,37	20,36	20,46	20,38	20,33	20,39	20,37	20,38	20,44	20,39	20,32	20,31	20,40	20,31	20,27	20,40	20,34	20,29	20,27	20,25	20,36	20,35	20,31	20,35	20,27	20,37	20,45	20,34	20,39	20,31	20,33	20,34	20,36	20,34	20,37	20,28	20,27	20,32	20,38	20,31	20,35	20,32	20,28	20,37	20,35	20,30	20,30	20,25	20,29	20,39	20,37	20,39	20,35	20,33	20,24	20,20	20,25	20,38	20,30	20,27	20,31	20,36	20,36	20,30	20,37	20,33	20,38	20,27	20,22	20,18	20,19	20,33	20,25	20,27	20,39	20,22	20,26	20,30	20,31	20,26	20,28	20,29	20,30	20,33	20,36	20,30	20,23	20,38	20,37	20,36	20,31	20,22	20,22	20,26	20,25	20,29	20,22	20,18	20,23	20,29	20,32	20,33	20,39	20,35	20,36	20,28	20,19	20,31	20,42	20,29	20,29	20,32	20,31	20,33	20,30	20,29	20,33	20,30	20,28	20,26	
20,30	20,24	20,25	20,26	20,24	20,27	20,27	20,30	20,28	20,21	20,33	20,35	20,30	20,35	20,29	20,34	20,33	20,35	20,38	20,38	20,27	20,30	20,32	20,50	20,43	20,37	20,33	20,38	20,43	20,35	20,28	20,39	20,46	20,33	20,36	20,32	20,38	20,37	20,34	20,33	20,32	20,33	20,30	20,35	20,38	20,34	20,35	20,32	20,23	20,22	20,29	20,31	20,27	20,34	20,35	20,31	20,31	20,39	20,42	20,32	20,32	20,32	20,36	20,37	20,30	20,36	20,45	20,40	20,28	20,33	20,36	20,39	20,41	20,45	20,37	20,35	20,27	20,37	20,49	20,42	20,34	20,30	20,21	20,30	20,46	20,38	20,34	20,36	20,37	20,45	20,42	20,32	20,29	20,37	20,34	20,37	20,31	20,38	20,42	20,36	20,30	20,34	20,36	20,38	20,39	20,40	20,41	20,44	20,42	20,41	20,43	20,46	20,42	20,41	20,51	20,43	20,44	20,40	20,35	20,34	20,39	20,49	20,49	20,45	20,38	20,42	20,44	20,48	20,46	20,49	20,51	20,42	20,43	20,45	20,38	20,31	20,40	20,54	20,39	20,38	20,38	20,41	20,40	20,40	20,47	20,44	20,39	20,49	20,40	20,40	20,46	20,40	20,36	20,37	20,46	20,50	20,40	20,39	20,41	20,43	20,40	20,42	20,39	20,49	20,49	20,45	20,41	20,44	20,46	20,40	20,35	20,39	20,50	20,41	20,43	20,46	20,50	20,41	20,43	20,43	20,38	20,40	20,44	20,43	20,47	20,44	20,37	20,41	20,44	20,49	20,46	20,41	20,38	20,43	20,45	20,55	20,54	20,44	20,49	20,52	20,45	20,42	20,52	20,55	20,48	20,47	20,55	20,53	20,52	20,44	20,56	20,53	20,48	20,55	20,50	20,58	20,58	20,54	20,52	20,53	20,58	20,50	20,52	20,51	20,52	20,43	20,41	20,53	20,62	20,56	20,51	20,57	20,45	20,54	20,55	20,52	20,53	20,54	20,47	20,50	20,60	20,54	20,53	20,58	20,56	20,59	20,58	20,56	20,56	20,63	20,59	20,62	20,52	20,57	20,62	20,60	20,56	20,60	20,59	20,52	20,53	20,53	20,54	20,60	20,62	20,56	20,60	20,60	20,60	20,57	20,59	20,56	20,62	20,55	20,65	20,72	20,66	20,54	20,57	20,64	20,60	20,61	20,64	20,58	20,69	20,63	20,63	20,58	20,57	20,57	20,50	20,55	20,55	20,55	20,58	20,60	20,62	20,58	20,53	20,52	20,53	20,55	20,47	20,51	20,58	20,54	20,50	20,60	20,61	20,56	20,58	20,65	20,62	20,59	20,66	20,61	20,60	20,66	20,59	20,59	20,60	20,65	20,56	20,51	20,55	20,60	20,66	20,61	20,61	20,63	20,57	20,50	20,61	20,63	20,62	20,63	20,69	20,65	20,64	20,64	20,60	20,65	20,57	20,59	20,64	20,63	20,58	20,54	20,57	20,59	20,60	20,57	20,56	20,55	20,52	20,55	20,62	20,66	20,55	20,57	20,66	20,65	20,60	20,64	20,63	20,61	20,63	20,62	20,63	20,63	20,58	20,49	20,58	20,62	20,58	20,56	20,51	20,52	20,51	20,50	20,59	20,58	20,60	20,58	20,58	20,50	20,51	20,59	20,55	20,54	20,58	20,56	20,58	20,58	20,53	20,60	20,63	20,67	20,58	20,55	20,56	20,50	20,50	20,51	20,47	20,49	20,54	20,43	20,45	20,45	20,53	20,54	20,60	20,64	20,57	20,45	20,43	20,55	20,53	20,51	20,49	20,52	20,46	20,40	20,48	20,43	20,38	20,45	20,49	20,48	20,35	20,42	20,51	20,44	20,44	20,44	20,49	20,43	20,40	20,36	20,42	20,46	20,46	20,44	20,47	20,41	20,42	20,44	20,48	20,40	20,41	20,36	20,41	20,49	20,48	20,44	20,41	20,42	20,42	20,40	20,36	20,32	20,47	20,50	20,40	20,38	20,40	20,39	20,38	20,42	20,41	20,40	20,38	20,42	20,45	20,35	20,32	20,40	20,42	20,35	20,31	20,44	20,34	20,32	20,36	20,29	20,33	20,34	20,36	20,37	20,43	20,41	20,47	20,46	20,36	20,43	20,35	20,27	20,25	20,28	20,42	20,31	20,28	20,38	20,37	20,40	20,36	20,32	20,35	20,38	20,39	20,34	20,20	20,33	20,40	20,33	20,31	20,40	20,37	20,27	20,29	20,34	20,33	20,39	20,43	20,34	20,31	20,32	20,37	20,37	20,33	20,35	20,34	20,36	20,32	20,30	20,31	20,27	20,28	20,28	20,29	20,33	20,32	20,38	20,31	20,32	20,31	20,31	20,36	20,29	20,25	20,31	20,37	20,29	20,34	20,36	20,33	20,33	20,33	20,32	20,31	20,37	20,32	20,34	20,34	20,31	20,30	20,36	20,32	20,40	20,33	20,31	20,32	20,37	20,27	20,21	20,21	20,31	20,34	20,27	20,33	20,33	20,26	20,34	20,30	20,25	20,18	20,28	20,29	20,23	20,29	20,28	20,33	20,33	20,35	20,25	20,22	20,23	20,31	20,25	20,26	20,28	20,31	20,31	20,28	20,31	20,27	20,31	20,30	20,24	20,36	20,29	20,18	20,26	20,35	20,31	20,26	20,26	20,25	20,29	20,25	20,30	20,34	20,25	20,25	20,30	20,24	20,29	20,34	20,22	20,27	20,29	20,28	20,30	20,23	20,23	20,27	20,27	20,24	20,23	
20,31	20,28	20,25	20,25	20,23	20,27	20,33	20,28	20,26	20,27	20,36	20,41	20,36	20,32	20,33	20,27	20,21	20,19	20,30	20,33	20,29	20,33	20,36	20,49	20,47	20,37	20,38	20,38	20,37	20,34	20,30	20,37	20,40	20,33	20,34	20,26	20,34	20,39	20,33	20,32	20,37	20,40	20,34	20,34	20,35	20,45	20,38	20,35	20,29	20,25	20,29	20,35	20,32	20,37	20,34	20,21	20,29	20,43	20,45	20,41	20,32	20,31	20,39	20,39	20,28	20,34	20,45	20,38	20,30	20,20	20,29	20,46	20,44	20,44	20,32	20,34	20,29	20,30	20,34	20,32	20,33	20,32	20,30	20,28	20,41	20,39	20,37	20,41	20,34	20,42	20,42	20,31	20,25	20,42	20,43	20,35	20,36	20,40	20,46	20,45	20,33	20,33	20,44	20,38	20,35	20,36	20,24	20,38	20,45	20,45	20,41	20,37	20,42	20,39	20,45	20,37	20,38	20,43	20,41	20,40	20,43	20,53	20,48	20,42	20,37	20,41	20,41	20,39	20,43	20,43	20,46	20,48	20,44	20,43	20,44	20,36	20,32	20,35	20,37	20,40	20,39	20,34	20,34	20,43	20,47	20,35	20,34	20,45	20,41	20,32	20,42	20,40	20,31	20,41	20,46	20,46	20,32	20,37	20,42	20,45	20,52	20,40	20,38	20,45	20,44	20,41	20,40	20,44	20,42	20,37	20,35	20,40	20,46	20,39	20,44	20,44	20,42	20,47	20,48	20,42	20,41	20,43	20,47	20,45	20,44	20,54	20,43	20,43	20,50	20,45	20,46	20,41	20,38	20,38	20,46	20,54	20,55	20,46	20,42	20,43	20,45	20,46	20,45	20,51	20,47	20,40	20,42	20,47	20,51	20,52	20,53	20,53	20,46	20,53	20,55	20,56	20,58	20,57	20,58	20,54	20,51	20,49	20,54	20,54	20,48	20,46	20,45	20,54	20,54	20,62	20,56	20,52	20,47	20,53	20,58	20,59	20,55	20,48	20,46	20,53	20,62	20,54	20,47	20,50	20,47	20,55	20,62	20,57	20,60	20,64	20,66	20,59	20,55	20,51	20,55	20,52	20,55	20,63	20,64	20,55	20,58	20,61	20,59	20,63	20,60	20,56	20,58	20,69	20,63	20,53	20,53	20,57	20,61	20,59	20,69	20,66	20,68	20,58	20,58	20,65	20,66	20,67	20,61	20,56	20,60	20,63	20,68	20,64	20,55	20,59	20,59	20,63	20,59	20,57	20,57	20,63	20,59	20,54	20,58	20,59	20,61	20,61	20,57	20,53	20,58	20,60	20,50	20,61	20,66	20,60	20,56	20,62	20,61	20,62	20,64	20,61	20,57	20,66	20,62	20,58	20,65	20,66	20,55	20,53	20,59	20,62	20,69	20,72	20,64	20,61	20,59	20,52	20,58	20,69	20,68	20,69	20,69	20,69	20,66	20,62	20,59	20,59	20,55	20,62	20,64	20,61	20,60	20,49	20,51	20,60	20,63	20,61	20,61	20,57	20,62	20,58	20,64	20,68	20,63	20,57	20,60	20,65	20,53	20,58	20,62	20,58	20,59	20,58	20,68	20,67	20,64	20,54	20,59	20,60	20,63	20,62	20,59	20,53	20,57	20,57	20,63	20,70	20,62	20,58	20,61	20,61	20,51	20,61	20,62	20,54	20,54	20,63	20,56	20,61	20,55	20,54	20,59	20,65	20,60	20,52	20,56	20,48	20,48	20,51	20,46	20,45	20,49	20,51	20,45	20,36	20,52	20,60	20,60	20,63	20,59	20,51	20,46	20,55	20,61	20,51	20,53	20,57	20,55	20,53	20,52	20,47	20,47	20,53	20,45	20,44	20,44	20,44	20,42	20,38	20,47	20,52	20,54	20,42	20,34	20,38	20,46	20,49	20,47	20,44	20,50	20,45	20,41	20,43	20,41	20,47	20,47	20,37	20,35	20,52	20,48	20,40	20,35	20,40	20,47	20,44	20,43	20,32	20,41	20,42	20,37	20,36	20,42	20,48	20,38	20,37	20,42	20,47	20,36	20,37	20,40	20,41	20,37	20,38	20,39	20,30	20,40	20,44	20,39	20,33	20,38	20,39	20,32	20,27	20,32	20,34	20,32	20,36	20,39	20,34	20,34	20,47	20,45	20,38	20,25	20,29	20,30	20,23	20,21	20,39	20,37	20,32	20,37	20,35	20,32	20,40	20,43	20,39	20,30	20,38	20,43	20,35	20,33	20,29	20,28	20,28	20,32	20,33	20,30	20,36	20,35	20,36	20,23	20,35	20,36	20,32	20,32	20,30	20,28	20,28	20,30	20,29	20,35	20,38	20,28	20,29	20,28	20,32	20,29	20,34	20,37	20,32	20,33	20,31	20,41	20,31	20,23	20,31	20,36	20,34	20,37	20,34	20,37	20,30	20,29	20,24	20,32	20,37	20,31	20,33	20,34	20,25	20,32	20,43	20,39	20,40	20,36	20,21	20,23	20,30	20,30	20,30	20,26	20,29	20,33	20,28	20,28	20,32	20,22	20,32	20,36	20,25	20,18	20,13	20,23	20,25	20,29	20,33	20,28	20,28	20,33	20,29	20,25	20,19	20,22	20,29	20,23	20,26	20,23	20,26	20,31	20,22	20,20	20,21	20,20	20,17	20,19	20,27	20,23	20,28	20,36	20,36	20,24	20,23	20,29	20,27	20,30	20,33	20,27	20,19	20,18	20,24	20,26	20,30	20,31	20,18	20,19	20,26	20,25	20,26	20,20	20,15	20,21	20,30	20,27	20,25	
20,37	20,31	20,24	20,23	20,26	20,22	20,26	20,29	20,32	20,37	20,39	20,46	20,36	20,32	20,29	20,27	20,22	20,23	20,36	20,42	20,33	20,29	20,33	20,37	20,39	20,34	20,37	20,42	20,34	20,25	20,27	20,48	20,35	20,35	20,36	20,32	20,35	20,32	20,30	20,37	20,41	20,37	20,36	20,36	20,37	20,37	20,39	20,38	20,27	20,28	20,34	20,40	20,30	20,33	20,34	20,19	20,32	20,43	20,36	20,37	20,39	20,36	20,32	20,30	20,31	20,33	20,37	20,33	20,36	20,29	20,34	20,45	20,41	20,49	20,36	20,26	20,38	20,44	20,38	20,27	20,34	20,34	20,33	20,36	20,36	20,39	20,40	20,39	20,33	20,42	20,42	20,31	20,34	20,45	20,42	20,42	20,42	20,44	20,40	20,40	20,41	20,42	20,39	20,37	20,33	20,31	20,27	20,37	20,50	20,46	20,46	20,38	20,32	20,37	20,45	20,47	20,43	20,45	20,46	20,39	20,34	20,49	20,54	20,45	20,37	20,40	20,53	20,36	20,38	20,46	20,43	20,46	20,44	20,36	20,41	20,50	20,38	20,38	20,37	20,44	20,43	20,42	20,35	20,43	20,50	20,38	20,25	20,43	20,38	20,34	20,38	20,41	20,38	20,42	20,47	20,41	20,37	20,44	20,45	20,40	20,46	20,44	20,39	20,47	20,37	20,36	20,41	20,46	20,46	20,42	20,44	20,39	20,36	20,39	20,43	20,46	20,46	20,43	20,48	20,47	20,43	20,43	20,46	20,50	20,47	20,50	20,50	20,41	20,49	20,50	20,36	20,41	20,48	20,44	20,48	20,51	20,47	20,42	20,38	20,37	20,47	20,49	20,48	20,47	20,51	20,40	20,41	20,45	20,50	20,55	20,56	20,54	20,46	20,53	20,62	20,55	20,50	20,50	20,55	20,53	20,52	20,45	20,54	20,57	20,48	20,53	20,52	20,58	20,59	20,56	20,61	20,59	20,49	20,53	20,59	20,63	20,59	20,51	20,45	20,57	20,57	20,46	20,47	20,50	20,51	20,47	20,59	20,61	20,63	20,64	20,62	20,59	20,57	20,66	20,59	20,59	20,61	20,64	20,60	20,54	20,57	20,57	20,64	20,68	20,58	20,56	20,56	20,56	20,65	20,56	20,59	20,59	20,57	20,54	20,56	20,61	20,64	20,54	20,60	20,67	20,65	20,60	20,64	20,66	20,63	20,61	20,62	20,63	20,66	20,66	20,67	20,64	20,56	20,63	20,65	20,65	20,67	20,60	20,62	20,62	20,60	20,58	20,57	20,56	20,52	20,51	20,59	20,55	20,60	20,60	20,60	20,62	20,59	20,61	20,62	20,60	20,69	20,63	20,63	20,64	20,66	20,68	20,57	20,50	20,58	20,61	20,64	20,63	20,63	20,64	20,62	20,61	20,58	20,57	20,67	20,70	20,67	20,64	20,61	20,59	20,61	20,64	20,60	20,61	20,67	20,63	20,62	20,54	20,50	20,60	20,65	20,57	20,58	20,57	20,58	20,63	20,64	20,68	20,59	20,59	20,69	20,59	20,53	20,52	20,61	20,65	20,59	20,60	20,62	20,66	20,65	20,64	20,63	20,60	20,64	20,63	20,65	20,59	20,64	20,62	20,66	20,68	20,64	20,59	20,69	20,68	20,65	20,62	20,59	20,62	20,63	20,57	20,54	20,55	20,54	20,55	20,60	20,63	20,67	20,61	20,60	20,55	20,50	20,60	20,54	20,55	20,53	20,52	20,47	20,36	20,47	20,68	20,65	20,53	20,47	20,45	20,44	20,53	20,57	20,52	20,51	20,49	20,49	20,57	20,57	20,46	20,53	20,57	20,39	20,37	20,47	20,46	20,39	20,43	20,51	20,52	20,45	20,43	20,39	20,40	20,46	20,52	20,49	20,46	20,45	20,49	20,43	20,37	20,40	20,39	20,41	20,40	20,38	20,47	20,47	20,38	20,35	20,37	20,49	20,41	20,46	20,43	20,36	20,35	20,28	20,31	20,43	20,47	20,40	20,37	20,43	20,51	20,41	20,38	20,36	20,36	20,45	20,48	20,43	20,35	20,36	20,38	20,39	20,38	20,34	20,33	20,32	20,24	20,36	20,42	20,36	20,32	20,40	20,35	20,27	20,41	20,45	20,42	20,29	20,34	20,36	20,31	20,30	20,31	20,34	20,32	20,38	20,45	20,34	20,41	20,39	20,29	20,32	20,33	20,40	20,31	20,37	20,36	20,25	20,26	20,35	20,39	20,38	20,33	20,37	20,32	20,27	20,34	20,42	20,32	20,32	20,27	20,30	20,27	20,24	20,33	20,29	20,42	20,33	20,30	20,36	20,35	20,31	20,33	20,40	20,37	20,38	20,35	20,38	20,30	20,29	20,37	20,29	20,32	20,34	20,31	20,33	20,32	20,29	20,33	20,33	20,32	20,31	20,32	20,35	20,37	20,31	20,33	20,34	20,38	20,38	20,30	20,27	20,30	20,26	20,34	20,31	20,37	20,37	20,28	20,24	20,26	20,36	20,37	20,37	20,39	20,31	20,28	20,19	20,19	20,28	20,31	20,33	20,26	20,20	20,24	20,31	20,26	20,21	20,35	20,32	20,29	20,23	20,33	20,39	20,25	20,17	20,17	20,27	20,26	20,25	20,29	20,34	20,35	20,33	20,28	20,21	20,23	20,22	20,35	20,33	20,37	20,38	20,26	20,20	20,15	20,20	20,27	20,24	20,21	20,27	20,24	20,21	20,22	20,22	20,21	20,22	20,33	20,33	20,33	
20,33	20,33	20,29	20,33	20,38	20,27	20,19	20,24	20,35	20,35	20,35	20,34	20,36	20,40	20,33	20,28	20,36	20,37	20,52	20,54	20,40	20,32	20,32	20,37	20,34	20,27	20,38	20,43	20,42	20,29	20,20	20,34	20,36	20,34	20,33	20,38	20,32	20,24	20,26	20,35	20,41	20,39	20,35	20,40	20,44	20,32	20,29	20,31	20,27	20,25	20,37	20,46	20,42	20,34	20,30	20,23	20,35	20,51	20,35	20,34	20,43	20,42	20,38	20,29	20,29	20,29	20,25	20,31	20,45	20,38	20,47	20,48	20,43	20,42	20,45	20,32	20,42	20,46	20,41	20,34	20,34	20,38	20,35	20,32	20,36	20,33	20,41	20,41	20,44	20,47	20,44	20,40	20,35	20,51	20,40	20,41	20,47	20,41	20,32	20,39	20,42	20,54	20,43	20,34	20,37	20,35	20,36	20,37	20,49	20,49	20,46	20,47	20,37	20,38	20,49	20,46	20,42	20,43	20,43	20,41	20,36	20,47	20,50	20,47	20,41	20,44	20,48	20,47	20,44	20,44	20,43	20,47	20,47	20,46	20,39	20,43	20,42	20,37	20,48	20,45	20,48	20,40	20,35	20,49	20,53	20,53	20,43	20,38	20,44	20,36	20,42	20,41	20,40	20,41	20,42	20,40	20,35	20,37	20,42	20,50	20,49	20,41	20,46	20,49	20,48	20,42	20,42	20,44	20,41	20,48	20,54	20,43	20,43	20,48	20,50	20,53	20,47	20,44	20,43	20,46	20,45	20,47	20,41	20,42	20,50	20,45	20,41	20,42	20,48	20,50	20,41	20,41	20,49	20,49	20,52	20,50	20,42	20,38	20,43	20,53	20,56	20,56	20,49	20,45	20,46	20,43	20,42	20,51	20,54	20,57	20,57	20,56	20,49	20,54	20,54	20,57	20,56	20,54	20,53	20,53	20,56	20,51	20,51	20,55	20,48	20,55	20,55	20,60	20,63	20,58	20,55	20,62	20,55	20,56	20,56	20,56	20,62	20,52	20,51	20,55	20,52	20,45	20,53	20,56	20,52	20,47	20,52	20,62	20,68	20,60	20,57	20,57	20,58	20,64	20,66	20,62	20,60	20,66	20,57	20,59	20,63	20,59	20,57	20,63	20,64	20,60	20,67	20,59	20,62	20,60	20,62	20,61	20,57	20,57	20,60	20,62	20,60	20,56	20,51	20,59	20,60	20,60	20,57	20,68	20,74	20,65	20,61	20,61	20,62	20,62	20,62	20,61	20,56	20,62	20,67	20,64	20,68	20,64	20,62	20,64	20,62	20,60	20,57	20,56	20,62	20,55	20,59	20,64	20,61	20,63	20,57	20,64	20,61	20,64	20,61	20,57	20,65	20,66	20,58	20,66	20,70	20,71	20,59	20,56	20,61	20,57	20,64	20,70	20,63	20,65	20,68	20,64	20,62	20,63	20,62	20,65	20,63	20,63	20,63	20,65	20,67	20,67	20,60	20,61	20,65	20,60	20,62	20,58	20,53	20,61	20,63	20,61	20,62	20,64	20,65	20,58	20,56	20,66	20,59	20,60	20,74	20,66	20,57	20,53	20,66	20,69	20,61	20,64	20,66	20,67	20,63	20,61	20,63	20,58	20,60	20,62	20,57	20,57	20,66	20,62	20,63	20,67	20,69	20,67	20,70	20,71	20,58	20,57	20,59	20,60	20,61	20,56	20,51	20,56	20,62	20,63	20,66	20,65	20,67	20,69	20,63	20,61	20,60	20,59	20,48	20,59	20,61	20,50	20,47	20,49	20,53	20,68	20,68	20,55	20,49	20,44	20,49	20,50	20,52	20,46	20,55	20,52	20,50	20,51	20,45	20,39	20,48	20,60	20,46	20,40	20,40	20,42	20,45	20,49	20,48	20,50	20,48	20,41	20,39	20,40	20,48	20,58	20,50	20,40	20,42	20,47	20,48	20,43	20,41	20,37	20,46	20,46	20,39	20,43	20,50	20,44	20,41	20,50	20,49	20,46	20,42	20,46	20,43	20,40	20,36	20,41	20,43	20,44	20,44	20,41	20,41	20,44	20,47	20,45	20,40	20,34	20,34	20,45	20,45	20,38	20,39	20,34	20,36	20,39	20,43	20,37	20,42	20,35	20,36	20,35	20,37	20,31	20,34	20,40	20,39	20,36	20,35	20,37	20,30	20,31	20,36	20,36	20,36	20,33	20,36	20,37	20,43	20,41	20,38	20,36	20,38	20,32	20,31	20,39	20,39	20,29	20,34	20,47	20,37	20,35	20,34	20,36	20,36	20,37	20,42	20,38	20,30	20,34	20,36	20,34	20,32	20,32	20,29	20,30	20,34	20,34	20,32	20,33	20,38	20,29	20,31	20,34	20,35	20,38	20,38	20,45	20,34	20,33	20,36	20,36	20,39	20,39	20,37	20,25	20,34	20,37	20,28	20,33	20,33	20,31	20,29	20,35	20,33	20,27	20,37	20,41	20,36	20,29	20,28	20,35	20,31	20,27	20,36	20,42	20,34	20,27	20,29	20,38	20,38	20,26	20,27	20,29	20,30	20,40	20,36	20,30	20,29	20,34	20,28	20,15	20,36	20,27	20,28	20,24	20,19	20,27	20,30	20,32	20,25	20,28	20,31	20,28	20,25	20,25	20,45	20,32	20,23	20,31	20,32	20,28	20,34	20,24	20,23	20,28	20,33	20,32	20,20	20,31	20,30	20,23	20,30	20,28	20,31	20,27	20,20	20,18	20,18	20,19	20,26	20,27	20,27	20,21	20,22	20,25	20,23	20,40	20,38	20,35	20,30	20,28	
20,23	20,31	20,32	20,42	20,35	20,28	20,22	20,34	20,33	20,22	20,29	20,27	20,35	20,46	20,39	20,31	20,30	20,40	20,44	20,43	20,30	20,24	20,39	20,44	20,31	20,26	20,32	20,31	20,34	20,30	20,30	20,40	20,37	20,35	20,30	20,32	20,39	20,34	20,40	20,31	20,44	20,48	20,42	20,40	20,39	20,32	20,33	20,34	20,33	20,31	20,37	20,40	20,48	20,35	20,29	20,26	20,42	20,45	20,34	20,32	20,39	20,45	20,38	20,39	20,32	20,23	20,33	20,34	20,46	20,37	20,33	20,41	20,43	20,46	20,43	20,37	20,44	20,39	20,33	20,36	20,39	20,39	20,37	20,36	20,38	20,32	20,37	20,39	20,41	20,48	20,44	20,36	20,35	20,36	20,41	20,40	20,40	20,38	20,29	20,34	20,42	20,51	20,49	20,46	20,34	20,33	20,34	20,40	20,40	20,51	20,42	20,37	20,36	20,43	20,52	20,42	20,39	20,36	20,31	20,36	20,45	20,42	20,48	20,41	20,41	20,48	20,44	20,43	20,39	20,42	20,37	20,45	20,49	20,50	20,45	20,43	20,39	20,48	20,45	20,44	20,44	20,40	20,41	20,51	20,48	20,55	20,44	20,39	20,40	20,38	20,43	20,43	20,42	20,43	20,45	20,53	20,39	20,42	20,41	20,51	20,48	20,41	20,48	20,51	20,50	20,40	20,36	20,46	20,47	20,48	20,46	20,44	20,41	20,50	20,50	20,51	20,44	20,42	20,42	20,36	20,43	20,45	20,51	20,45	20,47	20,43	20,42	20,49	20,50	20,50	20,46	20,45	20,38	20,36	20,48	20,57	20,48	20,42	20,49	20,52	20,48	20,47	20,49	20,54	20,52	20,46	20,44	20,41	20,48	20,55	20,52	20,50	20,51	20,56	20,48	20,54	20,57	20,51	20,54	20,54	20,52	20,47	20,49	20,55	20,46	20,48	20,58	20,57	20,65	20,61	20,50	20,55	20,55	20,53	20,49	20,55	20,60	20,53	20,54	20,63	20,51	20,43	20,58	20,61	20,58	20,58	20,55	20,56	20,58	20,64	20,66	20,64	20,57	20,57	20,56	20,61	20,62	20,58	20,61	20,61	20,58	20,58	20,63	20,63	20,62	20,64	20,64	20,65	20,67	20,62	20,69	20,61	20,59	20,62	20,63	20,67	20,64	20,54	20,51	20,54	20,62	20,67	20,61	20,66	20,73	20,61	20,63	20,63	20,62	20,68	20,62	20,59	20,66	20,61	20,66	20,64	20,69	20,62	20,60	20,58	20,65	20,63	20,60	20,60	20,61	20,61	20,62	20,63	20,66	20,64	20,56	20,64	20,63	20,56	20,65	20,64	20,66	20,59	20,57	20,65	20,62	20,76	20,71	20,61	20,59	20,62	20,63	20,73	20,66	20,54	20,57	20,61	20,58	20,64	20,76	20,72	20,69	20,64	20,61	20,66	20,71	20,69	20,57	20,52	20,58	20,59	20,59	20,60	20,64	20,65	20,64	20,63	20,65	20,63	20,65	20,62	20,61	20,64	20,61	20,58	20,70	20,66	20,58	20,60	20,63	20,75	20,66	20,57	20,64	20,72	20,67	20,56	20,63	20,59	20,56	20,57	20,56	20,52	20,64	20,59	20,56	20,55	20,59	20,61	20,63	20,62	20,56	20,62	20,67	20,62	20,58	20,58	20,55	20,60	20,59	20,55	20,64	20,76	20,65	20,63	20,60	20,52	20,56	20,59	20,53	20,61	20,55	20,49	20,49	20,49	20,43	20,54	20,62	20,54	20,49	20,46	20,50	20,53	20,48	20,43	20,51	20,51	20,52	20,53	20,48	20,43	20,49	20,56	20,54	20,46	20,38	20,40	20,43	20,50	20,52	20,52	20,56	20,51	20,45	20,41	20,42	20,46	20,45	20,45	20,47	20,43	20,46	20,48	20,42	20,38	20,45	20,43	20,43	20,40	20,44	20,45	20,47	20,42	20,46	20,42	20,42	20,36	20,45	20,49	20,43	20,45	20,44	20,39	20,35	20,34	20,39	20,37	20,41	20,45	20,42	20,37	20,44	20,42	20,38	20,32	20,42	20,43	20,36	20,39	20,44	20,39	20,36	20,36	20,41	20,41	20,34	20,33	20,39	20,29	20,33	20,38	20,32	20,32	20,29	20,33	20,30	20,35	20,31	20,33	20,35	20,38	20,33	20,38	20,34	20,39	20,37	20,37	20,30	20,35	20,36	20,35	20,38	20,44	20,43	20,33	20,32	20,29	20,35	20,39	20,46	20,39	20,30	20,32	20,32	20,39	20,38	20,39	20,33	20,27	20,43	20,51	20,36	20,35	20,36	20,35	20,32	20,32	20,37	20,34	20,35	20,42	20,38	20,34	20,34	20,36	20,30	20,38	20,38	20,23	20,23	20,34	20,31	20,27	20,35	20,24	20,25	20,32	20,34	20,31	20,40	20,43	20,32	20,30	20,28	20,34	20,31	20,29	20,39	20,41	20,35	20,32	20,29	20,39	20,31	20,26	20,30	20,32	20,24	20,31	20,30	20,33	20,31	20,30	20,29	20,18	20,31	20,36	20,28	20,23	20,29	20,36	20,33	20,28	20,31	20,35	20,38	20,37	20,36	20,27	20,38	20,42	20,38	20,30	20,25	20,29	20,23	20,19	20,17	20,21	20,37	20,40	20,24	20,29	20,31	20,23	20,36	20,25	20,27	20,24	20,22	20,27	20,22	20,20	20,25	20,29	20,28	20,17	20,20	20,25	20,26	20,32	20,35	20,25	20,24	20,27	
20,22	20,30	20,30	20,23	20,30	20,30	20,23	20,26	20,41	20,29	20,28	20,31	20,29	20,31	20,41	20,35	20,24	20,37	20,41	20,39	20,29	20,23	20,32	20,38	20,33	20,28	20,24	20,19	20,28	20,36	20,36	20,51	20,46	20,27	20,21	20,22	20,42	20,39	20,37	20,45	20,40	20,40	20,43	20,42	20,39	20,35	20,36	20,32	20,32	20,35	20,37	20,32	20,41	20,36	20,29	20,34	20,48	20,44	20,36	20,35	20,37	20,33	20,32	20,35	20,38	20,29	20,35	20,44	20,39	20,30	20,27	20,33	20,37	20,45	20,40	20,33	20,43	20,42	20,32	20,40	20,43	20,41	20,41	20,40	20,38	20,30	20,29	20,34	20,36	20,37	20,44	20,34	20,33	20,30	20,24	20,35	20,38	20,37	20,34	20,34	20,46	20,46	20,41	20,41	20,34	20,29	20,36	20,39	20,38	20,40	20,43	20,40	20,35	20,50	20,60	20,41	20,39	20,39	20,31	20,35	20,46	20,40	20,41	20,42	20,38	20,44	20,41	20,42	20,45	20,43	20,42	20,44	20,44	20,46	20,43	20,37	20,34	20,42	20,36	20,40	20,45	20,43	20,49	20,43	20,43	20,50	20,43	20,41	20,41	20,39	20,41	20,47	20,48	20,43	20,48	20,48	20,36	20,38	20,49	20,50	20,48	20,43	20,40	20,46	20,40	20,36	20,41	20,49	20,52	20,44	20,39	20,35	20,33	20,36	20,48	20,52	20,40	20,41	20,44	20,34	20,37	20,47	20,53	20,51	20,46	20,41	20,41	20,56	20,52	20,46	20,43	20,44	20,38	20,42	20,43	20,53	20,55	20,47	20,53	20,51	20,47	20,50	20,43	20,50	20,46	20,46	20,55	20,49	20,46	20,46	20,51	20,50	20,47	20,55	20,55	20,55	20,59	20,50	20,59	20,62	20,47	20,44	20,53	20,55	20,59	20,60	20,60	20,62	20,58	20,56	20,55	20,52	20,51	20,52	20,47	20,55	20,55	20,51	20,55	20,61	20,55	20,45	20,51	20,61	20,54	20,51	20,61	20,59	20,54	20,68	20,66	20,59	20,57	20,57	20,56	20,53	20,58	20,63	20,63	20,60	20,59	20,60	20,61	20,67	20,65	20,64	20,58	20,52	20,58	20,57	20,60	20,64	20,63	20,72	20,68	20,61	20,73	20,63	20,50	20,58	20,70	20,71	20,62	20,63	20,67	20,59	20,64	20,65	20,61	20,70	20,61	20,63	20,67	20,66	20,64	20,62	20,61	20,60	20,65	20,68	20,65	20,65	20,62	20,65	20,64	20,62	20,62	20,66	20,63	20,63	20,59	20,61	20,68	20,66	20,65	20,65	20,68	20,61	20,61	20,69	20,59	20,70	20,72	20,65	20,68	20,64	20,65	20,71	20,64	20,53	20,54	20,61	20,54	20,61	20,75	20,71	20,73	20,68	20,58	20,66	20,72	20,75	20,63	20,59	20,65	20,67	20,64	20,63	20,69	20,66	20,67	20,79	20,66	20,71	20,64	20,62	20,72	20,67	20,62	20,54	20,66	20,64	20,55	20,59	20,64	20,68	20,68	20,58	20,63	20,72	20,72	20,63	20,60	20,63	20,61	20,57	20,55	20,57	20,63	20,63	20,62	20,56	20,60	20,63	20,67	20,58	20,55	20,71	20,73	20,69	20,59	20,61	20,54	20,58	20,63	20,58	20,67	20,75	20,67	20,53	20,52	20,61	20,59	20,59	20,53	20,58	20,59	20,55	20,42	20,46	20,51	20,50	20,56	20,54	20,46	20,54	20,55	20,50	20,52	20,45	20,52	20,53	20,52	20,49	20,50	20,54	20,55	20,53	20,51	20,43	20,46	20,46	20,46	20,45	20,50	20,51	20,50	20,47	20,46	20,42	20,39	20,38	20,44	20,44	20,47	20,46	20,44	20,48	20,42	20,34	20,40	20,42	20,33	20,40	20,35	20,45	20,45	20,45	20,32	20,38	20,41	20,36	20,35	20,45	20,43	20,45	20,42	20,42	20,40	20,38	20,43	20,44	20,39	20,38	20,37	20,35	20,43	20,48	20,41	20,35	20,39	20,42	20,38	20,41	20,47	20,36	20,31	20,29	20,43	20,40	20,29	20,30	20,39	20,34	20,35	20,33	20,27	20,30	20,30	20,36	20,38	20,33	20,31	20,27	20,27	20,36	20,36	20,33	20,34	20,34	20,35	20,36	20,27	20,27	20,28	20,28	20,32	20,39	20,37	20,25	20,25	20,37	20,41	20,40	20,34	20,47	20,36	20,31	20,34	20,36	20,41	20,37	20,28	20,27	20,40	20,47	20,43	20,33	20,30	20,35	20,36	20,39	20,40	20,30	20,29	20,34	20,40	20,35	20,38	20,36	20,28	20,29	20,33	20,22	20,25	20,31	20,35	20,31	20,34	20,24	20,30	20,34	20,27	20,30	20,43	20,41	20,32	20,27	20,23	20,28	20,32	20,22	20,33	20,41	20,32	20,30	20,33	20,34	20,41	20,28	20,28	20,31	20,26	20,29	20,29	20,28	20,41	20,35	20,40	20,38	20,32	20,24	20,27	20,32	20,23	20,24	20,34	20,39	20,32	20,35	20,35	20,36	20,42	20,36	20,36	20,33	20,39	20,38	20,31	20,25	20,27	20,24	20,26	20,16	20,26	20,42	20,30	20,33	20,20	20,30	20,33	20,30	20,32	20,30	20,24	20,33	20,31	20,28	20,34	20,29	20,27	20,26	20,18	20,15	20,26	20,25	20,28	20,27	20,25	20,28	
20,25	20,31	20,33	20,23	20,28	20,37	20,33	20,25	20,38	20,44	20,41	20,35	20,30	20,36	20,42	20,36	20,26	20,27	20,43	20,50	20,36	20,28	20,39	20,38	20,35	20,33	20,36	20,35	20,31	20,38	20,38	20,49	20,42	20,34	20,29	20,28	20,34	20,36	20,28	20,41	20,44	20,40	20,41	20,35	20,41	20,31	20,30	20,33	20,33	20,35	20,36	20,35	20,37	20,35	20,31	20,33	20,41	20,37	20,34	20,34	20,38	20,31	20,34	20,34	20,24	20,33	20,39	20,43	20,41	20,34	20,32	20,36	20,40	20,36	20,32	20,31	20,46	20,42	20,31	20,37	20,44	20,42	20,34	20,45	20,44	20,31	20,30	20,30	20,37	20,37	20,42	20,35	20,36	20,26	20,29	20,39	20,38	20,35	20,37	20,42	20,51	20,48	20,36	20,36	20,33	20,41	20,41	20,40	20,34	20,39	20,44	20,48	20,35	20,44	20,51	20,44	20,37	20,44	20,42	20,42	20,38	20,41	20,44	20,44	20,36	20,45	20,38	20,36	20,43	20,41	20,40	20,45	20,43	20,49	20,43	20,40	20,37	20,40	20,32	20,45	20,53	20,53	20,49	20,52	20,47	20,48	20,49	20,53	20,44	20,40	20,40	20,39	20,44	20,43	20,53	20,49	20,39	20,38	20,44	20,49	20,38	20,39	20,45	20,43	20,37	20,39	20,41	20,52	20,45	20,38	20,38	20,39	20,33	20,36	20,42	20,45	20,38	20,51	20,47	20,45	20,45	20,42	20,52	20,49	20,43	20,43	20,46	20,41	20,46	20,43	20,37	20,41	20,35	20,47	20,54	20,58	20,62	20,55	20,47	20,55	20,56	20,61	20,49	20,48	20,43	20,44	20,57	20,50	20,46	20,46	20,54	20,56	20,51	20,54	20,56	20,58	20,60	20,55	20,57	20,59	20,57	20,53	20,58	20,60	20,59	20,57	20,57	20,63	20,61	20,55	20,56	20,61	20,59	20,65	20,55	20,59	20,60	20,50	20,50	20,64	20,55	20,50	20,55	20,60	20,57	20,54	20,60	20,62	20,58	20,60	20,62	20,56	20,55	20,60	20,65	20,67	20,65	20,68	20,65	20,54	20,57	20,60	20,65	20,61	20,61	20,66	20,61	20,59	20,58	20,58	20,57	20,59	20,59	20,60	20,63	20,64	20,62	20,61	20,60	20,68	20,73	20,70	20,57	20,65	20,76	20,69	20,66	20,65	20,64	20,66	20,66	20,65	20,67	20,67	20,71	20,70	20,66	20,65	20,69	20,71	20,70	20,67	20,66	20,69	20,65	20,59	20,61	20,63	20,66	20,62	20,61	20,65	20,71	20,66	20,65	20,64	20,69	20,64	20,71	20,77	20,71	20,63	20,63	20,63	20,72	20,70	20,72	20,71	20,65	20,60	20,62	20,59	20,60	20,56	20,71	20,68	20,66	20,66	20,62	20,68	20,75	20,74	20,67	20,63	20,64	20,67	20,64	20,64	20,71	20,64	20,58	20,66	20,66	20,56	20,58	20,60	20,68	20,68	20,66	20,59	20,64	20,64	20,60	20,64	20,64	20,62	20,61	20,60	20,65	20,73	20,69	20,62	20,62	20,64	20,67	20,58	20,58	20,54	20,64	20,62	20,64	20,67	20,68	20,69	20,71	20,62	20,56	20,69	20,71	20,62	20,54	20,55	20,59	20,64	20,64	20,63	20,61	20,64	20,67	20,63	20,60	20,62	20,60	20,54	20,57	20,54	20,52	20,58	20,57	20,49	20,53	20,59	20,55	20,51	20,53	20,58	20,61	20,52	20,54	20,49	20,54	20,55	20,58	20,52	20,42	20,42	20,46	20,40	20,49	20,52	20,50	20,50	20,48	20,52	20,50	20,46	20,47	20,48	20,42	20,39	20,43	20,46	20,42	20,44	20,43	20,47	20,43	20,41	20,42	20,42	20,47	20,48	20,37	20,33	20,36	20,39	20,47	20,43	20,39	20,38	20,45	20,37	20,37	20,39	20,41	20,43	20,43	20,48	20,46	20,39	20,36	20,37	20,35	20,30	20,33	20,34	20,38	20,48	20,50	20,41	20,42	20,35	20,35	20,43	20,41	20,41	20,36	20,33	20,43	20,38	20,24	20,27	20,36	20,32	20,32	20,39	20,34	20,32	20,32	20,35	20,37	20,32	20,32	20,34	20,29	20,31	20,39	20,45	20,35	20,41	20,32	20,35	20,38	20,27	20,30	20,34	20,36	20,34	20,30	20,31	20,29	20,38	20,45	20,41	20,40	20,38	20,39	20,29	20,29	20,34	20,31	20,31	20,33	20,29	20,39	20,35	20,30	20,34	20,31	20,38	20,31	20,36	20,40	20,36	20,28	20,36	20,36	20,34	20,32	20,24	20,27	20,35	20,35	20,29	20,34	20,28	20,30	20,33	20,34	20,19	20,33	20,36	20,30	20,37	20,41	20,37	20,32	20,32	20,20	20,16	20,26	20,27	20,26	20,39	20,36	20,32	20,37	20,38	20,33	20,27	20,23	20,25	20,28	20,39	20,34	20,27	20,34	20,42	20,26	20,32	20,37	20,25	20,24	20,26	20,24	20,19	20,25	20,35	20,36	20,32	20,27	20,29	20,35	20,28	20,36	20,30	20,26	20,38	20,33	20,25	20,29	20,25	20,29	20,22	20,19	20,35	20,35	20,36	20,28	20,26	20,27	20,32	20,34	20,26	20,23	20,22	20,26	20,28	20,38	20,32	20,24	20,27	20,28	20,30	20,22	20,23	20,25	20,26	20,29	20,33	
20,27	20,19	20,25	20,25	20,24	20,32	20,35	20,31	20,36	20,42	20,44	20,29	20,24	20,33	20,32	20,31	20,28	20,27	20,35	20,45	20,41	20,35	20,36	20,49	20,37	20,33	20,47	20,34	20,31	20,35	20,31	20,46	20,49	20,33	20,41	20,39	20,36	20,41	20,32	20,33	20,41	20,44	20,34	20,30	20,44	20,33	20,25	20,34	20,34	20,32	20,28	20,29	20,39	20,32	20,34	20,39	20,40	20,36	20,31	20,31	20,30	20,29	20,36	20,39	20,29	20,28	20,35	20,45	20,44	20,38	20,41	20,48	20,34	20,37	20,37	20,36	20,39	20,48	20,29	20,33	20,43	20,39	20,34	20,31	20,40	20,33	20,39	20,35	20,36	20,34	20,45	20,42	20,30	20,36	20,37	20,42	20,40	20,38	20,37	20,33	20,44	20,44	20,36	20,35	20,30	20,42	20,41	20,42	20,40	20,38	20,41	20,47	20,44	20,45	20,58	20,40	20,41	20,48	20,40	20,34	20,31	20,38	20,42	20,55	20,43	20,47	20,49	20,38	20,39	20,37	20,30	20,48	20,52	20,50	20,41	20,38	20,37	20,44	20,35	20,41	20,43	20,43	20,45	20,46	20,48	20,44	20,39	20,45	20,41	20,42	20,45	20,38	20,40	20,39	20,50	20,47	20,41	20,45	20,43	20,48	20,43	20,35	20,42	20,46	20,33	20,32	20,43	20,53	20,51	20,44	20,41	20,42	20,45	20,43	20,47	20,41	20,33	20,43	20,46	20,44	20,49	20,47	20,50	20,50	20,47	20,47	20,49	20,47	20,34	20,36	20,33	20,40	20,38	20,38	20,52	20,57	20,54	20,55	20,47	20,55	20,58	20,56	20,55	20,53	20,49	20,46	20,55	20,52	20,47	20,45	20,51	20,62	20,56	20,55	20,53	20,55	20,55	20,56	20,57	20,61	20,57	20,53	20,56	20,55	20,52	20,48	20,50	20,58	20,62	20,62	20,59	20,61	20,58	20,64	20,55	20,54	20,63	20,59	20,53	20,60	20,53	20,48	20,61	20,62	20,55	20,55	20,62	20,63	20,59	20,61	20,59	20,65	20,70	20,67	20,68	20,70	20,71	20,72	20,68	20,61	20,61	20,64	20,67	20,67	20,59	20,67	20,68	20,59	20,68	20,62	20,64	20,67	20,55	20,56	20,63	20,66	20,69	20,64	20,61	20,62	20,67	20,76	20,66	20,69	20,82	20,71	20,57	20,65	20,66	20,65	20,68	20,71	20,70	20,69	20,71	20,64	20,70	20,69	20,67	20,72	20,65	20,61	20,68	20,70	20,64	20,62	20,66	20,66	20,65	20,64	20,62	20,64	20,73	20,70	20,66	20,69	20,67	20,72	20,77	20,76	20,69	20,70	20,64	20,59	20,65	20,64	20,65	20,63	20,65	20,73	20,66	20,54	20,57	20,65	20,74	20,74	20,64	20,62	20,64	20,74	20,73	20,72	20,71	20,65	20,62	20,68	20,64	20,64	20,64	20,65	20,61	20,57	20,57	20,50	20,59	20,58	20,64	20,68	20,66	20,67	20,65	20,72	20,65	20,63	20,67	20,62	20,60	20,59	20,63	20,67	20,66	20,61	20,69	20,69	20,61	20,52	20,58	20,66	20,64	20,66	20,61	20,73	20,71	20,61	20,70	20,73	20,57	20,64	20,62	20,65	20,62	20,59	20,62	20,67	20,61	20,54	20,53	20,64	20,65	20,61	20,66	20,59	20,58	20,55	20,55	20,58	20,53	20,48	20,55	20,53	20,52	20,58	20,56	20,49	20,50	20,53	20,53	20,59	20,47	20,48	20,52	20,53	20,53	20,53	20,46	20,40	20,46	20,49	20,46	20,49	20,47	20,48	20,51	20,51	20,48	20,47	20,45	20,48	20,43	20,49	20,52	20,52	20,46	20,42	20,46	20,43	20,40	20,43	20,41	20,37	20,46	20,42	20,38	20,36	20,42	20,38	20,39	20,42	20,45	20,43	20,47	20,42	20,40	20,42	20,38	20,38	20,36	20,40	20,42	20,35	20,35	20,40	20,30	20,31	20,39	20,35	20,38	20,35	20,38	20,44	20,38	20,38	20,33	20,41	20,50	20,43	20,43	20,42	20,44	20,40	20,37	20,31	20,31	20,31	20,32	20,37	20,37	20,35	20,44	20,46	20,36	20,35	20,29	20,34	20,31	20,28	20,34	20,47	20,42	20,43	20,40	20,28	20,29	20,28	20,24	20,31	20,41	20,36	20,28	20,33	20,38	20,38	20,45	20,43	20,40	20,37	20,38	20,36	20,29	20,31	20,28	20,28	20,36	20,28	20,39	20,38	20,29	20,36	20,38	20,36	20,35	20,31	20,31	20,39	20,29	20,33	20,45	20,36	20,31	20,24	20,19	20,31	20,37	20,34	20,32	20,25	20,34	20,35	20,39	20,28	20,24	20,34	20,33	20,38	20,38	20,34	20,30	20,29	20,30	20,25	20,27	20,36	20,35	20,36	20,30	20,22	20,37	20,36	20,24	20,17	20,20	20,27	20,23	20,32	20,37	20,29	20,28	20,28	20,18	20,19	20,28	20,37	20,32	20,29	20,21	20,23	20,23	20,28	20,33	20,34	20,38	20,28	20,34	20,31	20,31	20,27	20,32	20,44	20,29	20,21	20,29	20,22	20,25	20,19	20,25	20,25	20,27	20,31	20,34	20,30	20,32	20,38	20,38	20,33	20,21	20,21	20,29	20,27	20,34	20,33	20,29	20,23	20,28	20,38	20,27	20,28	20,33	20,24	20,24	20,32	
20,24	20,25	20,18	20,24	20,26	20,34	20,35	20,30	20,34	20,46	20,33	20,24	20,23	20,41	20,34	20,28	20,23	20,31	20,29	20,30	20,30	20,33	20,33	20,50	20,43	20,31	20,40	20,31	20,28	20,37	20,31	20,45	20,41	20,36	20,41	20,43	20,43	20,36	20,31	20,31	20,35	20,37	20,31	20,22	20,36	20,32	20,28	20,28	20,32	20,29	20,26	20,29	20,44	20,39	20,38	20,41	20,29	20,30	20,28	20,29	20,24	20,35	20,33	20,41	20,31	20,24	20,28	20,35	20,39	20,48	20,44	20,46	20,30	20,32	20,32	20,35	20,42	20,45	20,35	20,33	20,43	20,32	20,37	20,32	20,30	20,31	20,33	20,33	20,41	20,45	20,38	20,40	20,35	20,35	20,46	20,45	20,37	20,35	20,27	20,34	20,40	20,41	20,38	20,38	20,32	20,41	20,39	20,39	20,38	20,34	20,37	20,34	20,42	20,45	20,47	20,42	20,36	20,44	20,44	20,39	20,37	20,44	20,39	20,40	20,46	20,45	20,50	20,41	20,31	20,36	20,30	20,36	20,51	20,43	20,37	20,41	20,39	20,44	20,38	20,33	20,33	20,31	20,40	20,42	20,43	20,39	20,42	20,47	20,37	20,36	20,45	20,34	20,37	20,39	20,40	20,48	20,43	20,47	20,46	20,47	20,47	20,42	20,43	20,40	20,30	20,29	20,35	20,48	20,52	20,43	20,34	20,36	20,49	20,48	20,46	20,46	20,35	20,37	20,34	20,35	20,43	20,42	20,53	20,46	20,45	20,50	20,45	20,44	20,43	20,43	20,46	20,46	20,45	20,41	20,44	20,57	20,47	20,43	20,43	20,49	20,53	20,48	20,50	20,51	20,46	20,42	20,46	20,50	20,53	20,53	20,55	20,57	20,54	20,58	20,59	20,57	20,54	20,56	20,65	20,57	20,51	20,54	20,55	20,54	20,55	20,56	20,54	20,55	20,64	20,64	20,63	20,61	20,58	20,58	20,57	20,54	20,54	20,56	20,58	20,63	20,55	20,53	20,62	20,62	20,64	20,61	20,56	20,62	20,60	20,60	20,66	20,66	20,69	20,66	20,68	20,74	20,71	20,73	20,69	20,62	20,60	20,61	20,63	20,66	20,67	20,70	20,63	20,58	20,67	20,68	20,69	20,69	20,58	20,57	20,71	20,68	20,58	20,55	20,56	20,60	20,62	20,70	20,65	20,70	20,76	20,68	20,64	20,64	20,69	20,67	20,65	20,72	20,75	20,71	20,68	20,62	20,62	20,70	20,66	20,66	20,68	20,62	20,73	20,75	20,72	20,68	20,64	20,70	20,71	20,70	20,66	20,67	20,76	20,71	20,65	20,70	20,72	20,67	20,70	20,72	20,71	20,76	20,71	20,61	20,65	20,67	20,62	20,65	20,68	20,71	20,65	20,56	20,59	20,67	20,73	20,75	20,67	20,65	20,63	20,64	20,70	20,69	20,62	20,70	20,69	20,66	20,66	20,63	20,60	20,63	20,69	20,67	20,60	20,61	20,61	20,58	20,62	20,66	20,59	20,67	20,70	20,66	20,65	20,70	20,70	20,63	20,63	20,65	20,66	20,65	20,66	20,64	20,66	20,64	20,53	20,52	20,59	20,70	20,68	20,59	20,60	20,64	20,69	20,62	20,64	20,69	20,65	20,62	20,59	20,61	20,62	20,58	20,64	20,66	20,66	20,62	20,56	20,65	20,60	20,55	20,61	20,49	20,56	20,59	20,52	20,53	20,61	20,49	20,49	20,48	20,56	20,56	20,58	20,54	20,49	20,52	20,59	20,58	20,47	20,50	20,45	20,50	20,56	20,53	20,54	20,45	20,52	20,51	20,43	20,45	20,37	20,49	20,51	20,44	20,42	20,42	20,46	20,47	20,50	20,45	20,48	20,55	20,45	20,46	20,48	20,42	20,41	20,41	20,44	20,32	20,47	20,40	20,39	20,43	20,47	20,42	20,34	20,39	20,46	20,35	20,45	20,43	20,44	20,47	20,44	20,38	20,42	20,39	20,45	20,39	20,41	20,47	20,39	20,31	20,37	20,42	20,47	20,42	20,39	20,40	20,42	20,44	20,33	20,33	20,44	20,43	20,39	20,40	20,44	20,35	20,36	20,41	20,38	20,29	20,30	20,32	20,38	20,35	20,38	20,45	20,36	20,33	20,32	20,32	20,32	20,32	20,36	20,39	20,32	20,40	20,49	20,36	20,25	20,28	20,29	20,32	20,37	20,34	20,32	20,36	20,37	20,33	20,35	20,43	20,46	20,41	20,33	20,40	20,38	20,38	20,38	20,35	20,38	20,31	20,38	20,35	20,33	20,41	20,42	20,46	20,42	20,31	20,30	20,40	20,38	20,33	20,32	20,35	20,37	20,36	20,27	20,27	20,19	20,23	20,32	20,35	20,29	20,31	20,37	20,35	20,23	20,30	20,34	20,32	20,32	20,38	20,27	20,26	20,25	20,31	20,29	20,34	20,34	20,34	20,31	20,23	20,27	20,31	20,28	20,30	20,24	20,20	20,26	20,35	20,30	20,28	20,27	20,30	20,22	20,25	20,26	20,29	20,38	20,29	20,21	20,24	20,31	20,31	20,33	20,31	20,36	20,27	20,30	20,37	20,37	20,30	20,29	20,38	20,30	20,26	20,27	20,29	20,28	20,29	20,34	20,31	20,26	20,31	20,27	20,25	20,28	20,32	20,30	20,29	20,24	20,24	20,26	20,29	20,26	20,23	20,24	20,25	20,31	20,31	20,27	20,21	20,32	20,27	20,21	20,25	
20,26	20,36	20,26	20,24	20,23	20,29	20,33	20,29	20,28	20,37	20,29	20,15	20,22	20,36	20,32	20,26	20,21	20,31	20,38	20,38	20,29	20,30	20,33	20,42	20,38	20,25	20,42	20,43	20,31	20,34	20,33	20,44	20,36	20,31	20,38	20,45	20,35	20,31	20,29	20,28	20,37	20,31	20,32	20,28	20,36	20,32	20,29	20,37	20,39	20,30	20,26	20,31	20,32	20,38	20,32	20,35	20,31	20,29	20,37	20,31	20,29	20,34	20,38	20,38	20,32	20,29	20,28	20,28	20,32	20,39	20,44	20,45	20,37	20,37	20,34	20,35	20,44	20,42	20,34	20,37	20,36	20,25	20,31	20,40	20,42	20,38	20,31	20,32	20,37	20,41	20,42	20,38	20,39	20,45	20,42	20,48	20,41	20,37	20,28	20,28	20,32	20,33	20,36	20,31	20,38	20,46	20,37	20,38	20,39	20,43	20,42	20,35	20,35	20,44	20,44	20,39	20,35	20,39	20,35	20,35	20,40	20,48	20,44	20,37	20,41	20,45	20,48	20,43	20,30	20,34	20,31	20,36	20,39	20,40	20,39	20,45	20,36	20,39	20,42	20,45	20,37	20,36	20,36	20,34	20,40	20,38	20,33	20,42	20,47	20,39	20,44	20,31	20,29	20,43	20,48	20,51	20,41	20,39	20,42	20,49	20,46	20,40	20,52	20,45	20,35	20,32	20,38	20,44	20,49	20,43	20,34	20,33	20,48	20,47	20,44	20,43	20,31	20,42	20,48	20,41	20,48	20,42	20,46	20,45	20,36	20,45	20,46	20,50	20,43	20,48	20,51	20,55	20,48	20,48	20,52	20,58	20,52	20,41	20,46	20,46	20,47	20,47	20,44	20,48	20,48	20,42	20,48	20,52	20,56	20,62	20,57	20,54	20,44	20,57	20,61	20,51	20,55	20,51	20,59	20,60	20,49	20,53	20,58	20,57	20,59	20,57	20,54	20,51	20,56	20,57	20,59	20,62	20,56	20,60	20,59	20,64	20,56	20,47	20,51	20,56	20,62	20,61	20,63	20,66	20,61	20,62	20,60	20,64	20,65	20,60	20,60	20,59	20,63	20,64	20,63	20,62	20,64	20,76	20,75	20,65	20,56	20,59	20,58	20,66	20,68	20,70	20,68	20,63	20,72	20,67	20,64	20,72	20,65	20,69	20,72	20,67	20,64	20,57	20,57	20,61	20,63	20,64	20,62	20,70	20,68	20,65	20,67	20,73	20,76	20,71	20,66	20,72	20,67	20,62	20,66	20,64	20,65	20,66	20,68	20,70	20,69	20,64	20,66	20,70	20,73	20,70	20,71	20,68	20,70	20,70	20,68	20,69	20,72	20,71	20,71	20,70	20,70	20,67	20,67	20,64	20,69	20,73	20,63	20,61	20,68	20,65	20,66	20,61	20,66	20,66	20,70	20,66	20,68	20,68	20,71	20,72	20,67	20,64	20,67	20,69	20,68	20,77	20,59	20,60	20,73	20,70	20,69	20,64	20,65	20,67	20,64	20,64	20,65	20,68	20,66	20,58	20,59	20,68	20,68	20,73	20,78	20,69	20,59	20,61	20,70	20,71	20,69	20,71	20,69	20,66	20,68	20,63	20,63	20,60	20,59	20,66	20,63	20,64	20,75	20,67	20,66	20,64	20,70	20,68	20,63	20,71	20,63	20,63	20,64	20,64	20,58	20,62	20,65	20,65	20,70	20,63	20,61	20,62	20,62	20,57	20,53	20,53	20,59	20,59	20,55	20,55	20,61	20,56	20,54	20,52	20,55	20,56	20,56	20,59	20,54	20,55	20,58	20,51	20,52	20,50	20,50	20,50	20,53	20,57	20,60	20,50	20,50	20,52	20,50	20,47	20,41	20,45	20,56	20,49	20,45	20,48	20,47	20,46	20,50	20,43	20,39	20,49	20,48	20,39	20,44	20,41	20,43	20,40	20,42	20,42	20,47	20,40	20,40	20,45	20,49	20,39	20,29	20,32	20,49	20,39	20,47	20,46	20,31	20,44	20,45	20,45	20,41	20,43	20,40	20,35	20,45	20,40	20,36	20,38	20,38	20,35	20,45	20,43	20,38	20,45	20,44	20,50	20,36	20,32	20,37	20,47	20,49	20,37	20,27	20,36	20,37	20,37	20,42	20,28	20,24	20,34	20,36	20,35	20,30	20,39	20,41	20,34	20,46	20,36	20,33	20,38	20,37	20,36	20,39	20,35	20,37	20,43	20,37	20,33	20,35	20,36	20,33	20,37	20,37	20,33	20,33	20,34	20,37	20,30	20,31	20,35	20,30	20,40	20,47	20,39	20,37	20,38	20,42	20,21	20,29	20,34	20,32	20,35	20,40	20,44	20,47	20,30	20,33	20,38	20,34	20,34	20,27	20,28	20,34	20,30	20,37	20,38	20,26	20,25	20,28	20,33	20,34	20,35	20,39	20,27	20,22	20,26	20,29	20,34	20,39	20,39	20,29	20,22	20,26	20,22	20,31	20,26	20,29	20,27	20,28	20,27	20,20	20,30	20,28	20,30	20,25	20,23	20,25	20,36	20,26	20,24	20,28	20,32	20,30	20,37	20,26	20,23	20,32	20,21	20,26	20,27	20,30	20,29	20,32	20,28	20,30	20,28	20,34	20,33	20,30	20,25	20,28	20,32	20,24	20,21	20,29	20,30	20,27	20,33	20,37	20,36	20,29	20,29	20,29	20,18	20,27	20,34	20,32	20,31	20,23	20,27	20,22	20,32	20,24	20,27	20,25	20,20	20,21	20,21	20,26	20,30	20,23	20,25	20,10	20,12	
20,34	20,36	20,28	20,24	20,24	20,28	20,37	20,36	20,27	20,33	20,34	20,29	20,31	20,35	20,33	20,34	20,34	20,25	20,40	20,44	20,31	20,33	20,39	20,39	20,35	20,22	20,36	20,41	20,34	20,34	20,34	20,53	20,45	20,24	20,24	20,36	20,38	20,31	20,35	20,40	20,44	20,41	20,30	20,29	20,30	20,31	20,28	20,34	20,32	20,33	20,34	20,34	20,37	20,36	20,32	20,29	20,33	20,28	20,31	20,40	20,31	20,34	20,43	20,42	20,33	20,35	20,32	20,32	20,31	20,28	20,38	20,38	20,34	20,34	20,30	20,36	20,44	20,46	20,42	20,43	20,39	20,27	20,27	20,41	20,44	20,35	20,34	20,41	20,40	20,37	20,50	20,47	20,47	20,46	20,43	20,50	20,53	20,45	20,38	20,42	20,40	20,36	20,34	20,41	20,45	20,50	20,41	20,41	20,40	20,43	20,45	20,39	20,42	20,46	20,49	20,42	20,35	20,35	20,41	20,36	20,35	20,47	20,47	20,37	20,29	20,45	20,47	20,49	20,44	20,40	20,36	20,40	20,44	20,44	20,44	20,42	20,39	20,33	20,43	20,46	20,45	20,42	20,41	20,41	20,45	20,40	20,43	20,43	20,41	20,49	20,51	20,42	20,32	20,38	20,51	20,49	20,40	20,39	20,41	20,43	20,45	20,34	20,41	20,51	20,41	20,45	20,43	20,42	20,44	20,44	20,41	20,41	20,41	20,42	20,40	20,40	20,38	20,43	20,54	20,52	20,54	20,47	20,42	20,46	20,42	20,38	20,43	20,52	20,45	20,45	20,50	20,50	20,46	20,46	20,49	20,54	20,54	20,47	20,54	20,57	20,49	20,51	20,45	20,50	20,48	20,43	20,51	20,59	20,55	20,67	20,61	20,55	20,55	20,55	20,56	20,54	20,54	20,56	20,54	20,57	20,51	20,56	20,58	20,57	20,45	20,49	20,54	20,54	20,56	20,54	20,55	20,61	20,59	20,57	20,64	20,66	20,61	20,53	20,56	20,55	20,66	20,56	20,62	20,64	20,59	20,49	20,52	20,64	20,70	20,68	20,63	20,64	20,68	20,62	20,60	20,62	20,59	20,65	20,68	20,67	20,64	20,64	20,65	20,70	20,73	20,77	20,65	20,61	20,67	20,71	20,64	20,69	20,75	20,66	20,75	20,69	20,67	20,66	20,62	20,62	20,66	20,62	20,63	20,74	20,72	20,65	20,65	20,73	20,80	20,71	20,73	20,80	20,72	20,63	20,68	20,69	20,73	20,64	20,68	20,71	20,71	20,67	20,65	20,68	20,68	20,70	20,70	20,66	20,69	20,72	20,76	20,73	20,72	20,67	20,70	20,77	20,70	20,65	20,72	20,68	20,73	20,83	20,68	20,63	20,71	20,71	20,68	20,68	20,69	20,67	20,72	20,73	20,64	20,67	20,78	20,77	20,82	20,75	20,67	20,74	20,67	20,74	20,68	20,67	20,66	20,67	20,70	20,70	20,71	20,67	20,69	20,66	20,65	20,73	20,69	20,67	20,72	20,72	20,68	20,75	20,76	20,70	20,60	20,65	20,67	20,72	20,64	20,72	20,73	20,72	20,70	20,64	20,70	20,67	20,59	20,68	20,62	20,67	20,77	20,69	20,63	20,66	20,69	20,74	20,76	20,67	20,59	20,69	20,70	20,60	20,59	20,62	20,61	20,65	20,71	20,63	20,65	20,60	20,65	20,63	20,59	20,56	20,56	20,57	20,52	20,58	20,61	20,54	20,59	20,56	20,55	20,57	20,59	20,66	20,54	20,54	20,56	20,52	20,47	20,48	20,51	20,51	20,47	20,44	20,52	20,56	20,53	20,54	20,53	20,46	20,47	20,53	20,59	20,55	20,51	20,52	20,41	20,41	20,46	20,44	20,48	20,43	20,40	20,40	20,43	20,43	20,39	20,46	20,41	20,42	20,40	20,40	20,35	20,38	20,39	20,51	20,42	20,33	20,40	20,39	20,50	20,45	20,38	20,42	20,38	20,40	20,40	20,32	20,37	20,37	20,43	20,41	20,40	20,39	20,40	20,38	20,37	20,36	20,37	20,37	20,35	20,40	20,39	20,40	20,32	20,36	20,45	20,38	20,37	20,43	20,47	20,33	20,36	20,35	20,29	20,37	20,39	20,42	20,31	20,32	20,43	20,38	20,42	20,40	20,32	20,32	20,33	20,40	20,38	20,36	20,37	20,37	20,38	20,40	20,31	20,25	20,32	20,39	20,38	20,34	20,35	20,39	20,36	20,31	20,32	20,39	20,28	20,31	20,41	20,40	20,34	20,31	20,36	20,22	20,26	20,33	20,37	20,33	20,32	20,38	20,32	20,31	20,37	20,42	20,32	20,33	20,31	20,32	20,31	20,27	20,30	20,36	20,31	20,27	20,36	20,30	20,32	20,33	20,34	20,25	20,24	20,24	20,29	20,34	20,38	20,39	20,30	20,23	20,26	20,23	20,23	20,30	20,21	20,30	20,22	20,22	20,18	20,31	20,32	20,22	20,24	20,25	20,30	20,40	20,37	20,30	20,30	20,31	20,29	20,28	20,24	20,22	20,28	20,29	20,31	20,28	20,22	20,25	20,22	20,18	20,22	20,29	20,29	20,36	20,33	20,25	20,31	20,35	20,24	20,18	20,33	20,27	20,24	20,29	20,32	20,32	20,28	20,31	20,31	20,28	20,21	20,31	20,32	20,27	20,19	20,21	20,24	20,31	20,33	20,23	20,35	20,14	20,12	20,19	20,26	20,29	20,23	20,18	20,15	20,15	
20,37	20,35	20,19	20,19	20,29	20,22	20,33	20,46	20,35	20,31	20,27	20,25	20,29	20,42	20,32	20,39	20,31	20,25	20,27	20,35	20,34	20,30	20,35	20,42	20,37	20,36	20,37	20,44	20,40	20,34	20,42	20,47	20,47	20,24	20,21	20,27	20,36	20,38	20,42	20,44	20,43	20,39	20,33	20,30	20,34	20,40	20,38	20,35	20,32	20,31	20,32	20,43	20,42	20,42	20,31	20,33	20,34	20,35	20,29	20,36	20,33	20,38	20,40	20,39	20,37	20,38	20,33	20,33	20,35	20,34	20,34	20,40	20,41	20,33	20,26	20,35	20,41	20,43	20,47	20,44	20,37	20,26	20,27	20,30	20,36	20,33	20,32	20,43	20,45	20,37	20,46	20,38	20,35	20,42	20,43	20,50	20,44	20,42	20,36	20,45	20,47	20,38	20,30	20,40	20,47	20,48	20,40	20,41	20,45	20,43	20,37	20,33	20,40	20,40	20,49	20,42	20,32	20,35	20,43	20,39	20,37	20,44	20,45	20,38	20,32	20,39	20,43	20,41	20,40	20,42	20,37	20,37	20,42	20,43	20,37	20,38	20,40	20,37	20,39	20,38	20,39	20,50	20,44	20,38	20,35	20,36	20,36	20,40	20,45	20,46	20,45	20,39	20,34	20,43	20,51	20,48	20,29	20,35	20,42	20,38	20,35	20,37	20,34	20,46	20,45	20,47	20,55	20,44	20,45	20,42	20,33	20,45	20,43	20,35	20,34	20,44	20,47	20,44	20,46	20,48	20,54	20,54	20,45	20,41	20,50	20,47	20,42	20,42	20,42	20,41	20,44	20,48	20,42	20,43	20,46	20,46	20,44	20,45	20,51	20,55	20,50	20,49	20,46	20,51	20,53	20,51	20,50	20,58	20,57	20,55	20,55	20,51	20,48	20,57	20,58	20,55	20,58	20,66	20,59	20,57	20,61	20,59	20,58	20,59	20,53	20,49	20,56	20,62	20,64	20,61	20,60	20,59	20,51	20,50	20,58	20,65	20,62	20,52	20,61	20,59	20,56	20,55	20,56	20,68	20,63	20,54	20,52	20,59	20,62	20,73	20,67	20,63	20,73	20,69	20,64	20,67	20,68	20,62	20,60	20,62	20,63	20,64	20,66	20,63	20,61	20,69	20,64	20,57	20,68	20,69	20,69	20,65	20,68	20,63	20,68	20,77	20,69	20,64	20,66	20,66	20,68	20,71	20,62	20,67	20,73	20,64	20,60	20,71	20,74	20,70	20,68	20,71	20,66	20,67	20,66	20,68	20,74	20,69	20,68	20,64	20,64	20,73	20,72	20,73	20,72	20,67	20,65	20,74	20,72	20,69	20,78	20,76	20,72	20,64	20,67	20,77	20,77	20,75	20,74	20,82	20,81	20,80	20,67	20,58	20,66	20,74	20,73	20,74	20,74	20,67	20,67	20,68	20,61	20,64	20,77	20,76	20,74	20,72	20,68	20,74	20,71	20,68	20,67	20,75	20,70	20,67	20,73	20,70	20,73	20,65	20,62	20,72	20,67	20,68	20,75	20,69	20,75	20,75	20,69	20,68	20,70	20,70	20,63	20,64	20,67	20,68	20,66	20,72	20,73	20,67	20,65	20,66	20,69	20,74	20,68	20,58	20,66	20,67	20,74	20,74	20,63	20,58	20,68	20,64	20,73	20,61	20,58	20,72	20,71	20,64	20,67	20,65	20,65	20,60	20,67	20,65	20,64	20,62	20,66	20,73	20,67	20,65	20,63	20,64	20,58	20,59	20,62	20,58	20,61	20,63	20,60	20,57	20,59	20,67	20,56	20,52	20,55	20,56	20,54	20,43	20,52	20,52	20,54	20,48	20,51	20,49	20,56	20,54	20,57	20,44	20,42	20,50	20,54	20,53	20,53	20,56	20,48	20,40	20,38	20,42	20,51	20,44	20,39	20,42	20,43	20,41	20,39	20,46	20,47	20,38	20,34	20,36	20,37	20,39	20,41	20,39	20,42	20,36	20,37	20,38	20,43	20,48	20,46	20,47	20,38	20,37	20,39	20,34	20,32	20,41	20,42	20,40	20,39	20,41	20,41	20,39	20,36	20,38	20,40	20,31	20,31	20,30	20,37	20,35	20,35	20,32	20,29	20,34	20,36	20,45	20,36	20,24	20,36	20,36	20,38	20,34	20,36	20,36	20,34	20,32	20,38	20,42	20,39	20,38	20,37	20,34	20,30	20,30	20,31	20,39	20,42	20,42	20,34	20,31	20,31	20,38	20,37	20,39	20,34	20,33	20,32	20,43	20,39	20,33	20,44	20,39	20,30	20,26	20,35	20,37	20,34	20,28	20,25	20,27	20,28	20,26	20,29	20,36	20,31	20,24	20,25	20,23	20,33	20,42	20,34	20,34	20,36	20,25	20,24	20,22	20,29	20,21	20,25	20,24	20,25	20,23	20,27	20,30	20,26	20,26	20,25	20,24	20,25	20,30	20,35	20,34	20,34	20,27	20,24	20,22	20,19	20,29	20,29	20,22	20,20	20,21	20,28	20,36	20,30	20,23	20,20	20,20	20,21	20,33	20,37	20,30	20,32	20,34	20,26	20,23	20,19	20,21	20,25	20,29	20,37	20,34	20,28	20,27	20,24	20,33	20,24	20,21	20,24	20,34	20,36	20,26	20,38	20,39	20,25	20,24	20,31	20,33	20,27	20,28	20,26	20,33	20,33	20,31	20,32	20,28	20,24	20,27	20,30	20,25	20,21	20,23	20,30	20,39	20,34	20,23	20,22	20,26	20,12	20,19	20,21	20,37	20,28	20,18	20,20	20,20	
20,36	20,36	20,30	20,22	20,25	20,28	20,30	20,39	20,34	20,34	20,31	20,27	20,25	20,33	20,31	20,33	20,33	20,30	20,32	20,30	20,32	20,29	20,34	20,41	20,33	20,37	20,35	20,48	20,43	20,28	20,32	20,46	20,33	20,22	20,19	20,36	20,38	20,38	20,36	20,40	20,39	20,31	20,29	20,36	20,37	20,49	20,42	20,38	20,38	20,31	20,27	20,41	20,44	20,38	20,32	20,28	20,22	20,29	20,38	20,31	20,29	20,40	20,34	20,33	20,38	20,43	20,33	20,29	20,31	20,33	20,32	20,50	20,43	20,39	20,32	20,37	20,42	20,41	20,47	20,46	20,36	20,29	20,32	20,36	20,41	20,40	20,33	20,29	20,44	20,41	20,35	20,32	20,25	20,29	20,41	20,43	20,47	20,45	20,34	20,43	20,45	20,44	20,41	20,39	20,40	20,43	20,40	20,41	20,49	20,47	20,36	20,37	20,40	20,38	20,37	20,45	20,33	20,40	20,46	20,40	20,42	20,42	20,44	20,47	20,33	20,34	20,37	20,38	20,38	20,41	20,41	20,37	20,42	20,44	20,35	20,40	20,36	20,36	20,39	20,43	20,42	20,53	20,42	20,34	20,41	20,35	20,33	20,44	20,43	20,42	20,38	20,35	20,39	20,40	20,51	20,55	20,43	20,32	20,39	20,38	20,43	20,42	20,38	20,40	20,36	20,40	20,49	20,50	20,56	20,49	20,41	20,43	20,45	20,39	20,41	20,41	20,45	20,51	20,49	20,44	20,51	20,43	20,44	20,45	20,51	20,52	20,46	20,43	20,45	20,45	20,47	20,47	20,50	20,48	20,49	20,40	20,42	20,45	20,52	20,54	20,54	20,51	20,56	20,50	20,60	20,57	20,51	20,46	20,54	20,53	20,51	20,54	20,50	20,60	20,61	20,59	20,63	20,58	20,61	20,57	20,58	20,63	20,62	20,67	20,55	20,58	20,63	20,61	20,62	20,59	20,61	20,58	20,52	20,52	20,56	20,59	20,64	20,59	20,62	20,64	20,56	20,63	20,63	20,66	20,66	20,59	20,55	20,68	20,62	20,66	20,61	20,59	20,68	20,68	20,63	20,66	20,66	20,64	20,61	20,64	20,67	20,70	20,69	20,70	20,68	20,66	20,61	20,72	20,71	20,71	20,64	20,62	20,62	20,62	20,69	20,76	20,71	20,65	20,68	20,70	20,64	20,69	20,65	20,74	20,75	20,69	20,66	20,66	20,68	20,73	20,70	20,67	20,63	20,62	20,74	20,72	20,70	20,74	20,72	20,70	20,64	20,65	20,70	20,73	20,76	20,70	20,67	20,72	20,76	20,73	20,78	20,79	20,75	20,71	20,75	20,74	20,76	20,78	20,80	20,81	20,84	20,81	20,70	20,54	20,63	20,74	20,77	20,77	20,76	20,70	20,69	20,73	20,70	20,71	20,78	20,77	20,75	20,77	20,73	20,74	20,80	20,73	20,66	20,73	20,76	20,77	20,73	20,72	20,72	20,74	20,68	20,71	20,78	20,71	20,69	20,73	20,74	20,71	20,69	20,75	20,73	20,76	20,75	20,76	20,77	20,72	20,72	20,72	20,74	20,75	20,71	20,74	20,82	20,78	20,76	20,65	20,67	20,71	20,73	20,71	20,66	20,66	20,63	20,62	20,71	20,72	20,66	20,75	20,71	20,73	20,73	20,64	20,61	20,59	20,61	20,70	20,62	20,65	20,68	20,73	20,72	20,67	20,68	20,71	20,62	20,62	20,69	20,64	20,66	20,63	20,61	20,57	20,62	20,72	20,63	20,53	20,56	20,55	20,57	20,58	20,61	20,62	20,57	20,56	20,53	20,52	20,50	20,54	20,56	20,51	20,47	20,46	20,50	20,54	20,56	20,53	20,54	20,45	20,41	20,41	20,46	20,44	20,36	20,41	20,40	20,45	20,47	20,41	20,44	20,41	20,39	20,37	20,42	20,37	20,44	20,42	20,41	20,40	20,37	20,35	20,37	20,41	20,45	20,46	20,41	20,36	20,37	20,39	20,39	20,40	20,39	20,33	20,30	20,32	20,34	20,29	20,34	20,45	20,48	20,34	20,29	20,34	20,37	20,38	20,39	20,43	20,29	20,26	20,37	20,39	20,38	20,28	20,36	20,35	20,41	20,33	20,32	20,32	20,28	20,30	20,34	20,38	20,36	20,33	20,31	20,37	20,27	20,29	20,27	20,37	20,44	20,40	20,35	20,27	20,35	20,42	20,36	20,31	20,28	20,26	20,32	20,31	20,32	20,28	20,35	20,39	20,31	20,33	20,32	20,33	20,35	20,32	20,25	20,21	20,25	20,25	20,29	20,30	20,31	20,30	20,28	20,33	20,29	20,26	20,27	20,36	20,44	20,26	20,23	20,23	20,28	20,17	20,21	20,31	20,30	20,27	20,28	20,35	20,37	20,31	20,24	20,21	20,28	20,34	20,36	20,35	20,36	20,32	20,24	20,21	20,19	20,23	20,29	20,28	20,20	20,26	20,34	20,36	20,30	20,31	20,31	20,30	20,23	20,27	20,34	20,30	20,33	20,34	20,36	20,26	20,25	20,34	20,24	20,34	20,35	20,33	20,29	20,29	20,17	20,27	20,31	20,18	20,29	20,26	20,31	20,22	20,25	20,34	20,30	20,19	20,24	20,31	20,18	20,18	20,29	20,23	20,23	20,21	20,29	20,33	20,23	20,25	20,32	20,26	20,19	20,20	20,24	20,26	20,27	20,24	20,20	20,34	20,23	20,29	20,23	20,27	20,32	20,27	20,24	20,27	
20,35	20,32	20,24	20,28	20,21	20,25	20,27	20,31	20,36	20,36	20,32	20,35	20,37	20,32	20,25	20,33	20,34	20,34	20,33	20,47	20,42	20,33	20,41	20,42	20,36	20,34	20,33	20,40	20,39	20,29	20,28	20,36	20,25	20,22	20,24	20,39	20,39	20,42	20,28	20,26	20,31	20,32	20,35	20,37	20,37	20,39	20,46	20,34	20,37	20,39	20,36	20,34	20,44	20,51	20,39	20,28	20,27	20,35	20,41	20,33	20,33	20,37	20,41	20,38	20,31	20,29	20,36	20,39	20,41	20,38	20,33	20,42	20,40	20,37	20,38	20,33	20,45	20,45	20,45	20,38	20,37	20,29	20,30	20,38	20,47	20,45	20,40	20,32	20,36	20,49	20,38	20,40	20,43	20,38	20,33	20,45	20,44	20,45	20,41	20,45	20,45	20,48	20,51	20,48	20,40	20,46	20,41	20,36	20,42	20,47	20,45	20,40	20,39	20,38	20,39	20,45	20,46	20,36	20,36	20,34	20,31	20,45	20,41	20,48	20,41	20,45	20,41	20,49	20,42	20,42	20,46	20,46	20,52	20,45	20,43	20,40	20,34	20,33	20,38	20,46	20,45	20,45	20,48	20,37	20,42	20,41	20,35	20,48	20,48	20,43	20,43	20,41	20,42	20,40	20,44	20,54	20,45	20,43	20,41	20,42	20,40	20,39	20,45	20,42	20,36	20,38	20,43	20,45	20,51	20,47	20,48	20,46	20,39	20,41	20,51	20,41	20,44	20,55	20,46	20,44	20,46	20,44	20,39	20,44	20,43	20,52	20,51	20,48	20,51	20,48	20,44	20,48	20,46	20,51	20,53	20,55	20,51	20,51	20,52	20,53	20,57	20,62	20,66	20,56	20,58	20,57	20,53	20,53	20,51	20,57	20,50	20,53	20,58	20,63	20,63	20,63	20,63	20,62	20,55	20,53	20,56	20,62	20,56	20,61	20,55	20,56	20,60	20,55	20,58	20,59	20,65	20,62	20,61	20,57	20,59	20,68	20,67	20,67	20,64	20,72	20,64	20,57	20,68	20,66	20,55	20,55	20,55	20,69	20,69	20,67	20,70	20,65	20,65	20,68	20,70	20,70	20,62	20,62	20,73	20,72	20,71	20,77	20,79	20,70	20,72	20,65	20,60	20,68	20,76	20,75	20,69	20,65	20,67	20,71	20,75	20,75	20,74	20,69	20,71	20,75	20,70	20,69	20,75	20,80	20,83	20,72	20,67	20,72	20,75	20,72	20,77	20,75	20,74	20,69	20,68	20,69	20,69	20,68	20,73	20,80	20,68	20,69	20,73	20,73	20,83	20,77	20,68	20,73	20,79	20,85	20,78	20,80	20,83	20,77	20,73	20,73	20,83	20,79	20,77	20,82	20,85	20,83	20,71	20,65	20,69	20,74	20,75	20,81	20,78	20,75	20,75	20,74	20,70	20,75	20,82	20,79	20,84	20,81	20,74	20,74	20,82	20,77	20,74	20,83	20,79	20,79	20,83	20,75	20,71	20,72	20,74	20,75	20,72	20,74	20,73	20,73	20,77	20,72	20,77	20,78	20,77	20,82	20,82	20,86	20,83	20,77	20,73	20,71	20,74	20,86	20,80	20,67	20,83	20,78	20,73	20,68	20,70	20,73	20,77	20,74	20,78	20,75	20,74	20,66	20,77	20,82	20,66	20,72	20,75	20,72	20,69	20,71	20,68	20,62	20,69	20,68	20,67	20,69	20,71	20,73	20,70	20,67	20,70	20,77	20,73	20,72	20,71	20,69	20,72	20,72	20,64	20,68	20,70	20,69	20,68	20,68	20,70	20,70	20,72	20,69	20,69	20,70	20,72	20,65	20,64	20,69	20,60	20,59	20,61	20,56	20,57	20,58	20,57	20,57	20,54	20,52	20,51	20,53	20,38	20,49	20,48	20,44	20,35	20,45	20,42	20,40	20,49	20,40	20,41	20,38	20,45	20,45	20,39	20,43	20,38	20,42	20,43	20,38	20,38	20,31	20,40	20,41	20,44	20,47	20,40	20,39	20,38	20,45	20,42	20,38	20,42	20,44	20,33	20,33	20,32	20,35	20,38	20,40	20,42	20,45	20,32	20,41	20,41	20,40	20,39	20,38	20,40	20,39	20,39	20,42	20,34	20,28	20,33	20,34	20,38	20,37	20,35	20,25	20,32	20,44	20,44	20,42	20,34	20,29	20,28	20,34	20,34	20,29	20,26	20,32	20,42	20,38	20,38	20,30	20,36	20,49	20,36	20,37	20,35	20,22	20,37	20,38	20,33	20,33	20,34	20,39	20,35	20,38	20,33	20,35	20,34	20,30	20,27	20,26	20,31	20,27	20,30	20,39	20,35	20,29	20,28	20,29	20,35	20,36	20,31	20,28	20,40	20,33	20,33	20,28	20,29	20,30	20,25	20,27	20,32	20,40	20,33	20,32	20,34	20,27	20,25	20,22	20,31	20,47	20,42	20,34	20,30	20,29	20,21	20,25	20,28	20,28	20,37	20,33	20,23	20,29	20,31	20,34	20,40	20,32	20,37	20,41	20,36	20,31	20,33	20,34	20,32	20,28	20,31	20,29	20,32	20,35	20,29	20,28	20,39	20,31	20,30	20,36	20,29	20,23	20,32	20,25	20,30	20,29	20,32	20,34	20,29	20,25	20,28	20,22	20,24	20,26	20,21	20,23	20,33	20,34	20,11	20,20	20,22	20,34	20,35	20,25	20,34	20,27	20,25	20,25	20,25	20,27	20,21	20,28	20,26	20,31	20,29	20,33	20,29	20,22	20,26	20,29	20,23	20,24	
20,21	20,30	20,20	20,24	20,31	20,28	20,23	20,32	20,36	20,35	20,28	20,34	20,33	20,32	20,29	20,34	20,33	20,33	20,35	20,36	20,43	20,34	20,43	20,46	20,31	20,33	20,36	20,41	20,31	20,22	20,24	20,34	20,22	20,29	20,29	20,34	20,34	20,38	20,32	20,25	20,35	20,41	20,34	20,30	20,36	20,37	20,38	20,35	20,36	20,47	20,41	20,37	20,36	20,49	20,49	20,34	20,34	20,41	20,43	20,35	20,25	20,23	20,36	20,37	20,32	20,28	20,37	20,42	20,46	20,37	20,37	20,36	20,29	20,29	20,37	20,33	20,45	20,46	20,44	20,35	20,29	20,30	20,25	20,39	20,40	20,41	20,40	20,49	20,43	20,49	20,47	20,42	20,47	20,40	20,32	20,34	20,40	20,36	20,43	20,48	20,40	20,44	20,53	20,42	20,38	20,44	20,41	20,33	20,45	20,48	20,50	20,46	20,39	20,43	20,49	20,45	20,49	20,43	20,39	20,32	20,26	20,40	20,46	20,42	20,45	20,48	20,48	20,40	20,41	20,44	20,52	20,44	20,48	20,53	20,44	20,39	20,34	20,34	20,38	20,48	20,51	20,43	20,45	20,48	20,45	20,45	20,39	20,43	20,42	20,46	20,45	20,47	20,44	20,38	20,40	20,53	20,40	20,41	20,46	20,46	20,43	20,35	20,41	20,46	20,45	20,35	20,45	20,44	20,50	20,47	20,47	20,51	20,44	20,42	20,43	20,52	20,43	20,49	20,44	20,41	20,49	20,44	20,40	20,36	20,44	20,48	20,44	20,47	20,54	20,48	20,43	20,47	20,45	20,48	20,50	20,60	20,56	20,46	20,51	20,56	20,64	20,65	20,60	20,54	20,55	20,60	20,55	20,55	20,58	20,59	20,57	20,55	20,54	20,60	20,67	20,63	20,65	20,56	20,54	20,56	20,59	20,64	20,64	20,55	20,50	20,51	20,61	20,64	20,62	20,64	20,70	20,67	20,67	20,64	20,60	20,76	20,68	20,61	20,65	20,74	20,64	20,54	20,60	20,62	20,55	20,56	20,62	20,62	20,66	20,63	20,68	20,65	20,63	20,61	20,70	20,75	20,71	20,70	20,67	20,67	20,76	20,76	20,74	20,71	20,74	20,71	20,70	20,72	20,69	20,83	20,81	20,75	20,79	20,80	20,77	20,76	20,74	20,74	20,72	20,73	20,78	20,81	20,80	20,82	20,84	20,83	20,79	20,78	20,84	20,78	20,73	20,81	20,85	20,84	20,75	20,75	20,71	20,74	20,79	20,78	20,73	20,73	20,73	20,71	20,85	20,83	20,71	20,81	20,88	20,80	20,76	20,83	20,80	20,80	20,80	20,84	20,82	20,84	20,84	20,84	20,86	20,84	20,79	20,79	20,82	20,81	20,85	20,85	20,84	20,78	20,82	20,86	20,73	20,77	20,90	20,91	20,88	20,77	20,78	20,85	20,87	20,84	20,82	20,94	20,85	20,82	20,87	20,81	20,76	20,75	20,73	20,78	20,77	20,71	20,74	20,72	20,82	20,76	20,80	20,85	20,78	20,77	20,81	20,86	20,85	20,83	20,84	20,74	20,77	20,86	20,91	20,78	20,82	20,79	20,76	20,65	20,71	20,75	20,80	20,83	20,87	20,77	20,77	20,78	20,83	20,80	20,74	20,72	20,77	20,74	20,71	20,76	20,72	20,72	20,70	20,73	20,75	20,77	20,77	20,78	20,73	20,75	20,84	20,85	20,84	20,83	20,81	20,75	20,80	20,79	20,74	20,75	20,85	20,79	20,76	20,76	20,77	20,78	20,78	20,74	20,72	20,70	20,86	20,77	20,72	20,74	20,67	20,69	20,67	20,56	20,59	20,63	20,65	20,67	20,61	20,47	20,50	20,56	20,46	20,48	20,41	20,42	20,44	20,49	20,47	20,41	20,33	20,34	20,46	20,45	20,37	20,44	20,39	20,43	20,41	20,41	20,33	20,36	20,42	20,37	20,33	20,37	20,38	20,41	20,40	20,42	20,39	20,47	20,40	20,38	20,43	20,44	20,42	20,25	20,32	20,37	20,42	20,41	20,38	20,32	20,43	20,46	20,37	20,35	20,39	20,30	20,36	20,36	20,32	20,32	20,34	20,24	20,35	20,35	20,41	20,32	20,28	20,27	20,32	20,44	20,39	20,39	20,36	20,34	20,34	20,38	20,39	20,32	20,26	20,32	20,40	20,37	20,37	20,31	20,31	20,42	20,37	20,28	20,36	20,32	20,32	20,39	20,39	20,35	20,34	20,38	20,35	20,43	20,40	20,37	20,40	20,38	20,30	20,28	20,35	20,27	20,22	20,36	20,41	20,36	20,34	20,29	20,30	20,42	20,39	20,30	20,31	20,40	20,37	20,31	20,32	20,41	20,38	20,26	20,30	20,34	20,39	20,35	20,38	20,29	20,15	20,33	20,35	20,39	20,44	20,33	20,33	20,29	20,20	20,28	20,28	20,36	20,35	20,32	20,23	20,24	20,31	20,35	20,34	20,30	20,25	20,37	20,39	20,30	20,30	20,36	20,36	20,35	20,29	20,29	20,29	20,28	20,22	20,31	20,30	20,28	20,32	20,41	20,38	20,33	20,24	20,27	20,22	20,27	20,32	20,38	20,31	20,27	20,21	20,30	20,30	20,20	20,20	20,26	20,35	20,33	20,22	20,12	20,24	20,27	20,32	20,32	20,35	20,29	20,24	20,27	20,32	20,34	20,25	20,18	20,26	20,23	20,27	20,31	20,20	20,28	20,28	20,32	20,25	20,23	
20,26	20,27	20,27	20,26	20,43	20,33	20,20	20,34	20,35	20,36	20,36	20,31	20,33	20,35	20,32	20,32	20,30	20,28	20,34	20,35	20,31	20,33	20,42	20,44	20,32	20,27	20,29	20,31	20,31	20,28	20,32	20,36	20,26	20,36	20,33	20,28	20,30	20,26	20,34	20,30	20,36	20,40	20,36	20,30	20,35	20,34	20,34	20,24	20,36	20,41	20,31	20,34	20,37	20,37	20,33	20,26	20,34	20,42	20,27	20,26	20,29	20,22	20,34	20,37	20,31	20,33	20,34	20,34	20,39	20,34	20,29	20,36	20,25	20,22	20,25	20,36	20,41	20,51	20,45	20,44	20,39	20,30	20,30	20,36	20,35	20,35	20,31	20,37	20,47	20,45	20,43	20,34	20,31	20,42	20,33	20,38	20,38	20,38	20,39	20,43	20,37	20,38	20,42	20,33	20,25	20,35	20,36	20,32	20,41	20,41	20,40	20,38	20,36	20,36	20,41	20,43	20,42	20,40	20,34	20,36	20,31	20,44	20,47	20,42	20,29	20,38	20,40	20,45	20,37	20,41	20,45	20,43	20,50	20,55	20,38	20,37	20,32	20,37	20,43	20,50	20,52	20,52	20,46	20,43	20,49	20,53	20,42	20,43	20,37	20,40	20,43	20,35	20,43	20,46	20,45	20,55	20,42	20,43	20,46	20,45	20,49	20,35	20,38	20,36	20,32	20,36	20,44	20,42	20,44	20,45	20,37	20,50	20,49	20,42	20,37	20,43	20,42	20,44	20,41	20,39	20,45	20,42	20,42	20,43	20,45	20,47	20,45	20,43	20,50	20,48	20,48	20,46	20,47	20,50	20,52	20,53	20,46	20,45	20,47	20,53	20,62	20,60	20,50	20,48	20,54	20,56	20,53	20,50	20,54	20,59	20,60	20,61	20,58	20,61	20,65	20,66	20,71	20,57	20,57	20,61	20,57	20,53	20,66	20,58	20,56	20,62	20,62	20,63	20,71	20,75	20,78	20,76	20,65	20,66	20,59	20,66	20,72	20,66	20,64	20,73	20,70	20,65	20,69	20,62	20,59	20,68	20,67	20,67	20,70	20,68	20,70	20,70	20,69	20,66	20,63	20,73	20,74	20,80	20,74	20,74	20,76	20,76	20,74	20,76	20,74	20,77	20,79	20,79	20,81	20,82	20,87	20,84	20,81	20,81	20,83	20,82	20,78	20,77	20,76	20,75	20,80	20,89	20,88	20,81	20,85	20,84	20,85	20,88	20,90	20,86	20,86	20,86	20,86	20,77	20,88	20,87	20,83	20,85	20,80	20,77	20,79	20,88	20,77	20,80	20,92	20,89	20,78	20,83	20,89	20,87	20,84	20,85	20,85	20,85	20,87	20,82	20,88	20,89	20,88	20,84	20,87	20,85	20,89	20,88	20,89	20,98	20,94	20,98	20,96	20,93	20,91	20,96	20,89	20,84	20,95	20,92	20,96	20,90	20,87	20,92	20,97	21,01	20,96	20,92	20,91	20,93	20,91	20,86	20,87	21,02	20,86	20,83	20,96	20,86	20,81	20,77	20,90	20,84	20,85	20,85	20,85	20,87	20,81	20,92	20,95	20,91	20,89	20,86	20,86	20,85	20,88	20,84	20,89	20,86	20,84	20,80	20,85	20,82	20,85	20,84	20,84	20,79	20,80	20,81	20,92	20,81	20,77	20,82	20,85	20,88	20,81	20,83	20,81	20,80	20,79	20,84	20,83	20,83	20,79	20,82	20,80	20,84	21,00	20,95	20,83	20,92	20,95	20,86	20,84	20,85	20,90	20,93	20,93	20,94	20,83	20,79	20,78	20,87	20,79	20,80	20,76	20,83	20,92	20,88	20,81	20,79	20,71	20,73	20,69	20,65	20,72	20,67	20,67	20,67	20,68	20,54	20,48	20,48	20,42	20,40	20,39	20,41	20,45	20,45	20,44	20,40	20,36	20,32	20,43	20,45	20,40	20,40	20,42	20,41	20,47	20,45	20,44	20,37	20,36	20,33	20,32	20,38	20,35	20,45	20,49	20,41	20,34	20,40	20,43	20,31	20,40	20,41	20,33	20,34	20,36	20,39	20,38	20,39	20,40	20,30	20,33	20,45	20,40	20,39	20,39	20,39	20,39	20,33	20,34	20,32	20,33	20,30	20,35	20,45	20,38	20,36	20,23	20,26	20,42	20,42	20,33	20,30	20,35	20,29	20,34	20,39	20,47	20,40	20,29	20,34	20,39	20,39	20,37	20,36	20,32	20,38	20,30	20,26	20,22	20,38	20,35	20,32	20,35	20,35	20,38	20,37	20,38	20,35	20,39	20,37	20,36	20,38	20,39	20,36	20,29	20,23	20,24	20,34	20,38	20,27	20,32	20,39	20,35	20,31	20,35	20,32	20,36	20,30	20,29	20,22	20,25	20,30	20,32	20,27	20,29	20,26	20,36	20,42	20,38	20,24	20,14	20,30	20,35	20,33	20,34	20,30	20,24	20,24	20,20	20,28	20,30	20,37	20,36	20,29	20,26	20,22	20,31	20,37	20,38	20,26	20,28	20,29	20,29	20,31	20,24	20,27	20,29	20,23	20,20	20,26	20,32	20,27	20,22	20,27	20,32	20,23	20,26	20,32	20,28	20,27	20,28	20,20	20,17	20,23	20,33	20,28	20,24	20,29	20,20	20,21	20,29	20,27	20,26	20,31	20,34	20,27	20,30	20,18	20,15	20,22	20,21	20,25	20,31	20,22	20,26	20,30	20,34	20,28	20,24	20,22	20,20	20,27	20,29	20,31	20,22	20,24	20,26	20,31	20,26	20,24	
20,25	20,21	20,33	20,37	20,36	20,31	20,19	20,31	20,28	20,33	20,35	20,28	20,32	20,34	20,29	20,33	20,33	20,29	20,34	20,40	20,35	20,36	20,44	20,46	20,40	20,32	20,25	20,33	20,46	20,35	20,38	20,45	20,34	20,33	20,34	20,36	20,37	20,33	20,33	20,34	20,30	20,40	20,39	20,29	20,35	20,34	20,32	20,28	20,30	20,31	20,24	20,28	20,39	20,39	20,32	20,22	20,38	20,42	20,29	20,33	20,34	20,30	20,36	20,35	20,32	20,31	20,33	20,32	20,35	20,38	20,39	20,41	20,26	20,20	20,28	20,33	20,35	20,48	20,45	20,35	20,46	20,34	20,29	20,35	20,31	20,33	20,33	20,30	20,34	20,40	20,41	20,31	20,30	20,39	20,40	20,37	20,44	20,43	20,39	20,41	20,36	20,44	20,43	20,35	20,25	20,33	20,32	20,31	20,40	20,36	20,31	20,32	20,42	20,43	20,37	20,39	20,40	20,37	20,35	20,28	20,33	20,35	20,48	20,41	20,31	20,38	20,38	20,40	20,42	20,42	20,40	20,36	20,47	20,51	20,36	20,37	20,34	20,36	20,46	20,50	20,45	20,48	20,49	20,40	20,44	20,53	20,41	20,41	20,44	20,42	20,43	20,40	20,42	20,45	20,47	20,51	20,38	20,35	20,37	20,36	20,39	20,39	20,31	20,40	20,36	20,37	20,44	20,42	20,44	20,42	20,36	20,45	20,49	20,44	20,48	20,41	20,34	20,44	20,41	20,49	20,47	20,44	20,44	20,46	20,47	20,36	20,35	20,46	20,51	20,51	20,47	20,49	20,43	20,46	20,56	20,55	20,50	20,47	20,43	20,48	20,50	20,56	20,55	20,54	20,58	20,58	20,52	20,51	20,58	20,57	20,61	20,63	20,56	20,67	20,69	20,74	20,79	20,72	20,68	20,70	20,74	20,60	20,59	20,68	20,68	20,70	20,65	20,65	20,78	20,79	20,85	20,81	20,66	20,66	20,69	20,71	20,77	20,75	20,70	20,76	20,70	20,70	20,79	20,74	20,68	20,69	20,67	20,77	20,82	20,76	20,72	20,76	20,82	20,74	20,69	20,79	20,77	20,84	20,88	20,89	20,83	20,77	20,83	20,92	20,86	20,84	20,90	20,92	20,92	20,97	20,94	20,94	20,91	20,90	20,89	20,83	20,89	20,86	20,84	20,85	20,90	20,94	20,94	20,88	20,97	20,95	20,91	20,94	20,99	20,91	20,90	20,95	20,98	20,96	20,96	20,90	20,88	20,90	20,89	20,91	20,87	20,91	20,92	20,92	21,02	20,98	20,92	20,90	20,90	20,95	20,94	20,93	20,92	21,00	21,03	20,92	20,99	21,01	21,00	21,02	21,06	21,04	20,98	20,96	21,05	21,21	21,33	21,28	21,24	21,21	21,17	21,13	21,11	21,09	21,06	20,98	21,11	21,06	21,01	21,07	21,16	21,17	21,11	21,09	21,07	21,05	21,00	20,98	21,03	21,10	21,07	20,95	21,07	21,10	21,00	20,94	21,04	21,03	20,99	20,99	21,05	21,09	21,06	21,06	21,12	21,06	21,01	20,98	21,07	21,05	21,03	20,98	20,99	21,02	21,04	21,04	21,03	21,00	21,05	21,03	20,99	20,95	21,00	20,96	21,03	20,97	20,86	20,96	21,00	21,05	20,96	20,95	20,94	20,98	20,91	20,93	20,93	20,93	20,97	20,99	20,97	20,95	21,08	21,12	20,98	21,07	21,08	21,01	20,93	20,92	20,96	21,01	20,99	20,99	20,98	20,86	20,88	20,94	20,98	20,94	20,95	20,95	21,09	21,00	20,93	20,86	20,88	20,87	20,77	20,72	20,79	20,70	20,71	20,73	20,64	20,56	20,53	20,44	20,46	20,42	20,45	20,38	20,37	20,39	20,36	20,44	20,45	20,39	20,36	20,39	20,41	20,36	20,38	20,42	20,46	20,38	20,45	20,39	20,33	20,35	20,33	20,38	20,41	20,46	20,53	20,43	20,40	20,42	20,44	20,38	20,37	20,34	20,33	20,31	20,41	20,32	20,33	20,41	20,41	20,32	20,33	20,42	20,30	20,38	20,43	20,45	20,43	20,32	20,32	20,36	20,35	20,34	20,43	20,40	20,40	20,31	20,28	20,25	20,42	20,48	20,36	20,29	20,31	20,38	20,36	20,43	20,47	20,43	20,29	20,29	20,36	20,34	20,28	20,27	20,32	20,40	20,44	20,29	20,28	20,39	20,35	20,29	20,34	20,32	20,34	20,43	20,36	20,37	20,38	20,36	20,32	20,36	20,39	20,32	20,22	20,24	20,24	20,27	20,26	20,25	20,25	20,31	20,25	20,30	20,27	20,26	20,29	20,29	20,27	20,21	20,20	20,32	20,27	20,21	20,25	20,26	20,31	20,31	20,30	20,21	20,17	20,27	20,33	20,29	20,22	20,21	20,24	20,26	20,20	20,29	20,27	20,33	20,38	20,39	20,35	20,31	20,26	20,33	20,36	20,22	20,32	20,33	20,30	20,35	20,31	20,26	20,16	20,22	20,20	20,29	20,31	20,35	20,31	20,28	20,30	20,32	20,24	20,28	20,30	20,32	20,31	20,26	20,18	20,22	20,33	20,25	20,21	20,24	20,25	20,21	20,33	20,27	20,22	20,25	20,34	20,29	20,26	20,17	20,16	20,19	20,20	20,19	20,30	20,25	20,30	20,29	20,26	20,29	20,26	20,29	20,24	20,25	20,24	20,18	20,13	20,24	20,23	20,25	20,26	20,27	
20,25	20,18	20,23	20,30	20,23	20,20	20,21	20,21	20,25	20,40	20,37	20,27	20,34	20,39	20,31	20,34	20,33	20,30	20,34	20,34	20,27	20,24	20,36	20,37	20,33	20,31	20,28	20,44	20,47	20,32	20,27	20,46	20,42	20,28	20,28	20,37	20,35	20,33	20,39	20,29	20,31	20,40	20,35	20,20	20,20	20,37	20,36	20,30	20,28	20,30	20,26	20,32	20,35	20,36	20,26	20,23	20,25	20,34	20,33	20,39	20,32	20,43	20,35	20,28	20,31	20,32	20,38	20,39	20,40	20,31	20,40	20,38	20,30	20,30	20,33	20,36	20,34	20,39	20,42	20,37	20,41	20,38	20,33	20,25	20,25	20,28	20,32	20,33	20,30	20,41	20,38	20,26	20,33	20,43	20,37	20,31	20,40	20,40	20,40	20,39	20,28	20,37	20,44	20,38	20,27	20,33	20,37	20,37	20,33	20,42	20,32	20,35	20,39	20,45	20,44	20,40	20,37	20,44	20,39	20,35	20,33	20,44	20,44	20,38	20,39	20,51	20,38	20,33	20,31	20,41	20,48	20,43	20,40	20,51	20,44	20,39	20,36	20,37	20,42	20,45	20,41	20,37	20,41	20,41	20,46	20,43	20,37	20,46	20,48	20,36	20,33	20,34	20,41	20,49	20,46	20,44	20,34	20,29	20,32	20,37	20,35	20,38	20,37	20,35	20,40	20,42	20,43	20,45	20,44	20,38	20,35	20,35	20,41	20,39	20,45	20,52	20,36	20,40	20,44	20,44	20,49	20,44	20,41	20,41	20,42	20,46	20,35	20,44	20,45	20,43	20,40	20,41	20,42	20,48	20,53	20,59	20,50	20,52	20,43	20,44	20,47	20,51	20,62	20,63	20,56	20,61	20,64	20,61	20,59	20,68	20,73	20,70	20,64	20,74	20,79	20,81	20,84	20,84	20,88	20,80	20,81	20,89	20,79	20,72	20,73	20,73	20,76	20,78	20,83	20,86	20,92	20,87	20,73	20,71	20,71	20,77	20,77	20,90	20,84	20,82	20,83	20,80	20,89	20,96	20,94	20,82	20,82	20,96	20,97	20,94	20,91	20,88	20,91	20,87	20,88	20,92	20,92	20,96	21,04	21,00	20,98	21,00	20,98	21,06	21,10	21,07	21,01	21,06	21,05	21,09	21,04	21,08	21,06	21,05	21,10	20,99	21,06	21,05	21,03	21,07	21,03	21,10	21,14	21,14	21,13	21,11	21,10	21,09	21,14	21,04	21,08	21,12	21,21	21,14	21,17	21,13	21,09	21,12	21,12	21,18	21,09	21,06	21,15	21,15	21,14	21,11	21,10	21,17	21,14	21,18	21,15	21,15	21,16	21,22	21,25	21,19	21,18	21,27	21,29	21,30	21,29	21,29	21,22	21,21	21,29	21,14	21,84	21,81	21,77	21,70	21,66	21,62	21,50	21,55	21,48	21,35	21,40	21,37	21,35	21,45	21,63	21,63	21,46	21,42	21,39	21,36	21,41	21,31	21,31	21,31	21,39	21,32	21,31	21,38	21,38	21,31	21,36	21,33	21,32	21,40	21,41	21,37	21,36	21,46	21,44	21,43	21,46	21,37	21,44	21,49	21,46	21,37	21,37	21,36	21,33	21,43	21,41	21,33	21,39	21,36	21,40	21,39	21,42	21,42	21,34	21,38	21,30	21,33	21,36	21,34	21,25	21,25	21,26	21,26	21,23	21,24	21,22	21,21	21,24	21,24	21,27	21,29	21,30	21,32	21,28	21,33	21,32	21,24	21,23	21,14	21,17	21,22	21,20	21,19	21,17	21,12	21,08	21,15	21,16	21,16	21,22	21,21	21,19	21,15	21,15	21,07	21,04	20,96	20,95	20,89	20,81	20,83	20,75	20,75	20,64	20,59	20,53	20,43	20,47	20,49	20,47	20,44	20,38	20,46	20,42	20,41	20,42	20,34	20,40	20,40	20,42	20,43	20,34	20,36	20,36	20,35	20,33	20,42	20,39	20,37	20,36	20,36	20,46	20,51	20,47	20,46	20,42	20,47	20,39	20,35	20,39	20,31	20,36	20,32	20,32	20,30	20,33	20,39	20,44	20,32	20,40	20,44	20,36	20,36	20,42	20,44	20,35	20,35	20,32	20,40	20,32	20,29	20,44	20,43	20,35	20,24	20,24	20,24	20,33	20,45	20,38	20,25	20,33	20,33	20,31	20,36	20,33	20,31	20,33	20,33	20,32	20,34	20,31	20,27	20,25	20,28	20,39	20,35	20,27	20,38	20,34	20,29	20,41	20,41	20,36	20,36	20,36	20,35	20,31	20,23	20,24	20,33	20,41	20,29	20,23	20,28	20,28	20,17	20,20	20,19	20,18	20,22	20,29	20,28	20,32	20,28	20,28	20,29	20,34	20,26	20,29	20,29	20,28	20,31	20,21	20,24	20,26	20,27	20,29	20,23	20,20	20,25	20,37	20,34	20,23	20,21	20,20	20,24	20,20	20,29	20,20	20,24	20,31	20,34	20,28	20,29	20,26	20,26	20,30	20,33	20,35	20,36	20,26	20,34	20,34	20,27	20,15	20,18	20,21	20,30	20,29	20,36	20,29	20,26	20,20	20,23	20,26	20,25	20,32	20,25	20,32	20,28	20,25	20,23	20,34	20,19	20,16	20,24	20,33	20,29	20,28	20,30	20,15	20,17	20,28	20,26	20,24	20,18	20,15	20,20	20,18	20,24	20,34	20,25	20,21	20,34	20,22	20,27	20,33	20,30	20,29	20,22	20,18	20,15	20,18	20,18	20,22	20,31	20,27	20,27	
20,25	20,18	20,20	20,32	20,24	20,27	20,30	20,25	20,13	20,40	20,28	20,34	20,35	20,25	20,26	20,28	20,26	20,33	20,29	20,34	20,24	20,16	20,21	20,30	20,22	20,27	20,26	20,33	20,43	20,45	20,34	20,36	20,37	20,28	20,26	20,26	20,31	20,33	20,35	20,27	20,24	20,43	20,32	20,22	20,23	20,38	20,36	20,27	20,25	20,23	20,34	20,32	20,38	20,43	20,38	20,31	20,28	20,30	20,33	20,37	20,33	20,37	20,46	20,25	20,25	20,31	20,35	20,41	20,35	20,29	20,37	20,38	20,26	20,31	20,36	20,34	20,34	20,42	20,40	20,41	20,39	20,36	20,32	20,29	20,34	20,30	20,37	20,42	20,40	20,37	20,38	20,35	20,35	20,33	20,35	20,29	20,33	20,38	20,42	20,38	20,34	20,30	20,32	20,37	20,31	20,32	20,43	20,40	20,34	20,38	20,39	20,38	20,39	20,34	20,45	20,44	20,41	20,38	20,38	20,37	20,36	20,44	20,45	20,36	20,35	20,47	20,44	20,39	20,34	20,38	20,45	20,46	20,43	20,43	20,42	20,35	20,35	20,41	20,29	20,42	20,37	20,34	20,36	20,40	20,43	20,38	20,34	20,41	20,47	20,43	20,38	20,38	20,42	20,44	20,48	20,49	20,47	20,40	20,40	20,48	20,39	20,36	20,46	20,42	20,37	20,45	20,44	20,42	20,42	20,39	20,33	20,38	20,35	20,37	20,44	20,49	20,39	20,42	20,46	20,42	20,47	20,49	20,49	20,47	20,40	20,45	20,51	20,47	20,44	20,42	20,42	20,41	20,39	20,45	20,55	20,57	20,51	20,55	20,53	20,47	20,51	20,54	20,61	20,67	20,71	20,60	20,70	20,69	20,74	20,79	20,86	20,93	20,85	20,87	20,87	20,94	21,00	21,03	21,14	21,06	21,02	21,02	21,00	20,92	20,85	20,90	21,00	21,01	21,03	21,01	21,06	21,02	20,95	20,96	21,02	21,06	21,00	20,98	21,04	21,09	21,07	21,03	21,10	21,12	21,13	21,19	21,13	21,22	21,19	21,18	21,22	21,18	21,13	21,11	21,20	21,15	21,18	21,29	21,33	21,24	21,22	21,28	21,29	21,30	21,37	21,38	21,35	21,35	21,33	21,33	21,31	21,35	21,40	21,38	21,44	21,43	21,42	21,37	21,40	21,45	21,42	21,46	21,52	21,54	21,50	21,47	21,48	21,49	21,51	21,43	21,53	21,59	21,57	21,53	21,57	21,52	21,51	21,60	21,60	21,62	21,62	21,52	21,60	21,66	21,72	21,57	21,55	21,57	21,64	21,67	21,64	21,62	21,68	21,71	21,70	21,76	21,79	21,76	21,79	21,84	21,71	21,70	21,76	21,71	21,82	22,04	22,26	22,29	22,27	22,20	22,18	22,17	22,12	22,09	22,06	21,94	21,94	21,98	21,89	22,01	22,20	22,29	22,06	22,07	22,10	21,96	21,95	21,89	21,84	21,93	21,96	21,93	21,86	21,89	21,99	21,98	21,94	21,98	21,95	21,98	21,94	21,88	21,85	22,02	22,02	22,02	22,01	22,00	22,11	22,04	21,94	21,97	22,02	21,93	21,93	21,95	21,91	21,87	21,95	21,94	21,89	21,89	21,93	21,96	21,54	21,89	21,92	21,97	21,92	21,85	21,88	21,80	21,77	21,80	21,69	21,70	21,69	21,76	21,75	21,69	21,66	21,70	21,67	21,64	21,52	21,58	21,67	21,54	21,54	21,53	21,49	21,48	21,54	21,54	21,46	21,34	21,42	21,44	21,35	21,34	21,39	21,37	21,33	21,23	21,29	21,29	21,21	21,17	21,20	21,15	21,02	20,99	20,93	20,78	20,66	20,57	20,56	20,47	20,50	20,46	20,46	20,47	20,45	20,48	20,48	20,36	20,36	20,46	20,43	20,45	20,42	20,44	20,34	20,40	20,44	20,39	20,34	20,33	20,38	20,33	20,36	20,42	20,44	20,43	20,44	20,38	20,34	20,41	20,36	20,29	20,41	20,39	20,38	20,36	20,28	20,27	20,35	20,43	20,35	20,31	20,35	20,38	20,35	20,30	20,36	20,40	20,36	20,29	20,30	20,36	20,39	20,29	20,39	20,41	20,38	20,38	20,28	20,31	20,32	20,46	20,41	20,29	20,30	20,31	20,30	20,28	20,37	20,33	20,28	20,31	20,29	20,30	20,34	20,32	20,24	20,28	20,35	20,39	20,38	20,34	20,34	20,27	20,39	20,40	20,45	20,39	20,35	20,33	20,25	20,22	20,30	20,35	20,35	20,25	20,27	20,27	20,26	20,18	20,19	20,26	20,22	20,26	20,27	20,29	20,37	20,32	20,36	20,32	20,36	20,30	20,28	20,29	20,21	20,32	20,29	20,27	20,34	20,33	20,30	20,23	20,21	20,28	20,34	20,36	20,27	20,30	20,24	20,22	20,15	20,25	20,32	20,30	20,29	20,34	20,25	20,22	20,28	20,24	20,25	20,34	20,36	20,41	20,33	20,33	20,34	20,28	20,27	20,15	20,13	20,28	20,33	20,38	20,26	20,26	20,25	20,22	20,26	20,27	20,27	20,26	20,25	20,23	20,27	20,30	20,26	20,17	20,18	20,20	20,31	20,33	20,32	20,28	20,26	20,25	20,33	20,32	20,31	20,34	20,26	20,13	20,25	20,34	20,38	20,21	20,21	20,33	20,17	20,13	20,23	20,25	20,21	20,22	20,15	20,20	20,22	20,18	20,19	20,28	20,31	20,29	
20,29	20,17	20,26	20,42	20,36	20,30	20,26	20,26	20,22	20,33	20,38	20,33	20,35	20,29	20,17	20,26	20,24	20,37	20,33	20,38	20,30	20,22	20,15	20,23	20,26	20,25	20,19	20,33	20,36	20,38	20,42	20,41	20,42	20,34	20,35	20,29	20,36	20,35	20,28	20,25	20,23	20,35	20,41	20,28	20,27	20,35	20,40	20,27	20,23	20,21	20,32	20,31	20,40	20,40	20,39	20,32	20,32	20,35	20,38	20,41	20,32	20,35	20,49	20,37	20,26	20,37	20,34	20,38	20,29	20,28	20,42	20,41	20,40	20,38	20,33	20,35	20,37	20,41	20,42	20,42	20,40	20,29	20,29	20,35	20,47	20,37	20,37	20,49	20,42	20,39	20,40	20,40	20,37	20,36	20,40	20,43	20,34	20,39	20,44	20,40	20,35	20,40	20,40	20,35	20,33	20,36	20,36	20,37	20,33	20,36	20,41	20,43	20,42	20,39	20,49	20,47	20,40	20,35	20,35	20,35	20,32	20,39	20,45	20,38	20,42	20,36	20,38	20,41	20,38	20,39	20,36	20,48	20,50	20,43	20,40	20,30	20,33	20,42	20,40	20,46	20,45	20,40	20,36	20,43	20,43	20,46	20,42	20,46	20,39	20,41	20,45	20,47	20,42	20,39	20,44	20,47	20,46	20,45	20,48	20,45	20,34	20,37	20,45	20,46	20,38	20,41	20,38	20,42	20,45	20,34	20,35	20,38	20,37	20,38	20,38	20,49	20,43	20,39	20,51	20,50	20,45	20,44	20,45	20,49	20,48	20,46	20,55	20,49	20,48	20,48	20,54	20,49	20,40	20,47	20,56	20,65	20,60	20,59	20,56	20,53	20,63	20,72	20,72	20,72	20,78	20,78	20,82	20,91	20,98	21,07	21,04	21,16	21,17	21,16	21,18	21,22	21,31	21,36	21,41	21,39	21,34	21,37	21,31	21,28	21,24	21,25	21,30	21,30	21,32	21,39	21,39	21,41	21,41	21,42	21,45	21,48	21,43	21,37	21,48	21,60	21,55	21,48	21,54	21,57	21,53	21,64	21,66	21,66	21,65	21,60	21,72	21,70	21,70	21,65	21,71	21,74	21,75	21,78	21,81	21,79	21,77	21,77	21,81	21,82	21,85	21,83	21,79	21,90	21,87	21,93	21,93	21,88	21,94	21,48	22,05	21,95	21,94	21,90	21,99	22,03	22,02	22,09	22,11	22,09	22,13	22,05	22,07	22,09	22,09	22,09	22,10	22,08	22,09	22,10	22,15	22,06	22,07	22,15	22,19	22,21	22,13	22,08	22,10	22,21	22,25	22,16	22,17	22,25	22,22	22,23	22,27	22,25	22,28	22,28	22,24	22,33	22,38	22,35	22,33	22,37	22,30	22,20	22,29	22,36	22,35	22,40	22,49	22,63	22,56	22,49	22,54	22,54	22,50	22,50	22,46	22,44	22,46	22,44	22,45	22,49	22,57	22,61	22,49	22,48	22,54	22,52	22,48	22,44	22,38	22,47	22,53	22,56	22,48	22,44	22,54	22,50	22,52	22,57	22,51	22,43	22,45	22,43	22,39	22,54	22,59	22,48	22,51	22,43	22,57	22,60	22,52	22,49	22,58	22,48	22,48	22,44	22,32	22,32	22,45	22,36	22,36	22,36	22,33	22,42	22,52	22,37	22,28	22,35	22,34	22,26	22,28	22,26	22,19	22,18	22,14	22,10	22,09	22,12	22,14	22,00	22,02	21,99	22,02	21,92	21,83	21,83	21,83	21,75	21,73	21,72	21,68	21,62	21,74	21,69	21,61	21,55	21,54	21,61	21,58	21,43	21,42	21,42	21,43	21,40	21,42	21,40	21,37	21,35	21,33	21,24	21,13	21,03	21,00	20,82	20,68	20,58	20,59	20,49	20,54	20,53	20,50	20,46	20,42	20,42	20,48	20,43	20,36	20,39	20,46	20,43	20,42	20,44	20,41	20,39	20,39	20,40	20,34	20,34	20,31	20,31	20,39	20,45	20,39	20,39	20,42	20,38	20,32	20,38	20,35	20,31	20,36	20,46	20,39	20,31	20,26	20,32	20,34	20,41	20,37	20,32	20,36	20,30	20,33	20,30	20,33	20,34	20,38	20,29	20,24	20,29	20,37	20,34	20,37	20,37	20,42	20,44	20,40	20,29	20,30	20,34	20,33	20,25	20,31	20,28	20,31	20,35	20,36	20,44	20,30	20,29	20,27	20,27	20,28	20,30	20,26	20,30	20,37	20,40	20,30	20,31	20,33	20,37	20,34	20,37	20,42	20,45	20,39	20,35	20,33	20,28	20,29	20,34	20,36	20,27	20,34	20,33	20,29	20,34	20,29	20,37	20,29	20,28	20,34	20,25	20,34	20,35	20,30	20,33	20,43	20,33	20,33	20,29	20,21	20,24	20,28	20,29	20,37	20,36	20,29	20,23	20,20	20,26	20,29	20,32	20,27	20,30	20,33	20,24	20,14	20,24	20,28	20,26	20,33	20,36	20,28	20,17	20,23	20,31	20,29	20,32	20,40	20,43	20,37	20,38	20,30	20,23	20,19	20,28	20,22	20,29	20,30	20,37	20,33	20,26	20,28	20,36	20,35	20,29	20,25	20,24	20,26	20,14	20,16	20,29	20,35	20,22	20,27	20,26	20,30	20,30	20,31	20,25	20,21	20,29	20,35	20,30	20,31	20,37	20,27	20,27	20,20	20,34	20,43	20,25	20,21	20,27	20,19	20,10	20,29	20,22	20,20	20,25	20,21	20,27	20,26	20,22	20,18	20,21	20,24	20,27	
20,19	20,25	20,23	20,31	20,38	20,37	20,34	20,39	20,39	20,37	20,40	20,33	20,24	20,34	20,31	20,32	20,28	20,25	20,23	20,28	20,34	20,31	20,26	20,25	20,31	20,25	20,19	20,22	20,40	20,32	20,32	20,44	20,46	20,35	20,36	20,36	20,35	20,35	20,32	20,31	20,32	20,38	20,36	20,26	20,26	20,33	20,42	20,32	20,21	20,31	20,39	20,30	20,30	20,37	20,37	20,34	20,39	20,44	20,34	20,38	20,35	20,34	20,33	20,33	20,27	20,35	20,46	20,38	20,37	20,26	20,35	20,46	20,44	20,41	20,33	20,27	20,32	20,48	20,44	20,43	20,34	20,30	20,25	20,37	20,37	20,36	20,36	20,39	20,33	20,30	20,47	20,42	20,39	20,41	20,41	20,41	20,42	20,36	20,46	20,40	20,34	20,43	20,46	20,46	20,34	20,40	20,44	20,42	20,39	20,41	20,37	20,36	20,33	20,40	20,49	20,46	20,35	20,37	20,40	20,29	20,32	20,34	20,38	20,41	20,47	20,44	20,42	20,44	20,39	20,40	20,39	20,45	20,49	20,49	20,40	20,38	20,35	20,43	20,43	20,51	20,47	20,45	20,42	20,47	20,45	20,48	20,45	20,49	20,49	20,40	20,41	20,43	20,37	20,41	20,44	20,43	20,42	20,46	20,47	20,44	20,42	20,43	20,42	20,40	20,36	20,35	20,52	20,45	20,44	20,40	20,33	20,38	20,45	20,37	20,38	20,50	20,42	20,41	20,44	20,49	20,47	20,43	20,43	20,51	20,55	20,53	20,49	20,50	20,43	20,46	20,54	20,61	20,53	20,51	20,65	20,67	20,67	20,69	20,64	20,66	20,74	20,81	20,84	20,87	20,88	20,97	21,01	21,13	21,26	21,39	21,43	21,44	21,45	21,55	21,59	21,57	21,65	21,63	21,73	21,77	21,71	21,76	21,78	21,73	21,67	21,81	21,76	21,76	21,84	21,92	21,89	21,94	21,93	22,00	21,96	21,93	21,96	22,03	21,98	22,12	22,13	22,14	22,12	22,17	22,13	22,15	22,13	22,21	22,23	22,24	22,23	22,27	22,33	22,27	22,24	22,26	22,30	22,32	22,32	22,32	22,29	22,31	22,32	22,37	22,43	22,35	22,31	22,39	22,42	22,40	22,42	22,43	22,46	22,48	22,49	22,40	22,29	22,32	22,36	22,44	22,46	22,46	22,52	22,54	22,59	22,50	22,49	22,53	22,50	22,49	22,56	22,48	22,48	22,52	22,52	22,47	22,49	22,57	22,57	22,55	22,50	22,50	22,46	22,45	22,47	22,50	22,52	22,58	22,56	22,49	22,49	22,49	22,54	22,57	22,53	22,57	22,55	22,53	22,55	22,59	22,55	22,50	22,52	22,54	22,59	22,52	22,53	22,63	22,63	22,61	22,65	22,61	22,60	22,62	22,58	22,61	22,73	22,76	22,67	22,60	22,64	22,74	22,66	22,64	22,64	22,67	22,66	22,68	22,67	22,68	22,70	22,73	22,70	22,66	22,73	22,69	22,76	22,77	22,67	22,61	22,65	22,69	22,63	22,72	22,74	22,70	22,65	22,67	22,67	22,72	22,76	22,70	22,74	22,66	22,61	22,61	22,61	22,62	22,59	22,57	22,53	22,53	22,50	22,55	22,57	22,58	22,49	22,50	22,55	22,45	22,40	22,37	22,34	22,30	22,27	22,26	22,26	22,27	22,28	22,19	22,17	22,10	22,14	22,08	21,96	21,95	22,00	21,88	21,94	21,91	21,79	21,70	21,76	21,74	21,60	21,65	21,65	21,64	21,65	21,54	21,50	21,50	21,43	21,45	21,46	21,43	21,37	21,40	21,39	21,20	21,07	21,03	20,99	20,90	20,81	20,69	20,63	20,57	20,59	20,57	20,51	20,48	20,53	20,49	20,43	20,48	20,46	20,45	20,48	20,45	20,45	20,41	20,44	20,50	20,39	20,35	20,33	20,36	20,36	20,32	20,39	20,45	20,41	20,45	20,46	20,46	20,39	20,37	20,36	20,26	20,32	20,36	20,37	20,32	20,34	20,40	20,33	20,38	20,41	20,31	20,38	20,38	20,32	20,32	20,32	20,31	20,37	20,31	20,29	20,28	20,34	20,34	20,34	20,39	20,41	20,39	20,31	20,30	20,32	20,31	20,25	20,26	20,35	20,31	20,32	20,38	20,44	20,42	20,33	20,26	20,37	20,34	20,24	20,32	20,32	20,31	20,34	20,42	20,36	20,32	20,29	20,28	20,40	20,39	20,40	20,45	20,32	20,40	20,38	20,29	20,38	20,34	20,41	20,35	20,33	20,37	20,34	20,40	20,34	20,30	20,31	20,28	20,33	20,29	20,27	20,30	20,41	20,38	20,40	20,33	20,34	20,34	20,26	20,29	20,28	20,20	20,34	20,38	20,39	20,39	20,25	20,23	20,25	20,32	20,28	20,30	20,37	20,30	20,19	20,32	20,26	20,26	20,29	20,38	20,25	20,25	20,23	20,33	20,29	20,32	20,39	20,42	20,31	20,29	20,31	20,15	20,24	20,31	20,31	20,31	20,33	20,33	20,34	20,25	20,23	20,35	20,34	20,26	20,35	20,20	20,27	20,18	20,21	20,34	20,33	20,25	20,25	20,32	20,25	20,24	20,25	20,28	20,25	20,28	20,37	20,32	20,27	20,25	20,28	20,29	20,34	20,33	20,36	20,23	20,21	20,27	20,19	20,21	20,32	20,28	20,25	20,27	20,18	20,27	20,26	20,26	20,26	20,28	20,22	20,20	
20,23	20,21	20,16	20,15	20,27	20,27	20,30	20,39	20,38	20,29	20,26	20,36	20,29	20,33	20,27	20,29	20,28	20,26	20,32	20,32	20,36	20,31	20,32	20,39	20,37	20,32	20,28	20,22	20,20	20,29	20,29	20,40	20,34	20,22	20,26	20,27	20,31	20,37	20,38	20,32	20,40	20,37	20,34	20,26	20,23	20,21	20,31	20,33	20,25	20,37	20,35	20,33	20,34	20,38	20,34	20,34	20,42	20,45	20,33	20,34	20,32	20,29	20,29	20,25	20,33	20,33	20,29	20,30	20,44	20,40	20,35	20,42	20,37	20,30	20,25	20,20	20,35	20,50	20,44	20,36	20,33	20,39	20,40	20,45	20,40	20,31	20,43	20,40	20,33	20,34	20,47	20,43	20,33	20,35	20,33	20,38	20,41	20,33	20,44	20,41	20,43	20,42	20,41	20,42	20,36	20,40	20,40	20,42	20,43	20,41	20,38	20,38	20,30	20,39	20,48	20,41	20,35	20,34	20,28	20,32	20,30	20,37	20,41	20,42	20,38	20,46	20,40	20,52	20,48	20,44	20,39	20,39	20,47	20,46	20,45	20,42	20,39	20,44	20,38	20,48	20,51	20,45	20,40	20,43	20,46	20,44	20,42	20,47	20,49	20,39	20,43	20,43	20,36	20,37	20,47	20,46	20,43	20,47	20,39	20,48	20,45	20,48	20,41	20,39	20,33	20,31	20,40	20,46	20,45	20,47	20,44	20,36	20,41	20,39	20,50	20,49	20,34	20,36	20,48	20,47	20,45	20,49	20,52	20,52	20,57	20,55	20,51	20,53	20,53	20,55	20,52	20,59	20,59	20,57	20,75	20,75	20,71	20,78	20,76	20,85	20,85	20,86	20,95	21,11	21,17	21,18	21,25	21,24	21,39	21,47	21,62	21,65	21,64	21,71	21,82	21,80	21,83	21,84	21,74	21,87	21,92	21,95	21,90	21,93	21,85	21,95	22,02	22,06	22,07	22,10	22,14	22,14	22,10	22,17	22,16	22,16	22,24	22,28	22,24	22,24	22,29	22,27	22,28	22,36	22,37	22,40	22,34	22,41	22,45	22,49	22,48	22,49	22,54	22,55	22,46	22,49	22,46	22,56	22,52	22,49	22,50	22,45	22,45	22,49	22,63	22,61	22,57	22,60	22,57	22,56	22,46	22,52	22,61	22,55	22,59	22,59	22,52	22,48	22,49	22,58	22,57	22,57	22,63	22,63	22,65	22,65	22,65	22,63	22,67	22,63	22,69	22,65	22,65	22,66	22,61	22,56	22,58	22,65	22,72	22,64	22,59	22,60	22,57	22,55	22,59	22,62	22,61	22,62	22,71	22,56	22,55	22,63	22,63	22,62	22,68	22,70	22,65	22,58	22,63	22,63	22,66	22,65	22,67	22,63	22,62	22,64	22,60	22,63	22,66	22,66	22,65	22,64	22,64	22,64	22,74	22,73	22,75	22,81	22,74	22,69	22,73	22,82	22,76	22,76	22,70	22,68	22,60	22,66	22,75	22,82	22,75	22,69	22,65	22,71	22,74	22,76	22,79	22,79	22,72	22,80	22,80	22,74	22,73	22,70	22,76	22,75	22,70	22,76	22,78	22,78	22,77	22,75	22,75	22,71	22,68	22,71	22,66	22,61	22,61	22,58	22,61	22,59	22,65	22,68	22,63	22,53	22,59	22,59	22,64	22,50	22,48	22,43	22,42	22,43	22,34	22,38	22,37	22,35	22,37	22,33	22,29	22,20	22,19	22,08	21,98	22,05	22,03	21,92	21,93	21,89	21,80	21,82	21,83	21,74	21,63	21,70	21,69	21,63	21,66	21,60	21,59	21,58	21,49	21,46	21,52	21,47	21,34	21,30	21,29	21,17	20,98	21,00	20,98	20,95	20,96	20,86	20,73	20,58	20,59	20,61	20,53	20,55	20,56	20,45	20,40	20,40	20,45	20,46	20,46	20,47	20,48	20,41	20,33	20,38	20,41	20,42	20,38	20,42	20,39	20,32	20,43	20,43	20,37	20,45	20,50	20,48	20,45	20,38	20,38	20,31	20,31	20,25	20,35	20,37	20,44	20,40	20,32	20,38	20,48	20,37	20,37	20,37	20,33	20,38	20,42	20,32	20,37	20,33	20,36	20,34	20,32	20,27	20,32	20,28	20,38	20,32	20,26	20,28	20,34	20,39	20,35	20,34	20,32	20,33	20,26	20,28	20,38	20,36	20,35	20,31	20,37	20,38	20,26	20,32	20,30	20,34	20,37	20,34	20,27	20,26	20,32	20,31	20,36	20,41	20,39	20,46	20,32	20,26	20,27	20,26	20,35	20,36	20,32	20,28	20,31	20,32	20,31	20,31	20,31	20,31	20,29	20,24	20,36	20,31	20,29	20,25	20,32	20,32	20,37	20,29	20,33	20,30	20,28	20,28	20,20	20,22	20,36	20,41	20,37	20,35	20,30	20,26	20,28	20,31	20,31	20,32	20,32	20,33	20,24	20,24	20,27	20,23	20,28	20,32	20,29	20,25	20,28	20,31	20,33	20,32	20,32	20,30	20,23	20,31	20,28	20,19	20,27	20,39	20,31	20,27	20,22	20,23	20,29	20,31	20,29	20,26	20,31	20,33	20,45	20,21	20,18	20,24	20,27	20,40	20,36	20,24	20,22	20,35	20,35	20,28	20,24	20,23	20,33	20,29	20,30	20,33	20,29	20,22	20,29	20,28	20,31	20,30	20,27	20,12	20,16	20,30	20,27	20,25	20,26	20,26	20,26	20,28	20,21	20,23	20,24	20,17	20,29	20,27	20,18	20,12	
20,31	20,23	20,28	20,19	20,27	20,25	20,31	20,37	20,34	20,25	20,24	20,34	20,31	20,30	20,22	20,24	20,26	20,31	20,42	20,30	20,25	20,17	20,29	20,39	20,35	20,30	20,32	20,26	20,33	20,34	20,30	20,38	20,34	20,22	20,25	20,36	20,32	20,28	20,33	20,39	20,31	20,32	20,30	20,27	20,29	20,28	20,29	20,40	20,36	20,42	20,40	20,28	20,27	20,36	20,33	20,31	20,44	20,36	20,26	20,28	20,35	20,34	20,37	20,32	20,26	20,33	20,25	20,20	20,36	20,40	20,36	20,44	20,40	20,41	20,35	20,30	20,36	20,48	20,40	20,35	20,36	20,36	20,36	20,42	20,41	20,40	20,36	20,38	20,41	20,42	20,42	20,44	20,34	20,34	20,34	20,39	20,40	20,40	20,37	20,34	20,34	20,43	20,43	20,45	20,36	20,36	20,37	20,41	20,43	20,33	20,37	20,40	20,37	20,37	20,41	20,45	20,37	20,41	20,24	20,33	20,40	20,48	20,48	20,42	20,36	20,41	20,43	20,40	20,40	20,44	20,41	20,43	20,36	20,40	20,48	20,40	20,42	20,50	20,44	20,50	20,41	20,41	20,42	20,38	20,46	20,45	20,35	20,43	20,46	20,42	20,40	20,42	20,37	20,33	20,47	20,51	20,43	20,41	20,39	20,45	20,45	20,44	20,48	20,40	20,36	20,35	20,37	20,43	20,47	20,47	20,47	20,49	20,48	20,45	20,48	20,47	20,31	20,37	20,53	20,45	20,47	20,49	20,56	20,53	20,55	20,52	20,60	20,59	20,56	20,59	20,64	20,72	20,65	20,63	20,71	20,85	20,87	20,88	20,85	20,92	20,99	21,00	21,06	21,15	21,25	21,32	21,43	21,34	21,39	21,54	21,68	21,73	21,74	21,73	21,83	21,91	21,90	21,89	21,86	21,92	21,92	21,98	21,93	21,94	22,01	22,03	22,07	22,14	22,17	22,17	22,20	22,22	22,17	22,25	22,26	22,30	22,32	22,29	22,34	22,41	22,42	22,31	22,31	22,38	22,38	22,40	22,45	22,57	22,51	22,53	22,57	22,53	22,57	22,56	22,55	22,54	22,50	22,59	22,58	22,60	22,52	22,56	22,52	22,51	22,56	22,69	22,66	22,68	22,65	22,59	22,53	22,57	22,67	22,66	22,71	22,70	22,67	22,59	22,61	22,60	22,62	22,64	22,68	22,69	22,72	22,68	22,58	22,60	22,69	22,71	22,64	22,64	22,73	22,66	22,60	22,62	22,64	22,66	22,71	22,72	22,69	22,67	22,68	22,56	22,61	22,63	22,58	22,68	22,74	22,68	22,66	22,68	22,62	22,61	22,70	22,76	22,80	22,74	22,69	22,67	22,67	22,69	22,74	22,72	22,65	22,70	22,70	22,74	22,82	22,73	22,73	22,70	22,71	22,70	22,79	22,76	22,74	22,80	22,77	22,78	22,83	22,82	22,75	22,74	22,77	22,77	22,74	22,72	22,69	22,78	22,82	22,74	22,69	22,70	22,74	22,84	22,92	22,84	22,78	22,86	22,88	22,79	22,76	22,83	22,82	22,75	22,70	22,81	22,77	22,85	22,85	22,81	22,84	22,78	22,76	22,77	22,70	22,64	22,66	22,65	22,63	22,64	22,69	22,74	22,71	22,66	22,53	22,62	22,58	22,54	22,51	22,54	22,43	22,44	22,44	22,42	22,44	22,38	22,42	22,40	22,30	22,27	22,20	22,09	22,03	22,09	22,07	21,98	21,88	21,78	21,79	21,82	21,92	21,86	21,78	21,71	21,66	21,66	21,63	21,66	21,59	21,53	21,47	21,47	21,44	21,40	21,36	21,35	21,24	21,08	21,08	21,21	21,18	21,06	21,03	20,89	20,81	20,68	20,68	20,69	20,59	20,57	20,56	20,53	20,46	20,46	20,47	20,45	20,40	20,42	20,47	20,51	20,45	20,38	20,37	20,42	20,44	20,36	20,40	20,34	20,43	20,41	20,36	20,42	20,41	20,39	20,44	20,48	20,46	20,36	20,36	20,33	20,32	20,34	20,41	20,41	20,32	20,38	20,44	20,41	20,34	20,33	20,28	20,34	20,43	20,41	20,35	20,32	20,35	20,40	20,30	20,37	20,40	20,34	20,29	20,30	20,18	20,32	20,36	20,38	20,40	20,32	20,38	20,41	20,28	20,22	20,36	20,33	20,22	20,30	20,29	20,35	20,25	20,29	20,25	20,35	20,38	20,31	20,33	20,26	20,29	20,38	20,34	20,35	20,35	20,32	20,29	20,32	20,24	20,23	20,29	20,34	20,35	20,28	20,33	20,37	20,31	20,30	20,25	20,28	20,23	20,18	20,28	20,32	20,28	20,32	20,31	20,27	20,34	20,32	20,33	20,37	20,25	20,24	20,32	20,25	20,38	20,39	20,34	20,34	20,28	20,35	20,30	20,34	20,25	20,33	20,34	20,33	20,35	20,22	20,29	20,28	20,26	20,27	20,30	20,28	20,20	20,26	20,39	20,38	20,31	20,27	20,25	20,34	20,36	20,23	20,23	20,31	20,30	20,32	20,24	20,27	20,28	20,22	20,27	20,19	20,26	20,34	20,39	20,26	20,19	20,18	20,27	20,28	20,34	20,29	20,24	20,27	20,31	20,28	20,24	20,19	20,27	20,28	20,28	20,27	20,26	20,24	20,31	20,28	20,24	20,28	20,26	20,24	20,19	20,30	20,25	20,25	20,15	20,21	20,35	20,28	20,27	20,20	20,20	20,13	20,15	20,22	20,20	20,15	
20,34	20,25	20,25	20,31	20,33	20,28	20,30	20,33	20,35	20,37	20,39	20,35	20,29	20,32	20,30	20,33	20,21	20,30	20,34	20,38	20,24	20,23	20,27	20,37	20,36	20,32	20,25	20,26	20,35	20,40	20,36	20,40	20,34	20,29	20,25	20,36	20,29	20,39	20,33	20,38	20,36	20,27	20,23	20,33	20,33	20,28	20,32	20,29	20,38	20,31	20,36	20,35	20,30	20,35	20,39	20,32	20,36	20,42	20,29	20,28	20,24	20,33	20,37	20,38	20,30	20,28	20,30	20,23	20,35	20,35	20,34	20,45	20,43	20,44	20,36	20,36	20,33	20,44	20,48	20,40	20,38	20,36	20,30	20,35	20,43	20,40	20,40	20,35	20,34	20,42	20,47	20,39	20,38	20,37	20,43	20,37	20,34	20,35	20,37	20,37	20,31	20,36	20,52	20,53	20,44	20,39	20,41	20,39	20,41	20,36	20,37	20,37	20,36	20,42	20,52	20,50	20,47	20,48	20,34	20,25	20,40	20,52	20,47	20,44	20,39	20,39	20,43	20,36	20,35	20,36	20,38	20,47	20,42	20,39	20,49	20,47	20,43	20,41	20,44	20,52	20,45	20,42	20,41	20,35	20,45	20,41	20,34	20,38	20,42	20,43	20,44	20,46	20,47	20,42	20,45	20,49	20,45	20,41	20,42	20,43	20,40	20,48	20,49	20,43	20,36	20,39	20,49	20,51	20,51	20,57	20,49	20,41	20,44	20,47	20,49	20,48	20,39	20,43	20,45	20,44	20,48	20,54	20,57	20,49	20,52	20,51	20,59	20,59	20,58	20,63	20,71	20,77	20,66	20,66	20,76	20,85	20,91	20,91	20,89	21,00	21,03	21,11	21,24	21,25	21,28	21,34	21,42	21,47	21,28	21,37	21,59	21,81	21,75	21,80	21,82	21,87	21,90	21,89	21,97	22,00	21,97	22,05	21,96	21,96	22,13	22,14	22,05	22,10	22,19	22,29	22,29	22,30	22,32	22,35	22,34	22,35	22,41	22,43	22,43	22,50	22,50	22,41	22,46	22,46	22,45	22,48	22,47	22,56	22,46	22,51	22,61	22,63	22,57	22,52	22,62	22,59	22,64	22,68	22,61	22,64	22,54	22,55	22,65	22,58	22,60	22,69	22,74	22,65	22,73	22,67	22,68	22,71	22,74	22,75	22,75	22,68	22,64	22,69	22,71	22,69	22,68	22,71	22,64	22,68	22,77	22,70	22,72	22,71	22,76	22,78	22,72	22,66	22,74	22,74	22,75	22,72	22,70	22,77	22,86	22,87	22,72	22,70	22,76	22,71	22,64	22,69	22,56	22,72	22,72	22,73	22,79	22,75	22,69	22,66	22,75	22,76	22,77	22,80	22,80	22,80	22,78	22,81	22,73	22,62	22,63	22,65	22,79	22,77	22,74	22,75	22,76	22,78	22,80	22,81	22,89	22,80	22,80	22,86	22,85	22,87	22,88	22,96	22,79	22,75	22,80	22,84	22,80	22,85	22,83	22,80	22,80	22,79	22,78	22,73	22,87	22,91	22,96	22,98	22,93	22,90	22,93	22,86	22,85	22,88	22,90	22,84	22,87	22,87	22,84	22,88	22,90	22,83	22,88	22,82	22,79	22,76	22,77	22,78	22,77	22,67	22,72	22,72	22,77	22,84	22,80	22,73	22,63	22,61	22,66	22,62	22,61	22,59	22,49	22,51	22,53	22,47	22,45	22,47	22,38	22,36	22,28	22,26	22,22	22,12	22,02	22,06	22,05	22,01	22,04	21,89	21,83	21,87	21,91	21,83	21,78	21,71	21,64	21,64	21,66	21,63	21,58	21,60	21,55	21,55	21,49	21,41	21,45	21,39	21,26	21,12	21,14	21,30	21,21	21,05	20,98	20,91	20,76	20,77	20,75	20,77	20,70	20,63	20,52	20,53	20,56	20,50	20,53	20,55	20,51	20,46	20,49	20,50	20,49	20,49	20,48	20,43	20,42	20,42	20,40	20,33	20,45	20,43	20,41	20,42	20,48	20,48	20,37	20,40	20,40	20,34	20,35	20,44	20,40	20,37	20,44	20,40	20,36	20,40	20,39	20,40	20,37	20,33	20,24	20,28	20,38	20,44	20,42	20,27	20,32	20,39	20,37	20,30	20,35	20,32	20,35	20,36	20,28	20,26	20,35	20,43	20,41	20,31	20,34	20,43	20,35	20,30	20,41	20,39	20,21	20,29	20,31	20,31	20,28	20,33	20,30	20,36	20,34	20,36	20,34	20,35	20,35	20,36	20,41	20,38	20,46	20,34	20,29	20,32	20,27	20,28	20,37	20,45	20,37	20,27	20,29	20,31	20,23	20,29	20,28	20,20	20,23	20,28	20,34	20,27	20,28	20,36	20,39	20,35	20,35	20,35	20,39	20,33	20,35	20,28	20,31	20,36	20,29	20,29	20,31	20,31	20,23	20,31	20,36	20,39	20,32	20,37	20,37	20,35	20,36	20,33	20,30	20,29	20,26	20,28	20,31	20,28	20,22	20,28	20,34	20,29	20,26	20,31	20,32	20,33	20,29	20,29	20,28	20,22	20,19	20,34	20,41	20,29	20,32	20,34	20,32	20,22	20,26	20,37	20,36	20,31	20,25	20,23	20,31	20,34	20,33	20,31	20,20	20,31	20,34	20,24	20,15	20,22	20,33	20,22	20,25	20,28	20,25	20,30	20,25	20,27	20,22	20,25	20,34	20,31	20,16	20,25	20,27	20,23	20,22	20,15	20,27	20,30	20,28	20,20	20,20	20,20	20,16	20,16	20,22	20,26	
20,36	20,28	20,20	20,29	20,38	20,30	20,29	20,34	20,34	20,32	20,36	20,30	20,27	20,34	20,32	20,43	20,33	20,31	20,27	20,27	20,33	20,24	20,28	20,44	20,40	20,32	20,23	20,28	20,39	20,45	20,44	20,45	20,23	20,16	20,28	20,28	20,28	20,35	20,40	20,36	20,37	20,31	20,19	20,30	20,39	20,34	20,28	20,32	20,36	20,34	20,29	20,25	20,33	20,37	20,40	20,31	20,29	20,35	20,36	20,37	20,31	20,32	20,31	20,30	20,34	20,31	20,33	20,26	20,33	20,36	20,34	20,43	20,44	20,44	20,33	20,35	20,36	20,43	20,41	20,44	20,40	20,41	20,31	20,33	20,37	20,41	20,42	20,43	20,34	20,39	20,48	20,36	20,38	20,41	20,33	20,34	20,36	20,35	20,39	20,42	20,44	20,36	20,35	20,52	20,49	20,48	20,48	20,41	20,37	20,42	20,44	20,37	20,31	20,40	20,47	20,45	20,44	20,41	20,43	20,37	20,39	20,49	20,46	20,40	20,36	20,38	20,41	20,38	20,43	20,41	20,43	20,45	20,47	20,51	20,44	20,41	20,44	20,45	20,44	20,48	20,42	20,42	20,42	20,39	20,46	20,40	20,43	20,52	20,46	20,38	20,39	20,39	20,38	20,35	20,43	20,49	20,45	20,37	20,35	20,45	20,49	20,44	20,47	20,47	20,35	20,43	20,52	20,53	20,54	20,52	20,52	20,44	20,39	20,45	20,55	20,52	20,34	20,39	20,49	20,45	20,45	20,44	20,53	20,49	20,50	20,61	20,54	20,55	20,58	20,66	20,70	20,76	20,69	20,75	20,81	20,82	20,83	20,84	20,88	20,97	21,03	21,14	21,31	21,29	21,34	21,43	21,43	21,53	21,38	21,25	21,41	21,71	21,82	21,87	21,93	21,91	21,93	21,89	21,90	22,04	22,04	22,11	22,06	21,98	22,08	22,08	22,09	22,16	22,24	22,34	22,39	22,34	22,38	22,40	22,35	22,43	22,45	22,45	22,49	22,51	22,52	22,44	22,47	22,57	22,53	22,50	22,45	22,51	22,57	22,61	22,59	22,70	22,63	22,62	22,67	22,69	22,67	22,78	22,76	22,69	22,63	22,68	22,69	22,71	22,70	22,69	22,78	22,83	22,84	22,80	22,71	22,74	22,82	22,82	22,75	22,78	22,76	22,77	22,73	22,77	22,79	22,83	22,75	22,72	22,77	22,78	22,85	22,87	22,83	22,87	22,86	22,77	22,78	22,86	22,87	22,81	22,80	22,81	22,83	22,86	22,77	22,69	22,74	22,80	22,78	22,74	22,72	22,85	22,81	22,83	22,85	22,79	22,79	22,81	22,89	22,88	22,81	22,88	22,85	22,87	22,93	22,97	22,88	22,77	22,82	22,83	22,85	22,86	22,75	22,77	22,84	22,85	22,85	22,85	22,88	22,91	22,93	22,94	22,87	22,94	22,91	22,91	22,89	22,76	22,84	22,81	22,83	22,91	22,90	22,92	22,88	22,86	22,84	22,81	22,90	23,00	22,98	23,00	23,02	22,97	23,01	23,02	22,92	22,89	22,91	22,92	22,94	22,97	22,90	22,93	22,89	22,88	22,88	22,88	22,91	22,80	22,76	22,80	22,78	22,77	22,81	22,80	22,89	22,90	22,89	22,78	22,72	22,71	22,69	22,67	22,68	22,55	22,52	22,63	22,63	22,50	22,50	22,52	22,43	22,36	22,31	22,23	22,25	22,23	22,15	22,06	22,07	22,04	22,06	22,05	22,01	21,95	22,01	21,88	21,81	21,77	21,74	21,72	21,71	21,61	21,61	21,68	21,65	21,59	21,58	21,49	21,43	21,28	21,17	21,19	21,26	21,35	21,24	21,05	20,94	20,87	20,79	20,79	20,70	20,68	20,71	20,66	20,62	20,62	20,62	20,60	20,61	20,61	20,59	20,48	20,43	20,52	20,52	20,55	20,48	20,47	20,40	20,36	20,36	20,27	20,37	20,48	20,42	20,39	20,43	20,43	20,43	20,42	20,44	20,36	20,36	20,42	20,43	20,37	20,42	20,44	20,37	20,40	20,43	20,44	20,46	20,46	20,32	20,33	20,42	20,42	20,36	20,33	20,38	20,37	20,37	20,38	20,39	20,37	20,42	20,36	20,29	20,22	20,26	20,47	20,46	20,35	20,27	20,34	20,34	20,28	20,33	20,41	20,36	20,41	20,39	20,38	20,33	20,31	20,29	20,33	20,33	20,40	20,31	20,33	20,35	20,39	20,43	20,39	20,48	20,45	20,35	20,39	20,23	20,29	20,35	20,39	20,43	20,33	20,32	20,28	20,23	20,25	20,33	20,24	20,27	20,35	20,34	20,27	20,24	20,31	20,35	20,31	20,41	20,29	20,42	20,30	20,32	20,37	20,33	20,27	20,32	20,27	20,31	20,33	20,21	20,26	20,31	20,34	20,29	20,31	20,37	20,34	20,30	20,29	20,33	20,34	20,36	20,28	20,25	20,29	20,18	20,27	20,29	20,25	20,21	20,24	20,23	20,33	20,29	20,23	20,30	20,28	20,21	20,25	20,29	20,33	20,32	20,40	20,39	20,32	20,26	20,29	20,34	20,32	20,24	20,21	20,30	20,30	20,32	20,27	20,24	20,31	20,33	20,26	20,23	20,24	20,32	20,30	20,28	20,30	20,31	20,27	20,20	20,21	20,34	20,21	20,33	20,33	20,25	20,30	20,32	20,35	20,30	20,19	20,30	20,35	20,24	20,22	20,29	20,33	20,20	20,21	20,18	20,25	
20,39	20,32	20,25	20,20	20,31	20,21	20,22	20,31	20,36	20,34	20,33	20,28	20,23	20,32	20,30	20,34	20,34	20,33	20,30	20,29	20,31	20,26	20,27	20,45	20,33	20,38	20,40	20,37	20,44	20,40	20,39	20,46	20,33	20,16	20,18	20,29	20,34	20,36	20,39	20,26	20,35	20,36	20,27	20,27	20,23	20,37	20,36	20,30	20,33	20,27	20,33	20,26	20,32	20,32	20,39	20,32	20,28	20,35	20,37	20,40	20,42	20,33	20,36	20,39	20,44	20,40	20,38	20,38	20,41	20,39	20,37	20,35	20,30	20,41	20,38	20,29	20,38	20,49	20,38	20,41	20,46	20,38	20,29	20,33	20,43	20,41	20,37	20,38	20,36	20,36	20,38	20,29	20,33	20,39	20,38	20,34	20,36	20,41	20,35	20,38	20,41	20,36	20,35	20,38	20,41	20,41	20,38	20,45	20,49	20,48	20,44	20,34	20,38	20,41	20,46	20,47	20,45	20,35	20,38	20,40	20,33	20,42	20,51	20,48	20,41	20,46	20,49	20,41	20,38	20,45	20,43	20,47	20,49	20,49	20,48	20,39	20,36	20,48	20,46	20,46	20,43	20,40	20,46	20,50	20,56	20,49	20,45	20,62	20,57	20,46	20,43	20,36	20,36	20,41	20,44	20,53	20,50	20,39	20,36	20,47	20,46	20,40	20,42	20,58	20,41	20,41	20,46	20,51	20,54	20,49	20,44	20,54	20,47	20,44	20,48	20,55	20,51	20,45	20,43	20,44	20,54	20,45	20,51	20,52	20,55	20,63	20,57	20,58	20,66	20,66	20,72	20,82	20,73	20,73	20,83	20,83	20,82	20,87	20,91	20,97	21,04	21,16	21,30	21,28	21,36	21,47	21,61	21,63	21,51	21,34	21,32	21,52	21,73	21,82	21,92	21,94	21,99	21,96	21,95	21,98	22,07	22,14	22,10	22,10	22,12	22,10	22,08	22,27	22,32	22,37	22,33	22,37	22,44	22,43	22,43	22,48	22,49	22,52	22,46	22,55	22,55	22,51	22,58	22,66	22,63	22,59	22,59	22,62	22,65	22,79	22,73	22,63	22,72	22,73	22,71	22,72	22,70	22,69	22,83	22,85	22,76	22,75	22,72	22,78	22,79	22,75	22,78	22,90	22,86	22,89	22,84	22,82	22,83	22,83	22,85	22,89	22,83	22,83	22,81	22,85	22,81	22,86	22,87	22,78	22,81	22,87	22,93	22,84	22,83	22,86	22,89	22,85	22,80	22,84	22,86	22,84	22,84	22,83	22,82	22,82	22,82	22,78	22,81	22,82	22,91	22,84	22,83	22,89	22,93	22,91	22,90	22,81	22,82	22,88	22,93	22,95	22,89	22,94	22,93	22,85	22,92	22,97	22,95	22,85	22,86	22,88	22,86	22,85	22,88	22,85	22,94	22,96	22,95	22,88	22,89	22,93	22,95	22,95	22,91	22,93	22,95	22,93	22,93	22,89	22,89	22,97	22,95	22,91	22,96	22,97	22,94	22,96	22,97	22,93	22,90	22,96	23,02	23,08	23,10	23,09	23,01	23,05	23,04	22,94	22,99	23,00	22,99	22,95	22,94	23,02	23,00	22,89	23,01	22,99	22,99	22,92	22,83	22,92	22,84	22,81	22,86	22,92	22,89	22,93	22,88	22,83	22,76	22,75	22,74	22,71	22,70	22,68	22,64	22,72	22,67	22,53	22,53	22,52	22,49	22,48	22,39	22,33	22,30	22,31	22,25	22,16	22,16	22,11	22,10	22,09	22,07	21,99	22,01	22,00	21,93	21,89	21,82	21,76	21,75	21,64	21,61	21,67	21,66	21,61	21,56	21,47	21,37	21,30	21,22	21,25	21,41	21,37	21,26	21,12	20,94	20,82	20,82	20,85	20,75	20,67	20,70	20,67	20,68	20,67	20,71	20,67	20,62	20,60	20,58	20,55	20,51	20,60	20,60	20,59	20,55	20,52	20,46	20,40	20,39	20,36	20,44	20,41	20,33	20,34	20,43	20,41	20,47	20,47	20,44	20,34	20,35	20,44	20,41	20,41	20,43	20,39	20,41	20,41	20,43	20,38	20,43	20,44	20,35	20,35	20,37	20,37	20,29	20,31	20,35	20,36	20,39	20,37	20,37	20,36	20,35	20,37	20,30	20,29	20,32	20,40	20,42	20,40	20,27	20,34	20,38	20,33	20,35	20,32	20,30	20,45	20,46	20,35	20,34	20,24	20,21	20,33	20,28	20,30	20,31	20,32	20,38	20,39	20,39	20,36	20,34	20,34	20,31	20,36	20,33	20,30	20,30	20,34	20,32	20,32	20,32	20,31	20,29	20,31	20,29	20,28	20,35	20,30	20,30	20,27	20,25	20,29	20,33	20,33	20,36	20,33	20,28	20,29	20,22	20,24	20,28	20,31	20,35	20,39	20,36	20,36	20,26	20,21	20,30	20,32	20,27	20,26	20,29	20,34	20,22	20,25	20,30	20,28	20,39	20,34	20,28	20,30	20,26	20,28	20,25	20,28	20,21	20,20	20,25	20,31	20,28	20,28	20,30	20,31	20,31	20,28	20,30	20,27	20,32	20,37	20,33	20,26	20,25	20,24	20,22	20,35	20,31	20,25	20,27	20,35	20,32	20,29	20,28	20,33	20,32	20,29	20,20	20,14	20,23	20,29	20,30	20,20	20,29	20,33	20,18	20,22	20,33	20,27	20,26	20,30	20,29	20,31	20,26	20,35	20,28	20,23	20,28	20,27	20,15	20,22	20,22	20,34	20,20	20,15	20,26	20,24	
20,34	20,30	20,31	20,29	20,34	20,28	20,33	20,30	20,32	20,37	20,30	20,35	20,28	20,26	20,21	20,25	20,20	20,28	20,31	20,34	20,31	20,23	20,26	20,38	20,21	20,31	20,44	20,40	20,42	20,36	20,33	20,43	20,35	20,29	20,21	20,25	20,25	20,38	20,32	20,32	20,34	20,40	20,32	20,27	20,32	20,28	20,29	20,28	20,32	20,25	20,32	20,36	20,36	20,35	20,37	20,39	20,33	20,32	20,29	20,33	20,40	20,38	20,43	20,40	20,45	20,41	20,35	20,43	20,41	20,32	20,38	20,34	20,27	20,33	20,36	20,31	20,33	20,46	20,32	20,32	20,40	20,34	20,27	20,38	20,40	20,43	20,28	20,33	20,39	20,38	20,34	20,33	20,27	20,39	20,42	20,40	20,33	20,39	20,46	20,44	20,37	20,35	20,41	20,46	20,41	20,34	20,30	20,38	20,41	20,38	20,43	20,31	20,40	20,47	20,48	20,53	20,46	20,39	20,36	20,39	20,38	20,45	20,51	20,40	20,40	20,46	20,48	20,43	20,39	20,43	20,44	20,54	20,48	20,40	20,38	20,39	20,34	20,51	20,43	20,41	20,40	20,39	20,45	20,40	20,47	20,44	20,43	20,57	20,55	20,48	20,46	20,41	20,39	20,43	20,49	20,48	20,41	20,43	20,46	20,51	20,44	20,36	20,38	20,50	20,47	20,34	20,42	20,45	20,51	20,47	20,44	20,47	20,46	20,46	20,49	20,53	20,52	20,53	20,50	20,51	20,53	20,52	20,52	20,53	20,50	20,63	20,65	20,60	20,66	20,68	20,70	20,84	20,83	20,76	20,81	20,87	20,83	20,86	20,96	21,03	21,12	21,12	21,31	21,33	21,39	21,52	21,64	21,69	21,57	21,50	21,34	21,37	21,60	21,81	21,92	21,95	21,97	21,95	21,99	22,05	22,05	22,16	22,15	22,10	22,11	22,18	22,13	22,23	22,27	22,32	22,32	22,36	22,49	22,50	22,52	22,60	22,56	22,60	22,51	22,57	22,64	22,58	22,59	22,71	22,66	22,70	22,65	22,73	22,73	22,80	22,79	22,70	22,78	22,71	22,66	22,80	22,76	22,73	22,87	22,90	22,94	22,87	22,80	22,83	22,91	22,86	22,84	22,89	22,84	22,89	22,93	22,92	22,92	22,83	22,88	22,87	22,92	22,84	22,86	22,86	22,89	22,87	22,90	22,90	22,91	22,91	22,90	22,93	22,88	22,91	22,88	22,85	22,83	22,83	22,87	22,88	22,85	22,86	22,94	22,96	22,97	22,88	22,87	22,89	22,94	22,92	22,87	22,91	22,94	22,89	22,94	22,92	22,91	22,92	22,99	22,98	23,00	22,99	23,00	23,00	22,96	23,03	22,95	22,85	22,82	22,87	22,96	22,99	22,98	23,02	22,98	23,00	23,01	22,93	22,97	23,04	23,11	23,05	22,96	23,00	23,05	23,08	22,99	22,91	22,96	23,04	22,99	22,98	23,09	23,08	23,06	23,06	23,03	22,98	23,02	23,02	23,11	23,15	23,09	23,11	23,10	23,03	23,06	23,03	22,96	23,02	23,10	23,06	23,08	23,08	23,08	23,00	23,06	23,02	23,07	23,06	22,91	22,96	22,99	22,90	22,90	22,96	22,90	22,85	22,99	22,94	22,82	22,85	22,85	22,74	22,72	22,70	22,75	22,72	22,71	22,60	22,60	22,60	22,58	22,55	22,49	22,42	22,35	22,33	22,28	22,26	22,26	22,20	22,12	22,13	22,10	22,09	22,01	22,01	21,90	21,95	21,91	21,77	21,81	21,67	21,66	21,64	21,59	21,59	21,60	21,46	21,30	21,28	21,37	21,35	21,46	21,42	21,33	21,17	20,99	20,88	20,91	20,84	20,73	20,64	20,70	20,66	20,61	20,58	20,64	20,60	20,58	20,60	20,60	20,60	20,62	20,60	20,55	20,57	20,62	20,51	20,46	20,44	20,46	20,45	20,43	20,43	20,42	20,45	20,43	20,46	20,42	20,40	20,34	20,33	20,34	20,39	20,45	20,34	20,43	20,37	20,41	20,47	20,45	20,31	20,33	20,37	20,34	20,39	20,32	20,34	20,33	20,29	20,32	20,34	20,37	20,37	20,34	20,31	20,25	20,31	20,30	20,35	20,39	20,38	20,35	20,34	20,28	20,31	20,39	20,28	20,36	20,32	20,34	20,36	20,41	20,38	20,30	20,35	20,28	20,34	20,40	20,20	20,20	20,31	20,36	20,36	20,39	20,42	20,37	20,35	20,32	20,40	20,31	20,26	20,31	20,29	20,27	20,27	20,26	20,26	20,34	20,31	20,22	20,26	20,41	20,37	20,36	20,39	20,35	20,30	20,33	20,33	20,22	20,19	20,25	20,28	20,28	20,26	20,21	20,31	20,36	20,34	20,32	20,23	20,26	20,30	20,34	20,33	20,27	20,23	20,28	20,27	20,21	20,21	20,32	20,24	20,36	20,33	20,21	20,27	20,34	20,28	20,24	20,35	20,35	20,25	20,28	20,29	20,29	20,35	20,33	20,22	20,22	20,23	20,27	20,28	20,21	20,36	20,33	20,22	20,20	20,21	20,27	20,34	20,26	20,22	20,24	20,32	20,39	20,25	20,25	20,23	20,33	20,22	20,21	20,12	20,17	20,14	20,21	20,19	20,25	20,33	20,18	20,20	20,24	20,21	20,23	20,24	20,24	20,24	20,25	20,32	20,36	20,26	20,24	20,15	20,05	20,20	20,23	20,15	20,16	20,16	20,24	20,24	
20,27	20,24	20,27	20,32	20,29	20,28	20,30	20,31	20,29	20,39	20,33	20,36	20,34	20,32	20,26	20,30	20,19	20,18	20,29	20,40	20,30	20,24	20,32	20,37	20,31	20,24	20,23	20,28	20,32	20,32	20,30	20,42	20,34	20,29	20,30	20,27	20,28	20,30	20,35	20,33	20,35	20,33	20,29	20,26	20,25	20,32	20,32	20,31	20,28	20,28	20,33	20,34	20,39	20,36	20,33	20,31	20,35	20,41	20,34	20,36	20,38	20,37	20,41	20,33	20,22	20,31	20,35	20,40	20,39	20,22	20,25	20,37	20,37	20,39	20,35	20,30	20,35	20,33	20,32	20,35	20,36	20,36	20,36	20,39	20,32	20,24	20,33	20,43	20,42	20,42	20,40	20,29	20,37	20,38	20,41	20,46	20,44	20,43	20,44	20,42	20,43	20,32	20,40	20,50	20,46	20,36	20,34	20,30	20,41	20,45	20,41	20,37	20,34	20,39	20,46	20,49	20,39	20,41	20,43	20,39	20,36	20,45	20,48	20,45	20,33	20,42	20,46	20,46	20,38	20,43	20,47	20,49	20,44	20,35	20,36	20,37	20,31	20,38	20,47	20,45	20,41	20,42	20,45	20,40	20,46	20,43	20,40	20,56	20,44	20,40	20,43	20,41	20,43	20,42	20,50	20,50	20,42	20,45	20,48	20,49	20,50	20,44	20,49	20,48	20,44	20,41	20,50	20,51	20,48	20,47	20,42	20,51	20,47	20,47	20,53	20,54	20,50	20,55	20,53	20,53	20,53	20,49	20,49	20,52	20,51	20,61	20,57	20,59	20,67	20,75	20,72	20,85	20,86	20,86	20,85	20,89	20,86	20,86	20,96	21,06	21,13	21,18	21,25	21,33	21,42	21,58	21,67	21,77	21,72	21,62	21,49	21,42	21,57	21,77	21,88	21,93	21,97	21,90	22,01	22,07	22,18	22,22	22,18	22,22	22,17	22,22	22,26	22,27	22,33	22,39	22,44	22,47	22,51	22,54	22,57	22,54	22,59	22,63	22,63	22,63	22,70	22,70	22,74	22,72	22,73	22,78	22,75	22,83	22,86	22,88	22,88	22,84	22,84	22,83	22,80	22,87	22,90	22,85	22,89	22,94	22,94	22,92	22,79	22,86	22,95	22,91	22,90	22,86	22,86	22,87	22,98	23,01	22,98	22,98	22,99	22,94	22,98	22,95	22,91	22,90	22,86	22,97	23,00	23,02	23,03	22,96	22,92	22,92	23,03	23,02	23,01	22,98	23,00	22,96	22,96	22,97	22,95	22,92	23,00	23,00	22,96	23,00	22,98	22,97	22,95	22,93	22,93	23,01	23,04	22,99	22,97	23,00	22,99	23,02	23,04	23,11	23,04	23,03	23,06	23,05	23,03	23,09	23,07	22,95	22,96	23,03	23,10	23,14	23,05	23,03	23,07	23,11	23,11	23,01	23,06	23,08	23,18	23,12	23,13	23,13	23,11	23,12	23,05	23,09	23,12	23,07	23,06	23,06	23,16	23,14	23,14	23,11	23,08	23,05	23,17	23,14	23,16	23,20	23,06	23,03	23,16	23,10	23,02	23,14	23,06	23,05	23,19	23,19	23,13	23,11	23,11	23,16	23,21	23,18	23,15	23,05	22,97	22,97	23,06	23,07	22,99	23,00	23,00	22,92	23,03	23,03	22,88	22,93	22,94	22,85	22,77	22,79	22,81	22,77	22,75	22,74	22,71	22,73	22,65	22,62	22,57	22,48	22,42	22,40	22,35	22,38	22,30	22,23	22,22	22,12	22,17	22,15	22,14	22,02	21,86	21,93	21,92	21,82	21,83	21,77	21,65	21,64	21,65	21,60	21,49	21,43	21,27	21,33	21,46	21,46	21,46	21,45	21,36	21,11	21,02	20,83	20,77	20,79	20,73	20,67	20,65	20,70	20,58	20,56	20,59	20,62	20,56	20,56	20,62	20,63	20,66	20,63	20,58	20,62	20,59	20,51	20,49	20,43	20,45	20,48	20,51	20,42	20,39	20,45	20,53	20,51	20,36	20,37	20,36	20,27	20,35	20,38	20,39	20,40	20,36	20,39	20,42	20,36	20,37	20,33	20,40	20,44	20,40	20,42	20,36	20,33	20,30	20,25	20,29	20,41	20,33	20,28	20,35	20,32	20,31	20,25	20,21	20,34	20,34	20,39	20,28	20,29	20,34	20,33	20,34	20,29	20,32	20,35	20,32	20,39	20,40	20,35	20,34	20,31	20,36	20,37	20,45	20,34	20,22	20,23	20,34	20,34	20,36	20,42	20,35	20,33	20,35	20,38	20,42	20,28	20,26	20,28	20,27	20,24	20,26	20,29	20,31	20,22	20,20	20,24	20,31	20,26	20,29	20,42	20,43	20,34	20,38	20,26	20,19	20,13	20,21	20,30	20,25	20,29	20,31	20,29	20,29	20,22	20,31	20,27	20,16	20,18	20,33	20,32	20,20	20,19	20,26	20,23	20,23	20,25	20,23	20,27	20,37	20,30	20,21	20,24	20,28	20,32	20,18	20,17	20,31	20,28	20,28	20,29	20,28	20,30	20,27	20,20	20,26	20,25	20,28	20,27	20,23	20,29	20,32	20,30	20,29	20,22	20,33	20,34	20,20	20,24	20,22	20,23	20,36	20,28	20,25	20,24	20,19	20,24	20,26	20,16	20,15	20,19	20,25	20,25	20,19	20,27	20,24	20,27	20,27	20,18	20,18	20,21	20,13	20,18	20,25	20,28	20,38	20,28	20,21	20,15	20,16	20,21	20,31	20,14	20,12	20,19	20,19	20,22	
20,31	20,25	20,28	20,28	20,18	20,29	20,28	20,23	20,12	20,21	20,42	20,32	20,28	20,39	20,35	20,37	20,32	20,27	20,24	20,34	20,26	20,34	20,32	20,35	20,40	20,38	20,22	20,19	20,34	20,26	20,26	20,38	20,34	20,28	20,27	20,38	20,41	20,43	20,37	20,38	20,38	20,30	20,25	20,19	20,22	20,24	20,34	20,38	20,36	20,31	20,32	20,33	20,37	20,32	20,37	20,37	20,34	20,38	20,39	20,38	20,27	20,30	20,29	20,26	20,22	20,30	20,32	20,38	20,31	20,34	20,26	20,36	20,39	20,42	20,36	20,32	20,32	20,32	20,41	20,41	20,39	20,29	20,30	20,34	20,27	20,27	20,31	20,42	20,44	20,36	20,40	20,38	20,29	20,35	20,39	20,48	20,51	20,43	20,37	20,31	20,31	20,32	20,33	20,42	20,40	20,37	20,36	20,34	20,48	20,47	20,39	20,39	20,40	20,33	20,38	20,46	20,43	20,42	20,41	20,43	20,41	20,46	20,45	20,43	20,35	20,37	20,49	20,48	20,42	20,38	20,48	20,45	20,37	20,29	20,31	20,38	20,38	20,34	20,40	20,43	20,43	20,43	20,47	20,36	20,50	20,51	20,34	20,49	20,47	20,39	20,44	20,42	20,43	20,47	20,50	20,41	20,37	20,45	20,53	20,52	20,53	20,49	20,50	20,49	20,40	20,43	20,52	20,52	20,46	20,55	20,49	20,49	20,48	20,48	20,50	20,47	20,48	20,48	20,50	20,48	20,51	20,43	20,53	20,57	20,47	20,58	20,64	20,71	20,65	20,76	20,76	20,82	20,87	20,83	20,86	20,96	21,00	20,94	20,97	21,06	21,11	21,20	21,21	21,33	21,41	21,58	21,71	21,69	21,72	21,79	21,63	21,36	21,40	21,67	21,87	21,93	22,03	22,04	22,05	22,13	22,19	22,21	22,18	22,23	22,23	22,36	22,44	22,43	22,43	22,52	22,55	22,59	22,62	22,63	22,59	22,64	22,59	22,58	22,68	22,74	22,77	22,78	22,82	22,85	22,82	22,84	22,74	22,87	22,93	22,94	22,97	22,88	22,85	22,88	22,87	22,97	23,02	23,08	23,00	22,96	22,92	22,98	22,88	22,93	22,98	22,93	22,95	22,91	22,93	22,96	23,06	23,07	23,09	23,02	23,02	23,02	22,98	23,00	23,01	23,04	23,02	23,11	23,09	23,08	23,14	23,09	23,04	22,98	23,06	23,14	23,13	23,05	23,03	23,07	23,09	23,06	23,06	23,02	23,08	23,08	23,06	23,07	23,09	23,06	23,04	23,07	23,06	23,10	23,12	23,06	23,05	22,99	23,08	23,17	23,15	23,14	23,15	23,12	23,16	23,12	23,09	23,16	23,14	23,08	23,06	23,11	23,20	23,23	23,25	23,19	23,15	23,18	23,23	23,11	23,16	23,20	23,20	23,14	23,18	23,29	23,16	23,16	23,18	23,21	23,24	23,22	23,24	23,24	23,19	23,20	23,23	23,25	23,26	23,21	23,20	23,20	23,25	23,27	23,23	23,18	23,21	23,26	23,16	23,14	23,24	23,18	23,23	23,23	23,19	23,13	23,13	23,14	23,20	23,22	23,18	23,12	23,12	23,11	23,19	23,12	23,10	23,13	23,13	23,11	23,11	23,05	22,93	23,01	23,02	22,94	22,86	22,89	22,93	22,92	22,93	22,81	22,75	22,82	22,81	22,78	22,74	22,61	22,53	22,50	22,42	22,37	22,37	22,29	22,34	22,23	22,16	22,16	22,14	22,05	21,93	21,98	21,99	21,94	21,91	21,79	21,76	21,69	21,67	21,65	21,60	21,40	21,30	21,42	21,54	21,46	21,50	21,45	21,37	21,12	20,97	20,85	20,76	20,72	20,77	20,77	20,62	20,65	20,63	20,60	20,60	20,57	20,54	20,63	20,67	20,69	20,66	20,72	20,71	20,68	20,63	20,52	20,52	20,51	20,54	20,48	20,44	20,39	20,42	20,46	20,49	20,53	20,29	20,41	20,40	20,29	20,33	20,35	20,37	20,36	20,39	20,39	20,39	20,34	20,34	20,36	20,38	20,43	20,39	20,30	20,35	20,32	20,31	20,35	20,32	20,35	20,32	20,25	20,33	20,33	20,39	20,37	20,24	20,30	20,34	20,31	20,32	20,28	20,37	20,42	20,29	20,26	20,35	20,37	20,31	20,36	20,31	20,32	20,32	20,33	20,28	20,34	20,40	20,35	20,25	20,20	20,28	20,30	20,36	20,39	20,28	20,29	20,28	20,28	20,25	20,29	20,29	20,29	20,34	20,20	20,24	20,36	20,32	20,22	20,26	20,26	20,28	20,32	20,31	20,38	20,44	20,29	20,28	20,30	20,24	20,22	20,31	20,28	20,23	20,25	20,31	20,31	20,35	20,25	20,24	20,28	20,28	20,21	20,21	20,34	20,26	20,20	20,29	20,26	20,23	20,32	20,29	20,29	20,29	20,32	20,26	20,24	20,15	20,24	20,26	20,15	20,25	20,27	20,32	20,21	20,16	20,17	20,21	20,19	20,28	20,28	20,24	20,26	20,23	20,24	20,30	20,30	20,23	20,32	20,31	20,25	20,22	20,29	20,27	20,23	20,35	20,26	20,30	20,30	20,25	20,25	20,25	20,27	20,26	20,20	20,25	20,26	20,21	20,26	20,32	20,28	20,27	20,24	20,26	20,21	20,19	20,17	20,24	20,31	20,33	20,27	20,20	20,22	20,16	20,27	20,28	20,17	20,16	20,28	20,25	20,20	
20,37	20,26	20,28	20,27	20,25	20,34	20,36	20,32	20,24	20,25	20,30	20,34	20,33	20,33	20,31	20,35	20,37	20,27	20,24	20,33	20,23	20,26	20,36	20,29	20,31	20,37	20,35	20,32	20,39	20,29	20,30	20,44	20,38	20,31	20,39	20,44	20,46	20,43	20,37	20,31	20,37	20,37	20,25	20,22	20,24	20,29	20,24	20,33	20,35	20,30	20,38	20,30	20,32	20,41	20,31	20,28	20,37	20,37	20,34	20,28	20,22	20,28	20,20	20,32	20,23	20,30	20,28	20,35	20,47	20,46	20,40	20,39	20,38	20,38	20,36	20,33	20,35	20,32	20,46	20,47	20,32	20,23	20,33	20,41	20,38	20,35	20,29	20,38	20,42	20,34	20,41	20,47	20,29	20,32	20,42	20,47	20,49	20,38	20,30	20,32	20,31	20,30	20,31	20,37	20,37	20,37	20,34	20,37	20,46	20,49	20,40	20,36	20,40	20,41	20,48	20,43	20,40	20,43	20,37	20,38	20,37	20,45	20,49	20,40	20,37	20,42	20,45	20,50	20,50	20,44	20,44	20,51	20,46	20,32	20,33	20,41	20,42	20,43	20,39	20,45	20,48	20,46	20,39	20,36	20,39	20,43	20,38	20,48	20,50	20,41	20,44	20,44	20,39	20,44	20,50	20,38	20,32	20,43	20,47	20,52	20,55	20,46	20,53	20,51	20,41	20,40	20,53	20,51	20,43	20,50	20,47	20,50	20,44	20,47	20,53	20,58	20,46	20,44	20,47	20,49	20,46	20,42	20,58	20,60	20,55	20,59	20,64	20,77	20,74	20,70	20,73	20,73	20,83	20,92	20,85	20,88	21,02	21,04	20,95	21,05	21,10	21,19	21,29	21,38	21,46	21,59	21,72	21,75	21,75	21,81	21,81	21,60	21,38	21,50	21,86	22,06	22,15	22,09	22,09	22,16	22,21	22,27	22,27	22,35	22,30	22,40	22,46	22,53	22,52	22,55	22,59	22,62	22,69	22,67	22,70	22,76	22,73	22,62	22,68	22,84	22,87	22,85	22,87	22,92	22,94	22,89	22,87	22,94	23,01	23,01	23,01	22,95	22,98	23,01	22,96	23,06	23,08	23,18	23,15	23,11	23,05	23,08	23,10	23,09	23,13	23,05	23,00	23,01	23,10	23,13	23,20	23,13	23,11	23,06	23,08	23,12	23,06	23,07	23,11	23,18	23,19	23,24	23,15	23,15	23,21	23,19	23,12	23,13	23,16	23,20	23,21	23,18	23,14	23,15	23,25	23,26	23,18	23,19	23,20	23,27	23,19	23,19	23,16	23,19	23,18	23,18	23,15	23,12	23,23	23,15	23,15	23,14	23,22	23,33	23,28	23,29	23,30	23,25	23,21	23,17	23,20	23,24	23,18	23,12	23,17	23,22	23,24	23,27	23,29	23,29	23,25	23,26	23,27	23,25	23,26	23,34	23,31	23,28	23,25	23,36	23,35	23,27	23,34	23,33	23,30	23,27	23,28	23,32	23,27	23,28	23,31	23,31	23,34	23,32	23,33	23,31	23,40	23,47	23,34	23,23	23,31	23,35	23,28	23,29	23,36	23,33	23,33	23,36	23,35	23,38	23,30	23,22	23,33	23,33	23,22	23,27	23,27	23,22	23,21	23,19	23,22	23,19	23,19	23,28	23,25	23,19	23,09	23,17	23,18	23,09	23,01	22,98	22,97	23,00	22,95	22,86	22,88	22,88	22,86	22,85	22,79	22,64	22,61	22,66	22,50	22,59	22,51	22,37	22,40	22,32	22,24	22,21	22,12	21,99	21,97	22,02	22,00	21,99	21,99	21,81	21,78	21,81	21,71	21,68	21,60	21,40	21,38	21,53	21,61	21,62	21,52	21,54	21,46	21,15	21,01	20,90	20,81	20,76	20,69	20,71	20,66	20,66	20,64	20,68	20,66	20,60	20,60	20,69	20,69	20,76	20,72	20,67	20,79	20,73	20,67	20,60	20,53	20,50	20,47	20,46	20,41	20,33	20,39	20,43	20,43	20,51	20,43	20,34	20,40	20,35	20,42	20,38	20,37	20,42	20,41	20,42	20,38	20,41	20,45	20,45	20,40	20,32	20,34	20,37	20,38	20,34	20,27	20,23	20,32	20,36	20,42	20,38	20,38	20,34	20,33	20,35	20,33	20,34	20,32	20,33	20,35	20,32	20,39	20,39	20,35	20,28	20,28	20,39	20,35	20,39	20,34	20,28	20,35	20,35	20,30	20,32	20,32	20,32	20,29	20,25	20,35	20,38	20,37	20,39	20,36	20,32	20,28	20,29	20,28	20,31	20,30	20,28	20,31	20,19	20,31	20,37	20,32	20,28	20,27	20,22	20,26	20,30	20,27	20,29	20,38	20,25	20,25	20,36	20,34	20,26	20,27	20,35	20,26	20,23	20,31	20,31	20,32	20,30	20,28	20,27	20,28	20,26	20,23	20,30	20,30	20,21	20,32	20,38	20,22	20,33	20,38	20,30	20,24	20,35	20,32	20,22	20,22	20,21	20,24	20,19	20,31	20,36	20,27	20,23	20,24	20,21	20,30	20,25	20,18	20,23	20,22	20,24	20,21	20,29	20,34	20,27	20,22	20,37	20,42	20,25	20,19	20,29	20,32	20,32	20,33	20,30	20,33	20,25	20,31	20,31	20,27	20,22	20,28	20,22	20,25	20,22	20,20	20,23	20,27	20,18	20,27	20,25	20,32	20,26	20,26	20,24	20,26	20,33	20,36	20,23	20,11	20,22	20,25	20,28	20,26	20,26	20,27	20,25	20,20	20,19	
20,37	20,33	20,23	20,32	20,35	20,40	20,31	20,28	20,18	20,26	20,29	20,30	20,38	20,33	20,27	20,37	20,27	20,23	20,29	20,38	20,25	20,20	20,24	20,27	20,22	20,31	20,40	20,33	20,33	20,30	20,28	20,35	20,39	20,34	20,33	20,42	20,43	20,39	20,38	20,35	20,34	20,35	20,33	20,37	20,32	20,30	20,33	20,36	20,35	20,30	20,36	20,31	20,32	20,43	20,28	20,25	20,31	20,42	20,37	20,30	20,18	20,25	20,32	20,32	20,35	20,29	20,24	20,30	20,38	20,36	20,41	20,43	20,41	20,36	20,36	20,38	20,33	20,39	20,43	20,38	20,38	20,29	20,37	20,38	20,37	20,33	20,31	20,30	20,40	20,43	20,48	20,40	20,29	20,36	20,40	20,45	20,47	20,41	20,32	20,29	20,43	20,43	20,38	20,45	20,46	20,39	20,38	20,39	20,38	20,40	20,34	20,29	20,38	20,38	20,44	20,38	20,34	20,37	20,35	20,36	20,35	20,40	20,40	20,45	20,36	20,40	20,42	20,39	20,42	20,47	20,42	20,47	20,42	20,41	20,39	20,43	20,42	20,44	20,40	20,42	20,41	20,40	20,40	20,45	20,46	20,38	20,41	20,43	20,40	20,37	20,41	20,48	20,43	20,44	20,46	20,41	20,40	20,35	20,41	20,50	20,41	20,45	20,50	20,52	20,42	20,45	20,50	20,50	20,46	20,45	20,42	20,45	20,46	20,48	20,53	20,61	20,52	20,50	20,59	20,57	20,50	20,47	20,50	20,52	20,62	20,67	20,63	20,72	20,73	20,71	20,69	20,73	20,75	20,93	20,98	20,93	20,98	21,07	21,03	21,04	21,12	21,19	21,29	21,41	21,51	21,69	21,78	21,82	21,91	21,90	21,83	21,76	21,51	21,45	21,69	21,97	22,09	22,19	22,21	22,25	22,24	22,30	22,38	22,33	22,39	22,49	22,46	22,49	22,56	22,66	22,70	22,72	22,72	22,76	22,81	22,83	22,87	22,79	22,83	22,91	22,93	22,93	23,00	23,01	23,04	22,98	22,97	23,05	23,07	23,13	23,10	23,14	23,04	23,05	23,00	23,11	23,16	23,25	23,22	23,23	23,19	23,15	23,18	23,15	23,17	23,22	23,22	23,18	23,25	23,25	23,33	23,24	23,17	23,18	23,23	23,20	23,20	23,13	23,19	23,30	23,24	23,28	23,23	23,26	23,27	23,31	23,28	23,27	23,26	23,30	23,32	23,30	23,29	23,24	23,27	23,29	23,26	23,19	23,28	23,35	23,27	23,28	23,23	23,19	23,27	23,22	23,20	23,22	23,33	23,26	23,23	23,23	23,27	23,31	23,34	23,41	23,41	23,35	23,31	23,29	23,30	23,31	23,25	23,17	23,27	23,34	23,31	23,31	23,30	23,30	23,34	23,39	23,35	23,39	23,39	23,40	23,40	23,45	23,37	23,33	23,36	23,44	23,42	23,39	23,39	23,38	23,33	23,37	23,43	23,43	23,33	23,36	23,44	23,37	23,40	23,44	23,43	23,46	23,43	23,37	23,39	23,47	23,43	23,41	23,46	23,52	23,44	23,48	23,49	23,43	23,41	23,40	23,44	23,45	23,37	23,36	23,33	23,35	23,32	23,29	23,36	23,32	23,29	23,40	23,36	23,30	23,15	23,26	23,23	23,21	23,21	23,18	23,13	23,13	23,06	22,95	22,95	22,96	22,97	22,97	22,88	22,73	22,71	22,72	22,59	22,57	22,61	22,49	22,43	22,42	22,31	22,31	22,23	22,09	22,06	22,07	22,00	21,94	21,89	21,84	21,80	21,87	21,69	21,52	21,50	21,44	21,54	21,63	21,65	21,64	21,56	21,51	21,43	21,11	20,97	20,94	20,84	20,79	20,72	20,66	20,68	20,69	20,67	20,66	20,65	20,57	20,56	20,72	20,67	20,73	20,75	20,65	20,68	20,71	20,67	20,59	20,58	20,54	20,46	20,35	20,40	20,39	20,42	20,41	20,49	20,51	20,46	20,36	20,35	20,40	20,44	20,38	20,34	20,33	20,40	20,40	20,42	20,40	20,35	20,42	20,42	20,32	20,27	20,39	20,37	20,33	20,32	20,22	20,20	20,33	20,40	20,36	20,32	20,32	20,33	20,29	20,26	20,32	20,28	20,39	20,46	20,37	20,41	20,40	20,34	20,33	20,31	20,36	20,32	20,35	20,37	20,35	20,30	20,33	20,25	20,29	20,34	20,38	20,30	20,30	20,41	20,39	20,41	20,33	20,30	20,33	20,27	20,36	20,36	20,33	20,31	20,33	20,31	20,21	20,29	20,30	20,23	20,25	20,33	20,22	20,26	20,26	20,24	20,24	20,31	20,27	20,30	20,37	20,32	20,23	20,30	20,32	20,27	20,24	20,28	20,26	20,33	20,31	20,34	20,29	20,22	20,22	20,26	20,26	20,28	20,18	20,20	20,30	20,23	20,42	20,45	20,35	20,30	20,38	20,29	20,22	20,31	20,28	20,27	20,22	20,28	20,30	20,24	20,30	20,27	20,25	20,27	20,33	20,28	20,22	20,31	20,31	20,25	20,31	20,33	20,25	20,32	20,34	20,37	20,23	20,22	20,25	20,21	20,28	20,33	20,32	20,29	20,32	20,27	20,35	20,29	20,29	20,18	20,19	20,24	20,19	20,19	20,21	20,21	20,25	20,25	20,35	20,37	20,30	20,27	20,24	20,27	20,28	20,37	20,26	20,12	20,14	20,18	20,25	20,27	20,34	20,25	20,18	20,14	20,17	
20,38	20,35	20,26	20,28	20,37	20,33	20,26	20,22	20,32	20,26	20,24	20,25	20,30	20,30	20,34	20,33	20,22	20,25	20,39	20,35	20,28	20,24	20,20	20,23	20,22	20,22	20,34	20,32	20,30	20,26	20,33	20,38	20,29	20,32	20,30	20,25	20,34	20,30	20,27	20,29	20,33	20,29	20,39	20,31	20,37	20,37	20,27	20,35	20,42	20,34	20,31	20,30	20,31	20,42	20,33	20,20	20,26	20,34	20,35	20,29	20,21	20,26	20,34	20,28	20,28	20,29	20,29	20,31	20,27	20,26	20,28	20,41	20,41	20,40	20,41	20,33	20,36	20,46	20,38	20,33	20,34	20,33	20,35	20,37	20,30	20,33	20,28	20,26	20,31	20,40	20,44	20,41	20,36	20,37	20,45	20,41	20,45	20,50	20,32	20,33	20,36	20,38	20,35	20,43	20,36	20,34	20,39	20,36	20,38	20,37	20,42	20,33	20,45	20,41	20,43	20,46	20,42	20,42	20,40	20,43	20,44	20,44	20,46	20,42	20,43	20,48	20,45	20,41	20,35	20,46	20,53	20,43	20,30	20,38	20,37	20,37	20,39	20,49	20,44	20,51	20,42	20,38	20,41	20,46	20,57	20,43	20,36	20,45	20,39	20,39	20,41	20,49	20,45	20,45	20,48	20,41	20,41	20,38	20,44	20,49	20,39	20,45	20,55	20,48	20,40	20,36	20,48	20,56	20,52	20,46	20,45	20,50	20,51	20,54	20,57	20,60	20,49	20,46	20,52	20,58	20,58	20,50	20,52	20,50	20,56	20,61	20,68	20,75	20,79	20,74	20,78	20,81	20,86	21,01	21,05	21,07	21,04	21,04	21,12	21,12	21,19	21,18	21,29	21,42	21,51	21,73	21,88	21,85	21,96	22,03	21,94	21,85	21,67	21,49	21,56	21,87	22,11	22,19	22,29	22,35	22,32	22,32	22,39	22,47	22,48	22,52	22,57	22,58	22,67	22,82	22,87	22,89	22,91	22,84	22,83	22,87	22,99	22,96	22,89	23,05	23,01	22,94	23,01	23,06	23,11	23,09	23,04	23,11	23,18	23,25	23,24	23,17	23,15	23,11	23,18	23,21	23,24	23,34	23,31	23,27	23,26	23,21	23,22	23,17	23,24	23,29	23,34	23,33	23,27	23,35	23,36	23,33	23,27	23,30	23,31	23,38	23,34	23,30	23,37	23,42	23,36	23,34	23,32	23,37	23,42	23,43	23,40	23,43	23,41	23,41	23,42	23,45	23,38	23,37	23,45	23,40	23,33	23,34	23,35	23,38	23,38	23,44	23,29	23,30	23,35	23,36	23,33	23,42	23,43	23,40	23,32	23,37	23,39	23,36	23,36	23,43	23,50	23,48	23,43	23,46	23,45	23,43	23,38	23,33	23,39	23,46	23,47	23,46	23,45	23,46	23,48	23,47	23,44	23,53	23,50	23,48	23,51	23,54	23,51	23,44	23,46	23,53	23,51	23,44	23,47	23,48	23,44	23,51	23,57	23,53	23,55	23,49	23,53	23,56	23,51	23,49	23,50	23,50	23,48	23,55	23,50	23,56	23,57	23,58	23,54	23,56	23,57	23,53	23,53	23,53	23,53	23,47	23,50	23,47	23,51	23,51	23,42	23,39	23,46	23,46	23,46	23,37	23,44	23,47	23,44	23,40	23,28	23,36	23,29	23,25	23,23	23,25	23,21	23,22	23,13	23,00	23,06	22,98	23,01	23,04	22,94	22,82	22,73	22,78	22,64	22,64	22,58	22,55	22,49	22,45	22,38	22,33	22,38	22,27	22,16	22,16	22,15	22,09	21,98	21,88	21,86	21,85	21,68	21,45	21,46	21,58	21,71	21,70	21,66	21,66	21,67	21,56	21,42	21,15	20,98	20,90	20,92	20,78	20,68	20,65	20,66	20,67	20,71	20,67	20,61	20,61	20,60	20,73	20,73	20,76	20,83	20,75	20,68	20,72	20,73	20,61	20,64	20,65	20,47	20,42	20,47	20,42	20,47	20,43	20,43	20,52	20,36	20,36	20,45	20,43	20,40	20,35	20,35	20,39	20,40	20,42	20,34	20,34	20,33	20,40	20,46	20,47	20,36	20,35	20,39	20,38	20,36	20,31	20,28	20,30	20,34	20,32	20,33	20,33	20,40	20,33	20,26	20,35	20,37	20,37	20,41	20,38	20,34	20,37	20,35	20,35	20,31	20,38	20,37	20,36	20,42	20,36	20,29	20,33	20,31	20,37	20,38	20,35	20,24	20,24	20,33	20,33	20,36	20,33	20,32	20,28	20,30	20,33	20,29	20,28	20,33	20,27	20,29	20,23	20,33	20,29	20,29	20,25	20,30	20,27	20,31	20,25	20,27	20,30	20,29	20,29	20,33	20,38	20,39	20,29	20,30	20,28	20,27	20,33	20,30	20,24	20,40	20,38	20,30	20,28	20,22	20,19	20,29	20,30	20,28	20,21	20,14	20,15	20,25	20,39	20,43	20,34	20,31	20,38	20,23	20,17	20,26	20,42	20,30	20,17	20,31	20,31	20,26	20,29	20,24	20,23	20,29	20,22	20,23	20,20	20,21	20,35	20,29	20,27	20,28	20,26	20,32	20,32	20,35	20,23	20,26	20,31	20,16	20,26	20,34	20,28	20,24	20,28	20,30	20,25	20,25	20,24	20,27	20,18	20,27	20,19	20,19	20,26	20,28	20,25	20,21	20,22	20,36	20,33	20,23	20,28	20,18	20,19	20,28	20,26	20,15	20,16	20,15	20,26	20,32	20,33	20,28	20,27	20,20	20,22	
20,25	20,27	20,28	20,28	20,31	20,27	20,17	20,21	20,35	20,38	20,27	20,22	20,27	20,25	20,30	20,33	20,26	20,31	20,37	20,38	20,35	20,22	20,24	20,28	20,28	20,23	20,25	20,35	20,34	20,26	20,35	20,46	20,36	20,31	20,37	20,26	20,31	20,30	20,23	20,23	20,26	20,27	20,31	20,28	20,27	20,28	20,27	20,27	20,35	20,33	20,30	20,24	20,30	20,29	20,31	20,17	20,21	20,35	20,36	20,31	20,21	20,24	20,31	20,33	20,34	20,21	20,28	20,30	20,29	20,28	20,34	20,34	20,41	20,41	20,33	20,25	20,24	20,43	20,35	20,31	20,33	20,27	20,26	20,30	20,27	20,30	20,30	20,38	20,33	20,39	20,38	20,39	20,30	20,33	20,44	20,41	20,36	20,37	20,36	20,38	20,36	20,30	20,34	20,41	20,42	20,37	20,37	20,36	20,40	20,48	20,41	20,38	20,42	20,43	20,47	20,49	20,42	20,47	20,48	20,38	20,37	20,44	20,58	20,49	20,37	20,48	20,47	20,45	20,41	20,46	20,48	20,49	20,37	20,45	20,41	20,40	20,35	20,42	20,46	20,47	20,40	20,40	20,41	20,37	20,46	20,43	20,39	20,46	20,44	20,46	20,44	20,45	20,49	20,43	20,44	20,51	20,48	20,46	20,47	20,45	20,40	20,47	20,51	20,44	20,35	20,35	20,35	20,52	20,57	20,50	20,49	20,44	20,45	20,53	20,53	20,54	20,50	20,49	20,45	20,51	20,54	20,49	20,54	20,56	20,56	20,59	20,70	20,82	20,85	20,80	20,91	20,91	20,98	21,04	21,11	21,19	21,12	21,02	21,08	21,14	21,19	21,23	21,37	21,47	21,57	21,73	21,90	21,88	21,86	21,99	22,00	21,98	21,86	21,67	21,55	21,72	22,06	22,16	22,33	22,38	22,35	22,48	22,49	22,52	22,53	22,57	22,67	22,72	22,67	22,79	22,92	22,90	22,95	22,92	22,91	22,94	23,00	23,05	22,98	23,08	23,16	23,07	23,13	23,19	23,26	23,21	23,17	23,18	23,23	23,28	23,27	23,29	23,21	23,27	23,30	23,35	23,33	23,41	23,42	23,32	23,29	23,40	23,37	23,34	23,36	23,39	23,39	23,44	23,43	23,38	23,36	23,39	23,35	23,42	23,53	23,54	23,47	23,47	23,56	23,55	23,47	23,45	23,40	23,40	23,50	23,52	23,55	23,49	23,50	23,53	23,50	23,49	23,50	23,45	23,57	23,49	23,49	23,51	23,48	23,45	23,49	23,39	23,40	23,37	23,48	23,46	23,45	23,51	23,50	23,49	23,53	23,56	23,56	23,57	23,50	23,44	23,46	23,53	23,55	23,61	23,62	23,59	23,50	23,45	23,51	23,55	23,62	23,60	23,58	23,57	23,54	23,52	23,59	23,57	23,59	23,62	23,64	23,57	23,55	23,59	23,60	23,63	23,54	23,57	23,55	23,59	23,63	23,63	23,62	23,58	23,66	23,67	23,59	23,61	23,64	23,61	23,63	23,62	23,62	23,61	23,62	23,62	23,65	23,63	23,68	23,68	23,67	23,62	23,60	23,65	23,66	23,61	23,63	23,60	23,63	23,65	23,64	23,54	23,53	23,56	23,57	23,44	23,42	23,46	23,48	23,43	23,34	23,44	23,46	23,34	23,35	23,30	23,35	23,35	23,24	23,15	23,13	23,15	23,08	23,02	22,96	22,89	22,78	22,78	22,77	22,79	22,72	22,64	22,60	22,60	22,47	22,39	22,39	22,30	22,25	22,24	22,22	22,18	22,08	21,98	21,93	21,85	21,61	21,51	21,55	21,65	21,71	21,74	21,75	21,74	21,73	21,55	21,49	21,23	21,05	20,95	20,86	20,77	20,66	20,63	20,72	20,73	20,73	20,65	20,57	20,62	20,73	20,73	20,73	20,74	20,82	20,83	20,77	20,70	20,69	20,65	20,61	20,57	20,49	20,47	20,46	20,39	20,46	20,48	20,39	20,30	20,26	20,35	20,49	20,42	20,45	20,44	20,38	20,39	20,43	20,42	20,32	20,28	20,34	20,39	20,40	20,38	20,30	20,31	20,32	20,34	20,38	20,28	20,27	20,35	20,29	20,28	20,34	20,27	20,33	20,36	20,36	20,36	20,37	20,39	20,42	20,37	20,35	20,38	20,32	20,41	20,33	20,37	20,32	20,35	20,38	20,39	20,33	20,36	20,32	20,32	20,37	20,29	20,21	20,21	20,29	20,33	20,33	20,33	20,36	20,30	20,31	20,33	20,31	20,25	20,34	20,33	20,28	20,30	20,28	20,29	20,28	20,23	20,22	20,21	20,19	20,21	20,28	20,32	20,33	20,26	20,33	20,40	20,38	20,29	20,26	20,23	20,20	20,30	20,37	20,27	20,33	20,31	20,33	20,30	20,23	20,20	20,26	20,35	20,30	20,29	20,27	20,22	20,25	20,31	20,29	20,30	20,33	20,35	20,25	20,19	20,23	20,32	20,21	20,14	20,21	20,27	20,32	20,33	20,24	20,24	20,25	20,24	20,22	20,16	20,18	20,25	20,33	20,31	20,20	20,23	20,24	20,25	20,28	20,30	20,23	20,25	20,19	20,24	20,32	20,28	20,26	20,31	20,28	20,24	20,25	20,25	20,25	20,29	20,22	20,12	20,10	20,23	20,25	20,29	20,25	20,23	20,35	20,24	20,18	20,33	20,29	20,18	20,22	20,23	20,18	20,26	20,27	20,30	20,31	20,32	20,28	20,22	20,18	20,14	
20,25	20,22	20,18	20,22	20,24	20,22	20,17	20,19	20,31	20,36	20,37	20,31	20,30	20,30	20,26	20,31	20,22	20,28	20,39	20,36	20,36	20,31	20,30	20,34	20,29	20,23	20,24	20,29	20,32	20,34	20,31	20,39	20,31	20,30	20,33	20,36	20,59	20,35	20,32	20,27	20,21	20,31	20,26	20,29	20,30	20,27	20,28	20,35	20,27	20,29	20,28	20,26	20,29	20,31	20,28	20,23	20,21	20,30	20,34	20,35	20,25	20,30	20,34	20,36	20,37	20,33	20,27	20,38	20,32	20,25	20,34	20,39	20,33	20,38	20,40	20,25	20,27	20,40	20,33	20,35	20,43	20,32	20,30	20,34	20,30	20,31	20,35	20,41	20,33	20,39	20,38	20,32	20,35	20,37	20,35	20,33	20,38	20,34	20,37	20,43	20,38	20,36	20,35	20,40	20,45	20,45	20,34	20,39	20,41	20,42	20,45	20,41	20,43	20,38	20,43	20,40	20,47	20,42	20,45	20,43	20,31	20,46	20,53	20,51	20,47	20,48	20,48	20,36	20,33	20,43	20,46	20,49	20,48	20,45	20,46	20,41	20,36	20,35	20,44	20,47	20,37	20,35	20,45	20,47	20,42	20,36	20,36	20,47	20,44	20,45	20,46	20,45	20,42	20,48	20,49	20,49	20,41	20,48	20,50	20,57	20,52	20,51	20,48	20,42	20,36	20,40	20,48	20,49	20,53	20,55	20,48	20,44	20,40	20,41	20,47	20,44	20,49	20,54	20,49	20,45	20,47	20,47	20,52	20,50	20,51	20,60	20,65	20,86	20,87	20,93	20,90	20,96	21,05	21,11	21,18	21,26	21,18	21,15	21,15	21,16	21,19	21,28	21,38	21,47	21,55	21,66	21,90	21,92	21,91	21,95	22,06	22,00	21,98	21,95	21,75	21,69	21,89	22,18	22,34	22,42	22,42	22,56	22,56	22,59	22,62	22,67	22,76	22,83	22,84	22,81	22,98	23,07	22,99	22,98	23,03	23,10	23,15	23,11	23,14	23,16	23,24	23,25	23,33	23,27	23,29	23,34	23,34	23,43	23,37	23,38	23,38	23,35	23,34	23,39	23,46	23,47	23,47	23,52	23,55	23,46	23,38	23,46	23,52	23,52	23,49	23,53	23,47	23,45	23,54	23,52	23,46	23,46	23,46	23,49	23,62	23,67	23,52	23,60	23,64	23,56	23,51	23,55	23,60	23,54	23,58	23,64	23,62	23,66	23,64	23,58	23,55	23,57	23,58	23,53	23,64	23,60	23,56	23,58	23,58	23,59	23,54	23,55	23,51	23,51	23,57	23,55	23,53	23,59	23,57	23,57	23,62	23,65	23,66	23,61	23,65	23,59	23,59	23,66	23,71	23,67	23,69	23,72	23,68	23,59	23,63	23,67	23,69	23,74	23,73	23,68	23,63	23,63	23,64	23,61	23,69	23,70	23,74	23,72	23,64	23,70	23,68	23,69	23,64	23,63	23,74	23,73	23,75	23,68	23,68	23,76	23,80	23,83	23,78	23,68	23,67	23,71	23,82	23,80	23,78	23,78	23,76	23,79	23,79	23,78	23,75	23,82	23,75	23,74	23,71	23,76	23,81	23,72	23,78	23,77	23,81	23,78	23,80	23,74	23,68	23,61	23,63	23,58	23,57	23,57	23,62	23,53	23,40	23,52	23,62	23,54	23,49	23,46	23,51	23,45	23,36	23,33	23,25	23,30	23,23	23,10	23,09	23,01	22,94	22,86	22,84	22,81	22,78	22,73	22,71	22,65	22,57	22,47	22,46	22,41	22,33	22,34	22,25	22,22	22,14	21,99	21,93	21,76	21,57	21,55	21,72	21,75	21,74	21,73	21,79	21,78	21,74	21,71	21,51	21,25	21,08	20,97	20,80	20,80	20,75	20,65	20,68	20,68	20,65	20,64	20,61	20,62	20,66	20,78	20,76	20,74	20,76	20,75	20,72	20,67	20,67	20,63	20,55	20,54	20,49	20,52	20,45	20,40	20,50	20,46	20,44	20,30	20,27	20,38	20,41	20,43	20,42	20,48	20,35	20,36	20,35	20,36	20,35	20,30	20,38	20,38	20,40	20,47	20,37	20,31	20,28	20,27	20,34	20,28	20,34	20,29	20,29	20,28	20,28	20,28	20,26	20,33	20,36	20,37	20,32	20,43	20,37	20,46	20,40	20,35	20,31	20,39	20,35	20,24	20,27	20,31	20,39	20,34	20,40	20,42	20,34	20,38	20,39	20,29	20,28	20,28	20,33	20,34	20,27	20,29	20,28	20,30	20,29	20,27	20,32	20,36	20,27	20,37	20,36	20,27	20,38	20,35	20,28	20,23	20,21	20,24	20,21	20,17	20,23	20,30	20,37	20,23	20,30	20,38	20,36	20,26	20,23	20,19	20,33	20,23	20,28	20,23	20,25	20,27	20,28	20,22	20,20	20,21	20,32	20,31	20,26	20,33	20,34	20,35	20,22	20,20	20,24	20,32	20,31	20,33	20,30	20,29	20,20	20,22	20,25	20,20	20,23	20,24	20,27	20,35	20,27	20,18	20,21	20,25	20,22	20,17	20,26	20,29	20,26	20,29	20,20	20,19	20,22	20,26	20,26	20,19	20,22	20,16	20,25	20,31	20,33	20,25	20,23	20,30	20,29	20,26	20,33	20,33	20,29	20,23	20,27	20,16	20,10	20,19	20,32	20,21	20,27	20,28	20,35	20,21	20,21	20,26	20,29	20,30	20,28	20,18	20,21	20,20	20,22	20,28	20,23	20,31	20,28	20,23	20,22	20,20	
20,25	20,28	20,22	20,22	20,25	20,31	20,24	20,14	20,26	20,30	20,31	20,27	20,24	20,27	20,30	20,29	20,24	20,19	20,35	20,38	20,35	20,33	20,41	20,40	20,30	20,21	20,25	20,26	20,33	20,32	20,33	20,37	20,23	20,25	20,26	20,41	20,40	20,35	20,33	20,33	20,34	20,35	20,31	20,26	20,29	20,35	20,30	20,27	20,25	20,21	20,31	20,30	20,27	20,31	20,30	20,26	20,26	20,34	20,38	20,33	20,33	20,36	20,28	20,30	20,29	20,34	20,30	20,47	20,41	20,29	20,31	20,36	20,35	20,43	20,38	20,29	20,36	20,43	20,40	20,33	20,39	20,32	20,29	20,40	20,39	20,34	20,31	20,37	20,31	20,38	20,44	20,34	20,40	20,44	20,36	20,32	20,29	20,31	20,37	20,47	20,45	20,42	20,36	20,36	20,40	20,41	20,37	20,42	20,42	20,40	20,42	20,40	20,44	20,37	20,48	20,40	20,45	20,44	20,43	20,49	20,44	20,46	20,49	20,48	20,49	20,48	20,40	20,38	20,34	20,41	20,46	20,46	20,40	20,47	20,47	20,45	20,39	20,36	20,38	20,40	20,36	20,41	20,41	20,38	20,45	20,41	20,35	20,49	20,47	20,46	20,47	20,40	20,35	20,46	20,54	20,42	20,34	20,45	20,57	20,59	20,50	20,46	20,48	20,42	20,41	20,42	20,46	20,55	20,63	20,62	20,50	20,48	20,50	20,45	20,51	20,50	20,38	20,51	20,54	20,51	20,49	20,54	20,50	20,51	20,60	20,70	20,66	20,80	20,95	21,01	20,99	20,95	21,02	21,11	21,25	21,31	21,25	21,25	21,27	21,20	21,29	21,33	21,44	21,49	21,55	21,70	21,89	22,02	21,98	22,05	22,08	22,08	22,13	22,14	22,00	21,85	21,78	22,06	22,30	22,45	22,54	22,62	22,60	22,66	22,72	22,75	22,82	22,88	22,89	23,02	23,06	23,06	23,09	23,10	23,14	23,20	23,26	23,23	23,22	23,26	23,31	23,34	23,35	23,35	23,39	23,43	23,44	23,52	23,48	23,54	23,54	23,45	23,50	23,56	23,57	23,62	23,61	23,66	23,60	23,64	23,61	23,56	23,61	23,65	23,63	23,69	23,66	23,60	23,62	23,68	23,63	23,61	23,66	23,60	23,70	23,74	23,71	23,66	23,67	23,65	23,62	23,69	23,73	23,71	23,68	23,66	23,68	23,77	23,79	23,70	23,68	23,74	23,77	23,60	23,68	23,76	23,71	23,70	23,73	23,68	23,68	23,64	23,61	23,66	23,71	23,69	23,68	23,70	23,70	23,69	23,69	23,74	23,74	23,69	23,74	23,81	23,76	23,75	23,81	23,78	23,81	23,82	23,73	23,70	23,79	23,80	23,80	23,78	23,78	23,81	23,83	23,76	23,77	23,78	23,82	23,78	23,82	23,88	23,83	23,80	23,82	23,82	23,84	23,81	23,91	23,99	23,82	23,78	23,80	23,89	23,89	23,90	23,94	23,87	23,86	23,82	23,90	23,90	23,87	23,88	23,85	23,84	23,89	23,89	23,86	23,92	23,91	23,90	23,90	23,84	23,88	23,85	23,90	23,88	23,88	23,87	23,81	23,85	23,75	23,73	23,70	23,72	23,77	23,80	23,82	23,77	23,70	23,72	23,73	23,65	23,58	23,56	23,57	23,56	23,47	23,44	23,45	23,45	23,42	23,29	23,23	23,14	23,11	23,05	22,92	22,86	22,82	22,80	22,77	22,70	22,63	22,60	22,59	22,53	22,49	22,44	22,39	22,28	22,17	22,07	21,88	21,64	21,55	21,71	21,91	21,87	21,76	21,82	21,82	21,80	21,74	21,61	21,46	21,22	21,04	20,93	20,85	20,81	20,73	20,68	20,75	20,80	20,72	20,68	20,66	20,68	20,69	20,66	20,67	20,70	20,80	20,70	20,64	20,61	20,66	20,62	20,62	20,58	20,57	20,46	20,51	20,42	20,42	20,45	20,44	20,39	20,34	20,40	20,42	20,36	20,36	20,39	20,35	20,32	20,34	20,39	20,35	20,39	20,45	20,43	20,46	20,47	20,40	20,37	20,34	20,26	20,32	20,29	20,33	20,27	20,21	20,25	20,35	20,31	20,31	20,29	20,35	20,41	20,35	20,36	20,37	20,37	20,34	20,37	20,33	20,34	20,35	20,34	20,32	20,30	20,35	20,36	20,37	20,30	20,32	20,39	20,42	20,37	20,30	20,29	20,34	20,31	20,30	20,36	20,35	20,41	20,33	20,21	20,22	20,27	20,22	20,27	20,25	20,21	20,29	20,32	20,30	20,22	20,21	20,20	20,26	20,24	20,20	20,26	20,33	20,30	20,30	20,27	20,33	20,22	20,23	20,24	20,25	20,29	20,24	20,19	20,21	20,25	20,24	20,18	20,21	20,28	20,30	20,36	20,31	20,29	20,36	20,32	20,26	20,23	20,28	20,30	20,25	20,28	20,26	20,36	20,26	20,24	20,22	20,27	20,28	20,23	20,31	20,31	20,33	20,22	20,20	20,21	20,22	20,16	20,22	20,30	20,21	20,22	20,27	20,25	20,35	20,38	20,25	20,17	20,20	20,22	20,22	20,33	20,37	20,27	20,26	20,24	20,26	20,22	20,24	20,30	20,29	20,25	20,24	20,17	20,23	20,27	20,32	20,32	20,28	20,27	20,38	20,23	20,21	20,23	20,25	20,30	20,35	20,33	20,20	20,14	20,10	20,20	20,19	20,20	20,22	20,17	20,15	20,14	
20,26	20,26	20,24	20,26	20,24	20,28	20,22	20,22	20,23	20,34	20,31	20,29	20,27	20,29	20,28	20,24	20,17	20,22	20,31	20,39	20,31	20,28	20,32	20,40	20,32	20,26	20,30	20,27	20,26	20,26	20,29	20,41	20,35	20,29	20,31	20,39	20,37	20,29	20,34	20,35	20,33	20,32	20,34	20,28	20,24	20,28	20,31	20,21	20,27	20,23	20,25	20,29	20,29	20,28	20,25	20,26	20,28	20,28	20,40	20,32	20,29	20,38	20,35	20,31	20,32	20,27	20,34	20,37	20,41	20,33	20,32	20,38	20,43	20,48	20,39	20,31	20,32	20,36	20,34	20,36	20,46	20,39	20,30	20,36	20,40	20,35	20,35	20,34	20,32	20,45	20,41	20,35	20,36	20,36	20,37	20,36	20,27	20,25	20,31	20,36	20,37	20,33	20,37	20,39	20,47	20,44	20,42	20,43	20,44	20,38	20,30	20,32	20,36	20,42	20,46	20,44	20,38	20,35	20,46	20,45	20,48	20,53	20,52	20,40	20,36	20,48	20,47	20,47	20,42	20,37	20,40	20,43	20,42	20,42	20,46	20,42	20,34	20,44	20,46	20,46	20,38	20,42	20,39	20,31	20,40	20,46	20,39	20,46	20,49	20,44	20,48	20,42	20,38	20,38	20,46	20,45	20,38	20,50	20,49	20,55	20,49	20,45	20,50	20,46	20,46	20,45	20,42	20,48	20,58	20,61	20,51	20,53	20,52	20,48	20,57	20,54	20,42	20,47	20,50	20,48	20,51	20,55	20,55	20,59	20,65	20,76	20,78	20,89	21,03	21,15	21,08	21,07	21,02	21,10	21,30	21,33	21,32	21,35	21,32	21,29	21,40	21,41	21,45	21,62	21,73	21,76	21,87	21,96	22,01	22,11	22,13	22,10	22,10	22,19	22,13	21,97	21,79	21,82	22,20	22,48	22,59	22,70	22,66	22,70	22,81	22,85	22,95	23,00	23,02	23,05	23,16	23,14	23,18	23,22	23,26	23,29	23,29	23,29	23,30	23,34	23,43	23,47	23,46	23,55	23,53	23,54	23,57	23,62	23,60	23,61	23,61	23,57	23,64	23,69	23,68	23,71	23,70	23,76	23,77	23,73	23,77	23,74	23,73	23,76	23,76	23,76	23,75	23,72	23,73	23,74	23,69	23,72	23,75	23,73	23,79	23,85	23,85	23,81	23,77	23,74	23,79	23,84	23,82	23,76	23,79	23,84	23,85	23,85	23,81	23,76	23,77	23,82	23,89	23,82	23,80	23,82	23,79	23,71	23,82	23,78	23,79	23,89	23,79	23,78	23,80	23,84	23,87	23,88	23,80	23,86	23,88	23,87	23,86	23,90	24,00	23,96	23,87	23,86	23,96	23,94	23,97	23,97	23,78	23,74	23,91	23,92	23,87	23,93	23,91	23,90	23,89	23,90	23,90	23,93	23,94	23,96	23,92	23,92	23,93	23,96	23,95	23,96	23,95	23,92	24,02	24,04	24,00	23,99	24,04	23,97	23,98	23,97	23,99	24,04	24,00	23,97	24,04	23,99	23,99	23,99	24,08	24,02	23,96	24,01	24,04	24,00	23,98	23,97	24,03	24,04	23,98	24,04	24,04	24,06	23,99	24,02	23,90	23,92	23,94	23,83	23,78	23,77	23,87	23,89	23,98	23,95	23,87	23,81	23,80	23,75	23,68	23,70	23,66	23,61	23,59	23,57	23,60	23,51	23,50	23,46	23,36	23,21	23,21	23,18	23,04	23,00	22,92	22,82	22,82	22,72	22,72	22,78	22,68	22,54	22,45	22,46	22,45	22,32	22,15	22,02	21,83	21,61	21,67	21,84	22,05	22,02	21,83	21,84	21,89	21,89	21,83	21,70	21,48	21,30	21,11	20,99	20,96	20,85	20,77	20,73	20,77	20,87	20,80	20,73	20,69	20,70	20,63	20,66	20,67	20,68	20,75	20,78	20,65	20,62	20,63	20,70	20,65	20,57	20,53	20,44	20,45	20,36	20,36	20,39	20,40	20,42	20,34	20,39	20,42	20,35	20,38	20,30	20,33	20,34	20,40	20,41	20,36	20,44	20,43	20,37	20,39	20,40	20,38	20,38	20,33	20,28	20,32	20,31	20,32	20,36	20,32	20,24	20,42	20,45	20,36	20,29	20,30	20,36	20,31	20,29	20,33	20,32	20,32	20,39	20,29	20,29	20,31	20,30	20,20	20,30	20,36	20,31	20,26	20,26	20,28	20,29	20,33	20,38	20,34	20,34	20,32	20,31	20,29	20,35	20,40	20,40	20,32	20,26	20,26	20,27	20,27	20,25	20,20	20,16	20,20	20,18	20,18	20,28	20,25	20,23	20,28	20,30	20,28	20,23	20,28	20,32	20,30	20,25	20,34	20,27	20,24	20,32	20,31	20,27	20,21	20,18	20,23	20,30	20,31	20,21	20,17	20,25	20,29	20,33	20,23	20,32	20,40	20,25	20,19	20,26	20,26	20,23	20,27	20,29	20,25	20,26	20,25	20,26	20,31	20,26	20,30	20,27	20,24	20,28	20,23	20,34	20,24	20,20	20,23	20,21	20,31	20,30	20,20	20,29	20,37	20,28	20,32	20,31	20,22	20,18	20,22	20,24	20,23	20,33	20,30	20,28	20,27	20,20	20,26	20,24	20,20	20,27	20,31	20,21	20,20	20,19	20,25	20,35	20,29	20,28	20,28	20,37	20,45	20,31	20,17	20,15	20,25	20,31	20,33	20,29	20,25	20,16	20,05	20,11	20,22	20,17	20,12	20,14	20,15	20,14	
20,24	20,23	20,12	20,26	20,31	20,27	20,27	20,37	20,38	20,33	20,33	20,30	20,28	20,28	20,33	20,33	20,21	20,13	20,28	20,33	20,31	20,30	20,20	20,31	20,31	20,26	20,30	20,27	20,24	20,30	20,32	20,44	20,35	20,30	20,31	20,34	20,40	20,36	20,36	20,41	20,39	20,30	20,35	20,29	20,28	20,22	20,28	20,21	20,21	20,34	20,40	20,28	20,35	20,44	20,33	20,21	20,26	20,27	20,33	20,38	20,26	20,32	20,36	20,35	20,36	20,33	20,34	20,40	20,43	20,32	20,34	20,45	20,37	20,44	20,40	20,34	20,38	20,34	20,26	20,38	20,46	20,42	20,34	20,34	20,37	20,34	20,30	20,35	20,36	20,44	20,44	20,39	20,39	20,33	20,36	20,51	20,40	20,31	20,35	20,39	20,33	20,27	20,33	20,42	20,39	20,36	20,37	20,41	20,44	20,38	20,33	20,30	20,38	20,44	20,46	20,40	20,31	20,33	20,44	20,45	20,38	20,45	20,53	20,44	20,39	20,42	20,46	20,48	20,42	20,36	20,36	20,45	20,46	20,42	20,42	20,40	20,37	20,42	20,48	20,42	20,39	20,41	20,46	20,43	20,46	20,44	20,37	20,48	20,48	20,47	20,43	20,40	20,41	20,42	20,37	20,45	20,45	20,42	20,48	20,56	20,49	20,48	20,53	20,47	20,48	20,51	20,47	20,52	20,58	20,51	20,45	20,51	20,55	20,47	20,54	20,54	20,38	20,44	20,56	20,49	20,46	20,49	20,57	20,63	20,66	20,65	20,79	21,00	21,01	21,17	21,19	21,15	21,16	21,24	21,38	21,40	21,36	21,44	21,35	21,32	21,53	21,48	21,53	21,64	21,83	21,90	21,95	22,02	22,02	22,12	22,19	22,20	22,16	22,19	22,23	22,11	21,95	21,83	21,97	22,40	22,61	22,71	22,70	22,77	22,91	22,95	23,07	23,13	23,18	23,10	23,24	23,29	23,29	23,30	23,39	23,43	23,41	23,42	23,43	23,47	23,49	23,50	23,56	23,64	23,62	23,63	23,64	23,69	23,74	23,79	23,73	23,74	23,78	23,76	23,72	23,84	23,85	23,82	23,78	23,78	23,87	23,89	23,80	23,89	23,87	23,86	23,79	23,81	23,82	23,90	23,88	23,86	23,91	23,94	24,03	23,98	23,89	23,86	23,97	23,97	23,86	23,88	23,87	23,87	23,94	23,97	24,03	24,07	23,95	23,90	23,87	23,95	23,93	23,85	23,95	23,97	23,91	23,85	23,87	23,84	23,89	24,03	23,97	23,89	23,90	23,92	24,03	23,98	23,95	23,99	24,01	23,99	23,97	24,06	24,11	24,06	23,96	24,01	23,99	23,98	23,98	24,01	24,01	23,96	24,02	24,05	24,00	23,95	24,00	24,03	23,98	24,04	24,05	24,02	24,06	24,03	24,12	24,09	24,00	24,03	24,08	24,10	24,03	24,08	24,08	24,09	24,06	24,13	24,18	24,14	24,17	24,18	24,15	24,11	24,10	24,11	24,20	24,17	24,10	24,11	24,20	24,22	24,12	24,15	24,18	24,14	24,09	24,15	24,19	24,21	24,08	24,07	24,18	24,09	24,10	24,09	23,99	23,99	24,08	23,90	23,89	23,95	23,98	24,02	23,98	23,94	23,90	23,96	23,90	23,89	23,84	23,89	23,77	23,78	23,76	23,70	23,65	23,62	23,60	23,54	23,45	23,32	23,32	23,34	23,27	23,11	23,07	23,01	22,89	22,83	22,83	22,85	22,79	22,66	22,58	22,47	22,44	22,37	22,17	21,90	21,71	21,71	21,86	22,04	22,11	22,06	21,91	21,87	21,93	21,94	21,95	21,76	21,55	21,31	21,13	20,98	20,95	20,84	20,80	20,79	20,79	20,84	20,81	20,75	20,73	20,73	20,73	20,69	20,71	20,70	20,68	20,73	20,58	20,59	20,69	20,71	20,62	20,53	20,49	20,45	20,42	20,37	20,35	20,40	20,40	20,42	20,37	20,43	20,46	20,36	20,37	20,37	20,38	20,42	20,40	20,38	20,36	20,40	20,44	20,32	20,31	20,32	20,38	20,37	20,34	20,32	20,38	20,30	20,37	20,38	20,38	20,37	20,35	20,38	20,37	20,39	20,32	20,33	20,35	20,34	20,38	20,29	20,26	20,36	20,30	20,32	20,38	20,36	20,21	20,28	20,36	20,29	20,23	20,23	20,29	20,30	20,29	20,35	20,37	20,38	20,37	20,35	20,28	20,34	20,33	20,35	20,32	20,25	20,26	20,32	20,35	20,28	20,28	20,28	20,28	20,24	20,15	20,30	20,34	20,35	20,33	20,31	20,30	20,22	20,24	20,25	20,25	20,26	20,31	20,21	20,24	20,25	20,26	20,25	20,25	20,24	20,32	20,42	20,40	20,23	20,20	20,17	20,27	20,34	20,28	20,34	20,39	20,25	20,10	20,21	20,31	20,20	20,22	20,35	20,29	20,21	20,17	20,25	20,29	20,21	20,20	20,26	20,28	20,21	20,20	20,29	20,28	20,24	20,32	20,28	20,37	20,31	20,27	20,35	20,38	20,35	20,30	20,28	20,25	20,14	20,19	20,26	20,31	20,25	20,29	20,22	20,25	20,27	20,29	20,23	20,19	20,24	20,28	20,20	20,21	20,19	20,34	20,35	20,29	20,22	20,32	20,35	20,37	20,27	20,16	20,17	20,22	20,26	20,25	20,21	20,11	20,21	20,17	20,22	20,20	20,14	20,12	20,19	20,21	20,21	
20,26	20,29	20,20	20,26	20,34	20,32	20,32	20,37	20,37	20,39	20,30	20,31	20,28	20,32	20,36	20,28	20,23	20,21	20,24	20,36	20,29	20,35	20,32	20,33	20,28	20,27	20,40	20,30	20,21	20,29	20,41	20,42	20,38	20,23	20,23	20,26	20,32	20,39	20,37	20,37	20,46	20,39	20,37	20,33	20,28	20,30	20,22	20,20	20,25	20,31	20,35	20,37	20,39	20,36	20,40	20,23	20,28	20,35	20,31	20,33	20,29	20,26	20,34	20,35	20,41	20,34	20,33	20,38	20,45	20,38	20,33	20,44	20,41	20,39	20,41	20,40	20,39	20,45	20,41	20,36	20,38	20,39	20,36	20,33	20,36	20,36	20,27	20,33	20,37	20,40	20,43	20,42	20,43	20,38	20,39	20,44	20,50	20,40	20,37	20,38	20,28	20,29	20,31	20,42	20,34	20,32	20,36	20,45	20,47	20,44	20,40	20,39	20,34	20,35	20,41	20,43	20,34	20,32	20,45	20,40	20,37	20,43	20,45	20,49	20,43	20,45	20,45	20,45	20,45	20,44	20,43	20,45	20,46	20,35	20,41	20,47	20,38	20,42	20,41	20,38	20,37	20,48	20,55	20,45	20,45	20,41	20,36	20,46	20,45	20,42	20,44	20,44	20,37	20,43	20,45	20,42	20,44	20,42	20,45	20,55	20,57	20,51	20,55	20,51	20,44	20,54	20,57	20,61	20,69	20,65	20,58	20,55	20,62	20,60	20,57	20,59	20,49	20,48	20,64	20,62	20,56	20,56	20,58	20,60	20,69	20,75	20,78	21,05	21,07	21,15	21,32	21,32	21,34	21,39	21,47	21,49	21,53	21,57	21,49	21,50	21,64	21,66	21,70	21,73	21,81	21,97	22,13	22,10	22,13	22,13	22,25	22,28	22,31	22,28	22,38	22,32	22,26	21,91	21,86	22,24	22,50	22,71	22,83	22,92	23,06	23,14	23,14	23,17	23,25	23,29	23,32	23,35	23,38	23,41	23,48	23,49	23,51	23,53	23,52	23,57	23,64	23,65	23,63	23,64	23,73	23,74	23,73	23,74	23,79	23,87	23,89	23,85	23,93	23,87	23,82	23,89	23,92	23,89	23,91	23,90	23,96	24,00	23,93	23,96	23,96	23,92	23,87	23,92	23,92	24,01	24,04	24,02	24,06	24,05	24,13	24,12	24,06	23,98	24,07	24,13	24,03	23,98	23,96	24,02	24,07	24,13	24,12	24,16	24,11	24,08	24,01	24,03	24,04	24,02	24,01	24,08	24,09	24,04	24,00	23,92	24,02	24,08	24,10	24,04	24,05	24,05	24,13	24,14	24,03	24,08	24,11	24,08	24,09	24,15	24,20	24,12	24,12	24,12	24,18	24,11	24,15	24,19	24,12	24,09	24,13	24,17	24,13	24,11	24,16	24,24	24,19	24,22	24,25	24,21	24,27	24,24	24,25	24,29	24,21	24,21	24,23	24,22	24,22	24,26	24,27	24,21	24,25	24,20	24,23	24,25	24,26	24,32	24,29	24,28	24,27	24,23	24,28	24,25	24,23	24,28	24,38	24,38	24,30	24,28	24,29	24,21	24,32	24,32	24,30	24,34	24,25	24,19	24,27	24,27	24,24	24,17	24,15	24,12	24,15	24,10	24,08	24,11	24,14	24,13	24,12	24,02	24,04	24,07	24,02	23,95	23,93	23,91	23,87	23,87	23,92	23,77	23,69	23,76	23,69	23,61	23,59	23,48	23,50	23,39	23,33	23,21	23,16	23,06	23,06	23,06	23,05	22,99	22,95	22,82	22,62	22,56	22,49	22,39	22,12	21,79	21,73	21,94	22,11	22,13	22,14	22,01	22,00	21,99	22,00	21,97	21,96	21,87	21,60	21,39	21,15	21,00	21,02	20,96	20,89	20,87	20,85	20,87	20,83	20,79	20,79	20,78	20,84	20,87	20,74	20,66	20,74	20,70	20,70	20,63	20,70	20,71	20,63	20,56	20,57	20,48	20,45	20,40	20,51	20,47	20,39	20,39	20,41	20,42	20,48	20,35	20,38	20,37	20,38	20,45	20,46	20,39	20,44	20,49	20,48	20,42	20,42	20,43	20,39	20,32	20,35	20,43	20,41	20,29	20,33	20,36	20,31	20,31	20,40	20,39	20,29	20,30	20,32	20,28	20,34	20,36	20,34	20,29	20,33	20,35	20,31	20,34	20,42	20,37	20,31	20,30	20,35	20,31	20,30	20,34	20,31	20,26	20,31	20,27	20,37	20,38	20,33	20,32	20,36	20,34	20,40	20,38	20,37	20,20	20,26	20,39	20,31	20,32	20,32	20,32	20,40	20,34	20,26	20,30	20,31	20,28	20,32	20,27	20,35	20,31	20,26	20,21	20,28	20,22	20,26	20,23	20,24	20,20	20,19	20,13	20,18	20,28	20,39	20,46	20,38	20,28	20,28	20,33	20,35	20,34	20,24	20,28	20,30	20,26	20,20	20,17	20,31	20,24	20,25	20,37	20,32	20,23	20,23	20,21	20,27	20,21	20,21	20,29	20,25	20,17	20,25	20,26	20,21	20,27	20,27	20,27	20,30	20,27	20,24	20,30	20,33	20,29	20,32	20,28	20,24	20,14	20,27	20,27	20,27	20,26	20,27	20,31	20,29	20,36	20,37	20,24	20,28	20,34	20,28	20,18	20,23	20,26	20,33	20,30	20,26	20,24	20,38	20,29	20,35	20,30	20,12	20,24	20,28	20,24	20,30	20,15	20,10	20,17	20,16	20,22	20,19	20,24	20,21	20,21	20,24	20,19	
20,28	20,31	20,26	20,19	20,26	20,32	20,32	20,39	20,36	20,42	20,35	20,25	20,31	20,36	20,36	20,30	20,28	20,34	20,29	20,42	20,36	20,30	20,39	20,39	20,34	20,29	20,33	20,33	20,27	20,27	20,30	20,43	20,34	20,27	20,22	20,31	20,30	20,30	20,35	20,45	20,42	20,34	20,34	20,33	20,28	20,28	20,30	20,27	20,31	20,33	20,27	20,26	20,38	20,34	20,32	20,32	20,27	20,38	20,35	20,36	20,34	20,37	20,30	20,29	20,33	20,31	20,29	20,37	20,37	20,33	20,34	20,31	20,37	20,43	20,38	20,29	20,35	20,42	20,51	20,40	20,38	20,38	20,37	20,35	20,37	20,39	20,38	20,44	20,40	20,41	20,45	20,40	20,38	20,35	20,38	20,32	20,41	20,44	20,37	20,35	20,36	20,33	20,38	20,41	20,41	20,31	20,37	20,36	20,40	20,39	20,29	20,32	20,39	20,38	20,47	20,44	20,45	20,42	20,42	20,35	20,35	20,42	20,51	20,45	20,43	20,43	20,39	20,40	20,40	20,47	20,47	20,50	20,47	20,45	20,39	20,44	20,36	20,38	20,42	20,50	20,43	20,57	20,57	20,42	20,47	20,45	20,40	20,45	20,41	20,42	20,44	20,39	20,36	20,35	20,49	20,52	20,50	20,51	20,49	20,57	20,58	20,54	20,56	20,62	20,59	20,65	20,65	20,65	20,70	20,73	20,74	20,73	20,64	20,66	20,65	20,68	20,70	20,61	20,67	20,72	20,67	20,64	20,64	20,64	20,70	20,85	20,93	21,12	21,30	21,29	21,36	21,44	21,48	21,49	21,57	21,65	21,63	21,63	21,65	21,64	21,72	21,80	21,84	21,91	22,02	22,02	22,17	22,18	22,17	22,26	22,31	22,36	22,34	22,44	22,48	22,52	22,49	22,20	21,88	22,09	22,47	22,67	22,82	22,91	23,04	23,13	23,14	23,15	23,29	23,40	23,43	23,43	23,45	23,50	23,51	23,57	23,60	23,59	23,66	23,71	23,72	23,74	23,74	23,79	23,85	23,88	23,89	23,95	23,91	23,95	24,01	23,96	23,92	23,98	24,03	24,09	24,07	24,01	24,03	24,02	24,08	24,12	24,07	24,08	24,07	24,11	24,08	24,15	24,18	24,17	24,13	24,13	24,19	24,17	24,25	24,17	24,23	24,20	24,19	24,21	24,15	24,12	24,15	24,21	24,20	24,25	24,23	24,16	24,18	24,24	24,23	24,22	24,19	24,15	24,17	24,20	24,22	24,17	24,17	24,13	24,10	24,15	24,12	24,16	24,21	24,26	24,24	24,27	24,18	24,17	24,19	24,17	24,20	24,22	24,26	24,27	24,33	24,28	24,30	24,30	24,33	24,41	24,29	24,20	24,17	24,20	24,12	24,17	24,27	24,32	24,34	24,28	24,32	24,33	24,38	24,43	24,44	24,40	24,32	24,31	24,31	24,37	24,34	24,31	24,35	24,40	24,41	24,30	24,31	24,40	24,40	24,39	24,38	24,38	24,45	24,34	24,36	24,37	24,35	24,43	24,51	24,51	24,43	24,44	24,39	24,32	24,39	24,36	24,34	24,37	24,34	24,33	24,34	24,34	24,41	24,32	24,31	24,29	24,24	24,29	24,26	24,22	24,26	24,27	24,25	24,20	24,13	24,17	24,14	24,05	24,01	24,01	23,99	23,98	23,92	23,87	23,83	23,89	23,76	23,70	23,69	23,55	23,52	23,49	23,42	23,41	23,30	23,16	23,16	23,17	23,09	23,06	23,02	22,81	22,66	22,55	22,51	22,42	22,13	21,84	21,94	22,13	22,20	22,19	22,20	22,12	22,07	22,13	22,06	22,03	21,92	21,89	21,70	21,35	21,21	21,06	21,02	21,07	21,03	21,00	21,02	20,93	20,89	20,87	20,84	20,83	20,83	20,88	20,83	20,71	20,69	20,73	20,74	20,72	20,74	20,75	20,70	20,57	20,55	20,51	20,45	20,43	20,54	20,51	20,47	20,46	20,43	20,57	20,51	20,33	20,40	20,39	20,36	20,44	20,44	20,37	20,46	20,42	20,46	20,43	20,45	20,47	20,43	20,36	20,34	20,37	20,40	20,33	20,41	20,39	20,40	20,34	20,35	20,43	20,40	20,29	20,31	20,32	20,33	20,37	20,34	20,29	20,34	20,44	20,34	20,23	20,33	20,38	20,35	20,37	20,35	20,34	20,25	20,36	20,36	20,36	20,29	20,25	20,29	20,36	20,39	20,36	20,33	20,38	20,41	20,35	20,36	20,24	20,26	20,32	20,27	20,31	20,34	20,28	20,36	20,32	20,27	20,30	20,25	20,23	20,29	20,32	20,35	20,31	20,30	20,23	20,27	20,30	20,31	20,28	20,31	20,19	20,16	20,23	20,23	20,23	20,32	20,33	20,30	20,20	20,27	20,31	20,37	20,37	20,28	20,33	20,31	20,22	20,22	20,28	20,29	20,25	20,31	20,33	20,33	20,30	20,26	20,25	20,30	20,26	20,24	20,35	20,32	20,28	20,29	20,35	20,28	20,17	20,24	20,25	20,28	20,29	20,22	20,26	20,30	20,26	20,26	20,34	20,28	20,18	20,26	20,33	20,23	20,20	20,25	20,25	20,31	20,26	20,28	20,30	20,31	20,36	20,26	20,16	20,29	20,29	20,23	20,31	20,26	20,34	20,27	20,18	20,27	20,30	20,15	20,19	20,22	20,27	20,18	20,16	20,16	20,15	20,14	20,18	20,21	20,22	20,25	20,21	20,25	20,25	
20,32	20,26	20,27	20,28	20,20	20,27	20,30	20,36	20,30	20,35	20,41	20,24	20,18	20,31	20,31	20,25	20,27	20,31	20,31	20,34	20,40	20,28	20,41	20,41	20,36	20,29	20,32	20,34	20,37	20,34	20,30	20,32	20,35	20,27	20,31	20,28	20,33	20,25	20,20	20,33	20,38	20,28	20,30	20,34	20,27	20,31	20,30	20,33	20,34	20,30	20,31	20,26	20,29	20,34	20,39	20,38	20,35	20,35	20,34	20,37	20,35	20,32	20,27	20,20	20,24	20,25	20,28	20,31	20,34	20,35	20,32	20,30	20,29	20,41	20,38	20,32	20,31	20,34	20,39	20,37	20,36	20,29	20,34	20,34	20,30	20,31	20,32	20,38	20,37	20,44	20,50	20,36	20,35	20,36	20,35	20,39	20,44	20,40	20,41	20,40	20,40	20,40	20,42	20,46	20,38	20,35	20,36	20,34	20,42	20,43	20,35	20,34	20,43	20,42	20,49	20,44	20,39	20,40	20,43	20,37	20,43	20,46	20,47	20,46	20,36	20,39	20,38	20,41	20,45	20,46	20,45	20,44	20,42	20,42	20,43	20,43	20,37	20,45	20,43	20,45	20,48	20,43	20,45	20,42	20,46	20,43	20,50	20,52	20,44	20,41	20,41	20,37	20,35	20,42	20,55	20,56	20,50	20,56	20,51	20,57	20,61	20,59	20,61	20,76	20,71	20,79	20,87	20,88	20,87	20,89	20,86	20,94	20,85	20,78	20,75	20,82	20,77	20,68	20,71	20,73	20,69	20,66	20,66	20,70	20,72	20,80	21,04	21,23	21,34	21,48	21,44	21,48	21,54	21,62	21,72	21,77	21,77	21,75	21,83	21,85	21,85	21,96	22,01	22,07	22,20	22,24	22,26	22,24	22,21	22,30	22,34	22,33	22,36	22,47	22,54	22,49	22,56	22,38	22,11	22,05	22,25	22,70	22,87	22,89	22,96	23,10	23,21	23,28	23,29	23,41	23,46	23,45	23,49	23,60	23,54	23,61	23,64	23,72	23,76	23,82	23,89	23,84	23,86	23,86	23,99	24,03	23,98	24,03	24,03	24,06	24,17	24,17	24,04	24,00	24,09	24,14	24,19	24,20	24,21	24,14	24,17	24,23	24,21	24,21	24,18	24,22	24,23	24,27	24,27	24,33	24,22	24,25	24,32	24,32	24,39	24,33	24,31	24,31	24,35	24,29	24,25	24,23	24,30	24,28	24,29	24,31	24,31	24,28	24,32	24,37	24,37	24,26	24,27	24,26	24,31	24,31	24,32	24,29	24,34	24,33	24,25	24,27	24,24	24,18	24,31	24,38	24,38	24,33	24,36	24,36	24,37	24,33	24,35	24,33	24,37	24,46	24,45	24,36	24,39	24,39	24,48	24,50	24,39	24,30	24,27	24,35	24,32	24,27	24,33	24,39	24,40	24,40	24,40	24,43	24,42	24,45	24,47	24,51	24,45	24,49	24,49	24,47	24,38	24,31	24,42	24,50	24,52	24,47	24,46	24,47	24,46	24,46	24,45	24,46	24,50	24,44	24,49	24,56	24,53	24,53	24,59	24,56	24,43	24,51	24,52	24,47	24,46	24,47	24,40	24,40	24,46	24,47	24,50	24,44	24,42	24,45	24,34	24,32	24,37	24,34	24,26	24,23	24,35	24,35	24,36	24,30	24,14	24,22	24,23	24,24	24,09	24,06	24,13	24,12	24,08	24,01	23,97	23,98	23,91	23,81	23,80	23,64	23,65	23,61	23,47	23,48	23,39	23,25	23,26	23,21	23,09	23,10	23,05	22,87	22,68	22,65	22,51	22,33	22,06	21,93	22,13	22,28	22,24	22,19	22,22	22,26	22,17	22,07	22,15	22,05	22,00	21,89	21,74	21,40	21,26	21,13	21,08	21,07	20,97	21,01	21,08	20,96	20,90	20,94	20,94	20,91	20,95	20,87	20,90	20,79	20,71	20,79	20,82	20,72	20,75	20,83	20,79	20,63	20,54	20,49	20,51	20,52	20,44	20,49	20,48	20,47	20,43	20,48	20,44	20,35	20,43	20,37	20,39	20,41	20,42	20,41	20,40	20,40	20,42	20,45	20,43	20,38	20,36	20,31	20,39	20,35	20,33	20,30	20,39	20,41	20,35	20,37	20,32	20,32	20,46	20,44	20,35	20,33	20,23	20,27	20,35	20,35	20,36	20,34	20,31	20,22	20,31	20,40	20,30	20,30	20,30	20,32	20,27	20,30	20,31	20,33	20,35	20,34	20,31	20,35	20,29	20,34	20,31	20,35	20,36	20,33	20,30	20,21	20,29	20,24	20,23	20,26	20,34	20,23	20,23	20,24	20,22	20,30	20,25	20,20	20,30	20,30	20,29	20,29	20,33	20,23	20,29	20,38	20,32	20,23	20,25	20,24	20,12	20,20	20,31	20,28	20,29	20,23	20,26	20,20	20,14	20,22	20,28	20,38	20,32	20,37	20,35	20,21	20,17	20,23	20,31	20,30	20,32	20,32	20,31	20,33	20,29	20,32	20,31	20,26	20,31	20,30	20,24	20,26	20,29	20,30	20,31	20,22	20,18	20,22	20,22	20,27	20,23	20,31	20,29	20,27	20,24	20,32	20,26	20,22	20,28	20,46	20,34	20,32	20,29	20,24	20,24	20,28	20,31	20,31	20,30	20,27	20,23	20,25	20,32	20,30	20,16	20,22	20,27	20,25	20,29	20,21	20,28	20,29	20,16	20,24	20,20	20,25	20,20	20,23	20,27	20,25	20,19	20,20	20,21	20,25	20,23	20,23	20,18	20,20	
20,23	20,28	20,27	20,28	20,30	20,23	20,24	20,27	20,32	20,29	20,34	20,23	20,22	20,29	20,27	20,24	20,30	20,27	20,34	20,30	20,27	20,28	20,33	20,38	20,31	20,26	20,32	20,37	20,36	20,33	20,25	20,32	20,30	20,26	20,23	20,21	20,29	20,30	20,25	20,29	20,35	20,32	20,29	20,28	20,31	20,33	20,39	20,43	20,34	20,30	20,27	20,29	20,25	20,30	20,42	20,31	20,31	20,37	20,35	20,31	20,27	20,39	20,32	20,26	20,28	20,24	20,31	20,27	20,29	20,34	20,40	20,47	20,31	20,38	20,38	20,33	20,39	20,39	20,29	20,36	20,36	20,25	20,32	20,39	20,40	20,39	20,43	20,38	20,33	20,37	20,41	20,31	20,30	20,32	20,38	20,45	20,43	20,39	20,38	20,39	20,41	20,38	20,36	20,46	20,39	20,35	20,47	20,45	20,39	20,40	20,38	20,37	20,43	20,51	20,49	20,43	20,32	20,31	20,40	20,31	20,39	20,47	20,50	20,41	20,34	20,31	20,40	20,41	20,51	20,52	20,45	20,47	20,43	20,42	20,42	20,44	20,45	20,46	20,45	20,42	20,42	20,46	20,46	20,44	20,45	20,40	20,45	20,53	20,48	20,45	20,49	20,50	20,42	20,47	20,58	20,60	20,48	20,62	20,56	20,57	20,65	20,72	20,82	20,95	20,98	21,07	21,23	21,24	21,25	21,24	21,13	21,29	21,22	21,17	21,15	21,08	21,00	20,94	20,91	20,85	20,79	20,78	20,80	20,83	20,76	20,84	21,09	21,45	21,56	21,63	21,63	21,61	21,64	21,84	21,94	21,96	21,95	22,00	22,10	22,09	22,08	22,16	22,25	22,28	22,28	22,26	22,29	22,26	22,23	22,27	22,36	22,37	22,39	22,45	22,53	22,53	22,58	22,56	22,38	22,15	22,16	22,50	22,83	22,95	22,98	23,13	23,25	23,38	23,39	23,38	23,50	23,56	23,60	23,62	23,65	23,72	23,74	23,75	23,79	23,94	24,03	23,95	24,00	24,01	24,07	24,07	24,09	24,13	24,14	24,12	24,23	24,17	24,21	24,20	24,20	24,22	24,26	24,33	24,30	24,29	24,30	24,32	24,30	24,33	24,29	24,26	24,33	24,30	24,32	24,42	24,39	24,33	24,39	24,39	24,42	24,43	24,41	24,40	24,45	24,46	24,34	24,39	24,39	24,44	24,44	24,41	24,43	24,38	24,42	24,42	24,43	24,37	24,36	24,45	24,50	24,45	24,47	24,40	24,45	24,44	24,35	24,39	24,39	24,39	24,45	24,42	24,43	24,46	24,43	24,43	24,47	24,50	24,52	24,49	24,45	24,56	24,55	24,46	24,48	24,47	24,46	24,54	24,49	24,43	24,43	24,50	24,50	24,50	24,52	24,47	24,48	24,42	24,51	24,56	24,57	24,52	24,51	24,59	24,52	24,58	24,60	24,57	24,50	24,45	24,54	24,60	24,62	24,63	24,62	24,56	24,55	24,56	24,49	24,54	24,62	24,57	24,61	24,59	24,61	24,60	24,64	24,63	24,51	24,51	24,56	24,53	24,56	24,57	24,55	24,54	24,55	24,56	24,53	24,52	24,43	24,51	24,41	24,36	24,41	24,36	24,31	24,34	24,43	24,42	24,39	24,34	24,22	24,22	24,30	24,30	24,23	24,17	24,14	24,21	24,14	24,11	24,06	24,03	23,93	23,90	23,82	23,78	23,74	23,70	23,56	23,53	23,45	23,30	23,32	23,23	23,17	23,13	23,13	22,99	22,83	22,74	22,54	22,22	22,05	22,10	22,34	22,36	22,35	22,26	22,28	22,26	22,18	22,09	22,20	22,17	22,13	22,02	21,83	21,51	21,31	21,19	21,19	21,16	21,06	21,05	21,09	21,06	20,97	21,01	20,97	20,96	21,02	20,93	20,90	20,89	20,82	20,86	20,89	20,86	20,89	20,91	20,84	20,65	20,53	20,43	20,53	20,51	20,39	20,38	20,52	20,46	20,43	20,44	20,39	20,37	20,42	20,41	20,36	20,36	20,36	20,42	20,34	20,41	20,38	20,38	20,40	20,37	20,41	20,33	20,34	20,42	20,31	20,21	20,33	20,40	20,30	20,32	20,40	20,28	20,28	20,33	20,38	20,35	20,29	20,27	20,29	20,28	20,35	20,29	20,31	20,27	20,28	20,32	20,35	20,26	20,23	20,22	20,29	20,29	20,28	20,33	20,34	20,36	20,27	20,24	20,29	20,33	20,38	20,34	20,38	20,35	20,31	20,31	20,32	20,34	20,30	20,32	20,38	20,31	20,22	20,26	20,17	20,22	20,28	20,16	20,21	20,31	20,26	20,30	20,34	20,23	20,29	20,45	20,37	20,20	20,23	20,29	20,20	20,12	20,27	20,35	20,28	20,33	20,32	20,25	20,15	20,18	20,21	20,31	20,26	20,26	20,27	20,25	20,19	20,22	20,29	20,28	20,30	20,25	20,15	20,19	20,29	20,37	20,31	20,23	20,19	20,20	20,19	20,27	20,33	20,26	20,18	20,23	20,24	20,25	20,28	20,30	20,27	20,29	20,32	20,28	20,21	20,26	20,33	20,25	20,27	20,20	20,30	20,39	20,36	20,27	20,30	20,33	20,26	20,26	20,26	20,17	20,18	20,24	20,28	20,30	20,19	20,16	20,21	20,26	20,26	20,35	20,36	20,30	20,23	20,24	20,24	20,27	20,21	20,21	20,18	20,22	20,21	20,25	20,29	20,28	20,28	20,30	20,24	20,19	
20,30	20,26	20,31	20,29	20,34	20,23	20,24	20,26	20,32	20,32	20,29	20,27	20,24	20,27	20,23	20,31	20,34	20,25	20,31	20,38	20,27	20,22	20,28	20,33	20,26	20,24	20,34	20,31	20,41	20,28	20,20	20,32	20,39	20,28	20,25	20,29	20,22	20,27	20,24	20,26	20,26	20,40	20,37	20,27	20,23	20,34	20,32	20,32	20,35	20,32	20,30	20,33	20,33	20,33	20,34	20,28	20,33	20,33	20,42	20,22	20,25	20,39	20,46	20,31	20,31	20,30	20,26	20,36	20,36	20,36	20,35	20,41	20,32	20,42	20,37	20,26	20,36	20,38	20,28	20,32	20,29	20,35	20,38	20,36	20,43	20,40	20,44	20,42	20,34	20,38	20,34	20,29	20,32	20,39	20,35	20,34	20,38	20,38	20,42	20,40	20,36	20,39	20,39	20,47	20,40	20,30	20,42	20,51	20,38	20,35	20,35	20,39	20,44	20,48	20,47	20,41	20,40	20,41	20,45	20,36	20,36	20,52	20,50	20,37	20,35	20,37	20,40	20,38	20,38	20,43	20,49	20,47	20,40	20,40	20,48	20,51	20,50	20,47	20,44	20,47	20,43	20,44	20,46	20,43	20,39	20,44	20,48	20,45	20,43	20,46	20,48	20,46	20,44	20,49	20,54	20,55	20,49	20,57	20,63	20,78	20,82	20,88	21,09	21,24	21,26	21,36	21,54	21,50	21,45	21,62	21,60	21,66	21,66	21,68	21,70	21,62	21,44	21,38	21,29	21,21	21,18	21,07	21,07	21,06	21,03	21,02	21,20	21,59	21,83	21,83	21,80	21,85	21,90	22,04	22,15	22,23	22,19	22,22	22,31	22,26	22,36	22,46	22,52	22,50	22,45	22,36	22,30	22,29	22,33	22,35	22,37	22,39	22,45	22,50	22,58	22,59	22,60	22,62	22,55	22,40	22,18	22,32	22,74	23,04	23,08	23,19	23,26	23,34	23,41	23,47	23,55	23,59	23,60	23,64	23,69	23,80	23,78	23,77	23,83	23,95	24,03	23,96	24,07	24,09	24,14	24,16	24,07	24,18	24,20	24,26	24,26	24,19	24,20	24,35	24,30	24,33	24,29	24,31	24,36	24,35	24,46	24,45	24,43	24,36	24,39	24,43	24,40	24,43	24,44	24,57	24,51	24,46	24,44	24,47	24,46	24,51	24,47	24,49	24,52	24,46	24,41	24,49	24,47	24,51	24,56	24,55	24,53	24,54	24,52	24,51	24,54	24,51	24,50	24,57	24,58	24,59	24,61	24,53	24,49	24,52	24,51	24,59	24,55	24,48	24,54	24,51	24,45	24,50	24,51	24,52	24,52	24,65	24,59	24,56	24,52	24,65	24,66	24,61	24,62	24,56	24,56	24,63	24,64	24,57	24,57	24,59	24,59	24,59	24,61	24,61	24,61	24,54	24,56	24,65	24,71	24,67	24,60	24,62	24,63	24,67	24,67	24,69	24,59	24,62	24,65	24,69	24,72	24,63	24,68	24,66	24,62	24,65	24,60	24,64	24,74	24,68	24,68	24,65	24,62	24,64	24,64	24,64	24,69	24,68	24,64	24,61	24,60	24,69	24,67	24,64	24,67	24,68	24,64	24,63	24,59	24,57	24,51	24,48	24,49	24,47	24,43	24,41	24,47	24,50	24,50	24,38	24,36	24,30	24,35	24,35	24,25	24,29	24,26	24,26	24,21	24,08	24,10	24,11	24,08	23,94	23,88	23,82	23,79	23,70	23,65	23,62	23,58	23,44	23,43	23,34	23,29	23,21	23,14	23,01	22,92	22,78	22,47	22,18	22,22	22,34	22,40	22,43	22,37	22,41	22,34	22,35	22,24	22,19	22,22	22,15	22,16	22,02	21,88	21,58	21,41	21,29	21,30	21,24	21,18	21,16	21,13	21,17	21,15	21,14	21,10	21,05	21,00	21,03	21,04	21,00	20,94	20,95	20,96	20,94	21,00	20,90	20,78	20,64	20,50	20,48	20,58	20,51	20,46	20,45	20,51	20,45	20,44	20,50	20,46	20,40	20,36	20,43	20,38	20,33	20,33	20,34	20,43	20,41	20,38	20,35	20,40	20,39	20,42	20,41	20,36	20,37	20,37	20,20	20,27	20,36	20,35	20,26	20,40	20,32	20,25	20,32	20,32	20,34	20,31	20,37	20,33	20,26	20,32	20,27	20,26	20,29	20,27	20,28	20,29	20,39	20,31	20,27	20,27	20,34	20,30	20,35	20,37	20,32	20,23	20,20	20,27	20,36	20,38	20,35	20,33	20,33	20,30	20,26	20,31	20,24	20,25	20,35	20,42	20,29	20,29	20,32	20,25	20,23	20,31	20,27	20,16	20,26	20,32	20,30	20,26	20,26	20,30	20,32	20,38	20,27	20,20	20,25	20,28	20,18	20,26	20,34	20,36	20,34	20,36	20,25	20,18	20,22	20,31	20,31	20,32	20,30	20,29	20,25	20,24	20,23	20,26	20,25	20,30	20,27	20,14	20,14	20,25	20,33	20,39	20,19	20,16	20,24	20,23	20,26	20,31	20,26	20,26	20,26	20,19	20,24	20,25	20,23	20,21	20,25	20,26	20,29	20,27	20,22	20,26	20,22	20,22	20,16	20,22	20,31	20,36	20,29	20,24	20,31	20,28	20,31	20,35	20,27	20,23	20,19	20,22	20,17	20,15	20,16	20,16	20,26	20,24	20,36	20,45	20,27	20,15	20,20	20,22	20,24	20,25	20,19	20,26	20,26	20,19	20,24	20,30	20,29	20,22	20,19	20,24	20,21	
20,32	20,29	20,22	20,24	20,32	20,19	20,28	20,25	20,28	20,34	20,29	20,31	20,24	20,26	20,30	20,27	20,37	20,31	20,28	20,40	20,37	20,26	20,28	20,34	20,31	20,27	20,29	20,24	20,31	20,34	20,24	20,39	20,44	20,40	20,37	20,37	20,33	20,23	20,20	20,28	20,32	20,38	20,38	20,28	20,23	20,30	20,28	20,22	20,34	20,27	20,35	20,34	20,39	20,28	20,25	20,25	20,36	20,37	20,39	20,28	20,22	20,30	20,34	20,31	20,29	20,30	20,28	20,35	20,43	20,37	20,36	20,35	20,34	20,35	20,33	20,31	20,30	20,38	20,42	20,38	20,38	20,34	20,33	20,41	20,37	20,33	20,38	20,35	20,35	20,35	20,37	20,33	20,38	20,38	20,34	20,36	20,36	20,37	20,38	20,36	20,33	20,32	20,44	20,45	20,42	20,38	20,36	20,46	20,46	20,39	20,39	20,45	20,45	20,51	20,46	20,39	20,40	20,40	20,38	20,36	20,38	20,47	20,51	20,45	20,39	20,41	20,46	20,44	20,42	20,41	20,43	20,49	20,41	20,46	20,47	20,49	20,41	20,40	20,47	20,43	20,37	20,42	20,44	20,47	20,48	20,43	20,41	20,46	20,45	20,44	20,52	20,47	20,44	20,46	20,52	20,53	20,52	20,54	20,70	20,91	21,14	21,17	21,25	21,41	21,25	21,30	21,37	21,32	21,37	21,50	21,61	21,67	21,76	21,88	21,98	22,07	21,94	21,93	21,91	21,81	21,71	21,55	21,45	21,42	21,42	21,31	21,39	21,73	21,95	22,00	21,99	22,07	22,11	22,15	22,28	22,38	22,44	22,38	22,48	22,46	22,61	22,75	22,77	22,78	22,76	22,56	22,39	22,27	22,31	22,31	22,36	22,46	22,47	22,51	22,53	22,54	22,67	22,67	22,56	22,58	22,36	22,22	22,51	22,98	23,06	23,17	23,27	23,34	23,41	23,49	23,55	23,62	23,58	23,63	23,69	23,79	23,81	23,83	23,93	24,02	24,05	24,05	24,07	24,15	24,14	24,19	24,18	24,10	24,14	24,26	24,30	24,30	24,32	24,35	24,37	24,38	24,40	24,40	24,40	24,44	24,43	24,46	24,47	24,53	24,50	24,53	24,52	24,54	24,62	24,60	24,58	24,51	24,51	24,54	24,56	24,57	24,61	24,58	24,60	24,53	24,47	24,60	24,64	24,56	24,57	24,59	24,54	24,58	24,57	24,65	24,65	24,63	24,61	24,64	24,68	24,75	24,73	24,63	24,63	24,62	24,61	24,65	24,71	24,63	24,56	24,59	24,62	24,61	24,62	24,62	24,70	24,69	24,59	24,54	24,60	24,67	24,70	24,73	24,71	24,66	24,67	24,62	24,64	24,67	24,67	24,69	24,66	24,74	24,68	24,68	24,72	24,69	24,67	24,69	24,76	24,74	24,69	24,73	24,79	24,79	24,77	24,75	24,70	24,63	24,71	24,77	24,77	24,68	24,69	24,75	24,67	24,70	24,70	24,72	24,69	24,69	24,70	24,72	24,73	24,67	24,62	24,63	24,73	24,76	24,69	24,71	24,65	24,67	24,62	24,72	24,74	24,72	24,65	24,63	24,65	24,68	24,60	24,59	24,60	24,58	24,51	24,48	24,49	24,55	24,61	24,52	24,39	24,40	24,31	24,38	24,28	24,28	24,26	24,30	24,29	24,19	24,18	24,21	24,08	23,99	23,90	23,88	23,81	23,75	23,71	23,75	23,67	23,54	23,38	23,37	23,30	23,27	23,17	23,08	22,90	22,55	22,30	22,29	22,45	22,48	22,47	22,46	22,41	22,41	22,40	22,39	22,37	22,28	22,20	22,18	22,14	22,10	21,97	21,64	21,47	21,45	21,47	21,36	21,36	21,31	21,24	21,22	21,23	21,24	21,26	21,14	21,07	21,08	21,12	21,03	21,09	21,07	21,06	21,00	20,94	20,91	20,80	20,70	20,61	20,48	20,45	20,38	20,39	20,46	20,48	20,41	20,36	20,48	20,41	20,38	20,30	20,39	20,39	20,37	20,41	20,36	20,39	20,38	20,37	20,34	20,39	20,35	20,36	20,40	20,35	20,34	20,32	20,23	20,30	20,35	20,36	20,27	20,27	20,35	20,31	20,28	20,32	20,28	20,38	20,35	20,39	20,36	20,35	20,27	20,28	20,40	20,45	20,32	20,30	20,31	20,29	20,27	20,28	20,32	20,31	20,26	20,40	20,39	20,32	20,27	20,32	20,34	20,35	20,37	20,33	20,31	20,27	20,32	20,26	20,23	20,24	20,20	20,35	20,31	20,25	20,28	20,27	20,30	20,25	20,31	20,32	20,31	20,38	20,28	20,16	20,22	20,34	20,28	20,30	20,26	20,22	20,26	20,25	20,22	20,37	20,30	20,32	20,34	20,30	20,14	20,10	20,18	20,27	20,29	20,21	20,32	20,29	20,27	20,24	20,28	20,29	20,31	20,33	20,29	20,19	20,24	20,29	20,29	20,30	20,19	20,17	20,25	20,20	20,25	20,25	20,26	20,25	20,25	20,21	20,25	20,28	20,16	20,20	20,17	20,20	20,23	20,29	20,33	20,27	20,16	20,19	20,21	20,21	20,25	20,31	20,25	20,16	20,28	20,28	20,25	20,29	20,24	20,23	20,23	20,29	20,15	20,15	20,15	20,18	20,21	20,23	20,30	20,42	20,33	20,14	20,17	20,21	20,20	20,27	20,22	20,23	20,20	20,10	20,29	20,22	20,20	20,16	20,21	20,23	20,19	
20,26	20,31	20,26	20,26	20,33	20,23	20,28	20,27	20,24	20,32	20,36	20,31	20,26	20,28	20,30	20,35	20,30	20,27	20,29	20,36	20,31	20,29	20,34	20,39	20,34	20,33	20,40	20,26	20,30	20,33	20,27	20,36	20,42	20,36	20,35	20,34	20,32	20,23	20,25	20,36	20,45	20,38	20,32	20,22	20,21	20,32	20,23	20,19	20,29	20,37	20,34	20,40	20,34	20,25	20,23	20,19	20,31	20,44	20,44	20,33	20,33	20,34	20,33	20,27	20,38	20,34	20,30	20,31	20,43	20,39	20,42	20,47	20,40	20,39	20,33	20,32	20,37	20,49	20,49	20,42	20,36	20,36	20,33	20,36	20,45	20,37	20,38	20,39	20,28	20,35	20,41	20,35	20,36	20,43	20,38	20,38	20,41	20,39	20,33	20,40	20,43	20,37	20,37	20,49	20,43	20,33	20,37	20,45	20,40	20,40	20,42	20,41	20,40	20,43	20,44	20,45	20,40	20,41	20,39	20,37	20,32	20,40	20,53	20,54	20,41	20,44	20,43	20,45	20,48	20,44	20,42	20,45	20,52	20,49	20,50	20,42	20,41	20,43	20,41	20,34	20,38	20,41	20,46	20,52	20,60	20,48	20,36	20,41	20,46	20,47	20,47	20,47	20,52	20,56	20,58	20,57	20,63	20,68	20,85	21,07	21,26	21,21	21,14	21,13	20,98	20,85	20,88	20,92	20,91	21,02	21,11	21,23	21,39	21,39	21,65	21,82	21,87	22,01	22,19	22,24	22,20	22,20	22,11	22,01	22,00	21,96	21,94	22,03	22,20	22,20	22,22	22,29	22,28	22,26	22,40	22,50	22,65	22,64	22,64	22,75	22,83	23,02	23,08	23,05	23,00	22,68	22,45	22,30	22,33	22,30	22,32	22,49	22,47	22,51	22,56	22,60	22,69	22,75	22,76	22,69	22,54	22,35	22,29	22,70	23,01	23,15	23,27	23,41	23,52	23,57	23,60	23,66	23,69	23,71	23,76	23,86	23,90	23,88	23,94	24,00	24,06	24,04	24,04	24,14	24,18	24,20	24,23	24,24	24,19	24,32	24,36	24,31	24,46	24,43	24,34	24,40	24,45	24,47	24,55	24,51	24,52	24,56	24,56	24,55	24,60	24,60	24,62	24,65	24,63	24,66	24,66	24,58	24,59	24,66	24,64	24,67	24,67	24,62	24,62	24,60	24,57	24,65	24,73	24,72	24,65	24,62	24,60	24,64	24,67	24,72	24,69	24,68	24,73	24,75	24,71	24,73	24,77	24,73	24,73	24,76	24,73	24,71	24,67	24,68	24,65	24,60	24,71	24,69	24,69	24,71	24,74	24,71	24,64	24,59	24,64	24,70	24,71	24,77	24,77	24,74	24,69	24,72	24,65	24,68	24,70	24,73	24,67	24,81	24,82	24,76	24,77	24,83	24,81	24,80	24,78	24,77	24,76	24,75	24,78	24,84	24,79	24,78	24,72	24,66	24,71	24,77	24,86	24,73	24,67	24,76	24,86	24,81	24,81	24,71	24,72	24,68	24,79	24,84	24,77	24,72	24,68	24,72	24,76	24,77	24,76	24,74	24,73	24,71	24,69	24,70	24,72	24,70	24,65	24,57	24,61	24,63	24,57	24,68	24,70	24,56	24,57	24,46	24,57	24,53	24,54	24,60	24,40	24,39	24,47	24,46	24,32	24,27	24,34	24,33	24,26	24,22	24,25	24,23	24,12	24,08	23,99	23,92	23,90	23,82	23,77	23,74	23,71	23,61	23,50	23,38	23,35	23,28	23,20	23,14	22,84	22,40	22,28	22,44	22,64	22,61	22,53	22,57	22,48	22,41	22,37	22,39	22,40	22,32	22,35	22,28	22,20	22,17	22,12	21,79	21,60	21,58	21,63	21,59	21,54	21,48	21,39	21,41	21,30	21,34	21,32	21,22	21,15	21,19	21,20	21,12	21,08	21,10	21,07	21,08	21,05	20,98	20,88	20,78	20,63	20,47	20,44	20,40	20,35	20,42	20,48	20,48	20,39	20,38	20,33	20,32	20,39	20,47	20,51	20,44	20,42	20,35	20,35	20,34	20,31	20,30	20,38	20,41	20,32	20,40	20,36	20,36	20,33	20,26	20,39	20,35	20,35	20,30	20,29	20,32	20,36	20,32	20,29	20,29	20,32	20,29	20,33	20,34	20,36	20,29	20,32	20,32	20,38	20,36	20,27	20,32	20,27	20,24	20,31	20,32	20,27	20,27	20,33	20,41	20,31	20,29	20,34	20,36	20,43	20,43	20,43	20,35	20,34	20,33	20,26	20,26	20,26	20,26	20,25	20,23	20,13	20,17	20,24	20,33	20,27	20,32	20,30	20,26	20,29	20,26	20,19	20,21	20,26	20,28	20,29	20,17	20,17	20,18	20,19	20,20	20,30	20,26	20,30	20,29	20,27	20,24	20,15	20,16	20,20	20,29	20,26	20,28	20,31	20,31	20,29	20,26	20,26	20,24	20,28	20,32	20,21	20,25	20,27	20,26	20,32	20,29	20,27	20,34	20,26	20,34	20,37	20,33	20,27	20,23	20,24	20,30	20,33	20,24	20,23	20,19	20,22	20,25	20,26	20,28	20,23	20,16	20,14	20,17	20,22	20,28	20,28	20,15	20,19	20,32	20,31	20,22	20,25	20,24	20,26	20,24	20,29	20,26	20,17	20,22	20,24	20,22	20,22	20,27	20,34	20,24	20,18	20,20	20,17	20,13	20,16	20,21	20,20	20,11	20,13	20,26	20,22	20,20	20,15	20,15	20,25	20,25	
20,17	20,19	20,25	20,24	20,29	20,28	20,35	20,21	20,24	20,33	20,27	20,24	20,25	20,26	20,28	20,42	20,37	20,31	20,26	20,31	20,28	20,32	20,32	20,46	20,35	20,30	20,40	20,33	20,26	20,31	20,26	20,36	20,45	20,35	20,30	20,32	20,27	20,30	20,32	20,23	20,35	20,35	20,25	20,25	20,31	20,29	20,30	20,25	20,29	20,34	20,30	20,34	20,34	20,29	20,32	20,21	20,25	20,36	20,36	20,41	20,40	20,41	20,40	20,38	20,37	20,30	20,28	20,38	20,44	20,34	20,34	20,39	20,43	20,46	20,32	20,26	20,33	20,37	20,36	20,36	20,31	20,36	20,34	20,31	20,43	20,40	20,41	20,48	20,33	20,35	20,47	20,32	20,31	20,37	20,43	20,37	20,36	20,32	20,31	20,37	20,38	20,34	20,34	20,37	20,40	20,36	20,29	20,35	20,40	20,39	20,35	20,39	20,38	20,32	20,41	20,46	20,42	20,41	20,42	20,35	20,28	20,40	20,48	20,53	20,41	20,43	20,49	20,45	20,43	20,47	20,39	20,42	20,45	20,43	20,40	20,39	20,39	20,46	20,48	20,45	20,42	20,39	20,43	20,41	20,47	20,45	20,43	20,40	20,50	20,50	20,44	20,42	20,35	20,52	20,57	20,58	20,59	20,77	20,98	21,17	21,20	21,13	20,90	20,68	20,55	20,56	20,57	20,73	20,77	20,75	20,66	20,73	20,82	20,82	20,94	21,19	21,32	21,48	21,74	21,96	22,15	22,22	22,24	22,28	22,38	22,48	22,43	22,47	22,49	22,42	22,42	22,44	22,40	22,47	22,62	22,75	22,84	22,86	22,87	22,96	23,03	23,19	23,25	23,28	23,19	22,78	22,41	22,31	22,30	22,39	22,42	22,44	22,46	22,45	22,56	22,64	22,75	22,74	22,76	22,83	22,72	22,55	22,24	22,33	22,79	23,13	23,20	23,39	23,57	23,57	23,59	23,68	23,69	23,74	23,75	23,82	23,88	23,90	23,89	24,02	24,03	23,96	24,03	24,11	24,19	24,18	24,24	24,35	24,27	24,33	24,39	24,34	24,46	24,56	24,47	24,41	24,47	24,51	24,65	24,65	24,59	24,60	24,58	24,57	24,64	24,64	24,65	24,64	24,62	24,65	24,65	24,69	24,68	24,68	24,75	24,75	24,72	24,66	24,65	24,65	24,72	24,72	24,69	24,76	24,80	24,72	24,70	24,73	24,72	24,77	24,77	24,82	24,77	24,75	24,81	24,77	24,81	24,82	24,81	24,82	24,74	24,67	24,64	24,63	24,70	24,62	24,69	24,74	24,75	24,74	24,72	24,67	24,69	24,70	24,73	24,75	24,77	24,77	24,79	24,70	24,65	24,79	24,76	24,72	24,75	24,76	24,70	24,73	24,76	24,77	24,79	24,81	24,82	24,78	24,79	24,79	24,79	24,81	24,74	24,77	24,84	24,77	24,73	24,73	24,76	24,75	24,74	24,77	24,72	24,75	24,88	24,91	24,83	24,78	24,78	24,73	24,75	24,87	24,81	24,80	24,77	24,80	24,82	24,77	24,81	24,81	24,75	24,74	24,67	24,67	24,61	24,65	24,68	24,70	24,63	24,58	24,56	24,70	24,71	24,59	24,55	24,51	24,58	24,55	24,50	24,55	24,42	24,38	24,46	24,39	24,33	24,28	24,30	24,35	24,26	24,18	24,22	24,25	24,18	24,12	24,05	23,97	23,91	23,86	23,80	23,76	23,74	23,56	23,48	23,37	23,37	23,26	23,19	23,10	22,68	22,36	22,41	22,60	22,65	22,65	22,61	22,61	22,54	22,41	22,41	22,47	22,42	22,41	22,33	22,33	22,25	22,20	22,15	21,96	21,85	21,83	21,84	21,79	21,73	21,73	21,63	21,57	21,52	21,46	21,42	21,31	21,34	21,33	21,24	21,24	21,21	21,13	21,09	21,07	21,06	21,06	20,94	20,83	20,62	20,51	20,53	20,47	20,44	20,41	20,40	20,47	20,43	20,35	20,32	20,38	20,40	20,43	20,49	20,46	20,41	20,36	20,30	20,38	20,38	20,31	20,29	20,38	20,26	20,36	20,39	20,39	20,33	20,30	20,36	20,33	20,25	20,27	20,33	20,35	20,30	20,34	20,36	20,33	20,34	20,32	20,35	20,30	20,38	20,36	20,27	20,26	20,28	20,29	20,29	20,36	20,29	20,29	20,29	20,29	20,29	20,46	20,40	20,34	20,32	20,22	20,27	20,41	20,55	20,56	20,44	20,37	20,37	20,36	20,33	20,25	20,26	20,27	20,29	20,22	20,20	20,27	20,28	20,28	20,28	20,30	20,27	20,28	20,27	20,26	20,28	20,26	20,21	20,23	20,32	20,19	20,24	20,27	20,23	20,12	20,24	20,28	20,31	20,26	20,25	20,20	20,18	20,24	20,28	20,32	20,33	20,35	20,28	20,28	20,37	20,31	20,25	20,24	20,35	20,37	20,16	20,21	20,26	20,27	20,37	20,26	20,33	20,29	20,26	20,33	20,30	20,24	20,22	20,25	20,23	20,26	20,34	20,26	20,19	20,19	20,31	20,32	20,31	20,27	20,24	20,19	20,22	20,25	20,32	20,31	20,37	20,23	20,25	20,24	20,26	20,30	20,31	20,32	20,31	20,28	20,23	20,26	20,20	20,18	20,15	20,29	20,26	20,23	20,32	20,20	20,21	20,27	20,25	20,16	20,21	20,26	20,29	20,22	20,15	20,24	20,19	20,23	20,19	20,23	20,24	20,21	
20,17	20,19	20,18	20,25	20,35	20,30	20,24	20,18	20,23	20,41	20,19	20,20	20,27	20,28	20,20	20,34	20,38	20,30	20,26	20,32	20,32	20,27	20,31	20,36	20,37	20,30	20,29	20,35	20,46	20,30	20,24	20,43	20,37	20,32	20,25	20,30	20,27	20,37	20,26	20,31	20,36	20,40	20,37	20,25	20,27	20,28	20,35	20,32	20,24	20,34	20,40	20,36	20,39	20,34	20,31	20,26	20,33	20,36	20,38	20,38	20,33	20,28	20,27	20,40	20,32	20,32	20,36	20,39	20,40	20,29	20,25	20,33	20,39	20,40	20,31	20,30	20,32	20,29	20,35	20,37	20,40	20,32	20,31	20,36	20,41	20,30	20,29	20,42	20,38	20,40	20,33	20,28	20,30	20,35	20,41	20,39	20,41	20,35	20,33	20,35	20,32	20,35	20,32	20,30	20,28	20,36	20,36	20,32	20,42	20,43	20,28	20,33	20,42	20,36	20,40	20,45	20,42	20,40	20,43	20,41	20,35	20,43	20,48	20,45	20,36	20,43	20,48	20,40	20,44	20,50	20,50	20,43	20,47	20,44	20,45	20,40	20,39	20,47	20,47	20,49	20,48	20,46	20,41	20,41	20,39	20,42	20,42	20,49	20,54	20,57	20,55	20,57	20,44	20,44	20,55	20,58	20,63	20,75	20,97	21,06	21,08	21,05	20,82	20,54	20,39	20,48	20,58	20,68	21,02	21,11	20,75	20,63	20,65	20,57	20,66	20,67	20,76	20,85	21,03	21,17	21,39	21,55	21,77	22,00	22,13	22,40	22,48	22,47	22,52	22,45	22,41	22,53	22,44	22,54	22,71	22,83	22,91	22,96	23,03	23,15	23,14	23,21	23,29	23,29	23,26	22,95	22,44	22,31	22,32	22,34	22,40	22,52	22,53	22,50	22,55	22,56	22,67	22,71	22,74	22,79	22,79	22,72	22,45	22,16	22,43	22,96	23,19	23,34	23,41	23,52	23,58	23,64	23,62	23,65	23,71	23,81	23,86	23,86	23,93	23,97	23,98	23,98	24,08	24,14	24,20	24,20	24,20	24,25	24,32	24,38	24,38	24,35	24,41	24,48	24,51	24,48	24,50	24,59	24,62	24,66	24,58	24,58	24,63	24,61	24,65	24,70	24,64	24,64	24,67	24,72	24,73	24,74	24,76	24,68	24,78	24,77	24,78	24,76	24,72	24,74	24,75	24,70	24,69	24,75	24,85	24,75	24,76	24,77	24,75	24,73	24,84	24,85	24,75	24,80	24,84	24,85	24,80	24,73	24,74	24,72	24,69	24,68	24,68	24,68	24,76	24,76	24,79	24,83	24,84	24,77	24,77	24,79	24,79	24,82	24,79	24,70	24,78	24,83	24,82	24,75	24,84	24,87	24,78	24,76	24,81	24,81	24,78	24,79	24,78	24,74	24,74	24,76	24,83	24,82	24,75	24,77	24,79	24,83	24,76	24,77	24,81	24,78	24,68	24,73	24,71	24,72	24,71	24,74	24,83	24,85	24,87	24,79	24,80	24,72	24,75	24,77	24,80	24,86	24,85	24,78	24,86	24,81	24,81	24,82	24,83	24,76	24,79	24,83	24,77	24,79	24,67	24,66	24,70	24,73	24,66	24,66	24,66	24,63	24,60	24,59	24,58	24,56	24,51	24,54	24,54	24,47	24,35	24,42	24,36	24,36	24,28	24,32	24,31	24,33	24,29	24,22	24,16	24,20	24,22	24,10	23,96	23,92	23,93	23,83	23,82	23,77	23,73	23,55	23,47	23,39	23,39	23,23	23,16	22,91	22,45	22,42	22,57	22,70	22,72	22,70	22,69	22,61	22,55	22,44	22,49	22,49	22,36	22,37	22,37	22,33	22,34	22,24	22,28	22,18	22,18	22,12	22,09	22,05	21,94	21,92	21,88	21,75	21,68	21,68	21,59	21,43	21,43	21,48	21,37	21,29	21,28	21,28	21,12	21,16	21,14	21,14	21,06	20,85	20,66	20,53	20,54	20,44	20,42	20,48	20,37	20,44	20,44	20,34	20,35	20,38	20,46	20,40	20,40	20,43	20,41	20,39	20,33	20,42	20,44	20,38	20,39	20,37	20,40	20,35	20,38	20,41	20,36	20,29	20,33	20,31	20,34	20,35	20,39	20,34	20,31	20,25	20,29	20,36	20,32	20,35	20,27	20,33	20,40	20,33	20,24	20,23	20,31	20,32	20,31	20,35	20,37	20,28	20,25	20,24	20,32	20,44	20,36	20,31	20,28	20,28	20,30	20,42	20,58	20,54	20,46	20,39	20,36	20,33	20,32	20,37	20,34	20,25	20,32	20,25	20,29	20,32	20,33	20,25	20,27	20,33	20,34	20,34	20,33	20,28	20,31	20,29	20,24	20,23	20,24	20,27	20,25	20,31	20,31	20,24	20,30	20,30	20,28	20,28	20,29	20,20	20,12	20,25	20,30	20,33	20,22	20,27	20,17	20,17	20,23	20,27	20,25	20,22	20,36	20,41	20,22	20,11	20,15	20,24	20,30	20,25	20,26	20,26	20,23	20,33	20,34	20,26	20,32	20,26	20,23	20,18	20,25	20,26	20,26	20,20	20,24	20,28	20,28	20,27	20,24	20,18	20,22	20,24	20,31	20,30	20,32	20,30	20,31	20,22	20,26	20,28	20,29	20,26	20,27	20,26	20,23	20,23	20,20	20,17	20,17	20,28	20,37	20,32	20,39	20,29	20,24	20,29	20,26	20,22	20,25	20,30	20,32	20,18	20,24	20,22	20,26	20,29	20,22	20,15	20,14	20,17	
20,21	20,26	20,23	20,25	20,30	20,22	20,24	20,22	20,32	20,40	20,35	20,25	20,24	20,27	20,29	20,34	20,36	20,27	20,24	20,31	20,36	20,30	20,35	20,44	20,37	20,36	20,26	20,26	20,37	20,33	20,20	20,41	20,43	20,30	20,24	20,31	20,29	20,30	20,24	20,30	20,34	20,37	20,34	20,33	20,31	20,28	20,27	20,32	20,37	20,30	20,31	20,36	20,35	20,40	20,35	20,29	20,37	20,37	20,38	20,34	20,30	20,28	20,28	20,37	20,34	20,25	20,36	20,38	20,35	20,26	20,37	20,42	20,42	20,36	20,37	20,33	20,39	20,41	20,40	20,39	20,42	20,41	20,33	20,39	20,42	20,37	20,26	20,27	20,36	20,46	20,43	20,33	20,31	20,39	20,42	20,38	20,40	20,40	20,39	20,44	20,40	20,40	20,37	20,29	20,35	20,44	20,33	20,32	20,46	20,49	20,42	20,35	20,45	20,45	20,45	20,42	20,34	20,43	20,45	20,43	20,45	20,38	20,43	20,37	20,30	20,39	20,47	20,36	20,38	20,45	20,47	20,44	20,39	20,49	20,50	20,45	20,38	20,42	20,40	20,42	20,40	20,46	20,49	20,50	20,54	20,45	20,46	20,55	20,49	20,55	20,52	20,57	20,62	20,58	20,77	20,79	20,72	20,74	20,83	20,96	20,86	20,85	20,73	20,57	20,46	20,43	20,62	20,68	21,05	21,42	20,94	20,58	20,64	20,56	20,62	20,57	20,58	20,62	20,72	20,82	20,84	20,95	21,05	21,28	21,50	21,77	21,98	22,07	22,22	22,34	22,37	22,38	22,38	22,47	22,63	22,73	22,78	22,83	22,88	22,98	23,04	23,01	23,10	23,12	23,07	22,95	22,46	22,31	22,34	22,39	22,43	22,46	22,51	22,50	22,58	22,59	22,64	22,62	22,69	22,85	22,90	22,87	22,76	22,40	22,21	22,65	23,02	23,27	23,35	23,42	23,56	23,57	23,58	23,67	23,70	23,88	23,83	23,80	23,93	23,95	23,99	23,99	24,09	24,19	24,19	24,20	24,28	24,26	24,24	24,39	24,46	24,31	24,30	24,42	24,52	24,58	24,47	24,55	24,61	24,64	24,57	24,60	24,63	24,67	24,63	24,67	24,67	24,71	24,74	24,81	24,83	24,78	24,75	24,74	24,82	24,80	24,85	24,78	24,76	24,74	24,75	24,72	24,71	24,85	24,83	24,84	24,74	24,78	24,79	24,74	24,81	24,80	24,75	24,81	24,86	24,82	24,87	24,80	24,81	24,75	24,74	24,73	24,78	24,78	24,82	24,81	24,81	24,80	24,83	24,80	24,83	24,85	24,83	24,86	24,79	24,76	24,85	24,87	24,80	24,83	24,83	24,86	24,74	24,74	24,82	24,80	24,73	24,79	24,85	24,82	24,84	24,83	24,88	24,84	24,78	24,69	24,75	24,79	24,72	24,77	24,81	24,83	24,76	24,70	24,73	24,76	24,71	24,68	24,80	24,91	24,82	24,78	24,74	24,78	24,72	24,70	24,87	24,82	24,79	24,82	24,85	24,80	24,79	24,79	24,78	24,68	24,70	24,78	24,80	24,79	24,77	24,70	24,61	24,67	24,67	24,70	24,73	24,63	24,58	24,57	24,54	24,61	24,61	24,50	24,53	24,42	24,38	24,39	24,42	24,41	24,33	24,36	24,39	24,36	24,26	24,21	24,12	24,17	24,15	24,06	24,07	23,95	23,93	23,85	23,77	23,74	23,63	23,59	23,52	23,46	23,39	23,24	23,04	23,09	22,35	22,56	22,76	22,80	22,75	22,69	22,69	22,63	22,62	22,51	22,54	22,49	22,35	22,34	22,38	22,39	22,39	22,37	22,37	22,40	22,50	22,57	22,53	22,38	22,28	22,15	22,05	21,94	21,86	21,87	21,85	21,74	21,61	21,56	21,53	21,39	21,34	21,38	21,32	21,25	21,30	21,26	21,16	20,96	20,72	20,55	20,54	20,47	20,47	20,45	20,37	20,43	20,47	20,35	20,35	20,45	20,42	20,40	20,38	20,41	20,35	20,32	20,32	20,42	20,44	20,31	20,38	20,38	20,39	20,50	20,43	20,41	20,34	20,31	20,42	20,41	20,42	20,43	20,34	20,29	20,30	20,27	20,30	20,38	20,33	20,27	20,33	20,30	20,37	20,31	20,24	20,29	20,31	20,30	20,28	20,31	20,33	20,32	20,24	20,26	20,32	20,37	20,44	20,50	20,50	20,41	20,43	20,41	20,50	20,40	20,39	20,35	20,27	20,26	20,23	20,30	20,35	20,27	20,32	20,35	20,29	20,29	20,27	20,31	20,24	20,28	20,32	20,33	20,29	20,34	20,35	20,34	20,21	20,17	20,24	20,26	20,28	20,24	20,26	20,19	20,31	20,36	20,26	20,25	20,28	20,25	20,22	20,21	20,25	20,38	20,30	20,30	20,23	20,24	20,17	20,24	20,24	20,29	20,32	20,36	20,26	20,25	20,21	20,22	20,26	20,21	20,26	20,22	20,14	20,26	20,29	20,31	20,29	20,30	20,33	20,22	20,10	20,19	20,22	20,27	20,32	20,23	20,22	20,28	20,26	20,18	20,15	20,22	20,24	20,24	20,20	20,20	20,26	20,28	20,23	20,24	20,22	20,18	20,21	20,23	20,31	20,29	20,25	20,26	20,26	20,25	20,27	20,31	20,37	20,35	20,24	20,25	20,28	20,24	20,28	20,15	20,19	20,24	20,22	20,25	20,25	20,23	20,26	20,24	20,15	20,23	
20,20	20,25	20,16	20,19	20,23	20,10	20,17	20,20	20,22	20,25	20,34	20,37	20,28	20,23	20,35	20,42	20,34	20,26	20,28	20,36	20,33	20,28	20,35	20,42	20,35	20,29	20,27	20,29	20,26	20,30	20,24	20,32	20,39	20,33	20,31	20,39	20,33	20,33	20,26	20,22	20,21	20,23	20,34	20,28	20,33	20,33	20,28	20,24	20,32	20,35	20,31	20,27	20,38	20,40	20,31	20,31	20,36	20,33	20,34	20,37	20,34	20,35	20,29	20,25	20,35	20,32	20,32	20,45	20,40	20,31	20,34	20,39	20,41	20,37	20,30	20,32	20,35	20,44	20,41	20,41	20,44	20,37	20,37	20,39	20,44	20,37	20,29	20,29	20,30	20,34	20,47	20,44	20,36	20,40	20,34	20,31	20,35	20,34	20,40	20,47	20,46	20,41	20,41	20,36	20,35	20,44	20,34	20,29	20,37	20,49	20,47	20,37	20,34	20,39	20,37	20,41	20,38	20,32	20,42	20,43	20,43	20,40	20,36	20,32	20,33	20,41	20,38	20,38	20,37	20,42	20,43	20,36	20,39	20,47	20,50	20,43	20,43	20,46	20,38	20,40	20,45	20,49	20,51	20,55	20,58	20,56	20,51	20,59	20,62	20,59	20,63	20,62	20,70	20,78	20,93	21,02	20,95	20,83	20,75	20,82	20,79	20,63	20,56	20,51	20,48	20,49	20,59	20,63	20,76	20,99	20,78	20,53	20,59	20,53	20,56	20,50	20,48	20,54	20,60	20,73	20,67	20,73	20,78	20,85	20,92	21,06	21,33	21,57	21,86	22,10	22,15	22,17	22,24	22,29	22,44	22,56	22,61	22,60	22,59	22,68	22,76	22,75	22,77	22,80	22,84	22,72	22,44	22,28	22,35	22,39	22,47	22,44	22,46	22,47	22,56	22,59	22,62	22,65	22,65	22,80	22,92	22,88	22,83	22,66	22,30	22,36	22,77	23,12	23,28	23,38	23,48	23,58	23,63	23,72	23,75	23,82	23,87	23,80	23,82	23,94	24,04	23,98	23,99	24,10	24,09	24,17	24,19	24,29	24,29	24,32	24,37	24,33	24,38	24,45	24,43	24,48	24,51	24,48	24,48	24,56	24,57	24,59	24,62	24,65	24,66	24,68	24,70	24,73	24,66	24,74	24,72	24,76	24,72	24,77	24,83	24,77	24,80	24,74	24,74	24,79	24,76	24,76	24,78	24,81	24,83	24,77	24,77	24,83	24,87	24,79	24,81	24,79	24,76	24,80	24,86	24,80	24,86	24,86	24,78	24,80	24,77	24,76	24,77	24,82	24,84	24,80	24,83	24,80	24,76	24,85	24,81	24,84	24,76	24,80	24,78	24,79	24,79	24,79	24,79	24,76	24,81	24,80	24,78	24,73	24,86	24,81	24,76	24,84	24,77	24,83	24,81	24,84	24,86	24,84	24,83	24,80	24,71	24,77	24,75	24,73	24,74	24,86	24,78	24,71	24,76	24,82	24,75	24,68	24,68	24,83	24,77	24,81	24,84	24,77	24,77	24,73	24,81	24,76	24,70	24,83	24,86	24,79	24,72	24,67	24,70	24,73	24,68	24,70	24,73	24,75	24,70	24,63	24,62	24,68	24,68	24,70	24,78	24,67	24,57	24,50	24,51	24,56	24,58	24,45	24,47	24,39	24,35	24,38	24,39	24,33	24,25	24,27	24,28	24,32	24,22	24,17	24,12	24,13	24,11	23,98	24,05	24,04	23,89	23,84	23,76	23,71	23,60	23,57	23,48	23,40	23,28	23,09	22,80	22,47	22,50	22,88	22,94	22,81	22,78	22,69	22,72	22,62	22,56	22,54	22,48	22,42	22,43	22,35	22,35	22,40	22,38	22,37	22,50	22,68	22,88	22,93	22,96	22,82	22,64	22,52	22,37	22,29	22,19	22,12	22,03	21,90	21,79	21,76	21,75	21,64	21,55	21,52	21,46	21,43	21,33	21,36	21,21	21,03	20,75	20,59	20,54	20,48	20,47	20,49	20,38	20,37	20,39	20,39	20,38	20,41	20,47	20,45	20,48	20,42	20,35	20,30	20,34	20,45	20,44	20,30	20,27	20,32	20,34	20,40	20,43	20,36	20,32	20,26	20,33	20,39	20,44	20,41	20,38	20,33	20,33	20,31	20,26	20,29	20,39	20,29	20,32	20,31	20,33	20,35	20,33	20,31	20,31	20,29	20,31	20,36	20,33	20,29	20,33	20,33	20,32	20,47	20,61	20,80	20,83	20,78	20,66	20,57	20,47	20,39	20,35	20,29	20,19	20,18	20,19	20,21	20,25	20,25	20,31	20,29	20,31	20,27	20,24	20,35	20,27	20,24	20,33	20,37	20,26	20,30	20,28	20,24	20,26	20,21	20,30	20,24	20,23	20,23	20,21	20,19	20,22	20,22	20,32	20,24	20,29	20,28	20,26	20,24	20,25	20,34	20,33	20,33	20,38	20,37	20,24	20,20	20,27	20,22	20,26	20,24	20,15	20,19	20,25	20,22	20,26	20,26	20,31	20,22	20,18	20,28	20,29	20,24	20,21	20,26	20,32	20,30	20,20	20,18	20,28	20,28	20,29	20,23	20,22	20,25	20,34	20,25	20,17	20,12	20,20	20,20	20,26	20,18	20,22	20,26	20,23	20,18	20,17	20,17	20,22	20,23	20,33	20,35	20,27	20,25	20,18	20,13	20,21	20,28	20,32	20,30	20,27	20,24	20,28	20,23	20,18	20,17	20,18	20,16	20,24	20,27	20,18	20,19	20,22	20,26	20,20	20,19	
20,16	20,14	20,13	20,17	20,22	20,18	20,17	20,27	20,24	20,31	20,31	20,35	20,30	20,27	20,27	20,31	20,27	20,30	20,34	20,36	20,22	20,22	20,27	20,37	20,31	20,28	20,25	20,18	20,29	20,30	20,27	20,41	20,36	20,31	20,24	20,38	20,41	20,38	20,37	20,25	20,22	20,26	20,37	20,37	20,28	20,25	20,23	20,34	20,31	20,28	20,29	20,30	20,26	20,31	20,37	20,35	20,33	20,28	20,33	20,30	20,33	20,36	20,37	20,33	20,33	20,32	20,32	20,38	20,37	20,28	20,34	20,39	20,37	20,39	20,31	20,27	20,26	20,41	20,44	20,37	20,40	20,36	20,37	20,27	20,32	20,33	20,31	20,32	20,31	20,37	20,40	20,38	20,36	20,40	20,35	20,22	20,30	20,38	20,41	20,47	20,51	20,42	20,38	20,43	20,35	20,42	20,36	20,35	20,40	20,44	20,45	20,37	20,35	20,34	20,41	20,44	20,41	20,33	20,33	20,49	20,42	20,48	20,39	20,35	20,38	20,44	20,36	20,38	20,39	20,39	20,48	20,44	20,41	20,46	20,41	20,42	20,40	20,42	20,40	20,47	20,52	20,51	20,50	20,58	20,60	20,58	20,62	20,70	20,83	20,80	20,80	20,76	20,82	20,98	21,01	21,02	20,93	20,77	20,65	20,73	20,72	20,61	20,68	20,66	20,53	20,52	20,54	20,49	20,54	20,63	20,54	20,52	20,48	20,45	20,53	20,59	20,50	20,52	20,57	20,58	20,52	20,60	20,65	20,68	20,81	20,85	20,97	21,29	21,67	21,86	21,93	22,05	22,15	22,15	22,22	22,34	22,36	22,42	22,42	22,49	22,49	22,48	22,60	22,58	22,57	22,53	22,44	22,35	22,42	22,41	22,41	22,55	22,45	22,45	22,49	22,54	22,64	22,76	22,71	22,75	22,88	22,89	22,81	22,81	22,55	22,37	22,55	22,96	23,22	23,35	23,43	23,52	23,60	23,65	23,70	23,77	23,83	23,76	23,76	23,94	23,98	23,97	23,92	24,07	24,10	24,11	24,13	24,23	24,24	24,29	24,31	24,35	24,43	24,48	24,42	24,45	24,47	24,48	24,50	24,51	24,54	24,55	24,62	24,67	24,71	24,73	24,67	24,70	24,70	24,69	24,72	24,75	24,79	24,77	24,76	24,77	24,72	24,68	24,74	24,81	24,79	24,72	24,72	24,76	24,79	24,77	24,70	24,77	24,84	24,86	24,87	24,84	24,79	24,71	24,79	24,77	24,84	24,83	24,76	24,73	24,73	24,75	24,76	24,75	24,82	24,80	24,80	24,80	24,72	24,78	24,80	24,73	24,74	24,78	24,73	24,75	24,73	24,79	24,83	24,75	24,73	24,74	24,74	24,70	24,75	24,80	24,76	24,76	24,71	24,76	24,79	24,73	24,85	24,85	24,79	24,88	24,80	24,77	24,72	24,76	24,76	24,87	24,81	24,73	24,74	24,76	24,72	24,68	24,72	24,75	24,72	24,68	24,77	24,76	24,76	24,82	24,80	24,69	24,69	24,80	24,78	24,70	24,62	24,67	24,68	24,72	24,62	24,58	24,67	24,69	24,65	24,60	24,64	24,66	24,64	24,60	24,59	24,58	24,54	24,59	24,48	24,49	24,46	24,40	24,49	24,39	24,31	24,30	24,27	24,20	24,17	24,18	24,22	24,21	24,21	24,18	24,09	24,04	24,06	23,97	23,98	23,93	23,83	23,81	23,73	23,74	23,63	23,52	23,40	23,35	23,26	22,98	22,63	22,52	22,74	22,96	22,93	22,87	22,78	22,69	22,67	22,70	22,58	22,54	22,53	22,42	22,46	22,41	22,32	22,34	22,35	22,39	22,58	22,95	23,28	23,31	23,32	23,21	23,04	22,86	22,73	22,66	22,49	22,35	22,23	22,09	21,99	21,97	21,92	21,84	21,80	21,72	21,60	21,57	21,46	21,39	21,31	21,10	20,82	20,61	20,52	20,44	20,48	20,47	20,36	20,40	20,41	20,44	20,37	20,27	20,34	20,46	20,46	20,34	20,39	20,33	20,32	20,43	20,51	20,33	20,27	20,27	20,31	20,33	20,42	20,36	20,34	20,23	20,25	20,32	20,35	20,30	20,32	20,30	20,30	20,37	20,29	20,24	20,29	20,35	20,36	20,24	20,32	20,37	20,32	20,21	20,30	20,34	20,33	20,36	20,30	20,31	20,29	20,34	20,44	20,69	20,90	20,94	20,88	20,83	20,65	20,49	20,48	20,43	20,32	20,33	20,23	20,17	20,09	20,12	20,20	20,23	20,24	20,21	20,29	20,31	20,27	20,34	20,31	20,27	20,26	20,29	20,28	20,33	20,33	20,23	20,22	20,21	20,25	20,20	20,29	20,25	20,22	20,28	20,23	20,20	20,30	20,29	20,34	20,28	20,27	20,23	20,23	20,28	20,22	20,27	20,25	20,31	20,22	20,19	20,18	20,15	20,22	20,25	20,15	20,20	20,22	20,25	20,26	20,27	20,31	20,33	20,23	20,36	20,31	20,22	20,20	20,19	20,20	20,16	20,29	20,21	20,23	20,25	20,16	20,22	20,32	20,32	20,32	20,30	20,21	20,16	20,15	20,26	20,31	20,33	20,23	20,29	20,29	20,21	20,20	20,12	20,17	20,23	20,28	20,29	20,20	20,27	20,23	20,15	20,16	20,26	20,35	20,24	20,24	20,20	20,17	20,23	20,17	20,18	20,26	20,18	20,23	20,35	20,20	20,13	20,25	20,22	20,16	20,18
[truncated: 1,444,217 more chars]
