# Supplementary material for: A novel phased-array thermography concept for non-destructive testing
Source: Sci Rep. 2025 Nov 7;15:39144. doi: 10.1038/s41598-025-26380-8 (PMC12594793; doi:10.1038/s41598-025-26380-8)
Supplement: Supplementary file 2 — Supplementary Information 2. [file 41598_2025_26380_MOESM2_ESM.zip › Supplementary_Data/2-Experimental/1-Composite_Plate/PAT_DT_1s_TUp_40s/Impact 2_0030_30.asc]

[Settings]
Version=3
ImageWidth=640
ImageHeight=480
ShotRange=15.00;35.00
CalibRange=-40.00;120.00
TempUnit=�C

[MeasDefs]
ID=Avg	Min	Max	Span	SDev
R1=23.76	20,41	26,19	5,78	1,16

[Data]
20,27	20,11	20,13	20,22	20,18	20,23	20,37	20,24	20,19	20,33	20,39	20,28	20,28	20,32	20,32	20,34	20,35	20,39	20,29	20,29	20,30	20,26	20,37	20,42	20,35	20,22	20,19	20,23	20,35	20,43	20,32	20,28	20,42	20,38	20,26	20,48	20,31	20,27	20,32	20,36	20,35	20,41	20,41	20,41	20,37	20,34	20,43	20,32	20,33	20,36	20,33	20,35	20,43	20,32	20,38	20,29	20,35	20,50	20,35	20,35	20,40	20,38	20,32	20,30	20,27	20,35	20,24	20,26	20,33	20,26	20,25	20,41	20,45	20,32	20,27	20,35	20,48	20,50	20,40	20,34	20,24	20,25	20,27	20,30	20,32	20,33	20,23	20,26	20,40	20,47	20,35	20,33	20,39	20,38	20,36	20,37	20,45	20,35	20,31	20,28	20,35	20,32	20,31	20,32	20,37	20,37	20,25	20,27	20,29	20,31	20,39	20,33	20,30	20,37	20,43	20,42	20,37	20,32	20,40	20,37	20,30	20,26	20,38	20,43	20,29	20,27	20,36	20,36	20,44	20,43	20,41	20,32	20,41	20,38	20,37	20,35	20,36	20,34	20,39	20,42	20,43	20,42	20,44	20,32	20,29	20,41	20,38	20,29	20,30	20,32	20,33	20,42	20,34	20,31	20,43	20,41	20,40	20,39	20,36	20,32	20,31	20,27	20,27	20,43	20,42	20,40	20,26	20,29	20,34	20,44	20,36	20,30	20,34	20,31	20,39	20,43	20,33	20,29	20,39	20,39	20,39	20,37	20,27	20,28	20,42	20,35	20,26	20,31	20,36	20,38	20,35	20,38	20,27	20,33	20,38	20,45	20,30	20,33	20,37	20,36	20,37	20,46	20,39	20,40	20,33	20,30	20,38	20,39	20,36	20,47	20,50	20,49	20,38	20,35	20,44	20,45	20,37	20,38	20,41	20,43	20,39	20,34	20,37	20,46	20,33	20,27	20,39	20,47	20,48	20,40	20,45	20,41	20,35	20,40	20,44	20,46	20,39	20,43	20,45	20,47	20,50	20,46	20,40	20,46	20,49	20,41	20,33	20,43	20,47	20,47	20,50	20,44	20,33	20,39	20,44	20,35	20,38	20,47	20,40	20,33	20,38	20,42	20,40	20,49	20,41	20,41	20,39	20,35	20,38	20,40	20,47	20,37	20,31	20,39	20,43	20,35	20,39	20,39	20,37	20,41	20,36	20,32	20,33	20,49	20,48	20,42	20,39	20,38	20,34	20,39	20,37	20,34	20,34	20,34	20,40	20,37	20,35	20,43	20,39	20,37	20,42	20,42	20,41	20,44	20,43	20,40	20,41	20,41	20,31	20,40	20,46	20,38	20,36	20,45	20,41	20,28	20,25	20,35	20,37	20,40	20,42	20,41	20,37	20,40	20,35	20,41	20,38	20,33	20,45	20,39	20,45	20,44	20,33	20,32	20,40	20,38	20,44	20,40	20,38	20,33	20,36	20,41	20,39	20,35	20,32	20,32	20,36	20,41	20,44	20,39	20,39	20,42	20,43	20,39	20,39	20,33	20,39	20,44	20,41	20,41	20,38	20,37	20,34	20,36	20,41	20,39	20,40	20,41	20,40	20,46	20,44	20,40	20,39	20,44	20,45	20,35	20,37	20,32	20,33	20,38	20,40	20,37	20,38	20,36	20,39	20,42	20,34	20,41	20,45	20,45	20,40	20,42	20,40	20,37	20,43	20,40	20,36	20,41	20,42	20,41	20,41	20,36	20,41	20,41	20,37	20,36	20,35	20,37	20,38	20,29	20,39	20,41	20,43	20,43	20,40	20,43	20,43	20,47	20,45	20,36	20,45	20,42	20,36	20,36	20,41	20,36	20,42	20,38	20,32	20,36	20,37	20,37	20,37	20,40	20,44	20,42	20,39	20,34	20,44	20,42	20,44	20,42	20,39	20,33	20,31	20,32	20,37	20,44	20,45	20,34	20,34	20,34	20,41	20,38	20,36	20,47	20,40	20,30	20,33	20,31	20,31	20,29	20,38	20,47	20,47	20,41	20,38	20,38	20,36	20,33	20,39	20,40	20,33	20,38	20,45	20,40	20,31	20,44	20,43	20,36	20,34	20,35	20,34	20,36	20,41	20,30	20,31	20,28	20,28	20,33	20,41	20,33	20,38	20,37	20,34	20,30	20,37	20,43	20,31	20,37	20,40	20,32	20,36	20,31	20,30	20,34	20,43	20,45	20,44	20,41	20,32	20,38	20,44	20,35	20,37	20,34	20,35	20,26	20,31	20,25	20,28	20,39	20,43	20,36	20,37	20,43	20,42	20,32	20,41	20,43	20,39	20,39	20,38	20,33	20,36	20,38	20,34	20,34	20,31	20,29	20,36	20,42	20,40	20,31	20,31	20,34	20,35	20,31	20,35	20,37	20,32	20,29	20,31	20,29	20,37	20,32	20,30	20,31	20,36	20,30	20,43	20,41	20,43	20,43	20,31	20,27	20,32	20,42	20,33	20,30	20,27	20,32	20,30	20,33	20,28	20,30	20,33	20,30	20,30	20,27	20,26	20,28	20,26	20,42	20,29	20,21	20,31	20,18	20,17	20,30	20,39	20,34	20,25	20,25	20,28	20,25	20,33	20,25	20,30	20,29	20,25	20,29	20,29	20,24	20,29	20,34	20,29	20,31	20,30	20,28	20,27	20,21	20,16	20,17	20,18	20,35	20,32	20,15	20,16	20,27	20,27	20,22	20,23	20,28	20,21	20,15	20,18	20,24	20,21	20,15	20,30	20,29	20,28	20,22	20,19	20,13	20,12	20,21	20,20	20,22	
20,26	20,25	20,08	20,25	20,28	20,28	20,27	20,30	20,29	20,39	20,42	20,30	20,29	20,41	20,32	20,35	20,34	20,39	20,37	20,30	20,29	20,33	20,37	20,30	20,36	20,32	20,29	20,30	20,41	20,44	20,33	20,30	20,37	20,43	20,32	20,47	20,41	20,28	20,34	20,31	20,28	20,36	20,43	20,32	20,27	20,34	20,34	20,37	20,40	20,39	20,32	20,29	20,34	20,34	20,42	20,43	20,35	20,42	20,43	20,45	20,41	20,37	20,25	20,32	20,28	20,30	20,39	20,28	20,32	20,28	20,28	20,38	20,40	20,46	20,43	20,35	20,45	20,54	20,42	20,41	20,29	20,32	20,26	20,25	20,39	20,37	20,29	20,36	20,38	20,44	20,41	20,32	20,32	20,33	20,35	20,36	20,41	20,42	20,45	20,44	20,34	20,32	20,35	20,32	20,27	20,35	20,40	20,36	20,30	20,30	20,43	20,45	20,33	20,36	20,50	20,51	20,45	20,43	20,50	20,44	20,36	20,30	20,33	20,44	20,33	20,31	20,41	20,41	20,36	20,46	20,42	20,31	20,37	20,37	20,40	20,30	20,37	20,35	20,38	20,44	20,40	20,41	20,44	20,36	20,32	20,35	20,41	20,33	20,32	20,46	20,41	20,35	20,37	20,33	20,37	20,41	20,33	20,32	20,40	20,40	20,33	20,31	20,22	20,36	20,42	20,45	20,40	20,44	20,43	20,44	20,38	20,32	20,38	20,37	20,37	20,41	20,43	20,30	20,30	20,46	20,44	20,35	20,35	20,25	20,34	20,37	20,38	20,39	20,45	20,41	20,28	20,36	20,35	20,33	20,37	20,42	20,42	20,42	20,47	20,32	20,35	20,50	20,49	20,47	20,42	20,31	20,32	20,30	20,43	20,52	20,48	20,48	20,39	20,35	20,35	20,43	20,45	20,45	20,46	20,38	20,36	20,44	20,43	20,48	20,40	20,28	20,44	20,53	20,46	20,39	20,40	20,44	20,43	20,35	20,36	20,49	20,45	20,43	20,44	20,48	20,45	20,41	20,46	20,48	20,48	20,41	20,36	20,43	20,49	20,47	20,46	20,44	20,45	20,43	20,37	20,37	20,39	20,43	20,47	20,46	20,35	20,48	20,43	20,43	20,47	20,43	20,41	20,38	20,40	20,46	20,45	20,37	20,37	20,46	20,45	20,30	20,30	20,32	20,43	20,44	20,40	20,44	20,42	20,47	20,42	20,35	20,36	20,35	20,40	20,36	20,39	20,29	20,31	20,33	20,38	20,43	20,35	20,42	20,36	20,39	20,35	20,37	20,38	20,36	20,31	20,36	20,40	20,45	20,37	20,30	20,43	20,43	20,39	20,47	20,36	20,36	20,37	20,41	20,47	20,44	20,41	20,46	20,38	20,34	20,35	20,43	20,46	20,44	20,41	20,34	20,36	20,41	20,39	20,39	20,37	20,38	20,45	20,45	20,40	20,46	20,50	20,41	20,43	20,40	20,37	20,40	20,41	20,45	20,43	20,41	20,38	20,36	20,38	20,36	20,47	20,42	20,41	20,52	20,41	20,46	20,53	20,43	20,38	20,36	20,46	20,48	20,52	20,45	20,33	20,43	20,40	20,44	20,41	20,42	20,42	20,41	20,38	20,37	20,41	20,43	20,40	20,40	20,42	20,33	20,38	20,40	20,37	20,41	20,35	20,38	20,37	20,42	20,40	20,33	20,33	20,38	20,40	20,42	20,43	20,43	20,46	20,36	20,34	20,38	20,35	20,38	20,43	20,33	20,36	20,34	20,40	20,47	20,50	20,42	20,44	20,37	20,40	20,37	20,39	20,36	20,42	20,38	20,36	20,38	20,38	20,44	20,48	20,42	20,37	20,41	20,45	20,47	20,55	20,46	20,47	20,43	20,45	20,41	20,38	20,36	20,34	20,37	20,40	20,43	20,31	20,29	20,38	20,46	20,45	20,41	20,36	20,39	20,41	20,40	20,33	20,38	20,39	20,33	20,35	20,41	20,43	20,38	20,41	20,44	20,43	20,41	20,36	20,41	20,39	20,26	20,23	20,28	20,35	20,33	20,43	20,40	20,37	20,37	20,28	20,26	20,33	20,41	20,36	20,39	20,43	20,33	20,32	20,32	20,25	20,35	20,37	20,32	20,38	20,38	20,28	20,25	20,39	20,50	20,33	20,35	20,41	20,35	20,33	20,34	20,27	20,26	20,36	20,46	20,43	20,46	20,40	20,33	20,32	20,29	20,30	20,34	20,33	20,38	20,36	20,35	20,30	20,40	20,36	20,35	20,35	20,35	20,33	20,37	20,42	20,42	20,36	20,40	20,44	20,39	20,32	20,32	20,34	20,34	20,39	20,32	20,38	20,41	20,38	20,32	20,33	20,37	20,38	20,36	20,30	20,30	20,38	20,33	20,37	20,45	20,40	20,34	20,30	20,28	20,41	20,33	20,28	20,40	20,46	20,43	20,31	20,29	20,37	20,42	20,31	20,31	20,24	20,33	20,32	20,37	20,33	20,33	20,34	20,35	20,31	20,24	20,24	20,28	20,30	20,40	20,38	20,27	20,39	20,31	20,24	20,28	20,41	20,35	20,27	20,39	20,33	20,26	20,26	20,23	20,28	20,27	20,28	20,29	20,26	20,23	20,26	20,33	20,29	20,31	20,32	20,23	20,22	20,11	20,13	20,15	20,23	20,29	20,22	20,17	20,26	20,31	20,30	20,22	20,22	20,18	20,18	20,20	20,20	20,31	20,28	20,19	20,25	20,34	20,40	20,37	20,23	20,27	20,22	20,21	20,23	20,22	
20,22	20,20	20,13	20,21	20,28	20,37	20,26	20,20	20,27	20,26	20,33	20,24	20,25	20,36	20,36	20,33	20,36	20,33	20,38	20,41	20,21	20,29	20,42	20,33	20,39	20,38	20,28	20,17	20,30	20,37	20,29	20,27	20,39	20,40	20,30	20,30	20,28	20,27	20,34	20,36	20,41	20,34	20,25	20,20	20,27	20,36	20,34	20,28	20,36	20,35	20,28	20,32	20,34	20,35	20,40	20,33	20,34	20,37	20,39	20,42	20,40	20,28	20,24	20,28	20,24	20,17	20,33	20,34	20,29	20,27	20,24	20,33	20,30	20,40	20,37	20,27	20,32	20,43	20,32	20,28	20,29	20,28	20,23	20,25	20,33	20,30	20,33	20,35	20,28	20,45	20,47	20,31	20,25	20,28	20,35	20,35	20,35	20,43	20,47	20,47	20,36	20,31	20,42	20,39	20,38	20,40	20,37	20,45	20,45	20,36	20,33	20,37	20,36	20,42	20,45	20,48	20,47	20,39	20,46	20,43	20,31	20,38	20,39	20,42	20,43	20,35	20,42	20,42	20,35	20,35	20,41	20,34	20,40	20,34	20,37	20,33	20,26	20,30	20,37	20,40	20,36	20,41	20,45	20,39	20,32	20,39	20,40	20,43	20,40	20,45	20,47	20,34	20,38	20,40	20,38	20,45	20,37	20,32	20,27	20,35	20,31	20,36	20,29	20,31	20,31	20,27	20,45	20,46	20,46	20,35	20,31	20,30	20,37	20,34	20,30	20,39	20,36	20,34	20,24	20,37	20,39	20,29	20,35	20,31	20,35	20,41	20,49	20,47	20,46	20,40	20,26	20,31	20,35	20,40	20,40	20,40	20,37	20,43	20,44	20,32	20,32	20,45	20,50	20,52	20,45	20,36	20,29	20,26	20,30	20,39	20,48	20,47	20,35	20,39	20,39	20,39	20,45	20,41	20,41	20,32	20,34	20,37	20,41	20,44	20,43	20,32	20,33	20,47	20,36	20,32	20,39	20,45	20,46	20,39	20,29	20,39	20,42	20,37	20,40	20,43	20,46	20,41	20,42	20,51	20,39	20,33	20,32	20,39	20,43	20,47	20,47	20,40	20,39	20,45	20,37	20,35	20,36	20,39	20,40	20,36	20,41	20,44	20,44	20,45	20,52	20,47	20,34	20,37	20,43	20,41	20,51	20,46	20,35	20,40	20,42	20,35	20,42	20,44	20,44	20,42	20,38	20,39	20,43	20,45	20,46	20,41	20,37	20,31	20,41	20,45	20,44	20,37	20,31	20,43	20,41	20,35	20,37	20,42	20,34	20,27	20,34	20,37	20,33	20,37	20,36	20,29	20,42	20,50	20,50	20,35	20,36	20,47	20,28	20,37	20,41	20,40	20,45	20,44	20,41	20,39	20,34	20,44	20,40	20,31	20,34	20,36	20,42	20,40	20,40	20,34	20,29	20,36	20,39	20,43	20,36	20,38	20,45	20,48	20,43	20,41	20,43	20,40	20,43	20,45	20,42	20,44	20,39	20,33	20,34	20,32	20,32	20,34	20,32	20,31	20,44	20,44	20,46	20,48	20,40	20,34	20,44	20,47	20,32	20,35	20,46	20,41	20,39	20,44	20,38	20,42	20,42	20,36	20,44	20,42	20,40	20,39	20,36	20,35	20,37	20,43	20,43	20,38	20,39	20,34	20,36	20,40	20,38	20,37	20,38	20,41	20,40	20,41	20,41	20,32	20,39	20,41	20,42	20,50	20,50	20,44	20,43	20,35	20,30	20,39	20,44	20,40	20,41	20,41	20,36	20,37	20,46	20,45	20,45	20,38	20,37	20,38	20,36	20,40	20,33	20,34	20,40	20,37	20,41	20,40	20,36	20,40	20,42	20,34	20,31	20,43	20,43	20,46	20,56	20,50	20,41	20,42	20,43	20,38	20,42	20,40	20,47	20,47	20,40	20,43	20,33	20,27	20,33	20,40	20,37	20,39	20,34	20,36	20,36	20,40	20,44	20,40	20,34	20,39	20,45	20,39	20,42	20,41	20,40	20,44	20,44	20,40	20,42	20,43	20,42	20,34	20,26	20,28	20,38	20,39	20,35	20,31	20,37	20,35	20,32	20,33	20,33	20,40	20,38	20,37	20,38	20,31	20,33	20,35	20,31	20,33	20,32	20,24	20,35	20,35	20,36	20,30	20,33	20,42	20,33	20,31	20,31	20,33	20,41	20,37	20,25	20,28	20,34	20,30	20,33	20,39	20,46	20,48	20,39	20,34	20,28	20,24	20,30	20,38	20,33	20,39	20,38	20,44	20,33	20,33	20,32	20,37	20,31	20,40	20,41	20,44	20,38	20,39	20,42	20,35	20,34	20,28	20,27	20,35	20,32	20,32	20,37	20,37	20,31	20,35	20,37	20,35	20,31	20,34	20,35	20,35	20,29	20,28	20,34	20,39	20,37	20,26	20,30	20,30	20,30	20,27	20,18	20,32	20,38	20,40	20,34	20,32	20,31	20,31	20,24	20,31	20,34	20,25	20,31	20,38	20,33	20,31	20,32	20,40	20,41	20,35	20,36	20,28	20,29	20,31	20,39	20,35	20,36	20,38	20,33	20,31	20,37	20,32	20,25	20,33	20,31	20,33	20,35	20,21	20,28	20,27	20,19	20,24	20,31	20,21	20,21	20,27	20,35	20,23	20,23	20,28	20,25	20,20	20,28	20,23	20,27	20,31	20,23	20,22	20,31	20,31	20,28	20,18	20,20	20,19	20,17	20,35	20,20	20,22	20,29	20,27	20,25	20,22	20,33	20,41	20,32	20,24	20,25	20,23	20,25	20,24	
20,13	20,12	20,19	20,15	20,17	20,31	20,29	20,19	20,20	20,24	20,34	20,33	20,20	20,26	20,37	20,41	20,37	20,37	20,40	20,38	20,19	20,17	20,38	20,40	20,39	20,32	20,28	20,25	20,29	20,33	20,36	20,34	20,40	20,33	20,26	20,25	20,26	20,33	20,32	20,44	20,44	20,34	20,24	20,20	20,33	20,38	20,38	20,35	20,27	20,29	20,26	20,30	20,37	20,35	20,44	20,29	20,27	20,31	20,28	20,28	20,29	20,30	20,33	20,37	20,37	20,36	20,31	20,28	20,36	20,33	20,29	20,36	20,36	20,39	20,36	20,27	20,31	20,42	20,27	20,25	20,34	20,28	20,25	20,28	20,36	20,33	20,34	20,33	20,27	20,41	20,42	20,27	20,24	20,31	20,32	20,35	20,33	20,38	20,39	20,40	20,39	20,28	20,27	20,36	20,40	20,43	20,35	20,39	20,41	20,38	20,39	20,36	20,31	20,33	20,44	20,40	20,37	20,36	20,42	20,42	20,33	20,39	20,46	20,38	20,37	20,36	20,30	20,34	20,29	20,34	20,41	20,35	20,31	20,36	20,35	20,34	20,25	20,36	20,38	20,41	20,31	20,31	20,32	20,31	20,36	20,45	20,45	20,41	20,43	20,42	20,39	20,39	20,36	20,38	20,45	20,40	20,35	20,36	20,37	20,31	20,30	20,26	20,40	20,38	20,36	20,26	20,33	20,40	20,40	20,33	20,32	20,34	20,33	20,34	20,34	20,40	20,38	20,31	20,35	20,28	20,35	20,31	20,33	20,33	20,42	20,36	20,35	20,38	20,35	20,40	20,33	20,37	20,40	20,42	20,48	20,47	20,43	20,38	20,39	20,37	20,39	20,48	20,46	20,48	20,42	20,34	20,37	20,33	20,30	20,40	20,45	20,39	20,33	20,33	20,39	20,39	20,45	20,38	20,43	20,41	20,37	20,38	20,39	20,32	20,32	20,31	20,35	20,49	20,43	20,34	20,47	20,49	20,48	20,41	20,37	20,39	20,39	20,35	20,39	20,40	20,37	20,48	20,40	20,45	20,43	20,35	20,37	20,38	20,39	20,42	20,48	20,44	20,45	20,47	20,39	20,38	20,41	20,43	20,47	20,34	20,35	20,43	20,46	20,45	20,42	20,43	20,31	20,28	20,39	20,44	20,41	20,46	20,38	20,32	20,39	20,41	20,42	20,43	20,42	20,38	20,38	20,41	20,43	20,44	20,45	20,47	20,47	20,38	20,45	20,39	20,41	20,42	20,37	20,43	20,45	20,36	20,44	20,40	20,37	20,37	20,40	20,43	20,39	20,43	20,46	20,37	20,41	20,46	20,50	20,46	20,46	20,43	20,33	20,33	20,47	20,41	20,37	20,40	20,40	20,35	20,35	20,42	20,34	20,39	20,36	20,41	20,40	20,42	20,49	20,34	20,28	20,35	20,42	20,39	20,42	20,42	20,38	20,40	20,42	20,42	20,43	20,39	20,37	20,40	20,42	20,48	20,40	20,36	20,37	20,34	20,33	20,37	20,40	20,34	20,36	20,40	20,35	20,45	20,47	20,42	20,40	20,45	20,37	20,40	20,44	20,45	20,38	20,38	20,45	20,49	20,48	20,36	20,42	20,43	20,32	20,37	20,42	20,38	20,35	20,38	20,42	20,39	20,38	20,42	20,39	20,43	20,41	20,38	20,39	20,43	20,44	20,49	20,48	20,45	20,42	20,47	20,47	20,48	20,45	20,42	20,37	20,38	20,40	20,43	20,44	20,44	20,41	20,38	20,36	20,41	20,43	20,41	20,40	20,41	20,37	20,39	20,34	20,42	20,37	20,34	20,39	20,40	20,47	20,43	20,42	20,41	20,37	20,32	20,30	20,38	20,45	20,44	20,43	20,48	20,46	20,38	20,30	20,32	20,43	20,42	20,36	20,44	20,39	20,35	20,33	20,34	20,41	20,48	20,41	20,32	20,35	20,29	20,31	20,41	20,46	20,39	20,31	20,36	20,46	20,37	20,42	20,40	20,41	20,45	20,47	20,44	20,40	20,48	20,47	20,37	20,32	20,34	20,33	20,37	20,41	20,32	20,37	20,44	20,34	20,30	20,26	20,31	20,38	20,34	20,31	20,36	20,39	20,38	20,37	20,32	20,31	20,33	20,39	20,34	20,32	20,31	20,32	20,30	20,24	20,34	20,31	20,34	20,41	20,35	20,23	20,28	20,36	20,33	20,28	20,36	20,39	20,40	20,42	20,34	20,29	20,30	20,31	20,43	20,34	20,33	20,38	20,36	20,37	20,30	20,31	20,38	20,32	20,37	20,44	20,37	20,40	20,36	20,31	20,26	20,30	20,38	20,32	20,30	20,27	20,26	20,28	20,34	20,36	20,43	20,44	20,33	20,29	20,27	20,33	20,31	20,31	20,34	20,33	20,33	20,29	20,26	20,37	20,41	20,37	20,23	20,23	20,32	20,35	20,41	20,37	20,26	20,25	20,31	20,19	20,32	20,30	20,20	20,21	20,32	20,35	20,32	20,30	20,27	20,35	20,36	20,31	20,31	20,32	20,40	20,37	20,28	20,31	20,29	20,28	20,28	20,33	20,36	20,34	20,36	20,32	20,29	20,37	20,35	20,28	20,32	20,23	20,23	20,29	20,21	20,20	20,25	20,32	20,26	20,17	20,26	20,29	20,24	20,29	20,26	20,34	20,35	20,27	20,34	20,28	20,39	20,26	20,23	20,26	20,21	20,15	20,26	20,27	20,19	20,25	20,20	20,25	20,23	20,25	20,24	20,29	20,21	20,07	20,22	20,26	20,27	
20,18	20,19	20,24	20,27	20,28	20,30	20,24	20,15	20,21	20,22	20,28	20,30	20,28	20,27	20,26	20,34	20,24	20,31	20,38	20,29	20,15	20,12	20,26	20,34	20,24	20,18	20,21	20,35	20,40	20,36	20,46	20,45	20,39	20,26	20,19	20,25	20,32	20,40	20,39	20,41	20,35	20,22	20,24	20,29	20,27	20,32	20,38	20,49	20,39	20,34	20,41	20,36	20,40	20,35	20,35	20,30	20,28	20,27	20,30	20,39	20,37	20,34	20,39	20,46	20,41	20,44	20,28	20,23	20,30	20,33	20,33	20,33	20,34	20,49	20,43	20,35	20,32	20,38	20,33	20,25	20,31	20,29	20,30	20,30	20,39	20,31	20,25	20,34	20,36	20,31	20,34	20,30	20,33	20,26	20,27	20,33	20,36	20,31	20,32	20,27	20,36	20,35	20,27	20,29	20,31	20,37	20,34	20,39	20,38	20,34	20,40	20,42	20,36	20,40	20,47	20,46	20,41	20,36	20,32	20,42	20,32	20,36	20,44	20,43	20,33	20,31	20,26	20,31	20,37	20,29	20,30	20,31	20,30	20,39	20,36	20,27	20,25	20,33	20,38	20,41	20,30	20,27	20,29	20,33	20,42	20,46	20,46	20,40	20,34	20,40	20,31	20,33	20,29	20,40	20,39	20,39	20,31	20,35	20,39	20,33	20,33	20,29	20,33	20,40	20,35	20,27	20,32	20,38	20,38	20,34	20,28	20,38	20,37	20,37	20,32	20,41	20,39	20,32	20,34	20,25	20,29	20,31	20,39	20,39	20,41	20,35	20,33	20,30	20,23	20,40	20,43	20,34	20,39	20,38	20,33	20,40	20,48	20,48	20,36	20,38	20,45	20,48	20,46	20,37	20,39	20,36	20,39	20,37	20,31	20,38	20,49	20,46	20,36	20,41	20,46	20,49	20,45	20,41	20,43	20,46	20,40	20,37	20,36	20,35	20,32	20,35	20,39	20,44	20,42	20,40	20,52	20,48	20,40	20,36	20,38	20,46	20,45	20,40	20,40	20,45	20,39	20,38	20,35	20,41	20,43	20,44	20,37	20,42	20,42	20,42	20,44	20,41	20,41	20,41	20,44	20,38	20,32	20,47	20,43	20,37	20,34	20,38	20,49	20,51	20,34	20,36	20,39	20,28	20,35	20,42	20,38	20,43	20,41	20,35	20,48	20,37	20,35	20,39	20,35	20,37	20,45	20,43	20,46	20,41	20,51	20,45	20,41	20,41	20,43	20,38	20,36	20,33	20,38	20,41	20,44	20,35	20,43	20,38	20,38	20,41	20,40	20,44	20,43	20,43	20,44	20,30	20,38	20,45	20,47	20,47	20,51	20,47	20,43	20,40	20,42	20,40	20,43	20,40	20,40	20,43	20,30	20,43	20,44	20,38	20,44	20,36	20,40	20,47	20,45	20,31	20,36	20,44	20,49	20,43	20,38	20,41	20,39	20,36	20,40	20,34	20,42	20,47	20,38	20,34	20,40	20,42	20,42	20,40	20,39	20,43	20,41	20,44	20,40	20,42	20,40	20,33	20,40	20,42	20,46	20,45	20,43	20,46	20,48	20,38	20,39	20,47	20,43	20,43	20,42	20,47	20,53	20,51	20,51	20,43	20,42	20,43	20,40	20,37	20,33	20,34	20,42	20,38	20,40	20,42	20,47	20,40	20,38	20,39	20,33	20,38	20,41	20,40	20,44	20,49	20,50	20,44	20,37	20,45	20,41	20,38	20,36	20,41	20,42	20,41	20,43	20,47	20,44	20,43	20,40	20,37	20,41	20,42	20,40	20,50	20,43	20,33	20,38	20,42	20,49	20,39	20,44	20,40	20,45	20,44	20,42	20,41	20,37	20,32	20,38	20,39	20,41	20,40	20,44	20,37	20,47	20,43	20,31	20,28	20,36	20,42	20,35	20,36	20,31	20,31	20,33	20,39	20,49	20,49	20,42	20,37	20,43	20,34	20,36	20,42	20,36	20,40	20,40	20,35	20,37	20,42	20,47	20,50	20,46	20,45	20,41	20,44	20,39	20,42	20,46	20,34	20,29	20,35	20,35	20,34	20,39	20,38	20,39	20,45	20,41	20,30	20,30	20,42	20,43	20,35	20,40	20,43	20,44	20,37	20,40	20,39	20,38	20,36	20,37	20,28	20,31	20,28	20,34	20,30	20,34	20,39	20,46	20,37	20,37	20,33	20,36	20,37	20,36	20,34	20,33	20,28	20,33	20,34	20,31	20,31	20,34	20,40	20,42	20,41	20,39	20,34	20,33	20,29	20,36	20,39	20,22	20,35	20,46	20,34	20,39	20,34	20,33	20,37	20,35	20,25	20,35	20,40	20,37	20,31	20,29	20,40	20,43	20,33	20,38	20,40	20,40	20,29	20,31	20,34	20,33	20,31	20,26	20,40	20,45	20,38	20,32	20,33	20,35	20,39	20,45	20,32	20,25	20,38	20,39	20,43	20,37	20,30	20,32	20,36	20,29	20,29	20,36	20,30	20,35	20,26	20,32	20,41	20,41	20,40	20,39	20,35	20,26	20,25	20,29	20,38	20,33	20,27	20,25	20,21	20,24	20,15	20,22	20,23	20,27	20,28	20,27	20,31	20,29	20,32	20,27	20,35	20,36	20,27	20,18	20,16	20,26	20,34	20,36	20,36	20,21	20,22	20,33	20,29	20,27	20,23	20,28	20,33	20,26	20,28	20,24	20,26	20,27	20,27	20,36	20,24	20,26	20,29	20,30	20,24	20,24	20,23	20,15	20,19	20,19	20,18	20,15	20,29	20,20	20,20	20,29	20,33	
20,13	20,30	20,22	20,16	20,29	20,27	20,29	20,30	20,26	20,18	20,26	20,30	20,29	20,31	20,19	20,31	20,19	20,20	20,33	20,27	20,26	20,21	20,23	20,31	20,25	20,28	20,25	20,28	20,37	20,34	20,39	20,39	20,38	20,27	20,19	20,31	20,34	20,41	20,37	20,33	20,37	20,31	20,21	20,27	20,25	20,27	20,29	20,35	20,37	20,39	20,33	20,36	20,35	20,40	20,31	20,24	20,29	20,32	20,28	20,35	20,41	20,28	20,33	20,28	20,30	20,31	20,27	20,23	20,30	20,31	20,35	20,46	20,40	20,32	20,34	20,36	20,36	20,40	20,37	20,28	20,30	20,30	20,30	20,34	20,29	20,23	20,26	20,29	20,22	20,23	20,31	20,24	20,37	20,39	20,37	20,38	20,29	20,28	20,34	20,37	20,34	20,35	20,33	20,37	20,36	20,34	20,33	20,34	20,35	20,43	20,41	20,31	20,36	20,45	20,43	20,44	20,40	20,32	20,38	20,34	20,41	20,39	20,46	20,45	20,35	20,40	20,35	20,34	20,32	20,31	20,26	20,34	20,35	20,36	20,35	20,24	20,25	20,32	20,27	20,33	20,29	20,38	20,38	20,28	20,35	20,32	20,32	20,35	20,33	20,45	20,39	20,33	20,35	20,44	20,46	20,39	20,35	20,36	20,42	20,33	20,32	20,35	20,28	20,31	20,29	20,28	20,30	20,36	20,41	20,43	20,36	20,34	20,31	20,38	20,40	20,37	20,35	20,40	20,31	20,31	20,36	20,37	20,36	20,36	20,41	20,32	20,28	20,37	20,26	20,41	20,44	20,41	20,37	20,36	20,37	20,42	20,43	20,43	20,41	20,37	20,44	20,44	20,44	20,34	20,38	20,43	20,42	20,40	20,33	20,43	20,45	20,37	20,32	20,36	20,48	20,44	20,50	20,48	20,39	20,38	20,36	20,37	20,31	20,45	20,45	20,43	20,44	20,47	20,42	20,43	20,54	20,42	20,34	20,38	20,35	20,36	20,46	20,46	20,44	20,36	20,40	20,38	20,38	20,51	20,45	20,43	20,43	20,41	20,44	20,47	20,48	20,35	20,38	20,44	20,42	20,39	20,42	20,47	20,47	20,46	20,39	20,35	20,47	20,50	20,42	20,43	20,43	20,35	20,36	20,37	20,38	20,38	20,39	20,39	20,44	20,41	20,37	20,44	20,44	20,43	20,46	20,38	20,36	20,37	20,50	20,43	20,34	20,42	20,41	20,41	20,39	20,39	20,39	20,37	20,36	20,33	20,36	20,39	20,46	20,42	20,39	20,37	20,46	20,46	20,39	20,26	20,27	20,36	20,48	20,44	20,43	20,44	20,47	20,42	20,42	20,32	20,36	20,39	20,36	20,42	20,41	20,37	20,41	20,43	20,40	20,43	20,37	20,38	20,38	20,34	20,36	20,47	20,46	20,39	20,39	20,40	20,36	20,38	20,35	20,32	20,34	20,47	20,36	20,38	20,38	20,36	20,38	20,44	20,38	20,38	20,45	20,44	20,37	20,39	20,44	20,38	20,42	20,44	20,46	20,45	20,40	20,42	20,48	20,39	20,37	20,36	20,41	20,45	20,45	20,42	20,50	20,48	20,44	20,35	20,39	20,43	20,40	20,34	20,33	20,42	20,42	20,38	20,46	20,43	20,45	20,40	20,38	20,34	20,28	20,38	20,41	20,43	20,43	20,40	20,41	20,40	20,33	20,34	20,40	20,43	20,45	20,37	20,36	20,34	20,32	20,43	20,45	20,38	20,40	20,38	20,39	20,49	20,52	20,52	20,44	20,42	20,37	20,38	20,45	20,46	20,42	20,37	20,39	20,40	20,38	20,40	20,33	20,33	20,34	20,42	20,35	20,32	20,41	20,39	20,38	20,42	20,31	20,33	20,36	20,39	20,41	20,46	20,45	20,36	20,38	20,39	20,41	20,42	20,41	20,43	20,40	20,29	20,35	20,40	20,43	20,52	20,44	20,40	20,42	20,37	20,44	20,41	20,41	20,49	20,44	20,40	20,37	20,42	20,38	20,29	20,35	20,35	20,42	20,41	20,39	20,35	20,35	20,39	20,42	20,41	20,42	20,40	20,40	20,35	20,42	20,46	20,37	20,36	20,37	20,34	20,40	20,35	20,38	20,33	20,34	20,37	20,35	20,27	20,25	20,34	20,43	20,50	20,48	20,33	20,37	20,36	20,28	20,34	20,32	20,30	20,35	20,38	20,39	20,39	20,30	20,33	20,34	20,34	20,39	20,36	20,29	20,32	20,34	20,38	20,28	20,32	20,47	20,41	20,41	20,31	20,28	20,29	20,32	20,34	20,35	20,41	20,42	20,37	20,27	20,34	20,38	20,36	20,35	20,33	20,32	20,28	20,37	20,45	20,33	20,23	20,26	20,31	20,29	20,36	20,41	20,38	20,30	20,36	20,39	20,39	20,27	20,28	20,32	20,31	20,38	20,30	20,32	20,45	20,35	20,35	20,36	20,35	20,34	20,30	20,33	20,37	20,35	20,42	20,35	20,31	20,35	20,27	20,29	20,34	20,28	20,31	20,25	20,21	20,23	20,21	20,28	20,26	20,27	20,31	20,37	20,39	20,42	20,32	20,31	20,37	20,34	20,27	20,26	20,25	20,35	20,42	20,34	20,33	20,26	20,25	20,34	20,33	20,32	20,29	20,28	20,27	20,26	20,27	20,25	20,25	20,24	20,30	20,24	20,26	20,29	20,25	20,31	20,28	20,22	20,21	20,23	20,13	20,23	20,29	20,22	20,34	20,37	20,22	20,20	20,22	
20,21	20,33	20,33	20,19	20,25	20,27	20,23	20,30	20,33	20,32	20,29	20,24	20,32	20,39	20,35	20,40	20,30	20,17	20,27	20,33	20,33	20,34	20,19	20,36	20,35	20,32	20,32	20,30	20,35	20,43	20,39	20,37	20,35	20,27	20,28	20,30	20,29	20,31	20,30	20,29	20,37	20,37	20,25	20,26	20,27	20,29	20,28	20,25	20,33	20,31	20,26	20,21	20,32	20,41	20,40	20,27	20,30	20,35	20,31	20,32	20,33	20,27	20,32	20,33	20,23	20,24	20,28	20,31	20,41	20,31	20,34	20,48	20,37	20,33	20,29	20,35	20,34	20,37	20,51	20,43	20,34	20,40	20,32	20,35	20,29	20,17	20,28	20,31	20,31	20,28	20,39	20,36	20,34	20,42	20,47	20,37	20,32	20,30	20,35	20,44	20,36	20,26	20,25	20,34	20,39	20,34	20,24	20,30	20,30	20,42	20,35	20,29	20,25	20,35	20,38	20,37	20,33	20,29	20,36	20,38	20,39	20,41	20,49	20,39	20,36	20,49	20,39	20,32	20,36	20,37	20,39	20,34	20,34	20,40	20,41	20,37	20,31	20,34	20,29	20,32	20,34	20,37	20,34	20,32	20,30	20,37	20,33	20,37	20,38	20,40	20,38	20,38	20,33	20,37	20,46	20,42	20,38	20,36	20,37	20,39	20,38	20,38	20,38	20,35	20,34	20,33	20,35	20,43	20,47	20,40	20,32	20,33	20,34	20,31	20,37	20,43	20,36	20,41	20,34	20,33	20,37	20,38	20,37	20,30	20,39	20,45	20,31	20,31	20,34	20,40	20,40	20,39	20,38	20,46	20,45	20,48	20,42	20,39	20,35	20,34	20,37	20,39	20,45	20,38	20,34	20,38	20,36	20,29	20,37	20,40	20,46	20,39	20,26	20,29	20,41	20,44	20,44	20,48	20,46	20,35	20,33	20,39	20,47	20,40	20,43	20,44	20,51	20,41	20,42	20,49	20,45	20,41	20,39	20,34	20,29	20,35	20,38	20,47	20,50	20,42	20,41	20,39	20,39	20,46	20,38	20,41	20,41	20,45	20,35	20,38	20,44	20,44	20,40	20,46	20,43	20,40	20,47	20,51	20,46	20,46	20,43	20,47	20,45	20,45	20,49	20,44	20,36	20,38	20,44	20,39	20,41	20,40	20,39	20,42	20,43	20,37	20,39	20,43	20,37	20,40	20,39	20,35	20,32	20,36	20,39	20,48	20,44	20,43	20,37	20,37	20,34	20,42	20,47	20,41	20,40	20,35	20,37	20,43	20,45	20,48	20,39	20,40	20,45	20,53	20,42	20,30	20,29	20,35	20,42	20,41	20,40	20,38	20,33	20,34	20,45	20,41	20,38	20,39	20,41	20,40	20,38	20,34	20,28	20,36	20,37	20,38	20,35	20,35	20,32	20,33	20,36	20,44	20,45	20,38	20,35	20,46	20,44	20,38	20,39	20,30	20,34	20,42	20,39	20,42	20,45	20,38	20,33	20,34	20,47	20,41	20,40	20,45	20,39	20,42	20,43	20,40	20,42	20,40	20,45	20,48	20,43	20,35	20,36	20,39	20,42	20,44	20,35	20,40	20,38	20,44	20,46	20,40	20,44	20,39	20,35	20,36	20,40	20,38	20,37	20,41	20,41	20,40	20,36	20,47	20,50	20,40	20,34	20,35	20,37	20,49	20,41	20,37	20,40	20,44	20,38	20,35	20,33	20,37	20,36	20,37	20,43	20,42	20,42	20,32	20,29	20,37	20,45	20,42	20,36	20,35	20,35	20,43	20,51	20,46	20,39	20,36	20,36	20,39	20,43	20,37	20,44	20,42	20,39	20,43	20,44	20,42	20,35	20,36	20,38	20,45	20,42	20,33	20,43	20,45	20,46	20,41	20,37	20,33	20,37	20,46	20,42	20,44	20,49	20,44	20,48	20,44	20,38	20,37	20,33	20,37	20,37	20,35	20,39	20,34	20,45	20,53	20,39	20,37	20,42	20,36	20,35	20,32	20,41	20,45	20,41	20,42	20,40	20,47	20,42	20,36	20,31	20,35	20,36	20,40	20,39	20,36	20,40	20,43	20,39	20,41	20,41	20,39	20,32	20,35	20,32	20,42	20,35	20,36	20,31	20,38	20,38	20,37	20,38	20,33	20,32	20,37	20,32	20,34	20,29	20,30	20,31	20,39	20,40	20,33	20,34	20,23	20,26	20,27	20,27	20,33	20,41	20,41	20,30	20,38	20,24	20,26	20,42	20,38	20,37	20,32	20,27	20,39	20,42	20,32	20,26	20,35	20,40	20,37	20,47	20,40	20,30	20,28	20,37	20,40	20,30	20,29	20,42	20,39	20,28	20,29	20,44	20,34	20,33	20,31	20,38	20,35	20,42	20,46	20,37	20,25	20,30	20,32	20,30	20,26	20,37	20,30	20,36	20,43	20,35	20,33	20,25	20,23	20,33	20,36	20,39	20,32	20,33	20,48	20,36	20,36	20,37	20,29	20,26	20,32	20,39	20,35	20,32	20,24	20,28	20,23	20,34	20,31	20,25	20,32	20,32	20,29	20,32	20,20	20,27	20,22	20,23	20,35	20,27	20,37	20,37	20,31	20,33	20,29	20,28	20,33	20,28	20,30	20,33	20,29	20,37	20,26	20,32	20,33	20,34	20,27	20,27	20,27	20,20	20,23	20,20	20,19	20,28	20,24	20,23	20,28	20,21	20,25	20,28	20,24	20,19	20,15	20,14	20,33	20,31	20,20	20,16	20,24	20,25	20,27	20,26	20,22	20,25	20,19	20,16	20,25	
20,15	20,22	20,27	20,27	20,23	20,21	20,21	20,26	20,30	20,23	20,28	20,22	20,29	20,26	20,27	20,42	20,40	20,20	20,22	20,34	20,36	20,35	20,22	20,34	20,37	20,28	20,33	20,36	20,34	20,39	20,39	20,36	20,33	20,27	20,22	20,29	20,30	20,23	20,28	20,32	20,38	20,30	20,29	20,29	20,25	20,34	20,37	20,27	20,36	20,39	20,32	20,24	20,39	20,40	20,37	20,31	20,22	20,28	20,30	20,28	20,36	20,37	20,34	20,36	20,33	20,30	20,37	20,33	20,40	20,38	20,37	20,47	20,36	20,30	20,36	20,30	20,35	20,40	20,39	20,49	20,50	20,33	20,33	20,37	20,30	20,23	20,20	20,30	20,30	20,36	20,33	20,34	20,39	20,37	20,40	20,38	20,33	20,39	20,41	20,36	20,31	20,26	20,25	20,31	20,34	20,35	20,25	20,28	20,39	20,44	20,33	20,30	20,35	20,35	20,43	20,39	20,27	20,30	20,31	20,31	20,31	20,29	20,39	20,36	20,28	20,44	20,40	20,33	20,43	20,37	20,34	20,40	20,43	20,47	20,42	20,35	20,32	20,28	20,31	20,33	20,33	20,40	20,42	20,37	20,36	20,46	20,41	20,42	20,41	20,36	20,43	20,37	20,31	20,28	20,37	20,42	20,44	20,38	20,40	20,37	20,29	20,31	20,37	20,33	20,29	20,38	20,40	20,45	20,40	20,40	20,37	20,35	20,34	20,31	20,38	20,46	20,43	20,36	20,31	20,35	20,35	20,37	20,41	20,40	20,40	20,36	20,39	20,38	20,35	20,39	20,36	20,34	20,37	20,36	20,48	20,47	20,38	20,43	20,36	20,38	20,38	20,47	20,40	20,42	20,34	20,36	20,34	20,33	20,35	20,45	20,45	20,46	20,32	20,33	20,39	20,44	20,44	20,44	20,37	20,38	20,35	20,33	20,38	20,37	20,33	20,34	20,42	20,43	20,38	20,40	20,34	20,43	20,43	20,41	20,40	20,38	20,36	20,37	20,48	20,44	20,41	20,41	20,41	20,45	20,34	20,33	20,38	20,40	20,38	20,36	20,39	20,35	20,38	20,45	20,40	20,38	20,45	20,46	20,43	20,39	20,39	20,43	20,44	20,45	20,40	20,49	20,32	20,28	20,34	20,46	20,51	20,47	20,47	20,40	20,46	20,40	20,35	20,38	20,42	20,37	20,39	20,44	20,37	20,38	20,40	20,40	20,41	20,40	20,50	20,47	20,34	20,35	20,42	20,38	20,41	20,32	20,38	20,46	20,44	20,42	20,37	20,36	20,46	20,42	20,41	20,33	20,35	20,37	20,44	20,40	20,39	20,36	20,33	20,35	20,47	20,45	20,42	20,35	20,39	20,41	20,39	20,38	20,38	20,35	20,35	20,38	20,37	20,36	20,33	20,36	20,35	20,44	20,37	20,36	20,33	20,38	20,37	20,37	20,37	20,37	20,40	20,47	20,42	20,39	20,36	20,42	20,39	20,35	20,41	20,38	20,41	20,43	20,43	20,40	20,42	20,33	20,42	20,42	20,41	20,40	20,48	20,40	20,27	20,33	20,35	20,40	20,42	20,45	20,44	20,42	20,48	20,45	20,42	20,39	20,38	20,41	20,37	20,39	20,35	20,37	20,31	20,33	20,36	20,37	20,49	20,45	20,40	20,43	20,41	20,42	20,36	20,38	20,40	20,36	20,43	20,44	20,40	20,35	20,37	20,34	20,41	20,42	20,39	20,35	20,37	20,42	20,41	20,41	20,39	20,27	20,26	20,38	20,41	20,44	20,41	20,33	20,31	20,37	20,38	20,36	20,44	20,54	20,45	20,36	20,36	20,38	20,38	20,45	20,34	20,38	20,43	20,38	20,40	20,42	20,40	20,42	20,40	20,38	20,31	20,36	20,34	20,34	20,35	20,44	20,56	20,44	20,42	20,36	20,37	20,35	20,38	20,39	20,43	20,31	20,32	20,36	20,34	20,37	20,39	20,38	20,39	20,35	20,42	20,39	20,33	20,32	20,36	20,43	20,43	20,43	20,39	20,38	20,38	20,35	20,42	20,37	20,46	20,39	20,36	20,34	20,33	20,42	20,39	20,33	20,41	20,38	20,34	20,36	20,32	20,42	20,44	20,34	20,39	20,39	20,34	20,29	20,31	20,33	20,35	20,39	20,26	20,27	20,30	20,27	20,32	20,24	20,30	20,27	20,28	20,35	20,43	20,49	20,34	20,26	20,28	20,32	20,39	20,42	20,34	20,29	20,28	20,40	20,33	20,32	20,32	20,25	20,35	20,35	20,48	20,47	20,35	20,39	20,48	20,40	20,37	20,37	20,41	20,38	20,31	20,30	20,44	20,39	20,34	20,34	20,35	20,39	20,31	20,33	20,37	20,29	20,37	20,35	20,31	20,32	20,35	20,31	20,27	20,41	20,40	20,35	20,27	20,30	20,39	20,40	20,29	20,33	20,35	20,39	20,35	20,34	20,33	20,34	20,34	20,33	20,31	20,25	20,26	20,24	20,20	20,25	20,27	20,29	20,24	20,35	20,30	20,35	20,36	20,30	20,28	20,26	20,26	20,34	20,35	20,33	20,30	20,28	20,30	20,28	20,24	20,22	20,29	20,26	20,23	20,13	20,28	20,29	20,27	20,35	20,39	20,32	20,31	20,21	20,22	20,14	20,20	20,20	20,23	20,19	20,20	20,26	20,25	20,25	20,25	20,32	20,28	20,23	20,21	20,30	20,26	20,21	20,17	20,18	20,30	20,26	20,22	20,19	20,21	20,22	20,29	20,27	
20,28	20,29	20,24	20,20	20,25	20,20	20,23	20,31	20,30	20,28	20,23	20,26	20,33	20,29	20,24	20,25	20,22	20,36	20,37	20,38	20,27	20,23	20,29	20,36	20,39	20,36	20,32	20,33	20,39	20,40	20,38	20,32	20,32	20,25	20,30	20,30	20,27	20,17	20,24	20,37	20,40	20,36	20,16	20,26	20,33	20,38	20,37	20,28	20,41	20,45	20,41	20,30	20,32	20,38	20,38	20,33	20,29	20,28	20,32	20,33	20,30	20,36	20,47	20,48	20,36	20,41	20,46	20,35	20,40	20,42	20,39	20,41	20,38	20,42	20,39	20,35	20,36	20,41	20,41	20,46	20,43	20,36	20,38	20,35	20,34	20,28	20,22	20,28	20,36	20,42	20,41	20,29	20,42	20,40	20,37	20,44	20,38	20,35	20,46	20,42	20,35	20,35	20,34	20,41	20,34	20,37	20,31	20,39	20,46	20,39	20,43	20,36	20,40	20,39	20,38	20,47	20,37	20,33	20,36	20,30	20,32	20,36	20,40	20,41	20,36	20,32	20,30	20,27	20,36	20,37	20,28	20,38	20,43	20,49	20,43	20,27	20,30	20,31	20,32	20,41	20,34	20,36	20,43	20,43	20,37	20,45	20,48	20,47	20,40	20,34	20,45	20,48	20,36	20,43	20,38	20,37	20,41	20,43	20,45	20,41	20,29	20,33	20,37	20,38	20,31	20,34	20,41	20,45	20,48	20,44	20,41	20,43	20,37	20,31	20,39	20,51	20,43	20,38	20,37	20,37	20,36	20,43	20,42	20,42	20,37	20,36	20,40	20,40	20,30	20,42	20,41	20,39	20,36	20,38	20,44	20,49	20,40	20,29	20,35	20,32	20,34	20,48	20,48	20,42	20,43	20,43	20,49	20,42	20,38	20,48	20,44	20,39	20,35	20,42	20,40	20,41	20,39	20,41	20,40	20,41	20,38	20,36	20,35	20,40	20,33	20,31	20,38	20,44	20,43	20,40	20,41	20,48	20,42	20,35	20,40	20,38	20,40	20,38	20,38	20,39	20,45	20,49	20,45	20,48	20,35	20,31	20,39	20,34	20,41	20,47	20,42	20,34	20,35	20,39	20,44	20,40	20,41	20,42	20,46	20,44	20,40	20,40	20,43	20,45	20,41	20,43	20,42	20,36	20,33	20,47	20,50	20,45	20,44	20,39	20,47	20,44	20,41	20,42	20,48	20,51	20,41	20,46	20,42	20,42	20,47	20,33	20,37	20,41	20,43	20,50	20,42	20,40	20,45	20,36	20,34	20,36	20,39	20,46	20,40	20,39	20,38	20,38	20,41	20,44	20,43	20,35	20,39	20,47	20,45	20,39	20,37	20,40	20,37	20,41	20,46	20,37	20,35	20,41	20,37	20,39	20,44	20,48	20,45	20,36	20,36	20,44	20,48	20,48	20,37	20,36	20,46	20,42	20,36	20,35	20,36	20,32	20,36	20,44	20,42	20,43	20,41	20,52	20,47	20,40	20,46	20,43	20,42	20,46	20,47	20,40	20,43	20,44	20,44	20,51	20,41	20,30	20,33	20,48	20,49	20,37	20,50	20,38	20,39	20,42	20,44	20,42	20,42	20,47	20,49	20,39	20,38	20,43	20,43	20,48	20,42	20,40	20,39	20,42	20,45	20,38	20,39	20,33	20,38	20,34	20,42	20,38	20,40	20,42	20,44	20,39	20,35	20,33	20,39	20,37	20,43	20,47	20,41	20,37	20,37	20,38	20,47	20,50	20,47	20,42	20,30	20,31	20,36	20,39	20,32	20,30	20,31	20,43	20,49	20,44	20,46	20,45	20,39	20,39	20,35	20,33	20,41	20,45	20,47	20,36	20,31	20,34	20,36	20,39	20,39	20,35	20,41	20,41	20,41	20,42	20,43	20,37	20,34	20,32	20,41	20,47	20,35	20,36	20,36	20,44	20,50	20,40	20,37	20,42	20,41	20,44	20,43	20,40	20,43	20,47	20,36	20,35	20,29	20,43	20,44	20,48	20,45	20,35	20,38	20,37	20,34	20,32	20,34	20,39	20,38	20,36	20,35	20,41	20,49	20,39	20,38	20,36	20,42	20,45	20,37	20,35	20,36	20,39	20,39	20,35	20,34	20,28	20,29	20,37	20,29	20,38	20,42	20,36	20,40	20,34	20,34	20,32	20,29	20,26	20,29	20,46	20,43	20,39	20,35	20,27	20,39	20,40	20,34	20,33	20,30	20,38	20,37	20,45	20,39	20,33	20,27	20,38	20,42	20,38	20,39	20,38	20,37	20,37	20,38	20,40	20,39	20,33	20,30	20,41	20,50	20,38	20,33	20,43	20,52	20,35	20,34	20,33	20,39	20,43	20,37	20,34	20,41	20,40	20,32	20,25	20,31	20,37	20,39	20,35	20,38	20,28	20,29	20,39	20,33	20,36	20,33	20,38	20,36	20,39	20,32	20,35	20,34	20,36	20,37	20,43	20,29	20,24	20,29	20,30	20,25	20,33	20,39	20,32	20,29	20,40	20,30	20,21	20,35	20,36	20,21	20,28	20,38	20,34	20,31	20,34	20,35	20,30	20,42	20,29	20,30	20,31	20,36	20,34	20,40	20,38	20,28	20,29	20,28	20,29	20,36	20,29	20,23	20,27	20,19	20,25	20,31	20,31	20,32	20,36	20,40	20,44	20,39	20,31	20,26	20,22	20,21	20,29	20,28	20,28	20,24	20,22	20,27	20,22	20,24	20,28	20,22	20,20	20,22	20,30	20,24	20,14	20,20	20,17	20,28	20,31	20,27	20,24	20,28	20,32	20,35	20,32	
20,32	20,31	20,25	20,27	20,33	20,22	20,18	20,25	20,20	20,35	20,25	20,24	20,28	20,39	20,36	20,29	20,23	20,25	20,33	20,39	20,29	20,22	20,24	20,25	20,35	20,34	20,33	20,30	20,34	20,38	20,44	20,32	20,40	20,23	20,29	20,38	20,31	20,28	20,35	20,36	20,41	20,34	20,30	20,34	20,38	20,41	20,39	20,30	20,47	20,42	20,33	20,25	20,32	20,43	20,43	20,40	20,29	20,33	20,29	20,43	20,33	20,34	20,35	20,43	20,42	20,37	20,38	20,31	20,42	20,32	20,35	20,34	20,38	20,38	20,40	20,32	20,39	20,46	20,41	20,53	20,34	20,26	20,41	20,34	20,37	20,37	20,33	20,35	20,33	20,35	20,45	20,31	20,30	20,39	20,45	20,43	20,39	20,34	20,40	20,41	20,27	20,33	20,42	20,47	20,41	20,33	20,33	20,45	20,39	20,28	20,36	20,41	20,26	20,33	20,36	20,39	20,36	20,34	20,41	20,35	20,30	20,32	20,41	20,37	20,25	20,36	20,36	20,28	20,27	20,42	20,40	20,33	20,39	20,41	20,40	20,29	20,26	20,33	20,34	20,36	20,37	20,39	20,44	20,38	20,30	20,34	20,43	20,51	20,43	20,38	20,46	20,44	20,43	20,45	20,46	20,34	20,41	20,41	20,42	20,35	20,35	20,33	20,37	20,41	20,36	20,31	20,40	20,45	20,53	20,46	20,40	20,44	20,42	20,38	20,40	20,48	20,42	20,41	20,41	20,35	20,29	20,34	20,41	20,31	20,43	20,48	20,44	20,33	20,25	20,38	20,38	20,37	20,37	20,41	20,47	20,44	20,39	20,31	20,33	20,36	20,41	20,45	20,52	20,45	20,37	20,40	20,46	20,41	20,43	20,48	20,40	20,40	20,41	20,42	20,47	20,44	20,38	20,40	20,38	20,45	20,40	20,39	20,37	20,37	20,26	20,32	20,45	20,42	20,43	20,46	20,44	20,45	20,42	20,36	20,38	20,39	20,43	20,43	20,35	20,41	20,36	20,43	20,48	20,42	20,36	20,27	20,41	20,47	20,51	20,50	20,50	20,46	20,40	20,38	20,43	20,42	20,39	20,50	20,48	20,39	20,32	20,44	20,41	20,51	20,44	20,46	20,41	20,38	20,40	20,53	20,50	20,43	20,33	20,37	20,45	20,50	20,38	20,40	20,44	20,45	20,39	20,35	20,46	20,52	20,47	20,41	20,39	20,41	20,47	20,42	20,44	20,45	20,44	20,38	20,38	20,41	20,39	20,43	20,49	20,42	20,38	20,41	20,39	20,40	20,46	20,40	20,44	20,48	20,43	20,38	20,35	20,44	20,42	20,41	20,41	20,39	20,41	20,43	20,43	20,39	20,41	20,43	20,45	20,39	20,36	20,44	20,51	20,41	20,41	20,35	20,38	20,33	20,36	20,42	20,44	20,51	20,43	20,48	20,46	20,43	20,47	20,47	20,48	20,39	20,39	20,48	20,42	20,46	20,50	20,44	20,40	20,45	20,46	20,47	20,45	20,41	20,39	20,38	20,44	20,36	20,47	20,46	20,42	20,44	20,45	20,47	20,42	20,35	20,41	20,48	20,45	20,46	20,45	20,42	20,40	20,37	20,41	20,45	20,53	20,44	20,38	20,45	20,40	20,37	20,39	20,36	20,41	20,43	20,45	20,41	20,37	20,39	20,39	20,42	20,37	20,39	20,38	20,41	20,38	20,39	20,45	20,44	20,53	20,51	20,38	20,35	20,35	20,34	20,29	20,31	20,42	20,39	20,39	20,41	20,42	20,45	20,38	20,39	20,41	20,36	20,42	20,43	20,43	20,43	20,39	20,43	20,39	20,34	20,39	20,39	20,38	20,37	20,36	20,38	20,42	20,40	20,29	20,33	20,36	20,42	20,42	20,47	20,49	20,45	20,35	20,43	20,38	20,43	20,41	20,36	20,35	20,37	20,48	20,46	20,41	20,42	20,34	20,33	20,43	20,49	20,43	20,31	20,39	20,41	20,36	20,39	20,39	20,31	20,31	20,32	20,44	20,47	20,44	20,39	20,32	20,37	20,39	20,43	20,40	20,33	20,32	20,36	20,32	20,35	20,34	20,26	20,34	20,39	20,41	20,39	20,36	20,33	20,35	20,38	20,37	20,29	20,30	20,29	20,25	20,41	20,50	20,44	20,35	20,36	20,40	20,48	20,39	20,40	20,32	20,35	20,45	20,38	20,41	20,44	20,30	20,36	20,39	20,37	20,37	20,30	20,31	20,36	20,33	20,43	20,43	20,36	20,36	20,30	20,44	20,32	20,27	20,31	20,35	20,37	20,40	20,35	20,41	20,39	20,36	20,36	20,37	20,36	20,29	20,27	20,28	20,37	20,46	20,37	20,40	20,27	20,28	20,38	20,42	20,46	20,40	20,35	20,39	20,40	20,31	20,29	20,27	20,31	20,30	20,39	20,40	20,25	20,22	20,31	20,29	20,30	20,35	20,37	20,35	20,41	20,37	20,28	20,35	20,42	20,30	20,31	20,44	20,35	20,28	20,28	20,30	20,32	20,31	20,27	20,27	20,22	20,33	20,36	20,31	20,37	20,32	20,30	20,31	20,31	20,34	20,31	20,29	20,21	20,24	20,28	20,39	20,34	20,23	20,32	20,28	20,32	20,42	20,33	20,30	20,30	20,30	20,33	20,33	20,20	20,20	20,19	20,15	20,18	20,25	20,21	20,20	20,16	20,20	20,29	20,27	20,20	20,22	20,23	20,28	20,30	20,33	20,41	20,28	20,27	20,37	20,37	
20,31	20,24	20,22	20,28	20,25	20,26	20,23	20,20	20,13	20,21	20,26	20,23	20,39	20,49	20,38	20,30	20,34	20,37	20,29	20,23	20,18	20,24	20,25	20,30	20,32	20,29	20,30	20,32	20,25	20,30	20,38	20,39	20,40	20,33	20,23	20,33	20,34	20,36	20,37	20,26	20,25	20,30	20,29	20,30	20,27	20,40	20,42	20,33	20,42	20,43	20,34	20,31	20,31	20,34	20,38	20,36	20,24	20,41	20,41	20,41	20,38	20,25	20,29	20,38	20,35	20,30	20,30	20,33	20,41	20,37	20,41	20,36	20,35	20,32	20,28	20,37	20,43	20,60	20,44	20,43	20,39	20,25	20,32	20,39	20,35	20,42	20,37	20,37	20,32	20,30	20,33	20,30	20,24	20,31	20,46	20,45	20,43	20,40	20,39	20,36	20,28	20,31	20,31	20,39	20,38	20,38	20,37	20,41	20,41	20,36	20,32	20,42	20,42	20,40	20,40	20,32	20,34	20,25	20,25	20,36	20,33	20,37	20,47	20,42	20,29	20,40	20,43	20,36	20,31	20,42	20,42	20,32	20,42	20,46	20,37	20,30	20,25	20,35	20,34	20,35	20,38	20,42	20,44	20,34	20,28	20,30	20,36	20,40	20,40	20,39	20,39	20,40	20,41	20,41	20,41	20,43	20,37	20,33	20,34	20,39	20,32	20,35	20,38	20,43	20,33	20,29	20,32	20,42	20,46	20,48	20,41	20,39	20,36	20,40	20,35	20,38	20,37	20,40	20,35	20,34	20,32	20,27	20,36	20,33	20,39	20,47	20,43	20,33	20,30	20,34	20,36	20,29	20,28	20,35	20,43	20,41	20,36	20,38	20,42	20,42	20,50	20,42	20,41	20,34	20,27	20,34	20,34	20,35	20,44	20,43	20,40	20,46	20,45	20,42	20,41	20,37	20,42	20,34	20,39	20,39	20,39	20,46	20,45	20,47	20,34	20,30	20,34	20,42	20,39	20,44	20,44	20,37	20,37	20,38	20,39	20,36	20,45	20,48	20,42	20,52	20,43	20,34	20,43	20,44	20,42	20,34	20,40	20,43	20,45	20,49	20,45	20,43	20,47	20,43	20,41	20,33	20,42	20,49	20,46	20,34	20,27	20,38	20,42	20,56	20,50	20,41	20,32	20,36	20,43	20,54	20,51	20,44	20,34	20,43	20,49	20,46	20,39	20,40	20,44	20,42	20,37	20,32	20,43	20,50	20,45	20,44	20,40	20,32	20,41	20,45	20,38	20,36	20,41	20,43	20,43	20,44	20,45	20,47	20,51	20,49	20,36	20,38	20,41	20,40	20,45	20,45	20,42	20,49	20,44	20,49	20,50	20,44	20,44	20,45	20,46	20,35	20,41	20,51	20,43	20,39	20,44	20,47	20,50	20,40	20,44	20,42	20,49	20,42	20,41	20,44	20,29	20,28	20,42	20,48	20,43	20,41	20,46	20,43	20,50	20,39	20,33	20,46	20,40	20,41	20,44	20,40	20,42	20,42	20,43	20,45	20,39	20,44	20,41	20,41	20,41	20,48	20,44	20,43	20,42	20,38	20,47	20,49	20,49	20,45	20,43	20,46	20,45	20,45	20,46	20,48	20,47	20,48	20,49	20,42	20,37	20,32	20,40	20,40	20,47	20,38	20,37	20,45	20,46	20,45	20,46	20,35	20,39	20,45	20,43	20,39	20,40	20,46	20,40	20,40	20,41	20,40	20,38	20,40	20,40	20,34	20,44	20,48	20,45	20,48	20,40	20,36	20,37	20,34	20,36	20,42	20,43	20,38	20,36	20,42	20,35	20,34	20,34	20,31	20,37	20,35	20,35	20,40	20,40	20,46	20,42	20,42	20,39	20,33	20,34	20,36	20,37	20,35	20,44	20,41	20,41	20,40	20,37	20,29	20,34	20,30	20,39	20,51	20,43	20,42	20,44	20,34	20,38	20,43	20,42	20,36	20,42	20,40	20,45	20,47	20,35	20,40	20,39	20,35	20,41	20,41	20,46	20,40	20,53	20,43	20,29	20,30	20,42	20,41	20,40	20,32	20,30	20,41	20,40	20,39	20,41	20,41	20,37	20,35	20,39	20,39	20,35	20,40	20,42	20,36	20,37	20,35	20,27	20,36	20,34	20,42	20,35	20,34	20,37	20,38	20,46	20,32	20,30	20,33	20,33	20,32	20,35	20,38	20,32	20,32	20,34	20,39	20,37	20,37	20,34	20,39	20,42	20,42	20,34	20,35	20,30	20,29	20,36	20,35	20,37	20,24	20,29	20,35	20,32	20,36	20,39	20,35	20,33	20,30	20,38	20,37	20,31	20,39	20,32	20,36	20,37	20,32	20,43	20,40	20,35	20,28	20,30	20,28	20,31	20,29	20,30	20,31	20,38	20,32	20,38	20,32	20,28	20,35	20,40	20,39	20,42	20,33	20,42	20,42	20,33	20,33	20,30	20,29	20,32	20,38	20,32	20,23	20,22	20,36	20,32	20,40	20,28	20,32	20,32	20,37	20,45	20,34	20,31	20,24	20,31	20,31	20,34	20,36	20,31	20,33	20,31	20,29	20,29	20,23	20,22	20,25	20,28	20,35	20,33	20,32	20,35	20,31	20,35	20,32	20,40	20,24	20,18	20,19	20,28	20,27	20,35	20,34	20,23	20,33	20,34	20,30	20,37	20,21	20,28	20,24	20,26	20,32	20,20	20,15	20,17	20,19	20,19	20,23	20,30	20,24	20,16	20,15	20,18	20,12	20,23	20,24	20,22	20,24	20,25	20,25	20,29	20,31	20,33	20,25	20,34	20,42	
20,31	20,18	20,23	20,25	20,28	20,23	20,35	20,29	20,17	20,12	20,29	20,30	20,27	20,31	20,27	20,32	20,31	20,36	20,35	20,28	20,25	20,39	20,42	20,36	20,37	20,26	20,26	20,32	20,23	20,24	20,45	20,43	20,38	20,34	20,30	20,27	20,40	20,38	20,42	20,37	20,31	20,31	20,41	20,33	20,29	20,37	20,42	20,30	20,34	20,48	20,46	20,33	20,40	20,42	20,43	20,33	20,30	20,48	20,41	20,35	20,34	20,35	20,31	20,41	20,37	20,32	20,30	20,31	20,36	20,36	20,46	20,40	20,35	20,28	20,31	20,37	20,37	20,52	20,51	20,45	20,42	20,33	20,35	20,35	20,40	20,41	20,34	20,33	20,26	20,41	20,45	20,34	20,39	20,28	20,36	20,49	20,48	20,49	20,39	20,35	20,35	20,41	20,32	20,27	20,39	20,46	20,42	20,42	20,48	20,44	20,37	20,38	20,46	20,49	20,49	20,36	20,33	20,39	20,36	20,37	20,37	20,45	20,46	20,56	20,42	20,33	20,39	20,42	20,41	20,35	20,43	20,41	20,41	20,46	20,41	20,35	20,34	20,40	20,39	20,43	20,42	20,38	20,44	20,31	20,32	20,30	20,42	20,48	20,34	20,40	20,37	20,38	20,42	20,48	20,41	20,35	20,38	20,33	20,31	20,38	20,33	20,35	20,41	20,46	20,39	20,34	20,28	20,35	20,38	20,40	20,34	20,36	20,36	20,35	20,29	20,38	20,42	20,39	20,36	20,46	20,44	20,27	20,34	20,34	20,39	20,38	20,45	20,38	20,33	20,37	20,35	20,31	20,28	20,33	20,37	20,40	20,35	20,42	20,39	20,39	20,43	20,46	20,44	20,34	20,22	20,27	20,29	20,31	20,36	20,42	20,52	20,58	20,44	20,37	20,41	20,43	20,47	20,46	20,44	20,42	20,40	20,50	20,52	20,48	20,43	20,46	20,30	20,36	20,44	20,40	20,46	20,38	20,38	20,39	20,36	20,38	20,40	20,50	20,44	20,52	20,52	20,48	20,41	20,44	20,42	20,41	20,42	20,39	20,42	20,44	20,41	20,37	20,46	20,48	20,43	20,31	20,38	20,55	20,45	20,36	20,37	20,37	20,39	20,49	20,53	20,46	20,37	20,37	20,41	20,48	20,47	20,38	20,38	20,45	20,49	20,41	20,34	20,34	20,46	20,44	20,37	20,34	20,38	20,44	20,42	20,43	20,46	20,41	20,39	20,52	20,42	20,36	20,38	20,44	20,46	20,42	20,42	20,46	20,47	20,46	20,36	20,37	20,40	20,34	20,40	20,40	20,34	20,48	20,46	20,44	20,46	20,42	20,43	20,45	20,46	20,41	20,43	20,48	20,40	20,40	20,44	20,41	20,45	20,41	20,38	20,46	20,44	20,37	20,39	20,48	20,37	20,39	20,41	20,46	20,37	20,30	20,47	20,44	20,45	20,42	20,39	20,50	20,45	20,39	20,44	20,40	20,33	20,38	20,39	20,40	20,39	20,42	20,43	20,42	20,39	20,42	20,51	20,51	20,47	20,43	20,43	20,45	20,45	20,43	20,48	20,46	20,44	20,45	20,49	20,49	20,45	20,41	20,46	20,46	20,37	20,41	20,42	20,44	20,45	20,40	20,33	20,45	20,41	20,48	20,50	20,32	20,31	20,43	20,43	20,39	20,44	20,49	20,39	20,34	20,43	20,43	20,39	20,43	20,39	20,39	20,41	20,47	20,48	20,46	20,43	20,33	20,38	20,37	20,38	20,38	20,42	20,42	20,45	20,44	20,40	20,36	20,38	20,42	20,40	20,31	20,37	20,32	20,40	20,50	20,43	20,34	20,35	20,32	20,37	20,37	20,43	20,41	20,44	20,40	20,35	20,36	20,36	20,28	20,33	20,33	20,30	20,41	20,35	20,39	20,45	20,39	20,37	20,49	20,39	20,34	20,42	20,45	20,49	20,46	20,40	20,45	20,45	20,46	20,41	20,37	20,36	20,47	20,53	20,44	20,34	20,33	20,37	20,49	20,42	20,35	20,35	20,40	20,38	20,47	20,43	20,41	20,40	20,34	20,46	20,44	20,36	20,39	20,42	20,42	20,37	20,36	20,34	20,34	20,31	20,35	20,40	20,35	20,33	20,38	20,39	20,40	20,34	20,31	20,35	20,34	20,36	20,43	20,39	20,34	20,27	20,33	20,39	20,34	20,37	20,48	20,46	20,44	20,38	20,31	20,34	20,32	20,31	20,38	20,37	20,32	20,34	20,43	20,39	20,40	20,40	20,33	20,38	20,46	20,44	20,35	20,31	20,41	20,39	20,31	20,26	20,26	20,31	20,32	20,33	20,30	20,26	20,35	20,33	20,34	20,35	20,26	20,31	20,37	20,39	20,33	20,31	20,29	20,32	20,34	20,33	20,35	20,32	20,35	20,36	20,32	20,33	20,35	20,38	20,44	20,30	20,20	20,29	20,42	20,36	20,34	20,32	20,27	20,27	20,32	20,43	20,40	20,24	20,23	20,31	20,29	20,32	20,35	20,32	20,32	20,29	20,30	20,37	20,25	20,26	20,21	20,28	20,31	20,34	20,34	20,30	20,30	20,36	20,34	20,40	20,39	20,27	20,26	20,21	20,26	20,34	20,19	20,19	20,27	20,31	20,33	20,43	20,27	20,25	20,22	20,29	20,32	20,14	20,20	20,26	20,22	20,25	20,32	20,32	20,26	20,22	20,12	20,06	20,24	20,22	20,25	20,19	20,13	20,21	20,23	20,25	20,27	20,20	20,25	20,32	20,34	
20,32	20,19	20,23	20,26	20,32	20,28	20,24	20,31	20,22	20,24	20,33	20,43	20,25	20,24	20,24	20,27	20,20	20,29	20,37	20,33	20,24	20,36	20,39	20,44	20,36	20,28	20,23	20,28	20,23	20,25	20,42	20,46	20,33	20,30	20,29	20,26	20,35	20,36	20,31	20,39	20,39	20,33	20,37	20,34	20,34	20,32	20,24	20,29	20,32	20,40	20,47	20,37	20,46	20,46	20,39	20,31	20,32	20,43	20,40	20,35	20,35	20,35	20,30	20,29	20,29	20,26	20,33	20,37	20,44	20,42	20,48	20,43	20,38	20,39	20,31	20,38	20,40	20,46	20,43	20,45	20,37	20,37	20,35	20,34	20,37	20,33	20,32	20,39	20,37	20,36	20,40	20,38	20,37	20,37	20,31	20,38	20,46	20,44	20,40	20,36	20,40	20,45	20,40	20,37	20,39	20,49	20,45	20,39	20,37	20,37	20,41	20,38	20,39	20,42	20,50	20,37	20,27	20,31	20,49	20,45	20,40	20,41	20,40	20,47	20,38	20,31	20,41	20,37	20,45	20,41	20,39	20,37	20,39	20,33	20,32	20,36	20,37	20,40	20,36	20,43	20,49	20,37	20,35	20,32	20,32	20,42	20,41	20,47	20,43	20,36	20,36	20,39	20,40	20,44	20,44	20,31	20,33	20,37	20,30	20,38	20,42	20,33	20,32	20,30	20,35	20,41	20,39	20,40	20,38	20,38	20,32	20,31	20,37	20,37	20,34	20,33	20,36	20,38	20,37	20,45	20,35	20,27	20,36	20,35	20,37	20,41	20,40	20,40	20,32	20,32	20,35	20,33	20,34	20,38	20,43	20,46	20,38	20,37	20,38	20,34	20,40	20,47	20,45	20,40	20,40	20,39	20,30	20,37	20,45	20,41	20,46	20,52	20,47	20,48	20,49	20,48	20,45	20,46	20,44	20,35	20,40	20,46	20,52	20,51	20,41	20,46	20,41	20,35	20,50	20,47	20,43	20,41	20,39	20,42	20,44	20,42	20,43	20,44	20,42	20,47	20,54	20,53	20,50	20,47	20,51	20,46	20,43	20,42	20,43	20,45	20,46	20,43	20,50	20,47	20,43	20,32	20,29	20,47	20,48	20,37	20,40	20,45	20,51	20,47	20,43	20,45	20,42	20,38	20,35	20,41	20,48	20,36	20,37	20,48	20,51	20,35	20,45	20,46	20,51	20,40	20,37	20,37	20,39	20,42	20,39	20,37	20,45	20,46	20,49	20,51	20,41	20,40	20,40	20,36	20,43	20,39	20,41	20,42	20,42	20,43	20,45	20,42	20,46	20,38	20,42	20,46	20,33	20,43	20,44	20,40	20,45	20,43	20,46	20,45	20,37	20,38	20,42	20,41	20,39	20,44	20,43	20,42	20,43	20,40	20,37	20,43	20,46	20,38	20,40	20,46	20,43	20,44	20,44	20,47	20,38	20,33	20,43	20,43	20,42	20,41	20,50	20,61	20,50	20,49	20,40	20,42	20,42	20,41	20,44	20,48	20,43	20,41	20,40	20,44	20,47	20,45	20,43	20,51	20,48	20,43	20,47	20,51	20,44	20,34	20,48	20,45	20,38	20,44	20,47	20,39	20,48	20,48	20,44	20,42	20,38	20,40	20,52	20,45	20,45	20,49	20,37	20,45	20,53	20,49	20,46	20,39	20,36	20,39	20,48	20,41	20,41	20,50	20,42	20,40	20,45	20,43	20,32	20,45	20,43	20,47	20,45	20,39	20,45	20,44	20,42	20,36	20,37	20,43	20,43	20,35	20,39	20,45	20,50	20,48	20,40	20,48	20,46	20,48	20,53	20,36	20,42	20,41	20,41	20,47	20,51	20,37	20,33	20,36	20,38	20,37	20,46	20,42	20,37	20,40	20,33	20,37	20,46	20,41	20,36	20,35	20,36	20,30	20,33	20,42	20,47	20,47	20,48	20,47	20,40	20,32	20,43	20,43	20,39	20,43	20,37	20,44	20,49	20,46	20,40	20,33	20,36	20,37	20,40	20,39	20,38	20,40	20,39	20,41	20,44	20,38	20,39	20,39	20,44	20,45	20,44	20,38	20,32	20,38	20,46	20,46	20,44	20,46	20,46	20,42	20,40	20,35	20,43	20,35	20,36	20,40	20,36	20,33	20,36	20,36	20,38	20,40	20,40	20,28	20,30	20,36	20,39	20,39	20,39	20,37	20,26	20,33	20,41	20,31	20,31	20,43	20,44	20,46	20,42	20,31	20,38	20,44	20,37	20,35	20,37	20,38	20,45	20,44	20,39	20,39	20,42	20,41	20,40	20,46	20,45	20,38	20,32	20,40	20,35	20,31	20,34	20,32	20,36	20,38	20,35	20,32	20,34	20,33	20,38	20,37	20,37	20,31	20,32	20,38	20,34	20,31	20,36	20,35	20,34	20,40	20,33	20,33	20,27	20,28	20,39	20,36	20,25	20,30	20,40	20,37	20,26	20,26	20,32	20,38	20,32	20,35	20,24	20,27	20,35	20,32	20,33	20,33	20,30	20,29	20,34	20,33	20,30	20,33	20,31	20,27	20,30	20,30	20,31	20,29	20,29	20,21	20,30	20,39	20,34	20,43	20,37	20,28	20,28	20,30	20,34	20,40	20,37	20,32	20,22	20,23	20,27	20,21	20,19	20,26	20,28	20,29	20,34	20,22	20,20	20,20	20,31	20,29	20,24	20,22	20,31	20,31	20,18	20,23	20,27	20,24	20,22	20,20	20,13	20,29	20,26	20,18	20,24	20,17	20,26	20,22	20,21	20,20	20,11	20,15	20,29	20,34	
20,35	20,25	20,23	20,29	20,32	20,30	20,22	20,27	20,28	20,31	20,30	20,32	20,27	20,29	20,32	20,30	20,28	20,29	20,33	20,38	20,29	20,28	20,30	20,39	20,44	20,32	20,31	20,23	20,30	20,31	20,41	20,47	20,34	20,24	20,30	20,30	20,33	20,31	20,36	20,34	20,36	20,32	20,41	20,34	20,17	20,25	20,26	20,22	20,21	20,37	20,41	20,49	20,46	20,47	20,45	20,31	20,39	20,42	20,39	20,34	20,38	20,39	20,36	20,30	20,25	20,35	20,37	20,40	20,47	20,45	20,40	20,40	20,44	20,50	20,35	20,37	20,46	20,50	20,45	20,51	20,44	20,37	20,45	20,34	20,34	20,37	20,30	20,36	20,45	20,43	20,23	20,32	20,37	20,34	20,35	20,38	20,42	20,36	20,38	20,39	20,41	20,45	20,46	20,40	20,43	20,40	20,41	20,46	20,39	20,37	20,46	20,38	20,41	20,46	20,58	20,48	20,37	20,32	20,46	20,48	20,43	20,42	20,47	20,42	20,40	20,44	20,46	20,36	20,36	20,37	20,38	20,33	20,32	20,30	20,36	20,33	20,32	20,33	20,40	20,40	20,41	20,38	20,33	20,29	20,36	20,45	20,42	20,33	20,38	20,31	20,34	20,38	20,35	20,32	20,37	20,39	20,37	20,34	20,40	20,36	20,36	20,33	20,34	20,30	20,31	20,33	20,42	20,45	20,41	20,40	20,36	20,37	20,36	20,39	20,42	20,44	20,29	20,38	20,35	20,35	20,31	20,34	20,35	20,35	20,40	20,40	20,43	20,44	20,37	20,35	20,38	20,39	20,36	20,42	20,45	20,48	20,42	20,36	20,38	20,37	20,40	20,49	20,47	20,48	20,49	20,49	20,44	20,41	20,45	20,46	20,43	20,47	20,41	20,43	20,46	20,45	20,44	20,43	20,44	20,43	20,34	20,40	20,42	20,45	20,39	20,44	20,50	20,48	20,46	20,41	20,44	20,40	20,42	20,53	20,48	20,40	20,42	20,45	20,41	20,44	20,47	20,46	20,44	20,51	20,48	20,41	20,43	20,42	20,41	20,38	20,40	20,34	20,46	20,48	20,40	20,40	20,32	20,43	20,42	20,33	20,42	20,52	20,52	20,50	20,43	20,43	20,41	20,38	20,43	20,42	20,44	20,46	20,46	20,46	20,43	20,40	20,42	20,47	20,55	20,40	20,38	20,38	20,43	20,49	20,47	20,43	20,44	20,48	20,56	20,50	20,39	20,45	20,46	20,35	20,38	20,37	20,39	20,41	20,41	20,43	20,48	20,50	20,45	20,42	20,45	20,48	20,46	20,45	20,41	20,41	20,37	20,36	20,39	20,42	20,40	20,30	20,35	20,41	20,45	20,44	20,42	20,50	20,42	20,43	20,38	20,39	20,44	20,43	20,40	20,40	20,39	20,38	20,29	20,41	20,40	20,35	20,46	20,40	20,39	20,35	20,40	20,52	20,46	20,46	20,44	20,43	20,47	20,44	20,48	20,45	20,48	20,44	20,47	20,43	20,48	20,43	20,35	20,34	20,39	20,46	20,53	20,50	20,42	20,40	20,40	20,39	20,45	20,49	20,43	20,41	20,43	20,53	20,47	20,41	20,42	20,43	20,45	20,42	20,48	20,49	20,40	20,40	20,46	20,46	20,41	20,33	20,32	20,32	20,40	20,46	20,38	20,45	20,45	20,45	20,44	20,44	20,39	20,39	20,41	20,45	20,51	20,38	20,38	20,43	20,34	20,36	20,33	20,38	20,34	20,29	20,38	20,41	20,45	20,45	20,32	20,37	20,37	20,42	20,47	20,39	20,46	20,43	20,37	20,39	20,44	20,38	20,33	20,35	20,41	20,37	20,48	20,40	20,44	20,43	20,42	20,30	20,39	20,40	20,37	20,39	20,40	20,37	20,37	20,46	20,44	20,49	20,50	20,39	20,37	20,35	20,41	20,36	20,37	20,46	20,45	20,32	20,35	20,37	20,44	20,47	20,44	20,36	20,41	20,40	20,35	20,39	20,38	20,38	20,44	20,35	20,39	20,35	20,41	20,48	20,46	20,38	20,26	20,36	20,42	20,41	20,35	20,39	20,42	20,41	20,37	20,24	20,30	20,32	20,33	20,36	20,27	20,27	20,32	20,42	20,39	20,35	20,41	20,27	20,16	20,38	20,39	20,41	20,42	20,42	20,34	20,32	20,35	20,25	20,24	20,30	20,31	20,37	20,37	20,29	20,36	20,37	20,44	20,29	20,35	20,39	20,40	20,43	20,39	20,36	20,35	20,40	20,46	20,37	20,41	20,41	20,36	20,33	20,34	20,29	20,37	20,37	20,34	20,35	20,38	20,32	20,31	20,32	20,43	20,41	20,37	20,35	20,37	20,36	20,39	20,29	20,35	20,37	20,35	20,41	20,35	20,30	20,33	20,27	20,27	20,30	20,29	20,26	20,29	20,33	20,34	20,29	20,35	20,34	20,25	20,25	20,25	20,24	20,41	20,40	20,28	20,26	20,34	20,36	20,29	20,23	20,30	20,30	20,24	20,30	20,26	20,30	20,25	20,23	20,27	20,28	20,31	20,41	20,38	20,38	20,37	20,35	20,29	20,30	20,32	20,35	20,36	20,31	20,32	20,29	20,24	20,30	20,31	20,34	20,33	20,30	20,30	20,21	20,22	20,27	20,26	20,20	20,20	20,22	20,25	20,32	20,25	20,22	20,24	20,23	20,22	20,26	20,24	20,36	20,29	20,13	20,23	20,20	20,31	20,26	20,16	20,25	20,18	20,16	20,30	20,28	
20,43	20,25	20,15	20,31	20,27	20,17	20,21	20,21	20,33	20,36	20,32	20,24	20,24	20,28	20,27	20,27	20,26	20,29	20,33	20,29	20,28	20,25	20,28	20,34	20,48	20,41	20,32	20,20	20,27	20,38	20,43	20,46	20,32	20,30	20,37	20,33	20,43	20,33	20,40	20,34	20,34	20,29	20,31	20,29	20,29	20,27	20,29	20,33	20,32	20,42	20,45	20,35	20,35	20,39	20,47	20,34	20,41	20,41	20,30	20,39	20,33	20,33	20,33	20,38	20,34	20,35	20,35	20,34	20,39	20,34	20,41	20,47	20,57	20,57	20,49	20,41	20,48	20,47	20,44	20,44	20,46	20,38	20,47	20,41	20,34	20,43	20,42	20,33	20,37	20,36	20,34	20,31	20,34	20,34	20,42	20,40	20,35	20,35	20,42	20,46	20,39	20,48	20,40	20,34	20,32	20,36	20,31	20,39	20,42	20,41	20,44	20,38	20,32	20,41	20,50	20,50	20,40	20,37	20,40	20,46	20,47	20,40	20,40	20,48	20,45	20,46	20,39	20,31	20,43	20,38	20,33	20,33	20,37	20,38	20,41	20,37	20,31	20,41	20,33	20,32	20,33	20,41	20,40	20,33	20,35	20,43	20,41	20,36	20,33	20,37	20,37	20,44	20,38	20,33	20,37	20,36	20,44	20,38	20,36	20,36	20,35	20,32	20,41	20,46	20,35	20,32	20,34	20,44	20,39	20,39	20,35	20,35	20,42	20,39	20,41	20,43	20,35	20,44	20,39	20,26	20,34	20,32	20,35	20,35	20,38	20,34	20,38	20,45	20,43	20,35	20,39	20,41	20,36	20,35	20,41	20,49	20,44	20,42	20,39	20,32	20,37	20,40	20,47	20,51	20,50	20,46	20,39	20,41	20,40	20,45	20,42	20,40	20,42	20,37	20,40	20,44	20,46	20,37	20,40	20,36	20,31	20,37	20,38	20,40	20,41	20,46	20,42	20,43	20,46	20,41	20,43	20,40	20,43	20,46	20,39	20,38	20,39	20,47	20,45	20,52	20,48	20,37	20,36	20,45	20,48	20,38	20,39	20,40	20,44	20,43	20,40	20,30	20,38	20,40	20,40	20,39	20,37	20,45	20,40	20,29	20,40	20,47	20,44	20,45	20,35	20,44	20,47	20,42	20,43	20,45	20,46	20,41	20,36	20,39	20,42	20,43	20,40	20,39	20,41	20,44	20,37	20,41	20,45	20,46	20,46	20,39	20,44	20,46	20,47	20,45	20,45	20,41	20,45	20,37	20,40	20,40	20,38	20,32	20,33	20,41	20,41	20,38	20,45	20,37	20,39	20,38	20,43	20,49	20,43	20,43	20,40	20,26	20,34	20,39	20,42	20,39	20,36	20,34	20,38	20,48	20,44	20,49	20,40	20,31	20,40	20,40	20,37	20,38	20,40	20,28	20,37	20,38	20,28	20,35	20,43	20,45	20,45	20,39	20,34	20,41	20,36	20,42	20,45	20,39	20,45	20,50	20,51	20,45	20,47	20,44	20,43	20,40	20,47	20,46	20,42	20,37	20,37	20,33	20,39	20,43	20,49	20,50	20,41	20,42	20,45	20,45	20,41	20,50	20,51	20,40	20,42	20,49	20,47	20,35	20,36	20,41	20,43	20,39	20,43	20,42	20,43	20,43	20,47	20,46	20,46	20,35	20,34	20,33	20,34	20,41	20,40	20,36	20,41	20,41	20,41	20,38	20,40	20,42	20,44	20,38	20,44	20,38	20,40	20,42	20,40	20,41	20,33	20,33	20,34	20,35	20,47	20,45	20,45	20,52	20,40	20,28	20,32	20,35	20,39	20,45	20,47	20,43	20,39	20,35	20,42	20,38	20,32	20,37	20,46	20,43	20,41	20,39	20,49	20,52	20,38	20,35	20,31	20,34	20,33	20,40	20,45	20,38	20,36	20,42	20,41	20,44	20,45	20,35	20,38	20,38	20,37	20,33	20,36	20,41	20,37	20,30	20,34	20,36	20,43	20,42	20,45	20,39	20,38	20,42	20,40	20,37	20,38	20,43	20,41	20,42	20,41	20,41	20,47	20,38	20,42	20,41	20,37	20,39	20,38	20,35	20,29	20,29	20,29	20,39	20,42	20,32	20,33	20,33	20,37	20,34	20,29	20,24	20,39	20,41	20,34	20,28	20,36	20,27	20,28	20,31	20,38	20,37	20,38	20,39	20,35	20,35	20,34	20,27	20,27	20,33	20,30	20,30	20,39	20,37	20,37	20,37	20,39	20,31	20,30	20,37	20,33	20,37	20,36	20,42	20,34	20,42	20,36	20,33	20,41	20,34	20,35	20,35	20,31	20,29	20,32	20,30	20,24	20,26	20,35	20,31	20,31	20,32	20,35	20,35	20,32	20,33	20,35	20,39	20,29	20,29	20,30	20,30	20,35	20,40	20,39	20,35	20,33	20,34	20,33	20,24	20,21	20,28	20,24	20,30	20,30	20,27	20,36	20,37	20,27	20,33	20,37	20,33	20,34	20,34	20,24	20,23	20,35	20,23	20,24	20,25	20,27	20,23	20,20	20,22	20,31	20,29	20,31	20,24	20,26	20,35	20,36	20,37	20,29	20,31	20,32	20,34	20,36	20,38	20,33	20,20	20,21	20,28	20,35	20,29	20,28	20,24	20,19	20,36	20,41	20,35	20,28	20,27	20,24	20,24	20,27	20,21	20,21	20,12	20,24	20,30	20,31	20,21	20,18	20,25	20,18	20,27	20,24	20,30	20,29	20,18	20,23	20,23	20,28	20,30	20,27	20,34	20,26	20,22	20,31	20,31	
20,38	20,23	20,14	20,23	20,24	20,28	20,32	20,30	20,30	20,30	20,33	20,23	20,25	20,34	20,25	20,30	20,21	20,26	20,33	20,33	20,19	20,25	20,34	20,44	20,47	20,36	20,24	20,16	20,22	20,41	20,38	20,38	20,31	20,30	20,39	20,34	20,41	20,32	20,36	20,42	20,35	20,37	20,37	20,32	20,35	20,46	20,36	20,32	20,36	20,47	20,47	20,38	20,34	20,33	20,45	20,36	20,36	20,34	20,29	20,35	20,42	20,43	20,38	20,40	20,34	20,33	20,27	20,27	20,32	20,30	20,35	20,37	20,47	20,49	20,49	20,41	20,49	20,48	20,45	20,43	20,40	20,32	20,39	20,42	20,37	20,33	20,42	20,37	20,35	20,38	20,38	20,34	20,30	20,39	20,43	20,31	20,27	20,36	20,45	20,53	20,47	20,42	20,38	20,37	20,38	20,39	20,35	20,41	20,43	20,42	20,32	20,37	20,35	20,33	20,39	20,43	20,34	20,30	20,37	20,47	20,43	20,35	20,33	20,42	20,45	20,45	20,39	20,29	20,42	20,39	20,40	20,28	20,37	20,42	20,40	20,39	20,42	20,38	20,35	20,28	20,38	20,41	20,43	20,36	20,39	20,46	20,36	20,38	20,40	20,42	20,35	20,44	20,43	20,37	20,47	20,50	20,42	20,46	20,35	20,26	20,30	20,32	20,41	20,43	20,38	20,30	20,39	20,41	20,38	20,36	20,38	20,47	20,41	20,40	20,43	20,42	20,37	20,42	20,37	20,32	20,41	20,37	20,38	20,30	20,31	20,35	20,36	20,40	20,43	20,42	20,42	20,43	20,35	20,41	20,42	20,46	20,41	20,39	20,45	20,41	20,40	20,46	20,45	20,45	20,46	20,42	20,47	20,42	20,42	20,40	20,43	20,42	20,37	20,40	20,43	20,49	20,57	20,47	20,38	20,42	20,38	20,45	20,44	20,39	20,35	20,45	20,51	20,45	20,45	20,52	20,41	20,38	20,41	20,48	20,40	20,37	20,37	20,39	20,39	20,45	20,44	20,39	20,43	20,45	20,41	20,42	20,44	20,42	20,47	20,57	20,44	20,32	20,40	20,41	20,39	20,45	20,45	20,45	20,47	20,41	20,40	20,48	20,39	20,47	20,41	20,39	20,44	20,39	20,47	20,47	20,49	20,45	20,38	20,34	20,36	20,38	20,38	20,43	20,44	20,42	20,38	20,41	20,43	20,41	20,47	20,35	20,48	20,48	20,46	20,45	20,48	20,48	20,44	20,35	20,37	20,43	20,40	20,39	20,36	20,44	20,41	20,37	20,41	20,41	20,43	20,38	20,38	20,47	20,41	20,33	20,44	20,41	20,49	20,47	20,49	20,42	20,42	20,39	20,39	20,47	20,44	20,37	20,32	20,35	20,35	20,46	20,43	20,38	20,46	20,44	20,42	20,41	20,39	20,35	20,44	20,47	20,53	20,54	20,47	20,47	20,51	20,45	20,46	20,48	20,49	20,48	20,43	20,42	20,46	20,48	20,50	20,47	20,50	20,46	20,37	20,29	20,36	20,40	20,41	20,41	20,46	20,58	20,43	20,41	20,39	20,49	20,43	20,47	20,51	20,47	20,42	20,46	20,47	20,43	20,41	20,38	20,47	20,44	20,37	20,34	20,35	20,40	20,48	20,47	20,44	20,48	20,36	20,36	20,37	20,44	20,47	20,37	20,40	20,39	20,40	20,40	20,28	20,39	20,48	20,37	20,42	20,41	20,44	20,41	20,37	20,32	20,34	20,33	20,37	20,36	20,42	20,48	20,50	20,51	20,44	20,32	20,33	20,43	20,41	20,38	20,43	20,38	20,48	20,39	20,35	20,40	20,40	20,38	20,40	20,38	20,37	20,38	20,44	20,45	20,41	20,44	20,43	20,41	20,36	20,37	20,40	20,37	20,40	20,35	20,39	20,39	20,40	20,41	20,40	20,44	20,42	20,42	20,47	20,41	20,39	20,40	20,45	20,42	20,40	20,38	20,41	20,33	20,37	20,36	20,36	20,40	20,42	20,40	20,44	20,42	20,40	20,40	20,45	20,43	20,36	20,46	20,40	20,41	20,45	20,36	20,29	20,35	20,31	20,36	20,43	20,42	20,39	20,37	20,37	20,38	20,36	20,35	20,42	20,39	20,34	20,31	20,37	20,34	20,37	20,43	20,36	20,31	20,34	20,36	20,37	20,34	20,39	20,32	20,30	20,37	20,36	20,37	20,35	20,30	20,30	20,42	20,38	20,35	20,31	20,44	20,35	20,40	20,40	20,33	20,37	20,40	20,47	20,39	20,41	20,31	20,36	20,34	20,40	20,37	20,34	20,34	20,37	20,35	20,36	20,33	20,36	20,32	20,42	20,43	20,36	20,36	20,38	20,38	20,41	20,33	20,34	20,36	20,36	20,44	20,35	20,34	20,36	20,33	20,34	20,22	20,12	20,32	20,37	20,35	20,31	20,28	20,33	20,31	20,28	20,37	20,28	20,23	20,31	20,26	20,26	20,31	20,39	20,32	20,23	20,35	20,34	20,27	20,28	20,34	20,37	20,42	20,36	20,29	20,31	20,31	20,33	20,37	20,33	20,32	20,32	20,30	20,40	20,39	20,32	20,22	20,12	20,16	20,29	20,27	20,29	20,36	20,28	20,29	20,39	20,38	20,35	20,31	20,30	20,21	20,28	20,32	20,23	20,21	20,31	20,31	20,31	20,26	20,23	20,21	20,22	20,30	20,25	20,28	20,28	20,25	20,33	20,30	20,31	20,36	20,32	20,26	20,26	20,19	20,29	20,29	
20,34	20,12	20,15	20,28	20,25	20,20	20,38	20,35	20,26	20,27	20,34	20,31	20,20	20,26	20,19	20,22	20,26	20,31	20,35	20,39	20,18	20,22	20,29	20,31	20,41	20,29	20,23	20,24	20,27	20,38	20,46	20,36	20,29	20,34	20,32	20,24	20,27	20,28	20,45	20,42	20,29	20,32	20,42	20,35	20,29	20,40	20,44	20,32	20,36	20,40	20,37	20,39	20,42	20,37	20,44	20,39	20,39	20,41	20,32	20,36	20,42	20,45	20,41	20,45	20,36	20,33	20,33	20,38	20,34	20,29	20,33	20,39	20,40	20,40	20,44	20,40	20,44	20,43	20,44	20,37	20,35	20,36	20,39	20,37	20,38	20,40	20,38	20,41	20,42	20,38	20,40	20,34	20,38	20,39	20,33	20,31	20,29	20,31	20,39	20,45	20,48	20,35	20,32	20,42	20,50	20,48	20,33	20,38	20,45	20,43	20,37	20,35	20,37	20,31	20,35	20,43	20,40	20,30	20,35	20,44	20,41	20,43	20,39	20,44	20,45	20,46	20,35	20,34	20,39	20,42	20,41	20,38	20,33	20,42	20,42	20,36	20,33	20,36	20,41	20,45	20,38	20,47	20,42	20,33	20,39	20,44	20,41	20,39	20,46	20,42	20,40	20,43	20,41	20,38	20,45	20,57	20,50	20,44	20,37	20,32	20,27	20,32	20,44	20,48	20,42	20,39	20,42	20,38	20,45	20,47	20,45	20,46	20,35	20,31	20,39	20,50	20,40	20,33	20,31	20,31	20,42	20,36	20,38	20,38	20,39	20,39	20,37	20,36	20,40	20,43	20,30	20,31	20,31	20,41	20,43	20,43	20,37	20,37	20,42	20,40	20,36	20,35	20,32	20,34	20,45	20,38	20,34	20,34	20,45	20,43	20,33	20,40	20,40	20,39	20,40	20,45	20,51	20,43	20,39	20,37	20,44	20,51	20,51	20,44	20,40	20,42	20,47	20,52	20,46	20,50	20,40	20,33	20,42	20,44	20,41	20,39	20,46	20,46	20,39	20,40	20,39	20,43	20,41	20,48	20,48	20,47	20,45	20,43	20,45	20,52	20,45	20,30	20,37	20,43	20,46	20,45	20,41	20,48	20,44	20,44	20,40	20,46	20,47	20,41	20,39	20,40	20,36	20,37	20,35	20,51	20,54	20,48	20,42	20,50	20,43	20,40	20,39	20,41	20,45	20,45	20,38	20,46	20,40	20,39	20,44	20,40	20,44	20,44	20,42	20,49	20,50	20,50	20,44	20,38	20,33	20,31	20,44	20,39	20,40	20,39	20,43	20,42	20,48	20,48	20,43	20,36	20,46	20,47	20,37	20,33	20,35	20,46	20,46	20,40	20,38	20,34	20,34	20,41	20,47	20,42	20,37	20,32	20,35	20,33	20,37	20,40	20,39	20,43	20,50	20,51	20,46	20,43	20,41	20,43	20,42	20,45	20,49	20,51	20,38	20,43	20,49	20,50	20,44	20,49	20,50	20,42	20,39	20,45	20,46	20,43	20,43	20,46	20,47	20,49	20,44	20,38	20,34	20,41	20,38	20,46	20,52	20,52	20,43	20,40	20,33	20,40	20,43	20,44	20,39	20,42	20,51	20,48	20,50	20,46	20,51	20,48	20,40	20,40	20,38	20,36	20,38	20,43	20,46	20,44	20,45	20,49	20,37	20,34	20,34	20,43	20,45	20,37	20,36	20,41	20,36	20,42	20,37	20,38	20,43	20,38	20,43	20,40	20,40	20,36	20,37	20,38	20,36	20,40	20,44	20,34	20,44	20,44	20,44	20,45	20,42	20,39	20,37	20,41	20,43	20,37	20,37	20,37	20,40	20,45	20,36	20,34	20,36	20,39	20,36	20,34	20,40	20,38	20,47	20,40	20,37	20,39	20,40	20,42	20,40	20,37	20,37	20,43	20,42	20,44	20,40	20,35	20,42	20,40	20,41	20,43	20,47	20,42	20,41	20,42	20,40	20,40	20,45	20,45	20,42	20,38	20,38	20,33	20,28	20,33	20,32	20,34	20,33	20,40	20,37	20,43	20,39	20,42	20,42	20,42	20,40	20,39	20,43	20,44	20,40	20,33	20,32	20,33	20,29	20,34	20,38	20,36	20,31	20,41	20,40	20,45	20,42	20,37	20,38	20,34	20,37	20,37	20,39	20,35	20,33	20,37	20,35	20,39	20,37	20,34	20,33	20,29	20,38	20,42	20,32	20,38	20,37	20,38	20,32	20,23	20,29	20,36	20,39	20,41	20,36	20,37	20,38	20,40	20,36	20,34	20,32	20,38	20,45	20,51	20,43	20,30	20,38	20,34	20,38	20,39	20,32	20,37	20,48	20,39	20,34	20,31	20,34	20,33	20,36	20,39	20,38	20,36	20,37	20,34	20,36	20,37	20,32	20,35	20,37	20,38	20,29	20,28	20,37	20,32	20,30	20,26	20,30	20,31	20,43	20,41	20,33	20,32	20,38	20,39	20,32	20,37	20,28	20,22	20,31	20,32	20,37	20,40	20,37	20,27	20,25	20,35	20,41	20,35	20,30	20,33	20,36	20,36	20,40	20,36	20,34	20,35	20,37	20,43	20,41	20,39	20,28	20,29	20,36	20,31	20,26	20,29	20,25	20,22	20,23	20,27	20,35	20,38	20,31	20,31	20,27	20,26	20,26	20,22	20,23	20,20	20,22	20,24	20,23	20,18	20,15	20,29	20,30	20,22	20,24	20,21	20,23	20,34	20,30	20,23	20,24	20,27	20,37	20,38	20,29	20,30	20,31	20,24	20,17	20,26	20,22	20,23	
20,30	20,14	20,06	20,25	20,33	20,22	20,30	20,30	20,26	20,31	20,30	20,32	20,29	20,29	20,22	20,21	20,29	20,37	20,29	20,33	20,29	20,24	20,26	20,33	20,42	20,31	20,24	20,18	20,28	20,38	20,41	20,35	20,28	20,24	20,34	20,24	20,17	20,28	20,43	20,39	20,39	20,35	20,41	20,39	20,35	20,40	20,39	20,30	20,32	20,39	20,37	20,39	20,32	20,31	20,36	20,31	20,33	20,43	20,40	20,37	20,36	20,48	20,44	20,48	20,42	20,37	20,30	20,32	20,35	20,32	20,33	20,36	20,35	20,42	20,32	20,36	20,42	20,47	20,42	20,42	20,36	20,32	20,45	20,45	20,33	20,36	20,34	20,38	20,40	20,39	20,37	20,32	20,36	20,37	20,31	20,28	20,26	20,29	20,42	20,40	20,40	20,35	20,33	20,45	20,47	20,51	20,35	20,35	20,45	20,30	20,43	20,42	20,30	20,25	20,40	20,37	20,36	20,32	20,38	20,46	20,32	20,38	20,39	20,36	20,32	20,36	20,39	20,37	20,35	20,41	20,33	20,39	20,40	20,37	20,39	20,32	20,31	20,37	20,36	20,38	20,38	20,40	20,42	20,38	20,38	20,43	20,43	20,43	20,45	20,45	20,36	20,47	20,42	20,42	20,41	20,55	20,44	20,41	20,37	20,40	20,35	20,35	20,44	20,45	20,43	20,47	20,47	20,41	20,45	20,51	20,46	20,46	20,40	20,31	20,31	20,41	20,47	20,38	20,30	20,36	20,40	20,42	20,36	20,35	20,41	20,37	20,32	20,25	20,33	20,39	20,32	20,34	20,37	20,42	20,48	20,39	20,36	20,32	20,42	20,48	20,42	20,41	20,40	20,41	20,43	20,46	20,37	20,35	20,41	20,47	20,40	20,37	20,36	20,40	20,48	20,43	20,46	20,40	20,44	20,39	20,40	20,45	20,47	20,41	20,43	20,42	20,43	20,46	20,44	20,47	20,46	20,40	20,44	20,44	20,39	20,46	20,48	20,48	20,45	20,41	20,42	20,41	20,48	20,49	20,55	20,45	20,43	20,49	20,52	20,51	20,41	20,36	20,45	20,42	20,48	20,52	20,51	20,52	20,48	20,43	20,40	20,44	20,51	20,53	20,40	20,34	20,39	20,40	20,37	20,48	20,55	20,48	20,36	20,39	20,49	20,43	20,37	20,40	20,40	20,41	20,38	20,36	20,44	20,46	20,50	20,44	20,57	20,50	20,45	20,46	20,45	20,49	20,40	20,34	20,37	20,41	20,46	20,46	20,45	20,37	20,37	20,45	20,44	20,47	20,41	20,35	20,48	20,50	20,47	20,38	20,39	20,36	20,47	20,43	20,43	20,38	20,37	20,46	20,43	20,42	20,38	20,40	20,42	20,34	20,31	20,43	20,40	20,41	20,45	20,49	20,43	20,38	20,40	20,42	20,44	20,43	20,46	20,42	20,37	20,42	20,48	20,48	20,44	20,45	20,48	20,43	20,41	20,40	20,42	20,44	20,49	20,47	20,42	20,44	20,45	20,42	20,41	20,40	20,33	20,39	20,50	20,49	20,42	20,40	20,40	20,40	20,47	20,50	20,45	20,39	20,48	20,48	20,40	20,43	20,42	20,43	20,41	20,38	20,31	20,39	20,41	20,43	20,48	20,44	20,45	20,44	20,42	20,36	20,40	20,34	20,34	20,38	20,36	20,39	20,40	20,46	20,44	20,48	20,44	20,38	20,42	20,45	20,40	20,42	20,38	20,50	20,50	20,39	20,43	20,33	20,44	20,44	20,38	20,43	20,46	20,38	20,39	20,37	20,34	20,33	20,37	20,35	20,37	20,40	20,40	20,35	20,29	20,34	20,33	20,31	20,44	20,45	20,42	20,43	20,34	20,31	20,36	20,28	20,33	20,36	20,37	20,35	20,37	20,40	20,50	20,37	20,28	20,36	20,41	20,38	20,37	20,44	20,40	20,35	20,38	20,29	20,37	20,39	20,42	20,41	20,36	20,32	20,36	20,29	20,32	20,31	20,25	20,32	20,47	20,44	20,38	20,41	20,44	20,40	20,36	20,33	20,36	20,43	20,39	20,30	20,29	20,37	20,32	20,32	20,35	20,44	20,27	20,29	20,39	20,39	20,46	20,39	20,38	20,36	20,37	20,38	20,44	20,33	20,31	20,34	20,34	20,38	20,43	20,33	20,30	20,26	20,32	20,38	20,36	20,40	20,38	20,38	20,37	20,30	20,31	20,42	20,39	20,37	20,28	20,27	20,29	20,37	20,33	20,31	20,33	20,39	20,40	20,42	20,37	20,32	20,41	20,43	20,41	20,38	20,36	20,33	20,42	20,38	20,30	20,29	20,32	20,37	20,34	20,37	20,36	20,36	20,32	20,28	20,27	20,27	20,28	20,32	20,29	20,28	20,30	20,28	20,39	20,40	20,38	20,34	20,28	20,28	20,38	20,41	20,44	20,33	20,33	20,37	20,33	20,36	20,28	20,29	20,39	20,38	20,35	20,44	20,38	20,33	20,25	20,34	20,30	20,38	20,37	20,28	20,27	20,27	20,32	20,31	20,39	20,36	20,37	20,39	20,32	20,37	20,27	20,30	20,35	20,34	20,22	20,22	20,28	20,32	20,29	20,25	20,29	20,28	20,24	20,24	20,21	20,23	20,24	20,17	20,20	20,22	20,35	20,29	20,23	20,21	20,23	20,24	20,29	20,28	20,30	20,19	20,21	20,26	20,29	20,31	20,24	20,26	20,19	20,28	20,32	20,33	20,25	20,17	20,18	20,31	20,28	20,29	
20,23	20,17	20,07	20,24	20,31	20,16	20,29	20,38	20,23	20,29	20,34	20,29	20,36	20,32	20,22	20,22	20,20	20,23	20,35	20,25	20,25	20,31	20,30	20,25	20,42	20,35	20,27	20,22	20,26	20,37	20,42	20,33	20,23	20,21	20,22	20,25	20,25	20,23	20,33	20,34	20,38	20,37	20,30	20,33	20,39	20,48	20,35	20,27	20,35	20,45	20,42	20,40	20,33	20,34	20,46	20,35	20,34	20,34	20,38	20,42	20,40	20,44	20,51	20,43	20,38	20,36	20,34	20,31	20,43	20,41	20,35	20,36	20,34	20,34	20,25	20,36	20,40	20,41	20,43	20,44	20,41	20,31	20,35	20,50	20,41	20,36	20,32	20,30	20,34	20,42	20,38	20,34	20,36	20,40	20,46	20,38	20,29	20,36	20,40	20,34	20,32	20,34	20,34	20,45	20,50	20,53	20,37	20,37	20,46	20,28	20,38	20,39	20,30	20,27	20,36	20,39	20,36	20,40	20,43	20,36	20,34	20,42	20,36	20,37	20,34	20,35	20,43	20,41	20,39	20,38	20,29	20,41	20,53	20,50	20,41	20,32	20,33	20,35	20,45	20,42	20,42	20,42	20,49	20,43	20,30	20,34	20,34	20,48	20,44	20,45	20,41	20,47	20,44	20,41	20,39	20,37	20,42	20,40	20,36	20,38	20,39	20,36	20,40	20,44	20,42	20,37	20,41	20,42	20,39	20,33	20,42	20,47	20,39	20,29	20,31	20,36	20,37	20,43	20,40	20,36	20,44	20,38	20,36	20,39	20,41	20,40	20,41	20,31	20,30	20,37	20,38	20,34	20,37	20,43	20,43	20,40	20,41	20,37	20,40	20,42	20,44	20,48	20,47	20,42	20,41	20,42	20,47	20,42	20,44	20,46	20,47	20,43	20,35	20,37	20,49	20,42	20,43	20,39	20,43	20,47	20,44	20,46	20,43	20,45	20,41	20,36	20,35	20,34	20,43	20,42	20,35	20,35	20,45	20,43	20,34	20,37	20,48	20,42	20,47	20,46	20,45	20,48	20,46	20,45	20,47	20,43	20,40	20,49	20,54	20,57	20,47	20,42	20,47	20,46	20,41	20,47	20,51	20,54	20,48	20,40	20,45	20,49	20,56	20,57	20,49	20,37	20,39	20,40	20,37	20,39	20,53	20,54	20,44	20,43	20,41	20,43	20,45	20,37	20,41	20,38	20,35	20,36	20,34	20,39	20,47	20,48	20,56	20,46	20,45	20,46	20,46	20,51	20,44	20,41	20,50	20,48	20,47	20,48	20,42	20,45	20,45	20,47	20,41	20,45	20,45	20,38	20,46	20,46	20,44	20,43	20,46	20,39	20,44	20,48	20,55	20,52	20,45	20,49	20,57	20,49	20,44	20,46	20,50	20,44	20,36	20,50	20,42	20,39	20,47	20,44	20,36	20,44	20,44	20,35	20,37	20,41	20,48	20,43	20,37	20,38	20,39	20,49	20,44	20,43	20,49	20,50	20,44	20,37	20,39	20,37	20,45	20,46	20,36	20,40	20,51	20,48	20,42	20,46	20,40	20,35	20,51	20,49	20,43	20,37	20,39	20,41	20,43	20,51	20,51	20,47	20,50	20,48	20,44	20,38	20,43	20,41	20,44	20,45	20,32	20,27	20,40	20,48	20,54	20,43	20,44	20,44	20,40	20,37	20,47	20,41	20,38	20,43	20,37	20,44	20,44	20,50	20,47	20,49	20,43	20,43	20,51	20,45	20,41	20,40	20,38	20,38	20,48	20,38	20,37	20,35	20,43	20,47	20,37	20,49	20,47	20,37	20,35	20,35	20,34	20,39	20,40	20,37	20,38	20,42	20,39	20,38	20,39	20,31	20,37	20,40	20,50	20,42	20,37	20,41	20,42	20,32	20,36	20,30	20,26	20,35	20,44	20,35	20,34	20,38	20,51	20,42	20,33	20,34	20,37	20,42	20,40	20,43	20,49	20,35	20,39	20,38	20,34	20,40	20,42	20,41	20,42	20,36	20,44	20,38	20,34	20,35	20,30	20,40	20,51	20,47	20,38	20,39	20,42	20,42	20,34	20,35	20,33	20,34	20,38	20,36	20,35	20,32	20,34	20,30	20,40	20,47	20,35	20,32	20,35	20,32	20,37	20,33	20,34	20,35	20,36	20,31	20,31	20,30	20,32	20,37	20,40	20,42	20,37	20,29	20,28	20,32	20,30	20,39	20,38	20,37	20,32	20,41	20,43	20,40	20,41	20,52	20,44	20,38	20,30	20,27	20,32	20,33	20,31	20,40	20,44	20,41	20,37	20,34	20,34	20,28	20,37	20,43	20,40	20,37	20,37	20,30	20,35	20,34	20,32	20,27	20,35	20,39	20,28	20,34	20,34	20,26	20,27	20,26	20,24	20,30	20,29	20,35	20,30	20,28	20,36	20,35	20,36	20,38	20,38	20,32	20,27	20,22	20,23	20,41	20,43	20,43	20,33	20,36	20,32	20,32	20,24	20,32	20,35	20,40	20,39	20,34	20,46	20,42	20,41	20,41	20,37	20,40	20,40	20,34	20,30	20,30	20,26	20,26	20,36	20,31	20,33	20,33	20,29	20,27	20,28	20,30	20,36	20,31	20,21	20,18	20,24	20,33	20,36	20,33	20,28	20,32	20,35	20,33	20,22	20,28	20,27	20,26	20,18	20,23	20,37	20,31	20,25	20,18	20,19	20,28	20,20	20,21	20,24	20,20	20,19	20,21	20,29	20,25	20,27	20,26	20,17	20,26	20,31	20,34	20,22	20,16	20,21	20,29	20,25	20,27	
20,34	20,28	20,16	20,20	20,22	20,15	20,28	20,33	20,27	20,24	20,30	20,34	20,40	20,35	20,21	20,29	20,26	20,19	20,26	20,26	20,23	20,31	20,29	20,33	20,38	20,35	20,34	20,32	20,24	20,20	20,33	20,40	20,41	20,35	20,28	20,25	20,24	20,24	20,38	20,32	20,33	20,31	20,32	20,36	20,28	20,32	20,30	20,25	20,45	20,44	20,34	20,35	20,36	20,41	20,39	20,37	20,40	20,39	20,37	20,42	20,40	20,39	20,43	20,44	20,34	20,39	20,45	20,41	20,39	20,33	20,34	20,39	20,46	20,47	20,27	20,33	20,35	20,41	20,44	20,36	20,41	20,37	20,31	20,42	20,38	20,36	20,36	20,38	20,34	20,39	20,42	20,31	20,37	20,38	20,47	20,44	20,36	20,35	20,43	20,37	20,36	20,27	20,36	20,41	20,35	20,41	20,35	20,35	20,43	20,39	20,40	20,40	20,35	20,32	20,39	20,47	20,38	20,39	20,44	20,36	20,33	20,46	20,43	20,46	20,40	20,40	20,35	20,45	20,45	20,43	20,39	20,30	20,47	20,53	20,44	20,39	20,36	20,32	20,38	20,44	20,41	20,41	20,52	20,44	20,31	20,36	20,39	20,35	20,30	20,39	20,39	20,44	20,47	20,45	20,42	20,33	20,27	20,35	20,36	20,36	20,41	20,36	20,35	20,39	20,48	20,40	20,35	20,39	20,43	20,42	20,44	20,53	20,41	20,38	20,45	20,39	20,33	20,44	20,49	20,44	20,42	20,39	20,35	20,34	20,50	20,50	20,45	20,35	20,29	20,29	20,38	20,41	20,37	20,37	20,46	20,44	20,45	20,41	20,41	20,32	20,42	20,50	20,51	20,45	20,39	20,44	20,45	20,40	20,41	20,42	20,42	20,41	20,35	20,43	20,39	20,38	20,39	20,40	20,39	20,52	20,41	20,46	20,52	20,43	20,43	20,38	20,37	20,39	20,43	20,38	20,35	20,39	20,47	20,38	20,33	20,34	20,42	20,43	20,47	20,51	20,49	20,45	20,45	20,49	20,37	20,40	20,47	20,58	20,48	20,47	20,45	20,38	20,33	20,43	20,42	20,46	20,46	20,49	20,46	20,36	20,39	20,48	20,50	20,47	20,42	20,38	20,36	20,38	20,44	20,43	20,49	20,48	20,39	20,40	20,51	20,43	20,41	20,42	20,44	20,41	20,43	20,42	20,40	20,42	20,40	20,43	20,44	20,39	20,47	20,50	20,42	20,48	20,48	20,43	20,50	20,42	20,44	20,48	20,47	20,49	20,47	20,40	20,42	20,46	20,50	20,36	20,36	20,47	20,44	20,32	20,34	20,43	20,39	20,41	20,47	20,44	20,45	20,45	20,51	20,49	20,50	20,48	20,46	20,40	20,40	20,50	20,49	20,38	20,40	20,50	20,45	20,49	20,50	20,41	20,36	20,36	20,41	20,46	20,44	20,45	20,48	20,47	20,43	20,44	20,53	20,50	20,42	20,41	20,46	20,43	20,43	20,42	20,38	20,39	20,43	20,45	20,41	20,52	20,52	20,49	20,51	20,41	20,31	20,36	20,40	20,47	20,32	20,37	20,48	20,55	20,46	20,47	20,52	20,46	20,44	20,44	20,41	20,43	20,37	20,41	20,47	20,42	20,54	20,53	20,40	20,42	20,40	20,37	20,44	20,41	20,37	20,44	20,44	20,47	20,51	20,46	20,41	20,47	20,50	20,44	20,45	20,43	20,39	20,35	20,42	20,38	20,43	20,42	20,44	20,40	20,41	20,47	20,47	20,46	20,42	20,40	20,36	20,36	20,42	20,41	20,43	20,37	20,41	20,32	20,31	20,32	20,34	20,34	20,37	20,39	20,40	20,44	20,47	20,39	20,42	20,36	20,38	20,38	20,34	20,34	20,42	20,39	20,37	20,44	20,41	20,36	20,32	20,38	20,35	20,36	20,51	20,48	20,42	20,37	20,33	20,40	20,35	20,37	20,38	20,44	20,45	20,43	20,42	20,42	20,37	20,39	20,36	20,40	20,48	20,43	20,40	20,44	20,44	20,42	20,40	20,40	20,39	20,37	20,34	20,41	20,38	20,47	20,45	20,35	20,35	20,39	20,34	20,43	20,40	20,28	20,30	20,38	20,38	20,36	20,28	20,33	20,36	20,42	20,43	20,36	20,36	20,40	20,34	20,21	20,24	20,30	20,29	20,32	20,35	20,34	20,32	20,37	20,43	20,41	20,35	20,45	20,42	20,33	20,34	20,29	20,35	20,44	20,31	20,35	20,44	20,40	20,41	20,37	20,42	20,41	20,34	20,35	20,36	20,33	20,32	20,34	20,40	20,29	20,32	20,27	20,35	20,45	20,36	20,29	20,31	20,20	20,32	20,31	20,23	20,36	20,37	20,28	20,36	20,36	20,32	20,32	20,35	20,32	20,40	20,32	20,20	20,29	20,34	20,37	20,33	20,30	20,32	20,37	20,34	20,36	20,32	20,33	20,33	20,35	20,39	20,39	20,34	20,33	20,31	20,37	20,39	20,31	20,31	20,35	20,27	20,27	20,29	20,29	20,30	20,24	20,25	20,32	20,31	20,30	20,17	20,25	20,29	20,28	20,22	20,15	20,24	20,21	20,32	20,29	20,33	20,31	20,38	20,42	20,34	20,32	20,33	20,23	20,32	20,20	20,30	20,37	20,28	20,22	20,11	20,23	20,22	20,15	20,20	20,19	20,27	20,24	20,27	20,32	20,26	20,25	20,23	20,30	20,24	20,27	20,26	20,21	20,26	20,22	20,22	20,19	
20,28	20,36	20,24	20,29	20,30	20,23	20,23	20,26	20,30	20,25	20,23	20,26	20,37	20,33	20,28	20,43	20,36	20,21	20,28	20,24	20,31	20,37	20,33	20,37	20,42	20,29	20,28	20,33	20,30	20,31	20,28	20,39	20,36	20,35	20,25	20,30	20,33	20,31	20,40	20,36	20,36	20,32	20,33	20,37	20,26	20,30	20,21	20,18	20,36	20,33	20,32	20,36	20,46	20,38	20,41	20,37	20,44	20,40	20,36	20,35	20,34	20,29	20,28	20,32	20,41	20,42	20,51	20,42	20,38	20,38	20,39	20,40	20,41	20,40	20,33	20,36	20,38	20,44	20,47	20,37	20,33	20,38	20,35	20,37	20,34	20,27	20,32	20,37	20,34	20,37	20,40	20,28	20,27	20,25	20,33	20,41	20,42	20,47	20,48	20,44	20,44	20,41	20,35	20,38	20,35	20,38	20,32	20,34	20,45	20,50	20,42	20,44	20,40	20,38	20,44	20,43	20,33	20,27	20,42	20,51	20,36	20,32	20,40	20,39	20,35	20,42	20,39	20,37	20,44	20,46	20,44	20,32	20,33	20,46	20,41	20,37	20,33	20,33	20,36	20,43	20,38	20,40	20,33	20,31	20,36	20,39	20,45	20,39	20,37	20,39	20,48	20,44	20,42	20,45	20,49	20,52	20,28	20,36	20,36	20,40	20,37	20,39	20,33	20,39	20,48	20,44	20,41	20,44	20,43	20,46	20,44	20,46	20,47	20,36	20,41	20,47	20,41	20,38	20,40	20,40	20,44	20,37	20,42	20,38	20,49	20,48	20,46	20,41	20,30	20,39	20,40	20,34	20,38	20,39	20,39	20,52	20,43	20,43	20,42	20,36	20,42	20,45	20,43	20,45	20,44	20,44	20,41	20,37	20,42	20,37	20,41	20,45	20,41	20,41	20,41	20,38	20,45	20,42	20,40	20,46	20,38	20,42	20,47	20,44	20,37	20,43	20,45	20,45	20,55	20,50	20,39	20,40	20,42	20,37	20,37	20,46	20,45	20,45	20,50	20,51	20,49	20,49	20,42	20,48	20,40	20,33	20,46	20,49	20,43	20,43	20,43	20,39	20,36	20,41	20,47	20,47	20,46	20,40	20,40	20,36	20,38	20,37	20,37	20,46	20,44	20,45	20,42	20,41	20,41	20,44	20,45	20,46	20,36	20,34	20,51	20,53	20,42	20,44	20,45	20,45	20,44	20,45	20,43	20,44	20,50	20,48	20,49	20,47	20,49	20,52	20,43	20,41	20,48	20,47	20,45	20,42	20,41	20,36	20,38	20,47	20,43	20,41	20,45	20,50	20,46	20,44	20,42	20,49	20,42	20,43	20,36	20,44	20,44	20,41	20,43	20,44	20,43	20,40	20,46	20,49	20,51	20,48	20,41	20,35	20,30	20,46	20,57	20,44	20,44	20,41	20,48	20,46	20,44	20,48	20,48	20,41	20,41	20,40	20,42	20,53	20,44	20,45	20,38	20,41	20,48	20,54	20,45	20,43	20,45	20,50	20,49	20,45	20,46	20,43	20,35	20,38	20,37	20,48	20,51	20,47	20,43	20,38	20,36	20,38	20,38	20,42	20,37	20,39	20,47	20,53	20,48	20,43	20,46	20,44	20,45	20,34	20,33	20,44	20,40	20,45	20,46	20,38	20,45	20,49	20,42	20,31	20,31	20,36	20,38	20,37	20,32	20,40	20,49	20,48	20,49	20,51	20,45	20,46	20,44	20,46	20,53	20,48	20,41	20,40	20,45	20,46	20,49	20,38	20,40	20,39	20,39	20,46	20,51	20,38	20,34	20,45	20,42	20,34	20,37	20,33	20,36	20,40	20,37	20,37	20,39	20,36	20,32	20,38	20,31	20,35	20,34	20,40	20,44	20,48	20,46	20,48	20,40	20,35	20,42	20,33	20,37	20,39	20,37	20,42	20,39	20,35	20,34	20,37	20,43	20,43	20,51	20,48	20,38	20,32	20,31	20,35	20,36	20,38	20,35	20,34	20,41	20,33	20,35	20,39	20,40	20,35	20,35	20,48	20,41	20,41	20,38	20,37	20,42	20,40	20,43	20,47	20,44	20,46	20,37	20,38	20,37	20,42	20,42	20,36	20,34	20,36	20,33	20,43	20,43	20,36	20,34	20,39	20,46	20,34	20,33	20,35	20,42	20,35	20,40	20,42	20,35	20,32	20,34	20,20	20,24	20,28	20,33	20,33	20,33	20,40	20,45	20,41	20,34	20,36	20,26	20,30	20,33	20,34	20,31	20,35	20,36	20,46	20,37	20,34	20,36	20,32	20,29	20,36	20,42	20,41	20,32	20,33	20,37	20,35	20,29	20,27	20,43	20,34	20,28	20,30	20,29	20,40	20,39	20,36	20,37	20,32	20,40	20,37	20,28	20,27	20,35	20,37	20,37	20,32	20,34	20,35	20,34	20,30	20,43	20,32	20,18	20,30	20,34	20,31	20,31	20,31	20,34	20,33	20,32	20,37	20,37	20,33	20,29	20,35	20,32	20,30	20,32	20,35	20,23	20,25	20,30	20,34	20,33	20,38	20,37	20,29	20,30	20,28	20,32	20,29	20,23	20,36	20,35	20,26	20,19	20,23	20,27	20,26	20,29	20,21	20,17	20,16	20,21	20,24	20,38	20,35	20,24	20,37	20,31	20,31	20,31	20,27	20,34	20,26	20,22	20,30	20,33	20,28	20,24	20,25	20,23	20,29	20,30	20,25	20,23	20,24	20,24	20,26	20,20	20,22	20,16	20,12	20,14	20,29	20,27	20,15	20,26	20,29	20,28	20,28	
20,30	20,26	20,33	20,32	20,31	20,24	20,28	20,29	20,34	20,26	20,26	20,27	20,20	20,21	20,28	20,37	20,28	20,27	20,29	20,26	20,26	20,22	20,26	20,30	20,36	20,24	20,30	20,36	20,30	20,34	20,38	20,36	20,39	20,30	20,31	20,28	20,29	20,35	20,37	20,22	20,28	20,40	20,33	20,30	20,34	20,24	20,28	20,15	20,32	20,41	20,36	20,34	20,46	20,39	20,50	20,53	20,42	20,33	20,33	20,31	20,23	20,29	20,31	20,36	20,37	20,33	20,39	20,43	20,38	20,31	20,31	20,45	20,41	20,32	20,33	20,43	20,41	20,41	20,41	20,38	20,34	20,37	20,36	20,35	20,40	20,47	20,38	20,27	20,35	20,41	20,39	20,34	20,31	20,28	20,39	20,40	20,49	20,55	20,48	20,36	20,37	20,33	20,37	20,38	20,37	20,45	20,36	20,28	20,43	20,40	20,36	20,37	20,36	20,41	20,48	20,39	20,34	20,33	20,44	20,53	20,44	20,32	20,32	20,33	20,32	20,42	20,47	20,40	20,46	20,43	20,39	20,36	20,41	20,49	20,45	20,33	20,31	20,32	20,40	20,41	20,38	20,40	20,30	20,23	20,33	20,37	20,39	20,44	20,43	20,44	20,51	20,51	20,41	20,43	20,55	20,54	20,40	20,38	20,44	20,40	20,34	20,40	20,41	20,41	20,42	20,39	20,45	20,43	20,41	20,41	20,45	20,40	20,38	20,37	20,41	20,46	20,46	20,46	20,38	20,31	20,38	20,35	20,36	20,41	20,44	20,45	20,38	20,35	20,29	20,40	20,44	20,39	20,32	20,41	20,41	20,49	20,43	20,39	20,40	20,39	20,46	20,44	20,43	20,49	20,45	20,42	20,42	20,38	20,46	20,43	20,41	20,49	20,49	20,40	20,40	20,37	20,45	20,44	20,38	20,43	20,45	20,48	20,49	20,51	20,48	20,43	20,46	20,46	20,54	20,51	20,39	20,43	20,38	20,35	20,38	20,45	20,47	20,42	20,47	20,49	20,43	20,46	20,43	20,43	20,48	20,34	20,44	20,42	20,44	20,44	20,46	20,44	20,47	20,48	20,45	20,44	20,48	20,42	20,35	20,38	20,44	20,44	20,40	20,50	20,52	20,44	20,41	20,35	20,44	20,43	20,39	20,42	20,44	20,46	20,57	20,50	20,45	20,40	20,40	20,43	20,40	20,39	20,44	20,43	20,44	20,48	20,50	20,54	20,48	20,45	20,44	20,49	20,46	20,43	20,44	20,42	20,44	20,38	20,35	20,45	20,43	20,41	20,39	20,47	20,40	20,48	20,46	20,44	20,38	20,44	20,50	20,38	20,40	20,40	20,46	20,48	20,43	20,40	20,46	20,42	20,38	20,50	20,50	20,36	20,35	20,48	20,54	20,47	20,45	20,40	20,41	20,41	20,38	20,39	20,47	20,44	20,45	20,46	20,41	20,49	20,44	20,39	20,34	20,44	20,50	20,52	20,47	20,40	20,46	20,51	20,48	20,45	20,40	20,42	20,39	20,43	20,43	20,48	20,46	20,44	20,51	20,50	20,44	20,40	20,40	20,43	20,43	20,51	20,52	20,51	20,48	20,48	20,49	20,45	20,43	20,37	20,37	20,36	20,38	20,34	20,40	20,39	20,45	20,47	20,44	20,31	20,30	20,38	20,46	20,45	20,38	20,41	20,49	20,44	20,40	20,50	20,50	20,53	20,47	20,47	20,46	20,44	20,41	20,46	20,42	20,37	20,44	20,38	20,30	20,33	20,42	20,49	20,41	20,40	20,32	20,41	20,45	20,43	20,31	20,31	20,38	20,40	20,47	20,41	20,45	20,44	20,34	20,37	20,33	20,41	20,45	20,40	20,41	20,42	20,43	20,45	20,44	20,35	20,36	20,39	20,39	20,39	20,38	20,34	20,41	20,37	20,39	20,42	20,42	20,33	20,34	20,43	20,44	20,40	20,36	20,32	20,34	20,39	20,37	20,31	20,38	20,27	20,25	20,44	20,40	20,36	20,37	20,43	20,42	20,41	20,39	20,38	20,37	20,43	20,40	20,45	20,39	20,43	20,37	20,32	20,36	20,32	20,37	20,37	20,35	20,28	20,25	20,35	20,33	20,35	20,41	20,40	20,43	20,38	20,36	20,35	20,37	20,34	20,34	20,41	20,37	20,29	20,32	20,22	20,18	20,25	20,34	20,35	20,37	20,39	20,43	20,47	20,36	20,33	20,26	20,38	20,36	20,38	20,29	20,28	20,36	20,43	20,36	20,37	20,42	20,32	20,30	20,35	20,42	20,41	20,28	20,31	20,35	20,35	20,29	20,24	20,39	20,42	20,30	20,23	20,27	20,34	20,38	20,40	20,35	20,39	20,35	20,31	20,37	20,29	20,30	20,37	20,40	20,34	20,37	20,42	20,34	20,31	20,35	20,35	20,25	20,33	20,32	20,35	20,35	20,34	20,28	20,26	20,30	20,28	20,21	20,20	20,27	20,34	20,25	20,33	20,28	20,30	20,29	20,18	20,30	20,34	20,37	20,34	20,32	20,33	20,30	20,29	20,28	20,28	20,33	20,39	20,42	20,26	20,26	20,22	20,23	20,30	20,31	20,24	20,26	20,23	20,32	20,38	20,39	20,35	20,35	20,40	20,31	20,22	20,23	20,29	20,38	20,29	20,23	20,31	20,24	20,19	20,22	20,28	20,28	20,33	20,31	20,27	20,31	20,27	20,18	20,18	20,30	20,22	20,19	20,17	20,20	20,31	20,29	20,09	20,13	20,26	20,29	20,29	
20,39	20,33	20,25	20,31	20,30	20,30	20,27	20,34	20,36	20,39	20,32	20,34	20,24	20,23	20,38	20,41	20,28	20,34	20,30	20,28	20,20	20,16	20,27	20,27	20,35	20,37	20,31	20,32	20,28	20,29	20,41	20,37	20,42	20,35	20,30	20,38	20,30	20,28	20,37	20,36	20,33	20,44	20,37	20,28	20,35	20,34	20,24	20,20	20,25	20,39	20,36	20,34	20,41	20,43	20,53	20,51	20,43	20,44	20,47	20,33	20,24	20,37	20,39	20,42	20,33	20,37	20,37	20,29	20,42	20,36	20,34	20,43	20,42	20,31	20,35	20,40	20,44	20,48	20,39	20,42	20,35	20,40	20,40	20,42	20,43	20,46	20,45	20,36	20,44	20,46	20,45	20,39	20,34	20,40	20,43	20,46	20,37	20,44	20,41	20,38	20,42	20,33	20,42	20,44	20,34	20,33	20,33	20,33	20,50	20,49	20,39	20,36	20,35	20,47	20,49	20,38	20,37	20,35	20,41	20,50	20,44	20,44	20,44	20,34	20,32	20,37	20,46	20,48	20,51	20,50	20,40	20,31	20,38	20,42	20,42	20,36	20,29	20,36	20,44	20,43	20,31	20,39	20,39	20,30	20,36	20,39	20,38	20,41	20,34	20,42	20,41	20,42	20,42	20,37	20,51	20,49	20,46	20,45	20,42	20,38	20,27	20,41	20,48	20,41	20,38	20,32	20,39	20,46	20,46	20,45	20,39	20,49	20,30	20,35	20,49	20,46	20,38	20,42	20,43	20,36	20,43	20,35	20,36	20,39	20,45	20,48	20,41	20,35	20,27	20,38	20,40	20,46	20,41	20,42	20,50	20,40	20,45	20,46	20,46	20,44	20,46	20,56	20,45	20,57	20,44	20,37	20,43	20,44	20,44	20,49	20,46	20,49	20,49	20,39	20,39	20,37	20,38	20,47	20,45	20,43	20,52	20,52	20,45	20,53	20,52	20,37	20,37	20,40	20,46	20,48	20,46	20,47	20,40	20,43	20,39	20,42	20,53	20,46	20,46	20,50	20,46	20,51	20,51	20,51	20,50	20,42	20,40	20,46	20,53	20,50	20,48	20,46	20,49	20,46	20,44	20,43	20,45	20,53	20,46	20,39	20,48	20,54	20,52	20,54	20,49	20,44	20,43	20,38	20,47	20,50	20,45	20,42	20,42	20,49	20,56	20,53	20,52	20,43	20,38	20,48	20,41	20,37	20,42	20,43	20,42	20,44	20,47	20,54	20,48	20,44	20,50	20,54	20,51	20,47	20,49	20,40	20,42	20,42	20,39	20,47	20,47	20,39	20,40	20,40	20,49	20,46	20,50	20,48	20,48	20,44	20,51	20,45	20,38	20,46	20,48	20,53	20,50	20,49	20,49	20,39	20,40	20,52	20,50	20,44	20,41	20,49	20,45	20,44	20,51	20,41	20,35	20,37	20,42	20,42	20,43	20,40	20,45	20,43	20,38	20,44	20,43	20,46	20,34	20,43	20,54	20,49	20,44	20,41	20,40	20,54	20,45	20,39	20,42	20,46	20,41	20,37	20,52	20,54	20,47	20,42	20,54	20,51	20,51	20,44	20,41	20,45	20,45	20,54	20,52	20,45	20,53	20,50	20,46	20,46	20,34	20,41	20,41	20,30	20,33	20,35	20,36	20,42	20,44	20,42	20,45	20,33	20,29	20,42	20,49	20,46	20,41	20,44	20,43	20,46	20,48	20,49	20,45	20,50	20,52	20,42	20,38	20,38	20,37	20,37	20,41	20,32	20,40	20,38	20,37	20,36	20,41	20,48	20,40	20,35	20,35	20,43	20,46	20,46	20,46	20,32	20,33	20,44	20,49	20,48	20,42	20,39	20,37	20,34	20,37	20,39	20,38	20,39	20,45	20,42	20,39	20,36	20,45	20,44	20,37	20,36	20,37	20,37	20,36	20,37	20,40	20,36	20,31	20,43	20,40	20,36	20,33	20,41	20,47	20,49	20,45	20,32	20,35	20,43	20,43	20,35	20,31	20,25	20,29	20,41	20,44	20,40	20,32	20,34	20,38	20,41	20,34	20,35	20,36	20,38	20,40	20,39	20,31	20,40	20,41	20,38	20,36	20,42	20,32	20,34	20,38	20,33	20,31	20,39	20,38	20,27	20,31	20,33	20,38	20,34	20,36	20,40	20,33	20,31	20,32	20,41	20,46	20,38	20,32	20,26	20,26	20,29	20,28	20,32	20,33	20,38	20,44	20,44	20,36	20,30	20,30	20,39	20,40	20,35	20,34	20,32	20,37	20,50	20,47	20,46	20,46	20,35	20,35	20,38	20,35	20,37	20,31	20,34	20,35	20,37	20,35	20,35	20,49	20,54	20,39	20,21	20,25	20,30	20,33	20,35	20,34	20,32	20,31	20,30	20,39	20,33	20,27	20,29	20,34	20,33	20,39	20,40	20,38	20,36	20,35	20,33	20,26	20,34	20,36	20,31	20,36	20,35	20,23	20,28	20,34	20,36	20,22	20,24	20,30	20,37	20,25	20,28	20,31	20,35	20,37	20,22	20,26	20,34	20,41	20,44	20,25	20,21	20,26	20,38	20,38	20,20	20,27	20,36	20,40	20,36	20,31	20,25	20,26	20,35	20,34	20,24	20,19	20,24	20,34	20,38	20,46	20,28	20,29	20,37	20,32	20,19	20,26	20,24	20,31	20,21	20,31	20,35	20,31	20,28	20,28	20,32	20,25	20,37	20,27	20,19	20,21	20,31	20,28	20,22	20,33	20,33	20,22	20,27	20,26	20,32	20,31	20,22	20,18	20,30	20,25	20,30	
20,40	20,36	20,21	20,27	20,45	20,23	20,26	20,41	20,39	20,35	20,26	20,25	20,25	20,26	20,40	20,40	20,38	20,37	20,35	20,36	20,27	20,22	20,26	20,35	20,36	20,44	20,37	20,34	20,32	20,35	20,45	20,34	20,35	20,36	20,27	20,35	20,38	20,29	20,36	20,38	20,41	20,40	20,39	20,32	20,37	20,38	20,36	20,10	20,25	20,34	20,37	20,32	20,35	20,39	20,43	20,37	20,33	20,40	20,43	20,37	20,34	20,38	20,42	20,38	20,35	20,43	20,46	20,31	20,31	20,34	20,37	20,42	20,38	20,43	20,41	20,35	20,41	20,55	20,51	20,49	20,39	20,34	20,44	20,40	20,40	20,38	20,37	20,34	20,41	20,45	20,37	20,34	20,27	20,38	20,37	20,35	20,39	20,41	20,41	20,40	20,45	20,34	20,43	20,55	20,42	20,37	20,31	20,32	20,49	20,49	20,41	20,37	20,43	20,48	20,50	20,44	20,38	20,30	20,38	20,38	20,41	20,42	20,41	20,45	20,34	20,41	20,38	20,45	20,46	20,50	20,45	20,40	20,40	20,39	20,42	20,41	20,33	20,30	20,41	20,46	20,39	20,39	20,44	20,33	20,37	20,40	20,45	20,47	20,37	20,36	20,35	20,33	20,35	20,41	20,49	20,46	20,42	20,45	20,37	20,39	20,28	20,34	20,41	20,43	20,43	20,30	20,42	20,50	20,46	20,44	20,41	20,36	20,35	20,34	20,44	20,45	20,35	20,36	20,35	20,36	20,41	20,37	20,33	20,40	20,42	20,42	20,38	20,40	20,37	20,44	20,38	20,42	20,44	20,42	20,43	20,46	20,48	20,46	20,45	20,48	20,48	20,49	20,42	20,46	20,47	20,43	20,40	20,42	20,41	20,43	20,45	20,46	20,46	20,38	20,39	20,40	20,40	20,50	20,55	20,40	20,44	20,50	20,47	20,44	20,42	20,38	20,43	20,39	20,43	20,50	20,49	20,49	20,46	20,48	20,41	20,34	20,45	20,48	20,40	20,44	20,55	20,49	20,52	20,56	20,48	20,51	20,46	20,49	20,50	20,49	20,51	20,44	20,42	20,48	20,48	20,43	20,43	20,52	20,54	20,46	20,46	20,50	20,54	20,53	20,46	20,41	20,40	20,33	20,38	20,53	20,50	20,43	20,43	20,41	20,54	20,52	20,49	20,41	20,35	20,47	20,44	20,39	20,46	20,57	20,55	20,46	20,47	20,59	20,52	20,49	20,52	20,48	20,45	20,51	20,48	20,40	20,43	20,47	20,39	20,48	20,43	20,37	20,45	20,53	20,45	20,45	20,47	20,59	20,54	20,49	20,53	20,52	20,43	20,48	20,44	20,42	20,47	20,50	20,44	20,43	20,45	20,44	20,48	20,41	20,45	20,51	20,46	20,37	20,51	20,46	20,38	20,40	20,44	20,45	20,50	20,40	20,48	20,44	20,41	20,47	20,48	20,48	20,50	20,52	20,54	20,54	20,50	20,50	20,46	20,46	20,52	20,46	20,48	20,46	20,41	20,36	20,49	20,56	20,46	20,45	20,49	20,55	20,48	20,44	20,45	20,43	20,43	20,52	20,46	20,42	20,53	20,49	20,44	20,45	20,40	20,36	20,45	20,34	20,36	20,47	20,39	20,39	20,47	20,39	20,45	20,39	20,28	20,47	20,45	20,36	20,39	20,44	20,44	20,48	20,46	20,47	20,37	20,48	20,53	20,47	20,42	20,39	20,41	20,39	20,45	20,37	20,32	20,37	20,38	20,34	20,40	20,45	20,41	20,38	20,26	20,40	20,39	20,46	20,46	20,37	20,42	20,46	20,43	20,45	20,38	20,33	20,37	20,41	20,43	20,39	20,37	20,35	20,46	20,40	20,36	20,40	20,46	20,45	20,40	20,38	20,44	20,42	20,38	20,42	20,43	20,37	20,27	20,41	20,35	20,39	20,40	20,42	20,47	20,44	20,42	20,41	20,34	20,43	20,39	20,35	20,33	20,31	20,36	20,32	20,43	20,50	20,40	20,38	20,37	20,33	20,33	20,38	20,36	20,33	20,38	20,40	20,34	20,42	20,43	20,50	20,46	20,36	20,30	20,37	20,44	20,39	20,39	20,34	20,40	20,36	20,34	20,32	20,36	20,27	20,30	20,35	20,32	20,26	20,18	20,33	20,37	20,40	20,32	20,28	20,35	20,33	20,30	20,27	20,28	20,35	20,39	20,37	20,28	20,32	20,38	20,47	20,41	20,31	20,38	20,40	20,36	20,42	20,34	20,41	20,40	20,38	20,39	20,38	20,37	20,35	20,40	20,35	20,36	20,35	20,34	20,40	20,55	20,52	20,46	20,36	20,34	20,30	20,33	20,38	20,38	20,36	20,37	20,32	20,34	20,25	20,24	20,31	20,36	20,44	20,37	20,34	20,31	20,31	20,32	20,31	20,28	20,35	20,37	20,31	20,34	20,40	20,35	20,27	20,32	20,33	20,26	20,21	20,39	20,41	20,27	20,24	20,27	20,29	20,36	20,31	20,32	20,42	20,36	20,38	20,30	20,10	20,19	20,30	20,34	20,29	20,27	20,31	20,39	20,44	20,33	20,28	20,31	20,32	20,25	20,31	20,29	20,22	20,25	20,30	20,37	20,32	20,24	20,25	20,27	20,22	20,30	20,26	20,22	20,17	20,32	20,39	20,34	20,30	20,26	20,28	20,16	20,25	20,23	20,19	20,16	20,17	20,23	20,24	20,30	20,30	20,25	20,24	20,28	20,31	20,34	20,21	20,16	20,23	20,24	20,27	
20,27	20,19	20,21	20,28	20,38	20,27	20,18	20,23	20,37	20,34	20,27	20,15	20,25	20,36	20,40	20,26	20,31	20,33	20,25	20,32	20,25	20,25	20,27	20,34	20,40	20,45	20,43	20,33	20,30	20,38	20,39	20,34	20,27	20,30	20,26	20,36	20,37	20,37	20,39	20,34	20,39	20,35	20,36	20,39	20,41	20,37	20,36	20,30	20,29	20,38	20,30	20,33	20,46	20,51	20,44	20,29	20,37	20,40	20,34	20,37	20,42	20,39	20,43	20,34	20,32	20,40	20,33	20,35	20,40	20,30	20,36	20,44	20,47	20,52	20,41	20,42	20,44	20,44	20,44	20,45	20,44	20,36	20,37	20,39	20,32	20,34	20,27	20,27	20,32	20,42	20,48	20,28	20,29	20,37	20,37	20,36	20,45	20,46	20,38	20,38	20,38	20,36	20,40	20,53	20,50	20,43	20,42	20,41	20,37	20,39	20,41	20,40	20,44	20,48	20,50	20,45	20,32	20,36	20,33	20,34	20,35	20,39	20,35	20,38	20,32	20,39	20,37	20,35	20,36	20,46	20,43	20,33	20,43	20,47	20,47	20,38	20,32	20,28	20,26	20,42	20,37	20,42	20,36	20,32	20,35	20,40	20,49	20,48	20,44	20,38	20,37	20,32	20,35	20,45	20,52	20,43	20,33	20,40	20,40	20,43	20,40	20,37	20,43	20,31	20,40	20,35	20,38	20,48	20,44	20,35	20,41	20,42	20,34	20,32	20,34	20,32	20,37	20,43	20,43	20,43	20,41	20,42	20,40	20,37	20,42	20,46	20,38	20,37	20,41	20,45	20,38	20,45	20,42	20,40	20,46	20,44	20,49	20,44	20,41	20,43	20,46	20,42	20,41	20,41	20,43	20,43	20,35	20,38	20,43	20,44	20,41	20,44	20,44	20,48	20,41	20,40	20,45	20,54	20,56	20,40	20,34	20,44	20,44	20,42	20,40	20,41	20,47	20,49	20,47	20,52	20,52	20,52	20,48	20,54	20,48	20,42	20,44	20,49	20,45	20,40	20,54	20,47	20,48	20,47	20,40	20,43	20,52	20,46	20,38	20,46	20,40	20,39	20,47	20,46	20,47	20,39	20,47	20,49	20,49	20,41	20,41	20,45	20,56	20,48	20,46	20,47	20,36	20,28	20,40	20,51	20,50	20,49	20,47	20,45	20,48	20,46	20,48	20,50	20,48	20,46	20,43	20,36	20,39	20,51	20,55	20,41	20,46	20,51	20,50	20,47	20,44	20,43	20,35	20,43	20,44	20,38	20,38	20,46	20,45	20,40	20,35	20,38	20,42	20,49	20,51	20,47	20,49	20,52	20,48	20,46	20,55	20,50	20,41	20,45	20,53	20,48	20,48	20,48	20,40	20,42	20,42	20,41	20,39	20,42	20,39	20,50	20,46	20,41	20,45	20,42	20,43	20,45	20,55	20,51	20,45	20,44	20,51	20,50	20,44	20,46	20,47	20,51	20,46	20,46	20,49	20,50	20,47	20,42	20,48	20,44	20,44	20,46	20,50	20,46	20,30	20,34	20,42	20,45	20,44	20,46	20,47	20,41	20,44	20,44	20,41	20,48	20,42	20,44	20,47	20,39	20,50	20,50	20,42	20,43	20,39	20,45	20,49	20,41	20,42	20,42	20,41	20,37	20,43	20,44	20,51	20,50	20,42	20,51	20,42	20,31	20,38	20,45	20,42	20,45	20,51	20,46	20,41	20,45	20,49	20,40	20,44	20,38	20,38	20,38	20,39	20,43	20,37	20,32	20,39	20,34	20,42	20,43	20,39	20,40	20,38	20,33	20,42	20,48	20,49	20,38	20,48	20,47	20,41	20,44	20,42	20,40	20,37	20,40	20,44	20,43	20,42	20,40	20,43	20,39	20,38	20,39	20,38	20,35	20,39	20,43	20,40	20,47	20,42	20,38	20,44	20,40	20,45	20,49	20,43	20,31	20,36	20,39	20,44	20,40	20,39	20,53	20,46	20,38	20,41	20,35	20,36	20,35	20,43	20,32	20,30	20,40	20,43	20,39	20,34	20,41	20,39	20,38	20,39	20,37	20,37	20,32	20,38	20,48	20,41	20,40	20,47	20,48	20,39	20,42	20,47	20,41	20,45	20,40	20,31	20,35	20,34	20,36	20,40	20,24	20,25	20,26	20,30	20,26	20,17	20,22	20,34	20,39	20,36	20,28	20,38	20,39	20,36	20,32	20,26	20,36	20,37	20,39	20,27	20,28	20,39	20,46	20,42	20,36	20,42	20,39	20,38	20,40	20,26	20,29	20,36	20,43	20,40	20,41	20,43	20,39	20,42	20,38	20,37	20,51	20,35	20,37	20,47	20,41	20,38	20,38	20,36	20,38	20,32	20,37	20,41	20,37	20,37	20,43	20,37	20,22	20,27	20,30	20,32	20,45	20,42	20,29	20,29	20,29	20,33	20,34	20,25	20,29	20,35	20,39	20,37	20,33	20,36	20,33	20,29	20,35	20,30	20,23	20,27	20,36	20,28	20,30	20,28	20,29	20,31	20,28	20,27	20,28	20,27	20,18	20,27	20,20	20,21	20,30	20,28	20,26	20,33	20,36	20,34	20,40	20,30	20,31	20,35	20,29	20,21	20,19	20,27	20,19	20,21	20,26	20,38	20,35	20,27	20,35	20,34	20,23	20,29	20,30	20,23	20,13	20,24	20,28	20,28	20,24	20,15	20,21	20,24	20,20	20,13	20,18	20,31	20,20	20,21	20,19	20,28	20,27	20,25	20,26	20,26	20,31	20,20	20,17	20,16	20,23	20,29	20,32	
20,22	20,15	20,22	20,30	20,27	20,25	20,31	20,28	20,29	20,28	20,28	20,27	20,30	20,32	20,35	20,24	20,19	20,34	20,28	20,31	20,32	20,14	20,18	20,35	20,40	20,38	20,48	20,45	20,35	20,35	20,34	20,34	20,37	20,29	20,32	20,33	20,29	20,33	20,39	20,34	20,36	20,30	20,30	20,36	20,35	20,35	20,32	20,26	20,28	20,38	20,34	20,41	20,47	20,47	20,46	20,26	20,32	20,42	20,38	20,43	20,39	20,34	20,39	20,40	20,31	20,43	20,35	20,32	20,38	20,35	20,44	20,46	20,49	20,46	20,36	20,39	20,46	20,44	20,44	20,44	20,43	20,40	20,35	20,34	20,31	20,31	20,27	20,31	20,31	20,40	20,39	20,27	20,28	20,33	20,32	20,30	20,36	20,40	20,36	20,37	20,46	20,41	20,46	20,42	20,40	20,43	20,40	20,34	20,35	20,38	20,38	20,36	20,32	20,32	20,36	20,43	20,38	20,34	20,44	20,41	20,34	20,40	20,41	20,43	20,38	20,36	20,45	20,44	20,32	20,43	20,45	20,36	20,41	20,46	20,43	20,36	20,39	20,38	20,27	20,33	20,41	20,37	20,40	20,39	20,38	20,38	20,53	20,43	20,43	20,40	20,37	20,39	20,42	20,46	20,56	20,48	20,37	20,39	20,45	20,47	20,38	20,37	20,37	20,35	20,36	20,37	20,36	20,52	20,49	20,41	20,37	20,44	20,40	20,34	20,42	20,45	20,37	20,52	20,53	20,46	20,42	20,39	20,45	20,36	20,48	20,48	20,40	20,33	20,40	20,38	20,36	20,46	20,44	20,40	20,45	20,50	20,52	20,47	20,43	20,42	20,40	20,47	20,52	20,49	20,40	20,43	20,43	20,36	20,40	20,47	20,40	20,46	20,46	20,45	20,46	20,44	20,46	20,45	20,50	20,50	20,39	20,41	20,39	20,41	20,34	20,39	20,50	20,52	20,51	20,49	20,47	20,49	20,45	20,43	20,45	20,43	20,50	20,51	20,54	20,46	20,48	20,49	20,49	20,50	20,44	20,41	20,40	20,44	20,43	20,42	20,46	20,36	20,41	20,39	20,44	20,48	20,46	20,46	20,48	20,42	20,39	20,41	20,47	20,54	20,47	20,45	20,43	20,33	20,42	20,44	20,48	20,47	20,44	20,46	20,53	20,49	20,44	20,48	20,51	20,43	20,36	20,38	20,38	20,38	20,48	20,47	20,45	20,46	20,50	20,48	20,46	20,51	20,43	20,39	20,49	20,40	20,41	20,41	20,41	20,39	20,40	20,39	20,48	20,45	20,50	20,46	20,46	20,53	20,40	20,45	20,54	20,52	20,45	20,45	20,50	20,44	20,44	20,42	20,37	20,45	20,48	20,49	20,48	20,45	20,47	20,49	20,49	20,46	20,48	20,45	20,44	20,42	20,43	20,50	20,46	20,41	20,48	20,49	20,43	20,48	20,53	20,54	20,38	20,39	20,51	20,49	20,47	20,41	20,45	20,47	20,44	20,44	20,47	20,42	20,42	20,40	20,44	20,50	20,47	20,44	20,49	20,46	20,43	20,40	20,43	20,41	20,44	20,45	20,46	20,36	20,46	20,47	20,39	20,32	20,37	20,44	20,48	20,47	20,43	20,41	20,41	20,49	20,50	20,51	20,56	20,51	20,46	20,47	20,45	20,35	20,37	20,45	20,42	20,45	20,57	20,51	20,43	20,49	20,50	20,47	20,48	20,39	20,43	20,42	20,37	20,39	20,40	20,39	20,39	20,31	20,38	20,51	20,39	20,40	20,43	20,38	20,42	20,49	20,44	20,37	20,39	20,41	20,47	20,42	20,42	20,48	20,44	20,42	20,44	20,41	20,42	20,39	20,37	20,37	20,37	20,35	20,34	20,35	20,40	20,42	20,39	20,43	20,40	20,38	20,41	20,39	20,44	20,43	20,46	20,39	20,34	20,41	20,41	20,47	20,44	20,43	20,41	20,41	20,38	20,35	20,38	20,40	20,48	20,45	20,39	20,43	20,36	20,32	20,33	20,38	20,40	20,43	20,40	20,37	20,33	20,33	20,32	20,40	20,41	20,40	20,42	20,49	20,51	20,47	20,42	20,42	20,44	20,42	20,32	20,30	20,29	20,26	20,39	20,35	20,33	20,24	20,22	20,28	20,32	20,42	20,38	20,34	20,31	20,34	20,34	20,35	20,41	20,35	20,32	20,38	20,38	20,35	20,32	20,28	20,43	20,44	20,40	20,38	20,42	20,40	20,34	20,35	20,31	20,34	20,37	20,35	20,42	20,38	20,43	20,39	20,35	20,38	20,38	20,39	20,32	20,35	20,44	20,38	20,39	20,33	20,30	20,34	20,35	20,37	20,34	20,39	20,44	20,45	20,37	20,27	20,33	20,35	20,35	20,38	20,34	20,29	20,38	20,44	20,39	20,35	20,26	20,25	20,29	20,30	20,29	20,36	20,36	20,40	20,36	20,37	20,32	20,29	20,28	20,32	20,34	20,37	20,31	20,36	20,35	20,24	20,29	20,38	20,25	20,27	20,26	20,23	20,18	20,30	20,37	20,29	20,34	20,38	20,27	20,28	20,36	20,39	20,41	20,28	20,27	20,19	20,16	20,27	20,24	20,26	20,25	20,35	20,33	20,37	20,35	20,32	20,33	20,36	20,20	20,10	20,26	20,35	20,21	20,18	20,19	20,26	20,28	20,32	20,28	20,29	20,30	20,27	20,26	20,28	20,28	20,28	20,26	20,27	20,21	20,25	20,18	20,10	20,23	20,32	20,35	20,38	
20,31	20,23	20,26	20,24	20,25	20,24	20,31	20,26	20,27	20,23	20,27	20,36	20,33	20,37	20,31	20,24	20,15	20,30	20,34	20,27	20,34	20,33	20,25	20,36	20,36	20,33	20,35	20,46	20,41	20,38	20,32	20,36	20,40	20,31	20,27	20,36	20,43	20,36	20,41	20,37	20,35	20,28	20,33	20,33	20,33	20,37	20,40	20,35	20,32	20,39	20,45	20,40	20,45	20,47	20,46	20,29	20,32	20,37	20,35	20,35	20,38	20,41	20,41	20,41	20,33	20,43	20,44	20,33	20,39	20,34	20,39	20,39	20,38	20,48	20,41	20,40	20,40	20,46	20,40	20,43	20,46	20,35	20,31	20,28	20,26	20,32	20,29	20,40	20,31	20,36	20,37	20,34	20,35	20,39	20,32	20,36	20,43	20,45	20,48	20,40	20,44	20,38	20,41	20,41	20,40	20,41	20,36	20,32	20,41	20,39	20,38	20,29	20,30	20,27	20,32	20,40	20,45	20,39	20,37	20,48	20,45	20,42	20,45	20,50	20,40	20,38	20,37	20,50	20,37	20,35	20,41	20,35	20,39	20,39	20,48	20,51	20,45	20,38	20,39	20,41	20,41	20,43	20,49	20,39	20,39	20,39	20,47	20,40	20,34	20,41	20,44	20,46	20,43	20,43	20,53	20,44	20,32	20,34	20,36	20,45	20,43	20,36	20,39	20,44	20,40	20,38	20,41	20,47	20,46	20,37	20,34	20,39	20,34	20,45	20,46	20,49	20,41	20,40	20,45	20,44	20,42	20,35	20,41	20,32	20,44	20,45	20,33	20,38	20,40	20,38	20,35	20,47	20,45	20,37	20,41	20,46	20,49	20,40	20,44	20,42	20,36	20,41	20,52	20,56	20,45	20,42	20,50	20,43	20,37	20,46	20,39	20,44	20,39	20,46	20,47	20,52	20,53	20,51	20,53	20,47	20,49	20,40	20,42	20,42	20,38	20,38	20,39	20,44	20,51	20,55	20,47	20,45	20,44	20,46	20,45	20,43	20,42	20,52	20,54	20,49	20,46	20,48	20,41	20,39	20,45	20,51	20,50	20,42	20,50	20,49	20,48	20,45	20,36	20,42	20,46	20,50	20,43	20,54	20,53	20,50	20,48	20,46	20,48	20,60	20,57	20,52	20,45	20,37	20,44	20,48	20,46	20,47	20,44	20,46	20,52	20,48	20,45	20,42	20,45	20,44	20,36	20,43	20,44	20,44	20,42	20,49	20,54	20,45	20,47	20,45	20,45	20,51	20,52	20,40	20,42	20,40	20,44	20,46	20,46	20,45	20,47	20,46	20,47	20,48	20,45	20,41	20,44	20,53	20,45	20,45	20,44	20,52	20,53	20,47	20,47	20,47	20,46	20,42	20,39	20,47	20,49	20,54	20,46	20,43	20,49	20,57	20,50	20,47	20,52	20,51	20,48	20,45	20,48	20,45	20,49	20,48	20,43	20,48	20,42	20,42	20,45	20,53	20,39	20,49	20,46	20,44	20,47	20,48	20,51	20,52	20,46	20,43	20,52	20,43	20,40	20,49	20,48	20,52	20,47	20,47	20,50	20,50	20,46	20,38	20,39	20,42	20,41	20,52	20,51	20,40	20,45	20,47	20,39	20,35	20,34	20,39	20,44	20,51	20,50	20,36	20,35	20,48	20,48	20,40	20,46	20,42	20,39	20,41	20,49	20,43	20,42	20,42	20,36	20,41	20,52	20,56	20,46	20,46	20,44	20,43	20,47	20,43	20,41	20,37	20,35	20,43	20,37	20,36	20,41	20,36	20,39	20,47	20,46	20,41	20,32	20,34	20,42	20,44	20,46	20,37	20,42	20,39	20,47	20,48	20,46	20,46	20,42	20,44	20,37	20,35	20,40	20,40	20,44	20,44	20,42	20,43	20,44	20,33	20,33	20,38	20,36	20,43	20,43	20,42	20,47	20,38	20,41	20,39	20,34	20,30	20,32	20,38	20,39	20,36	20,46	20,42	20,34	20,50	20,43	20,36	20,39	20,34	20,42	20,38	20,35	20,42	20,36	20,39	20,38	20,43	20,48	20,41	20,45	20,37	20,35	20,36	20,40	20,31	20,31	20,39	20,41	20,37	20,40	20,45	20,44	20,37	20,36	20,31	20,41	20,49	20,30	20,27	20,34	20,31	20,38	20,34	20,21	20,31	20,35	20,39	20,46	20,41	20,32	20,34	20,33	20,32	20,36	20,30	20,29	20,38	20,36	20,41	20,40	20,31	20,39	20,50	20,38	20,36	20,34	20,38	20,37	20,35	20,29	20,33	20,37	20,36	20,37	20,32	20,37	20,31	20,32	20,36	20,40	20,34	20,34	20,32	20,42	20,39	20,33	20,35	20,38	20,36	20,35	20,36	20,34	20,35	20,37	20,36	20,35	20,30	20,31	20,40	20,35	20,35	20,35	20,30	20,35	20,44	20,35	20,25	20,22	20,30	20,36	20,30	20,27	20,33	20,35	20,36	20,36	20,35	20,36	20,29	20,30	20,37	20,30	20,36	20,40	20,31	20,34	20,31	20,29	20,39	20,36	20,31	20,34	20,31	20,31	20,26	20,35	20,37	20,36	20,35	20,23	20,26	20,31	20,37	20,37	20,38	20,27	20,25	20,18	20,15	20,27	20,28	20,21	20,20	20,35	20,36	20,28	20,27	20,38	20,38	20,26	20,18	20,30	20,41	20,27	20,21	20,29	20,31	20,27	20,29	20,27	20,36	20,30	20,18	20,20	20,16	20,21	20,30	20,30	20,30	20,34	20,26	20,27	20,22	20,20	20,25	20,27	20,27	
20,33	20,29	20,25	20,29	20,24	20,24	20,29	20,24	20,24	20,26	20,29	20,23	20,28	20,29	20,23	20,24	20,17	20,24	20,32	20,40	20,36	20,29	20,24	20,32	20,32	20,31	20,30	20,27	20,31	20,33	20,32	20,35	20,46	20,34	20,20	20,26	20,35	20,39	20,51	20,54	20,34	20,24	20,34	20,32	20,36	20,41	20,48	20,41	20,46	20,48	20,48	20,48	20,44	20,47	20,49	20,38	20,37	20,28	20,20	20,28	20,29	20,46	20,38	20,36	20,27	20,33	20,44	20,40	20,41	20,43	20,40	20,38	20,43	20,42	20,40	20,29	20,30	20,46	20,40	20,36	20,42	20,41	20,35	20,30	20,30	20,30	20,32	20,33	20,25	20,38	20,38	20,27	20,28	20,36	20,41	20,40	20,44	20,45	20,43	20,36	20,46	20,44	20,38	20,40	20,44	20,41	20,36	20,37	20,45	20,41	20,43	20,36	20,34	20,44	20,51	20,53	20,53	20,37	20,32	20,40	20,53	20,47	20,39	20,38	20,37	20,45	20,33	20,38	20,38	20,34	20,40	20,32	20,37	20,36	20,43	20,40	20,44	20,36	20,40	20,38	20,38	20,44	20,57	20,50	20,41	20,41	20,42	20,43	20,36	20,40	20,46	20,44	20,43	20,45	20,47	20,40	20,32	20,31	20,37	20,41	20,40	20,37	20,36	20,40	20,41	20,41	20,39	20,36	20,40	20,38	20,37	20,43	20,36	20,37	20,40	20,47	20,43	20,38	20,39	20,41	20,44	20,43	20,39	20,43	20,45	20,41	20,35	20,41	20,42	20,43	20,41	20,41	20,46	20,40	20,40	20,47	20,45	20,35	20,41	20,45	20,39	20,41	20,46	20,45	20,42	20,43	20,44	20,42	20,39	20,38	20,41	20,48	20,39	20,47	20,51	20,52	20,48	20,48	20,49	20,41	20,43	20,40	20,38	20,43	20,41	20,43	20,41	20,46	20,51	20,52	20,39	20,43	20,43	20,49	20,44	20,45	20,40	20,48	20,51	20,43	20,45	20,46	20,40	20,36	20,39	20,42	20,53	20,44	20,47	20,56	20,52	20,45	20,39	20,49	20,51	20,43	20,45	20,46	20,46	20,37	20,48	20,52	20,58	20,65	20,54	20,51	20,43	20,39	20,49	20,53	20,43	20,43	20,49	20,51	20,51	20,48	20,49	20,47	20,49	20,48	20,44	20,38	20,44	20,54	20,44	20,44	20,50	20,52	20,50	20,49	20,42	20,44	20,51	20,50	20,45	20,44	20,49	20,52	20,52	20,45	20,45	20,46	20,47	20,47	20,45	20,42	20,44	20,48	20,42	20,43	20,46	20,51	20,53	20,50	20,40	20,40	20,45	20,45	20,51	20,46	20,46	20,50	20,48	20,40	20,44	20,57	20,48	20,44	20,56	20,50	20,48	20,47	20,48	20,47	20,41	20,42	20,41	20,45	20,46	20,50	20,49	20,48	20,43	20,50	20,54	20,48	20,46	20,47	20,47	20,51	20,48	20,47	20,53	20,48	20,43	20,41	20,42	20,48	20,46	20,53	20,55	20,53	20,41	20,38	20,42	20,38	20,37	20,42	20,44	20,45	20,47	20,48	20,45	20,36	20,34	20,38	20,44	20,56	20,46	20,41	20,37	20,46	20,52	20,41	20,45	20,46	20,38	20,42	20,52	20,48	20,41	20,42	20,39	20,39	20,51	20,54	20,49	20,48	20,45	20,41	20,46	20,40	20,42	20,42	20,35	20,41	20,42	20,37	20,35	20,38	20,42	20,52	20,53	20,42	20,40	20,39	20,34	20,46	20,49	20,45	20,48	20,46	20,48	20,42	20,38	20,47	20,48	20,41	20,38	20,37	20,44	20,44	20,47	20,42	20,44	20,45	20,44	20,40	20,40	20,41	20,34	20,36	20,40	20,37	20,45	20,40	20,37	20,43	20,44	20,31	20,32	20,36	20,41	20,34	20,38	20,42	20,29	20,39	20,44	20,42	20,49	20,37	20,40	20,44	20,35	20,35	20,33	20,40	20,35	20,41	20,46	20,43	20,41	20,33	20,39	20,46	20,35	20,38	20,35	20,36	20,38	20,33	20,33	20,42	20,38	20,38	20,34	20,34	20,45	20,46	20,34	20,29	20,36	20,40	20,40	20,30	20,27	20,31	20,33	20,29	20,32	20,41	20,35	20,27	20,28	20,31	20,33	20,33	20,34	20,36	20,35	20,41	20,43	20,28	20,33	20,43	20,37	20,35	20,36	20,36	20,33	20,35	20,30	20,34	20,42	20,44	20,43	20,31	20,32	20,26	20,25	20,31	20,37	20,39	20,40	20,36	20,40	20,32	20,24	20,36	20,42	20,43	20,37	20,32	20,29	20,36	20,39	20,29	20,28	20,30	20,31	20,32	20,34	20,29	20,29	20,36	20,33	20,33	20,34	20,30	20,21	20,28	20,38	20,34	20,33	20,33	20,32	20,38	20,28	20,35	20,38	20,26	20,32	20,44	20,29	20,31	20,40	20,42	20,29	20,22	20,26	20,32	20,38	20,35	20,26	20,33	20,37	20,39	20,34	20,26	20,31	20,29	20,27	20,27	20,28	20,35	20,33	20,36	20,31	20,27	20,23	20,18	20,22	20,26	20,28	20,22	20,29	20,25	20,30	20,26	20,31	20,29	20,29	20,21	20,23	20,39	20,23	20,29	20,27	20,28	20,27	20,24	20,26	20,20	20,26	20,22	20,14	20,18	20,22	20,25	20,25	20,25	20,18	20,23	20,21	20,25	20,32	20,25	20,26	20,27	
20,38	20,28	20,17	20,20	20,36	20,34	20,32	20,22	20,28	20,25	20,28	20,21	20,19	20,31	20,27	20,25	20,28	20,27	20,34	20,31	20,30	20,31	20,29	20,40	20,45	20,26	20,32	20,31	20,30	20,36	20,36	20,31	20,45	20,39	20,28	20,30	20,34	20,21	20,41	20,59	20,42	20,37	20,33	20,30	20,32	20,44	20,48	20,35	20,39	20,46	20,44	20,49	20,46	20,37	20,44	20,41	20,39	20,31	20,28	20,36	20,34	20,45	20,40	20,39	20,29	20,31	20,45	20,45	20,46	20,44	20,46	20,43	20,43	20,48	20,36	20,37	20,38	20,44	20,37	20,48	20,37	20,34	20,36	20,31	20,38	20,39	20,36	20,38	20,37	20,47	20,42	20,26	20,34	20,38	20,40	20,36	20,41	20,45	20,38	20,33	20,38	20,49	20,46	20,37	20,46	20,41	20,43	20,43	20,51	20,43	20,45	20,42	20,32	20,47	20,61	20,58	20,47	20,32	20,34	20,36	20,44	20,52	20,46	20,39	20,32	20,46	20,37	20,32	20,39	20,46	20,43	20,35	20,36	20,40	20,35	20,33	20,31	20,37	20,41	20,49	20,35	20,35	20,49	20,44	20,37	20,35	20,37	20,42	20,38	20,39	20,44	20,41	20,31	20,34	20,38	20,40	20,35	20,38	20,42	20,41	20,34	20,31	20,39	20,38	20,38	20,41	20,41	20,29	20,33	20,41	20,39	20,41	20,40	20,38	20,39	20,45	20,48	20,43	20,40	20,38	20,40	20,44	20,42	20,37	20,49	20,38	20,43	20,48	20,40	20,41	20,42	20,40	20,40	20,37	20,39	20,49	20,44	20,38	20,38	20,44	20,42	20,46	20,41	20,47	20,50	20,40	20,41	20,39	20,37	20,38	20,46	20,45	20,41	20,40	20,49	20,54	20,51	20,44	20,41	20,47	20,44	20,45	20,43	20,43	20,38	20,41	20,49	20,53	20,51	20,46	20,39	20,44	20,39	20,39	20,39	20,43	20,49	20,46	20,51	20,45	20,46	20,44	20,46	20,48	20,46	20,45	20,47	20,45	20,48	20,59	20,53	20,44	20,44	20,44	20,44	20,45	20,44	20,51	20,49	20,41	20,48	20,54	20,56	20,64	20,51	20,54	20,46	20,45	20,54	20,51	20,50	20,44	20,45	20,50	20,55	20,53	20,52	20,41	20,41	20,47	20,47	20,45	20,39	20,47	20,56	20,50	20,53	20,52	20,54	20,51	20,38	20,45	20,45	20,42	20,47	20,46	20,49	20,47	20,50	20,49	20,46	20,47	20,42	20,51	20,51	20,45	20,49	20,47	20,43	20,47	20,49	20,44	20,47	20,46	20,48	20,42	20,43	20,47	20,57	20,49	20,49	20,44	20,51	20,50	20,41	20,53	20,48	20,43	20,46	20,51	20,46	20,41	20,35	20,51	20,48	20,46	20,45	20,46	20,47	20,50	20,50	20,53	20,45	20,48	20,54	20,50	20,48	20,47	20,49	20,47	20,43	20,50	20,53	20,52	20,53	20,47	20,50	20,55	20,51	20,55	20,52	20,50	20,49	20,46	20,45	20,45	20,40	20,45	20,49	20,53	20,54	20,50	20,52	20,45	20,34	20,34	20,43	20,53	20,44	20,38	20,40	20,41	20,52	20,50	20,49	20,50	20,46	20,43	20,53	20,51	20,46	20,43	20,38	20,35	20,48	20,48	20,43	20,49	20,50	20,44	20,47	20,54	20,43	20,47	20,42	20,40	20,42	20,46	20,40	20,30	20,40	20,50	20,49	20,49	20,47	20,41	20,37	20,41	20,42	20,35	20,39	20,40	20,43	20,42	20,38	20,38	20,41	20,44	20,39	20,43	20,46	20,41	20,41	20,46	20,43	20,40	20,42	20,43	20,46	20,45	20,44	20,40	20,36	20,40	20,42	20,45	20,41	20,48	20,45	20,45	20,43	20,48	20,46	20,45	20,45	20,37	20,34	20,41	20,43	20,36	20,34	20,39	20,53	20,44	20,32	20,26	20,30	20,41	20,39	20,38	20,39	20,38	20,43	20,39	20,40	20,43	20,45	20,44	20,42	20,44	20,41	20,38	20,31	20,49	20,39	20,34	20,38	20,44	20,48	20,38	20,31	20,26	20,33	20,34	20,34	20,29	20,29	20,31	20,29	20,38	20,38	20,36	20,36	20,29	20,30	20,25	20,34	20,40	20,41	20,43	20,35	20,42	20,47	20,28	20,36	20,48	20,42	20,36	20,38	20,44	20,31	20,31	20,30	20,38	20,36	20,37	20,33	20,31	20,34	20,31	20,23	20,33	20,41	20,40	20,38	20,36	20,37	20,31	20,27	20,33	20,40	20,45	20,40	20,38	20,32	20,41	20,45	20,42	20,32	20,24	20,27	20,36	20,37	20,33	20,26	20,28	20,35	20,32	20,34	20,29	20,21	20,18	20,26	20,33	20,27	20,38	20,41	20,42	20,26	20,28	20,27	20,28	20,25	20,31	20,24	20,25	20,43	20,41	20,40	20,29	20,23	20,33	20,41	20,36	20,32	20,27	20,29	20,34	20,31	20,26	20,32	20,37	20,34	20,38	20,34	20,42	20,35	20,33	20,31	20,33	20,18	20,07	20,18	20,34	20,41	20,33	20,24	20,31	20,38	20,36	20,31	20,21	20,16	20,16	20,20	20,34	20,22	20,12	20,28	20,27	20,33	20,25	20,20	20,25	20,25	20,26	20,15	20,28	20,28	20,28	20,20	20,17	20,14	20,11	20,17	20,26	20,25	20,31	20,28	20,29	
20,39	20,31	20,15	20,22	20,31	20,30	20,30	20,24	20,28	20,29	20,29	20,25	20,18	20,29	20,28	20,22	20,26	20,27	20,30	20,32	20,21	20,17	20,33	20,37	20,45	20,30	20,27	20,38	20,35	20,29	20,31	20,29	20,35	20,35	20,35	20,42	20,41	20,32	20,42	20,48	20,38	20,34	20,39	20,29	20,24	20,34	20,40	20,43	20,45	20,47	20,36	20,29	20,45	20,49	20,42	20,35	20,37	20,32	20,35	20,41	20,32	20,43	20,42	20,31	20,31	20,36	20,40	20,40	20,41	20,38	20,52	20,51	20,37	20,45	20,47	20,40	20,40	20,44	20,38	20,40	20,42	20,34	20,29	20,34	20,32	20,34	20,37	20,33	20,35	20,51	20,42	20,28	20,36	20,39	20,39	20,36	20,40	20,48	20,40	20,37	20,33	20,41	20,49	20,43	20,40	20,44	20,40	20,40	20,44	20,43	20,29	20,33	20,36	20,46	20,54	20,55	20,42	20,40	20,40	20,38	20,44	20,54	20,53	20,45	20,41	20,41	20,43	20,41	20,35	20,42	20,47	20,43	20,35	20,42	20,44	20,36	20,34	20,35	20,36	20,46	20,41	20,42	20,45	20,40	20,43	20,41	20,34	20,44	20,36	20,36	20,43	20,37	20,31	20,24	20,38	20,45	20,36	20,37	20,37	20,37	20,43	20,43	20,37	20,40	20,46	20,36	20,44	20,44	20,41	20,45	20,39	20,42	20,41	20,39	20,42	20,44	20,33	20,41	20,40	20,33	20,41	20,45	20,43	20,37	20,41	20,42	20,43	20,45	20,46	20,40	20,29	20,38	20,45	20,35	20,38	20,50	20,47	20,44	20,46	20,40	20,46	20,53	20,50	20,49	20,46	20,44	20,47	20,39	20,40	20,46	20,48	20,41	20,36	20,39	20,40	20,48	20,46	20,47	20,44	20,44	20,47	20,42	20,43	20,47	20,44	20,39	20,45	20,45	20,41	20,50	20,46	20,47	20,47	20,41	20,41	20,45	20,48	20,50	20,51	20,56	20,48	20,47	20,43	20,46	20,45	20,46	20,45	20,42	20,40	20,53	20,49	20,41	20,39	20,43	20,41	20,44	20,41	20,47	20,52	20,49	20,50	20,50	20,52	20,54	20,49	20,49	20,44	20,44	20,52	20,50	20,55	20,57	20,45	20,39	20,53	20,42	20,48	20,47	20,45	20,45	20,47	20,47	20,48	20,41	20,50	20,52	20,43	20,49	20,49	20,47	20,37	20,47	20,43	20,32	20,38	20,42	20,48	20,48	20,50	20,51	20,43	20,46	20,47	20,53	20,54	20,48	20,46	20,42	20,54	20,59	20,59	20,48	20,45	20,48	20,48	20,48	20,45	20,47	20,49	20,49	20,49	20,43	20,43	20,50	20,54	20,57	20,51	20,47	20,44	20,50	20,47	20,48	20,35	20,50	20,50	20,47	20,49	20,52	20,53	20,45	20,44	20,50	20,46	20,46	20,52	20,54	20,53	20,53	20,50	20,52	20,51	20,55	20,55	20,52	20,48	20,47	20,55	20,53	20,49	20,47	20,45	20,49	20,46	20,43	20,51	20,51	20,46	20,50	20,57	20,51	20,54	20,58	20,52	20,45	20,36	20,32	20,45	20,48	20,46	20,40	20,39	20,47	20,50	20,47	20,48	20,40	20,39	20,41	20,42	20,48	20,43	20,43	20,39	20,36	20,46	20,44	20,39	20,48	20,47	20,42	20,41	20,44	20,48	20,40	20,39	20,37	20,36	20,40	20,42	20,40	20,45	20,54	20,46	20,49	20,47	20,50	20,43	20,43	20,33	20,26	20,36	20,47	20,52	20,41	20,44	20,45	20,39	20,42	20,42	20,38	20,41	20,35	20,34	20,37	20,40	20,42	20,39	20,39	20,39	20,39	20,45	20,47	20,43	20,46	20,46	20,40	20,36	20,42	20,47	20,46	20,45	20,48	20,47	20,37	20,42	20,42	20,45	20,46	20,45	20,41	20,40	20,37	20,53	20,39	20,35	20,37	20,36	20,45	20,42	20,38	20,44	20,41	20,44	20,37	20,37	20,42	20,38	20,40	20,36	20,36	20,37	20,42	20,36	20,35	20,37	20,31	20,37	20,39	20,38	20,34	20,37	20,29	20,32	20,37	20,31	20,32	20,32	20,27	20,31	20,39	20,42	20,34	20,36	20,34	20,26	20,22	20,32	20,37	20,35	20,40	20,34	20,36	20,40	20,29	20,31	20,38	20,39	20,36	20,35	20,41	20,41	20,35	20,35	20,35	20,35	20,36	20,31	20,30	20,42	20,33	20,25	20,34	20,42	20,38	20,33	20,32	20,41	20,36	20,38	20,36	20,39	20,40	20,41	20,40	20,37	20,37	20,42	20,31	20,27	20,24	20,28	20,34	20,40	20,34	20,31	20,27	20,31	20,41	20,40	20,27	20,21	20,24	20,32	20,35	20,24	20,27	20,34	20,39	20,24	20,27	20,27	20,23	20,35	20,29	20,29	20,28	20,33	20,36	20,39	20,33	20,33	20,34	20,32	20,38	20,30	20,26	20,28	20,31	20,30	20,29	20,38	20,36	20,29	20,32	20,36	20,35	20,32	20,24	20,29	20,32	20,16	20,13	20,20	20,28	20,42	20,35	20,30	20,27	20,39	20,31	20,29	20,26	20,20	20,24	20,30	20,31	20,11	20,12	20,20	20,29	20,28	20,23	20,32	20,21	20,16	20,23	20,09	20,23	20,25	20,29	20,30	20,26	20,20	20,25	20,28	20,29	20,27	20,25	20,29	20,30	
20,24	20,19	20,22	20,29	20,32	20,31	20,32	20,23	20,27	20,40	20,42	20,33	20,27	20,32	20,28	20,29	20,29	20,19	20,34	20,42	20,27	20,23	20,19	20,30	20,42	20,34	20,27	20,34	20,40	20,37	20,30	20,25	20,33	20,25	20,37	20,38	20,41	20,41	20,40	20,52	20,47	20,45	20,42	20,28	20,34	20,37	20,36	20,32	20,43	20,45	20,51	20,46	20,46	20,48	20,41	20,39	20,37	20,35	20,39	20,41	20,40	20,33	20,38	20,36	20,40	20,31	20,37	20,44	20,40	20,35	20,46	20,58	20,39	20,42	20,46	20,40	20,38	20,44	20,42	20,46	20,38	20,35	20,30	20,29	20,34	20,29	20,28	20,29	20,36	20,49	20,45	20,26	20,31	20,34	20,35	20,39	20,44	20,45	20,45	20,45	20,46	20,38	20,38	20,43	20,36	20,41	20,46	20,39	20,54	20,51	20,37	20,34	20,47	20,41	20,50	20,52	20,46	20,43	20,47	20,39	20,40	20,47	20,53	20,42	20,38	20,39	20,40	20,39	20,37	20,36	20,45	20,47	20,45	20,35	20,45	20,45	20,43	20,37	20,42	20,46	20,45	20,47	20,45	20,42	20,45	20,46	20,45	20,50	20,41	20,35	20,37	20,34	20,38	20,38	20,40	20,41	20,40	20,38	20,38	20,44	20,39	20,48	20,45	20,38	20,33	20,40	20,39	20,50	20,43	20,42	20,40	20,42	20,47	20,44	20,48	20,49	20,35	20,37	20,36	20,37	20,41	20,44	20,47	20,41	20,40	20,54	20,47	20,44	20,46	20,51	20,39	20,45	20,47	20,39	20,38	20,45	20,47	20,46	20,48	20,44	20,43	20,49	20,51	20,46	20,49	20,47	20,48	20,42	20,42	20,48	20,53	20,57	20,48	20,42	20,47	20,47	20,50	20,42	20,46	20,44	20,46	20,44	20,41	20,42	20,44	20,38	20,40	20,51	20,53	20,61	20,54	20,52	20,53	20,48	20,37	20,42	20,51	20,51	20,46	20,51	20,59	20,45	20,51	20,49	20,46	20,43	20,45	20,52	20,43	20,43	20,46	20,43	20,46	20,54	20,53	20,40	20,41	20,50	20,45	20,45	20,45	20,50	20,55	20,57	20,49	20,51	20,48	20,44	20,47	20,49	20,55	20,57	20,50	20,43	20,51	20,45	20,42	20,48	20,52	20,48	20,41	20,45	20,51	20,50	20,49	20,55	20,47	20,49	20,48	20,45	20,47	20,51	20,52	20,41	20,39	20,42	20,47	20,44	20,50	20,48	20,45	20,46	20,47	20,45	20,49	20,51	20,50	20,50	20,56	20,59	20,61	20,44	20,40	20,52	20,52	20,48	20,51	20,52	20,49	20,46	20,48	20,53	20,47	20,42	20,51	20,54	20,46	20,53	20,59	20,42	20,49	20,52	20,42	20,42	20,47	20,50	20,48	20,49	20,53	20,48	20,53	20,58	20,46	20,52	20,47	20,50	20,60	20,53	20,48	20,52	20,52	20,58	20,62	20,50	20,43	20,45	20,48	20,57	20,50	20,48	20,44	20,47	20,49	20,40	20,42	20,52	20,54	20,50	20,53	20,53	20,50	20,58	20,48	20,43	20,42	20,35	20,45	20,42	20,46	20,44	20,41	20,48	20,51	20,44	20,46	20,34	20,40	20,47	20,41	20,40	20,40	20,42	20,45	20,36	20,38	20,49	20,40	20,48	20,54	20,41	20,42	20,38	20,45	20,41	20,41	20,45	20,44	20,37	20,41	20,41	20,47	20,50	20,50	20,50	20,43	20,45	20,43	20,40	20,37	20,32	20,47	20,48	20,47	20,41	20,44	20,61	20,51	20,45	20,46	20,41	20,43	20,41	20,41	20,41	20,37	20,46	20,44	20,35	20,42	20,48	20,45	20,48	20,48	20,49	20,52	20,39	20,35	20,38	20,45	20,41	20,51	20,44	20,46	20,38	20,39	20,44	20,48	20,45	20,40	20,43	20,42	20,32	20,43	20,49	20,41	20,40	20,38	20,42	20,42	20,40	20,41	20,38	20,46	20,40	20,39	20,33	20,29	20,36	20,33	20,35	20,37	20,42	20,45	20,31	20,30	20,34	20,34	20,35	20,29	20,26	20,32	20,33	20,39	20,37	20,37	20,27	20,32	20,29	20,31	20,43	20,47	20,39	20,33	20,35	20,33	20,30	20,34	20,35	20,33	20,36	20,37	20,29	20,30	20,33	20,30	20,37	20,38	20,38	20,35	20,32	20,32	20,31	20,34	20,40	20,37	20,40	20,35	20,32	20,40	20,44	20,39	20,38	20,43	20,45	20,36	20,27	20,37	20,40	20,28	20,37	20,39	20,35	20,43	20,40	20,35	20,38	20,37	20,35	20,30	20,27	20,37	20,35	20,32	20,40	20,34	20,33	20,38	20,47	20,42	20,28	20,25	20,36	20,42	20,40	20,27	20,26	20,37	20,32	20,30	20,32	20,30	20,29	20,34	20,35	20,39	20,36	20,32	20,29	20,27	20,27	20,31	20,32	20,25	20,37	20,40	20,32	20,32	20,29	20,28	20,31	20,35	20,35	20,36	20,34	20,36	20,32	20,26	20,34	20,39	20,33	20,23	20,23	20,17	20,17	20,36	20,28	20,27	20,37	20,31	20,28	20,31	20,27	20,30	20,26	20,32	20,36	20,26	20,22	20,24	20,22	20,22	20,24	20,35	20,34	20,17	20,21	20,14	20,22	20,24	20,20	20,21	20,20	20,19	20,31	20,32	20,19	20,27	20,23	20,26	20,31	
20,15	20,36	20,31	20,32	20,38	20,32	20,23	20,23	20,19	20,23	20,30	20,31	20,37	20,30	20,34	20,32	20,35	20,30	20,34	20,39	20,33	20,29	20,28	20,32	20,43	20,41	20,27	20,26	20,39	20,46	20,46	20,41	20,35	20,28	20,32	20,37	20,38	20,36	20,36	20,40	20,43	20,40	20,43	20,29	20,38	20,42	20,46	20,36	20,42	20,46	20,44	20,52	20,49	20,42	20,30	20,27	20,42	20,39	20,42	20,42	20,36	20,36	20,24	20,33	20,37	20,34	20,38	20,51	20,50	20,49	20,39	20,46	20,40	20,35	20,41	20,32	20,38	20,47	20,47	20,49	20,30	20,31	20,37	20,28	20,30	20,39	20,33	20,30	20,36	20,44	20,45	20,35	20,33	20,30	20,35	20,37	20,40	20,39	20,37	20,40	20,44	20,33	20,43	20,42	20,43	20,42	20,42	20,41	20,52	20,53	20,47	20,43	20,45	20,46	20,48	20,51	20,43	20,45	20,40	20,36	20,36	20,37	20,48	20,39	20,31	20,37	20,43	20,40	20,42	20,44	20,39	20,41	20,45	20,46	20,46	20,47	20,42	20,40	20,45	20,45	20,40	20,46	20,43	20,46	20,40	20,40	20,45	20,52	20,48	20,35	20,39	20,32	20,32	20,39	20,45	20,42	20,39	20,41	20,37	20,41	20,32	20,40	20,46	20,44	20,41	20,44	20,43	20,44	20,50	20,50	20,47	20,44	20,38	20,42	20,57	20,51	20,41	20,46	20,46	20,35	20,41	20,42	20,40	20,43	20,46	20,47	20,48	20,44	20,48	20,51	20,46	20,49	20,49	20,42	20,48	20,44	20,50	20,43	20,42	20,48	20,53	20,42	20,39	20,41	20,48	20,50	20,45	20,41	20,48	20,49	20,44	20,50	20,52	20,53	20,49	20,55	20,56	20,46	20,43	20,45	20,50	20,45	20,44	20,41	20,45	20,45	20,41	20,53	20,52	20,61	20,56	20,48	20,49	20,46	20,40	20,40	20,48	20,48	20,45	20,53	20,52	20,49	20,47	20,49	20,45	20,49	20,47	20,55	20,52	20,50	20,51	20,47	20,43	20,44	20,51	20,48	20,48	20,53	20,55	20,47	20,43	20,47	20,54	20,52	20,51	20,55	20,53	20,48	20,46	20,47	20,53	20,57	20,52	20,50	20,51	20,48	20,44	20,52	20,53	20,46	20,41	20,51	20,52	20,50	20,52	20,49	20,50	20,44	20,49	20,54	20,51	20,53	20,51	20,46	20,42	20,46	20,41	20,43	20,48	20,50	20,48	20,56	20,49	20,43	20,46	20,53	20,52	20,53	20,50	20,53	20,55	20,47	20,41	20,52	20,49	20,48	20,55	20,50	20,51	20,47	20,47	20,49	20,47	20,47	20,40	20,52	20,48	20,43	20,50	20,50	20,58	20,62	20,46	20,40	20,47	20,53	20,50	20,51	20,54	20,47	20,53	20,59	20,48	20,48	20,54	20,50	20,55	20,58	20,49	20,52	20,50	20,49	20,58	20,45	20,39	20,42	20,47	20,54	20,51	20,47	20,52	20,50	20,49	20,51	20,50	20,54	20,50	20,50	20,54	20,47	20,44	20,53	20,47	20,46	20,44	20,36	20,44	20,43	20,44	20,46	20,46	20,50	20,51	20,51	20,53	20,44	20,39	20,42	20,46	20,41	20,46	20,47	20,45	20,45	20,48	20,48	20,45	20,53	20,57	20,50	20,48	20,49	20,48	20,45	20,43	20,46	20,49	20,43	20,46	20,50	20,41	20,45	20,43	20,46	20,45	20,45	20,40	20,37	20,34	20,38	20,50	20,48	20,43	20,34	20,39	20,56	20,55	20,49	20,43	20,40	20,44	20,44	20,46	20,52	20,46	20,49	20,47	20,39	20,42	20,50	20,46	20,51	20,47	20,42	20,43	20,37	20,32	20,37	20,47	20,41	20,39	20,40	20,40	20,39	20,40	20,48	20,43	20,43	20,46	20,47	20,40	20,37	20,43	20,50	20,45	20,40	20,39	20,41	20,39	20,40	20,44	20,37	20,38	20,43	20,38	20,40	20,37	20,44	20,42	20,44	20,45	20,45	20,41	20,32	20,32	20,36	20,30	20,33	20,40	20,36	20,38	20,35	20,45	20,32	20,31	20,36	20,33	20,34	20,31	20,35	20,41	20,36	20,34	20,36	20,34	20,31	20,27	20,33	20,38	20,39	20,43	20,35	20,27	20,35	20,36	20,40	20,38	20,42	20,42	20,29	20,30	20,29	20,39	20,38	20,34	20,33	20,34	20,32	20,46	20,42	20,36	20,39	20,45	20,44	20,37	20,31	20,31	20,37	20,33	20,32	20,37	20,27	20,35	20,40	20,37	20,37	20,38	20,33	20,37	20,25	20,33	20,38	20,35	20,34	20,33	20,33	20,30	20,33	20,34	20,35	20,27	20,33	20,44	20,45	20,41	20,33	20,39	20,38	20,27	20,32	20,23	20,25	20,29	20,27	20,34	20,32	20,33	20,32	20,22	20,25	20,35	20,34	20,21	20,34	20,43	20,40	20,36	20,32	20,34	20,31	20,32	20,35	20,28	20,28	20,35	20,35	20,27	20,27	20,38	20,32	20,26	20,27	20,29	20,17	20,26	20,34	20,30	20,40	20,28	20,26	20,35	20,31	20,27	20,28	20,26	20,27	20,29	20,28	20,30	20,29	20,25	20,23	20,38	20,33	20,28	20,17	20,14	20,20	20,30	20,20	20,27	20,20	20,21	20,26	20,29	20,31	20,30	20,33	20,31	20,27	
20,20	20,21	20,23	20,32	20,43	20,32	20,30	20,29	20,18	20,16	20,29	20,25	20,23	20,31	20,33	20,43	20,40	20,35	20,42	20,43	20,28	20,30	20,36	20,40	20,42	20,37	20,35	20,31	20,30	20,52	20,51	20,37	20,41	20,33	20,32	20,29	20,33	20,36	20,45	20,40	20,36	20,36	20,39	20,38	20,41	20,38	20,46	20,42	20,35	20,53	20,40	20,38	20,46	20,42	20,49	20,35	20,39	20,41	20,39	20,41	20,37	20,50	20,34	20,26	20,42	20,35	20,40	20,47	20,51	20,45	20,40	20,41	20,38	20,36	20,34	20,37	20,36	20,42	20,47	20,49	20,30	20,31	20,36	20,39	20,41	20,34	20,42	20,44	20,37	20,38	20,38	20,37	20,35	20,31	20,33	20,43	20,45	20,40	20,40	20,34	20,39	20,38	20,40	20,51	20,43	20,38	20,41	20,41	20,50	20,46	20,35	20,44	20,35	20,41	20,42	20,51	20,42	20,36	20,43	20,35	20,36	20,45	20,44	20,44	20,41	20,47	20,43	20,42	20,39	20,47	20,38	20,31	20,37	20,40	20,45	20,44	20,37	20,43	20,42	20,45	20,44	20,44	20,49	20,48	20,38	20,36	20,40	20,40	20,40	20,40	20,42	20,44	20,33	20,46	20,53	20,39	20,32	20,38	20,48	20,50	20,35	20,32	20,46	20,51	20,50	20,42	20,41	20,50	20,43	20,44	20,43	20,45	20,46	20,44	20,54	20,50	20,40	20,44	20,48	20,39	20,40	20,40	20,32	20,38	20,52	20,48	20,41	20,46	20,44	20,41	20,46	20,48	20,52	20,50	20,47	20,50	20,49	20,50	20,46	20,50	20,55	20,49	20,39	20,46	20,48	20,51	20,44	20,37	20,45	20,55	20,47	20,47	20,53	20,50	20,42	20,44	20,50	20,51	20,47	20,43	20,50	20,38	20,35	20,48	20,46	20,53	20,50	20,54	20,50	20,50	20,51	20,46	20,52	20,51	20,44	20,40	20,48	20,46	20,46	20,50	20,51	20,49	20,53	20,52	20,48	20,46	20,44	20,48	20,49	20,48	20,56	20,51	20,40	20,42	20,52	20,51	20,51	20,59	20,57	20,47	20,44	20,48	20,53	20,50	20,49	20,57	20,49	20,42	20,49	20,51	20,47	20,51	20,51	20,47	20,52	20,49	20,41	20,48	20,52	20,53	20,46	20,46	20,56	20,54	20,50	20,43	20,54	20,43	20,45	20,51	20,52	20,53	20,50	20,48	20,52	20,58	20,53	20,47	20,52	20,53	20,53	20,56	20,54	20,53	20,53	20,47	20,50	20,57	20,40	20,55	20,64	20,51	20,47	20,53	20,48	20,48	20,56	20,50	20,52	20,45	20,41	20,49	20,48	20,46	20,45	20,53	20,52	20,42	20,47	20,50	20,48	20,61	20,54	20,50	20,54	20,54	20,52	20,57	20,58	20,56	20,54	20,60	20,48	20,47	20,48	20,53	20,49	20,50	20,47	20,45	20,53	20,41	20,51	20,52	20,40	20,40	20,53	20,57	20,52	20,52	20,57	20,55	20,49	20,47	20,44	20,45	20,48	20,49	20,54	20,47	20,38	20,44	20,48	20,48	20,41	20,38	20,43	20,45	20,46	20,47	20,49	20,53	20,54	20,57	20,60	20,49	20,42	20,42	20,46	20,52	20,53	20,54	20,46	20,47	20,44	20,47	20,53	20,53	20,45	20,41	20,48	20,50	20,52	20,45	20,41	20,45	20,43	20,47	20,51	20,51	20,48	20,53	20,50	20,44	20,46	20,49	20,43	20,43	20,41	20,40	20,43	20,39	20,38	20,39	20,44	20,50	20,48	20,46	20,44	20,43	20,47	20,45	20,50	20,51	20,50	20,46	20,43	20,32	20,41	20,41	20,48	20,54	20,45	20,41	20,37	20,30	20,33	20,39	20,47	20,48	20,45	20,42	20,44	20,37	20,36	20,40	20,41	20,43	20,48	20,38	20,42	20,38	20,48	20,49	20,38	20,38	20,33	20,34	20,41	20,47	20,43	20,43	20,35	20,43	20,46	20,39	20,41	20,40	20,39	20,37	20,34	20,37	20,42	20,33	20,36	20,34	20,32	20,36	20,43	20,39	20,37	20,33	20,39	20,33	20,33	20,38	20,43	20,35	20,35	20,40	20,40	20,32	20,33	20,35	20,39	20,21	20,24	20,32	20,42	20,44	20,46	20,36	20,35	20,36	20,35	20,38	20,37	20,36	20,41	20,30	20,32	20,29	20,32	20,38	20,34	20,36	20,30	20,37	20,52	20,41	20,33	20,35	20,32	20,38	20,37	20,32	20,30	20,33	20,39	20,45	20,44	20,27	20,32	20,37	20,31	20,37	20,42	20,38	20,30	20,25	20,27	20,35	20,36	20,31	20,34	20,32	20,25	20,25	20,34	20,39	20,35	20,34	20,39	20,36	20,37	20,35	20,33	20,30	20,27	20,23	20,26	20,32	20,33	20,25	20,31	20,37	20,38	20,36	20,30	20,20	20,25	20,29	20,22	20,26	20,41	20,40	20,36	20,35	20,32	20,30	20,31	20,31	20,21	20,23	20,30	20,38	20,31	20,35	20,25	20,24	20,28	20,39	20,31	20,20	20,23	20,36	20,33	20,38	20,31	20,25	20,32	20,25	20,25	20,17	20,26	20,25	20,19	20,23	20,20	20,34	20,38	20,31	20,26	20,18	20,27	20,25	20,18	20,21	20,25	20,22	20,22	20,29	20,21	20,26	20,25	20,29	20,27	20,28	20,30	20,25	
20,26	20,23	20,16	20,29	20,37	20,28	20,33	20,21	20,22	20,18	20,31	20,21	20,20	20,33	20,28	20,36	20,33	20,28	20,37	20,39	20,28	20,28	20,28	20,33	20,36	20,29	20,23	20,30	20,27	20,42	20,42	20,29	20,29	20,39	20,31	20,31	20,28	20,29	20,42	20,40	20,37	20,32	20,37	20,39	20,42	20,39	20,44	20,44	20,43	20,47	20,43	20,35	20,41	20,44	20,45	20,44	20,42	20,52	20,42	20,36	20,36	20,43	20,40	20,36	20,35	20,38	20,40	20,41	20,46	20,35	20,29	20,39	20,38	20,39	20,41	20,32	20,40	20,43	20,51	20,49	20,39	20,31	20,33	20,40	20,45	20,34	20,37	20,39	20,39	20,46	20,40	20,36	20,36	20,34	20,37	20,50	20,50	20,49	20,38	20,42	20,43	20,40	20,43	20,48	20,50	20,40	20,34	20,38	20,41	20,46	20,43	20,42	20,38	20,40	20,43	20,45	20,42	20,37	20,44	20,45	20,40	20,46	20,45	20,40	20,39	20,45	20,43	20,43	20,41	20,40	20,44	20,35	20,43	20,44	20,45	20,42	20,38	20,45	20,41	20,49	20,48	20,47	20,49	20,49	20,44	20,40	20,42	20,51	20,51	20,37	20,30	20,47	20,50	20,47	20,55	20,44	20,35	20,40	20,51	20,49	20,43	20,41	20,48	20,50	20,49	20,47	20,40	20,47	20,46	20,35	20,34	20,35	20,47	20,51	20,47	20,49	20,41	20,46	20,49	20,42	20,47	20,45	20,43	20,44	20,48	20,41	20,42	20,42	20,36	20,41	20,45	20,51	20,51	20,49	20,39	20,44	20,51	20,44	20,46	20,56	20,56	20,52	20,51	20,58	20,52	20,56	20,51	20,38	20,43	20,51	20,51	20,58	20,53	20,54	20,41	20,46	20,49	20,47	20,47	20,48	20,51	20,52	20,45	20,57	20,52	20,48	20,52	20,50	20,46	20,44	20,44	20,48	20,48	20,48	20,47	20,40	20,40	20,41	20,46	20,53	20,49	20,44	20,42	20,49	20,52	20,55	20,45	20,42	20,46	20,46	20,46	20,49	20,47	20,50	20,53	20,46	20,54	20,65	20,64	20,51	20,43	20,47	20,55	20,56	20,51	20,50	20,44	20,40	20,47	20,55	20,50	20,50	20,55	20,44	20,52	20,43	20,41	20,49	20,55	20,54	20,46	20,38	20,46	20,59	20,54	20,47	20,52	20,51	20,47	20,52	20,50	20,52	20,55	20,52	20,50	20,52	20,50	20,49	20,55	20,56	20,47	20,52	20,54	20,58	20,57	20,51	20,52	20,61	20,53	20,48	20,58	20,54	20,51	20,51	20,50	20,45	20,51	20,52	20,54	20,46	20,45	20,50	20,49	20,46	20,48	20,50	20,41	20,44	20,53	20,52	20,53	20,53	20,52	20,52	20,51	20,48	20,46	20,53	20,60	20,58	20,51	20,50	20,52	20,49	20,51	20,47	20,45	20,46	20,54	20,50	20,52	20,47	20,54	20,56	20,53	20,41	20,57	20,57	20,52	20,48	20,53	20,54	20,45	20,44	20,47	20,45	20,52	20,56	20,50	20,57	20,56	20,47	20,52	20,53	20,50	20,42	20,47	20,57	20,50	20,42	20,49	20,54	20,51	20,49	20,56	20,44	20,41	20,43	20,48	20,46	20,54	20,50	20,43	20,50	20,47	20,48	20,52	20,55	20,45	20,44	20,46	20,41	20,45	20,46	20,45	20,43	20,42	20,42	20,53	20,47	20,47	20,53	20,54	20,51	20,47	20,44	20,44	20,47	20,54	20,44	20,44	20,39	20,41	20,41	20,43	20,44	20,44	20,47	20,40	20,40	20,43	20,36	20,43	20,47	20,52	20,48	20,49	20,42	20,39	20,43	20,43	20,51	20,40	20,41	20,43	20,39	20,39	20,42	20,48	20,47	20,42	20,49	20,47	20,46	20,35	20,32	20,37	20,46	20,45	20,29	20,37	20,40	20,46	20,44	20,44	20,36	20,32	20,36	20,37	20,38	20,43	20,43	20,42	20,45	20,48	20,45	20,37	20,42	20,34	20,32	20,35	20,38	20,43	20,41	20,34	20,41	20,34	20,40	20,47	20,38	20,38	20,31	20,33	20,32	20,36	20,37	20,42	20,40	20,34	20,41	20,41	20,36	20,34	20,32	20,29	20,28	20,32	20,33	20,40	20,38	20,40	20,38	20,31	20,30	20,37	20,46	20,44	20,43	20,37	20,34	20,37	20,35	20,37	20,39	20,33	20,31	20,30	20,30	20,50	20,33	20,30	20,42	20,40	20,36	20,39	20,34	20,37	20,36	20,38	20,40	20,44	20,42	20,38	20,37	20,28	20,37	20,41	20,40	20,37	20,28	20,39	20,38	20,30	20,29	20,37	20,36	20,38	20,29	20,33	20,45	20,42	20,40	20,37	20,27	20,26	20,30	20,26	20,30	20,31	20,36	20,32	20,32	20,25	20,22	20,27	20,38	20,34	20,37	20,33	20,21	20,25	20,30	20,18	20,25	20,30	20,34	20,38	20,38	20,35	20,22	20,31	20,34	20,27	20,33	20,35	20,35	20,31	20,32	20,27	20,17	20,24	20,32	20,26	20,29	20,31	20,34	20,37	20,33	20,39	20,31	20,26	20,29	20,27	20,17	20,26	20,33	20,31	20,24	20,16	20,25	20,33	20,32	20,20	20,13	20,26	20,22	20,26	20,31	20,27	20,27	20,17	20,27	20,27	20,25	20,28	20,27	20,25	20,25	20,25	20,31	
20,25	20,24	20,21	20,22	20,21	20,16	20,24	20,28	20,27	20,26	20,26	20,28	20,28	20,31	20,32	20,46	20,34	20,29	20,29	20,36	20,30	20,27	20,30	20,35	20,38	20,38	20,33	20,28	20,30	20,30	20,34	20,38	20,35	20,37	20,29	20,34	20,33	20,29	20,36	20,35	20,37	20,34	20,37	20,32	20,31	20,45	20,46	20,40	20,45	20,41	20,28	20,35	20,50	20,50	20,43	20,50	20,56	20,52	20,38	20,28	20,32	20,39	20,36	20,42	20,37	20,39	20,42	20,48	20,41	20,37	20,35	20,35	20,34	20,34	20,31	20,37	20,41	20,42	20,40	20,48	20,39	20,33	20,31	20,40	20,40	20,29	20,27	20,38	20,33	20,38	20,52	20,41	20,26	20,31	20,37	20,37	20,37	20,39	20,34	20,27	20,33	20,31	20,46	20,52	20,43	20,47	20,35	20,30	20,33	20,43	20,48	20,41	20,40	20,40	20,39	20,49	20,45	20,42	20,46	20,43	20,34	20,42	20,42	20,36	20,39	20,42	20,33	20,44	20,44	20,40	20,36	20,30	20,39	20,41	20,46	20,51	20,41	20,44	20,41	20,40	20,41	20,38	20,41	20,39	20,40	20,43	20,48	20,42	20,38	20,39	20,29	20,41	20,44	20,50	20,58	20,51	20,43	20,44	20,44	20,37	20,33	20,37	20,43	20,46	20,41	20,45	20,47	20,41	20,41	20,41	20,37	20,36	20,37	20,48	20,44	20,43	20,39	20,42	20,44	20,45	20,36	20,36	20,45	20,48	20,40	20,38	20,40	20,41	20,36	20,43	20,50	20,52	20,47	20,47	20,40	20,43	20,43	20,40	20,40	20,49	20,60	20,53	20,45	20,53	20,51	20,54	20,57	20,47	20,53	20,55	20,54	20,54	20,50	20,54	20,45	20,53	20,54	20,44	20,48	20,49	20,46	20,41	20,47	20,50	20,51	20,46	20,51	20,51	20,47	20,48	20,47	20,43	20,42	20,43	20,42	20,46	20,44	20,43	20,43	20,58	20,55	20,49	20,48	20,47	20,44	20,45	20,54	20,45	20,46	20,55	20,49	20,43	20,46	20,49	20,46	20,47	20,46	20,66	20,60	20,54	20,43	20,43	20,52	20,61	20,59	20,49	20,43	20,42	20,42	20,53	20,54	20,48	20,51	20,53	20,48	20,49	20,37	20,44	20,47	20,46	20,45	20,48	20,44	20,60	20,63	20,53	20,55	20,51	20,49	20,54	20,57	20,56	20,54	20,49	20,46	20,35	20,44	20,45	20,49	20,54	20,44	20,44	20,51	20,61	20,52	20,46	20,50	20,51	20,51	20,56	20,52	20,45	20,51	20,47	20,50	20,50	20,53	20,48	20,47	20,43	20,44	20,50	20,49	20,42	20,49	20,55	20,50	20,46	20,51	20,55	20,52	20,53	20,50	20,53	20,45	20,42	20,44	20,44	20,53	20,55	20,47	20,48	20,56	20,53	20,54	20,44	20,36	20,48	20,50	20,45	20,51	20,54	20,55	20,54	20,49	20,50	20,54	20,52	20,47	20,52	20,55	20,50	20,41	20,45	20,44	20,44	20,54	20,53	20,45	20,46	20,51	20,56	20,58	20,50	20,52	20,46	20,53	20,58	20,52	20,42	20,46	20,51	20,50	20,47	20,59	20,43	20,39	20,44	20,43	20,45	20,52	20,49	20,44	20,51	20,52	20,53	20,51	20,51	20,52	20,50	20,48	20,38	20,45	20,43	20,43	20,45	20,44	20,29	20,41	20,42	20,44	20,47	20,48	20,48	20,40	20,42	20,39	20,43	20,53	20,45	20,46	20,47	20,34	20,31	20,34	20,43	20,42	20,37	20,41	20,35	20,40	20,32	20,36	20,47	20,52	20,50	20,54	20,45	20,36	20,37	20,38	20,45	20,49	20,42	20,39	20,37	20,43	20,54	20,44	20,35	20,37	20,42	20,49	20,38	20,39	20,39	20,29	20,35	20,42	20,43	20,39	20,49	20,45	20,40	20,44	20,42	20,38	20,42	20,42	20,37	20,42	20,42	20,42	20,42	20,46	20,50	20,38	20,45	20,43	20,34	20,39	20,39	20,41	20,37	20,41	20,39	20,34	20,30	20,41	20,44	20,36	20,34	20,35	20,38	20,37	20,35	20,34	20,29	20,26	20,40	20,37	20,37	20,30	20,33	20,31	20,30	20,38	20,42	20,36	20,37	20,36	20,38	20,30	20,31	20,38	20,40	20,37	20,43	20,37	20,32	20,33	20,30	20,37	20,45	20,37	20,33	20,28	20,34	20,38	20,33	20,25	20,33	20,47	20,40	20,43	20,36	20,36	20,31	20,32	20,33	20,38	20,39	20,36	20,34	20,26	20,36	20,42	20,33	20,30	20,29	20,37	20,32	20,28	20,37	20,40	20,35	20,37	20,35	20,30	20,34	20,34	20,38	20,42	20,29	20,25	20,35	20,29	20,36	20,31	20,34	20,37	20,24	20,23	20,37	20,32	20,38	20,39	20,34	20,29	20,31	20,28	20,34	20,27	20,30	20,21	20,24	20,31	20,31	20,29	20,17	20,26	20,29	20,23	20,31	20,34	20,36	20,34	20,24	20,22	20,19	20,23	20,28	20,16	20,26	20,33	20,39	20,29	20,32	20,33	20,33	20,24	20,29	20,35	20,22	20,29	20,38	20,29	20,23	20,23	20,18	20,23	20,19	20,19	20,18	20,17	20,23	20,25	20,30	20,28	20,27	20,31	20,31	20,23	20,20	20,22	20,26	20,24	20,21	20,23	20,24	
20,35	20,36	20,32	20,21	20,21	20,22	20,27	20,26	20,29	20,32	20,32	20,27	20,26	20,31	20,35	20,40	20,42	20,33	20,34	20,42	20,30	20,22	20,24	20,38	20,47	20,38	20,31	20,31	20,33	20,34	20,36	20,36	20,38	20,34	20,30	20,36	20,38	20,25	20,35	20,30	20,30	20,31	20,43	20,34	20,29	20,31	20,44	20,42	20,39	20,41	20,32	20,35	20,44	20,49	20,50	20,39	20,36	20,39	20,39	20,38	20,42	20,46	20,47	20,39	20,45	20,35	20,43	20,48	20,45	20,42	20,49	20,45	20,31	20,35	20,34	20,33	20,36	20,39	20,34	20,31	20,41	20,40	20,32	20,36	20,42	20,33	20,29	20,33	20,27	20,35	20,45	20,36	20,24	20,32	20,39	20,36	20,36	20,36	20,44	20,30	20,35	20,39	20,44	20,47	20,40	20,39	20,36	20,41	20,40	20,38	20,44	20,44	20,38	20,40	20,42	20,46	20,42	20,35	20,33	20,34	20,30	20,29	20,37	20,35	20,39	20,44	20,39	20,43	20,44	20,37	20,40	20,31	20,39	20,43	20,42	20,48	20,44	20,38	20,33	20,36	20,41	20,37	20,37	20,36	20,33	20,39	20,46	20,39	20,28	20,36	20,33	20,41	20,47	20,49	20,54	20,47	20,43	20,41	20,38	20,37	20,27	20,30	20,38	20,48	20,48	20,41	20,44	20,40	20,46	20,47	20,47	20,45	20,38	20,41	20,40	20,45	20,41	20,37	20,40	20,40	20,36	20,27	20,40	20,44	20,35	20,43	20,38	20,39	20,40	20,40	20,39	20,42	20,47	20,48	20,46	20,52	20,43	20,35	20,36	20,40	20,47	20,49	20,47	20,44	20,53	20,54	20,55	20,51	20,54	20,61	20,54	20,47	20,53	20,51	20,45	20,50	20,49	20,45	20,45	20,49	20,43	20,42	20,45	20,41	20,35	20,42	20,45	20,51	20,47	20,50	20,51	20,51	20,43	20,37	20,42	20,45	20,52	20,46	20,49	20,64	20,55	20,47	20,45	20,47	20,48	20,46	20,49	20,48	20,46	20,53	20,57	20,36	20,38	20,52	20,50	20,48	20,49	20,58	20,57	20,50	20,48	20,50	20,54	20,61	20,59	20,47	20,42	20,51	20,48	20,54	20,62	20,51	20,44	20,56	20,56	20,46	20,41	20,40	20,44	20,52	20,50	20,53	20,50	20,49	20,61	20,58	20,51	20,55	20,51	20,49	20,51	20,57	20,52	20,42	20,44	20,40	20,44	20,46	20,45	20,48	20,48	20,46	20,50	20,59	20,59	20,43	20,48	20,50	20,49	20,55	20,52	20,49	20,52	20,47	20,51	20,53	20,62	20,54	20,44	20,40	20,47	20,55	20,52	20,42	20,43	20,49	20,55	20,53	20,51	20,54	20,55	20,51	20,52	20,54	20,55	20,47	20,49	20,48	20,47	20,53	20,56	20,58	20,51	20,52	20,58	20,57	20,54	20,49	20,46	20,50	20,56	20,59	20,61	20,59	20,49	20,44	20,50	20,53	20,51	20,54	20,62	20,51	20,46	20,53	20,56	20,44	20,50	20,44	20,48	20,47	20,45	20,50	20,48	20,52	20,54	20,49	20,49	20,46	20,50	20,47	20,42	20,48	20,52	20,55	20,55	20,44	20,41	20,42	20,48	20,40	20,47	20,46	20,47	20,53	20,43	20,51	20,55	20,55	20,55	20,53	20,45	20,43	20,36	20,40	20,38	20,49	20,51	20,35	20,40	20,44	20,40	20,45	20,41	20,42	20,42	20,43	20,40	20,40	20,47	20,42	20,45	20,55	20,47	20,36	20,37	20,40	20,38	20,40	20,40	20,44	20,45	20,43	20,40	20,43	20,46	20,45	20,45	20,45	20,38	20,39	20,33	20,34	20,44	20,47	20,39	20,39	20,37	20,45	20,40	20,30	20,33	20,36	20,40	20,38	20,31	20,38	20,38	20,37	20,37	20,32	20,37	20,42	20,45	20,37	20,38	20,41	20,37	20,42	20,41	20,38	20,40	20,39	20,35	20,34	20,37	20,47	20,38	20,48	20,44	20,43	20,42	20,37	20,42	20,41	20,32	20,40	20,38	20,35	20,39	20,40	20,30	20,23	20,40	20,44	20,38	20,27	20,33	20,28	20,26	20,39	20,38	20,32	20,31	20,29	20,33	20,38	20,38	20,40	20,33	20,42	20,42	20,36	20,31	20,31	20,34	20,38	20,39	20,37	20,38	20,37	20,35	20,28	20,26	20,36	20,38	20,38	20,34	20,38	20,40	20,37	20,32	20,30	20,40	20,37	20,40	20,45	20,42	20,37	20,30	20,26	20,35	20,36	20,38	20,33	20,40	20,31	20,29	20,34	20,36	20,25	20,34	20,31	20,34	20,32	20,45	20,33	20,29	20,42	20,36	20,26	20,26	20,34	20,45	20,35	20,27	20,38	20,29	20,39	20,33	20,31	20,31	20,23	20,27	20,38	20,34	20,42	20,44	20,39	20,29	20,33	20,33	20,37	20,32	20,43	20,39	20,19	20,22	20,21	20,25	20,27	20,32	20,40	20,21	20,18	20,25	20,30	20,31	20,24	20,11	20,20	20,29	20,25	20,25	20,29	20,41	20,39	20,27	20,29	20,28	20,39	20,34	20,33	20,27	20,18	20,23	20,35	20,28	20,22	20,22	20,24	20,14	20,19	20,20	20,17	20,14	20,24	20,28	20,27	20,26	20,27	20,34	20,29	20,17	20,22	20,28	20,29	20,21	20,13	20,13	20,17	
20,31	20,32	20,28	20,29	20,26	20,34	20,43	20,26	20,30	20,38	20,28	20,27	20,26	20,30	20,27	20,28	20,33	20,35	20,35	20,36	20,31	20,23	20,32	20,43	20,43	20,39	20,32	20,37	20,32	20,32	20,41	20,38	20,38	20,29	20,32	20,36	20,35	20,18	20,33	20,38	20,30	20,37	20,45	20,39	20,37	20,42	20,46	20,44	20,44	20,49	20,42	20,43	20,43	20,40	20,36	20,35	20,30	20,39	20,38	20,35	20,43	20,48	20,48	20,44	20,35	20,31	20,38	20,49	20,39	20,34	20,43	20,50	20,45	20,39	20,47	20,32	20,36	20,39	20,36	20,28	20,34	20,36	20,35	20,37	20,42	20,32	20,32	20,36	20,28	20,37	20,41	20,36	20,30	20,27	20,37	20,31	20,35	20,38	20,47	20,37	20,34	20,42	20,49	20,44	20,42	20,36	20,36	20,38	20,43	20,33	20,37	20,36	20,32	20,33	20,42	20,45	20,43	20,35	20,37	20,32	20,34	20,35	20,36	20,44	20,30	20,33	20,37	20,51	20,52	20,46	20,42	20,40	20,43	20,38	20,46	20,51	20,50	20,39	20,36	20,36	20,42	20,34	20,37	20,39	20,42	20,44	20,45	20,47	20,40	20,45	20,39	20,34	20,43	20,44	20,40	20,38	20,43	20,40	20,44	20,46	20,37	20,37	20,45	20,48	20,45	20,41	20,41	20,39	20,45	20,46	20,43	20,49	20,40	20,43	20,47	20,41	20,43	20,38	20,44	20,37	20,37	20,36	20,42	20,40	20,39	20,45	20,43	20,38	20,34	20,38	20,36	20,39	20,39	20,45	20,45	20,51	20,43	20,42	20,40	20,43	20,43	20,46	20,51	20,47	20,47	20,46	20,52	20,48	20,39	20,49	20,57	20,55	20,44	20,57	20,49	20,48	20,53	20,50	20,53	20,52	20,48	20,37	20,47	20,48	20,38	20,41	20,49	20,49	20,47	20,45	20,42	20,52	20,49	20,40	20,43	20,48	20,49	20,51	20,52	20,57	20,53	20,45	20,48	20,44	20,46	20,51	20,46	20,47	20,48	20,50	20,57	20,45	20,42	20,53	20,54	20,45	20,52	20,54	20,59	20,51	20,41	20,52	20,57	20,53	20,51	20,39	20,36	20,50	20,54	20,57	20,61	20,60	20,51	20,57	20,59	20,52	20,50	20,47	20,48	20,51	20,48	20,45	20,46	20,51	20,57	20,56	20,57	20,55	20,58	20,51	20,48	20,51	20,53	20,51	20,48	20,40	20,48	20,45	20,47	20,43	20,48	20,52	20,51	20,50	20,58	20,49	20,49	20,51	20,54	20,55	20,48	20,47	20,46	20,50	20,59	20,53	20,55	20,54	20,57	20,52	20,47	20,49	20,49	20,45	20,46	20,49	20,49	20,58	20,58	20,48	20,44	20,52	20,55	20,52	20,53	20,54	20,56	20,52	20,46	20,50	20,55	20,50	20,42	20,54	20,53	20,52	20,57	20,47	20,48	20,51	20,55	20,55	20,53	20,56	20,50	20,47	20,52	20,54	20,50	20,54	20,57	20,52	20,51	20,52	20,51	20,45	20,46	20,52	20,50	20,53	20,51	20,50	20,50	20,49	20,54	20,50	20,52	20,52	20,50	20,48	20,45	20,42	20,51	20,58	20,50	20,48	20,44	20,43	20,43	20,45	20,49	20,49	20,49	20,50	20,43	20,40	20,48	20,49	20,55	20,51	20,44	20,44	20,40	20,39	20,39	20,55	20,52	20,47	20,46	20,38	20,40	20,47	20,55	20,54	20,45	20,42	20,45	20,46	20,47	20,49	20,44	20,53	20,52	20,43	20,45	20,44	20,38	20,37	20,44	20,55	20,57	20,44	20,40	20,39	20,45	20,48	20,44	20,40	20,39	20,41	20,36	20,35	20,46	20,46	20,40	20,37	20,46	20,43	20,44	20,36	20,38	20,39	20,41	20,37	20,34	20,31	20,40	20,48	20,45	20,38	20,34	20,39	20,42	20,36	20,30	20,32	20,34	20,34	20,35	20,41	20,40	20,34	20,39	20,41	20,35	20,43	20,36	20,48	20,46	20,43	20,47	20,40	20,39	20,41	20,36	20,30	20,30	20,40	20,45	20,46	20,41	20,30	20,30	20,29	20,34	20,30	20,33	20,38	20,31	20,44	20,45	20,39	20,31	20,35	20,41	20,40	20,38	20,32	20,36	20,32	20,43	20,38	20,36	20,32	20,33	20,34	20,42	20,41	20,33	20,34	20,36	20,36	20,29	20,36	20,37	20,37	20,41	20,40	20,41	20,39	20,32	20,33	20,41	20,35	20,35	20,35	20,36	20,35	20,39	20,30	20,34	20,37	20,39	20,44	20,42	20,35	20,35	20,28	20,32	20,29	20,30	20,35	20,39	20,30	20,32	20,36	20,31	20,35	20,36	20,30	20,26	20,31	20,37	20,32	20,25	20,33	20,37	20,26	20,34	20,30	20,25	20,30	20,29	20,34	20,30	20,38	20,41	20,34	20,29	20,27	20,41	20,36	20,33	20,38	20,37	20,24	20,23	20,32	20,29	20,34	20,37	20,46	20,26	20,23	20,27	20,27	20,29	20,30	20,27	20,27	20,33	20,24	20,20	20,30	20,36	20,31	20,21	20,28	20,30	20,32	20,37	20,36	20,36	20,28	20,32	20,35	20,28	20,30	20,27	20,23	20,15	20,18	20,28	20,22	20,19	20,31	20,30	20,24	20,31	20,29	20,25	20,23	20,19	20,20	20,27	20,20	20,17	20,18	20,20	20,22	
20,37	20,28	20,16	20,23	20,27	20,29	20,44	20,31	20,26	20,39	20,28	20,23	20,31	20,38	20,35	20,36	20,33	20,33	20,41	20,35	20,37	20,38	20,40	20,48	20,37	20,40	20,48	20,31	20,25	20,25	20,40	20,36	20,33	20,29	20,40	20,40	20,35	20,27	20,29	20,40	20,35	20,40	20,41	20,38	20,39	20,45	20,49	20,41	20,42	20,47	20,45	20,34	20,41	20,43	20,40	20,35	20,38	20,45	20,43	20,30	20,38	20,37	20,40	20,40	20,43	20,32	20,40	20,41	20,41	20,37	20,41	20,48	20,43	20,33	20,37	20,37	20,34	20,40	20,34	20,30	20,29	20,25	20,28	20,33	20,34	20,29	20,35	20,40	20,42	20,43	20,43	20,37	20,34	20,30	20,33	20,33	20,31	20,42	20,46	20,37	20,27	20,28	20,41	20,40	20,37	20,40	20,34	20,36	20,42	20,34	20,39	20,42	20,37	20,38	20,44	20,51	20,47	20,42	20,41	20,29	20,27	20,46	20,44	20,42	20,35	20,39	20,43	20,41	20,40	20,42	20,41	20,34	20,35	20,38	20,47	20,47	20,35	20,39	20,41	20,42	20,37	20,37	20,38	20,41	20,44	20,46	20,48	20,46	20,44	20,46	20,43	20,34	20,41	20,42	20,42	20,42	20,38	20,45	20,38	20,44	20,32	20,37	20,44	20,47	20,41	20,43	20,47	20,43	20,43	20,38	20,39	20,46	20,44	20,44	20,46	20,43	20,36	20,36	20,44	20,42	20,37	20,37	20,36	20,38	20,46	20,49	20,48	20,38	20,30	20,38	20,36	20,41	20,42	20,41	20,44	20,47	20,45	20,37	20,36	20,42	20,49	20,43	20,45	20,43	20,48	20,44	20,39	20,40	20,43	20,44	20,47	20,52	20,54	20,44	20,53	20,57	20,54	20,43	20,49	20,49	20,45	20,45	20,39	20,43	20,43	20,44	20,50	20,52	20,48	20,55	20,49	20,51	20,58	20,46	20,50	20,49	20,45	20,47	20,50	20,52	20,56	20,53	20,57	20,49	20,45	20,49	20,46	20,48	20,49	20,46	20,53	20,52	20,57	20,57	20,56	20,49	20,44	20,53	20,53	20,54	20,50	20,51	20,55	20,57	20,53	20,46	20,41	20,43	20,52	20,55	20,55	20,51	20,51	20,51	20,55	20,56	20,53	20,49	20,51	20,47	20,50	20,51	20,52	20,56	20,57	20,52	20,53	20,55	20,62	20,63	20,58	20,58	20,51	20,55	20,51	20,53	20,56	20,48	20,53	20,53	20,48	20,48	20,50	20,45	20,53	20,57	20,48	20,54	20,59	20,58	20,52	20,51	20,55	20,53	20,59	20,52	20,50	20,54	20,56	20,51	20,51	20,49	20,46	20,45	20,47	20,58	20,51	20,55	20,52	20,48	20,50	20,50	20,55	20,60	20,54	20,55	20,54	20,51	20,47	20,52	20,50	20,45	20,42	20,56	20,57	20,47	20,51	20,48	20,46	20,51	20,46	20,50	20,53	20,52	20,51	20,47	20,60	20,60	20,55	20,54	20,53	20,51	20,52	20,50	20,53	20,53	20,51	20,53	20,54	20,52	20,57	20,57	20,54	20,54	20,51	20,51	20,49	20,48	20,50	20,48	20,46	20,49	20,49	20,48	20,50	20,48	20,43	20,50	20,51	20,48	20,44	20,43	20,49	20,53	20,47	20,46	20,41	20,57	20,59	20,46	20,42	20,33	20,40	20,42	20,40	20,51	20,54	20,46	20,51	20,41	20,46	20,50	20,49	20,54	20,48	20,45	20,45	20,50	20,46	20,42	20,49	20,45	20,46	20,48	20,43	20,47	20,43	20,45	20,37	20,45	20,49	20,40	20,41	20,44	20,45	20,46	20,44	20,43	20,39	20,43	20,43	20,40	20,38	20,39	20,40	20,40	20,41	20,46	20,42	20,35	20,41	20,45	20,46	20,44	20,39	20,33	20,39	20,49	20,51	20,44	20,46	20,42	20,39	20,34	20,27	20,34	20,37	20,39	20,37	20,36	20,42	20,37	20,34	20,33	20,36	20,36	20,37	20,32	20,44	20,50	20,43	20,33	20,32	20,38	20,39	20,34	20,23	20,34	20,41	20,43	20,38	20,27	20,33	20,22	20,32	20,36	20,34	20,36	20,36	20,34	20,42	20,40	20,40	20,34	20,35	20,32	20,30	20,32	20,34	20,37	20,37	20,36	20,34	20,27	20,25	20,24	20,34	20,40	20,37	20,39	20,40	20,31	20,29	20,39	20,40	20,43	20,37	20,36	20,41	20,30	20,26	20,34	20,33	20,33	20,35	20,29	20,40	20,29	20,27	20,29	20,41	20,43	20,32	20,36	20,36	20,34	20,44	20,42	20,35	20,38	20,33	20,29	20,32	20,32	20,28	20,31	20,34	20,35	20,28	20,29	20,23	20,32	20,40	20,36	20,32	20,31	20,37	20,23	20,26	20,31	20,25	20,28	20,39	20,42	20,35	20,33	20,31	20,32	20,26	20,26	20,35	20,32	20,22	20,35	20,28	20,22	20,28	20,32	20,27	20,23	20,27	20,34	20,32	20,28	20,28	20,36	20,30	20,27	20,36	20,35	20,27	20,24	20,27	20,29	20,31	20,26	20,20	20,32	20,40	20,34	20,39	20,36	20,25	20,28	20,27	20,28	20,29	20,28	20,30	20,31	20,27	20,24	20,27	20,26	20,28	20,25	20,26	20,24	20,33	20,20	20,23	20,22	20,17	20,18	20,17	20,33	20,23	20,28	20,21	20,20	
20,36	20,30	20,22	20,16	20,21	20,36	20,38	20,27	20,18	20,28	20,35	20,30	20,35	20,37	20,38	20,40	20,35	20,33	20,41	20,29	20,31	20,33	20,30	20,38	20,28	20,37	20,38	20,27	20,24	20,35	20,37	20,34	20,26	20,30	20,39	20,37	20,35	20,33	20,31	20,34	20,35	20,38	20,30	20,28	20,35	20,36	20,50	20,44	20,33	20,40	20,46	20,40	20,33	20,36	20,38	20,39	20,38	20,38	20,35	20,34	20,40	20,39	20,37	20,42	20,40	20,46	20,44	20,45	20,43	20,32	20,33	20,49	20,39	20,31	20,28	20,40	20,30	20,30	20,26	20,29	20,28	20,23	20,29	20,35	20,36	20,41	20,36	20,35	20,37	20,45	20,47	20,41	20,33	20,30	20,34	20,31	20,34	20,41	20,38	20,36	20,37	20,25	20,32	20,45	20,41	20,35	20,40	20,34	20,47	20,50	20,43	20,40	20,35	20,40	20,44	20,46	20,47	20,37	20,36	20,29	20,30	20,42	20,50	20,38	20,36	20,47	20,48	20,42	20,35	20,34	20,37	20,37	20,35	20,36	20,38	20,36	20,33	20,35	20,39	20,44	20,39	20,33	20,37	20,37	20,40	20,47	20,40	20,39	20,41	20,45	20,40	20,39	20,44	20,44	20,48	20,47	20,37	20,35	20,36	20,36	20,30	20,33	20,43	20,47	20,44	20,39	20,50	20,51	20,41	20,38	20,44	20,42	20,44	20,39	20,45	20,45	20,41	20,35	20,35	20,42	20,42	20,33	20,36	20,40	20,49	20,54	20,51	20,47	20,32	20,38	20,46	20,45	20,44	20,41	20,42	20,42	20,46	20,44	20,42	20,41	20,53	20,49	20,46	20,52	20,52	20,44	20,38	20,39	20,41	20,50	20,52	20,51	20,49	20,42	20,47	20,51	20,48	20,42	20,42	20,47	20,46	20,45	20,42	20,50	20,45	20,43	20,43	20,48	20,47	20,54	20,47	20,53	20,49	20,41	20,45	20,49	20,49	20,52	20,47	20,47	20,56	20,51	20,52	20,52	20,45	20,45	20,50	20,48	20,48	20,54	20,54	20,51	20,60	20,67	20,59	20,54	20,47	20,55	20,52	20,51	20,56	20,50	20,50	20,62	20,58	20,42	20,49	20,42	20,49	20,57	20,51	20,48	20,46	20,46	20,52	20,51	20,50	20,50	20,52	20,52	20,58	20,58	20,53	20,56	20,53	20,50	20,57	20,51	20,52	20,62	20,57	20,56	20,59	20,53	20,48	20,53	20,60	20,49	20,54	20,60	20,55	20,56	20,57	20,51	20,44	20,50	20,54	20,56	20,58	20,58	20,47	20,45	20,56	20,56	20,58	20,52	20,48	20,50	20,50	20,50	20,52	20,48	20,47	20,49	20,48	20,50	20,53	20,54	20,49	20,51	20,54	20,58	20,57	20,56	20,50	20,54	20,60	20,58	20,56	20,56	20,53	20,56	20,53	20,53	20,57	20,54	20,57	20,56	20,54	20,53	20,55	20,53	20,59	20,51	20,53	20,46	20,56	20,60	20,61	20,60	20,57	20,55	20,52	20,51	20,58	20,53	20,51	20,48	20,52	20,59	20,61	20,61	20,53	20,46	20,45	20,51	20,54	20,48	20,45	20,54	20,48	20,47	20,56	20,51	20,55	20,52	20,45	20,46	20,56	20,55	20,50	20,42	20,47	20,48	20,50	20,46	20,45	20,56	20,64	20,54	20,53	20,48	20,44	20,37	20,43	20,57	20,58	20,42	20,47	20,48	20,51	20,51	20,51	20,48	20,49	20,48	20,46	20,46	20,54	20,43	20,45	20,40	20,38	20,40	20,48	20,51	20,47	20,46	20,46	20,38	20,44	20,44	20,41	20,44	20,41	20,44	20,53	20,47	20,46	20,49	20,49	20,48	20,41	20,37	20,47	20,42	20,38	20,44	20,44	20,31	20,40	20,41	20,44	20,49	20,46	20,43	20,43	20,40	20,38	20,34	20,40	20,45	20,46	20,42	20,34	20,39	20,41	20,39	20,41	20,41	20,41	20,47	20,35	20,33	20,40	20,38	20,29	20,24	20,36	20,47	20,41	20,31	20,34	20,42	20,42	20,30	20,28	20,36	20,43	20,41	20,31	20,24	20,42	20,32	20,39	20,40	20,27	20,35	20,33	20,34	20,36	20,42	20,40	20,32	20,33	20,30	20,38	20,47	20,41	20,43	20,46	20,43	20,40	20,29	20,31	20,33	20,40	20,45	20,38	20,46	20,46	20,42	20,28	20,31	20,40	20,46	20,39	20,37	20,36	20,32	20,35	20,35	20,40	20,33	20,36	20,38	20,43	20,27	20,19	20,25	20,34	20,42	20,35	20,35	20,35	20,35	20,38	20,37	20,42	20,36	20,38	20,35	20,31	20,29	20,27	20,30	20,35	20,29	20,35	20,36	20,27	20,24	20,46	20,35	20,33	20,32	20,30	20,31	20,29	20,28	20,26	20,31	20,28	20,35	20,39	20,33	20,33	20,36	20,23	20,25	20,32	20,42	20,34	20,33	20,27	20,26	20,27	20,28	20,32	20,25	20,20	20,24	20,30	20,27	20,29	20,36	20,29	20,28	20,35	20,33	20,20	20,17	20,31	20,32	20,30	20,30	20,22	20,25	20,33	20,27	20,36	20,34	20,18	20,22	20,22	20,18	20,31	20,32	20,29	20,38	20,36	20,20	20,27	20,28	20,26	20,19	20,24	20,30	20,25	20,16	20,21	20,32	20,25	20,33	20,31	20,34	20,28	20,18	20,27	20,20	
20,31	20,23	20,34	20,25	20,24	20,29	20,38	20,20	20,24	20,25	20,31	20,32	20,31	20,32	20,32	20,30	20,30	20,36	20,45	20,34	20,35	20,33	20,32	20,33	20,30	20,33	20,28	20,29	20,36	20,44	20,46	20,41	20,36	20,36	20,34	20,42	20,39	20,37	20,35	20,32	20,37	20,37	20,43	20,31	20,36	20,44	20,37	20,35	20,38	20,44	20,44	20,47	20,45	20,44	20,35	20,35	20,42	20,43	20,30	20,34	20,36	20,41	20,39	20,44	20,34	20,30	20,43	20,45	20,43	20,43	20,36	20,37	20,35	20,35	20,30	20,31	20,34	20,37	20,35	20,38	20,34	20,38	20,25	20,36	20,49	20,48	20,40	20,32	20,28	20,37	20,45	20,38	20,34	20,30	20,40	20,40	20,37	20,35	20,42	20,41	20,45	20,36	20,35	20,41	20,47	20,43	20,36	20,36	20,42	20,50	20,49	20,40	20,32	20,38	20,40	20,42	20,40	20,43	20,43	20,37	20,42	20,46	20,43	20,40	20,37	20,39	20,45	20,43	20,42	20,39	20,39	20,41	20,31	20,40	20,37	20,33	20,29	20,34	20,42	20,40	20,39	20,42	20,36	20,35	20,37	20,44	20,40	20,43	20,44	20,43	20,45	20,36	20,47	20,48	20,42	20,42	20,41	20,43	20,37	20,41	20,30	20,35	20,43	20,40	20,44	20,43	20,42	20,55	20,50	20,43	20,47	20,44	20,40	20,42	20,42	20,49	20,52	20,41	20,43	20,41	20,46	20,38	20,38	20,39	20,51	20,53	20,42	20,47	20,45	20,43	20,49	20,43	20,32	20,36	20,45	20,51	20,44	20,39	20,43	20,42	20,43	20,53	20,57	20,51	20,51	20,48	20,41	20,41	20,41	20,50	20,55	20,54	20,46	20,43	20,46	20,43	20,49	20,50	20,50	20,46	20,49	20,46	20,46	20,54	20,45	20,42	20,42	20,44	20,52	20,50	20,53	20,55	20,45	20,35	20,31	20,44	20,47	20,57	20,56	20,54	20,45	20,45	20,41	20,43	20,46	20,45	20,47	20,49	20,50	20,50	20,52	20,48	20,55	20,62	20,55	20,50	20,47	20,56	20,48	20,48	20,56	20,55	20,47	20,53	20,56	20,41	20,44	20,52	20,55	20,61	20,53	20,46	20,48	20,51	20,52	20,46	20,51	20,50	20,51	20,53	20,49	20,56	20,53	20,53	20,57	20,48	20,57	20,58	20,52	20,58	20,54	20,54	20,52	20,60	20,60	20,53	20,53	20,51	20,46	20,56	20,52	20,55	20,58	20,49	20,49	20,45	20,52	20,57	20,56	20,54	20,46	20,47	20,49	20,52	20,47	20,51	20,50	20,51	20,51	20,56	20,56	20,57	20,42	20,47	20,51	20,51	20,55	20,54	20,50	20,50	20,48	20,54	20,56	20,55	20,51	20,54	20,62	20,50	20,53	20,50	20,57	20,64	20,57	20,58	20,59	20,53	20,53	20,56	20,57	20,53	20,58	20,55	20,50	20,48	20,58	20,53	20,55	20,57	20,54	20,59	20,55	20,55	20,53	20,50	20,59	20,49	20,49	20,49	20,47	20,57	20,57	20,55	20,55	20,44	20,41	20,52	20,61	20,51	20,49	20,50	20,54	20,50	20,55	20,58	20,55	20,57	20,56	20,52	20,50	20,49	20,47	20,42	20,47	20,50	20,55	20,47	20,44	20,51	20,57	20,51	20,52	20,48	20,52	20,51	20,48	20,50	20,56	20,45	20,38	20,51	20,50	20,47	20,54	20,53	20,43	20,45	20,49	20,47	20,52	20,51	20,44	20,51	20,48	20,42	20,45	20,59	20,42	20,45	20,50	20,50	20,48	20,48	20,48	20,54	20,47	20,39	20,47	20,44	20,45	20,45	20,41	20,45	20,44	20,44	20,50	20,50	20,42	20,43	20,49	20,40	20,44	20,45	20,52	20,45	20,41	20,47	20,44	20,36	20,38	20,40	20,39	20,40	20,40	20,42	20,38	20,37	20,42	20,40	20,38	20,41	20,47	20,51	20,42	20,41	20,41	20,41	20,37	20,33	20,38	20,41	20,39	20,39	20,43	20,43	20,47	20,38	20,29	20,39	20,47	20,43	20,42	20,35	20,47	20,37	20,33	20,35	20,34	20,32	20,30	20,32	20,39	20,36	20,33	20,37	20,35	20,36	20,40	20,50	20,46	20,41	20,43	20,45	20,48	20,44	20,39	20,39	20,36	20,37	20,38	20,43	20,44	20,41	20,33	20,34	20,39	20,42	20,43	20,34	20,35	20,33	20,38	20,42	20,36	20,34	20,33	20,38	20,45	20,33	20,26	20,24	20,32	20,41	20,41	20,24	20,27	20,36	20,38	20,32	20,36	20,36	20,37	20,35	20,28	20,22	20,31	20,31	20,41	20,35	20,43	20,44	20,35	20,34	20,40	20,31	20,22	20,31	20,29	20,35	20,36	20,36	20,40	20,32	20,31	20,33	20,35	20,31	20,37	20,39	20,29	20,19	20,26	20,33	20,34	20,33	20,27	20,29	20,28	20,24	20,20	20,30	20,29	20,31	20,31	20,29	20,33	20,35	20,30	20,27	20,29	20,27	20,26	20,25	20,31	20,34	20,27	20,30	20,27	20,28	20,24	20,31	20,36	20,27	20,24	20,23	20,24	20,18	20,23	20,21	20,26	20,37	20,33	20,32	20,23	20,24	20,21	20,24	20,26	20,30	20,26	20,23	20,26	20,34	20,34	20,30	20,31	20,25	20,17	20,22	20,16	20,14	
20,39	20,26	20,26	20,29	20,29	20,23	20,36	20,22	20,27	20,35	20,36	20,27	20,23	20,32	20,32	20,27	20,29	20,32	20,41	20,40	20,40	20,29	20,36	20,35	20,32	20,27	20,29	20,32	20,42	20,43	20,44	20,38	20,40	20,39	20,25	20,34	20,35	20,42	20,36	20,30	20,40	20,34	20,42	20,40	20,43	20,47	20,35	20,30	20,53	20,51	20,44	20,44	20,42	20,42	20,38	20,30	20,34	20,43	20,34	20,38	20,34	20,34	20,36	20,40	20,32	20,26	20,31	20,42	20,45	20,40	20,38	20,33	20,33	20,38	20,39	20,31	20,32	20,42	20,42	20,38	20,36	20,32	20,30	20,40	20,49	20,39	20,40	20,27	20,26	20,35	20,40	20,25	20,31	20,36	20,30	20,40	20,39	20,38	20,37	20,46	20,43	20,40	20,37	20,42	20,39	20,38	20,34	20,40	20,49	20,44	20,37	20,47	20,47	20,42	20,34	20,45	20,41	20,48	20,51	20,40	20,39	20,47	20,38	20,40	20,37	20,39	20,37	20,41	20,43	20,45	20,51	20,41	20,34	20,39	20,43	20,40	20,27	20,28	20,47	20,39	20,38	20,41	20,35	20,34	20,42	20,42	20,38	20,42	20,49	20,47	20,41	20,49	20,42	20,49	20,44	20,37	20,39	20,40	20,40	20,39	20,41	20,39	20,43	20,39	20,37	20,40	20,38	20,47	20,43	20,43	20,39	20,46	20,41	20,42	20,41	20,44	20,51	20,50	20,49	20,43	20,42	20,36	20,34	20,33	20,46	20,52	20,41	20,36	20,40	20,38	20,48	20,42	20,37	20,37	20,40	20,53	20,53	20,42	20,48	20,39	20,40	20,49	20,52	20,45	20,40	20,49	20,50	20,42	20,36	20,48	20,51	20,57	20,49	20,51	20,58	20,53	20,53	20,55	20,55	20,49	20,41	20,48	20,46	20,47	20,43	20,39	20,50	20,45	20,50	20,52	20,50	20,56	20,45	20,44	20,39	20,44	20,52	20,55	20,58	20,52	20,53	20,53	20,45	20,44	20,42	20,43	20,47	20,44	20,48	20,52	20,50	20,50	20,48	20,48	20,51	20,45	20,45	20,54	20,49	20,48	20,51	20,52	20,52	20,54	20,58	20,53	20,49	20,57	20,56	20,55	20,60	20,51	20,57	20,57	20,55	20,41	20,53	20,56	20,59	20,53	20,51	20,55	20,54	20,55	20,52	20,51	20,59	20,59	20,62	20,58	20,57	20,54	20,54	20,55	20,58	20,56	20,48	20,53	20,52	20,49	20,49	20,52	20,58	20,53	20,55	20,47	20,51	20,55	20,53	20,58	20,51	20,41	20,45	20,48	20,49	20,44	20,52	20,56	20,52	20,57	20,53	20,59	20,56	20,53	20,58	20,54	20,58	20,58	20,48	20,50	20,48	20,48	20,49	20,51	20,58	20,56	20,51	20,45	20,41	20,50	20,50	20,54	20,48	20,51	20,55	20,54	20,49	20,53	20,56	20,52	20,51	20,48	20,54	20,57	20,56	20,48	20,52	20,58	20,54	20,49	20,61	20,56	20,44	20,47	20,57	20,51	20,47	20,56	20,54	20,51	20,48	20,44	20,47	20,52	20,45	20,45	20,47	20,55	20,49	20,44	20,52	20,60	20,58	20,53	20,57	20,54	20,60	20,56	20,55	20,50	20,47	20,46	20,47	20,54	20,62	20,49	20,45	20,54	20,57	20,50	20,45	20,46	20,47	20,50	20,53	20,49	20,47	20,44	20,47	20,49	20,53	20,45	20,52	20,56	20,49	20,49	20,45	20,44	20,44	20,46	20,43	20,47	20,51	20,51	20,47	20,50	20,46	20,48	20,55	20,54	20,49	20,44	20,54	20,53	20,46	20,45	20,48	20,44	20,44	20,40	20,43	20,43	20,41	20,41	20,44	20,44	20,39	20,48	20,48	20,37	20,41	20,50	20,48	20,45	20,45	20,43	20,41	20,38	20,48	20,48	20,43	20,35	20,37	20,37	20,37	20,38	20,37	20,44	20,42	20,44	20,48	20,42	20,45	20,47	20,46	20,38	20,45	20,48	20,35	20,42	20,46	20,37	20,38	20,43	20,38	20,34	20,27	20,32	20,41	20,37	20,40	20,37	20,48	20,34	20,34	20,41	20,37	20,37	20,27	20,36	20,51	20,43	20,28	20,30	20,34	20,40	20,37	20,36	20,40	20,48	20,38	20,38	20,39	20,43	20,37	20,40	20,31	20,32	20,32	20,34	20,27	20,35	20,35	20,45	20,40	20,36	20,32	20,32	20,35	20,49	20,38	20,46	20,46	20,34	20,35	20,25	20,30	20,33	20,26	20,30	20,36	20,38	20,31	20,33	20,31	20,42	20,44	20,29	20,36	20,33	20,33	20,32	20,24	20,31	20,31	20,34	20,28	20,39	20,41	20,39	20,29	20,39	20,44	20,32	20,24	20,35	20,29	20,37	20,37	20,27	20,31	20,36	20,28	20,34	20,28	20,28	20,28	20,44	20,34	20,23	20,30	20,31	20,29	20,28	20,29	20,25	20,35	20,33	20,21	20,23	20,31	20,28	20,28	20,31	20,27	20,30	20,33	20,31	20,28	20,30	20,19	20,25	20,28	20,23	20,29	20,32	20,36	20,31	20,30	20,27	20,35	20,23	20,19	20,18	20,25	20,35	20,39	20,25	20,24	20,30	20,34	20,33	20,27	20,23	20,20	20,18	20,25	20,33	20,35	20,28	20,27	20,34	20,26	20,34	20,26	20,18	20,21	20,22	20,25	20,15	
20,27	20,24	20,28	20,31	20,30	20,27	20,37	20,40	20,32	20,36	20,38	20,28	20,20	20,28	20,33	20,35	20,30	20,35	20,38	20,30	20,40	20,29	20,29	20,31	20,38	20,38	20,31	20,24	20,34	20,33	20,39	20,39	20,36	20,31	20,25	20,29	20,34	20,35	20,36	20,29	20,38	20,34	20,32	20,28	20,38	20,41	20,39	20,37	20,46	20,45	20,36	20,37	20,40	20,42	20,48	20,41	20,40	20,47	20,41	20,46	20,41	20,41	20,28	20,34	20,35	20,28	20,32	20,47	20,53	20,34	20,35	20,40	20,31	20,37	20,46	20,40	20,41	20,46	20,38	20,41	20,37	20,30	20,34	20,46	20,46	20,34	20,39	20,37	20,30	20,47	20,46	20,21	20,32	20,34	20,27	20,32	20,42	20,49	20,43	20,35	20,42	20,41	20,35	20,44	20,46	20,42	20,38	20,40	20,52	20,50	20,40	20,38	20,44	20,41	20,38	20,39	20,44	20,47	20,51	20,45	20,32	20,39	20,42	20,40	20,37	20,43	20,38	20,35	20,39	20,39	20,51	20,51	20,36	20,44	20,42	20,38	20,42	20,35	20,40	20,45	20,37	20,42	20,43	20,40	20,44	20,41	20,37	20,43	20,52	20,53	20,37	20,39	20,49	20,50	20,48	20,31	20,30	20,38	20,42	20,40	20,30	20,39	20,47	20,44	20,36	20,40	20,41	20,41	20,42	20,39	20,37	20,39	20,50	20,44	20,46	20,38	20,44	20,42	20,45	20,46	20,41	20,36	20,36	20,39	20,43	20,45	20,40	20,37	20,38	20,49	20,49	20,42	20,39	20,50	20,44	20,44	20,35	20,38	20,52	20,51	20,46	20,54	20,45	20,44	20,50	20,51	20,50	20,44	20,40	20,52	20,54	20,60	20,54	20,50	20,51	20,54	20,44	20,42	20,50	20,47	20,43	20,48	20,49	20,38	20,35	20,43	20,54	20,54	20,51	20,52	20,50	20,46	20,44	20,44	20,49	20,50	20,51	20,50	20,58	20,58	20,60	20,57	20,59	20,55	20,52	20,41	20,43	20,46	20,48	20,50	20,54	20,49	20,51	20,47	20,52	20,55	20,53	20,56	20,53	20,54	20,57	20,52	20,52	20,56	20,65	20,62	20,53	20,57	20,55	20,49	20,53	20,58	20,54	20,51	20,64	20,56	20,52	20,51	20,48	20,55	20,53	20,54	20,51	20,60	20,59	20,55	20,63	20,58	20,51	20,56	20,53	20,58	20,59	20,58	20,53	20,55	20,57	20,52	20,55	20,57	20,48	20,52	20,56	20,53	20,59	20,55	20,53	20,60	20,56	20,58	20,57	20,50	20,49	20,54	20,57	20,50	20,53	20,62	20,62	20,53	20,56	20,53	20,49	20,52	20,57	20,60	20,60	20,59	20,52	20,49	20,52	20,52	20,54	20,54	20,57	20,52	20,54	20,56	20,54	20,55	20,50	20,53	20,44	20,57	20,56	20,57	20,58	20,54	20,51	20,50	20,54	20,54	20,50	20,55	20,56	20,44	20,46	20,57	20,57	20,52	20,61	20,62	20,45	20,46	20,52	20,50	20,47	20,57	20,55	20,55	20,59	20,55	20,55	20,56	20,50	20,48	20,54	20,46	20,52	20,51	20,50	20,57	20,57	20,53	20,54	20,53	20,46	20,48	20,51	20,57	20,54	20,51	20,44	20,51	20,53	20,49	20,54	20,56	20,58	20,44	20,53	20,51	20,49	20,44	20,46	20,49	20,49	20,44	20,46	20,42	20,52	20,50	20,51	20,58	20,51	20,49	20,46	20,40	20,38	20,43	20,46	20,50	20,44	20,40	20,41	20,48	20,40	20,45	20,50	20,47	20,55	20,53	20,45	20,46	20,35	20,44	20,45	20,51	20,52	20,38	20,51	20,47	20,42	20,43	20,41	20,38	20,40	20,48	20,44	20,36	20,43	20,51	20,45	20,40	20,46	20,48	20,46	20,44	20,47	20,50	20,35	20,37	20,42	20,38	20,33	20,30	20,30	20,45	20,41	20,39	20,46	20,39	20,44	20,46	20,45	20,38	20,44	20,47	20,41	20,41	20,39	20,38	20,36	20,28	20,34	20,30	20,36	20,36	20,40	20,41	20,31	20,36	20,46	20,34	20,33	20,38	20,34	20,33	20,26	20,39	20,53	20,46	20,31	20,33	20,28	20,28	20,34	20,38	20,42	20,45	20,49	20,47	20,40	20,44	20,40	20,42	20,39	20,41	20,39	20,35	20,31	20,31	20,33	20,45	20,36	20,34	20,40	20,31	20,39	20,35	20,34	20,39	20,45	20,39	20,37	20,29	20,35	20,31	20,30	20,27	20,41	20,36	20,36	20,42	20,40	20,40	20,41	20,35	20,34	20,27	20,32	20,30	20,31	20,40	20,30	20,33	20,29	20,32	20,44	20,30	20,18	20,30	20,43	20,35	20,23	20,41	20,37	20,34	20,42	20,33	20,24	20,20	20,27	20,28	20,36	20,37	20,27	20,25	20,31	20,24	20,26	20,34	20,28	20,33	20,33	20,28	20,32	20,29	20,24	20,25	20,28	20,28	20,26	20,33	20,27	20,34	20,40	20,30	20,29	20,29	20,23	20,19	20,30	20,22	20,25	20,31	20,31	20,34	20,29	20,30	20,27	20,20	20,18	20,17	20,27	20,38	20,32	20,31	20,19	20,31	20,29	20,24	20,21	20,21	20,22	20,23	20,25	20,34	20,28	20,22	20,28	20,26	20,24	20,27	20,31	20,25	20,27	20,28	20,34	20,36	
20,40	20,31	20,26	20,32	20,29	20,27	20,40	20,40	20,34	20,40	20,44	20,30	20,23	20,23	20,30	20,24	20,27	20,38	20,42	20,34	20,38	20,29	20,29	20,35	20,39	20,53	20,32	20,21	20,31	20,30	20,35	20,33	20,30	20,29	20,28	20,30	20,35	20,36	20,42	20,39	20,42	20,34	20,31	20,30	20,37	20,43	20,40	20,38	20,44	20,36	20,36	20,31	20,34	20,49	20,52	20,36	20,39	20,46	20,44	20,42	20,40	20,38	20,37	20,39	20,38	20,33	20,38	20,40	20,45	20,38	20,37	20,44	20,31	20,28	20,36	20,41	20,47	20,49	20,45	20,43	20,29	20,26	20,31	20,34	20,39	20,33	20,40	20,49	20,38	20,48	20,50	20,30	20,25	20,34	20,31	20,37	20,42	20,47	20,45	20,36	20,38	20,42	20,39	20,41	20,48	20,42	20,38	20,43	20,48	20,48	20,40	20,38	20,32	20,36	20,34	20,40	20,42	20,42	20,41	20,40	20,36	20,36	20,43	20,46	20,35	20,38	20,39	20,40	20,44	20,41	20,40	20,41	20,42	20,47	20,51	20,38	20,39	20,47	20,44	20,48	20,47	20,45	20,47	20,46	20,46	20,41	20,37	20,36	20,44	20,35	20,39	20,38	20,43	20,49	20,48	20,34	20,29	20,39	20,51	20,40	20,31	20,33	20,43	20,41	20,37	20,35	20,40	20,46	20,45	20,47	20,41	20,42	20,45	20,52	20,44	20,41	20,37	20,43	20,44	20,47	20,41	20,39	20,43	20,40	20,39	20,45	20,42	20,45	20,45	20,46	20,42	20,40	20,38	20,48	20,52	20,44	20,35	20,37	20,51	20,44	20,33	20,44	20,49	20,46	20,54	20,56	20,54	20,48	20,49	20,52	20,51	20,56	20,53	20,51	20,50	20,45	20,43	20,44	20,56	20,54	20,48	20,49	20,54	20,50	20,41	20,46	20,60	20,54	20,57	20,59	20,51	20,46	20,48	20,46	20,46	20,52	20,50	20,51	20,60	20,59	20,51	20,51	20,58	20,57	20,51	20,50	20,50	20,54	20,53	20,55	20,57	20,54	20,53	20,57	20,55	20,64	20,59	20,55	20,60	20,52	20,53	20,52	20,53	20,57	20,59	20,62	20,60	20,53	20,52	20,49	20,51	20,58	20,53	20,55	20,63	20,60	20,57	20,50	20,51	20,50	20,55	20,62	20,56	20,58	20,68	20,53	20,58	20,61	20,53	20,47	20,48	20,54	20,60	20,56	20,54	20,54	20,55	20,54	20,53	20,54	20,52	20,49	20,54	20,54	20,60	20,58	20,62	20,61	20,57	20,57	20,54	20,54	20,49	20,49	20,52	20,45	20,51	20,65	20,60	20,57	20,59	20,57	20,50	20,50	20,56	20,58	20,61	20,58	20,56	20,56	20,56	20,56	20,55	20,54	20,55	20,57	20,51	20,58	20,52	20,50	20,54	20,61	20,50	20,56	20,62	20,59	20,56	20,57	20,58	20,60	20,60	20,62	20,57	20,53	20,60	20,48	20,43	20,50	20,57	20,57	20,61	20,60	20,59	20,57	20,51	20,53	20,51	20,53	20,62	20,62	20,59	20,61	20,57	20,59	20,55	20,56	20,62	20,59	20,56	20,55	20,55	20,52	20,57	20,55	20,59	20,51	20,42	20,46	20,48	20,51	20,53	20,48	20,44	20,46	20,48	20,45	20,51	20,61	20,57	20,45	20,47	20,56	20,53	20,49	20,38	20,41	20,52	20,46	20,43	20,43	20,50	20,53	20,53	20,61	20,50	20,49	20,46	20,45	20,43	20,37	20,49	20,54	20,51	20,42	20,42	20,42	20,41	20,42	20,44	20,47	20,52	20,50	20,48	20,46	20,41	20,45	20,46	20,47	20,51	20,44	20,44	20,44	20,43	20,49	20,45	20,48	20,48	20,49	20,41	20,35	20,41	20,49	20,46	20,30	20,35	20,48	20,47	20,42	20,44	20,42	20,39	20,34	20,44	20,38	20,33	20,38	20,38	20,40	20,42	20,35	20,38	20,35	20,35	20,42	20,40	20,42	20,40	20,49	20,50	20,48	20,35	20,38	20,39	20,34	20,33	20,38	20,36	20,42	20,44	20,36	20,26	20,29	20,38	20,33	20,33	20,30	20,28	20,38	20,33	20,32	20,43	20,42	20,34	20,38	20,45	20,34	20,35	20,44	20,42	20,45	20,49	20,46	20,34	20,36	20,40	20,43	20,40	20,33	20,35	20,33	20,44	20,41	20,34	20,36	20,39	20,47	20,46	20,40	20,33	20,33	20,32	20,37	20,39	20,40	20,39	20,36	20,44	20,40	20,33	20,25	20,32	20,43	20,43	20,38	20,35	20,40	20,39	20,37	20,37	20,30	20,30	20,30	20,38	20,35	20,32	20,30	20,37	20,39	20,46	20,32	20,22	20,39	20,39	20,30	20,30	20,40	20,39	20,31	20,32	20,37	20,31	20,24	20,27	20,32	20,35	20,35	20,33	20,26	20,26	20,28	20,26	20,31	20,27	20,39	20,37	20,32	20,31	20,30	20,31	20,25	20,26	20,41	20,31	20,30	20,36	20,40	20,45	20,35	20,29	20,26	20,26	20,27	20,29	20,26	20,30	20,38	20,33	20,31	20,30	20,22	20,26	20,30	20,20	20,25	20,32	20,35	20,23	20,27	20,25	20,26	20,19	20,20	20,21	20,16	20,14	20,17	20,27	20,31	20,16	20,13	20,23	20,25	20,23	20,31	20,36	20,33	20,25	20,32	20,31	20,31	
20,44	20,38	20,28	20,29	20,33	20,26	20,27	20,34	20,36	20,33	20,41	20,28	20,29	20,25	20,19	20,26	20,25	20,39	20,47	20,30	20,20	20,25	20,31	20,34	20,38	20,39	20,35	20,28	20,32	20,37	20,34	20,25	20,26	20,21	20,24	20,23	20,30	20,34	20,29	20,40	20,33	20,34	20,38	20,44	20,46	20,42	20,48	20,37	20,42	20,40	20,46	20,37	20,36	20,44	20,46	20,30	20,30	20,38	20,45	20,38	20,28	20,33	20,34	20,47	20,33	20,32	20,42	20,41	20,38	20,27	20,36	20,41	20,27	20,33	20,33	20,33	20,48	20,51	20,43	20,40	20,36	20,34	20,39	20,40	20,36	20,34	20,36	20,51	20,44	20,40	20,51	20,31	20,30	20,34	20,33	20,37	20,40	20,40	20,31	20,29	20,36	20,35	20,38	20,39	20,43	20,36	20,38	20,38	20,49	20,46	20,43	20,37	20,36	20,32	20,42	20,44	20,41	20,36	20,44	20,36	20,38	20,40	20,45	20,44	20,36	20,35	20,33	20,37	20,50	20,38	20,35	20,34	20,40	20,48	20,50	20,39	20,33	20,41	20,45	20,47	20,47	20,47	20,46	20,34	20,42	20,49	20,46	20,39	20,33	20,29	20,37	20,48	20,43	20,40	20,43	20,42	20,38	20,38	20,46	20,45	20,41	20,37	20,35	20,40	20,44	20,41	20,40	20,44	20,46	20,45	20,46	20,44	20,43	20,46	20,46	20,42	20,35	20,37	20,45	20,43	20,38	20,35	20,42	20,36	20,39	20,44	20,46	20,40	20,38	20,39	20,35	20,43	20,37	20,43	20,44	20,44	20,46	20,51	20,54	20,43	20,34	20,44	20,47	20,51	20,51	20,47	20,50	20,49	20,52	20,52	20,56	20,52	20,46	20,51	20,54	20,50	20,52	20,55	20,55	20,57	20,44	20,48	20,49	20,55	20,48	20,48	20,53	20,57	20,57	20,62	20,58	20,53	20,51	20,54	20,48	20,54	20,51	20,51	20,52	20,54	20,49	20,50	20,50	20,50	20,57	20,57	20,60	20,61	20,56	20,53	20,55	20,54	20,57	20,53	20,54	20,61	20,56	20,62	20,59	20,55	20,45	20,44	20,53	20,58	20,58	20,54	20,55	20,52	20,59	20,56	20,47	20,52	20,50	20,54	20,57	20,49	20,50	20,50	20,58	20,57	20,54	20,63	20,57	20,59	20,63	20,55	20,56	20,58	20,56	20,50	20,47	20,59	20,54	20,48	20,50	20,51	20,53	20,52	20,52	20,50	20,56	20,57	20,58	20,57	20,56	20,54	20,63	20,60	20,61	20,55	20,51	20,53	20,49	20,53	20,54	20,56	20,49	20,60	20,66	20,61	20,56	20,55	20,54	20,49	20,56	20,58	20,49	20,50	20,55	20,62	20,62	20,56	20,54	20,46	20,49	20,53	20,56	20,56	20,52	20,49	20,53	20,65	20,60	20,49	20,57	20,60	20,55	20,52	20,58	20,62	20,55	20,48	20,56	20,51	20,53	20,51	20,57	20,61	20,54	20,54	20,58	20,49	20,53	20,54	20,51	20,58	20,62	20,56	20,59	20,68	20,58	20,51	20,62	20,65	20,63	20,58	20,54	20,54	20,55	20,52	20,55	20,51	20,58	20,51	20,51	20,51	20,41	20,49	20,57	20,49	20,47	20,45	20,47	20,52	20,52	20,55	20,52	20,51	20,55	20,52	20,50	20,43	20,48	20,52	20,41	20,37	20,50	20,48	20,43	20,45	20,54	20,56	20,52	20,55	20,58	20,48	20,48	20,47	20,44	20,42	20,46	20,47	20,49	20,45	20,53	20,40	20,37	20,41	20,50	20,50	20,47	20,42	20,48	20,47	20,44	20,46	20,46	20,48	20,53	20,54	20,42	20,41	20,41	20,49	20,46	20,46	20,39	20,51	20,51	20,40	20,36	20,43	20,36	20,33	20,34	20,44	20,37	20,40	20,41	20,37	20,33	20,39	20,37	20,35	20,36	20,37	20,31	20,39	20,41	20,38	20,41	20,39	20,34	20,37	20,37	20,38	20,44	20,52	20,39	20,36	20,34	20,34	20,33	20,36	20,38	20,41	20,36	20,35	20,36	20,43	20,32	20,33	20,37	20,36	20,37	20,32	20,29	20,36	20,37	20,32	20,32	20,32	20,39	20,40	20,40	20,41	20,34	20,40	20,39	20,37	20,42	20,43	20,37	20,33	20,30	20,42	20,48	20,27	20,27	20,35	20,45	20,46	20,44	20,33	20,25	20,42	20,37	20,28	20,33	20,29	20,30	20,41	20,45	20,37	20,29	20,29	20,37	20,42	20,35	20,30	20,35	20,40	20,39	20,34	20,33	20,35	20,34	20,30	20,35	20,29	20,38	20,36	20,34	20,30	20,28	20,31	20,26	20,33	20,41	20,29	20,32	20,38	20,39	20,30	20,31	20,38	20,34	20,32	20,37	20,32	20,34	20,34	20,32	20,33	20,36	20,33	20,30	20,39	20,30	20,34	20,34	20,23	20,24	20,35	20,29	20,21	20,26	20,32	20,36	20,24	20,24	20,48	20,49	20,33	20,27	20,37	20,36	20,26	20,26	20,28	20,25	20,15	20,26	20,31	20,42	20,39	20,34	20,23	20,23	20,29	20,27	20,28	20,29	20,18	20,27	20,26	20,24	20,30	20,33	20,32	20,23	20,23	20,22	20,13	20,14	20,19	20,26	20,36	20,18	20,22	20,33	20,30	20,18	20,19	20,25	20,37	20,38	20,41	20,26	20,23	
20,33	20,24	20,26	20,26	20,25	20,31	20,33	20,34	20,33	20,25	20,29	20,29	20,38	20,40	20,34	20,38	20,39	20,31	20,37	20,32	20,16	20,22	20,38	20,41	20,42	20,37	20,32	20,27	20,30	20,31	20,37	20,36	20,36	20,28	20,26	20,20	20,26	20,31	20,32	20,29	20,30	20,34	20,38	20,36	20,45	20,42	20,42	20,36	20,38	20,40	20,41	20,45	20,42	20,40	20,40	20,28	20,23	20,21	20,26	20,30	20,32	20,32	20,30	20,38	20,34	20,32	20,30	20,37	20,37	20,25	20,24	20,32	20,26	20,29	20,29	20,33	20,36	20,45	20,35	20,33	20,38	20,34	20,30	20,41	20,46	20,37	20,36	20,44	20,35	20,34	20,47	20,33	20,29	20,33	20,41	20,33	20,38	20,39	20,31	20,33	20,34	20,38	20,35	20,33	20,34	20,40	20,39	20,31	20,36	20,42	20,39	20,38	20,32	20,30	20,37	20,44	20,38	20,38	20,41	20,33	20,30	20,41	20,37	20,45	20,40	20,32	20,33	20,35	20,39	20,42	20,32	20,30	20,37	20,45	20,45	20,38	20,30	20,38	20,42	20,44	20,36	20,41	20,42	20,34	20,30	20,41	20,41	20,40	20,38	20,31	20,38	20,42	20,37	20,36	20,42	20,46	20,43	20,36	20,43	20,40	20,42	20,46	20,41	20,41	20,48	20,50	20,42	20,40	20,42	20,43	20,49	20,41	20,43	20,42	20,46	20,46	20,43	20,42	20,36	20,43	20,36	20,31	20,40	20,40	20,36	20,41	20,49	20,44	20,34	20,43	20,38	20,36	20,33	20,37	20,43	20,41	20,41	20,47	20,48	20,40	20,48	20,49	20,44	20,52	20,56	20,45	20,43	20,46	20,42	20,52	20,54	20,55	20,49	20,47	20,46	20,46	20,41	20,47	20,59	20,49	20,46	20,51	20,53	20,51	20,50	20,42	20,42	20,45	20,52	20,57	20,54	20,58	20,53	20,53	20,59	20,59	20,54	20,48	20,48	20,52	20,52	20,47	20,56	20,53	20,47	20,52	20,57	20,54	20,48	20,52	20,55	20,48	20,53	20,53	20,50	20,56	20,54	20,60	20,52	20,54	20,47	20,48	20,53	20,60	20,51	20,53	20,52	20,49	20,50	20,53	20,54	20,58	20,57	20,55	20,51	20,45	20,55	20,52	20,58	20,57	20,48	20,48	20,57	20,57	20,54	20,52	20,58	20,62	20,58	20,58	20,56	20,61	20,54	20,50	20,55	20,49	20,54	20,44	20,44	20,50	20,50	20,54	20,56	20,58	20,55	20,53	20,54	20,52	20,54	20,61	20,54	20,54	20,50	20,47	20,54	20,54	20,51	20,52	20,64	20,64	20,58	20,57	20,56	20,51	20,52	20,58	20,48	20,50	20,49	20,54	20,58	20,51	20,52	20,54	20,49	20,45	20,55	20,52	20,48	20,50	20,56	20,61	20,58	20,45	20,48	20,57	20,54	20,54	20,60	20,53	20,58	20,50	20,56	20,49	20,43	20,48	20,61	20,64	20,53	20,46	20,52	20,51	20,52	20,59	20,50	20,53	20,55	20,55	20,58	20,60	20,62	20,59	20,63	20,57	20,53	20,49	20,49	20,50	20,55	20,47	20,49	20,54	20,53	20,50	20,48	20,47	20,46	20,47	20,55	20,52	20,51	20,51	20,50	20,47	20,46	20,53	20,55	20,47	20,53	20,55	20,54	20,42	20,47	20,49	20,41	20,43	20,50	20,47	20,50	20,46	20,47	20,50	20,51	20,51	20,51	20,52	20,42	20,51	20,40	20,39	20,43	20,40	20,46	20,45	20,47	20,45	20,43	20,37	20,47	20,49	20,38	20,39	20,45	20,41	20,41	20,38	20,47	20,46	20,51	20,49	20,43	20,40	20,39	20,41	20,42	20,37	20,44	20,50	20,41	20,37	20,43	20,40	20,41	20,34	20,38	20,37	20,42	20,42	20,46	20,38	20,40	20,33	20,45	20,37	20,40	20,45	20,36	20,44	20,41	20,35	20,38	20,33	20,39	20,37	20,40	20,37	20,34	20,44	20,37	20,32	20,32	20,36	20,29	20,26	20,32	20,29	20,37	20,34	20,28	20,32	20,36	20,33	20,40	20,36	20,37	20,32	20,36	20,36	20,32	20,28	20,31	20,24	20,31	20,30	20,34	20,42	20,34	20,33	20,37	20,26	20,33	20,40	20,34	20,34	20,25	20,33	20,42	20,31	20,22	20,31	20,36	20,33	20,35	20,36	20,37	20,36	20,25	20,22	20,38	20,40	20,34	20,37	20,43	20,33	20,31	20,28	20,33	20,38	20,32	20,26	20,31	20,32	20,36	20,32	20,31	20,31	20,40	20,29	20,33	20,25	20,33	20,42	20,29	20,35	20,35	20,29	20,36	20,35	20,32	20,27	20,24	20,39	20,42	20,36	20,18	20,23	20,34	20,36	20,31	20,29	20,28	20,29	20,27	20,33	20,39	20,29	20,26	20,32	20,28	20,23	20,36	20,34	20,29	20,34	20,38	20,30	20,24	20,21	20,34	20,27	20,25	20,36	20,29	20,31	20,28	20,28	20,29	20,27	20,22	20,22	20,25	20,21	20,21	20,29	20,40	20,34	20,31	20,20	20,21	20,32	20,25	20,18	20,23	20,20	20,20	20,37	20,25	20,28	20,27	20,24	20,26	20,22	20,20	20,17	20,16	20,19	20,28	20,37	20,31	20,29	20,42	20,30	20,23	20,17	20,21	20,23	20,19	20,33	20,27	20,20	
20,33	20,18	20,20	20,33	20,24	20,29	20,36	20,37	20,36	20,25	20,31	20,28	20,30	20,42	20,38	20,36	20,29	20,25	20,35	20,40	20,30	20,30	20,35	20,45	20,37	20,40	20,40	20,38	20,37	20,40	20,34	20,32	20,34	20,34	20,35	20,24	20,24	20,22	20,41	20,29	20,26	20,34	20,39	20,34	20,36	20,43	20,46	20,45	20,46	20,37	20,34	20,42	20,42	20,35	20,37	20,24	20,18	20,27	20,27	20,35	20,31	20,39	20,29	20,28	20,32	20,36	20,31	20,32	20,36	20,32	20,32	20,34	20,30	20,31	20,27	20,29	20,28	20,41	20,38	20,35	20,33	20,26	20,25	20,32	20,37	20,37	20,32	20,34	20,34	20,46	20,50	20,30	20,25	20,28	20,40	20,40	20,37	20,42	20,38	20,39	20,43	20,44	20,40	20,32	20,34	20,35	20,41	20,39	20,34	20,32	20,38	20,41	20,36	20,38	20,40	20,41	20,38	20,32	20,37	20,31	20,30	20,40	20,39	20,43	20,40	20,29	20,28	20,29	20,41	20,43	20,38	20,33	20,36	20,36	20,39	20,34	20,27	20,30	20,37	20,40	20,32	20,22	20,36	20,42	20,40	20,32	20,39	20,36	20,43	20,38	20,35	20,40	20,39	20,49	20,49	20,47	20,41	20,35	20,47	20,41	20,35	20,46	20,41	20,40	20,40	20,51	20,41	20,34	20,40	20,45	20,38	20,39	20,44	20,43	20,45	20,43	20,40	20,44	20,41	20,37	20,38	20,32	20,37	20,42	20,43	20,37	20,40	20,41	20,38	20,42	20,37	20,35	20,34	20,42	20,48	20,43	20,41	20,45	20,47	20,38	20,44	20,57	20,55	20,51	20,47	20,43	20,45	20,40	20,40	20,48	20,45	20,42	20,51	20,49	20,48	20,47	20,43	20,41	20,54	20,55	20,45	20,51	20,49	20,53	20,43	20,46	20,48	20,47	20,48	20,54	20,48	20,51	20,43	20,41	20,49	20,48	20,59	20,58	20,53	20,55	20,54	20,45	20,57	20,56	20,44	20,50	20,49	20,53	20,50	20,56	20,53	20,44	20,44	20,54	20,55	20,52	20,55	20,61	20,52	20,46	20,49	20,49	20,49	20,56	20,55	20,46	20,49	20,51	20,47	20,50	20,50	20,53	20,53	20,52	20,53	20,51	20,57	20,60	20,57	20,55	20,45	20,54	20,53	20,56	20,56	20,52	20,58	20,60	20,58	20,62	20,63	20,57	20,56	20,56	20,54	20,50	20,54	20,44	20,45	20,55	20,53	20,53	20,49	20,57	20,60	20,50	20,61	20,55	20,52	20,58	20,58	20,53	20,54	20,47	20,57	20,56	20,52	20,60	20,56	20,60	20,58	20,60	20,57	20,51	20,50	20,58	20,55	20,55	20,53	20,53	20,50	20,58	20,53	20,56	20,53	20,47	20,55	20,55	20,53	20,61	20,59	20,65	20,55	20,51	20,49	20,61	20,52	20,49	20,52	20,49	20,54	20,60	20,58	20,58	20,49	20,50	20,60	20,62	20,54	20,47	20,53	20,48	20,52	20,64	20,60	20,43	20,45	20,55	20,55	20,64	20,64	20,61	20,57	20,50	20,52	20,51	20,47	20,48	20,55	20,57	20,53	20,59	20,58	20,57	20,60	20,55	20,42	20,41	20,55	20,53	20,52	20,56	20,49	20,41	20,47	20,51	20,50	20,52	20,55	20,56	20,52	20,52	20,49	20,48	20,46	20,47	20,47	20,43	20,49	20,45	20,53	20,53	20,52	20,46	20,37	20,41	20,47	20,51	20,50	20,45	20,44	20,41	20,34	20,41	20,45	20,44	20,41	20,45	20,41	20,38	20,37	20,40	20,47	20,47	20,44	20,36	20,42	20,43	20,45	20,39	20,41	20,40	20,37	20,38	20,35	20,37	20,44	20,47	20,40	20,31	20,41	20,48	20,49	20,42	20,35	20,36	20,41	20,48	20,49	20,38	20,41	20,38	20,39	20,44	20,41	20,47	20,39	20,46	20,41	20,31	20,35	20,35	20,35	20,33	20,40	20,38	20,30	20,37	20,38	20,39	20,35	20,46	20,45	20,35	20,32	20,27	20,35	20,32	20,30	20,30	20,36	20,37	20,38	20,35	20,29	20,37	20,30	20,37	20,33	20,36	20,42	20,33	20,27	20,29	20,30	20,29	20,31	20,42	20,39	20,34	20,29	20,44	20,34	20,28	20,35	20,38	20,43	20,34	20,29	20,37	20,36	20,34	20,38	20,38	20,36	20,37	20,31	20,28	20,43	20,47	20,36	20,27	20,32	20,33	20,30	20,28	20,36	20,34	20,29	20,20	20,26	20,33	20,40	20,36	20,35	20,37	20,36	20,26	20,25	20,29	20,30	20,37	20,33	20,33	20,40	20,29	20,35	20,35	20,34	20,23	20,19	20,30	20,39	20,36	20,23	20,28	20,26	20,32	20,29	20,28	20,31	20,28	20,21	20,38	20,39	20,31	20,35	20,46	20,34	20,21	20,30	20,35	20,31	20,38	20,37	20,36	20,24	20,19	20,32	20,30	20,28	20,17	20,18	20,25	20,26	20,30	20,29	20,31	20,24	20,18	20,22	20,26	20,20	20,20	20,26	20,26	20,27	20,26	20,27	20,32	20,38	20,23	20,28	20,20	20,26	20,36	20,32	20,20	20,21	20,21	20,26	20,17	20,27	20,21	20,10	20,12	20,26	20,32	20,26	20,23	20,29	20,26	20,20	20,22	20,16	20,19	20,15	20,21	20,23	20,24	
20,32	20,24	20,19	20,33	20,32	20,26	20,31	20,38	20,35	20,27	20,41	20,27	20,30	20,34	20,46	20,41	20,29	20,26	20,35	20,35	20,29	20,29	20,41	20,45	20,37	20,28	20,40	20,41	20,44	20,42	20,35	20,33	20,37	20,33	20,34	20,26	20,25	20,33	20,34	20,25	20,35	20,38	20,30	20,33	20,36	20,43	20,51	20,43	20,48	20,41	20,33	20,36	20,44	20,46	20,39	20,33	20,29	20,29	20,33	20,35	20,33	20,33	20,34	20,34	20,42	20,36	20,29	20,28	20,40	20,32	20,38	20,36	20,36	20,39	20,29	20,27	20,29	20,38	20,40	20,40	20,38	20,31	20,28	20,33	20,35	20,38	20,42	20,31	20,34	20,46	20,48	20,32	20,30	20,34	20,41	20,40	20,30	20,41	20,40	20,28	20,40	20,43	20,38	20,40	20,39	20,40	20,26	20,38	20,48	20,36	20,40	20,37	20,35	20,45	20,45	20,48	20,38	20,35	20,36	20,38	20,42	20,49	20,46	20,42	20,36	20,33	20,27	20,27	20,37	20,44	20,40	20,38	20,42	20,49	20,43	20,31	20,33	20,38	20,35	20,43	20,39	20,34	20,31	20,33	20,39	20,38	20,40	20,45	20,46	20,36	20,35	20,34	20,32	20,50	20,55	20,49	20,35	20,37	20,40	20,44	20,37	20,42	20,45	20,42	20,41	20,43	20,40	20,37	20,40	20,40	20,33	20,42	20,50	20,43	20,48	20,41	20,33	20,41	20,42	20,37	20,29	20,38	20,37	20,39	20,50	20,48	20,52	20,46	20,45	20,45	20,38	20,35	20,36	20,43	20,53	20,46	20,44	20,45	20,48	20,43	20,37	20,49	20,55	20,49	20,50	20,40	20,47	20,45	20,45	20,49	20,47	20,45	20,40	20,47	20,44	20,54	20,53	20,51	20,50	20,48	20,44	20,54	20,51	20,53	20,51	20,53	20,56	20,55	20,50	20,46	20,52	20,51	20,50	20,39	20,45	20,46	20,53	20,55	20,56	20,53	20,62	20,50	20,44	20,51	20,51	20,57	20,52	20,49	20,57	20,54	20,54	20,50	20,47	20,51	20,52	20,52	20,55	20,59	20,53	20,38	20,48	20,51	20,47	20,57	20,57	20,47	20,48	20,52	20,59	20,61	20,58	20,54	20,51	20,54	20,55	20,55	20,57	20,58	20,65	20,57	20,58	20,63	20,61	20,59	20,63	20,66	20,65	20,62	20,65	20,63	20,57	20,58	20,56	20,54	20,48	20,52	20,58	20,58	20,57	20,66	20,58	20,55	20,49	20,54	20,61	20,54	20,58	20,61	20,53	20,56	20,61	20,66	20,59	20,59	20,52	20,50	20,47	20,61	20,59	20,60	20,66	20,62	20,60	20,50	20,53	20,54	20,59	20,55	20,55	20,58	20,54	20,57	20,57	20,53	20,49	20,52	20,61	20,60	20,56	20,60	20,61	20,65	20,62	20,59	20,58	20,64	20,56	20,50	20,50	20,53	20,57	20,55	20,57	20,64	20,59	20,47	20,54	20,61	20,56	20,57	20,67	20,60	20,51	20,60	20,66	20,54	20,56	20,59	20,57	20,56	20,63	20,58	20,54	20,58	20,60	20,61	20,55	20,56	20,57	20,57	20,64	20,66	20,60	20,59	20,62	20,60	20,50	20,49	20,53	20,55	20,56	20,52	20,53	20,51	20,56	20,51	20,48	20,52	20,56	20,53	20,52	20,57	20,54	20,52	20,53	20,50	20,48	20,48	20,49	20,38	20,45	20,43	20,50	20,41	20,42	20,47	20,46	20,49	20,49	20,50	20,52	20,47	20,48	20,39	20,49	20,44	20,49	20,43	20,40	20,38	20,42	20,43	20,47	20,53	20,49	20,35	20,36	20,49	20,45	20,34	20,41	20,44	20,43	20,39	20,44	20,40	20,49	20,48	20,39	20,38	20,37	20,36	20,47	20,47	20,40	20,41	20,45	20,41	20,41	20,42	20,46	20,44	20,45	20,40	20,33	20,38	20,33	20,41	20,42	20,35	20,37	20,35	20,31	20,31	20,38	20,40	20,34	20,38	20,42	20,42	20,40	20,41	20,48	20,39	20,32	20,32	20,33	20,26	20,28	20,41	20,42	20,34	20,35	20,39	20,34	20,36	20,29	20,28	20,34	20,36	20,40	20,36	20,39	20,33	20,33	20,41	20,35	20,42	20,40	20,37	20,34	20,39	20,37	20,33	20,39	20,47	20,35	20,34	20,40	20,40	20,39	20,41	20,40	20,35	20,39	20,33	20,34	20,32	20,45	20,42	20,33	20,25	20,35	20,41	20,33	20,27	20,33	20,30	20,24	20,32	20,34	20,39	20,43	20,37	20,35	20,38	20,35	20,32	20,36	20,30	20,35	20,37	20,37	20,34	20,32	20,32	20,34	20,35	20,37	20,30	20,30	20,36	20,36	20,33	20,26	20,33	20,36	20,29	20,28	20,42	20,35	20,22	20,31	20,40	20,41	20,38	20,32	20,35	20,35	20,22	20,30	20,28	20,23	20,26	20,36	20,38	20,29	20,28	20,27	20,22	20,24	20,28	20,22	20,39	20,35	20,24	20,30	20,33	20,27	20,10	20,18	20,26	20,16	20,20	20,33	20,30	20,25	20,24	20,32	20,31	20,32	20,28	20,24	20,25	20,32	20,33	20,25	20,21	20,17	20,21	20,22	20,22	20,34	20,29	20,21	20,14	20,27	20,35	20,24	20,25	20,23	20,23	20,23	20,29	20,22	20,25	20,35	20,36	20,28	20,26	
20,29	20,19	20,15	20,25	20,30	20,24	20,28	20,45	20,38	20,25	20,31	20,33	20,36	20,38	20,39	20,43	20,38	20,32	20,33	20,30	20,32	20,31	20,35	20,41	20,33	20,23	20,30	20,40	20,35	20,32	20,38	20,38	20,34	20,35	20,34	20,36	20,36	20,44	20,37	20,33	20,38	20,42	20,33	20,26	20,31	20,38	20,39	20,36	20,37	20,39	20,42	20,32	20,33	20,48	20,42	20,35	20,37	20,35	20,33	20,39	20,33	20,34	20,28	20,42	20,49	20,38	20,36	20,38	20,47	20,36	20,35	20,37	20,32	20,38	20,29	20,32	20,41	20,42	20,41	20,39	20,36	20,36	20,37	20,33	20,37	20,32	20,34	20,39	20,28	20,44	20,41	20,31	20,36	20,40	20,36	20,32	20,29	20,40	20,36	20,26	20,34	20,35	20,28	20,36	20,35	20,39	20,37	20,39	20,45	20,44	20,54	20,48	20,36	20,41	20,45	20,39	20,29	20,33	20,39	20,37	20,40	20,47	20,50	20,42	20,39	20,40	20,34	20,28	20,33	20,45	20,42	20,38	20,44	20,48	20,47	20,36	20,36	20,47	20,35	20,45	20,40	20,44	20,43	20,32	20,36	20,40	20,39	20,52	20,42	20,33	20,37	20,44	20,40	20,45	20,45	20,42	20,35	20,39	20,44	20,42	20,43	20,43	20,50	20,41	20,37	20,42	20,47	20,37	20,41	20,44	20,40	20,44	20,50	20,42	20,51	20,45	20,33	20,40	20,45	20,39	20,38	20,45	20,45	20,42	20,52	20,51	20,50	20,49	20,56	20,48	20,43	20,44	20,41	20,44	20,51	20,53	20,53	20,47	20,44	20,42	20,51	20,45	20,49	20,52	20,48	20,46	20,44	20,43	20,48	20,56	20,56	20,52	20,43	20,45	20,46	20,47	20,63	20,56	20,50	20,48	20,47	20,48	20,51	20,57	20,55	20,53	20,55	20,59	20,60	20,54	20,55	20,56	20,56	20,48	20,47	20,53	20,60	20,57	20,54	20,52	20,53	20,57	20,52	20,49	20,54	20,51	20,55	20,50	20,55	20,53	20,51	20,55	20,56	20,52	20,50	20,59	20,62	20,66	20,53	20,43	20,48	20,48	20,46	20,64	20,55	20,50	20,46	20,54	20,60	20,61	20,63	20,59	20,53	20,55	20,58	20,53	20,53	20,60	20,65	20,59	20,54	20,64	20,56	20,50	20,57	20,63	20,69	20,60	20,65	20,67	20,62	20,64	20,68	20,57	20,49	20,52	20,62	20,63	20,64	20,70	20,63	20,54	20,50	20,48	20,56	20,59	20,61	20,57	20,55	20,57	20,63	20,65	20,54	20,56	20,60	20,53	20,53	20,52	20,61	20,65	20,65	20,60	20,58	20,51	20,57	20,62	20,64	20,56	20,51	20,55	20,57	20,57	20,56	20,54	20,52	20,52	20,59	20,60	20,57	20,59	20,58	20,59	20,57	20,60	20,66	20,67	20,57	20,54	20,55	20,58	20,63	20,50	20,56	20,50	20,55	20,53	20,52	20,55	20,54	20,57	20,65	20,61	20,51	20,58	20,63	20,54	20,54	20,59	20,60	20,58	20,57	20,56	20,56	20,55	20,57	20,60	20,51	20,56	20,54	20,54	20,61	20,65	20,63	20,57	20,64	20,60	20,50	20,60	20,57	20,54	20,55	20,54	20,57	20,62	20,60	20,48	20,44	20,59	20,54	20,53	20,57	20,60	20,57	20,55	20,55	20,55	20,51	20,48	20,54	20,48	20,47	20,50	20,47	20,48	20,53	20,51	20,47	20,51	20,46	20,42	20,49	20,51	20,47	20,46	20,50	20,53	20,51	20,49	20,45	20,47	20,49	20,47	20,50	20,55	20,52	20,45	20,43	20,42	20,45	20,38	20,37	20,46	20,49	20,45	20,49	20,41	20,39	20,47	20,50	20,42	20,40	20,38	20,44	20,44	20,43	20,40	20,41	20,39	20,48	20,45	20,47	20,47	20,48	20,47	20,42	20,46	20,38	20,35	20,42	20,38	20,38	20,35	20,39	20,40	20,38	20,40	20,40	20,43	20,46	20,40	20,37	20,45	20,41	20,36	20,32	20,30	20,30	20,33	20,38	20,39	20,43	20,35	20,35	20,34	20,41	20,39	20,27	20,29	20,34	20,40	20,43	20,29	20,34	20,40	20,36	20,43	20,38	20,33	20,33	20,40	20,41	20,49	20,41	20,35	20,38	20,46	20,43	20,34	20,37	20,35	20,35	20,43	20,46	20,32	20,38	20,33	20,41	20,36	20,44	20,34	20,34	20,28	20,28	20,41	20,33	20,30	20,43	20,32	20,29	20,38	20,39	20,38	20,39	20,42	20,39	20,38	20,37	20,38	20,37	20,25	20,39	20,44	20,28	20,29	20,37	20,38	20,41	20,38	20,40	20,30	20,26	20,31	20,37	20,35	20,19	20,26	20,33	20,34	20,28	20,40	20,39	20,27	20,29	20,44	20,38	20,35	20,30	20,24	20,28	20,29	20,42	20,35	20,25	20,36	20,37	20,37	20,33	20,32	20,32	20,23	20,25	20,36	20,34	20,34	20,37	20,28	20,28	20,27	20,31	20,30	20,22	20,30	20,30	20,29	20,37	20,27	20,21	20,29	20,33	20,32	20,30	20,34	20,28	20,23	20,32	20,32	20,25	20,23	20,27	20,34	20,22	20,24	20,33	20,35	20,25	20,19	20,21	20,26	20,35	20,33	20,32	20,26	20,24	20,21	20,26	20,27	20,27	20,40	20,38	20,36	
20,26	20,28	20,17	20,18	20,27	20,32	20,31	20,34	20,38	20,24	20,27	20,28	20,36	20,37	20,34	20,41	20,38	20,29	20,33	20,30	20,32	20,45	20,41	20,38	20,38	20,27	20,29	20,39	20,37	20,35	20,36	20,36	20,42	20,32	20,32	20,35	20,39	20,35	20,43	20,30	20,22	20,31	20,29	20,29	20,30	20,37	20,36	20,32	20,40	20,39	20,29	20,30	20,31	20,43	20,42	20,32	20,31	20,35	20,36	20,32	20,34	20,36	20,43	20,40	20,34	20,35	20,36	20,42	20,47	20,35	20,26	20,38	20,39	20,39	20,32	20,38	20,41	20,38	20,34	20,35	20,32	20,36	20,34	20,33	20,45	20,38	20,29	20,36	20,24	20,40	20,43	20,30	20,32	20,39	20,39	20,36	20,30	20,34	20,41	20,32	20,37	20,37	20,18	20,39	20,42	20,38	20,42	20,45	20,41	20,40	20,46	20,46	20,39	20,39	20,51	20,36	20,37	20,38	20,41	20,38	20,32	20,37	20,40	20,37	20,42	20,45	20,44	20,30	20,28	20,37	20,41	20,35	20,41	20,44	20,42	20,41	20,32	20,46	20,40	20,44	20,45	20,37	20,41	20,37	20,35	20,41	20,44	20,43	20,41	20,29	20,39	20,47	20,39	20,42	20,42	20,38	20,33	20,39	20,40	20,39	20,37	20,42	20,50	20,42	20,43	20,42	20,45	20,45	20,39	20,39	20,46	20,50	20,50	20,46	20,45	20,46	20,36	20,40	20,41	20,46	20,45	20,48	20,41	20,44	20,49	20,53	20,48	20,42	20,42	20,53	20,45	20,47	20,50	20,48	20,44	20,48	20,46	20,46	20,47	20,40	20,48	20,47	20,43	20,51	20,48	20,48	20,52	20,46	20,49	20,51	20,51	20,48	20,41	20,46	20,45	20,60	20,66	20,59	20,47	20,48	20,53	20,48	20,45	20,51	20,48	20,52	20,55	20,54	20,58	20,54	20,48	20,50	20,59	20,54	20,56	20,56	20,60	20,56	20,55	20,59	20,54	20,53	20,55	20,48	20,47	20,53	20,50	20,57	20,54	20,59	20,60	20,57	20,62	20,52	20,53	20,57	20,64	20,68	20,55	20,50	20,46	20,55	20,58	20,56	20,63	20,55	20,47	20,47	20,58	20,59	20,55	20,58	20,60	20,66	20,68	20,64	20,59	20,58	20,65	20,61	20,54	20,56	20,47	20,52	20,59	20,56	20,59	20,61	20,64	20,64	20,61	20,62	20,66	20,62	20,56	20,55	20,57	20,67	20,60	20,57	20,53	20,53	20,57	20,55	20,59	20,57	20,58	20,60	20,56	20,63	20,60	20,58	20,52	20,47	20,58	20,59	20,53	20,60	20,65	20,67	20,63	20,59	20,59	20,51	20,54	20,66	20,66	20,53	20,52	20,53	20,51	20,65	20,57	20,56	20,52	20,56	20,56	20,60	20,64	20,60	20,54	20,57	20,60	20,66	20,69	20,61	20,55	20,57	20,59	20,62	20,60	20,58	20,56	20,51	20,60	20,60	20,55	20,57	20,55	20,52	20,55	20,58	20,51	20,53	20,60	20,54	20,54	20,55	20,58	20,64	20,59	20,49	20,55	20,59	20,51	20,55	20,57	20,54	20,52	20,50	20,55	20,56	20,53	20,51	20,56	20,52	20,48	20,45	20,56	20,44	20,45	20,49	20,49	20,57	20,63	20,53	20,45	20,60	20,61	20,52	20,52	20,57	20,52	20,52	20,53	20,54	20,52	20,50	20,56	20,54	20,47	20,58	20,57	20,53	20,50	20,55	20,48	20,47	20,46	20,42	20,50	20,47	20,42	20,41	20,40	20,48	20,54	20,50	20,44	20,44	20,49	20,51	20,48	20,56	20,50	20,41	20,44	20,38	20,37	20,42	20,45	20,51	20,50	20,50	20,44	20,45	20,39	20,39	20,42	20,43	20,39	20,42	20,42	20,43	20,41	20,44	20,51	20,39	20,49	20,46	20,41	20,38	20,41	20,43	20,42	20,40	20,42	20,40	20,40	20,39	20,45	20,42	20,42	20,44	20,41	20,44	20,39	20,37	20,34	20,41	20,40	20,35	20,30	20,28	20,40	20,31	20,32	20,30	20,37	20,38	20,35	20,33	20,32	20,37	20,41	20,43	20,33	20,25	20,35	20,45	20,41	20,33	20,28	20,37	20,32	20,30	20,40	20,28	20,27	20,36	20,44	20,42	20,45	20,37	20,34	20,44	20,50	20,36	20,36	20,33	20,28	20,31	20,43	20,42	20,34	20,43	20,36	20,38	20,41	20,37	20,33	20,33	20,33	20,36	20,36	20,31	20,44	20,43	20,26	20,29	20,33	20,40	20,40	20,34	20,42	20,42	20,41	20,35	20,27	20,29	20,33	20,38	20,36	20,30	20,34	20,38	20,40	20,38	20,38	20,25	20,22	20,29	20,33	20,30	20,21	20,26	20,28	20,34	20,36	20,33	20,35	20,29	20,29	20,37	20,37	20,31	20,37	20,32	20,33	20,38	20,35	20,32	20,27	20,35	20,37	20,35	20,32	20,24	20,30	20,30	20,31	20,38	20,35	20,32	20,33	20,33	20,27	20,23	20,31	20,27	20,31	20,42	20,40	20,36	20,35	20,27	20,29	20,38	20,38	20,28	20,25	20,31	20,35	20,28	20,25	20,32	20,23	20,29	20,33	20,36	20,28	20,15	20,31	20,35	20,25	20,17	20,18	20,23	20,30	20,31	20,22	20,26	20,18	20,18	20,24	20,32	20,26	20,34	20,36	20,32	
20,29	20,30	20,27	20,24	20,32	20,30	20,28	20,23	20,31	20,39	20,35	20,26	20,34	20,30	20,34	20,35	20,31	20,34	20,33	20,33	20,27	20,28	20,33	20,32	20,41	20,34	20,35	20,39	20,33	20,38	20,37	20,26	20,34	20,34	20,30	20,24	20,32	20,35	20,43	20,30	20,18	20,25	20,25	20,18	20,21	20,32	20,40	20,36	20,39	20,35	20,28	20,38	20,38	20,35	20,43	20,40	20,27	20,31	20,37	20,38	20,38	20,29	20,36	20,46	20,32	20,34	20,39	20,28	20,37	20,30	20,27	20,35	20,36	20,38	20,36	20,40	20,43	20,35	20,32	20,29	20,30	20,25	20,34	20,38	20,46	20,47	20,35	20,37	20,40	20,40	20,45	20,24	20,21	20,32	20,37	20,39	20,35	20,43	20,51	20,36	20,28	20,35	20,33	20,38	20,46	20,40	20,39	20,42	20,46	20,41	20,45	20,49	20,39	20,41	20,52	20,44	20,38	20,39	20,40	20,42	20,33	20,38	20,40	20,43	20,41	20,46	20,34	20,44	20,39	20,39	20,37	20,42	20,48	20,47	20,37	20,41	20,36	20,42	20,44	20,45	20,41	20,26	20,30	20,40	20,47	20,51	20,49	20,40	20,38	20,45	20,39	20,41	20,42	20,43	20,48	20,49	20,36	20,38	20,39	20,42	20,37	20,38	20,48	20,46	20,40	20,42	20,41	20,51	20,48	20,42	20,47	20,47	20,45	20,43	20,43	20,49	20,41	20,40	20,38	20,46	20,48	20,41	20,44	20,50	20,49	20,43	20,41	20,38	20,39	20,42	20,42	20,44	20,44	20,49	20,50	20,52	20,55	20,48	20,48	20,45	20,49	20,48	20,47	20,47	20,50	20,44	20,51	20,43	20,39	20,50	20,49	20,47	20,43	20,46	20,50	20,57	20,62	20,46	20,46	20,48	20,40	20,40	20,48	20,50	20,44	20,49	20,59	20,56	20,50	20,52	20,44	20,49	20,48	20,48	20,52	20,58	20,55	20,52	20,58	20,59	20,57	20,52	20,57	20,52	20,49	20,63	20,61	20,61	20,55	20,58	20,59	20,54	20,58	20,50	20,50	20,55	20,52	20,55	20,53	20,53	20,47	20,54	20,67	20,59	20,57	20,60	20,56	20,45	20,58	20,61	20,54	20,56	20,60	20,67	20,73	20,63	20,56	20,53	20,60	20,63	20,59	20,63	20,58	20,61	20,68	20,60	20,56	20,63	20,65	20,60	20,55	20,54	20,56	20,57	20,48	20,59	20,64	20,64	20,56	20,53	20,48	20,54	20,52	20,55	20,62	20,55	20,55	20,59	20,60	20,69	20,66	20,62	20,55	20,55	20,61	20,52	20,57	20,63	20,62	20,62	20,62	20,58	20,55	20,50	20,51	20,65	20,66	20,50	20,47	20,55	20,52	20,51	20,59	20,53	20,57	20,61	20,64	20,64	20,57	20,53	20,50	20,57	20,62	20,64	20,66	20,57	20,54	20,56	20,58	20,62	20,66	20,59	20,56	20,54	20,63	20,68	20,69	20,61	20,56	20,50	20,58	20,58	20,58	20,56	20,59	20,56	20,58	20,54	20,54	20,61	20,62	20,55	20,59	20,59	20,62	20,55	20,58	20,52	20,53	20,52	20,50	20,54	20,51	20,54	20,60	20,61	20,58	20,53	20,52	20,49	20,51	20,59	20,51	20,50	20,56	20,56	20,47	20,56	20,65	20,58	20,50	20,52	20,52	20,53	20,53	20,55	20,53	20,43	20,52	20,49	20,43	20,49	20,51	20,47	20,48	20,54	20,50	20,51	20,52	20,48	20,46	20,47	20,42	20,39	20,44	20,43	20,53	20,49	20,47	20,45	20,43	20,44	20,48	20,52	20,47	20,44	20,50	20,45	20,39	20,43	20,53	20,47	20,46	20,43	20,43	20,45	20,46	20,45	20,41	20,45	20,41	20,41	20,44	20,38	20,42	20,46	20,49	20,43	20,41	20,42	20,42	20,40	20,44	20,41	20,36	20,34	20,36	20,37	20,43	20,36	20,45	20,50	20,48	20,41	20,38	20,48	20,44	20,35	20,33	20,43	20,39	20,36	20,34	20,34	20,35	20,34	20,31	20,37	20,32	20,35	20,28	20,26	20,29	20,37	20,43	20,44	20,32	20,29	20,33	20,46	20,47	20,35	20,30	20,33	20,32	20,29	20,36	20,33	20,30	20,38	20,41	20,32	20,36	20,39	20,28	20,37	20,49	20,36	20,34	20,37	20,30	20,26	20,40	20,43	20,45	20,45	20,32	20,33	20,42	20,38	20,38	20,42	20,45	20,33	20,36	20,37	20,42	20,39	20,32	20,29	20,35	20,39	20,39	20,35	20,35	20,41	20,39	20,35	20,33	20,30	20,34	20,39	20,33	20,34	20,33	20,29	20,30	20,37	20,28	20,27	20,32	20,35	20,37	20,29	20,30	20,22	20,21	20,33	20,32	20,31	20,32	20,32	20,29	20,38	20,40	20,31	20,35	20,38	20,34	20,35	20,38	20,31	20,31	20,36	20,37	20,38	20,30	20,17	20,28	20,38	20,25	20,34	20,34	20,32	20,33	20,35	20,31	20,29	20,29	20,20	20,16	20,33	20,32	20,29	20,34	20,27	20,34	20,37	20,39	20,29	20,25	20,31	20,37	20,18	20,16	20,32	20,27	20,23	20,31	20,26	20,29	20,27	20,28	20,25	20,24	20,19	20,19	20,25	20,30	20,25	20,27	20,26	20,28	20,26	20,26	20,26	20,22	20,25	20,28	20,24	
20,26	20,21	20,19	20,27	20,33	20,29	20,21	20,30	20,30	20,47	20,43	20,33	20,30	20,27	20,28	20,28	20,32	20,37	20,43	20,46	20,34	20,19	20,26	20,30	20,47	20,46	20,36	20,42	20,39	20,37	20,35	20,36	20,34	20,33	20,35	20,36	20,29	20,37	20,44	20,42	20,34	20,25	20,32	20,22	20,25	20,34	20,31	20,32	20,39	20,35	20,34	20,41	20,38	20,35	20,45	20,44	20,30	20,35	20,37	20,35	20,45	20,42	20,34	20,43	20,34	20,34	20,36	20,37	20,39	20,37	20,34	20,34	20,39	20,41	20,41	20,45	20,45	20,40	20,33	20,27	20,25	20,28	20,40	20,47	20,37	20,35	20,42	20,35	20,38	20,49	20,49	20,31	20,29	20,32	20,32	20,41	20,37	20,38	20,44	20,37	20,32	20,34	20,47	20,37	20,36	20,39	20,40	20,43	20,47	20,41	20,38	20,43	20,41	20,47	20,48	20,39	20,35	20,40	20,40	20,35	20,36	20,42	20,46	20,43	20,39	20,40	20,30	20,35	20,43	20,45	20,36	20,44	20,46	20,45	20,37	20,39	20,39	20,46	20,49	20,45	20,40	20,37	20,39	20,41	20,39	20,45	20,56	20,53	20,45	20,40	20,44	20,42	20,45	20,51	20,49	20,46	20,28	20,38	20,41	20,37	20,38	20,41	20,40	20,41	20,40	20,36	20,40	20,43	20,44	20,39	20,44	20,45	20,42	20,42	20,49	20,55	20,44	20,42	20,39	20,39	20,40	20,39	20,35	20,45	20,45	20,40	20,44	20,43	20,50	20,40	20,36	20,34	20,40	20,43	20,55	20,52	20,50	20,52	20,50	20,41	20,51	20,55	20,47	20,38	20,48	20,50	20,44	20,50	20,43	20,51	20,59	20,55	20,43	20,41	20,53	20,58	20,57	20,45	20,40	20,48	20,45	20,35	20,51	20,50	20,42	20,46	20,54	20,55	20,54	20,53	20,46	20,45	20,51	20,54	20,51	20,50	20,50	20,49	20,50	20,57	20,56	20,53	20,56	20,56	20,55	20,58	20,57	20,51	20,58	20,58	20,69	20,52	20,56	20,55	20,49	20,59	20,57	20,54	20,53	20,51	20,49	20,52	20,63	20,65	20,60	20,60	20,66	20,51	20,60	20,67	20,54	20,56	20,57	20,58	20,65	20,57	20,56	20,52	20,58	20,58	20,56	20,59	20,59	20,62	20,71	20,64	20,58	20,56	20,60	20,57	20,52	20,60	20,61	20,55	20,53	20,53	20,67	20,63	20,55	20,59	20,54	20,53	20,55	20,56	20,59	20,56	20,66	20,65	20,59	20,63	20,62	20,56	20,58	20,61	20,65	20,57	20,54	20,60	20,58	20,53	20,53	20,55	20,57	20,50	20,54	20,69	20,65	20,60	20,53	20,55	20,54	20,54	20,60	20,58	20,56	20,63	20,63	20,54	20,56	20,55	20,54	20,56	20,54	20,58	20,65	20,66	20,60	20,60	20,65	20,63	20,65	20,61	20,57	20,56	20,55	20,60	20,69	20,70	20,58	20,54	20,61	20,64	20,64	20,64	20,62	20,54	20,54	20,58	20,57	20,58	20,60	20,60	20,57	20,60	20,63	20,61	20,55	20,55	20,57	20,52	20,59	20,59	20,63	20,58	20,56	20,60	20,59	20,54	20,58	20,54	20,53	20,58	20,53	20,43	20,56	20,52	20,47	20,58	20,54	20,64	20,67	20,45	20,48	20,60	20,57	20,57	20,58	20,46	20,47	20,49	20,46	20,48	20,51	20,55	20,44	20,50	20,50	20,50	20,51	20,46	20,46	20,45	20,52	20,46	20,54	20,49	20,49	20,48	20,44	20,49	20,45	20,41	20,54	20,53	20,51	20,52	20,52	20,41	20,42	20,45	20,54	20,48	20,44	20,41	20,44	20,48	20,46	20,46	20,44	20,36	20,46	20,42	20,43	20,44	20,39	20,36	20,39	20,45	20,42	20,44	20,42	20,40	20,43	20,47	20,41	20,40	20,35	20,45	20,38	20,35	20,34	20,49	20,48	20,41	20,41	20,44	20,47	20,48	20,42	20,44	20,43	20,35	20,40	20,39	20,34	20,33	20,35	20,39	20,39	20,35	20,33	20,29	20,39	20,45	20,42	20,44	20,34	20,41	20,33	20,43	20,49	20,30	20,30	20,33	20,29	20,27	20,29	20,33	20,35	20,37	20,38	20,32	20,29	20,38	20,35	20,43	20,51	20,43	20,37	20,36	20,36	20,38	20,41	20,41	20,47	20,50	20,34	20,34	20,36	20,36	20,30	20,38	20,39	20,34	20,32	20,39	20,36	20,33	20,30	20,33	20,38	20,42	20,38	20,36	20,42	20,35	20,34	20,36	20,34	20,32	20,29	20,33	20,32	20,43	20,35	20,31	20,34	20,35	20,38	20,33	20,34	20,37	20,39	20,28	20,30	20,23	20,21	20,36	20,38	20,37	20,34	20,23	20,38	20,47	20,43	20,38	20,29	20,37	20,23	20,24	20,35	20,38	20,36	20,33	20,38	20,35	20,24	20,23	20,32	20,30	20,36	20,34	20,23	20,23	20,30	20,27	20,27	20,29	20,29	20,28	20,24	20,28	20,22	20,23	20,32	20,29	20,25	20,28	20,33	20,28	20,22	20,31	20,34	20,23	20,19	20,33	20,31	20,29	20,28	20,23	20,29	20,30	20,27	20,27	20,28	20,22	20,17	20,19	20,18	20,13	20,24	20,28	20,19	20,31	20,26	20,24	20,28	20,23	20,17	20,20	
20,30	20,28	20,13	20,25	20,29	20,36	20,27	20,34	20,34	20,32	20,41	20,32	20,33	20,34	20,28	20,28	20,28	20,29	20,40	20,42	20,35	20,36	20,38	20,38	20,44	20,50	20,35	20,28	20,37	20,35	20,33	20,36	20,35	20,32	20,33	20,38	20,39	20,35	20,41	20,46	20,38	20,26	20,29	20,32	20,30	20,31	20,35	20,31	20,32	20,33	20,34	20,36	20,42	20,48	20,44	20,43	20,35	20,35	20,32	20,34	20,39	20,41	20,37	20,38	20,35	20,37	20,41	20,39	20,42	20,38	20,43	20,37	20,42	20,43	20,39	20,47	20,48	20,40	20,42	20,39	20,34	20,36	20,41	20,47	20,43	20,30	20,42	20,36	20,29	20,42	20,43	20,36	20,30	20,38	20,42	20,45	20,48	20,45	20,46	20,39	20,37	20,45	20,47	20,37	20,32	20,38	20,35	20,40	20,47	20,41	20,38	20,42	20,39	20,39	20,45	20,38	20,33	20,41	20,45	20,37	20,36	20,43	20,47	20,48	20,43	20,41	20,36	20,36	20,41	20,40	20,34	20,41	20,39	20,36	20,39	20,36	20,32	20,42	20,40	20,33	20,34	20,45	20,40	20,31	20,25	20,32	20,44	20,52	20,49	20,40	20,39	20,35	20,33	20,40	20,49	20,43	20,26	20,34	20,31	20,36	20,32	20,39	20,39	20,44	20,38	20,38	20,37	20,43	20,37	20,39	20,42	20,50	20,47	20,42	20,50	20,54	20,42	20,46	20,38	20,38	20,42	20,38	20,43	20,42	20,45	20,40	20,44	20,44	20,52	20,48	20,37	20,36	20,43	20,44	20,49	20,48	20,44	20,50	20,46	20,46	20,49	20,50	20,53	20,47	20,46	20,49	20,52	20,51	20,51	20,58	20,57	20,52	20,47	20,44	20,57	20,54	20,51	20,49	20,53	20,50	20,44	20,42	20,53	20,54	20,45	20,49	20,55	20,47	20,57	20,60	20,51	20,48	20,55	20,55	20,54	20,55	20,56	20,53	20,50	20,60	20,58	20,56	20,58	20,58	20,53	20,58	20,56	20,51	20,57	20,63	20,67	20,60	20,59	20,62	20,52	20,50	20,55	20,63	20,56	20,53	20,56	20,55	20,57	20,61	20,59	20,60	20,56	20,57	20,62	20,71	20,66	20,61	20,55	20,62	20,69	20,61	20,60	20,62	20,62	20,60	20,54	20,59	20,62	20,66	20,72	20,63	20,60	20,57	20,64	20,57	20,50	20,62	20,64	20,58	20,59	20,57	20,58	20,63	20,50	20,60	20,64	20,63	20,60	20,58	20,65	20,62	20,65	20,71	20,64	20,61	20,63	20,54	20,55	20,64	20,69	20,66	20,65	20,60	20,60	20,57	20,58	20,55	20,54	20,55	20,53	20,61	20,61	20,62	20,61	20,58	20,56	20,55	20,58	20,65	20,64	20,65	20,65	20,66	20,66	20,65	20,56	20,63	20,59	20,67	20,63	20,66	20,62	20,55	20,57	20,60	20,65	20,62	20,57	20,60	20,57	20,52	20,63	20,65	20,59	20,58	20,64	20,66	20,59	20,62	20,58	20,58	20,57	20,56	20,56	20,52	20,56	20,68	20,67	20,54	20,60	20,66	20,54	20,51	20,59	20,55	20,60	20,60	20,60	20,58	20,59	20,57	20,56	20,54	20,55	20,53	20,49	20,56	20,53	20,49	20,50	20,54	20,50	20,59	20,59	20,60	20,67	20,55	20,47	20,53	20,53	20,47	20,55	20,39	20,39	20,44	20,46	20,54	20,61	20,68	20,56	20,49	20,52	20,54	20,50	20,36	20,41	20,48	20,52	20,50	20,51	20,53	20,46	20,46	20,45	20,48	20,51	20,46	20,50	20,53	20,56	20,52	20,43	20,41	20,45	20,46	20,46	20,45	20,48	20,42	20,41	20,50	20,53	20,47	20,45	20,37	20,40	20,46	20,34	20,42	20,46	20,46	20,41	20,44	20,47	20,39	20,35	20,40	20,42	20,48	20,43	20,35	20,36	20,44	20,39	20,34	20,38	20,49	20,48	20,39	20,43	20,41	20,41	20,55	20,44	20,37	20,44	20,32	20,31	20,37	20,40	20,39	20,45	20,41	20,39	20,35	20,34	20,32	20,36	20,40	20,39	20,38	20,35	20,37	20,41	20,36	20,42	20,38	20,26	20,23	20,29	20,35	20,33	20,31	20,38	20,38	20,37	20,39	20,33	20,38	20,39	20,42	20,45	20,44	20,41	20,37	20,35	20,34	20,41	20,45	20,41	20,43	20,37	20,37	20,42	20,37	20,30	20,33	20,40	20,43	20,41	20,39	20,40	20,33	20,38	20,35	20,37	20,34	20,39	20,38	20,35	20,36	20,37	20,38	20,41	20,36	20,39	20,35	20,27	20,34	20,34	20,36	20,37	20,35	20,38	20,29	20,25	20,34	20,33	20,28	20,30	20,23	20,29	20,31	20,35	20,37	20,32	20,31	20,40	20,48	20,47	20,37	20,21	20,30	20,27	20,27	20,36	20,34	20,31	20,31	20,31	20,34	20,18	20,20	20,20	20,17	20,23	20,36	20,31	20,28	20,26	20,33	20,29	20,29	20,28	20,32	20,28	20,23	20,25	20,19	20,27	20,31	20,20	20,20	20,25	20,21	20,31	20,34	20,34	20,25	20,25	20,34	20,38	20,34	20,21	20,17	20,23	20,32	20,31	20,27	20,24	20,21	20,14	20,22	20,30	20,25	20,29	20,39	20,22	20,18	20,23	20,19	20,22	20,23	20,21	20,24	
20,29	20,32	20,25	20,24	20,31	20,30	20,37	20,32	20,28	20,24	20,32	20,29	20,34	20,42	20,26	20,31	20,31	20,27	20,39	20,35	20,30	20,40	20,42	20,40	20,41	20,29	20,37	20,31	20,44	20,44	20,34	20,33	20,33	20,32	20,26	20,29	20,32	20,39	20,41	20,39	20,32	20,29	20,34	20,35	20,40	20,42	20,43	20,40	20,37	20,33	20,31	20,45	20,47	20,36	20,45	20,39	20,31	20,37	20,39	20,43	20,42	20,48	20,41	20,45	20,38	20,43	20,45	20,38	20,45	20,40	20,41	20,46	20,41	20,45	20,42	20,39	20,40	20,45	20,46	20,41	20,39	20,34	20,41	20,44	20,44	20,21	20,25	20,40	20,39	20,40	20,42	20,33	20,33	20,41	20,43	20,43	20,47	20,45	20,39	20,38	20,34	20,40	20,43	20,38	20,31	20,35	20,33	20,38	20,45	20,35	20,37	20,45	20,41	20,39	20,47	20,54	20,46	20,45	20,56	20,50	20,44	20,50	20,50	20,45	20,46	20,44	20,34	20,36	20,42	20,41	20,35	20,36	20,37	20,40	20,41	20,39	20,33	20,39	20,39	20,41	20,42	20,43	20,38	20,32	20,39	20,42	20,39	20,47	20,52	20,43	20,42	20,40	20,30	20,36	20,50	20,52	20,42	20,41	20,34	20,37	20,37	20,33	20,39	20,53	20,47	20,40	20,43	20,49	20,38	20,43	20,43	20,43	20,45	20,40	20,45	20,49	20,42	20,40	20,44	20,43	20,45	20,38	20,46	20,41	20,37	20,37	20,40	20,40	20,41	20,48	20,40	20,43	20,52	20,51	20,52	20,51	20,53	20,44	20,43	20,40	20,50	20,54	20,56	20,56	20,54	20,53	20,54	20,49	20,44	20,49	20,55	20,59	20,49	20,51	20,52	20,50	20,46	20,51	20,59	20,56	20,50	20,47	20,55	20,46	20,46	20,48	20,53	20,53	20,57	20,58	20,53	20,42	20,54	20,56	20,53	20,52	20,55	20,48	20,48	20,57	20,57	20,46	20,56	20,58	20,56	20,56	20,55	20,50	20,58	20,66	20,65	20,57	20,59	20,68	20,66	20,56	20,52	20,60	20,60	20,61	20,63	20,56	20,54	20,56	20,56	20,54	20,49	20,52	20,62	20,61	20,59	20,64	20,53	20,57	20,68	20,61	20,67	20,66	20,64	20,63	20,61	20,63	20,62	20,61	20,72	20,56	20,59	20,58	20,61	20,66	20,57	20,57	20,60	20,60	20,61	20,55	20,59	20,56	20,56	20,57	20,56	20,59	20,65	20,64	20,64	20,62	20,61	20,66	20,63	20,59	20,61	20,62	20,61	20,62	20,67	20,67	20,64	20,65	20,61	20,58	20,65	20,60	20,60	20,60	20,61	20,62	20,59	20,65	20,61	20,57	20,55	20,48	20,55	20,63	20,64	20,67	20,70	20,75	20,72	20,71	20,62	20,63	20,59	20,65	20,64	20,63	20,59	20,48	20,58	20,60	20,61	20,64	20,62	20,55	20,56	20,55	20,65	20,62	20,58	20,60	20,61	20,60	20,56	20,59	20,61	20,60	20,59	20,59	20,57	20,59	20,61	20,60	20,61	20,61	20,57	20,59	20,50	20,49	20,49	20,59	20,66	20,60	20,57	20,58	20,60	20,58	20,56	20,60	20,63	20,55	20,53	20,61	20,59	20,57	20,57	20,52	20,56	20,54	20,58	20,60	20,61	20,57	20,51	20,52	20,52	20,45	20,53	20,46	20,42	20,49	20,58	20,62	20,63	20,63	20,55	20,48	20,45	20,58	20,57	20,43	20,39	20,48	20,45	20,42	20,50	20,51	20,42	20,49	20,49	20,46	20,51	20,49	20,50	20,49	20,53	20,50	20,45	20,45	20,49	20,46	20,51	20,50	20,50	20,43	20,40	20,44	20,47	20,48	20,50	20,47	20,43	20,35	20,34	20,33	20,41	20,45	20,37	20,32	20,36	20,36	20,37	20,37	20,39	20,46	20,44	20,35	20,32	20,45	20,44	20,36	20,42	20,44	20,50	20,43	20,39	20,39	20,40	20,43	20,37	20,28	20,37	20,42	20,40	20,38	20,44	20,39	20,29	20,37	20,44	20,41	20,26	20,29	20,27	20,36	20,34	20,28	20,32	20,30	20,36	20,36	20,32	20,32	20,33	20,24	20,26	20,30	20,33	20,29	20,32	20,40	20,38	20,30	20,28	20,33	20,39	20,35	20,38	20,37	20,37	20,32	20,34	20,27	20,32	20,38	20,33	20,36	20,35	20,33	20,35	20,38	20,35	20,39	20,41	20,42	20,41	20,41	20,44	20,34	20,30	20,43	20,40	20,32	20,37	20,34	20,29	20,38	20,45	20,41	20,36	20,28	20,27	20,32	20,31	20,28	20,32	20,31	20,32	20,34	20,41	20,30	20,25	20,28	20,34	20,36	20,33	20,25	20,27	20,28	20,25	20,26	20,26	20,32	20,41	20,35	20,35	20,35	20,25	20,28	20,22	20,24	20,39	20,33	20,25	20,39	20,40	20,33	20,31	20,21	20,24	20,23	20,21	20,34	20,38	20,35	20,24	20,24	20,36	20,36	20,32	20,26	20,19	20,24	20,29	20,27	20,30	20,31	20,25	20,27	20,29	20,26	20,33	20,33	20,30	20,32	20,33	20,32	20,24	20,23	20,21	20,18	20,14	20,27	20,31	20,23	20,16	20,16	20,16	20,19	20,24	20,20	20,26	20,39	20,30	20,28	20,29	20,24	20,14	20,15	20,27	20,30	
20,32	20,26	20,28	20,34	20,36	20,31	20,26	20,36	20,33	20,32	20,34	20,29	20,28	20,39	20,32	20,27	20,35	20,28	20,31	20,31	20,30	20,27	20,27	20,39	20,38	20,31	20,25	20,28	20,39	20,46	20,32	20,27	20,33	20,24	20,30	20,29	20,29	20,38	20,43	20,38	20,29	20,30	20,29	20,34	20,37	20,44	20,42	20,30	20,37	20,40	20,24	20,33	20,46	20,30	20,31	20,37	20,32	20,31	20,32	20,35	20,39	20,45	20,40	20,44	20,38	20,30	20,45	20,43	20,39	20,30	20,37	20,40	20,36	20,39	20,41	20,33	20,39	20,40	20,45	20,42	20,36	20,38	20,35	20,46	20,46	20,23	20,30	20,34	20,40	20,47	20,43	20,32	20,29	20,34	20,43	20,36	20,36	20,42	20,46	20,37	20,32	20,29	20,37	20,37	20,33	20,25	20,33	20,42	20,43	20,33	20,34	20,38	20,39	20,47	20,49	20,48	20,50	20,39	20,43	20,48	20,43	20,51	20,50	20,45	20,38	20,39	20,39	20,33	20,42	20,45	20,39	20,42	20,44	20,44	20,43	20,42	20,38	20,44	20,46	20,51	20,51	20,43	20,41	20,42	20,43	20,46	20,32	20,38	20,50	20,38	20,36	20,35	20,35	20,37	20,43	20,44	20,41	20,44	20,48	20,39	20,36	20,39	20,41	20,49	20,51	20,48	20,45	20,49	20,42	20,40	20,43	20,42	20,38	20,44	20,52	20,50	20,38	20,41	20,48	20,49	20,41	20,38	20,49	20,42	20,39	20,50	20,41	20,33	20,42	20,44	20,38	20,45	20,49	20,51	20,53	20,53	20,55	20,48	20,47	20,50	20,50	20,56	20,53	20,61	20,54	20,54	20,51	20,47	20,46	20,47	20,52	20,58	20,50	20,45	20,48	20,47	20,49	20,48	20,57	20,56	20,42	20,50	20,56	20,47	20,43	20,46	20,42	20,48	20,59	20,58	20,59	20,57	20,55	20,56	20,53	20,50	20,51	20,50	20,46	20,59	20,59	20,48	20,54	20,55	20,57	20,56	20,55	20,56	20,60	20,64	20,63	20,63	20,55	20,59	20,69	20,65	20,61	20,63	20,60	20,60	20,57	20,53	20,54	20,57	20,58	20,55	20,53	20,51	20,56	20,59	20,60	20,62	20,61	20,62	20,64	20,56	20,60	20,65	20,61	20,63	20,66	20,69	20,61	20,57	20,65	20,57	20,61	20,58	20,54	20,66	20,66	20,52	20,61	20,58	20,63	20,57	20,61	20,57	20,64	20,61	20,51	20,50	20,59	20,62	20,68	20,62	20,62	20,61	20,59	20,54	20,64	20,66	20,61	20,65	20,64	20,60	20,63	20,64	20,66	20,60	20,61	20,60	20,63	20,60	20,52	20,59	20,64	20,67	20,70	20,56	20,62	20,56	20,60	20,67	20,63	20,65	20,71	20,66	20,58	20,55	20,58	20,67	20,66	20,63	20,64	20,60	20,57	20,49	20,56	20,65	20,58	20,54	20,63	20,57	20,60	20,60	20,63	20,65	20,61	20,62	20,69	20,66	20,57	20,52	20,57	20,59	20,56	20,59	20,61	20,61	20,64	20,61	20,53	20,54	20,63	20,51	20,46	20,52	20,52	20,58	20,68	20,62	20,65	20,63	20,59	20,61	20,56	20,53	20,57	20,58	20,62	20,61	20,58	20,59	20,57	20,57	20,57	20,56	20,56	20,53	20,57	20,53	20,53	20,57	20,51	20,49	20,55	20,59	20,51	20,47	20,49	20,52	20,57	20,54	20,48	20,55	20,49	20,51	20,53	20,40	20,42	20,45	20,47	20,38	20,44	20,51	20,49	20,50	20,53	20,49	20,45	20,43	20,54	20,54	20,52	20,46	20,44	20,48	20,49	20,41	20,53	20,53	20,45	20,48	20,45	20,37	20,39	20,42	20,50	20,43	20,43	20,37	20,39	20,39	20,44	20,47	20,39	20,36	20,37	20,35	20,43	20,42	20,40	20,42	20,46	20,40	20,41	20,42	20,45	20,38	20,40	20,49	20,39	20,40	20,39	20,43	20,44	20,46	20,33	20,25	20,28	20,42	20,43	20,39	20,39	20,39	20,30	20,30	20,40	20,41	20,28	20,26	20,34	20,32	20,34	20,27	20,34	20,35	20,35	20,42	20,36	20,27	20,32	20,30	20,32	20,31	20,36	20,34	20,32	20,35	20,43	20,39	20,30	20,30	20,32	20,29	20,28	20,34	20,40	20,33	20,26	20,33	20,34	20,24	20,24	20,31	20,26	20,32	20,44	20,36	20,29	20,31	20,38	20,38	20,41	20,35	20,41	20,32	20,30	20,36	20,45	20,36	20,34	20,31	20,30	20,38	20,43	20,43	20,40	20,28	20,29	20,33	20,35	20,36	20,36	20,28	20,29	20,32	20,42	20,38	20,35	20,32	20,31	20,40	20,35	20,33	20,29	20,28	20,30	20,28	20,21	20,28	20,38	20,37	20,31	20,24	20,31	20,36	20,25	20,28	20,41	20,39	20,30	20,37	20,44	20,34	20,36	20,31	20,27	20,29	20,22	20,28	20,25	20,31	20,35	20,28	20,27	20,28	20,23	20,25	20,23	20,30	20,21	20,19	20,29	20,37	20,36	20,41	20,45	20,31	20,28	20,26	20,26	20,29	20,29	20,28	20,19	20,11	20,17	20,30	20,22	20,18	20,30	20,34	20,27	20,20	20,19	20,26	20,20	20,17	20,25	20,30	20,20	20,23	20,28	20,21	20,22	20,24	20,31	20,38	
20,38	20,27	20,18	20,27	20,20	20,25	20,22	20,32	20,34	20,33	20,40	20,34	20,27	20,31	20,28	20,38	20,37	20,34	20,39	20,26	20,25	20,26	20,28	20,38	20,41	20,32	20,30	20,28	20,35	20,31	20,31	20,28	20,26	20,26	20,24	20,33	20,34	20,39	20,43	20,44	20,34	20,31	20,30	20,22	20,35	20,29	20,34	20,22	20,25	20,31	20,26	20,25	20,32	20,39	20,23	20,21	20,28	20,33	20,28	20,33	20,41	20,33	20,28	20,34	20,31	20,30	20,41	20,38	20,34	20,26	20,26	20,39	20,37	20,36	20,43	20,40	20,46	20,49	20,49	20,50	20,31	20,32	20,30	20,35	20,46	20,32	20,26	20,36	20,31	20,43	20,39	20,28	20,31	20,30	20,37	20,39	20,43	20,51	20,48	20,37	20,35	20,28	20,29	20,35	20,41	20,40	20,35	20,43	20,38	20,33	20,35	20,34	20,35	20,49	20,47	20,41	20,43	20,30	20,23	20,34	20,42	20,45	20,46	20,40	20,38	20,48	20,48	20,36	20,44	20,50	20,41	20,37	20,37	20,41	20,41	20,34	20,40	20,43	20,42	20,41	20,37	20,41	20,38	20,37	20,42	20,42	20,37	20,37	20,39	20,41	20,38	20,42	20,30	20,41	20,47	20,50	20,41	20,45	20,45	20,43	20,33	20,37	20,38	20,42	20,45	20,42	20,44	20,43	20,47	20,41	20,38	20,42	20,42	20,38	20,43	20,38	20,34	20,46	20,51	20,47	20,41	20,39	20,41	20,41	20,48	20,58	20,49	20,36	20,42	20,42	20,47	20,45	20,46	20,49	20,51	20,56	20,46	20,48	20,57	20,52	20,52	20,52	20,51	20,53	20,52	20,55	20,51	20,48	20,47	20,50	20,56	20,57	20,53	20,52	20,48	20,51	20,51	20,45	20,51	20,53	20,44	20,45	20,52	20,54	20,47	20,46	20,45	20,48	20,57	20,59	20,50	20,57	20,59	20,60	20,59	20,56	20,62	20,62	20,52	20,54	20,59	20,53	20,49	20,55	20,54	20,54	20,56	20,56	20,62	20,62	20,59	20,61	20,59	20,56	20,61	20,65	20,62	20,66	20,58	20,56	20,57	20,52	20,55	20,59	20,61	20,52	20,52	20,54	20,63	20,69	20,66	20,66	20,62	20,60	20,70	20,65	20,58	20,60	20,60	20,59	20,53	20,60	20,63	20,59	20,66	20,58	20,59	20,58	20,58	20,67	20,64	20,63	20,61	20,66	20,67	20,60	20,66	20,62	20,61	20,62	20,51	20,48	20,48	20,62	20,65	20,59	20,53	20,60	20,63	20,63	20,57	20,62	20,59	20,59	20,64	20,61	20,62	20,65	20,68	20,63	20,63	20,59	20,56	20,53	20,54	20,53	20,59	20,59	20,63	20,67	20,63	20,63	20,65	20,65	20,67	20,68	20,73	20,61	20,48	20,53	20,53	20,61	20,61	20,66	20,64	20,64	20,60	20,55	20,56	20,63	20,59	20,50	20,59	20,59	20,56	20,55	20,59	20,62	20,64	20,62	20,69	20,80	20,57	20,52	20,59	20,61	20,59	20,63	20,65	20,65	20,65	20,60	20,52	20,51	20,63	20,63	20,54	20,53	20,53	20,53	20,58	20,55	20,56	20,57	20,53	20,57	20,57	20,55	20,54	20,60	20,64	20,61	20,53	20,54	20,56	20,60	20,59	20,59	20,60	20,49	20,46	20,46	20,51	20,60	20,60	20,53	20,50	20,55	20,55	20,49	20,48	20,51	20,59	20,51	20,44	20,51	20,51	20,49	20,49	20,43	20,43	20,50	20,48	20,44	20,38	20,55	20,48	20,48	20,48	20,51	20,48	20,43	20,53	20,49	20,43	20,38	20,42	20,49	20,47	20,41	20,50	20,42	20,41	20,43	20,50	20,42	20,34	20,40	20,47	20,43	20,33	20,38	20,35	20,44	20,45	20,44	20,41	20,37	20,45	20,34	20,36	20,35	20,43	20,44	20,41	20,39	20,38	20,37	20,38	20,41	20,36	20,45	20,42	20,40	20,38	20,39	20,42	20,52	20,49	20,35	20,31	20,38	20,37	20,35	20,37	20,31	20,31	20,33	20,34	20,40	20,41	20,31	20,40	20,40	20,43	20,34	20,31	20,35	20,37	20,40	20,48	20,27	20,31	20,33	20,33	20,34	20,39	20,31	20,37	20,40	20,41	20,40	20,35	20,33	20,33	20,35	20,34	20,34	20,38	20,35	20,40	20,38	20,37	20,24	20,28	20,45	20,36	20,28	20,38	20,34	20,26	20,20	20,34	20,35	20,33	20,32	20,33	20,29	20,24	20,27	20,37	20,42	20,37	20,33	20,25	20,37	20,42	20,32	20,34	20,19	20,27	20,33	20,34	20,35	20,29	20,26	20,26	20,27	20,36	20,42	20,39	20,34	20,28	20,33	20,37	20,32	20,23	20,27	20,27	20,30	20,29	20,34	20,31	20,35	20,37	20,33	20,31	20,36	20,25	20,35	20,33	20,38	20,32	20,37	20,43	20,34	20,36	20,26	20,25	20,27	20,19	20,25	20,19	20,30	20,38	20,23	20,27	20,27	20,25	20,26	20,30	20,32	20,28	20,21	20,25	20,25	20,28	20,35	20,32	20,39	20,37	20,26	20,22	20,22	20,23	20,24	20,26	20,21	20,22	20,35	20,26	20,22	20,33	20,39	20,30	20,19	20,21	20,24	20,29	20,23	20,25	20,29	20,23	20,19	20,22	20,24	20,21	20,29	20,32	20,31	
20,29	20,28	20,19	20,22	20,21	20,26	20,27	20,26	20,31	20,29	20,45	20,35	20,28	20,30	20,29	20,36	20,27	20,34	20,35	20,32	20,29	20,31	20,33	20,43	20,40	20,32	20,27	20,26	20,37	20,34	20,27	20,30	20,32	20,28	20,25	20,26	20,34	20,34	20,38	20,38	20,32	20,29	20,26	20,30	20,39	20,31	20,30	20,24	20,21	20,21	20,32	20,32	20,29	20,38	20,33	20,20	20,27	20,33	20,38	20,39	20,41	20,39	20,33	20,42	20,36	20,36	20,40	20,36	20,33	20,26	20,22	20,35	20,37	20,36	20,37	20,39	20,35	20,40	20,41	20,44	20,34	20,29	20,19	20,27	20,40	20,28	20,33	20,38	20,37	20,43	20,38	20,29	20,33	20,33	20,33	20,40	20,37	20,46	20,47	20,34	20,29	20,36	20,33	20,35	20,36	20,45	20,44	20,40	20,39	20,30	20,40	20,47	20,41	20,38	20,45	20,41	20,47	20,38	20,36	20,40	20,41	20,48	20,44	20,41	20,41	20,41	20,46	20,44	20,43	20,49	20,46	20,38	20,39	20,44	20,36	20,31	20,40	20,45	20,36	20,42	20,41	20,43	20,40	20,33	20,39	20,41	20,36	20,45	20,41	20,43	20,43	20,37	20,32	20,37	20,51	20,46	20,40	20,38	20,36	20,38	20,39	20,39	20,34	20,45	20,46	20,39	20,37	20,41	20,47	20,43	20,39	20,47	20,49	20,43	20,40	20,37	20,42	20,46	20,44	20,39	20,34	20,37	20,51	20,43	20,46	20,51	20,49	20,48	20,44	20,43	20,47	20,43	20,41	20,50	20,43	20,48	20,51	20,47	20,48	20,54	20,44	20,50	20,48	20,52	20,51	20,55	20,58	20,50	20,51	20,43	20,50	20,56	20,53	20,56	20,51	20,55	20,54	20,52	20,52	20,50	20,53	20,47	20,56	20,55	20,52	20,48	20,49	20,54	20,61	20,57	20,46	20,49	20,54	20,54	20,58	20,57	20,56	20,55	20,55	20,52	20,57	20,54	20,53	20,52	20,52	20,60	20,61	20,61	20,55	20,67	20,67	20,60	20,56	20,56	20,62	20,62	20,63	20,68	20,61	20,61	20,59	20,59	20,57	20,65	20,68	20,53	20,48	20,51	20,59	20,59	20,60	20,58	20,62	20,55	20,60	20,68	20,66	20,59	20,60	20,61	20,60	20,62	20,59	20,58	20,67	20,63	20,62	20,57	20,59	20,64	20,60	20,61	20,61	20,53	20,59	20,60	20,64	20,66	20,65	20,59	20,51	20,48	20,50	20,59	20,63	20,60	20,51	20,60	20,70	20,68	20,59	20,60	20,60	20,58	20,60	20,61	20,65	20,60	20,60	20,61	20,63	20,63	20,57	20,53	20,56	20,59	20,61	20,60	20,60	20,63	20,56	20,55	20,64	20,58	20,61	20,62	20,72	20,68	20,55	20,62	20,62	20,65	20,58	20,67	20,73	20,69	20,61	20,59	20,58	20,58	20,61	20,53	20,56	20,59	20,55	20,55	20,63	20,64	20,56	20,58	20,67	20,69	20,59	20,60	20,62	20,62	20,64	20,66	20,67	20,66	20,58	20,56	20,57	20,61	20,55	20,66	20,61	20,57	20,50	20,52	20,62	20,59	20,58	20,58	20,52	20,47	20,52	20,59	20,56	20,60	20,60	20,58	20,55	20,50	20,54	20,59	20,62	20,62	20,58	20,52	20,51	20,49	20,52	20,46	20,46	20,49	20,46	20,46	20,48	20,52	20,53	20,56	20,61	20,63	20,52	20,47	20,43	20,56	20,52	20,50	20,53	20,53	20,47	20,44	20,44	20,45	20,41	20,43	20,42	20,40	20,41	20,47	20,53	20,47	20,46	20,42	20,40	20,43	20,42	20,37	20,41	20,45	20,45	20,46	20,48	20,41	20,37	20,47	20,52	20,43	20,41	20,38	20,39	20,43	20,45	20,45	20,39	20,39	20,42	20,37	20,32	20,33	20,45	20,45	20,36	20,38	20,40	20,36	20,38	20,43	20,39	20,37	20,37	20,38	20,38	20,36	20,33	20,41	20,39	20,40	20,35	20,38	20,39	20,44	20,42	20,29	20,32	20,31	20,33	20,30	20,43	20,34	20,39	20,36	20,41	20,45	20,31	20,31	20,34	20,30	20,43	20,31	20,28	20,32	20,34	20,39	20,41	20,35	20,34	20,44	20,42	20,38	20,32	20,36	20,42	20,35	20,37	20,40	20,35	20,29	20,32	20,37	20,31	20,36	20,42	20,40	20,33	20,33	20,30	20,31	20,32	20,28	20,30	20,36	20,39	20,29	20,37	20,34	20,25	20,26	20,27	20,36	20,36	20,35	20,27	20,30	20,36	20,26	20,21	20,19	20,28	20,39	20,43	20,36	20,33	20,36	20,29	20,30	20,32	20,39	20,40	20,43	20,33	20,29	20,29	20,28	20,24	20,32	20,31	20,36	20,29	20,29	20,29	20,36	20,38	20,31	20,22	20,30	20,28	20,27	20,36	20,32	20,34	20,35	20,35	20,29	20,28	20,32	20,32	20,24	20,27	20,27	20,28	20,36	20,44	20,39	20,31	20,31	20,30	20,27	20,27	20,28	20,30	20,28	20,23	20,19	20,22	20,33	20,28	20,32	20,44	20,33	20,24	20,25	20,30	20,28	20,34	20,26	20,33	20,38	20,23	20,27	20,29	20,23	20,19	20,22	20,22	20,30	20,25	20,22	20,24	20,23	20,22	20,21	20,17	20,18	20,18	20,20	20,26	20,27	
20,33	20,19	20,22	20,24	20,27	20,31	20,30	20,24	20,26	20,38	20,48	20,36	20,28	20,30	20,34	20,29	20,24	20,18	20,21	20,29	20,31	20,30	20,33	20,43	20,43	20,34	20,28	20,27	20,30	20,36	20,33	20,29	20,37	20,35	20,36	20,29	20,29	20,35	20,35	20,38	20,41	20,39	20,35	20,39	20,37	20,41	20,33	20,27	20,24	20,26	20,32	20,45	20,37	20,32	20,27	20,19	20,24	20,38	20,38	20,40	20,36	20,32	20,37	20,42	20,40	20,33	20,39	20,37	20,30	20,21	20,25	20,38	20,37	20,33	20,28	20,39	20,37	20,33	20,31	20,29	20,32	20,39	20,37	20,33	20,38	20,31	20,38	20,40	20,33	20,38	20,37	20,31	20,26	20,33	20,27	20,23	20,30	20,39	20,48	20,42	20,32	20,29	20,37	20,36	20,33	20,39	20,37	20,41	20,45	20,35	20,38	20,39	20,38	20,39	20,40	20,36	20,36	20,37	20,41	20,42	20,44	20,45	20,45	20,41	20,41	20,40	20,39	20,39	20,40	20,43	20,38	20,38	20,37	20,39	20,46	20,40	20,41	20,35	20,34	20,40	20,33	20,36	20,46	20,43	20,43	20,43	20,43	20,44	20,43	20,38	20,39	20,34	20,30	20,33	20,42	20,48	20,34	20,37	20,38	20,42	20,45	20,37	20,37	20,51	20,48	20,40	20,40	20,40	20,46	20,43	20,40	20,43	20,48	20,44	20,47	20,44	20,46	20,49	20,39	20,33	20,31	20,32	20,42	20,47	20,42	20,52	20,53	20,51	20,47	20,43	20,50	20,44	20,32	20,39	20,50	20,52	20,53	20,51	20,43	20,45	20,44	20,45	20,52	20,57	20,50	20,48	20,48	20,49	20,55	20,51	20,48	20,49	20,42	20,43	20,45	20,52	20,55	20,57	20,60	20,47	20,51	20,55	20,58	20,53	20,46	20,43	20,51	20,59	20,59	20,56	20,48	20,50	20,54	20,52	20,57	20,55	20,53	20,52	20,55	20,62	20,59	20,54	20,52	20,54	20,47	20,56	20,64	20,62	20,59	20,63	20,74	20,63	20,60	20,52	20,52	20,53	20,60	20,62	20,64	20,60	20,65	20,69	20,68	20,71	20,69	20,61	20,55	20,59	20,58	20,54	20,59	20,62	20,66	20,61	20,66	20,63	20,65	20,61	20,62	20,68	20,67	20,68	20,63	20,59	20,58	20,58	20,72	20,65	20,56	20,61	20,65	20,67	20,63	20,56	20,58	20,64	20,58	20,58	20,63	20,62	20,57	20,59	20,59	20,60	20,59	20,59	20,56	20,60	20,67	20,70	20,65	20,54	20,54	20,57	20,59	20,56	20,60	20,71	20,62	20,61	20,62	20,65	20,55	20,55	20,64	20,62	20,68	20,67	20,64	20,58	20,58	20,54	20,62	20,71	20,63	20,68	20,65	20,60	20,61	20,65	20,62	20,66	20,61	20,69	20,70	20,62	20,57	20,52	20,58	20,64	20,64	20,59	20,58	20,60	20,60	20,54	20,62	20,70	20,66	20,58	20,68	20,66	20,52	20,53	20,61	20,59	20,61	20,58	20,66	20,66	20,69	20,59	20,63	20,60	20,52	20,52	20,57	20,56	20,52	20,61	20,68	20,64	20,60	20,63	20,59	20,52	20,52	20,60	20,58	20,56	20,61	20,60	20,53	20,53	20,50	20,53	20,57	20,60	20,57	20,54	20,58	20,55	20,53	20,52	20,49	20,51	20,50	20,50	20,52	20,42	20,56	20,59	20,58	20,58	20,57	20,52	20,49	20,55	20,61	20,48	20,53	20,51	20,51	20,50	20,51	20,54	20,49	20,46	20,45	20,43	20,45	20,43	20,42	20,42	20,45	20,51	20,45	20,37	20,38	20,42	20,42	20,40	20,36	20,39	20,45	20,42	20,38	20,50	20,44	20,38	20,41	20,39	20,39	20,48	20,48	20,48	20,40	20,36	20,45	20,43	20,40	20,33	20,40	20,42	20,40	20,42	20,42	20,47	20,42	20,38	20,37	20,40	20,33	20,32	20,41	20,45	20,37	20,36	20,33	20,32	20,44	20,43	20,41	20,47	20,50	20,37	20,32	20,35	20,34	20,24	20,26	20,40	20,39	20,26	20,33	20,47	20,38	20,33	20,27	20,26	20,34	20,24	20,17	20,30	20,33	20,35	20,43	20,39	20,33	20,40	20,43	20,36	20,30	20,33	20,47	20,40	20,43	20,37	20,35	20,35	20,32	20,31	20,30	20,41	20,38	20,39	20,26	20,31	20,32	20,30	20,31	20,32	20,27	20,28	20,32	20,35	20,45	20,40	20,32	20,29	20,31	20,33	20,32	20,40	20,30	20,27	20,34	20,27	20,31	20,25	20,33	20,33	20,38	20,41	20,40	20,36	20,34	20,27	20,30	20,26	20,34	20,42	20,43	20,38	20,29	20,25	20,27	20,37	20,40	20,39	20,27	20,19	20,22	20,34	20,34	20,28	20,23	20,24	20,26	20,25	20,28	20,34	20,29	20,35	20,33	20,26	20,24	20,25	20,31	20,28	20,28	20,28	20,26	20,28	20,39	20,43	20,32	20,29	20,25	20,27	20,24	20,25	20,25	20,33	20,29	20,16	20,17	20,27	20,26	20,26	20,29	20,26	20,25	20,28	20,34	20,39	20,30	20,25	20,26	20,36	20,27	20,31	20,25	20,12	20,14	20,22	20,20	20,29	20,26	20,22	20,30	20,21	20,16	20,17	20,18	20,19	20,14	20,23	20,26	20,23	
20,39	20,24	20,17	20,30	20,36	20,31	20,33	20,33	20,31	20,40	20,44	20,35	20,27	20,27	20,29	20,31	20,24	20,30	20,28	20,36	20,35	20,32	20,27	20,24	20,42	20,37	20,32	20,38	20,26	20,20	20,25	20,38	20,30	20,38	20,51	20,27	20,28	20,30	20,30	20,31	20,42	20,41	20,36	20,36	20,41	20,47	20,38	20,30	20,29	20,30	20,35	20,46	20,42	20,29	20,29	20,15	20,26	20,40	20,39	20,36	20,35	20,28	20,30	20,33	20,32	20,30	20,29	20,39	20,38	20,29	20,42	20,47	20,40	20,37	20,26	20,37	20,43	20,43	20,38	20,32	20,34	20,39	20,38	20,40	20,36	20,34	20,33	20,37	20,34	20,37	20,41	20,26	20,32	20,34	20,36	20,32	20,37	20,42	20,37	20,33	20,37	20,39	20,35	20,34	20,34	20,38	20,36	20,42	20,54	20,42	20,46	20,39	20,33	20,44	20,44	20,45	20,34	20,32	20,46	20,41	20,36	20,40	20,43	20,47	20,39	20,44	20,57	20,39	20,41	20,44	20,35	20,36	20,42	20,40	20,45	20,48	20,44	20,44	20,39	20,44	20,38	20,43	20,39	20,45	20,47	20,45	20,36	20,42	20,43	20,42	20,38	20,43	20,40	20,41	20,38	20,45	20,41	20,40	20,39	20,32	20,39	20,43	20,36	20,46	20,50	20,45	20,43	20,46	20,43	20,42	20,44	20,49	20,44	20,45	20,50	20,55	20,50	20,43	20,46	20,42	20,36	20,36	20,39	20,48	20,43	20,49	20,55	20,46	20,43	20,47	20,41	20,43	20,44	20,44	20,51	20,49	20,51	20,49	20,43	20,36	20,48	20,50	20,50	20,54	20,57	20,46	20,47	20,48	20,57	20,58	20,51	20,49	20,38	20,39	20,49	20,53	20,58	20,58	20,63	20,56	20,48	20,51	20,56	20,56	20,54	20,58	20,54	20,59	20,62	20,54	20,54	20,59	20,57	20,52	20,59	20,62	20,57	20,53	20,55	20,60	20,57	20,48	20,51	20,48	20,48	20,47	20,56	20,63	20,64	20,63	20,69	20,64	20,60	20,63	20,55	20,55	20,64	20,63	20,55	20,50	20,59	20,67	20,71	20,72	20,62	20,65	20,58	20,56	20,61	20,57	20,63	20,62	20,58	20,63	20,66	20,64	20,66	20,59	20,63	20,66	20,66	20,63	20,65	20,70	20,65	20,61	20,67	20,68	20,65	20,67	20,66	20,65	20,63	20,61	20,64	20,65	20,61	20,60	20,61	20,63	20,54	20,58	20,63	20,64	20,60	20,57	20,67	20,59	20,64	20,66	20,63	20,57	20,54	20,62	20,61	20,58	20,64	20,67	20,62	20,58	20,60	20,67	20,57	20,56	20,62	20,70	20,70	20,63	20,61	20,61	20,63	20,58	20,64	20,66	20,69	20,72	20,71	20,64	20,60	20,62	20,59	20,69	20,66	20,66	20,69	20,64	20,60	20,55	20,60	20,61	20,66	20,60	20,64	20,63	20,58	20,62	20,63	20,73	20,72	20,64	20,74	20,66	20,57	20,52	20,60	20,63	20,60	20,59	20,61	20,65	20,68	20,66	20,68	20,62	20,59	20,56	20,57	20,56	20,59	20,67	20,67	20,64	20,61	20,56	20,60	20,57	20,60	20,59	20,56	20,59	20,66	20,65	20,53	20,59	20,61	20,56	20,54	20,55	20,62	20,59	20,62	20,58	20,53	20,58	20,55	20,56	20,52	20,50	20,51	20,43	20,57	20,65	20,57	20,48	20,51	20,50	20,48	20,53	20,57	20,50	20,46	20,47	20,51	20,52	20,50	20,58	20,58	20,51	20,46	20,40	20,46	20,45	20,38	20,46	20,46	20,47	20,35	20,29	20,38	20,50	20,49	20,44	20,36	20,42	20,45	20,43	20,40	20,42	20,48	20,33	20,38	20,43	20,43	20,41	20,48	20,49	20,36	20,35	20,46	20,45	20,48	20,40	20,43	20,44	20,32	20,36	20,43	20,43	20,41	20,36	20,39	20,43	20,40	20,32	20,37	20,45	20,43	20,45	20,37	20,31	20,34	20,37	20,39	20,41	20,44	20,36	20,33	20,25	20,37	20,38	20,33	20,29	20,36	20,40	20,37	20,41	20,42	20,43	20,36	20,28	20,28	20,30	20,30	20,29	20,31	20,38	20,42	20,40	20,33	20,36	20,36	20,38	20,38	20,37	20,42	20,43	20,45	20,42	20,35	20,36	20,36	20,30	20,29	20,35	20,35	20,37	20,24	20,37	20,41	20,29	20,30	20,32	20,36	20,29	20,29	20,32	20,38	20,44	20,32	20,34	20,37	20,35	20,32	20,35	20,39	20,34	20,35	20,36	20,31	20,24	20,30	20,39	20,33	20,37	20,37	20,31	20,34	20,35	20,32	20,32	20,28	20,32	20,38	20,37	20,31	20,30	20,24	20,33	20,42	20,40	20,34	20,30	20,25	20,26	20,31	20,36	20,35	20,34	20,32	20,28	20,29	20,30	20,32	20,38	20,36	20,38	20,30	20,27	20,29	20,31	20,31	20,35	20,35	20,32	20,28	20,30	20,28	20,29	20,26	20,31	20,35	20,29	20,21	20,25	20,35	20,21	20,10	20,22	20,32	20,24	20,19	20,28	20,31	20,32	20,32	20,35	20,32	20,26	20,20	20,30	20,31	20,37	20,30	20,16	20,19	20,11	20,11	20,23	20,27	20,24	20,31	20,30	20,13	20,16	20,25	20,21	20,18	20,24	20,33	20,31	
20,34	20,25	20,29	20,31	20,36	20,32	20,33	20,17	20,33	20,37	20,44	20,37	20,32	20,34	20,23	20,29	20,34	20,40	20,49	20,47	20,48	20,37	20,32	20,22	20,28	20,27	20,31	20,45	20,39	20,28	20,30	20,35	20,27	20,32	20,32	20,26	20,23	20,23	20,35	20,34	20,39	20,36	20,35	20,30	20,35	20,38	20,35	20,28	20,28	20,24	20,31	20,41	20,38	20,37	20,32	20,22	20,30	20,44	20,31	20,33	20,46	20,41	20,36	20,35	20,26	20,24	20,23	20,28	20,42	20,33	20,44	20,48	20,38	20,38	20,39	20,31	20,43	20,48	20,40	20,34	20,41	20,42	20,29	20,33	20,37	20,27	20,29	20,34	20,41	20,47	20,41	20,34	20,23	20,42	20,38	20,43	20,41	20,41	20,38	20,31	20,44	20,48	20,40	20,39	20,35	20,42	20,39	20,35	20,50	20,47	20,43	20,44	20,44	20,44	20,50	20,43	20,37	20,34	20,46	20,46	20,33	20,40	20,42	20,46	20,44	20,41	20,49	20,42	20,43	20,46	20,39	20,42	20,40	20,42	20,44	20,47	20,40	20,45	20,46	20,37	20,40	20,40	20,38	20,44	20,45	20,48	20,41	20,33	20,43	20,41	20,41	20,41	20,41	20,40	20,45	20,40	20,37	20,36	20,37	20,29	20,29	20,35	20,34	20,38	20,46	20,52	20,48	20,52	20,47	20,47	20,50	20,48	20,50	20,48	20,56	20,52	20,42	20,49	20,43	20,41	20,44	20,39	20,36	20,38	20,51	20,50	20,47	20,41	20,42	20,45	20,40	20,43	20,48	20,47	20,54	20,46	20,50	20,44	20,51	20,50	20,53	20,54	20,47	20,50	20,47	20,49	20,43	20,53	20,56	20,58	20,51	20,48	20,46	20,51	20,47	20,52	20,53	20,54	20,57	20,58	20,55	20,51	20,44	20,51	20,57	20,60	20,60	20,54	20,61	20,52	20,47	20,61	20,60	20,61	20,58	20,58	20,60	20,58	20,64	20,60	20,58	20,51	20,55	20,60	20,53	20,46	20,54	20,61	20,68	20,64	20,67	20,60	20,58	20,64	20,60	20,51	20,54	20,63	20,56	20,54	20,57	20,62	20,65	20,65	20,61	20,57	20,62	20,55	20,63	20,65	20,67	20,61	20,52	20,63	20,71	20,65	20,66	20,64	20,56	20,59	20,60	20,62	20,62	20,72	20,75	20,64	20,58	20,63	20,65	20,66	20,67	20,60	20,59	20,64	20,65	20,64	20,67	20,61	20,61	20,63	20,57	20,53	20,59	20,65	20,64	20,62	20,68	20,65	20,66	20,70	20,62	20,58	20,52	20,62	20,64	20,56	20,66	20,64	20,64	20,62	20,66	20,69	20,62	20,59	20,62	20,63	20,72	20,63	20,62	20,67	20,68	20,59	20,62	20,61	20,56	20,64	20,67	20,69	20,62	20,64	20,64	20,65	20,59	20,58	20,65	20,59	20,62	20,60	20,59	20,62	20,59	20,62	20,68	20,65	20,60	20,56	20,62	20,71	20,61	20,63	20,75	20,70	20,61	20,58	20,59	20,64	20,66	20,64	20,67	20,69	20,64	20,67	20,61	20,59	20,59	20,63	20,61	20,58	20,61	20,63	20,65	20,66	20,62	20,62	20,65	20,62	20,57	20,55	20,58	20,64	20,61	20,64	20,56	20,57	20,65	20,59	20,52	20,60	20,61	20,63	20,66	20,60	20,58	20,57	20,50	20,60	20,58	20,49	20,45	20,49	20,57	20,65	20,59	20,51	20,44	20,42	20,52	20,49	20,57	20,51	20,49	20,53	20,49	20,42	20,43	20,53	20,56	20,50	20,45	20,40	20,39	20,41	20,44	20,49	20,44	20,42	20,38	20,31	20,39	20,45	20,48	20,46	20,36	20,40	20,46	20,39	20,46	20,43	20,46	20,40	20,40	20,43	20,42	20,38	20,44	20,51	20,37	20,38	20,47	20,47	20,46	20,36	20,43	20,43	20,32	20,34	20,38	20,45	20,46	20,43	20,39	20,40	20,40	20,36	20,39	20,38	20,42	20,45	20,42	20,41	20,38	20,34	20,30	20,35	20,37	20,35	20,38	20,35	20,32	20,39	20,39	20,26	20,27	20,38	20,43	20,35	20,29	20,43	20,39	20,28	20,28	20,35	20,40	20,35	20,31	20,39	20,47	20,38	20,34	20,33	20,32	20,38	20,32	20,38	20,35	20,34	20,43	20,44	20,37	20,41	20,37	20,39	20,39	20,38	20,33	20,39	20,27	20,27	20,41	20,33	20,31	20,38	20,31	20,27	20,29	20,25	20,27	20,31	20,38	20,35	20,41	20,41	20,32	20,24	20,33	20,33	20,22	20,32	20,36	20,24	20,26	20,34	20,35	20,25	20,27	20,31	20,29	20,34	20,40	20,35	20,29	20,35	20,37	20,31	20,39	20,32	20,26	20,28	20,35	20,41	20,34	20,26	20,26	20,33	20,37	20,29	20,31	20,35	20,35	20,27	20,32	20,35	20,30	20,38	20,37	20,33	20,30	20,24	20,34	20,27	20,21	20,26	20,32	20,30	20,23	20,24	20,25	20,30	20,29	20,22	20,30	20,24	20,18	20,19	20,27	20,23	20,16	20,26	20,29	20,27	20,33	20,24	20,22	20,19	20,28	20,33	20,32	20,32	20,24	20,21	20,30	20,26	20,25	20,21	20,18	20,11	20,10	20,16	20,22	20,20	20,22	20,23	20,24	20,20	20,23	20,27	20,25	20,27	20,35	20,36	
20,23	20,27	20,18	20,28	20,33	20,37	20,34	20,29	20,28	20,26	20,27	20,35	20,36	20,38	20,29	20,29	20,28	20,40	20,42	20,35	20,34	20,32	20,37	20,36	20,26	20,25	20,32	20,37	20,38	20,36	20,46	20,39	20,37	20,31	20,30	20,26	20,35	20,30	20,38	20,30	20,41	20,43	20,41	20,31	20,36	20,45	20,42	20,34	20,39	20,35	20,36	20,32	20,41	20,41	20,41	20,28	20,33	20,34	20,26	20,30	20,42	20,46	20,42	20,43	20,28	20,20	20,31	20,31	20,44	20,34	20,35	20,41	20,39	20,41	20,39	20,36	20,46	20,48	20,38	20,36	20,31	20,33	20,36	20,40	20,35	20,31	20,28	20,35	20,42	20,44	20,37	20,28	20,31	20,32	20,34	20,36	20,36	20,33	20,42	20,41	20,47	20,44	20,41	20,44	20,37	20,33	20,32	20,35	20,35	20,45	20,40	20,36	20,40	20,49	20,54	20,45	20,36	20,39	20,40	20,38	20,40	20,40	20,43	20,43	20,41	20,43	20,38	20,34	20,34	20,38	20,36	20,41	20,39	20,42	20,42	20,43	20,38	20,46	20,46	20,38	20,33	20,32	20,38	20,40	20,44	20,56	20,47	20,38	20,42	20,41	20,39	20,43	20,42	20,42	20,49	20,47	20,37	20,44	20,41	20,38	20,30	20,32	20,42	20,44	20,44	20,49	20,43	20,46	20,50	20,49	20,51	20,46	20,45	20,49	20,46	20,46	20,34	20,40	20,45	20,36	20,43	20,47	20,44	20,41	20,53	20,52	20,46	20,39	20,35	20,46	20,48	20,48	20,39	20,39	20,50	20,59	20,48	20,46	20,52	20,52	20,49	20,53	20,48	20,56	20,51	20,50	20,45	20,46	20,48	20,53	20,52	20,45	20,46	20,53	20,45	20,47	20,51	20,51	20,59	20,52	20,46	20,50	20,52	20,52	20,49	20,53	20,60	20,60	20,64	20,59	20,49	20,57	20,56	20,62	20,56	20,56	20,60	20,58	20,60	20,63	20,57	20,49	20,48	20,57	20,60	20,56	20,58	20,63	20,66	20,67	20,62	20,60	20,59	20,53	20,55	20,53	20,52	20,58	20,57	20,58	20,58	20,64	20,76	20,72	20,63	20,58	20,56	20,53	20,67	20,63	20,70	20,67	20,58	20,66	20,73	20,70	20,62	20,60	20,58	20,57	20,62	20,60	20,58	20,69	20,71	20,59	20,58	20,61	20,62	20,66	20,59	20,64	20,71	20,66	20,67	20,62	20,65	20,60	20,58	20,59	20,62	20,63	20,63	20,67	20,65	20,60	20,64	20,58	20,65	20,69	20,66	20,65	20,59	20,63	20,67	20,61	20,65	20,54	20,61	20,65	20,56	20,69	20,69	20,64	20,63	20,66	20,73	20,69	20,59	20,56	20,59	20,58	20,62	20,61	20,66	20,66	20,70	20,69	20,59	20,63	20,67	20,70	20,59	20,59	20,66	20,68	20,65	20,60	20,62	20,69	20,63	20,62	20,69	20,66	20,61	20,62	20,64	20,70	20,65	20,59	20,70	20,68	20,58	20,55	20,61	20,72	20,63	20,59	20,59	20,69	20,63	20,65	20,65	20,63	20,59	20,60	20,60	20,59	20,58	20,54	20,62	20,58	20,56	20,53	20,62	20,58	20,58	20,60	20,65	20,62	20,55	20,62	20,58	20,60	20,57	20,51	20,54	20,66	20,60	20,54	20,63	20,59	20,53	20,57	20,55	20,56	20,57	20,53	20,49	20,49	20,42	20,52	20,56	20,51	20,44	20,43	20,51	20,59	20,53	20,46	20,48	20,50	20,54	20,53	20,51	20,50	20,48	20,47	20,45	20,47	20,40	20,42	20,49	20,49	20,48	20,46	20,45	20,44	20,46	20,41	20,46	20,42	20,45	20,47	20,42	20,40	20,45	20,51	20,46	20,39	20,47	20,41	20,42	20,39	20,41	20,45	20,42	20,40	20,43	20,48	20,44	20,33	20,44	20,47	20,42	20,49	20,41	20,45	20,42	20,41	20,39	20,35	20,45	20,43	20,41	20,37	20,40	20,45	20,36	20,36	20,47	20,39	20,38	20,34	20,39	20,32	20,33	20,40	20,44	20,44	20,35	20,25	20,30	20,29	20,38	20,37	20,29	20,37	20,36	20,37	20,34	20,36	20,38	20,36	20,31	20,41	20,40	20,36	20,34	20,35	20,31	20,30	20,27	20,31	20,32	20,34	20,40	20,39	20,37	20,35	20,37	20,31	20,38	20,39	20,33	20,36	20,28	20,30	20,34	20,37	20,35	20,32	20,26	20,24	20,30	20,40	20,31	20,26	20,28	20,30	20,40	20,40	20,34	20,30	20,31	20,36	20,29	20,31	20,38	20,30	20,23	20,37	20,37	20,21	20,19	20,29	20,31	20,31	20,38	20,24	20,24	20,36	20,39	20,32	20,38	20,32	20,25	20,28	20,31	20,37	20,36	20,29	20,26	20,33	20,34	20,32	20,31	20,39	20,27	20,24	20,36	20,30	20,26	20,35	20,36	20,33	20,27	20,28	20,38	20,28	20,30	20,34	20,32	20,29	20,29	20,27	20,30	20,22	20,25	20,35	20,31	20,33	20,28	20,28	20,37	20,44	20,32	20,32	20,27	20,20	20,25	20,23	20,17	20,17	20,24	20,32	20,23	20,28	20,23	20,22	20,22	20,18	20,17	20,27	20,25	20,19	20,18	20,23	20,30	20,22	20,21	20,19	20,14	20,22	20,22	20,21	20,27	20,22	20,28	20,25	
20,29	20,27	20,19	20,19	20,34	20,37	20,31	20,23	20,27	20,29	20,21	20,28	20,35	20,28	20,38	20,39	20,24	20,32	20,39	20,36	20,26	20,21	20,32	20,27	20,33	20,29	20,29	20,29	20,37	20,45	20,42	20,45	20,47	20,33	20,18	20,23	20,35	20,37	20,36	20,39	20,28	20,41	20,42	20,35	20,43	20,47	20,41	20,33	20,37	20,49	20,35	20,31	20,42	20,40	20,38	20,30	20,42	20,37	20,34	20,40	20,38	20,32	20,32	20,35	20,37	20,30	20,34	20,45	20,41	20,31	20,31	20,40	20,37	20,38	20,29	20,30	20,47	20,52	20,34	20,42	20,37	20,30	20,35	20,41	20,32	20,28	20,31	20,33	20,40	20,42	20,45	20,31	20,32	20,30	20,27	20,32	20,32	20,35	20,33	20,40	20,43	20,41	20,38	20,39	20,33	20,29	20,35	20,38	20,43	20,42	20,42	20,37	20,34	20,45	20,61	20,50	20,39	20,39	20,39	20,37	20,40	20,40	20,43	20,40	20,38	20,46	20,44	20,35	20,35	20,39	20,38	20,42	20,37	20,40	20,43	20,40	20,38	20,37	20,35	20,36	20,40	20,43	20,51	20,38	20,45	20,57	20,48	20,44	20,44	20,46	20,45	20,39	20,41	20,39	20,49	20,52	20,37	20,42	20,47	20,46	20,36	20,34	20,41	20,47	20,39	20,39	20,43	20,48	20,44	20,46	20,43	20,39	20,39	20,45	20,47	20,49	20,42	20,39	20,43	20,42	20,41	20,45	20,48	20,47	20,47	20,48	20,43	20,49	20,38	20,38	20,46	20,44	20,39	20,47	20,51	20,57	20,52	20,42	20,54	20,49	20,46	20,53	20,49	20,51	20,47	20,41	20,51	20,53	20,50	20,47	20,54	20,51	20,45	20,52	20,57	20,55	20,56	20,56	20,69	20,63	20,37	20,46	20,56	20,61	20,62	20,58	20,61	20,66	20,64	20,59	20,55	20,55	20,53	20,53	20,53	20,53	20,58	20,51	20,55	20,52	20,52	20,53	20,48	20,54	20,54	20,55	20,60	20,58	20,59	20,71	20,62	20,59	20,66	20,55	20,57	20,56	20,63	20,71	20,65	20,65	20,61	20,65	20,65	20,75	20,66	20,60	20,58	20,54	20,58	20,59	20,70	20,69	20,61	20,72	20,72	20,63	20,66	20,70	20,62	20,57	20,64	20,70	20,64	20,67	20,69	20,59	20,69	20,67	20,63	20,71	20,64	20,64	20,69	20,67	20,64	20,61	20,60	20,61	20,67	20,64	20,61	20,66	20,64	20,66	20,68	20,60	20,70	20,65	20,65	20,70	20,63	20,61	20,63	20,66	20,70	20,67	20,67	20,67	20,66	20,67	20,63	20,74	20,77	20,66	20,62	20,67	20,69	20,68	20,64	20,50	20,55	20,60	20,63	20,63	20,69	20,65	20,74	20,69	20,62	20,64	20,66	20,77	20,68	20,62	20,69	20,72	20,71	20,69	20,66	20,67	20,71	20,79	20,71	20,69	20,62	20,67	20,77	20,76	20,68	20,64	20,72	20,65	20,59	20,58	20,69	20,79	20,67	20,56	20,61	20,69	20,68	20,65	20,65	20,64	20,58	20,63	20,60	20,58	20,63	20,61	20,66	20,61	20,55	20,55	20,62	20,57	20,53	20,61	20,64	20,60	20,51	20,58	20,52	20,51	20,57	20,55	20,64	20,74	20,62	20,50	20,56	20,60	20,55	20,58	20,49	20,48	20,55	20,55	20,45	20,47	20,46	20,48	20,55	20,52	20,48	20,55	20,54	20,55	20,53	20,45	20,46	20,52	20,49	20,54	20,52	20,51	20,48	20,49	20,44	20,47	20,55	20,44	20,49	20,50	20,47	20,45	20,49	20,47	20,45	20,40	20,43	20,43	20,45	20,46	20,44	20,46	20,53	20,58	20,51	20,39	20,47	20,46	20,39	20,41	20,43	20,48	20,46	20,39	20,31	20,45	20,49	20,39	20,41	20,41	20,36	20,41	20,44	20,42	20,38	20,41	20,45	20,46	20,36	20,36	20,37	20,40	20,42	20,48	20,43	20,39	20,41	20,42	20,38	20,44	20,41	20,36	20,32	20,36	20,45	20,44	20,37	20,31	20,33	20,35	20,38	20,38	20,29	20,30	20,26	20,35	20,39	20,37	20,34	20,30	20,22	20,34	20,41	20,30	20,32	20,36	20,31	20,38	20,29	20,37	20,35	20,35	20,44	20,38	20,39	20,34	20,31	20,35	20,31	20,30	20,33	20,41	20,39	20,32	20,37	20,32	20,36	20,32	20,24	20,26	20,36	20,40	20,39	20,30	20,27	20,26	20,37	20,40	20,33	20,28	20,30	20,33	20,39	20,35	20,40	20,37	20,27	20,33	20,37	20,28	20,26	20,23	20,33	20,35	20,38	20,25	20,24	20,37	20,40	20,30	20,33	20,36	20,27	20,28	20,29	20,33	20,36	20,29	20,25	20,32	20,28	20,25	20,29	20,34	20,31	20,25	20,28	20,26	20,29	20,35	20,33	20,30	20,31	20,26	20,38	20,41	20,31	20,31	20,24	20,30	20,31	20,25	20,25	20,34	20,31	20,40	20,33	20,30	20,33	20,31	20,34	20,35	20,38	20,32	20,33	20,24	20,18	20,20	20,25	20,17	20,27	20,35	20,27	20,30	20,21	20,29	20,16	20,23	20,20	20,25	20,30	20,24	20,23	20,25	20,35	20,25	20,21	20,27	20,13	20,14	20,22	20,25	20,22	20,26	20,28	20,26	
20,30	20,33	20,31	20,26	20,33	20,35	20,30	20,29	20,34	20,35	20,34	20,28	20,31	20,36	20,39	20,40	20,26	20,28	20,46	20,44	20,32	20,26	20,33	20,30	20,29	20,37	20,36	20,33	20,34	20,41	20,33	20,39	20,44	20,34	20,26	20,26	20,34	20,37	20,35	20,39	20,27	20,36	20,37	20,33	20,45	20,45	20,30	20,24	20,29	20,48	20,40	20,27	20,32	20,35	20,28	20,24	20,39	20,43	20,34	20,35	20,37	20,24	20,31	20,28	20,23	20,32	20,36	20,40	20,42	20,35	20,30	20,38	20,38	20,30	20,31	20,30	20,39	20,46	20,33	20,37	20,43	20,35	20,31	20,39	20,41	20,29	20,30	20,35	20,36	20,37	20,44	20,36	20,36	20,26	20,29	20,35	20,26	20,23	20,27	20,40	20,45	20,42	20,38	20,36	20,35	20,42	20,43	20,42	20,44	20,48	20,42	20,43	20,36	20,41	20,48	20,52	20,41	20,41	20,47	20,45	20,37	20,39	20,50	20,51	20,45	20,50	20,43	20,34	20,35	20,42	20,46	20,43	20,48	20,44	20,41	20,39	20,32	20,36	20,29	20,38	20,52	20,52	20,51	20,47	20,47	20,58	20,49	20,45	20,45	20,43	20,47	20,37	20,42	20,43	20,55	20,47	20,36	20,40	20,47	20,48	20,36	20,34	20,38	20,45	20,40	20,39	20,43	20,50	20,41	20,37	20,47	20,43	20,37	20,40	20,45	20,45	20,47	20,51	20,41	20,40	20,48	20,42	20,48	20,49	20,39	20,47	20,49	20,48	20,46	20,41	20,44	20,40	20,34	20,47	20,51	20,61	20,57	20,45	20,49	20,52	20,50	20,58	20,53	20,51	20,43	20,44	20,52	20,46	20,48	20,48	20,48	20,57	20,56	20,45	20,51	20,62	20,57	20,57	20,67	20,64	20,52	20,51	20,57	20,56	20,56	20,55	20,62	20,71	20,65	20,55	20,55	20,58	20,54	20,61	20,57	20,55	20,64	20,59	20,58	20,62	20,53	20,56	20,56	20,59	20,57	20,54	20,55	20,56	20,56	20,62	20,65	20,58	20,64	20,66	20,62	20,61	20,63	20,69	20,64	20,57	20,60	20,66	20,69	20,65	20,61	20,61	20,59	20,64	20,63	20,66	20,67	20,68	20,58	20,58	20,67	20,70	20,62	20,63	20,69	20,71	20,70	20,71	20,63	20,66	20,72	20,66	20,74	20,69	20,64	20,66	20,61	20,64	20,66	20,68	20,67	20,65	20,66	20,66	20,67	20,64	20,64	20,67	20,72	20,68	20,66	20,65	20,64	20,64	20,65	20,62	20,63	20,67	20,67	20,62	20,64	20,69	20,68	20,64	20,70	20,65	20,69	20,71	20,77	20,69	20,61	20,66	20,77	20,66	20,64	20,67	20,62	20,65	20,65	20,63	20,66	20,65	20,68	20,70	20,68	20,68	20,72	20,74	20,69	20,69	20,70	20,71	20,68	20,63	20,67	20,65	20,66	20,67	20,68	20,59	20,61	20,65	20,74	20,74	20,68	20,62	20,66	20,67	20,61	20,66	20,69	20,70	20,61	20,61	20,63	20,69	20,68	20,65	20,64	20,57	20,56	20,60	20,65	20,54	20,62	20,64	20,65	20,63	20,62	20,66	20,65	20,56	20,56	20,61	20,58	20,54	20,59	20,64	20,56	20,49	20,56	20,57	20,59	20,70	20,65	20,58	20,58	20,61	20,55	20,52	20,52	20,47	20,48	20,54	20,52	20,47	20,45	20,54	20,50	20,47	20,56	20,54	20,50	20,55	20,55	20,47	20,47	20,51	20,51	20,52	20,48	20,47	20,47	20,46	20,45	20,53	20,50	20,46	20,52	20,49	20,41	20,46	20,48	20,47	20,38	20,36	20,40	20,46	20,44	20,49	20,47	20,55	20,55	20,48	20,44	20,39	20,45	20,48	20,44	20,42	20,42	20,38	20,46	20,42	20,29	20,37	20,46	20,42	20,39	20,38	20,33	20,38	20,39	20,40	20,39	20,33	20,40	20,40	20,36	20,28	20,32	20,37	20,38	20,44	20,46	20,40	20,37	20,35	20,36	20,43	20,37	20,33	20,42	20,40	20,42	20,43	20,38	20,31	20,31	20,36	20,35	20,36	20,38	20,35	20,27	20,31	20,38	20,39	20,34	20,27	20,29	20,28	20,41	20,39	20,34	20,38	20,38	20,38	20,36	20,31	20,33	20,40	20,48	20,41	20,33	20,30	20,28	20,38	20,33	20,29	20,37	20,41	20,42	20,30	20,24	20,23	20,23	20,30	20,34	20,27	20,33	20,28	20,25	20,25	20,25	20,31	20,34	20,29	20,34	20,29	20,28	20,31	20,33	20,35	20,32	20,19	20,28	20,32	20,30	20,31	20,37	20,27	20,29	20,32	20,38	20,29	20,35	20,31	20,40	20,38	20,22	20,29	20,30	20,28	20,25	20,28	20,34	20,28	20,26	20,39	20,36	20,32	20,34	20,32	20,24	20,28	20,32	20,28	20,27	20,36	20,33	20,24	20,17	20,24	20,22	20,29	20,30	20,28	20,26	20,27	20,27	20,20	20,24	20,32	20,32	20,33	20,28	20,22	20,26	20,32	20,35	20,27	20,28	20,28	20,32	20,25	20,23	20,25	20,33	20,17	20,21	20,39	20,35	20,36	20,23	20,20	20,21	20,27	20,29	20,25	20,29	20,18	20,20	20,18	20,29	20,21	20,17	20,27	20,23	20,28	20,25	20,22	20,18	20,20	20,34	20,34	
20,32	20,25	20,31	20,29	20,29	20,30	20,34	20,37	20,39	20,40	20,33	20,24	20,29	20,34	20,32	20,39	20,23	20,29	20,49	20,46	20,38	20,35	20,36	20,37	20,38	20,35	20,44	20,36	20,32	20,38	20,29	20,37	20,39	20,25	20,36	20,33	20,29	20,41	20,43	20,39	20,34	20,39	20,30	20,31	20,51	20,43	20,34	20,28	20,31	20,42	20,37	20,26	20,34	20,33	20,38	20,35	20,39	20,39	20,36	20,32	20,35	20,25	20,27	20,35	20,27	20,30	20,34	20,41	20,37	20,31	20,40	20,44	20,37	20,34	20,35	20,35	20,36	20,45	20,31	20,32	20,36	20,30	20,28	20,32	20,40	20,37	20,36	20,32	20,36	20,36	20,42	20,34	20,30	20,32	20,37	20,43	20,30	20,23	20,31	20,41	20,51	20,41	20,39	20,42	20,36	20,41	20,43	20,45	20,41	20,41	20,51	20,48	20,42	20,42	20,58	20,50	20,44	20,40	20,47	20,42	20,36	20,37	20,42	20,57	20,42	20,47	20,44	20,31	20,34	20,47	20,46	20,43	20,52	20,51	20,45	20,38	20,34	20,42	20,35	20,37	20,46	20,45	20,40	20,44	20,51	20,55	20,50	20,47	20,42	20,43	20,51	20,39	20,39	20,44	20,55	20,47	20,38	20,41	20,35	20,46	20,41	20,43	20,45	20,44	20,41	20,39	20,42	20,51	20,47	20,38	20,39	20,47	20,44	20,44	20,45	20,41	20,39	20,40	20,44	20,40	20,44	20,47	20,47	20,43	20,40	20,52	20,51	20,45	20,41	20,40	20,39	20,40	20,35	20,43	20,53	20,64	20,54	20,48	20,47	20,49	20,56	20,59	20,53	20,51	20,47	20,43	20,49	20,49	20,44	20,48	20,57	20,56	20,51	20,49	20,42	20,52	20,58	20,61	20,60	20,64	20,61	20,60	20,60	20,57	20,51	20,50	20,56	20,63	20,66	20,62	20,54	20,58	20,54	20,59	20,57	20,54	20,59	20,67	20,67	20,71	20,60	20,49	20,63	20,61	20,53	20,54	20,63	20,68	20,62	20,58	20,64	20,62	20,66	20,71	20,67	20,67	20,67	20,70	20,67	20,62	20,61	20,70	20,75	20,70	20,61	20,60	20,60	20,64	20,78	20,67	20,71	20,72	20,67	20,67	20,70	20,69	20,68	20,56	20,58	20,63	20,67	20,74	20,71	20,66	20,75	20,63	20,65	20,68	20,67	20,71	20,71	20,65	20,66	20,68	20,71	20,59	20,70	20,67	20,64	20,68	20,67	20,66	20,69	20,74	20,67	20,64	20,69	20,66	20,69	20,65	20,64	20,64	20,70	20,69	20,69	20,69	20,67	20,72	20,70	20,68	20,70	20,78	20,77	20,68	20,62	20,66	20,75	20,66	20,67	20,77	20,68	20,63	20,63	20,67	20,70	20,68	20,74	20,65	20,70	20,71	20,71	20,70	20,65	20,68	20,74	20,70	20,67	20,66	20,66	20,63	20,62	20,62	20,64	20,62	20,64	20,64	20,70	20,71	20,60	20,65	20,68	20,74	20,66	20,63	20,68	20,69	20,64	20,58	20,64	20,63	20,61	20,63	20,68	20,64	20,60	20,61	20,60	20,59	20,60	20,70	20,67	20,67	20,68	20,66	20,69	20,67	20,57	20,63	20,64	20,64	20,64	20,69	20,66	20,64	20,62	20,59	20,53	20,60	20,61	20,56	20,63	20,60	20,64	20,60	20,63	20,59	20,52	20,51	20,54	20,50	20,49	20,57	20,58	20,48	20,54	20,56	20,50	20,60	20,55	20,54	20,47	20,49	20,48	20,54	20,48	20,42	20,50	20,50	20,47	20,47	20,49	20,45	20,50	20,50	20,46	20,46	20,45	20,50	20,48	20,44	20,50	20,48	20,50	20,50	20,51	20,53	20,50	20,51	20,42	20,34	20,43	20,44	20,48	20,38	20,36	20,38	20,33	20,42	20,46	20,36	20,41	20,43	20,50	20,41	20,39	20,43	20,43	20,34	20,40	20,38	20,31	20,40	20,38	20,36	20,34	20,36	20,37	20,37	20,38	20,37	20,34	20,34	20,37	20,45	20,46	20,38	20,39	20,43	20,44	20,49	20,39	20,32	20,32	20,35	20,30	20,34	20,34	20,27	20,37	20,36	20,32	20,33	20,29	20,26	20,28	20,33	20,35	20,40	20,33	20,35	20,43	20,31	20,29	20,30	20,36	20,36	20,39	20,34	20,26	20,30	20,31	20,35	20,40	20,33	20,33	20,40	20,41	20,36	20,32	20,25	20,27	20,34	20,41	20,29	20,36	20,36	20,26	20,23	20,25	20,31	20,35	20,30	20,31	20,39	20,26	20,32	20,36	20,31	20,35	20,17	20,23	20,34	20,36	20,34	20,29	20,23	20,27	20,37	20,42	20,39	20,34	20,27	20,31	20,40	20,23	20,21	20,28	20,26	20,27	20,29	20,35	20,34	20,26	20,30	20,31	20,20	20,29	20,35	20,28	20,22	20,32	20,34	20,23	20,27	20,37	20,27	20,27	20,16	20,23	20,27	20,30	20,39	20,35	20,35	20,31	20,24	20,18	20,22	20,26	20,33	20,34	20,28	20,25	20,30	20,35	20,27	20,31	20,36	20,30	20,33	20,32	20,26	20,29	20,13	20,18	20,33	20,30	20,30	20,30	20,27	20,21	20,28	20,33	20,34	20,23	20,15	20,24	20,20	20,29	20,26	20,26	20,22	20,25	20,38	20,29	20,19	20,19	20,21	20,23	20,30	
20,26	20,32	20,23	20,31	20,27	20,35	20,35	20,34	20,29	20,39	20,30	20,20	20,23	20,41	20,37	20,35	20,33	20,36	20,43	20,35	20,38	20,37	20,38	20,40	20,37	20,38	20,45	20,35	20,29	20,40	20,37	20,38	20,36	20,31	20,35	20,37	20,31	20,38	20,52	20,42	20,36	20,36	20,42	20,28	20,36	20,37	20,35	20,37	20,40	20,39	20,34	20,33	20,48	20,40	20,37	20,44	20,37	20,30	20,34	20,38	20,33	20,36	20,31	20,38	20,41	20,36	20,34	20,40	20,41	20,35	20,45	20,50	20,41	20,41	20,33	20,35	20,41	20,46	20,33	20,36	20,43	20,30	20,29	20,34	20,44	20,39	20,32	20,29	20,38	20,44	20,40	20,32	20,31	20,34	20,38	20,31	20,28	20,25	20,37	20,40	20,46	20,42	20,38	20,46	20,39	20,40	20,39	20,40	20,41	20,37	20,42	20,42	20,42	20,46	20,58	20,54	20,42	20,39	20,44	20,45	20,44	20,41	20,36	20,42	20,40	20,38	20,46	20,42	20,36	20,42	20,38	20,34	20,45	20,44	20,46	20,44	20,32	20,39	20,40	20,37	20,37	20,40	20,38	20,36	20,44	20,48	20,45	20,53	20,45	20,40	20,46	20,43	20,40	20,39	20,42	20,49	20,45	20,44	20,33	20,42	20,44	20,43	20,44	20,45	20,37	20,39	20,37	20,41	20,48	20,43	20,39	20,37	20,46	20,53	20,46	20,46	20,42	20,32	20,38	20,40	20,41	20,44	20,50	20,44	20,46	20,53	20,46	20,46	20,46	20,45	20,51	20,48	20,39	20,46	20,53	20,60	20,46	20,41	20,45	20,49	20,50	20,57	20,55	20,47	20,45	20,49	20,45	20,49	20,52	20,52	20,61	20,58	20,47	20,50	20,49	20,54	20,55	20,55	20,71	20,63	20,53	20,62	20,57	20,59	20,64	20,59	20,63	20,60	20,68	20,70	20,61	20,58	20,59	20,61	20,61	20,57	20,58	20,58	20,63	20,64	20,57	20,57	20,65	20,66	20,62	20,59	20,59	20,67	20,65	20,60	20,67	20,66	20,67	20,69	20,67	20,66	20,67	20,75	20,67	20,60	20,62	20,65	20,72	20,74	20,72	20,68	20,56	20,57	20,67	20,71	20,77	20,74	20,68	20,73	20,81	20,75	20,66	20,56	20,59	20,62	20,64	20,70	20,73	20,70	20,73	20,70	20,71	20,69	20,74	20,75	20,77	20,78	20,79	20,75	20,75	20,68	20,66	20,70	20,73	20,70	20,76	20,70	20,72	20,75	20,74	20,67	20,62	20,69	20,73	20,69	20,68	20,66	20,70	20,79	20,79	20,68	20,70	20,74	20,71	20,73	20,71	20,76	20,74	20,67	20,62	20,67	20,66	20,74	20,78	20,79	20,72	20,69	20,66	20,67	20,70	20,76	20,75	20,73	20,68	20,69	20,67	20,67	20,60	20,73	20,82	20,71	20,66	20,64	20,65	20,66	20,69	20,69	20,69	20,70	20,63	20,65	20,66	20,65	20,57	20,66	20,73	20,69	20,70	20,71	20,72	20,72	20,70	20,64	20,63	20,67	20,68	20,68	20,66	20,70	20,66	20,61	20,63	20,68	20,65	20,65	20,63	20,63	20,70	20,70	20,64	20,68	20,65	20,64	20,60	20,63	20,68	20,67	20,68	20,70	20,75	20,62	20,61	20,74	20,66	20,61	20,64	20,56	20,57	20,61	20,57	20,55	20,53	20,47	20,50	20,47	20,56	20,57	20,50	20,49	20,46	20,52	20,54	20,55	20,55	20,55	20,47	20,51	20,57	20,54	20,49	20,39	20,49	20,49	20,46	20,53	20,40	20,46	20,54	20,48	20,47	20,41	20,46	20,52	20,53	20,51	20,49	20,57	20,52	20,57	20,51	20,49	20,48	20,43	20,44	20,26	20,42	20,42	20,44	20,44	20,34	20,38	20,37	20,38	20,50	20,38	20,40	20,44	20,52	20,56	20,45	20,44	20,48	20,42	20,43	20,43	20,35	20,47	20,41	20,32	20,39	20,39	20,43	20,41	20,36	20,40	20,40	20,42	20,32	20,32	20,43	20,44	20,35	20,34	20,40	20,35	20,40	20,37	20,36	20,33	20,31	20,31	20,38	20,30	20,35	20,46	20,39	20,36	20,32	20,36	20,35	20,35	20,35	20,36	20,32	20,37	20,49	20,40	20,30	20,33	20,37	20,39	20,34	20,33	20,33	20,34	20,36	20,32	20,39	20,38	20,40	20,38	20,37	20,44	20,45	20,40	20,38	20,42	20,40	20,38	20,41	20,37	20,37	20,33	20,29	20,32	20,43	20,37	20,36	20,35	20,32	20,32	20,32	20,31	20,31	20,30	20,23	20,29	20,37	20,33	20,30	20,34	20,32	20,39	20,39	20,34	20,30	20,30	20,33	20,29	20,26	20,35	20,28	20,22	20,24	20,35	20,36	20,37	20,31	20,29	20,32	20,24	20,26	20,35	20,33	20,33	20,30	20,28	20,29	20,34	20,36	20,31	20,34	20,32	20,23	20,31	20,33	20,39	20,39	20,41	20,30	20,24	20,28	20,27	20,26	20,24	20,28	20,24	20,24	20,31	20,32	20,27	20,20	20,41	20,31	20,25	20,34	20,28	20,26	20,24	20,35	20,29	20,28	20,24	20,24	20,31	20,32	20,25	20,27	20,24	20,24	20,24	20,22	20,28	20,27	20,26	20,27	20,23	20,30	20,37	20,33	20,20	20,22	20,22	20,20	20,23	
20,29	20,32	20,25	20,24	20,28	20,23	20,23	20,27	20,25	20,34	20,28	20,14	20,31	20,39	20,37	20,28	20,28	20,40	20,40	20,46	20,38	20,26	20,33	20,40	20,33	20,30	20,42	20,39	20,31	20,39	20,38	20,32	20,35	20,32	20,39	20,38	20,30	20,29	20,44	20,39	20,40	20,37	20,35	20,35	20,34	20,38	20,37	20,39	20,39	20,37	20,31	20,35	20,36	20,33	20,33	20,35	20,31	20,27	20,30	20,41	20,32	20,36	20,32	20,39	20,37	20,39	20,40	20,44	20,43	20,37	20,38	20,49	20,46	20,39	20,32	20,31	20,48	20,46	20,35	20,36	20,36	20,27	20,35	20,39	20,45	20,40	20,35	20,32	20,38	20,41	20,39	20,34	20,36	20,37	20,41	20,44	20,32	20,27	20,33	20,34	20,36	20,38	20,37	20,33	20,46	20,39	20,41	20,36	20,48	20,44	20,46	20,40	20,40	20,45	20,52	20,52	20,40	20,34	20,39	20,36	20,43	20,47	20,43	20,39	20,37	20,35	20,44	20,40	20,31	20,35	20,34	20,34	20,39	20,43	20,47	20,49	20,30	20,34	20,41	20,49	20,41	20,40	20,41	20,34	20,37	20,41	20,37	20,44	20,45	20,39	20,45	20,40	20,41	20,52	20,51	20,42	20,36	20,37	20,39	20,48	20,48	20,44	20,53	20,45	20,37	20,37	20,39	20,45	20,49	20,45	20,43	20,42	20,42	20,49	20,49	20,49	20,49	20,44	20,47	20,45	20,51	20,46	20,50	20,41	20,45	20,55	20,51	20,47	20,47	20,49	20,47	20,50	20,48	20,47	20,52	20,56	20,52	20,41	20,51	20,48	20,47	20,56	20,55	20,49	20,48	20,51	20,45	20,52	20,59	20,58	20,61	20,60	20,48	20,53	20,58	20,55	20,60	20,49	20,61	20,65	20,53	20,54	20,52	20,58	20,59	20,58	20,64	20,64	20,64	20,65	20,60	20,53	20,54	20,61	20,63	20,61	20,58	20,53	20,55	20,59	20,60	20,61	20,65	20,68	20,61	20,59	20,64	20,66	20,65	20,62	20,62	20,58	20,62	20,67	20,65	20,58	20,58	20,76	20,71	20,58	20,59	20,60	20,61	20,76	20,75	20,68	20,54	20,59	20,72	20,67	20,69	20,74	20,64	20,75	20,78	20,72	20,70	20,64	20,64	20,69	20,67	20,70	20,73	20,75	20,72	20,71	20,75	20,79	20,79	20,75	20,77	20,80	20,75	20,74	20,73	20,70	20,71	20,66	20,70	20,69	20,73	20,71	20,70	20,70	20,76	20,67	20,68	20,72	20,71	20,68	20,69	20,72	20,70	20,74	20,80	20,75	20,70	20,72	20,67	20,64	20,73	20,79	20,72	20,69	20,70	20,69	20,66	20,69	20,71	20,71	20,73	20,72	20,73	20,73	20,68	20,76	20,76	20,67	20,72	20,70	20,65	20,70	20,64	20,69	20,78	20,78	20,74	20,64	20,71	20,68	20,67	20,72	20,70	20,73	20,70	20,67	20,65	20,72	20,66	20,67	20,75	20,75	20,72	20,68	20,75	20,73	20,74	20,73	20,68	20,64	20,70	20,68	20,65	20,66	20,63	20,70	20,71	20,71	20,71	20,64	20,69	20,66	20,73	20,70	20,66	20,71	20,64	20,64	20,64	20,64	20,66	20,71	20,68	20,66	20,73	20,69	20,64	20,72	20,65	20,55	20,53	20,58	20,61	20,57	20,58	20,56	20,57	20,52	20,51	20,52	20,53	20,57	20,54	20,52	20,52	20,58	20,54	20,49	20,51	20,49	20,48	20,48	20,51	20,59	20,60	20,50	20,47	20,50	20,49	20,49	20,42	20,41	20,60	20,55	20,46	20,50	20,48	20,50	20,53	20,45	20,42	20,48	20,50	20,44	20,47	20,43	20,49	20,40	20,41	20,40	20,37	20,40	20,40	20,42	20,39	20,40	20,41	20,34	20,47	20,43	20,47	20,38	20,32	20,49	20,49	20,41	20,44	20,49	20,45	20,36	20,39	20,43	20,38	20,41	20,41	20,43	20,41	20,42	20,35	20,43	20,41	20,44	20,35	20,36	20,39	20,45	20,45	20,37	20,28	20,31	20,31	20,35	20,36	20,36	20,36	20,31	20,37	20,40	20,35	20,46	20,44	20,34	20,41	20,41	20,33	20,32	20,36	20,31	20,35	20,33	20,39	20,41	20,35	20,36	20,32	20,32	20,39	20,40	20,34	20,31	20,31	20,30	20,33	20,28	20,33	20,43	20,35	20,44	20,46	20,39	20,31	20,30	20,37	20,30	20,35	20,35	20,36	20,29	20,37	20,44	20,51	20,36	20,38	20,33	20,25	20,35	20,30	20,26	20,30	20,21	20,33	20,34	20,33	20,34	20,36	20,41	20,41	20,42	20,44	20,26	20,23	20,31	20,37	20,36	20,35	20,31	20,27	20,27	20,29	20,31	20,39	20,30	20,33	20,32	20,33	20,28	20,22	20,25	20,23	20,36	20,37	20,28	20,30	20,30	20,34	20,36	20,37	20,33	20,34	20,32	20,27	20,26	20,33	20,35	20,26	20,20	20,27	20,32	20,31	20,23	20,23	20,27	20,24	20,27	20,31	20,29	20,21	20,28	20,30	20,21	20,32	20,28	20,32	20,34	20,32	20,31	20,31	20,26	20,24	20,24	20,35	20,33	20,27	20,23	20,16	20,17	20,20	20,26	20,28	20,29	20,30	20,19	20,20	20,31	20,25	20,23	20,23	20,24	20,22	20,20	
20,33	20,34	20,26	20,26	20,29	20,26	20,29	20,28	20,28	20,33	20,30	20,28	20,35	20,45	20,32	20,31	20,27	20,30	20,37	20,44	20,36	20,31	20,36	20,36	20,43	20,29	20,36	20,43	20,30	20,38	20,34	20,35	20,35	20,23	20,26	20,38	20,34	20,29	20,43	20,44	20,38	20,35	20,29	20,33	20,38	20,37	20,26	20,30	20,31	20,34	20,34	20,32	20,28	20,33	20,33	20,32	20,31	20,30	20,29	20,37	20,36	20,41	20,47	20,48	20,32	20,33	20,38	20,40	20,37	20,28	20,34	20,38	20,38	20,30	20,27	20,31	20,40	20,51	20,35	20,34	20,38	20,32	20,27	20,45	20,42	20,27	20,34	20,41	20,36	20,39	20,41	20,33	20,42	20,44	20,47	20,51	20,43	20,43	20,42	20,42	20,37	20,29	20,36	20,40	20,46	20,45	20,47	20,39	20,44	20,48	20,46	20,48	20,41	20,46	20,48	20,44	20,39	20,36	20,45	20,38	20,39	20,40	20,45	20,42	20,27	20,38	20,38	20,42	20,37	20,39	20,37	20,37	20,44	20,52	20,53	20,46	20,37	20,34	20,40	20,43	20,47	20,47	20,49	20,43	20,41	20,39	20,39	20,42	20,47	20,52	20,52	20,41	20,42	20,44	20,54	20,36	20,31	20,39	20,40	20,42	20,41	20,43	20,47	20,50	20,42	20,42	20,44	20,49	20,47	20,47	20,46	20,50	20,44	20,46	20,53	20,53	20,47	20,40	20,49	20,50	20,50	20,43	20,50	20,46	20,40	20,42	20,49	20,53	20,47	20,51	20,49	20,50	20,47	20,53	20,55	20,57	20,57	20,53	20,59	20,56	20,50	20,59	20,57	20,50	20,49	20,49	20,50	20,55	20,55	20,66	20,62	20,58	20,56	20,59	20,58	20,60	20,57	20,58	20,59	20,58	20,52	20,55	20,62	20,61	20,52	20,55	20,54	20,58	20,62	20,59	20,56	20,59	20,62	20,58	20,64	20,60	20,61	20,55	20,53	20,59	20,59	20,61	20,66	20,68	20,59	20,54	20,57	20,65	20,66	20,64	20,64	20,59	20,61	20,65	20,59	20,61	20,53	20,61	20,67	20,61	20,64	20,65	20,66	20,78	20,74	20,76	20,63	20,53	20,66	20,72	20,68	20,73	20,71	20,72	20,84	20,70	20,65	20,69	20,65	20,66	20,72	20,68	20,71	20,71	20,75	20,68	20,70	20,72	20,70	20,71	20,81	20,82	20,72	20,69	20,70	20,72	20,74	20,64	20,64	20,68	20,71	20,74	20,67	20,68	20,70	20,70	20,71	20,74	20,73	20,70	20,75	20,77	20,72	20,71	20,69	20,75	20,69	20,64	20,74	20,66	20,74	20,79	20,71	20,67	20,74	20,79	20,70	20,71	20,75	20,69	20,69	20,71	20,67	20,73	20,78	20,77	20,85	20,69	20,67	20,77	20,65	20,70	20,65	20,72	20,72	20,73	20,76	20,66	20,75	20,73	20,67	20,67	20,69	20,70	20,73	20,71	20,75	20,78	20,70	20,74	20,77	20,73	20,65	20,68	20,73	20,73	20,69	20,69	20,66	20,65	20,69	20,75	20,72	20,65	20,59	20,70	20,67	20,69	20,69	20,65	20,68	20,70	20,65	20,69	20,75	20,69	20,58	20,68	20,71	20,66	20,68	20,70	20,62	20,63	20,74	20,77	20,66	20,64	20,61	20,58	20,54	20,62	20,67	20,62	20,57	20,60	20,61	20,53	20,57	20,54	20,52	20,50	20,54	20,62	20,55	20,53	20,56	20,47	20,43	20,49	20,51	20,55	20,47	20,44	20,56	20,56	20,53	20,52	20,51	20,48	20,51	20,49	20,56	20,56	20,52	20,57	20,50	20,45	20,45	20,44	20,50	20,50	20,42	20,37	20,36	20,40	20,46	20,44	20,43	20,44	20,44	20,41	20,38	20,32	20,34	20,43	20,41	20,35	20,41	20,40	20,54	20,37	20,35	20,45	20,44	20,41	20,42	20,46	20,45	20,39	20,39	20,43	20,43	20,44	20,38	20,35	20,36	20,37	20,41	20,39	20,38	20,42	20,44	20,44	20,34	20,38	20,48	20,47	20,40	20,37	20,37	20,34	20,33	20,37	20,31	20,32	20,34	20,38	20,38	20,40	20,42	20,34	20,35	20,37	20,35	20,31	20,34	20,39	20,39	20,37	20,36	20,38	20,38	20,39	20,33	20,24	20,41	20,46	20,36	20,29	20,34	20,35	20,29	20,26	20,28	20,41	20,36	20,36	20,38	20,33	20,29	20,29	20,32	20,32	20,26	20,27	20,33	20,28	20,28	20,34	20,42	20,40	20,44	20,40	20,26	20,35	20,37	20,27	20,24	20,22	20,33	20,40	20,29	20,28	20,34	20,26	20,35	20,39	20,36	20,25	20,34	20,33	20,35	20,40	20,35	20,31	20,22	20,26	20,28	20,27	20,30	20,27	20,28	20,35	20,28	20,30	20,25	20,18	20,22	20,28	20,31	20,30	20,29	20,25	20,36	20,34	20,27	20,28	20,36	20,25	20,22	20,22	20,30	20,28	20,34	20,36	20,27	20,26	20,29	20,23	20,29	20,34	20,25	20,29	20,34	20,31	20,30	20,31	20,27	20,22	20,31	20,28	20,27	20,26	20,20	20,25	20,29	20,26	20,20	20,28	20,21	20,29	20,32	20,26	20,14	20,14	20,14	20,30	20,32	20,23	20,32	20,18	20,15	20,23	20,26	20,18	20,18	20,21	20,26	20,28	
20,21	20,29	20,20	20,21	20,23	20,22	20,37	20,47	20,32	20,29	20,33	20,30	20,36	20,40	20,30	20,37	20,32	20,31	20,31	20,34	20,31	20,30	20,39	20,52	20,48	20,38	20,33	20,40	20,38	20,37	20,41	20,33	20,36	20,23	20,18	20,28	20,38	20,38	20,39	20,42	20,42	20,37	20,30	20,25	20,33	20,48	20,36	20,28	20,30	20,30	20,32	20,37	20,47	20,44	20,27	20,33	20,32	20,37	20,40	20,41	20,32	20,41	20,37	20,46	20,41	20,37	20,35	20,35	20,30	20,32	20,26	20,34	20,38	20,34	20,25	20,37	20,38	20,36	20,37	20,34	20,36	20,34	20,28	20,32	20,34	20,31	20,32	20,33	20,42	20,42	20,44	20,34	20,37	20,47	20,59	20,50	20,44	20,43	20,44	20,48	20,39	20,35	20,33	20,46	20,48	20,43	20,41	20,43	20,45	20,40	20,41	20,43	20,45	20,48	20,48	20,41	20,34	20,37	20,44	20,42	20,36	20,39	20,41	20,45	20,38	20,40	20,39	20,34	20,38	20,40	20,36	20,35	20,41	20,45	20,47	20,39	20,37	20,39	20,40	20,30	20,37	20,51	20,45	20,38	20,42	20,44	20,45	20,39	20,48	20,45	20,46	20,38	20,36	20,41	20,46	20,46	20,33	20,38	20,44	20,34	20,34	20,41	20,40	20,47	20,47	20,42	20,52	20,48	20,45	20,45	20,43	20,53	20,56	20,47	20,47	20,55	20,52	20,42	20,46	20,40	20,50	20,45	20,41	20,42	20,47	20,46	20,45	20,49	20,48	20,46	20,51	20,48	20,43	20,50	20,52	20,52	20,47	20,52	20,58	20,62	20,55	20,56	20,49	20,50	20,51	20,53	20,50	20,53	20,51	20,58	20,59	20,60	20,54	20,57	20,61	20,64	20,55	20,56	20,65	20,60	20,58	20,64	20,65	20,62	20,51	20,51	20,56	20,57	20,61	20,61	20,57	20,59	20,57	20,57	20,61	20,71	20,68	20,53	20,55	20,58	20,58	20,61	20,60	20,69	20,63	20,55	20,56	20,59	20,63	20,73	20,65	20,60	20,66	20,65	20,66	20,66	20,68	20,65	20,62	20,63	20,64	20,70	20,68	20,71	20,63	20,68	20,65	20,56	20,63	20,65	20,71	20,72	20,72	20,69	20,78	20,73	20,68	20,73	20,70	20,68	20,70	20,74	20,67	20,71	20,77	20,66	20,68	20,69	20,73	20,67	20,73	20,79	20,78	20,72	20,70	20,71	20,77	20,67	20,65	20,65	20,61	20,69	20,72	20,76	20,75	20,70	20,75	20,78	20,73	20,72	20,77	20,72	20,73	20,74	20,70	20,75	20,76	20,79	20,81	20,78	20,75	20,77	20,63	20,68	20,74	20,81	20,80	20,66	20,67	20,66	20,66	20,67	20,63	20,68	20,73	20,73	20,78	20,76	20,70	20,72	20,75	20,74	20,68	20,81	20,81	20,78	20,81	20,76	20,80	20,76	20,66	20,72	20,69	20,66	20,72	20,75	20,83	20,80	20,73	20,73	20,76	20,71	20,64	20,68	20,73	20,70	20,67	20,70	20,71	20,70	20,75	20,75	20,75	20,71	20,65	20,66	20,62	20,64	20,71	20,76	20,70	20,68	20,64	20,62	20,73	20,66	20,60	20,67	20,71	20,63	20,72	20,73	20,64	20,56	20,65	20,74	20,69	20,67	20,69	20,67	20,70	20,73	20,70	20,64	20,55	20,57	20,61	20,59	20,58	20,59	20,53	20,50	20,52	20,60	20,53	20,55	20,56	20,59	20,54	20,47	20,55	20,57	20,56	20,40	20,49	20,57	20,54	20,47	20,51	20,48	20,51	20,54	20,56	20,49	20,49	20,54	20,49	20,40	20,38	20,41	20,50	20,49	20,44	20,39	20,42	20,40	20,44	20,46	20,42	20,41	20,41	20,43	20,39	20,42	20,35	20,37	20,42	20,39	20,34	20,38	20,48	20,48	20,47	20,49	20,41	20,46	20,37	20,39	20,39	20,40	20,41	20,40	20,41	20,39	20,40	20,38	20,36	20,33	20,38	20,38	20,35	20,33	20,39	20,39	20,36	20,35	20,38	20,41	20,44	20,40	20,30	20,26	20,34	20,38	20,40	20,26	20,36	20,37	20,39	20,40	20,40	20,37	20,38	20,31	20,33	20,33	20,30	20,34	20,35	20,46	20,42	20,39	20,41	20,35	20,33	20,36	20,43	20,44	20,40	20,34	20,34	20,39	20,31	20,30	20,40	20,32	20,38	20,35	20,36	20,35	20,31	20,30	20,23	20,27	20,28	20,25	20,32	20,35	20,29	20,25	20,24	20,33	20,39	20,33	20,29	20,36	20,36	20,25	20,29	20,24	20,30	20,31	20,30	20,31	20,24	20,14	20,27	20,36	20,33	20,32	20,34	20,30	20,28	20,31	20,29	20,25	20,32	20,27	20,27	20,27	20,25	20,32	20,31	20,28	20,29	20,31	20,37	20,34	20,22	20,27	20,28	20,29	20,27	20,26	20,33	20,32	20,26	20,27	20,31	20,33	20,21	20,20	20,24	20,27	20,32	20,38	20,31	20,22	20,18	20,28	20,29	20,26	20,25	20,29	20,29	20,27	20,33	20,35	20,29	20,21	20,31	20,33	20,32	20,24	20,16	20,27	20,31	20,27	20,20	20,19	20,16	20,19	20,27	20,25	20,20	20,13	20,21	20,27	20,30	20,22	20,20	20,23	20,15	20,28	20,24	20,27	20,22	20,17	20,23	20,23	
20,24	20,28	20,29	20,27	20,27	20,30	20,34	20,40	20,29	20,20	20,27	20,25	20,29	20,36	20,31	20,32	20,35	20,31	20,32	20,32	20,34	20,28	20,36	20,39	20,41	20,34	20,27	20,33	20,36	20,34	20,41	20,35	20,25	20,20	20,15	20,27	20,37	20,32	20,31	20,29	20,39	20,42	20,36	20,28	20,34	20,49	20,45	20,35	20,33	20,30	20,28	20,38	20,48	20,45	20,29	20,23	20,27	20,34	20,39	20,38	20,32	20,41	20,32	20,35	20,37	20,34	20,32	20,27	20,29	20,32	20,27	20,34	20,34	20,42	20,36	20,36	20,40	20,30	20,37	20,36	20,34	20,32	20,30	20,36	20,39	20,34	20,29	20,24	20,39	20,45	20,39	20,31	20,29	20,33	20,46	20,46	20,42	20,43	20,37	20,39	20,38	20,42	20,39	20,41	20,44	20,40	20,36	20,35	20,41	20,48	20,41	20,38	20,42	20,48	20,48	20,43	20,30	20,35	20,43	20,41	20,44	20,36	20,40	20,43	20,36	20,39	20,35	20,33	20,37	20,39	20,34	20,31	20,35	20,36	20,36	20,43	20,42	20,42	20,35	20,38	20,34	20,46	20,40	20,32	20,43	20,38	20,46	20,46	20,31	20,36	20,35	20,32	20,31	20,33	20,48	20,53	20,45	20,35	20,41	20,38	20,41	20,38	20,40	20,42	20,42	20,38	20,46	20,49	20,50	20,49	20,44	20,48	20,56	20,48	20,45	20,45	20,42	20,46	20,51	20,40	20,43	20,37	20,42	20,40	20,45	20,48	20,43	20,43	20,44	20,46	20,44	20,45	20,45	20,44	20,47	20,48	20,45	20,49	20,56	20,54	20,59	20,51	20,45	20,47	20,57	20,55	20,47	20,45	20,51	20,57	20,60	20,57	20,54	20,59	20,61	20,61	20,59	20,56	20,62	20,61	20,57	20,59	20,59	20,58	20,53	20,57	20,60	20,59	20,62	20,62	20,56	20,52	20,48	20,53	20,57	20,64	20,67	20,59	20,57	20,58	20,54	20,65	20,66	20,68	20,67	20,59	20,55	20,61	20,61	20,70	20,66	20,59	20,64	20,65	20,63	20,66	20,69	20,67	20,57	20,63	20,66	20,66	20,66	20,74	20,72	20,68	20,60	20,64	20,68	20,69	20,69	20,69	20,64	20,64	20,70	20,72	20,69	20,71	20,71	20,75	20,67	20,72	20,75	20,80	20,77	20,77	20,77	20,71	20,71	20,77	20,74	20,68	20,73	20,71	20,76	20,71	20,69	20,75	20,72	20,70	20,68	20,65	20,70	20,74	20,77	20,73	20,72	20,70	20,66	20,75	20,80	20,74	20,70	20,71	20,72	20,68	20,76	20,79	20,82	20,80	20,80	20,78	20,69	20,58	20,71	20,81	20,80	20,74	20,70	20,69	20,69	20,67	20,68	20,71	20,74	20,73	20,73	20,79	20,70	20,72	20,78	20,75	20,74	20,81	20,80	20,80	20,81	20,80	20,79	20,77	20,76	20,76	20,79	20,73	20,71	20,78	20,80	20,79	20,71	20,72	20,74	20,73	20,70	20,73	20,77	20,76	20,73	20,69	20,75	20,77	20,77	20,77	20,79	20,71	20,67	20,69	20,66	20,65	20,73	20,70	20,67	20,70	20,61	20,63	20,74	20,69	20,65	20,70	20,67	20,68	20,74	20,78	20,68	20,63	20,61	20,70	20,72	20,74	20,70	20,69	20,70	20,70	20,72	20,65	20,57	20,52	20,61	20,60	20,63	20,64	20,59	20,58	20,61	20,64	20,54	20,56	20,53	20,56	20,60	20,55	20,57	20,59	20,54	20,52	20,48	20,54	20,55	20,51	20,55	20,53	20,51	20,51	20,53	20,49	20,53	20,53	20,50	20,44	20,41	20,39	20,47	20,46	20,40	20,41	20,40	20,43	20,40	20,44	20,42	20,35	20,39	20,37	20,41	20,44	20,36	20,38	20,42	20,38	20,39	20,35	20,43	20,43	20,48	20,48	20,44	20,46	20,35	20,33	20,39	20,35	20,40	20,36	20,29	20,27	20,34	20,33	20,35	20,42	20,43	20,35	20,36	20,33	20,40	20,38	20,35	20,41	20,35	20,40	20,39	20,36	20,31	20,22	20,33	20,35	20,45	20,34	20,30	20,33	20,28	20,31	20,27	20,30	20,34	20,24	20,24	20,28	20,24	20,26	20,27	20,32	20,37	20,35	20,36	20,31	20,27	20,36	20,42	20,37	20,35	20,31	20,30	20,28	20,22	20,27	20,37	20,41	20,38	20,40	20,29	20,33	20,36	20,32	20,24	20,26	20,25	20,24	20,30	20,26	20,24	20,35	20,29	20,30	20,34	20,20	20,20	20,28	20,36	20,30	20,31	20,31	20,25	20,19	20,29	20,33	20,28	20,23	20,31	20,36	20,31	20,29	20,30	20,27	20,32	20,38	20,33	20,23	20,31	20,34	20,23	20,24	20,27	20,29	20,21	20,23	20,26	20,33	20,38	20,33	20,30	20,34	20,33	20,35	20,30	20,29	20,36	20,34	20,31	20,37	20,37	20,29	20,31	20,30	20,19	20,34	20,31	20,20	20,25	20,23	20,20	20,23	20,21	20,21	20,29	20,24	20,27	20,19	20,24	20,29	20,31	20,24	20,27	20,28	20,25	20,21	20,18	20,27	20,30	20,21	20,17	20,24	20,14	20,28	20,30	20,21	20,25	20,22	20,22	20,28	20,23	20,25	20,26	20,31	20,17	20,22	20,28	20,25	20,25	20,20	20,19	20,24	
20,18	20,20	20,20	20,29	20,29	20,25	20,30	20,35	20,33	20,27	20,32	20,30	20,33	20,33	20,27	20,27	20,36	20,34	20,33	20,41	20,43	20,40	20,36	20,36	20,30	20,38	20,23	20,27	20,35	20,35	20,38	20,40	20,27	20,23	20,20	20,23	20,32	20,34	20,34	20,30	20,25	20,27	20,35	20,35	20,38	20,49	20,45	20,29	20,35	20,42	20,34	20,27	20,36	20,45	20,35	20,23	20,27	20,36	20,45	20,39	20,37	20,37	20,32	20,30	20,29	20,28	20,31	20,34	20,36	20,34	20,37	20,38	20,39	20,40	20,42	20,30	20,42	20,40	20,39	20,37	20,33	20,25	20,37	20,43	20,47	20,41	20,38	20,32	20,35	20,44	20,34	20,35	20,36	20,35	20,34	20,44	20,43	20,38	20,43	20,39	20,39	20,43	20,46	20,46	20,45	20,41	20,35	20,35	20,44	20,49	20,52	20,44	20,41	20,42	20,48	20,51	20,42	20,31	20,39	20,43	20,33	20,40	20,39	20,39	20,34	20,43	20,40	20,40	20,44	20,41	20,37	20,34	20,39	20,37	20,40	20,41	20,44	20,38	20,42	20,41	20,37	20,41	20,47	20,35	20,40	20,42	20,40	20,47	20,38	20,35	20,43	20,37	20,36	20,35	20,46	20,51	20,41	20,42	20,41	20,45	20,48	20,39	20,41	20,36	20,37	20,34	20,42	20,47	20,49	20,47	20,48	20,48	20,45	20,48	20,48	20,45	20,41	20,47	20,50	20,44	20,44	20,42	20,43	20,40	20,43	20,52	20,49	20,46	20,47	20,48	20,40	20,45	20,48	20,47	20,50	20,55	20,48	20,49	20,54	20,57	20,61	20,62	20,51	20,52	20,54	20,55	20,49	20,51	20,53	20,57	20,58	20,57	20,56	20,63	20,59	20,63	20,60	20,59	20,61	20,54	20,57	20,59	20,54	20,55	20,49	20,56	20,61	20,58	20,60	20,58	20,65	20,63	20,56	20,58	20,61	20,67	20,66	20,63	20,63	20,73	20,60	20,60	20,75	20,68	20,58	20,60	20,58	20,63	20,62	20,69	20,75	20,68	20,68	20,65	20,67	20,68	20,64	20,70	20,67	20,62	20,64	20,69	20,73	20,77	20,75	20,67	20,65	20,68	20,74	20,71	20,73	20,71	20,68	20,69	20,71	20,64	20,70	20,73	20,75	20,74	20,74	20,70	20,76	20,80	20,80	20,74	20,69	20,69	20,79	20,77	20,84	20,75	20,74	20,72	20,68	20,71	20,73	20,73	20,74	20,77	20,71	20,71	20,74	20,74	20,81	20,75	20,70	20,68	20,71	20,79	20,83	20,78	20,77	20,72	20,71	20,68	20,75	20,77	20,78	20,83	20,85	20,85	20,75	20,69	20,73	20,82	20,77	20,82	20,82	20,78	20,72	20,68	20,69	20,78	20,79	20,78	20,82	20,81	20,69	20,71	20,79	20,82	20,78	20,85	20,77	20,79	20,84	20,76	20,77	20,74	20,75	20,79	20,80	20,83	20,78	20,74	20,80	20,77	20,75	20,74	20,76	20,79	20,75	20,80	20,85	20,82	20,77	20,72	20,77	20,82	20,81	20,75	20,77	20,73	20,65	20,70	20,76	20,75	20,75	20,76	20,73	20,74	20,69	20,70	20,82	20,75	20,65	20,67	20,75	20,75	20,68	20,73	20,74	20,70	20,67	20,74	20,74	20,77	20,71	20,69	20,72	20,71	20,81	20,71	20,66	20,72	20,68	20,65	20,72	20,76	20,69	20,70	20,74	20,66	20,63	20,68	20,69	20,72	20,67	20,68	20,71	20,74	20,67	20,61	20,65	20,62	20,57	20,58	20,56	20,52	20,56	20,62	20,59	20,54	20,52	20,51	20,49	20,50	20,38	20,43	20,44	20,48	20,40	20,43	20,42	20,42	20,45	20,44	20,47	20,41	20,45	20,47	20,43	20,43	20,36	20,42	20,40	20,39	20,33	20,29	20,39	20,39	20,45	20,52	20,40	20,42	20,38	20,35	20,44	20,36	20,38	20,45	20,30	20,32	20,40	20,34	20,34	20,42	20,38	20,37	20,37	20,44	20,42	20,42	20,38	20,39	20,35	20,42	20,36	20,35	20,31	20,29	20,33	20,40	20,38	20,28	20,30	20,22	20,30	20,42	20,41	20,37	20,32	20,30	20,26	20,31	20,29	20,24	20,25	20,30	20,38	20,43	20,36	20,36	20,35	20,36	20,38	20,41	20,35	20,30	20,37	20,41	20,30	20,28	20,26	20,32	20,30	20,37	20,33	20,32	20,38	20,26	20,21	20,31	20,36	20,26	20,29	20,33	20,27	20,23	20,31	20,25	20,34	20,28	20,33	20,33	20,40	20,33	20,32	20,26	20,27	20,28	20,28	20,25	20,24	20,36	20,33	20,37	20,37	20,20	20,25	20,33	20,30	20,39	20,34	20,31	20,34	20,31	20,24	20,29	20,30	20,30	20,26	20,26	20,27	20,29	20,30	20,28	20,34	20,42	20,37	20,38	20,34	20,29	20,35	20,35	20,28	20,34	20,32	20,28	20,29	20,30	20,26	20,31	20,33	20,19	20,24	20,32	20,28	20,24	20,26	20,24	20,33	20,31	20,28	20,31	20,23	20,25	20,28	20,20	20,25	20,24	20,24	20,21	20,23	20,31	20,24	20,15	20,13	20,27	20,26	20,25	20,27	20,21	20,21	20,28	20,27	20,34	20,30	20,30	20,28	20,33	20,25	20,25	20,31	20,19	20,18	20,24	20,21	20,23	
20,16	20,21	20,15	20,23	20,34	20,33	20,28	20,29	20,37	20,33	20,26	20,32	20,27	20,35	20,32	20,36	20,38	20,41	20,41	20,44	20,40	20,32	20,37	20,39	20,33	20,35	20,25	20,34	20,33	20,34	20,39	20,42	20,29	20,27	20,31	20,31	20,30	20,31	20,34	20,29	20,23	20,25	20,29	20,28	20,32	20,40	20,49	20,30	20,29	20,46	20,39	20,27	20,29	20,41	20,37	20,35	20,34	20,31	20,37	20,35	20,32	20,26	20,31	20,33	20,36	20,33	20,32	20,37	20,37	20,30	20,35	20,38	20,41	20,37	20,38	20,39	20,48	20,44	20,34	20,34	20,23	20,22	20,23	20,39	20,38	20,33	20,36	20,48	20,39	20,41	20,37	20,32	20,37	20,37	20,32	20,36	20,46	20,27	20,37	20,44	20,36	20,43	20,48	20,45	20,45	20,43	20,30	20,36	20,50	20,53	20,53	20,48	20,41	20,46	20,50	20,54	20,48	20,33	20,39	20,42	20,34	20,36	20,44	20,39	20,38	20,43	20,37	20,29	20,40	20,43	20,47	20,36	20,37	20,49	20,46	20,42	20,34	20,40	20,41	20,45	20,39	20,40	20,44	20,41	20,41	20,44	20,40	20,41	20,36	20,40	20,42	20,37	20,42	20,49	20,47	20,43	20,35	20,32	20,40	20,46	20,48	20,37	20,34	20,40	20,43	20,38	20,44	20,47	20,45	20,44	20,50	20,51	20,45	20,47	20,50	20,52	20,41	20,41	20,42	20,36	20,45	20,45	20,45	20,44	20,48	20,53	20,45	20,48	20,54	20,52	20,42	20,46	20,45	20,52	20,50	20,55	20,53	20,46	20,48	20,56	20,61	20,62	20,57	20,55	20,53	20,54	20,53	20,55	20,53	20,57	20,57	20,54	20,49	20,52	20,55	20,56	20,63	20,59	20,58	20,56	20,56	20,63	20,61	20,62	20,53	20,54	20,59	20,63	20,64	20,57	20,65	20,70	20,64	20,62	20,60	20,65	20,67	20,64	20,67	20,76	20,68	20,61	20,69	20,69	20,63	20,61	20,65	20,67	20,64	20,63	20,69	20,66	20,68	20,62	20,69	20,69	20,68	20,75	20,72	20,66	20,68	20,71	20,73	20,76	20,74	20,64	20,61	20,72	20,71	20,79	20,79	20,75	20,71	20,81	20,86	20,70	20,72	20,76	20,78	20,77	20,81	20,82	20,81	20,85	20,87	20,83	20,78	20,77	20,87	20,83	20,83	20,81	20,83	20,83	20,74	20,72	20,74	20,82	20,74	20,72	20,73	20,74	20,83	20,81	20,86	20,84	20,79	20,79	20,85	20,81	20,74	20,82	20,73	20,79	20,82	20,85	20,81	20,80	20,82	20,87	20,83	20,82	20,80	20,81	20,84	20,87	20,87	20,87	20,88	20,83	20,80	20,79	20,74	20,78	20,77	20,84	20,85	20,83	20,80	20,78	20,80	20,83	20,86	20,95	20,89	20,87	20,84	20,79	20,77	20,77	20,75	20,78	20,81	20,83	20,79	20,75	20,78	20,80	20,80	20,86	20,86	20,82	20,80	20,86	20,86	20,85	20,84	20,77	20,80	20,86	20,88	20,86	20,81	20,76	20,70	20,71	20,79	20,76	20,82	20,84	20,82	20,78	20,73	20,75	20,81	20,73	20,71	20,72	20,77	20,78	20,75	20,84	20,78	20,74	20,64	20,69	20,73	20,80	20,76	20,71	20,73	20,78	20,89	20,86	20,82	20,89	20,85	20,81	20,78	20,79	20,77	20,74	20,82	20,77	20,74	20,75	20,75	20,81	20,77	20,72	20,75	20,75	20,84	20,73	20,71	20,68	20,62	20,58	20,62	20,56	20,55	20,59	20,59	20,65	20,58	20,44	20,50	20,49	20,42	20,43	20,39	20,42	20,50	20,45	20,42	20,42	20,34	20,39	20,50	20,46	20,38	20,49	20,46	20,39	20,38	20,42	20,33	20,38	20,44	20,37	20,37	20,32	20,41	20,42	20,42	20,45	20,46	20,44	20,40	20,36	20,38	20,41	20,44	20,29	20,40	20,36	20,34	20,38	20,36	20,31	20,42	20,39	20,35	20,34	20,31	20,30	20,32	20,38	20,31	20,36	20,37	20,31	20,35	20,43	20,46	20,27	20,26	20,32	20,34	20,45	20,42	20,32	20,33	20,33	20,26	20,34	20,37	20,25	20,29	20,36	20,40	20,36	20,33	20,33	20,29	20,36	20,37	20,36	20,34	20,31	20,28	20,35	20,41	20,32	20,26	20,30	20,32	20,34	20,41	20,33	20,36	20,36	20,27	20,27	20,33	20,29	20,29	20,38	20,40	20,35	20,37	20,32	20,29	20,29	20,37	20,32	20,31	20,35	20,33	20,27	20,29	20,33	20,33	20,25	20,25	20,25	20,35	20,35	20,39	20,28	20,18	20,28	20,31	20,31	20,33	20,30	20,34	20,31	20,26	20,27	20,23	20,31	20,31	20,32	20,27	20,21	20,34	20,41	20,30	20,32	20,29	20,27	20,34	20,24	20,27	20,33	20,35	20,29	20,26	20,21	20,23	20,25	20,20	20,29	20,28	20,26	20,28	20,30	20,31	20,31	20,27	20,34	20,29	20,30	20,33	20,36	20,29	20,22	20,24	20,28	20,21	20,23	20,31	20,27	20,30	20,33	20,29	20,17	20,20	20,26	20,30	20,29	20,19	20,15	20,15	20,20	20,25	20,29	20,30	20,23	20,21	20,26	20,26	20,24	20,22	20,24	20,21	20,22	20,24	20,20	
20,14	20,21	20,22	20,25	20,42	20,35	20,23	20,30	20,37	20,35	20,30	20,30	20,32	20,34	20,32	20,38	20,37	20,33	20,32	20,39	20,35	20,31	20,34	20,38	20,42	20,31	20,21	20,29	20,30	20,36	20,40	20,36	20,22	20,21	20,23	20,29	20,29	20,30	20,38	20,28	20,26	20,33	20,27	20,26	20,34	20,34	20,32	20,29	20,32	20,41	20,30	20,30	20,32	20,34	20,33	20,26	20,31	20,39	20,20	20,20	20,27	20,33	20,35	20,39	20,30	20,38	20,36	20,38	20,37	20,28	20,28	20,34	20,37	20,32	20,33	20,34	20,42	20,53	20,39	20,33	20,36	20,27	20,27	20,38	20,40	20,36	20,28	20,33	20,35	20,37	20,33	20,31	20,28	20,35	20,34	20,33	20,43	20,31	20,30	20,42	20,37	20,34	20,36	20,40	20,32	20,36	20,36	20,33	20,49	20,46	20,49	20,44	20,42	20,42	20,42	20,50	20,45	20,42	20,40	20,44	20,38	20,40	20,41	20,43	20,32	20,40	20,36	20,37	20,43	20,49	20,46	20,40	20,42	20,46	20,46	20,46	20,39	20,40	20,43	20,50	20,43	20,48	20,46	20,32	20,45	20,42	20,46	20,47	20,38	20,41	20,38	20,26	20,34	20,46	20,45	20,47	20,39	20,38	20,37	20,41	20,48	20,39	20,33	20,38	20,38	20,40	20,45	20,42	20,47	20,47	20,44	20,48	20,52	20,48	20,44	20,46	20,43	20,43	20,39	20,37	20,44	20,35	20,36	20,40	20,50	20,52	20,41	20,43	20,50	20,47	20,47	20,45	20,51	20,52	20,52	20,51	20,48	20,48	20,50	20,54	20,57	20,58	20,51	20,56	20,53	20,47	20,50	20,52	20,52	20,52	20,57	20,58	20,48	20,51	20,54	20,65	20,67	20,59	20,58	20,57	20,58	20,60	20,64	20,61	20,62	20,62	20,62	20,61	20,76	20,75	20,67	20,67	20,62	20,59	20,63	20,69	20,70	20,67	20,71	20,76	20,78	20,72	20,67	20,66	20,67	20,68	20,67	20,70	20,70	20,68	20,65	20,67	20,72	20,67	20,62	20,70	20,73	20,84	20,78	20,76	20,75	20,74	20,81	20,85	20,80	20,70	20,76	20,76	20,76	20,78	20,82	20,84	20,87	20,88	20,93	20,82	20,79	20,83	20,79	20,75	20,79	20,95	20,94	20,94	20,95	20,90	20,85	20,86	20,86	20,88	20,88	20,85	20,83	20,80	20,88	20,86	20,90	20,86	20,82	20,76	20,78	20,79	20,80	20,87	20,88	20,86	20,89	20,90	20,91	20,86	20,89	20,85	20,87	20,85	20,88	20,86	20,89	20,90	20,87	20,88	20,84	20,83	20,91	20,91	20,86	21,04	20,98	21,07	21,09	21,01	20,91	20,91	20,87	20,87	20,87	20,85	20,96	20,96	20,92	20,96	20,96	21,00	20,99	20,98	20,97	21,00	20,92	20,90	20,97	20,99	20,89	20,88	20,96	20,94	20,88	20,85	20,88	20,91	20,90	20,89	20,92	20,93	20,87	20,92	20,97	20,95	20,96	20,90	20,87	20,87	20,91	20,85	20,91	20,95	20,89	20,85	20,88	20,77	20,86	20,92	20,90	20,83	20,85	20,88	20,97	20,77	20,76	20,86	20,86	20,86	20,87	20,94	20,87	20,80	20,78	20,80	20,78	20,85	20,80	20,81	20,82	20,89	21,02	20,91	20,90	20,96	20,95	20,92	20,91	20,83	20,92	20,88	20,86	20,93	20,84	20,82	20,78	20,81	20,79	20,84	20,80	20,80	20,90	20,90	20,83	20,78	20,72	20,70	20,68	20,68	20,65	20,59	20,64	20,64	20,63	20,50	20,49	20,41	20,34	20,42	20,42	20,40	20,50	20,48	20,45	20,45	20,36	20,33	20,48	20,39	20,41	20,42	20,42	20,35	20,41	20,41	20,41	20,36	20,44	20,39	20,36	20,35	20,37	20,42	20,45	20,46	20,41	20,41	20,41	20,32	20,40	20,38	20,41	20,42	20,39	20,38	20,34	20,41	20,38	20,34	20,34	20,38	20,37	20,37	20,34	20,28	20,36	20,37	20,34	20,31	20,39	20,26	20,28	20,45	20,43	20,39	20,27	20,29	20,44	20,47	20,33	20,19	20,30	20,29	20,29	20,38	20,39	20,33	20,28	20,33	20,38	20,40	20,33	20,36	20,29	20,33	20,39	20,38	20,30	20,35	20,29	20,23	20,25	20,23	20,33	20,38	20,34	20,37	20,46	20,39	20,28	20,31	20,41	20,36	20,25	20,28	20,27	20,29	20,44	20,39	20,42	20,41	20,39	20,30	20,33	20,33	20,33	20,27	20,26	20,24	20,26	20,31	20,38	20,33	20,24	20,26	20,26	20,36	20,41	20,26	20,14	20,32	20,34	20,31	20,27	20,26	20,24	20,31	20,29	20,27	20,24	20,33	20,28	20,33	20,28	20,20	20,29	20,40	20,32	20,30	20,34	20,28	20,24	20,21	20,22	20,29	20,35	20,22	20,23	20,23	20,21	20,26	20,17	20,23	20,29	20,21	20,26	20,30	20,31	20,27	20,29	20,29	20,23	20,21	20,28	20,36	20,21	20,22	20,24	20,29	20,19	20,17	20,29	20,31	20,31	20,30	20,37	20,24	20,19	20,27	20,23	20,25	20,22	20,14	20,24	20,21	20,29	20,21	20,18	20,23	20,12	20,24	20,23	20,29	20,21	20,23	20,20	20,26	20,24	20,23	
20,14	20,16	20,21	20,38	20,37	20,34	20,15	20,24	20,27	20,29	20,31	20,22	20,28	20,29	20,29	20,32	20,28	20,29	20,22	20,35	20,31	20,34	20,35	20,39	20,43	20,37	20,23	20,30	20,37	20,40	20,35	20,36	20,25	20,26	20,24	20,20	20,34	20,30	20,30	20,35	20,28	20,36	20,34	20,25	20,24	20,28	20,32	20,27	20,35	20,34	20,34	20,30	20,39	20,37	20,31	20,30	20,34	20,31	20,25	20,32	20,35	20,29	20,38	20,37	20,31	20,32	20,35	20,33	20,36	20,34	20,37	20,38	20,25	20,22	20,26	20,33	20,35	20,49	20,40	20,28	20,38	20,38	20,28	20,36	20,44	20,39	20,30	20,25	20,31	20,39	20,42	20,34	20,29	20,32	20,35	20,34	20,45	20,41	20,29	20,35	20,35	20,40	20,36	20,41	20,40	20,36	20,36	20,35	20,39	20,39	20,38	20,41	20,39	20,47	20,45	20,43	20,43	20,45	20,47	20,38	20,35	20,37	20,47	20,43	20,36	20,39	20,39	20,40	20,50	20,50	20,48	20,42	20,51	20,38	20,36	20,40	20,33	20,39	20,47	20,53	20,43	20,46	20,50	20,35	20,39	20,45	20,42	20,47	20,43	20,42	20,39	20,33	20,28	20,37	20,41	20,44	20,39	20,37	20,41	20,39	20,31	20,39	20,35	20,42	20,44	20,39	20,46	20,40	20,44	20,45	20,39	20,42	20,44	20,41	20,42	20,43	20,45	20,49	20,44	20,41	20,44	20,37	20,38	20,40	20,49	20,43	20,38	20,45	20,46	20,48	20,45	20,47	20,47	20,53	20,55	20,52	20,51	20,43	20,43	20,46	20,51	20,54	20,53	20,54	20,57	20,51	20,52	20,61	20,62	20,59	20,65	20,65	20,58	20,57	20,62	20,76	20,74	20,64	20,64	20,70	20,74	20,63	20,61	20,71	20,70	20,70	20,72	20,68	20,82	20,80	20,73	20,70	20,63	20,67	20,73	20,74	20,73	20,72	20,77	20,79	20,69	20,73	20,76	20,75	20,77	20,71	20,71	20,78	20,78	20,70	20,69	20,77	20,85	20,80	20,80	20,80	20,83	20,93	20,94	20,88	20,81	20,81	20,86	20,94	20,84	20,77	20,84	20,85	20,90	20,97	20,91	20,90	20,92	20,99	20,97	20,86	20,88	20,96	20,97	20,91	20,86	21,00	21,05	21,00	21,02	20,99	20,98	20,98	20,97	20,99	20,97	20,94	20,96	20,99	20,99	20,90	20,94	20,97	20,95	20,97	20,97	20,92	20,95	21,00	21,01	20,96	20,97	21,01	21,01	21,00	20,98	20,95	21,00	21,04	21,04	20,90	20,95	21,07	21,03	21,00	21,03	21,02	21,08	21,05	21,06	21,28	21,39	21,30	21,32	21,29	21,24	21,15	21,10	21,10	21,07	21,00	21,12	21,13	21,08	21,14	21,20	21,26	21,16	21,15	21,11	21,12	21,07	21,08	21,17	21,19	21,10	20,98	21,08	21,07	21,08	21,04	21,04	21,09	21,04	21,02	21,11	21,12	21,08	21,05	21,14	21,12	21,04	21,08	21,12	21,05	21,04	20,94	20,99	21,06	21,03	21,01	21,02	20,99	21,07	21,09	21,06	20,99	21,07	21,03	21,08	21,04	20,91	20,99	21,01	21,00	21,02	21,09	21,03	20,97	21,00	21,00	20,96	21,00	20,99	21,01	21,02	20,98	21,12	21,13	21,05	21,11	21,05	21,06	21,00	20,96	20,95	20,96	21,00	21,00	20,95	20,90	20,88	20,95	20,95	20,94	20,98	20,95	21,09	21,01	20,98	20,92	20,87	20,87	20,81	20,76	20,73	20,66	20,68	20,70	20,64	20,52	20,44	20,45	20,41	20,42	20,39	20,39	20,45	20,46	20,44	20,45	20,40	20,32	20,35	20,33	20,39	20,39	20,40	20,36	20,43	20,41	20,47	20,42	20,36	20,39	20,40	20,40	20,43	20,43	20,44	20,47	20,44	20,47	20,47	20,33	20,34	20,38	20,39	20,35	20,42	20,36	20,39	20,44	20,36	20,31	20,31	20,34	20,29	20,38	20,39	20,36	20,35	20,32	20,29	20,34	20,34	20,28	20,35	20,34	20,37	20,29	20,36	20,33	20,39	20,48	20,43	20,27	20,27	20,38	20,33	20,39	20,42	20,37	20,32	20,28	20,34	20,34	20,32	20,28	20,34	20,36	20,42	20,32	20,32	20,32	20,28	20,25	20,28	20,18	20,23	20,42	20,37	20,35	20,44	20,39	20,29	20,32	20,42	20,34	20,23	20,25	20,25	20,21	20,28	20,35	20,34	20,36	20,29	20,33	20,30	20,35	20,42	20,35	20,32	20,18	20,28	20,32	20,33	20,33	20,26	20,31	20,36	20,30	20,31	20,26	20,14	20,23	20,34	20,29	20,26	20,21	20,20	20,28	20,31	20,32	20,35	20,33	20,28	20,36	20,36	20,27	20,23	20,31	20,32	20,22	20,33	20,30	20,25	20,25	20,25	20,27	20,27	20,25	20,26	20,26	20,28	20,31	20,24	20,26	20,24	20,26	20,23	20,31	20,27	20,28	20,27	20,27	20,21	20,20	20,36	20,32	20,25	20,20	20,25	20,29	20,27	20,21	20,18	20,27	20,42	20,35	20,32	20,18	20,12	20,18	20,24	20,21	20,24	20,17	20,24	20,21	20,26	20,31	20,25	20,35	20,24	20,22	20,22	20,25	20,22	20,19	20,19	20,31	20,29	20,32	
20,27	20,25	20,26	20,31	20,30	20,25	20,25	20,18	20,23	20,35	20,33	20,21	20,32	20,33	20,33	20,40	20,33	20,33	20,31	20,34	20,30	20,37	20,39	20,36	20,37	20,32	20,32	20,40	20,43	20,32	20,28	20,36	20,36	20,33	20,35	20,24	20,23	20,26	20,31	20,33	20,31	20,35	20,37	20,23	20,18	20,23	20,33	20,30	20,28	20,34	20,27	20,22	20,29	20,44	20,33	20,27	20,36	20,33	20,29	20,40	20,39	20,35	20,31	20,34	20,35	20,35	20,40	20,36	20,43	20,36	20,37	20,34	20,31	20,34	20,30	20,38	20,36	20,36	20,38	20,36	20,33	20,37	20,36	20,36	20,34	20,35	20,38	20,36	20,30	20,41	20,43	20,36	20,35	20,35	20,31	20,36	20,42	20,41	20,38	20,39	20,34	20,38	20,45	20,46	20,42	20,40	20,36	20,44	20,40	20,38	20,36	20,37	20,40	20,49	20,45	20,44	20,38	20,47	20,46	20,44	20,37	20,44	20,48	20,40	20,42	20,42	20,34	20,33	20,33	20,41	20,46	20,45	20,51	20,51	20,45	20,39	20,35	20,37	20,48	20,45	20,38	20,39	20,48	20,39	20,42	20,48	20,46	20,50	20,48	20,36	20,35	20,36	20,33	20,39	20,44	20,41	20,34	20,35	20,38	20,41	20,33	20,34	20,41	20,40	20,47	20,42	20,47	20,44	20,43	20,44	20,41	20,44	20,45	20,41	20,42	20,46	20,42	20,44	20,45	20,41	20,40	20,37	20,43	20,47	20,51	20,51	20,35	20,41	20,46	20,46	20,48	20,47	20,43	20,50	20,56	20,60	20,49	20,51	20,42	20,46	20,51	20,57	20,59	20,65	20,59	20,58	20,69	20,72	20,73	20,71	20,76	20,75	20,71	20,74	20,71	20,79	20,83	20,78	20,86	20,77	20,77	20,84	20,76	20,80	20,76	20,76	20,83	20,86	20,87	20,90	20,94	20,88	20,82	20,82	20,79	20,84	20,85	20,92	20,90	20,90	20,81	20,85	20,93	20,93	20,92	20,89	20,89	20,96	20,97	20,91	20,91	20,84	20,94	20,96	21,02	21,01	20,96	21,04	21,08	21,02	20,96	21,00	21,02	21,11	21,08	21,00	21,00	21,02	21,08	21,11	21,10	21,09	21,09	21,13	21,21	21,08	21,09	21,14	21,22	21,16	21,05	21,09	21,22	21,22	21,20	21,16	21,17	21,19	21,23	21,20	21,23	21,19	21,21	21,17	21,19	21,10	21,06	21,23	21,23	21,26	21,20	21,17	21,23	21,27	21,16	21,17	21,17	21,20	21,25	21,25	21,22	21,21	21,17	21,28	21,27	21,13	21,17	21,37	21,29	21,29	21,28	21,34	21,30	21,30	21,41	21,28	22,00	21,88	21,86	21,81	21,73	21,68	21,61	21,62	21,46	21,37	21,39	21,41	21,41	21,49	21,21	21,72	21,56	21,57	21,49	21,47	21,46	21,44	21,48	21,41	21,45	21,32	21,38	21,43	21,46	21,42	21,39	21,41	21,36	21,38	21,50	21,43	21,40	21,50	21,50	21,53	21,52	21,45	21,53	21,48	21,49	21,40	21,43	21,46	21,40	21,39	21,39	21,38	21,45	21,48	21,46	21,40	21,46	21,47	21,45	21,39	21,35	21,34	21,38	21,39	21,36	21,39	21,41	21,38	21,35	21,40	21,30	21,31	21,30	21,33	21,39	21,33	21,37	21,38	21,37	21,41	21,39	21,31	21,26	21,23	21,25	21,30	21,26	21,24	21,20	21,23	21,17	21,20	21,19	21,14	21,22	21,20	21,19	21,20	21,28	21,20	21,11	21,01	21,00	21,00	20,91	20,83	20,79	20,79	20,65	20,58	20,48	20,42	20,45	20,45	20,41	20,42	20,44	20,51	20,43	20,43	20,45	20,32	20,38	20,32	20,40	20,46	20,40	20,32	20,35	20,40	20,41	20,44	20,42	20,37	20,42	20,46	20,52	20,48	20,37	20,43	20,41	20,50	20,47	20,37	20,33	20,31	20,40	20,35	20,29	20,32	20,37	20,48	20,37	20,30	20,34	20,32	20,27	20,33	20,37	20,36	20,40	20,35	20,30	20,41	20,29	20,24	20,41	20,41	20,37	20,28	20,33	20,31	20,29	20,46	20,49	20,32	20,36	20,36	20,34	20,34	20,31	20,24	20,32	20,41	20,33	20,33	20,30	20,29	20,28	20,30	20,35	20,33	20,32	20,32	20,26	20,26	20,39	20,35	20,27	20,36	20,39	20,38	20,38	20,28	20,27	20,37	20,45	20,38	20,27	20,26	20,32	20,26	20,24	20,27	20,23	20,24	20,28	20,28	20,36	20,32	20,41	20,38	20,32	20,23	20,30	20,32	20,29	20,33	20,22	20,31	20,33	20,32	20,29	20,30	20,25	20,28	20,35	20,29	20,27	20,32	20,24	20,28	20,24	20,32	20,33	20,29	20,29	20,34	20,32	20,24	20,29	20,29	20,23	20,29	20,37	20,36	20,24	20,31	20,34	20,28	20,21	20,22	20,26	20,25	20,26	20,34	20,25	20,25	20,17	20,21	20,25	20,26	20,33	20,27	20,34	20,24	20,24	20,19	20,30	20,31	20,24	20,24	20,26	20,30	20,30	20,30	20,20	20,17	20,35	20,36	20,30	20,19	20,19	20,22	20,19	20,25	20,31	20,25	20,28	20,36	20,24	20,29	20,32	20,32	20,36	20,21	20,15	20,24	20,24	20,21	20,26	20,33	20,33	20,33	
20,27	20,25	20,26	20,27	20,24	20,31	20,30	20,22	20,19	20,42	20,35	20,34	20,37	20,28	20,30	20,38	20,27	20,37	20,28	20,23	20,24	20,21	20,32	20,27	20,33	20,28	20,25	20,34	20,34	20,40	20,35	20,32	20,40	20,36	20,35	20,26	20,21	20,27	20,36	20,31	20,28	20,42	20,40	20,31	20,28	20,32	20,33	20,27	20,29	20,34	20,34	20,26	20,29	20,41	20,34	20,29	20,26	20,27	20,29	20,33	20,38	20,39	20,43	20,31	20,29	20,26	20,27	20,38	20,36	20,34	20,39	20,38	20,27	20,31	20,35	20,37	20,35	20,40	20,39	20,47	20,39	20,34	20,35	20,37	20,35	20,31	20,38	20,44	20,42	20,40	20,42	20,37	20,36	20,32	20,35	20,41	20,48	20,44	20,44	20,39	20,37	20,32	20,33	20,44	20,38	20,35	20,40	20,48	20,47	20,42	20,43	20,36	20,35	20,40	20,47	20,44	20,37	20,39	20,43	20,42	20,46	20,47	20,47	20,41	20,30	20,36	20,40	20,35	20,34	20,39	20,40	20,37	20,39	20,48	20,44	20,42	20,40	20,39	20,40	20,39	20,33	20,35	20,43	20,40	20,35	20,41	20,41	20,43	20,49	20,43	20,39	20,40	20,41	20,38	20,50	20,52	20,42	20,37	20,37	20,37	20,32	20,38	20,46	20,47	20,44	20,44	20,42	20,44	20,41	20,41	20,32	20,40	20,40	20,41	20,45	20,48	20,48	20,46	20,47	20,44	20,46	20,43	20,44	20,52	20,53	20,50	20,46	20,44	20,47	20,44	20,46	20,47	20,50	20,53	20,57	20,61	20,52	20,50	20,51	20,43	20,51	20,59	20,65	20,74	20,71	20,59	20,70	20,72	20,76	20,85	20,89	20,93	20,85	20,87	20,87	20,95	21,05	21,01	21,09	21,08	21,05	21,06	21,00	20,97	20,93	20,94	21,07	21,05	21,08	21,02	21,07	21,09	21,04	21,06	21,08	21,09	21,12	21,10	21,14	21,15	21,05	21,07	21,17	21,17	21,13	21,18	21,20	21,25	21,24	21,21	21,22	21,17	21,20	21,28	21,32	21,28	21,28	21,33	21,41	21,34	21,30	21,31	21,33	21,38	21,43	21,34	21,36	21,35	21,45	21,46	21,46	21,46	21,44	21,42	21,53	21,53	21,50	21,55	21,58	21,57	21,49	21,08	21,58	21,62	21,63	21,57	21,58	21,63	21,66	21,64	21,72	21,74	21,68	21,57	21,60	21,53	21,55	21,67	21,69	21,72	21,70	21,25	21,79	21,76	21,75	21,66	21,70	21,24	21,72	21,75	21,75	21,73	21,71	21,32	21,81	21,32	21,42	21,90	21,85	21,87	21,82	21,77	21,83	21,81	21,46	21,80	22,48	22,41	22,42	22,34	22,30	22,29	22,28	22,24	22,10	21,97	21,99	22,04	22,03	22,13	22,35	22,47	22,25	22,25	22,22	22,07	22,05	22,04	22,08	22,08	22,02	22,05	22,01	22,06	22,10	22,09	22,06	22,08	22,10	22,12	22,11	22,03	21,56	22,14	22,14	22,14	22,13	22,14	22,21	22,12	22,09	21,61	22,12	22,14	22,06	22,01	22,02	22,03	22,11	22,09	21,98	21,93	22,01	22,06	22,10	22,01	21,95	21,97	21,97	21,92	21,95	21,93	21,90	21,85	21,86	21,87	21,78	21,87	21,80	21,73	21,81	21,83	21,76	21,74	21,72	21,76	21,77	21,66	21,65	21,64	21,56	21,55	21,57	21,55	21,49	21,45	21,45	21,51	21,42	21,42	21,42	21,38	21,37	21,32	21,40	21,42	21,30	21,20	21,23	21,24	21,12	20,99	20,95	20,82	20,71	20,57	20,53	20,47	20,45	20,47	20,43	20,46	20,49	20,51	20,45	20,38	20,35	20,38	20,37	20,39	20,44	20,45	20,36	20,33	20,40	20,41	20,42	20,41	20,40	20,39	20,36	20,45	20,48	20,42	20,38	20,41	20,36	20,36	20,35	20,37	20,37	20,32	20,34	20,32	20,33	20,23	20,32	20,42	20,37	20,32	20,36	20,38	20,27	20,25	20,32	20,29	20,36	20,37	20,35	20,40	20,38	20,26	20,37	20,40	20,38	20,35	20,35	20,37	20,39	20,45	20,51	20,43	20,39	20,31	20,30	20,34	20,31	20,26	20,28	20,34	20,34	20,39	20,34	20,33	20,24	20,29	20,39	20,38	20,39	20,32	20,31	20,36	20,38	20,31	20,37	20,35	20,37	20,35	20,31	20,30	20,39	20,38	20,38	20,39	20,29	20,24	20,33	20,22	20,25	20,31	20,30	20,28	20,23	20,27	20,39	20,37	20,40	20,33	20,32	20,16	20,22	20,25	20,30	20,27	20,22	20,30	20,36	20,37	20,33	20,24	20,24	20,32	20,36	20,27	20,22	20,33	20,29	20,28	20,24	20,28	20,33	20,29	20,26	20,31	20,30	20,24	20,34	20,27	20,24	20,30	20,40	20,35	20,27	20,30	20,30	20,25	20,19	20,19	20,25	20,27	20,33	20,35	20,27	20,26	20,22	20,26	20,23	20,20	20,27	20,25	20,20	20,25	20,20	20,29	20,30	20,21	20,29	20,24	20,27	20,31	20,35	20,27	20,28	20,22	20,22	20,31	20,29	20,28	20,18	20,17	20,27	20,31	20,34	20,16	20,20	20,38	20,24	20,15	20,25	20,26	20,26	20,25	20,11	20,21	20,25	20,21	20,21	20,26	20,33	20,34	
20,31	20,22	20,20	20,26	20,26	20,27	20,33	20,26	20,26	20,28	20,42	20,39	20,35	20,22	20,19	20,31	20,27	20,36	20,34	20,26	20,26	20,30	20,23	20,28	20,28	20,21	20,17	20,34	20,32	20,33	20,42	20,35	20,32	20,34	20,35	20,28	20,24	20,31	20,33	20,27	20,25	20,37	20,35	20,25	20,26	20,37	20,34	20,19	20,28	20,27	20,28	20,26	20,34	20,37	20,31	20,31	20,30	20,32	20,33	20,29	20,30	20,30	20,36	20,38	20,27	20,33	20,24	20,37	20,35	20,30	20,44	20,42	20,40	20,40	20,37	20,35	20,33	20,44	20,44	20,39	20,33	20,28	20,29	20,34	20,38	20,30	20,36	20,39	20,42	20,42	20,39	20,32	20,34	20,30	20,38	20,39	20,41	20,39	20,43	20,41	20,37	20,36	20,36	20,37	20,41	20,37	20,39	20,38	20,45	20,47	20,42	20,35	20,39	20,37	20,51	20,47	20,31	20,29	20,35	20,37	20,37	20,46	20,44	20,37	20,43	20,34	20,37	20,36	20,38	20,40	20,33	20,38	20,41	20,45	20,40	20,39	20,40	20,38	20,43	20,40	20,38	20,44	20,36	20,33	20,35	20,43	20,39	20,40	20,45	20,42	20,39	20,43	20,36	20,39	20,44	20,54	20,46	20,40	20,41	20,30	20,25	20,35	20,47	20,49	20,49	20,42	20,37	20,45	20,41	20,34	20,34	20,34	20,42	20,43	20,38	20,43	20,45	20,48	20,46	20,41	20,45	20,43	20,41	20,42	20,47	20,43	20,47	20,47	20,46	20,44	20,47	20,47	20,43	20,53	20,60	20,60	20,56	20,52	20,51	20,52	20,57	20,71	20,72	20,79	20,81	20,81	20,84	20,92	20,99	21,05	21,11	21,22	21,17	21,24	21,17	21,23	21,35	21,40	21,52	21,46	21,43	21,48	21,40	21,37	21,31	21,29	21,36	21,32	21,37	21,45	21,43	21,41	21,45	21,52	21,51	21,54	21,57	21,53	21,63	21,65	21,58	21,14	21,69	21,69	21,61	21,71	21,73	21,66	21,70	21,73	21,69	21,73	21,77	21,81	21,81	21,80	21,83	21,89	21,91	21,92	21,90	21,49	21,92	21,46	21,99	21,93	21,86	21,94	22,00	22,13	22,12	22,02	22,03	21,51	22,15	22,10	22,04	22,03	22,13	22,14	22,13	22,24	22,27	22,28	22,29	22,17	22,17	22,23	22,26	22,30	22,26	22,33	22,33	22,20	22,24	22,17	22,22	22,26	22,33	22,34	22,24	22,29	22,35	22,34	22,34	22,27	22,39	22,46	22,35	22,38	22,38	22,37	22,39	22,41	22,43	22,48	22,54	22,58	22,53	22,50	22,43	22,34	22,41	22,49	22,55	22,64	22,67	22,71	22,74	22,68	22,69	22,68	22,67	22,68	22,56	22,51	22,59	22,58	22,58	22,64	22,69	22,81	22,73	22,68	22,72	22,67	22,63	22,59	22,61	22,65	22,65	22,69	22,66	22,63	22,66	22,62	22,62	22,63	22,69	22,61	22,64	22,63	22,57	22,71	22,73	22,64	22,65	22,60	22,73	22,74	22,70	22,69	22,63	22,62	22,63	22,55	22,49	22,51	22,56	22,56	22,50	22,40	22,43	22,50	22,62	22,48	22,40	22,41	22,46	22,37	22,38	22,39	22,38	22,27	22,25	22,28	22,29	22,29	22,18	22,02	22,08	22,10	22,07	21,99	21,98	22,01	22,00	21,89	21,88	21,86	21,81	21,73	21,75	21,69	21,66	21,60	21,64	21,63	21,63	21,54	21,55	21,53	21,51	21,49	21,49	21,50	21,47	21,39	21,37	21,29	21,19	21,06	21,02	20,89	20,71	20,58	20,53	20,52	20,51	20,54	20,48	20,41	20,41	20,41	20,49	20,48	20,34	20,36	20,44	20,39	20,44	20,48	20,41	20,36	20,36	20,45	20,41	20,35	20,33	20,41	20,39	20,37	20,38	20,39	20,41	20,40	20,34	20,32	20,33	20,37	20,37	20,37	20,36	20,31	20,35	20,34	20,32	20,40	20,36	20,31	20,35	20,28	20,26	20,27	20,34	20,28	20,32	20,33	20,41	20,39	20,40	20,29	20,33	20,41	20,42	20,35	20,32	20,35	20,36	20,42	20,43	20,35	20,31	20,23	20,28	20,34	20,32	20,35	20,34	20,40	20,34	20,34	20,29	20,30	20,32	20,30	20,38	20,40	20,33	20,27	20,30	20,36	20,38	20,32	20,37	20,39	20,35	20,34	20,34	20,34	20,38	20,32	20,34	20,35	20,31	20,23	20,29	20,32	20,23	20,31	20,33	20,37	20,36	20,24	20,32	20,35	20,31	20,27	20,36	20,28	20,26	20,27	20,29	20,30	20,27	20,28	20,38	20,38	20,33	20,21	20,15	20,31	20,30	20,26	20,19	20,27	20,29	20,25	20,14	20,27	20,29	20,29	20,29	20,29	20,31	20,25	20,20	20,35	20,32	20,30	20,44	20,36	20,31	20,32	20,30	20,27	20,16	20,28	20,36	20,30	20,31	20,35	20,27	20,26	20,30	20,37	20,30	20,22	20,24	20,29	20,24	20,16	20,19	20,22	20,31	20,19	20,28	20,27	20,24	20,27	20,31	20,29	20,26	20,33	20,28	20,31	20,29	20,24	20,25	20,19	20,13	20,31	20,35	20,14	20,09	20,25	20,21	20,08	20,24	20,28	20,27	20,25	20,18	20,25	20,24	20,11	20,19	20,25	20,28	20,28	
20,23	20,18	20,21	20,20	20,31	20,32	20,37	20,42	20,37	20,34	20,42	20,45	20,31	20,26	20,35	20,38	20,39	20,32	20,30	20,33	20,36	20,42	20,35	20,34	20,41	20,27	20,16	20,20	20,32	20,34	20,33	20,31	20,31	20,32	20,39	20,31	20,28	20,29	20,35	20,41	20,30	20,33	20,30	20,17	20,22	20,39	20,46	20,28	20,25	20,38	20,34	20,29	20,37	20,40	20,33	20,33	20,39	20,40	20,34	20,40	20,35	20,30	20,32	20,38	20,28	20,35	20,41	20,35	20,35	20,22	20,31	20,39	20,34	20,39	20,36	20,31	20,33	20,46	20,45	20,37	20,28	20,28	20,26	20,30	20,31	20,31	20,33	20,32	20,33	20,31	20,42	20,37	20,32	20,34	20,39	20,41	20,39	20,38	20,48	20,36	20,32	20,38	20,41	20,49	20,41	20,44	20,44	20,40	20,43	20,49	20,45	20,38	20,40	20,44	20,48	20,47	20,29	20,33	20,31	20,35	20,35	20,31	20,35	20,41	20,50	20,45	20,36	20,37	20,41	20,39	20,38	20,40	20,48	20,52	20,48	20,42	20,42	20,43	20,45	20,47	20,45	20,49	20,40	20,39	20,38	20,44	20,45	20,40	20,47	20,41	20,42	20,38	20,36	20,43	20,47	20,42	20,40	20,43	20,42	20,40	20,36	20,36	20,45	20,48	20,41	20,36	20,46	20,47	20,45	20,41	20,39	20,40	20,48	20,50	20,42	20,44	20,40	20,44	20,39	20,38	20,40	20,43	20,40	20,45	20,46	20,47	20,52	20,48	20,37	20,43	20,52	20,53	20,51	20,48	20,61	20,58	20,59	20,64	20,65	20,75	20,72	20,82	20,84	20,96	20,99	21,05	21,06	21,11	21,35	21,47	21,47	21,52	21,50	21,64	21,65	21,64	21,68	21,74	21,83	21,86	21,83	21,90	21,86	21,88	21,78	21,80	21,86	21,85	21,84	21,97	21,99	21,96	21,97	22,07	22,09	22,08	22,13	22,19	22,15	22,21	22,20	22,25	22,22	22,28	22,23	22,25	22,28	22,25	22,24	22,28	22,24	22,28	22,38	22,41	22,41	22,34	22,42	22,47	22,45	22,50	22,47	22,49	22,52	22,53	22,55	22,48	22,43	22,44	22,55	22,57	22,60	22,54	22,55	22,62	22,66	22,59	22,50	22,45	22,50	22,59	22,62	22,67	22,74	22,75	22,72	22,61	22,61	22,64	22,65	22,66	22,69	22,67	22,70	22,63	22,64	22,62	22,68	22,76	22,71	22,71	22,68	22,69	22,69	22,65	22,67	22,66	22,68	22,78	22,75	22,72	22,72	22,67	22,68	22,80	22,82	22,78	22,71	22,77	22,80	22,78	22,74	22,70	22,73	22,75	22,79	22,78	22,75	22,79	22,84	22,79	22,81	22,79	22,76	22,79	22,76	22,79	22,86	22,83	22,84	22,77	22,71	22,85	22,84	22,81	22,82	22,82	22,84	22,84	22,83	22,82	22,87	22,88	22,85	22,85	22,84	22,82	22,84	22,89	22,87	22,82	22,79	22,83	22,79	22,87	22,89	22,85	22,74	22,81	22,84	22,86	22,90	22,83	22,79	22,73	22,74	22,78	22,77	22,74	22,71	22,69	22,74	22,66	22,59	22,63	22,69	22,64	22,54	22,57	22,68	22,57	22,48	22,55	22,52	22,43	22,44	22,40	22,33	22,41	22,32	22,24	22,26	22,25	22,20	22,18	22,11	22,14	22,13	22,00	22,03	22,00	21,88	21,84	21,81	21,81	21,73	21,77	21,75	21,71	21,70	21,62	21,62	21,61	21,57	21,53	21,49	21,47	21,43	21,45	21,40	21,28	21,16	21,10	21,03	20,92	20,85	20,67	20,59	20,59	20,57	20,54	20,47	20,38	20,43	20,42	20,53	20,50	20,41	20,48	20,50	20,35	20,40	20,47	20,45	20,44	20,35	20,37	20,39	20,37	20,39	20,38	20,43	20,39	20,43	20,39	20,44	20,46	20,42	20,36	20,38	20,31	20,36	20,35	20,39	20,31	20,39	20,44	20,38	20,37	20,39	20,32	20,35	20,33	20,29	20,33	20,39	20,32	20,34	20,30	20,35	20,30	20,27	20,30	20,27	20,39	20,44	20,42	20,36	20,35	20,39	20,34	20,31	20,29	20,27	20,25	20,25	20,33	20,34	20,36	20,37	20,37	20,37	20,31	20,24	20,33	20,37	20,40	20,33	20,42	20,33	20,24	20,23	20,28	20,34	20,35	20,34	20,42	20,33	20,40	20,39	20,33	20,38	20,29	20,31	20,33	20,30	20,35	20,35	20,34	20,28	20,21	20,29	20,28	20,35	20,29	20,28	20,30	20,34	20,29	20,37	20,33	20,29	20,30	20,31	20,27	20,29	20,28	20,37	20,44	20,41	20,32	20,20	20,33	20,36	20,38	20,23	20,26	20,31	20,29	20,22	20,33	20,28	20,30	20,31	20,35	20,31	20,29	20,25	20,32	20,32	20,39	20,45	20,41	20,31	20,26	20,30	20,22	20,16	20,23	20,30	20,23	20,32	20,26	20,22	20,24	20,30	20,38	20,28	20,26	20,30	20,25	20,22	20,22	20,29	20,28	20,25	20,29	20,31	20,34	20,20	20,23	20,26	20,31	20,33	20,29	20,32	20,32	20,25	20,18	20,22	20,24	20,23	20,23	20,30	20,21	20,21	20,43	20,21	20,15	20,26	20,31	20,26	20,20	20,15	20,25	20,31	20,24	20,27	20,32	20,30	20,27	
20,26	20,16	20,12	20,12	20,26	20,23	20,27	20,43	20,36	20,33	20,31	20,33	20,28	20,29	20,36	20,43	20,43	20,36	20,34	20,38	20,40	20,38	20,38	20,38	20,42	20,33	20,27	20,21	20,22	20,26	20,36	20,36	20,29	20,26	20,28	20,28	20,32	20,31	20,33	20,32	20,44	20,37	20,29	20,18	20,20	20,33	20,39	20,31	20,20	20,38	20,40	20,34	20,37	20,42	20,33	20,33	20,43	20,31	20,35	20,47	20,44	20,40	20,34	20,34	20,35	20,34	20,36	20,32	20,45	20,36	20,30	20,38	20,32	20,31	20,27	20,22	20,39	20,42	20,34	20,34	20,32	20,38	20,33	20,35	20,37	20,25	20,38	20,38	20,33	20,29	20,40	20,37	20,35	20,33	20,34	20,36	20,37	20,41	20,48	20,42	20,37	20,36	20,41	20,43	20,43	20,41	20,38	20,42	20,49	20,39	20,45	20,41	20,32	20,38	20,51	20,46	20,38	20,35	20,34	20,39	20,43	20,38	20,34	20,40	20,39	20,42	20,35	20,39	20,43	20,46	20,43	20,36	20,46	20,42	20,45	20,44	20,42	20,41	20,43	20,42	20,43	20,45	20,43	20,42	20,45	20,47	20,47	20,45	20,46	20,48	20,50	20,40	20,35	20,45	20,52	20,46	20,37	20,42	20,43	20,43	20,40	20,45	20,40	20,47	20,39	20,34	20,42	20,42	20,38	20,49	20,44	20,44	20,43	20,40	20,46	20,49	20,35	20,36	20,43	20,44	20,42	20,47	20,43	20,46	20,54	20,55	20,57	20,56	20,52	20,57	20,54	20,55	20,57	20,58	20,66	20,68	20,64	20,72	20,80	20,87	20,90	20,90	21,03	21,17	21,23	21,24	21,28	21,25	21,43	21,63	21,76	21,74	21,73	21,81	21,83	21,85	21,84	21,92	21,89	22,00	22,05	22,06	22,03	22,08	22,01	22,05	22,16	22,19	22,20	22,22	22,26	22,18	22,19	22,26	22,22	22,30	22,42	22,43	22,42	22,35	22,47	22,48	22,44	22,51	22,48	22,46	22,52	22,56	22,54	22,56	22,56	22,56	22,61	22,68	22,68	22,61	22,63	22,67	22,67	22,65	22,67	22,63	22,60	22,75	22,74	22,71	22,65	22,69	22,72	22,75	22,70	22,74	22,75	22,71	22,77	22,76	22,68	22,70	22,72	22,77	22,84	22,81	22,81	22,85	22,82	22,77	22,80	22,80	22,77	22,81	22,78	22,80	22,79	22,79	22,75	22,70	22,78	22,86	22,89	22,80	22,80	22,80	22,75	22,75	22,79	22,82	22,75	22,77	22,85	22,79	22,81	22,79	22,75	22,84	22,88	22,83	22,77	22,76	22,75	22,83	22,86	22,84	22,84	22,81	22,79	22,89	22,79	22,84	22,86	22,82	22,87	22,85	22,83	22,82	22,86	22,91	22,92	22,94	22,95	22,86	22,90	22,98	22,95	22,94	22,92	22,94	22,87	22,83	22,88	22,97	22,99	22,93	22,84	22,89	22,89	22,89	22,88	22,99	22,93	22,95	22,89	22,86	22,88	22,83	22,88	22,87	22,79	22,85	22,92	22,90	22,99	22,86	22,79	22,80	22,78	22,88	22,84	22,82	22,84	22,73	22,77	22,74	22,75	22,77	22,71	22,62	22,67	22,71	22,76	22,60	22,55	22,58	22,60	22,52	22,48	22,43	22,41	22,42	22,37	22,34	22,41	22,30	22,32	22,23	22,14	22,18	22,13	22,04	22,11	22,01	21,94	21,96	21,90	21,84	21,79	21,81	21,77	21,75	21,72	21,62	21,61	21,64	21,64	21,53	21,55	21,53	21,41	21,38	21,30	21,20	21,04	21,07	21,10	21,00	20,94	20,77	20,69	20,61	20,56	20,62	20,48	20,44	20,44	20,38	20,41	20,45	20,45	20,44	20,43	20,43	20,47	20,47	20,42	20,38	20,43	20,44	20,39	20,45	20,45	20,37	20,42	20,39	20,36	20,41	20,47	20,53	20,45	20,38	20,44	20,32	20,27	20,23	20,38	20,42	20,39	20,40	20,33	20,40	20,39	20,40	20,41	20,34	20,31	20,35	20,37	20,28	20,34	20,33	20,31	20,30	20,26	20,28	20,33	20,25	20,39	20,36	20,36	20,31	20,38	20,45	20,32	20,32	20,30	20,25	20,24	20,25	20,30	20,33	20,32	20,38	20,35	20,29	20,27	20,33	20,34	20,37	20,37	20,39	20,34	20,24	20,27	20,31	20,30	20,37	20,33	20,40	20,31	20,35	20,29	20,27	20,37	20,37	20,34	20,27	20,28	20,29	20,37	20,28	20,26	20,23	20,30	20,29	20,33	20,24	20,30	20,32	20,32	20,25	20,35	20,28	20,34	20,30	20,28	20,28	20,24	20,30	20,37	20,39	20,50	20,39	20,30	20,36	20,37	20,32	20,26	20,22	20,32	20,34	20,25	20,28	20,27	20,23	20,24	20,32	20,32	20,30	20,32	20,34	20,33	20,39	20,38	20,28	20,26	20,31	20,28	20,25	20,24	20,25	20,25	20,17	20,22	20,31	20,27	20,26	20,32	20,31	20,23	20,28	20,37	20,24	20,14	20,22	20,32	20,41	20,34	20,26	20,24	20,33	20,30	20,27	20,27	20,25	20,27	20,27	20,29	20,30	20,32	20,09	20,18	20,30	20,26	20,25	20,23	20,21	20,26	20,33	20,27	20,16	20,21	20,30	20,31	20,31	20,23	20,26	20,26	20,17	20,20	20,17	20,17	20,21	
20,28	20,23	20,19	20,12	20,26	20,31	20,28	20,34	20,31	20,23	20,30	20,28	20,23	20,29	20,30	20,27	20,28	20,36	20,47	20,38	20,32	20,28	20,37	20,38	20,38	20,38	20,26	20,23	20,26	20,20	20,33	20,42	20,36	20,27	20,28	20,34	20,32	20,28	20,31	20,33	20,32	20,35	20,28	20,31	20,33	20,30	20,33	20,37	20,29	20,38	20,40	20,33	20,36	20,45	20,36	20,27	20,38	20,35	20,28	20,39	20,39	20,42	20,44	20,37	20,30	20,42	20,42	20,33	20,41	20,39	20,37	20,46	20,36	20,34	20,31	20,30	20,41	20,49	20,35	20,32	20,38	20,36	20,32	20,38	20,44	20,36	20,30	20,36	20,34	20,39	20,40	20,38	20,43	20,38	20,41	20,43	20,39	20,39	20,45	20,37	20,33	20,37	20,36	20,41	20,43	20,44	20,36	20,40	20,46	20,40	20,38	20,45	20,38	20,37	20,39	20,43	20,42	20,42	20,31	20,38	20,43	20,49	20,44	20,45	20,44	20,44	20,44	20,33	20,36	20,41	20,41	20,34	20,35	20,38	20,49	20,44	20,41	20,37	20,42	20,46	20,38	20,38	20,39	20,38	20,42	20,48	20,44	20,47	20,45	20,42	20,45	20,41	20,40	20,41	20,46	20,43	20,40	20,44	20,42	20,43	20,40	20,45	20,51	20,45	20,41	20,37	20,40	20,41	20,40	20,46	20,47	20,48	20,47	20,42	20,45	20,48	20,44	20,42	20,53	20,46	20,46	20,43	20,48	20,45	20,47	20,51	20,60	20,57	20,56	20,62	20,64	20,64	20,58	20,58	20,63	20,79	20,79	20,82	20,91	20,98	21,01	21,09	21,12	21,22	21,32	21,33	21,48	21,42	21,39	21,60	21,84	21,86	21,85	21,84	21,84	21,92	21,88	21,92	22,01	22,02	22,01	22,02	22,09	22,12	22,15	22,12	22,17	22,26	22,33	22,31	22,30	22,29	22,28	22,33	22,41	22,39	22,46	22,47	22,53	22,52	22,53	22,52	22,53	22,57	22,55	22,54	22,62	22,72	22,69	22,68	22,75	22,70	22,70	22,70	22,71	22,70	22,67	22,78	22,72	22,74	22,64	22,74	22,73	22,70	22,74	22,77	22,77	22,75	22,82	22,77	22,76	22,83	22,87	22,82	22,87	22,79	22,79	22,82	22,86	22,81	22,87	22,88	22,85	22,92	22,90	22,80	22,79	22,80	22,81	22,87	22,82	22,87	22,95	22,86	22,82	22,80	22,86	22,86	22,91	22,91	22,87	22,91	22,88	22,79	22,81	22,86	22,81	22,85	22,84	22,88	22,82	22,85	22,79	22,80	22,90	22,86	22,86	22,88	22,88	22,88	22,91	22,86	22,83	22,84	22,83	22,93	22,92	22,88	22,94	22,88	22,93	22,92	22,88	22,91	22,90	22,89	22,95	23,03	22,98	22,95	22,99	23,02	22,93	22,97	23,06	22,99	22,98	22,94	22,92	22,98	22,98	22,95	22,93	22,95	22,95	22,98	23,04	23,05	22,99	23,00	23,01	22,94	22,96	22,98	22,95	22,88	22,86	22,99	22,96	22,98	23,03	22,96	22,94	22,86	22,84	22,93	22,88	22,78	22,84	22,84	22,81	22,82	22,80	22,85	22,77	22,73	22,69	22,76	22,72	22,59	22,61	22,68	22,55	22,54	22,62	22,53	22,50	22,50	22,49	22,45	22,43	22,37	22,30	22,26	22,19	22,22	22,17	22,08	22,08	22,00	21,95	21,96	21,99	21,95	21,89	21,84	21,76	21,79	21,75	21,77	21,68	21,63	21,61	21,55	21,54	21,52	21,47	21,45	21,31	21,17	21,15	21,26	21,22	21,06	20,96	20,83	20,74	20,68	20,63	20,66	20,57	20,51	20,52	20,43	20,44	20,52	20,49	20,46	20,41	20,44	20,47	20,51	20,49	20,44	20,47	20,45	20,40	20,40	20,38	20,32	20,42	20,43	20,39	20,39	20,42	20,49	20,44	20,43	20,46	20,36	20,34	20,35	20,37	20,45	20,49	20,44	20,39	20,41	20,44	20,44	20,40	20,33	20,27	20,29	20,34	20,34	20,40	20,33	20,34	20,43	20,34	20,39	20,43	20,39	20,36	20,38	20,28	20,34	20,33	20,38	20,37	20,33	20,38	20,35	20,28	20,23	20,36	20,35	20,21	20,37	20,39	20,34	20,27	20,33	20,32	20,36	20,40	20,35	20,31	20,23	20,33	20,42	20,35	20,35	20,28	20,30	20,26	20,30	20,29	20,23	20,30	20,35	20,31	20,26	20,29	20,31	20,28	20,26	20,23	20,25	20,29	20,30	20,34	20,31	20,30	20,38	20,35	20,29	20,31	20,23	20,28	20,35	20,34	20,32	20,33	20,22	20,32	20,37	20,44	20,39	20,28	20,36	20,34	20,36	20,21	20,24	20,34	20,38	20,36	20,27	20,24	20,21	20,31	20,36	20,37	20,32	20,25	20,29	20,35	20,34	20,33	20,24	20,25	20,38	20,35	20,29	20,21	20,24	20,28	20,26	20,28	20,38	20,34	20,26	20,31	20,25	20,17	20,22	20,29	20,30	20,19	20,18	20,27	20,34	20,34	20,22	20,15	20,26	20,28	20,27	20,28	20,21	20,28	20,24	20,24	20,24	20,33	20,16	20,18	20,37	20,27	20,25	20,27	20,32	20,24	20,26	20,23	20,17	20,21	20,29	20,41	20,35	20,29	20,22	20,21	20,14	20,13	20,21	20,20	20,19	
20,29	20,25	20,22	20,24	20,33	20,46	20,33	20,30	20,33	20,40	20,32	20,32	20,29	20,33	20,36	20,28	20,21	20,31	20,32	20,38	20,32	20,28	20,28	20,36	20,41	20,32	20,21	20,28	20,37	20,35	20,31	20,36	20,34	20,29	20,26	20,34	20,28	20,29	20,32	20,31	20,31	20,34	20,33	20,38	20,38	20,34	20,33	20,30	20,35	20,39	20,42	20,39	20,36	20,37	20,41	20,31	20,41	20,41	20,32	20,30	20,37	20,37	20,39	20,44	20,34	20,28	20,34	20,34	20,40	20,34	20,40	20,49	20,41	20,41	20,35	20,38	20,38	20,47	20,46	20,37	20,39	20,39	20,33	20,38	20,41	20,40	20,34	20,36	20,37	20,45	20,48	20,37	20,46	20,42	20,47	20,45	20,32	20,32	20,39	20,37	20,37	20,37	20,46	20,50	20,48	20,45	20,43	20,40	20,42	20,39	20,40	20,42	20,36	20,39	20,48	20,44	20,36	20,40	20,36	20,32	20,38	20,45	20,50	20,49	20,40	20,43	20,41	20,38	20,35	20,35	20,37	20,35	20,36	20,34	20,48	20,49	20,41	20,35	20,40	20,47	20,41	20,47	20,45	20,39	20,49	20,50	20,41	20,39	20,37	20,41	20,43	20,39	20,49	20,39	20,39	20,43	20,42	20,47	20,45	20,47	20,41	20,47	20,48	20,43	20,39	20,44	20,52	20,52	20,54	20,49	20,47	20,47	20,45	20,44	20,54	20,51	20,42	20,46	20,49	20,42	20,38	20,44	20,46	20,38	20,46	20,49	20,55	20,57	20,51	20,58	20,58	20,67	20,62	20,62	20,67	20,79	20,85	20,86	20,93	21,07	21,06	21,17	21,23	21,29	21,33	21,37	21,55	21,54	21,32	21,48	21,72	21,98	21,90	21,93	21,85	21,93	21,99	22,01	22,06	22,04	22,02	22,14	22,13	22,15	22,21	22,23	22,24	22,26	22,39	22,38	22,35	22,34	22,43	22,48	22,48	22,46	22,52	22,56	22,59	22,62	22,58	22,62	22,68	22,67	22,63	22,64	22,67	22,70	22,64	22,72	22,78	22,82	22,75	22,70	22,74	22,74	22,81	22,85	22,76	22,82	22,70	22,71	22,83	22,80	22,76	22,81	22,84	22,82	22,86	22,84	22,80	22,82	22,83	22,90	22,96	22,85	22,80	22,89	22,95	22,90	22,87	22,93	22,92	22,96	22,97	22,86	22,89	22,91	22,87	22,92	22,93	22,96	23,01	23,01	22,95	22,89	22,91	22,86	22,96	23,04	22,99	22,97	22,96	22,90	22,89	22,92	22,86	22,94	22,88	22,91	22,97	22,90	22,88	22,89	23,01	22,94	22,94	22,95	22,96	23,01	22,96	22,98	22,89	22,80	22,89	22,91	22,97	22,93	22,90	22,93	22,96	22,97	23,05	23,04	23,00	22,90	22,96	23,00	23,03	23,08	23,08	23,11	23,02	22,96	23,03	23,07	22,96	23,02	23,01	22,97	22,96	22,96	22,99	23,00	23,07	23,10	23,13	23,13	23,05	23,06	23,11	23,08	23,06	23,05	23,01	23,00	23,00	23,10	23,07	23,04	23,11	23,02	23,04	22,97	22,89	22,94	22,97	22,91	22,86	22,87	22,95	22,91	22,88	22,93	22,91	22,79	22,77	22,80	22,81	22,67	22,71	22,75	22,60	22,57	22,69	22,57	22,50	22,59	22,52	22,51	22,49	22,36	22,28	22,26	22,20	22,18	22,12	22,09	22,14	22,10	21,96	21,94	21,96	21,91	21,87	21,80	21,72	21,75	21,81	21,81	21,70	21,66	21,69	21,69	21,57	21,49	21,55	21,44	21,31	21,26	21,29	21,40	21,28	21,04	20,93	20,89	20,75	20,71	20,65	20,71	20,72	20,62	20,52	20,48	20,56	20,57	20,57	20,59	20,56	20,48	20,54	20,49	20,54	20,52	20,51	20,48	20,47	20,44	20,38	20,37	20,45	20,38	20,50	20,48	20,48	20,49	20,37	20,39	20,40	20,37	20,37	20,40	20,43	20,41	20,47	20,47	20,39	20,43	20,38	20,40	20,41	20,37	20,24	20,29	20,32	20,39	20,45	20,39	20,35	20,46	20,41	20,37	20,41	20,39	20,37	20,40	20,35	20,35	20,40	20,39	20,43	20,30	20,33	20,32	20,29	20,25	20,33	20,40	20,23	20,34	20,38	20,34	20,29	20,35	20,27	20,38	20,36	20,42	20,36	20,29	20,26	20,33	20,38	20,33	20,34	20,30	20,30	20,31	20,36	20,29	20,33	20,39	20,30	20,25	20,33	20,32	20,19	20,24	20,30	20,23	20,26	20,25	20,30	20,31	20,33	20,28	20,40	20,34	20,35	20,33	20,36	20,32	20,35	20,36	20,34	20,30	20,24	20,29	20,37	20,37	20,26	20,40	20,41	20,41	20,29	20,26	20,33	20,34	20,30	20,38	20,27	20,24	20,33	20,39	20,38	20,35	20,31	20,34	20,38	20,30	20,33	20,26	20,25	20,27	20,29	20,24	20,25	20,26	20,26	20,26	20,38	20,34	20,34	20,34	20,31	20,26	20,22	20,34	20,34	20,25	20,24	20,24	20,34	20,32	20,33	20,28	20,17	20,30	20,29	20,26	20,21	20,31	20,36	20,24	20,21	20,22	20,28	20,24	20,19	20,29	20,23	20,27	20,35	20,32	20,25	20,25	20,24	20,23	20,23	20,23	20,34	20,29	20,23	20,19	20,20	20,20	20,18	20,23	20,26	20,26	
20,35	20,29	20,23	20,29	20,39	20,36	20,34	20,31	20,33	20,38	20,31	20,26	20,32	20,33	20,40	20,43	20,28	20,31	20,30	20,24	20,36	20,32	20,28	20,30	20,42	20,36	20,21	20,27	20,46	20,45	20,34	20,34	20,26	20,29	20,28	20,27	20,31	20,35	20,40	20,37	20,35	20,35	20,30	20,34	20,40	20,40	20,38	20,37	20,32	20,40	20,36	20,24	20,29	20,36	20,38	20,32	20,37	20,37	20,38	20,38	20,31	20,31	20,38	20,38	20,38	20,29	20,31	20,26	20,30	20,28	20,44	20,50	20,48	20,45	20,32	20,31	20,34	20,39	20,40	20,40	20,39	20,44	20,38	20,40	20,38	20,42	20,38	20,37	20,35	20,43	20,42	20,33	20,39	20,41	20,41	20,42	20,36	20,34	20,38	20,36	20,43	20,37	20,38	20,51	20,48	20,46	20,45	20,46	20,44	20,43	20,50	20,42	20,32	20,41	20,51	20,45	20,39	20,32	20,41	20,41	20,41	20,52	20,47	20,45	20,38	20,38	20,42	20,29	20,47	20,43	20,44	20,33	20,40	20,41	20,44	20,48	20,46	20,44	20,47	20,46	20,39	20,43	20,49	20,40	20,46	20,44	20,43	20,50	20,47	20,38	20,39	20,43	20,44	20,42	20,41	20,48	20,46	20,41	20,38	20,41	20,43	20,39	20,49	20,47	20,47	20,51	20,57	20,55	20,58	20,54	20,48	20,49	20,45	20,48	20,51	20,48	20,38	20,44	20,49	20,47	20,44	20,41	20,46	20,41	20,50	20,54	20,47	20,54	20,59	20,60	20,65	20,64	20,64	20,72	20,73	20,79	20,87	20,89	20,93	21,03	21,08	21,17	21,33	21,31	21,36	21,45	21,56	21,61	21,40	21,38	21,62	21,88	21,95	21,97	22,01	22,02	22,06	22,02	22,02	22,11	22,11	22,19	22,14	22,11	22,22	22,28	22,32	22,33	22,43	22,44	22,46	22,38	22,45	22,51	22,46	22,52	22,54	22,62	22,61	22,62	22,66	22,64	22,69	22,77	22,73	22,72	22,67	22,69	22,71	22,79	22,71	22,81	22,79	22,81	22,88	22,84	22,82	22,99	22,90	22,83	22,82	22,76	22,88	22,87	22,82	22,80	22,91	22,94	22,94	22,92	22,90	22,88	22,88	22,97	23,02	22,94	22,94	22,98	22,97	23,00	22,99	23,05	22,99	22,96	22,94	22,91	23,00	23,05	23,02	23,03	23,04	23,00	22,99	23,05	23,08	22,97	23,00	22,98	22,95	23,02	23,04	22,97	22,96	22,98	22,97	22,99	23,00	23,07	22,99	23,01	23,05	22,97	23,00	23,00	23,06	23,07	23,03	22,98	22,97	23,04	23,06	23,09	22,99	22,98	23,07	23,05	22,96	22,98	23,01	23,01	23,02	23,02	23,08	23,08	23,03	22,98	23,03	23,07	23,06	23,14	23,12	23,11	23,07	23,00	23,08	23,08	23,01	23,06	23,08	23,07	23,05	23,04	22,97	23,05	23,14	23,15	23,14	23,16	23,13	23,12	23,22	23,17	23,08	23,06	23,08	23,06	23,10	23,16	23,11	23,03	23,09	23,09	23,03	23,03	23,00	22,94	22,97	22,98	22,95	22,87	22,93	22,98	22,96	22,94	23,00	22,92	22,86	22,83	22,80	22,75	22,75	22,72	22,71	22,66	22,76	22,64	22,52	22,61	22,56	22,46	22,51	22,41	22,39	22,35	22,33	22,22	22,19	22,11	22,19	22,17	22,07	21,98	22,03	21,91	21,88	21,82	21,77	21,74	21,81	21,79	21,74	21,73	21,70	21,66	21,59	21,52	21,54	21,35	21,25	21,29	21,41	21,43	21,27	21,08	20,96	20,91	20,79	20,69	20,65	20,68	20,70	20,69	20,62	20,60	20,60	20,63	20,59	20,59	20,59	20,45	20,51	20,52	20,44	20,49	20,47	20,44	20,42	20,43	20,40	20,37	20,42	20,44	20,45	20,51	20,43	20,44	20,46	20,42	20,44	20,42	20,36	20,42	20,43	20,41	20,48	20,49	20,40	20,45	20,42	20,41	20,41	20,45	20,34	20,34	20,35	20,32	20,37	20,32	20,35	20,43	20,41	20,39	20,39	20,39	20,43	20,37	20,34	20,28	20,31	20,42	20,44	20,37	20,25	20,32	20,36	20,38	20,30	20,40	20,41	20,37	20,39	20,42	20,32	20,32	20,24	20,30	20,33	20,40	20,34	20,29	20,31	20,32	20,41	20,36	20,41	20,41	20,34	20,38	20,34	20,31	20,30	20,33	20,35	20,31	20,30	20,31	20,28	20,22	20,37	20,29	20,28	20,35	20,29	20,29	20,25	20,28	20,36	20,35	20,42	20,30	20,36	20,39	20,33	20,39	20,35	20,29	20,34	20,26	20,36	20,37	20,29	20,36	20,42	20,33	20,22	20,27	20,28	20,39	20,31	20,41	20,37	20,31	20,32	20,28	20,32	20,34	20,30	20,40	20,38	20,26	20,27	20,26	20,23	20,32	20,31	20,27	20,23	20,32	20,32	20,25	20,26	20,37	20,33	20,44	20,27	20,23	20,23	20,34	20,35	20,29	20,21	20,22	20,32	20,24	20,27	20,24	20,26	20,31	20,29	20,20	20,26	20,27	20,33	20,28	20,29	20,30	20,30	20,28	20,18	20,21	20,27	20,25	20,30	20,31	20,21	20,22	20,25	20,32	20,34	20,27	20,28	20,35	20,24	20,18	20,29	20,29	20,20	20,25	20,24	20,28	
20,36	20,29	20,22	20,27	20,36	20,27	20,28	20,30	20,33	20,33	20,33	20,28	20,25	20,31	20,31	20,35	20,34	20,31	20,37	20,26	20,29	20,34	20,37	20,43	20,34	20,33	20,33	20,37	20,46	20,42	20,30	20,40	20,36	20,32	20,31	20,30	20,35	20,37	20,45	20,36	20,30	20,29	20,30	20,30	20,37	20,46	20,44	20,34	20,36	20,34	20,34	20,29	20,33	20,42	20,41	20,29	20,32	20,37	20,33	20,37	20,36	20,26	20,33	20,40	20,39	20,37	20,38	20,37	20,42	20,30	20,34	20,36	20,34	20,39	20,45	20,32	20,33	20,42	20,38	20,40	20,37	20,39	20,29	20,35	20,40	20,44	20,29	20,33	20,33	20,38	20,41	20,29	20,36	20,38	20,39	20,38	20,39	20,40	20,38	20,31	20,34	20,39	20,42	20,49	20,47	20,39	20,38	20,42	20,50	20,45	20,44	20,39	20,34	20,45	20,49	20,44	20,37	20,34	20,41	20,44	20,38	20,42	20,46	20,43	20,38	20,45	20,46	20,34	20,34	20,45	20,39	20,36	20,40	20,46	20,48	20,52	20,41	20,48	20,49	20,44	20,38	20,44	20,50	20,38	20,39	20,45	20,42	20,53	20,53	20,45	20,41	20,41	20,39	20,36	20,44	20,48	20,46	20,41	20,32	20,41	20,39	20,36	20,44	20,55	20,45	20,45	20,53	20,55	20,51	20,49	20,45	20,53	20,51	20,49	20,48	20,50	20,45	20,49	20,45	20,43	20,52	20,47	20,46	20,47	20,50	20,54	20,52	20,50	20,59	20,63	20,65	20,74	20,69	20,80	20,78	20,74	20,88	20,91	20,90	20,98	21,11	21,20	21,34	21,33	21,30	21,50	21,63	21,69	21,55	21,33	21,45	21,69	21,80	21,89	21,95	22,07	22,11	22,06	22,10	22,07	22,13	22,21	22,17	22,23	22,27	22,27	22,25	22,32	22,45	22,50	22,45	22,44	22,49	22,47	22,50	22,55	22,62	22,63	22,65	22,69	22,70	22,72	22,76	22,81	22,73	22,75	22,76	22,78	22,81	22,90	22,83	22,77	22,85	22,92	22,93	22,91	22,81	22,87	22,96	22,96	22,93	22,85	22,87	22,91	22,86	22,87	22,93	22,96	22,98	23,07	23,00	22,99	22,90	22,97	23,08	23,01	22,95	22,99	23,00	23,02	23,02	23,07	23,05	23,02	23,00	22,98	23,06	22,99	23,05	23,13	23,12	23,00	23,01	23,05	22,99	22,95	23,07	23,04	23,03	22,97	22,98	22,99	22,99	22,95	23,02	23,05	23,07	23,05	23,05	23,06	23,16	23,06	23,00	23,02	23,08	23,07	23,03	23,05	23,09	23,04	23,03	23,01	23,04	23,02	23,05	23,06	23,06	23,07	23,12	23,07	23,10	23,07	23,15	23,07	23,04	23,06	23,10	23,09	23,11	23,11	23,10	23,13	23,13	23,09	23,14	23,21	23,16	23,11	23,16	23,11	23,14	23,12	23,03	23,08	23,08	23,07	23,16	23,21	23,21	23,21	23,19	23,10	23,08	23,09	23,11	23,12	23,16	23,16	23,16	23,14	23,15	23,13	23,12	23,10	23,13	23,05	23,02	23,06	23,04	22,95	22,89	23,01	22,99	22,94	22,96	22,96	22,95	22,93	22,85	22,81	22,79	22,76	22,77	22,73	22,73	22,67	22,63	22,62	22,57	22,55	22,60	22,50	22,40	22,43	22,37	22,26	22,28	22,26	22,23	22,19	22,15	22,06	22,04	22,05	21,96	21,92	21,86	21,83	21,87	21,74	21,68	21,78	21,70	21,59	21,56	21,51	21,45	21,32	21,23	21,31	21,51	21,44	21,26	21,18	21,00	20,86	20,77	20,69	20,68	20,66	20,72	20,70	20,70	20,68	20,68	20,63	20,62	20,56	20,56	20,54	20,53	20,49	20,49	20,45	20,49	20,52	20,42	20,41	20,41	20,39	20,45	20,39	20,38	20,38	20,40	20,35	20,43	20,48	20,45	20,37	20,34	20,44	20,40	20,46	20,45	20,41	20,36	20,44	20,42	20,36	20,42	20,41	20,34	20,31	20,28	20,25	20,24	20,27	20,30	20,34	20,43	20,39	20,38	20,40	20,36	20,39	20,35	20,32	20,35	20,41	20,41	20,44	20,31	20,35	20,43	20,43	20,36	20,32	20,40	20,43	20,45	20,36	20,34	20,28	20,25	20,31	20,34	20,38	20,38	20,29	20,30	20,37	20,37	20,35	20,35	20,36	20,30	20,36	20,38	20,32	20,31	20,29	20,32	20,35	20,30	20,31	20,32	20,35	20,35	20,29	20,39	20,39	20,33	20,23	20,24	20,26	20,37	20,37	20,35	20,27	20,25	20,36	20,31	20,28	20,27	20,25	20,36	20,40	20,39	20,32	20,29	20,26	20,38	20,30	20,15	20,21	20,20	20,30	20,30	20,39	20,40	20,32	20,38	20,26	20,27	20,25	20,29	20,38	20,33	20,22	20,25	20,23	20,23	20,31	20,29	20,28	20,26	20,29	20,29	20,32	20,24	20,32	20,37	20,35	20,28	20,24	20,25	20,22	20,26	20,30	20,25	20,28	20,29	20,32	20,32	20,27	20,27	20,34	20,26	20,22	20,21	20,22	20,23	20,32	20,33	20,26	20,28	20,32	20,29	20,29	20,35	20,29	20,27	20,25	20,22	20,23	20,22	20,32	20,29	20,32	20,28	20,30	20,22	20,23	20,25	20,31	20,21	20,20	20,33	20,28	
20,35	20,28	20,34	20,35	20,36	20,34	20,36	20,32	20,23	20,34	20,36	20,39	20,31	20,24	20,32	20,35	20,27	20,31	20,35	20,35	20,32	20,29	20,37	20,42	20,33	20,30	20,34	20,35	20,40	20,44	20,39	20,38	20,43	20,35	20,25	20,21	20,23	20,32	20,30	20,39	20,33	20,37	20,30	20,35	20,39	20,43	20,41	20,29	20,32	20,33	20,31	20,35	20,44	20,44	20,43	20,33	20,34	20,38	20,27	20,28	20,37	20,40	20,39	20,44	20,39	20,42	20,34	20,48	20,46	20,25	20,26	20,33	20,28	20,37	20,40	20,35	20,35	20,46	20,38	20,36	20,34	20,34	20,27	20,31	20,38	20,36	20,29	20,30	20,39	20,40	20,39	20,35	20,30	20,40	20,46	20,38	20,33	20,38	20,44	20,44	20,39	20,34	20,42	20,52	20,48	20,43	20,40	20,37	20,40	20,46	20,43	20,30	20,39	20,52	20,54	20,46	20,36	20,34	20,47	20,46	20,39	20,40	20,45	20,42	20,38	20,39	20,39	20,32	20,36	20,44	20,48	20,44	20,37	20,42	20,46	20,49	20,39	20,46	20,44	20,44	20,40	20,46	20,45	20,31	20,37	20,43	20,43	20,51	20,43	20,46	20,39	20,38	20,40	20,38	20,41	20,45	20,39	20,44	20,40	20,41	20,34	20,28	20,38	20,47	20,50	20,40	20,47	20,50	20,47	20,43	20,42	20,51	20,49	20,51	20,44	20,45	20,44	20,53	20,45	20,41	20,50	20,54	20,49	20,49	20,50	20,57	20,56	20,51	20,65	20,61	20,60	20,71	20,78	20,80	20,81	20,78	20,80	20,91	20,94	21,01	21,09	21,20	21,34	21,39	21,41	21,51	21,72	21,74	21,64	21,48	21,47	21,54	21,70	21,88	21,98	22,07	22,10	22,08	22,14	22,15	22,18	22,29	22,30	22,26	22,28	22,37	22,35	22,41	22,41	22,46	22,45	22,53	22,55	22,51	22,60	22,72	22,71	22,66	22,68	22,67	22,72	22,78	22,81	22,84	22,75	22,80	22,80	22,87	22,87	22,94	22,95	22,86	22,89	22,94	22,90	22,94	22,87	22,88	22,99	23,02	23,04	23,01	22,96	23,04	23,02	22,98	23,01	22,98	23,01	23,06	23,07	23,05	23,04	22,99	23,16	23,02	22,98	22,97	23,09	23,11	23,12	23,10	23,10	23,16	23,10	23,07	23,14	23,05	23,04	23,14	23,08	23,05	23,02	23,07	23,03	23,01	23,05	23,12	23,11	23,13	23,09	23,08	23,07	23,06	23,05	23,07	23,10	23,08	23,08	23,12	23,18	23,14	23,10	23,05	23,13	23,10	23,12	23,14	23,15	23,17	23,05	23,07	23,09	23,02	23,02	23,06	23,15	23,12	23,13	23,15	23,13	23,16	23,18	23,19	23,13	23,12	23,23	23,19	23,11	23,14	23,17	23,21	23,22	23,16	23,14	23,25	23,20	23,20	23,26	23,30	23,25	23,22	23,21	23,19	23,19	23,13	23,23	23,28	23,25	23,26	23,29	23,20	23,17	23,19	23,17	23,15	23,25	23,26	23,22	23,23	23,27	23,22	23,26	23,16	23,17	23,16	23,09	23,13	23,15	23,08	23,00	23,07	23,07	23,00	23,09	23,06	23,01	23,04	22,94	22,82	22,84	22,79	22,77	22,79	22,82	22,70	22,67	22,69	22,65	22,65	22,65	22,55	22,41	22,45	22,43	22,34	22,36	22,33	22,23	22,19	22,17	22,14	22,13	22,11	22,02	21,98	21,91	21,85	21,89	21,77	21,73	21,75	21,74	21,71	21,66	21,56	21,39	21,29	21,31	21,39	21,52	21,49	21,38	21,22	21,00	20,91	20,91	20,79	20,70	20,66	20,69	20,69	20,61	20,58	20,59	20,60	20,56	20,58	20,56	20,56	20,64	20,60	20,49	20,43	20,52	20,50	20,37	20,38	20,48	20,40	20,44	20,43	20,40	20,46	20,49	20,51	20,44	20,40	20,39	20,38	20,34	20,43	20,46	20,42	20,45	20,37	20,41	20,48	20,43	20,28	20,31	20,35	20,31	20,31	20,20	20,26	20,28	20,30	20,31	20,34	20,37	20,37	20,34	20,33	20,30	20,34	20,35	20,34	20,39	20,36	20,36	20,41	20,34	20,28	20,40	20,35	20,36	20,38	20,38	20,43	20,39	20,37	20,34	20,36	20,28	20,32	20,43	20,33	20,27	20,29	20,31	20,36	20,35	20,36	20,37	20,35	20,38	20,37	20,35	20,34	20,38	20,31	20,26	20,34	20,34	20,33	20,41	20,29	20,18	20,25	20,42	20,45	20,42	20,36	20,28	20,28	20,37	20,36	20,26	20,23	20,28	20,31	20,35	20,35	20,23	20,26	20,31	20,31	20,37	20,27	20,31	20,33	20,34	20,31	20,18	20,21	20,19	20,27	20,19	20,27	20,35	20,27	20,40	20,30	20,18	20,29	20,31	20,33	20,25	20,27	20,34	20,33	20,26	20,29	20,40	20,35	20,34	20,23	20,23	20,27	20,28	20,27	20,30	20,37	20,24	20,25	20,25	20,21	20,25	20,27	20,23	20,27	20,30	20,37	20,37	20,30	20,23	20,22	20,28	20,28	20,34	20,21	20,18	20,17	20,25	20,28	20,32	20,29	20,19	20,24	20,32	20,27	20,29	20,18	20,21	20,25	20,23	20,24	20,28	20,28	20,24	20,15	20,10	20,24	20,17	20,12	20,16	20,17	20,29	20,29	
20,21	20,21	20,28	20,34	20,29	20,31	20,34	20,27	20,27	20,42	20,41	20,41	20,41	20,38	20,30	20,34	20,27	20,29	20,32	20,34	20,30	20,29	20,28	20,31	20,39	20,28	20,25	20,29	20,24	20,37	20,39	20,32	20,37	20,34	20,22	20,17	20,20	20,22	20,26	20,29	20,33	20,33	20,34	20,27	20,31	20,39	20,37	20,31	20,30	20,33	20,29	20,32	20,40	20,35	20,43	20,31	20,35	20,45	20,35	20,30	20,34	20,42	20,42	20,42	20,29	20,32	20,36	20,36	20,43	20,27	20,30	20,35	20,38	20,41	20,41	20,35	20,38	20,39	20,29	20,36	20,35	20,30	20,32	20,38	20,30	20,22	20,35	20,40	20,35	20,46	20,41	20,28	20,34	20,37	20,41	20,43	20,43	20,43	20,43	20,39	20,39	20,25	20,34	20,47	20,48	20,41	20,44	20,39	20,43	20,41	20,37	20,40	20,35	20,40	20,53	20,44	20,39	20,42	20,49	20,44	20,36	20,44	20,49	20,47	20,35	20,39	20,37	20,33	20,33	20,41	20,48	20,49	20,39	20,37	20,42	20,44	20,36	20,40	20,45	20,45	20,47	20,50	20,44	20,32	20,44	20,45	20,43	20,54	20,38	20,42	20,41	20,36	20,44	20,45	20,45	20,50	20,46	20,43	20,43	20,44	20,37	20,33	20,45	20,46	20,44	20,43	20,47	20,48	20,48	20,48	20,44	20,48	20,48	20,51	20,51	20,38	20,37	20,49	20,51	20,47	20,44	20,48	20,50	20,49	20,56	20,58	20,56	20,52	20,64	20,71	20,62	20,69	20,71	20,75	20,77	20,83	20,81	20,89	21,07	21,11	21,16	21,21	21,28	21,38	21,48	21,62	21,70	21,80	21,78	21,65	21,55	21,54	21,61	21,84	21,97	22,08	22,08	22,04	22,11	22,14	22,27	22,39	22,35	22,40	22,28	22,32	22,47	22,46	22,52	22,50	22,55	22,59	22,63	22,62	22,61	22,64	22,73	22,78	22,77	22,74	22,80	22,81	22,89	22,87	22,83	22,92	22,97	22,96	22,97	23,02	23,06	23,00	22,96	22,99	22,99	22,98	22,97	22,96	23,04	23,10	23,06	23,01	23,05	23,07	23,05	23,03	23,04	23,02	23,04	23,07	23,19	23,17	23,09	23,14	23,17	23,08	23,07	23,14	23,22	23,15	23,07	23,21	23,24	23,20	23,19	23,16	23,17	23,14	23,17	23,24	23,21	23,19	23,18	23,15	23,10	23,07	23,15	23,17	23,19	23,17	23,12	23,15	23,18	23,14	23,11	23,10	23,15	23,16	23,18	23,21	23,16	23,14	23,15	23,15	23,18	23,21	23,23	23,24	23,24	23,20	23,16	23,16	23,22	23,16	23,14	23,19	23,26	23,28	23,24	23,18	23,27	23,27	23,27	23,24	23,21	23,20	23,38	23,32	23,25	23,25	23,27	23,27	23,17	23,31	23,31	23,30	23,25	23,19	23,30	23,35	23,35	23,32	23,31	23,28	23,31	23,29	23,34	23,39	23,30	23,25	23,38	23,39	23,24	23,28	23,25	23,26	23,35	23,35	23,33	23,31	23,35	23,38	23,35	23,33	23,31	23,22	23,17	23,16	23,20	23,20	23,12	23,12	23,14	23,10	23,18	23,19	23,06	23,04	23,05	22,93	22,93	22,91	22,89	22,88	22,90	22,82	22,71	22,79	22,72	22,68	22,69	22,57	22,57	22,56	22,51	22,47	22,40	22,35	22,30	22,23	22,27	22,14	22,16	22,15	21,97	21,97	21,93	21,87	21,90	21,85	21,83	21,78	21,77	21,71	21,60	21,57	21,33	21,35	21,45	21,54	21,53	21,53	21,41	21,20	21,02	20,87	20,79	20,73	20,68	20,70	20,71	20,72	20,66	20,48	20,50	20,60	20,60	20,59	20,63	20,60	20,64	20,62	20,60	20,53	20,53	20,46	20,38	20,41	20,49	20,46	20,46	20,43	20,47	20,47	20,52	20,51	20,39	20,42	20,38	20,35	20,36	20,42	20,44	20,42	20,35	20,31	20,41	20,41	20,39	20,33	20,39	20,35	20,37	20,38	20,30	20,35	20,30	20,33	20,32	20,42	20,41	20,31	20,34	20,29	20,37	20,32	20,30	20,37	20,43	20,42	20,32	20,36	20,40	20,26	20,28	20,32	20,33	20,40	20,41	20,46	20,37	20,30	20,33	20,32	20,37	20,36	20,42	20,39	20,26	20,23	20,34	20,35	20,35	20,37	20,35	20,33	20,36	20,35	20,42	20,36	20,34	20,29	20,28	20,28	20,28	20,29	20,36	20,23	20,14	20,20	20,37	20,34	20,30	20,35	20,39	20,25	20,33	20,28	20,23	20,20	20,25	20,30	20,25	20,32	20,33	20,31	20,29	20,29	20,37	20,37	20,23	20,24	20,34	20,31	20,20	20,20	20,24	20,24	20,24	20,28	20,28	20,31	20,36	20,34	20,24	20,27	20,28	20,28	20,15	20,10	20,32	20,31	20,26	20,31	20,38	20,36	20,25	20,19	20,26	20,24	20,26	20,26	20,30	20,38	20,24	20,21	20,24	20,19	20,28	20,25	20,15	20,21	20,25	20,26	20,28	20,23	20,27	20,27	20,26	20,30	20,29	20,24	20,20	20,21	20,27	20,32	20,23	20,19	20,17	20,20	20,25	20,21	20,22	20,17	20,13	20,19	20,21	20,20	20,24	20,32	20,27	20,15	20,09	20,17	20,27	20,12	20,14	20,17	20,19	20,23	
20,24	20,22	20,20	20,31	20,27	20,29	20,31	20,29	20,18	20,29	20,41	20,38	20,31	20,39	20,34	20,32	20,28	20,30	20,31	20,30	20,31	20,34	20,26	20,29	20,43	20,34	20,14	20,22	20,30	20,29	20,31	20,29	20,34	20,30	20,30	20,31	20,34	20,34	20,38	20,36	20,35	20,32	20,31	20,33	20,25	20,37	20,39	20,37	20,32	20,32	20,31	20,37	20,42	20,40	20,44	20,40	20,34	20,43	20,36	20,28	20,33	20,34	20,28	20,35	20,39	20,36	20,37	20,36	20,27	20,34	20,33	20,33	20,43	20,41	20,32	20,40	20,45	20,40	20,27	20,34	20,35	20,22	20,24	20,41	20,32	20,27	20,30	20,41	20,36	20,40	20,45	20,37	20,28	20,36	20,41	20,43	20,44	20,47	20,43	20,36	20,35	20,26	20,29	20,45	20,38	20,36	20,40	20,47	20,53	20,55	20,39	20,45	20,41	20,39	20,44	20,40	20,31	20,44	20,49	20,46	20,40	20,43	20,44	20,45	20,37	20,41	20,44	20,39	20,40	20,36	20,44	20,42	20,39	20,34	20,39	20,48	20,41	20,37	20,44	20,46	20,47	20,51	20,43	20,35	20,50	20,51	20,43	20,56	20,44	20,38	20,47	20,43	20,44	20,50	20,51	20,42	20,42	20,45	20,48	20,48	20,44	20,43	20,49	20,54	20,47	20,48	20,53	20,48	20,44	20,50	20,46	20,49	20,49	20,48	20,53	20,49	20,41	20,46	20,52	20,47	20,44	20,44	20,55	20,56	20,48	20,56	20,64	20,68	20,59	20,66	20,67	20,75	20,85	20,85	20,86	20,90	20,94	20,96	21,06	21,12	21,18	21,32	21,30	21,39	21,50	21,68	21,78	21,84	21,83	21,85	21,75	21,45	21,45	21,71	21,99	22,11	22,13	22,13	22,14	22,19	22,26	22,35	22,34	22,40	22,39	22,42	22,58	22,51	22,54	22,63	22,63	22,70	22,80	22,75	22,70	22,77	22,79	22,77	22,83	22,86	22,84	22,91	22,97	23,03	22,96	22,93	23,00	23,03	22,99	23,06	23,15	23,02	23,07	23,06	23,07	23,08	23,10	23,15	23,10	23,15	23,09	23,08	23,16	23,16	23,08	23,12	23,12	23,11	23,16	23,21	23,32	23,28	23,28	23,19	23,26	23,18	23,18	23,24	23,29	23,24	23,24	23,32	23,31	23,30	23,29	23,28	23,27	23,20	23,24	23,32	23,32	23,30	23,26	23,20	23,21	23,22	23,25	23,28	23,27	23,26	23,20	23,26	23,34	23,27	23,23	23,25	23,33	23,26	23,30	23,27	23,22	23,19	23,24	23,33	23,26	23,26	23,32	23,28	23,37	23,32	23,23	23,28	23,28	23,29	23,28	23,34	23,37	23,39	23,42	23,33	23,38	23,40	23,37	23,31	23,29	23,30	23,40	23,43	23,42	23,45	23,37	23,37	23,35	23,37	23,47	23,42	23,40	23,33	23,35	23,44	23,47	23,44	23,44	23,37	23,40	23,40	23,40	23,46	23,46	23,40	23,42	23,46	23,35	23,28	23,39	23,42	23,43	23,40	23,41	23,37	23,38	23,44	23,45	23,39	23,35	23,35	23,36	23,33	23,32	23,27	23,31	23,25	23,27	23,26	23,26	23,22	23,18	23,16	23,20	23,13	23,04	23,07	23,09	23,10	23,11	22,97	22,78	22,87	22,89	22,87	22,79	22,69	22,64	22,65	22,55	22,54	22,53	22,42	22,45	22,35	22,29	22,30	22,25	22,24	22,10	22,04	22,05	22,00	22,00	21,95	21,96	21,88	21,76	21,72	21,61	21,49	21,36	21,41	21,61	21,62	21,65	21,58	21,44	21,19	20,97	20,87	20,75	20,70	20,72	20,71	20,64	20,63	20,63	20,59	20,61	20,62	20,66	20,65	20,63	20,65	20,65	20,72	20,69	20,61	20,59	20,59	20,49	20,48	20,53	20,48	20,43	20,41	20,51	20,50	20,43	20,48	20,31	20,45	20,42	20,33	20,37	20,37	20,40	20,36	20,34	20,35	20,39	20,33	20,38	20,42	20,41	20,40	20,38	20,40	20,39	20,39	20,35	20,45	20,37	20,36	20,38	20,34	20,38	20,38	20,39	20,36	20,32	20,34	20,44	20,42	20,33	20,34	20,43	20,37	20,27	20,29	20,37	20,38	20,31	20,40	20,34	20,34	20,34	20,30	20,32	20,36	20,35	20,36	20,28	20,30	20,31	20,34	20,35	20,35	20,27	20,31	20,30	20,29	20,31	20,29	20,27	20,22	20,31	20,23	20,22	20,33	20,39	20,28	20,27	20,28	20,31	20,35	20,31	20,35	20,43	20,37	20,31	20,28	20,25	20,23	20,26	20,29	20,27	20,30	20,36	20,31	20,35	20,31	20,36	20,37	20,35	20,29	20,30	20,32	20,24	20,20	20,28	20,25	20,26	20,38	20,27	20,30	20,33	20,32	20,30	20,26	20,23	20,28	20,25	20,18	20,25	20,30	20,26	20,29	20,34	20,28	20,20	20,17	20,27	20,23	20,21	20,24	20,28	20,36	20,29	20,29	20,30	20,27	20,31	20,28	20,20	20,24	20,25	20,23	20,28	20,26	20,40	20,39	20,28	20,31	20,27	20,24	20,19	20,22	20,25	20,29	20,21	20,22	20,28	20,28	20,25	20,21	20,30	20,25	20,23	20,12	20,18	20,20	20,25	20,30	20,30	20,26	20,18	20,23	20,31	20,21	20,13	20,20	20,30	20,26	
20,34	20,27	20,22	20,21	20,31	20,29	20,32	20,28	20,25	20,29	20,34	20,30	20,32	20,30	20,39	20,41	20,38	20,38	20,31	20,34	20,31	20,32	20,34	20,32	20,41	20,42	20,23	20,28	20,33	20,31	20,36	20,44	20,40	20,27	20,39	20,40	20,36	20,43	20,44	20,41	20,40	20,40	20,31	20,21	20,25	20,33	20,37	20,36	20,37	20,38	20,39	20,36	20,36	20,43	20,29	20,27	20,40	20,34	20,33	20,25	20,29	20,41	20,30	20,39	20,33	20,34	20,33	20,40	20,43	20,42	20,38	20,38	20,41	20,41	20,34	20,41	20,46	20,36	20,39	20,34	20,30	20,28	20,30	20,41	20,42	20,34	20,35	20,42	20,37	20,38	20,39	20,40	20,29	20,34	20,42	20,50	20,49	20,46	20,45	20,37	20,43	20,38	20,36	20,39	20,42	20,43	20,40	20,51	20,53	20,56	20,44	20,42	20,46	20,47	20,51	20,46	20,38	20,37	20,41	20,42	20,40	20,45	20,42	20,42	20,45	20,45	20,39	20,40	20,46	20,46	20,42	20,47	20,38	20,37	20,41	20,45	20,44	20,40	20,41	20,47	20,53	20,51	20,47	20,32	20,44	20,47	20,43	20,54	20,55	20,41	20,44	20,46	20,47	20,48	20,53	20,41	20,36	20,49	20,46	20,42	20,47	20,39	20,50	20,53	20,44	20,46	20,56	20,56	20,41	20,43	20,48	20,51	20,48	20,45	20,53	20,58	20,51	20,45	20,54	20,50	20,51	20,49	20,60	20,55	20,53	20,56	20,56	20,64	20,68	20,63	20,65	20,77	20,87	20,96	20,86	20,89	20,97	21,01	21,05	21,07	21,14	21,30	21,38	21,41	21,53	21,67	21,83	21,93	21,90	21,94	21,88	21,71	21,39	21,57	21,98	22,18	22,24	22,21	22,23	22,25	22,32	22,42	22,43	22,48	22,41	22,49	22,65	22,61	22,57	22,65	22,71	22,73	22,84	22,81	22,73	22,87	22,92	22,78	22,90	22,99	22,96	22,99	23,04	23,11	23,10	23,05	23,06	23,09	23,12	23,21	23,24	23,15	23,18	23,22	23,17	23,18	23,26	23,33	23,24	23,24	23,27	23,26	23,31	23,35	23,27	23,24	23,18	23,17	23,28	23,37	23,42	23,35	23,34	23,30	23,32	23,33	23,30	23,29	23,38	23,37	23,38	23,44	23,37	23,37	23,38	23,40	23,35	23,31	23,41	23,42	23,41	23,40	23,35	23,28	23,30	23,38	23,39	23,40	23,39	23,37	23,33	23,35	23,38	23,39	23,35	23,36	23,40	23,39	23,47	23,40	23,38	23,39	23,42	23,47	23,41	23,41	23,43	23,41	23,40	23,42	23,35	23,42	23,40	23,35	23,34	23,46	23,48	23,47	23,52	23,48	23,42	23,42	23,42	23,48	23,41	23,46	23,45	23,47	23,52	23,55	23,53	23,45	23,48	23,55	23,52	23,49	23,45	23,45	23,48	23,49	23,50	23,47	23,49	23,52	23,52	23,57	23,55	23,55	23,53	23,46	23,53	23,60	23,47	23,46	23,53	23,53	23,54	23,53	23,54	23,51	23,48	23,48	23,59	23,51	23,33	23,41	23,45	23,44	23,45	23,43	23,46	23,37	23,34	23,40	23,39	23,33	23,27	23,34	23,32	23,28	23,24	23,21	23,18	23,17	23,18	23,12	23,07	23,00	22,97	22,98	22,92	22,80	22,76	22,78	22,63	22,68	22,65	22,54	22,55	22,46	22,35	22,38	22,32	22,25	22,14	22,14	22,10	22,09	22,10	22,01	21,95	21,94	21,81	21,70	21,61	21,46	21,46	21,60	21,73	21,73	21,74	21,72	21,56	21,26	21,04	20,92	20,86	20,74	20,70	20,72	20,66	20,62	20,63	20,68	20,72	20,63	20,65	20,76	20,62	20,64	20,74	20,77	20,84	20,65	20,58	20,61	20,55	20,48	20,46	20,46	20,46	20,41	20,51	20,55	20,38	20,44	20,43	20,40	20,43	20,35	20,45	20,47	20,43	20,43	20,44	20,42	20,39	20,49	20,52	20,53	20,41	20,36	20,37	20,40	20,37	20,34	20,32	20,34	20,46	20,42	20,38	20,42	20,41	20,41	20,34	20,31	20,31	20,34	20,39	20,46	20,47	20,41	20,40	20,37	20,36	20,31	20,39	20,39	20,31	20,36	20,35	20,29	20,34	20,34	20,30	20,34	20,36	20,36	20,32	20,28	20,36	20,42	20,40	20,37	20,29	20,31	20,34	20,37	20,29	20,25	20,28	20,26	20,29	20,28	20,25	20,34	20,38	20,28	20,25	20,23	20,34	20,34	20,39	20,34	20,31	20,31	20,33	20,33	20,39	20,30	20,25	20,28	20,29	20,29	20,30	20,25	20,32	20,38	20,43	20,30	20,31	20,40	20,33	20,32	20,24	20,21	20,33	20,37	20,20	20,33	20,35	20,24	20,24	20,34	20,32	20,27	20,34	20,36	20,33	20,27	20,30	20,35	20,31	20,28	20,33	20,30	20,29	20,26	20,26	20,26	20,23	20,23	20,20	20,35	20,26	20,35	20,34	20,35	20,33	20,30	20,23	20,32	20,30	20,30	20,28	20,30	20,43	20,32	20,26	20,27	20,36	20,25	20,20	20,15	20,27	20,25	20,18	20,17	20,19	20,21	20,27	20,24	20,37	20,35	20,30	20,17	20,16	20,27	20,20	20,20	20,24	20,23	20,20	20,22	20,31	20,31	20,15	20,24	20,22	20,19	
20,31	20,32	20,30	20,33	20,37	20,40	20,31	20,22	20,21	20,31	20,32	20,26	20,38	20,33	20,33	20,45	20,34	20,40	20,36	20,37	20,35	20,32	20,30	20,36	20,37	20,41	20,32	20,31	20,34	20,34	20,41	20,39	20,41	20,32	20,29	20,40	20,39	20,42	20,48	20,41	20,37	20,37	20,37	20,36	20,29	20,33	20,38	20,35	20,38	20,37	20,37	20,36	20,37	20,41	20,21	20,19	20,34	20,39	20,38	20,26	20,27	20,35	20,38	20,38	20,37	20,30	20,32	20,34	20,44	20,40	20,43	20,40	20,34	20,40	20,45	20,47	20,46	20,45	20,36	20,34	20,32	20,38	20,29	20,34	20,38	20,36	20,33	20,28	20,34	20,46	20,39	20,35	20,35	20,41	20,40	20,46	20,52	20,45	20,43	20,37	20,45	20,44	20,39	20,43	20,48	20,40	20,39	20,43	20,43	20,41	20,39	20,37	20,42	20,45	20,51	20,43	20,41	20,37	20,41	20,43	20,48	20,45	20,32	20,40	20,40	20,41	20,39	20,39	20,42	20,44	20,40	20,43	20,35	20,38	20,45	20,45	20,40	20,37	20,39	20,52	20,55	20,51	20,45	20,39	20,46	20,45	20,42	20,47	20,44	20,42	20,41	20,48	20,50	20,51	20,52	20,44	20,37	20,43	20,41	20,47	20,38	20,39	20,48	20,51	20,43	20,42	20,56	20,60	20,50	20,45	20,44	20,47	20,48	20,48	20,56	20,57	20,51	20,52	20,61	20,58	20,55	20,49	20,52	20,49	20,55	20,63	20,56	20,65	20,73	20,67	20,65	20,71	20,78	20,92	20,97	20,95	21,04	21,09	21,11	21,10	21,15	21,28	21,38	21,48	21,53	21,76	21,89	21,93	21,99	21,99	21,92	21,84	21,59	21,53	21,75	22,09	22,20	22,26	22,30	22,35	22,36	22,46	22,53	22,47	22,52	22,59	22,64	22,64	22,66	22,78	22,78	22,83	22,85	22,91	22,91	22,92	23,03	22,96	22,95	23,04	23,07	23,10	23,16	23,16	23,17	23,16	23,22	23,22	23,20	23,34	23,27	23,32	23,27	23,28	23,26	23,24	23,33	23,52	23,35	23,33	23,33	23,40	23,50	23,46	23,38	23,35	23,39	23,35	23,42	23,45	23,48	23,50	23,45	23,36	23,37	23,35	23,44	23,40	23,40	23,50	23,40	23,40	23,50	23,53	23,45	23,48	23,48	23,50	23,48	23,50	23,53	23,51	23,49	23,40	23,36	23,41	23,46	23,43	23,48	23,49	23,45	23,50	23,46	23,39	23,41	23,43	23,46	23,48	23,52	23,47	23,46	23,44	23,42	23,50	23,54	23,54	23,57	23,51	23,50	23,47	23,43	23,54	23,50	23,44	23,48	23,50	23,54	23,58	23,56	23,55	23,54	23,55	23,56	23,64	23,57	23,51	23,62	23,55	23,50	23,53	23,59	23,59	23,51	23,56	23,62	23,59	23,54	23,58	23,61	23,64	23,57	23,59	23,58	23,60	23,62	23,68	23,66	23,60	23,63	23,61	23,65	23,72	23,65	23,58	23,63	23,67	23,66	23,72	23,68	23,57	23,59	23,62	23,61	23,50	23,44	23,50	23,55	23,54	23,54	23,49	23,56	23,50	23,45	23,53	23,45	23,41	23,34	23,39	23,38	23,32	23,35	23,40	23,35	23,28	23,24	23,24	23,18	23,12	23,06	23,06	23,06	22,96	22,90	22,81	22,73	22,68	22,71	22,60	22,63	22,56	22,45	22,41	22,32	22,23	22,14	22,20	22,10	22,08	22,08	21,99	21,96	21,93	21,78	21,64	21,57	21,51	21,65	21,75	21,79	21,76	21,71	21,65	21,54	21,28	21,09	20,97	20,91	20,75	20,70	20,73	20,71	20,63	20,65	20,71	20,70	20,65	20,69	20,78	20,69	20,70	20,78	20,72	20,75	20,69	20,59	20,59	20,56	20,52	20,43	20,43	20,53	20,46	20,45	20,54	20,50	20,49	20,49	20,43	20,39	20,42	20,46	20,50	20,49	20,44	20,42	20,39	20,42	20,49	20,49	20,51	20,44	20,29	20,25	20,36	20,32	20,39	20,38	20,29	20,36	20,40	20,42	20,39	20,36	20,32	20,34	20,29	20,31	20,30	20,32	20,41	20,43	20,38	20,39	20,39	20,32	20,35	20,35	20,33	20,25	20,34	20,36	20,32	20,32	20,36	20,28	20,35	20,38	20,39	20,37	20,37	20,35	20,41	20,43	20,40	20,31	20,27	20,34	20,39	20,36	20,27	20,29	20,32	20,29	20,30	20,33	20,33	20,30	20,27	20,28	20,24	20,28	20,31	20,27	20,25	20,24	20,24	20,28	20,34	20,34	20,28	20,31	20,35	20,31	20,24	20,26	20,25	20,28	20,35	20,40	20,29	20,23	20,30	20,30	20,26	20,27	20,20	20,23	20,32	20,26	20,38	20,42	20,25	20,19	20,35	20,38	20,27	20,34	20,33	20,28	20,22	20,35	20,38	20,31	20,35	20,29	20,28	20,27	20,36	20,40	20,33	20,30	20,34	20,31	20,33	20,30	20,26	20,37	20,32	20,30	20,28	20,26	20,27	20,26	20,28	20,34	20,34	20,31	20,33	20,25	20,28	20,34	20,36	20,19	20,13	20,27	20,23	20,24	20,22	20,22	20,32	20,29	20,33	20,33	20,33	20,30	20,21	20,21	20,30	20,30	20,24	20,27	20,21	20,19	20,21	20,23	20,28	20,20	20,18	20,10	20,06	
20,29	20,28	20,29	20,34	20,33	20,36	20,34	20,29	20,33	20,29	20,25	20,22	20,30	20,35	20,37	20,39	20,20	20,32	20,40	20,37	20,35	20,33	20,23	20,24	20,29	20,31	20,30	20,31	20,37	20,40	20,44	20,40	20,29	20,36	20,31	20,25	20,37	20,34	20,34	20,35	20,35	20,36	20,43	20,30	20,30	20,39	20,34	20,40	20,44	20,38	20,35	20,29	20,32	20,44	20,38	20,26	20,39	20,40	20,33	20,31	20,27	20,28	20,36	20,37	20,38	20,37	20,44	20,42	20,36	20,36	20,38	20,38	20,34	20,34	20,41	20,33	20,42	20,52	20,41	20,35	20,38	20,34	20,32	20,33	20,34	20,41	20,35	20,25	20,32	20,45	20,44	20,30	20,34	20,44	20,42	20,41	20,45	20,47	20,44	20,38	20,43	20,37	20,42	20,52	20,41	20,35	20,37	20,37	20,42	20,38	20,48	20,42	20,44	20,46	20,50	20,52	20,41	20,40	20,42	20,45	20,47	20,46	20,39	20,40	20,44	20,46	20,41	20,35	20,39	20,38	20,42	20,38	20,32	20,34	20,38	20,40	20,40	20,50	20,44	20,58	20,53	20,46	20,45	20,44	20,56	20,47	20,46	20,47	20,45	20,45	20,42	20,49	20,44	20,49	20,51	20,47	20,40	20,45	20,47	20,47	20,39	20,45	20,51	20,51	20,46	20,43	20,55	20,57	20,53	20,52	20,46	20,47	20,48	20,55	20,56	20,60	20,45	20,47	20,55	20,58	20,55	20,48	20,47	20,50	20,53	20,59	20,68	20,73	20,76	20,76	20,81	20,78	20,83	20,97	21,00	21,09	21,10	21,06	21,12	21,15	21,22	21,38	21,38	21,47	21,55	21,78	21,96	21,95	22,02	22,05	22,05	22,01	21,78	21,60	21,62	21,97	22,18	22,26	22,40	22,46	22,43	22,46	22,58	22,62	22,62	22,59	22,66	22,66	22,79	22,88	22,92	23,02	23,05	23,03	23,07	23,05	23,18	23,20	23,13	23,15	23,19	23,13	23,17	23,20	23,25	23,28	23,28	23,31	23,30	23,37	23,42	23,35	23,34	23,35	23,39	23,39	23,39	23,54	23,50	23,41	23,37	23,43	23,52	23,47	23,47	23,50	23,52	23,53	23,49	23,53	23,59	23,54	23,50	23,49	23,47	23,50	23,53	23,57	23,55	23,62	23,55	23,53	23,55	23,58	23,59	23,62	23,61	23,63	23,62	23,60	23,64	23,61	23,55	23,55	23,57	23,56	23,58	23,59	23,58	23,61	23,60	23,65	23,58	23,53	23,54	23,57	23,56	23,60	23,59	23,56	23,59	23,57	23,52	23,55	23,53	23,57	23,65	23,64	23,57	23,62	23,63	23,62	23,63	23,57	23,56	23,62	23,69	23,64	23,68	23,69	23,69	23,63	23,67	23,76	23,70	23,59	23,70	23,72	23,64	23,64	23,68	23,77	23,66	23,67	23,73	23,71	23,68	23,71	23,77	23,72	23,76	23,69	23,72	23,75	23,78	23,74	23,77	23,76	23,70	23,77	23,75	23,78	23,74	23,72	23,72	23,73	23,73	23,70	23,72	23,66	23,72	23,70	23,65	23,59	23,65	23,68	23,66	23,61	23,59	23,58	23,59	23,59	23,59	23,60	23,56	23,47	23,42	23,44	23,42	23,44	23,38	23,48	23,42	23,36	23,32	23,25	23,23	23,18	23,17	23,14	23,13	22,98	22,92	22,90	22,75	22,80	22,75	22,67	22,66	22,61	22,54	22,42	22,44	22,38	22,24	22,22	22,28	22,21	22,11	22,01	22,06	21,99	21,77	21,55	21,57	21,69	21,79	21,85	21,85	21,74	21,72	21,65	21,56	21,30	21,07	20,97	20,99	20,80	20,69	20,72	20,76	20,70	20,65	20,57	20,68	20,64	20,68	20,72	20,75	20,74	20,88	20,80	20,70	20,68	20,66	20,60	20,59	20,60	20,48	20,46	20,50	20,44	20,44	20,42	20,44	20,53	20,43	20,45	20,47	20,44	20,42	20,32	20,39	20,47	20,37	20,36	20,39	20,42	20,39	20,38	20,40	20,40	20,30	20,31	20,37	20,41	20,38	20,35	20,35	20,38	20,42	20,43	20,38	20,35	20,33	20,30	20,28	20,41	20,33	20,32	20,33	20,36	20,35	20,32	20,29	20,36	20,34	20,31	20,38	20,37	20,41	20,43	20,33	20,33	20,39	20,41	20,43	20,36	20,29	20,31	20,36	20,33	20,34	20,36	20,33	20,31	20,36	20,41	20,35	20,30	20,34	20,24	20,29	20,30	20,36	20,32	20,36	20,30	20,30	20,29	20,32	20,31	20,32	20,29	20,33	20,34	20,35	20,40	20,31	20,25	20,29	20,31	20,29	20,35	20,33	20,30	20,32	20,33	20,36	20,31	20,25	20,27	20,28	20,30	20,25	20,23	20,14	20,20	20,27	20,37	20,39	20,31	20,31	20,32	20,24	20,21	20,27	20,33	20,24	20,19	20,30	20,32	20,31	20,37	20,28	20,23	20,27	20,26	20,29	20,22	20,28	20,37	20,33	20,35	20,30	20,27	20,31	20,32	20,33	20,27	20,30	20,33	20,29	20,23	20,35	20,32	20,28	20,32	20,32	20,34	20,31	20,28	20,30	20,19	20,30	20,32	20,27	20,27	20,24	20,32	20,30	20,24	20,34	20,25	20,21	20,23	20,20	20,24	20,34	20,34	20,32	20,28	20,22	20,27	20,31	20,27	20,25	20,26	20,16	20,11	
20,34	20,26	20,23	20,27	20,35	20,29	20,31	20,31	20,28	20,35	20,28	20,24	20,30	20,25	20,32	20,33	20,24	20,31	20,31	20,35	20,34	20,33	20,29	20,25	20,25	20,21	20,22	20,29	20,25	20,30	20,41	20,42	20,41	20,27	20,37	20,31	20,32	20,31	20,35	20,29	20,31	20,34	20,36	20,29	20,28	20,33	20,32	20,34	20,39	20,31	20,35	20,25	20,32	20,42	20,37	20,31	20,39	20,42	20,35	20,36	20,31	20,36	20,34	20,42	20,37	20,32	20,38	20,36	20,34	20,25	20,36	20,38	20,37	20,44	20,36	20,23	20,29	20,47	20,35	20,35	20,38	20,31	20,30	20,31	20,28	20,41	20,42	20,39	20,29	20,39	20,40	20,32	20,31	20,36	20,43	20,44	20,39	20,35	20,39	20,44	20,39	20,32	20,34	20,43	20,47	20,36	20,37	20,43	20,47	20,48	20,45	20,46	20,47	20,47	20,54	20,53	20,41	20,37	20,50	20,42	20,38	20,42	20,54	20,48	20,38	20,44	20,47	20,41	20,39	20,42	20,46	20,42	20,39	20,43	20,37	20,37	20,30	20,46	20,49	20,50	20,49	20,41	20,49	20,37	20,43	20,46	20,47	20,47	20,44	20,50	20,49	20,43	20,40	20,39	20,46	20,52	20,48	20,47	20,48	20,47	20,38	20,44	20,47	20,54	20,46	20,40	20,43	20,53	20,54	20,56	20,58	20,47	20,47	20,58	20,55	20,56	20,54	20,51	20,51	20,48	20,51	20,50	20,53	20,53	20,54	20,57	20,69	20,82	20,85	20,87	20,91	20,85	20,88	21,00	21,06	21,18	21,28	21,10	21,10	21,13	21,19	21,37	21,43	21,49	21,66	21,77	22,00	22,05	22,02	22,09	22,12	22,10	21,96	21,77	21,66	21,89	22,17	22,31	22,48	22,51	22,55	22,65	22,67	22,67	22,71	22,73	22,82	22,85	22,81	22,92	23,01	23,08	23,07	23,08	23,09	23,13	23,26	23,30	23,26	23,29	23,30	23,27	23,24	23,33	23,35	23,37	23,38	23,38	23,38	23,43	23,45	23,48	23,39	23,47	23,49	23,48	23,48	23,54	23,56	23,47	23,49	23,55	23,58	23,63	23,57	23,57	23,53	23,57	23,62	23,60	23,63	23,63	23,57	23,66	23,76	23,71	23,66	23,68	23,72	23,75	23,68	23,67	23,63	23,62	23,72	23,75	23,75	23,69	23,70	23,72	23,73	23,68	23,66	23,63	23,70	23,63	23,69	23,72	23,71	23,68	23,68	23,57	23,64	23,62	23,69	23,72	23,71	23,71	23,67	23,69	23,70	23,75	23,70	23,69	23,68	23,64	23,71	23,72	23,70	23,74	23,74	23,77	23,72	23,68	23,69	23,79	23,87	23,74	23,77	23,83	23,75	23,70	23,76	23,77	23,74	23,78	23,82	23,82	23,77	23,79	23,80	23,87	23,78	23,80	23,86	23,80	23,84	23,84	23,83	23,79	23,85	23,82	23,79	23,80	23,89	23,86	23,80	23,86	23,85	23,84	23,78	23,84	23,83	23,74	23,87	23,88	23,82	23,84	23,81	23,77	23,86	23,88	23,77	23,78	23,78	23,83	23,80	23,72	23,66	23,67	23,72	23,65	23,65	23,66	23,67	23,65	23,55	23,53	23,57	23,50	23,54	23,53	23,51	23,41	23,42	23,35	23,28	23,27	23,20	23,18	23,22	23,04	22,97	22,98	22,93	22,91	22,88	22,77	22,75	22,75	22,57	22,53	22,55	22,45	22,33	22,28	22,32	22,31	22,21	22,12	22,08	22,00	21,79	21,56	21,65	21,76	21,84	21,89	21,91	21,83	21,79	21,73	21,66	21,30	21,08	20,92	20,86	20,77	20,68	20,69	20,77	20,74	20,69	20,57	20,56	20,65	20,75	20,76	20,76	20,77	20,84	20,83	20,76	20,64	20,62	20,63	20,59	20,52	20,51	20,51	20,51	20,41	20,45	20,46	20,44	20,36	20,33	20,39	20,42	20,38	20,45	20,37	20,30	20,39	20,43	20,38	20,41	20,44	20,38	20,37	20,36	20,36	20,32	20,33	20,38	20,39	20,38	20,35	20,29	20,39	20,42	20,36	20,35	20,28	20,30	20,32	20,29	20,34	20,39	20,37	20,40	20,38	20,35	20,34	20,33	20,41	20,33	20,35	20,37	20,39	20,35	20,39	20,33	20,35	20,38	20,35	20,35	20,28	20,25	20,24	20,28	20,30	20,32	20,34	20,31	20,29	20,29	20,41	20,37	20,28	20,31	20,29	20,29	20,32	20,29	20,30	20,30	20,22	20,25	20,26	20,30	20,33	20,31	20,34	20,37	20,35	20,39	20,38	20,25	20,24	20,29	20,26	20,23	20,32	20,37	20,26	20,30	20,27	20,36	20,40	20,25	20,29	20,32	20,24	20,23	20,25	20,31	20,30	20,28	20,33	20,26	20,34	20,36	20,32	20,29	20,18	20,24	20,30	20,22	20,19	20,26	20,32	20,34	20,38	20,30	20,24	20,21	20,24	20,26	20,20	20,30	20,38	20,32	20,33	20,27	20,23	20,26	20,25	20,30	20,24	20,25	20,27	20,24	20,25	20,32	20,32	20,23	20,31	20,30	20,27	20,27	20,24	20,26	20,27	20,29	20,28	20,20	20,21	20,19	20,30	20,27	20,15	20,23	20,19	20,14	20,27	20,20	20,21	20,26	20,29	20,27	20,26	20,23	20,28	20,34	20,30	20,22	20,23	20,26	20,22	
20,36	20,30	20,18	20,26	20,28	20,29	20,23	20,24	20,28	20,32	20,37	20,32	20,33	20,31	20,31	20,36	20,22	20,32	20,37	20,32	20,32	20,36	20,32	20,33	20,32	20,19	20,23	20,29	20,27	20,30	20,36	20,36	20,30	20,29	20,32	20,39	20,35	20,28	20,39	20,30	20,24	20,35	20,29	20,28	20,28	20,32	20,31	20,30	20,38	20,31	20,34	20,25	20,34	20,40	20,34	20,30	20,37	20,39	20,35	20,32	20,32	20,37	20,37	20,39	20,40	20,36	20,30	20,33	20,29	20,19	20,34	20,41	20,35	20,46	20,44	20,29	20,32	20,42	20,36	20,40	20,49	20,40	20,30	20,33	20,29	20,32	20,44	20,43	20,33	20,29	20,33	20,33	20,36	20,34	20,34	20,34	20,37	20,28	20,35	20,46	20,39	20,37	20,44	20,44	20,48	20,48	20,34	20,46	20,52	20,41	20,42	20,45	20,46	20,39	20,40	20,47	20,46	20,38	20,44	20,46	20,39	20,45	20,53	20,55	20,43	20,47	20,47	20,39	20,38	20,45	20,48	20,45	20,43	20,40	20,37	20,33	20,25	20,32	20,40	20,40	20,41	20,40	20,45	20,44	20,40	20,39	20,45	20,50	20,44	20,44	20,52	20,46	20,43	20,39	20,43	20,51	20,46	20,48	20,48	20,53	20,47	20,43	20,48	20,44	20,43	20,40	20,50	20,51	20,48	20,52	20,52	20,49	20,51	20,53	20,57	20,53	20,49	20,51	20,52	20,44	20,50	20,47	20,58	20,49	20,50	20,59	20,63	20,78	20,81	20,90	20,82	20,85	20,96	21,12	21,19	21,25	21,26	21,25	21,18	21,20	21,22	21,36	21,45	21,54	21,65	21,75	21,97	22,11	22,10	22,13	22,16	22,10	22,02	21,96	21,77	21,72	21,95	22,27	22,45	22,54	22,60	22,77	22,78	22,76	22,72	22,82	22,95	22,99	22,98	22,97	23,01	23,17	23,13	23,05	23,16	23,21	23,33	23,35	23,35	23,39	23,40	23,41	23,43	23,40	23,39	23,47	23,50	23,50	23,49	23,55	23,58	23,50	23,50	23,57	23,59	23,57	23,60	23,64	23,67	23,57	23,58	23,66	23,75	23,79	23,76	23,75	23,61	23,63	23,70	23,71	23,69	23,71	23,63	23,69	23,82	23,81	23,74	23,78	23,83	23,77	23,72	23,74	23,79	23,77	23,86	23,86	23,83	23,81	23,80	23,80	23,81	23,77	23,80	23,77	23,83	23,77	23,75	23,79	23,80	23,81	23,76	23,70	23,68	23,74	23,70	23,74	23,78	23,80	23,79	23,77	23,82	23,81	23,88	23,81	23,86	23,82	23,80	23,83	23,88	23,85	23,81	23,91	23,92	23,81	23,86	23,87	23,87	23,93	23,97	23,93	23,87	23,83	23,78	23,81	23,87	23,90	23,95	23,92	23,85	23,87	23,86	23,90	23,90	23,89	23,97	24,01	23,95	23,88	23,85	23,96	23,98	23,99	23,99	23,93	23,94	23,97	23,97	23,93	23,87	23,97	23,96	23,93	23,93	23,90	23,94	23,96	23,90	23,97	23,96	23,88	23,99	23,97	23,96	23,94	23,91	23,89	23,95	23,88	23,79	23,70	23,78	23,79	23,79	23,72	23,74	23,71	23,68	23,73	23,72	23,61	23,55	23,65	23,59	23,54	23,54	23,50	23,40	23,41	23,35	23,26	23,30	23,18	23,15	23,09	22,99	22,91	22,87	22,84	22,87	22,79	22,63	22,59	22,61	22,54	22,43	22,43	22,38	22,34	22,28	22,15	22,08	21,90	21,70	21,64	21,80	21,93	21,88	21,90	21,97	21,87	21,84	21,81	21,55	21,32	21,09	20,94	20,83	20,83	20,76	20,71	20,72	20,69	20,62	20,66	20,63	20,58	20,67	20,81	20,75	20,63	20,72	20,79	20,70	20,58	20,49	20,57	20,53	20,49	20,47	20,50	20,50	20,44	20,44	20,43	20,47	20,44	20,36	20,42	20,39	20,39	20,44	20,46	20,33	20,38	20,41	20,40	20,41	20,43	20,38	20,42	20,36	20,44	20,41	20,34	20,29	20,29	20,37	20,34	20,35	20,29	20,34	20,29	20,29	20,27	20,28	20,34	20,33	20,36	20,34	20,44	20,42	20,44	20,39	20,36	20,33	20,38	20,38	20,26	20,30	20,32	20,37	20,37	20,36	20,35	20,34	20,35	20,35	20,27	20,32	20,33	20,30	20,29	20,26	20,34	20,33	20,37	20,30	20,24	20,33	20,36	20,28	20,29	20,35	20,27	20,31	20,32	20,28	20,18	20,18	20,25	20,31	20,25	20,24	20,30	20,35	20,25	20,31	20,29	20,27	20,16	20,18	20,21	20,25	20,25	20,31	20,23	20,26	20,26	20,23	20,29	20,29	20,32	20,33	20,27	20,26	20,30	20,36	20,33	20,25	20,23	20,27	20,30	20,28	20,27	20,34	20,30	20,19	20,23	20,16	20,20	20,22	20,25	20,27	20,33	20,27	20,23	20,25	20,25	20,21	20,17	20,30	20,32	20,25	20,32	20,24	20,23	20,24	20,33	20,22	20,23	20,29	20,27	20,27	20,30	20,32	20,34	20,29	20,28	20,25	20,19	20,27	20,33	20,25	20,15	20,24	20,22	20,15	20,20	20,25	20,23	20,31	20,19	20,20	20,12	20,11	20,23	20,20	20,20	20,21	20,20	20,22	20,15	20,15	20,25	20,29	20,25	20,16	20,23	20,25	20,24	
20,34	20,35	20,24	20,21	20,24	20,30	20,28	20,23	20,27	20,29	20,36	20,27	20,21	20,31	20,34	20,39	20,25	20,28	20,38	20,39	20,40	20,39	20,41	20,35	20,33	20,25	20,29	20,34	20,32	20,32	20,36	20,32	20,29	20,33	20,35	20,31	20,35	20,39	20,34	20,28	20,33	20,36	20,29	20,23	20,29	20,33	20,28	20,24	20,31	20,34	20,31	20,31	20,43	20,38	20,28	20,33	20,33	20,37	20,31	20,35	20,40	20,39	20,30	20,33	20,32	20,33	20,31	20,40	20,35	20,26	20,28	20,34	20,33	20,45	20,40	20,30	20,37	20,47	20,40	20,38	20,45	20,37	20,24	20,36	20,44	20,38	20,35	20,37	20,30	20,30	20,35	20,33	20,36	20,38	20,39	20,42	20,32	20,31	20,39	20,47	20,53	20,40	20,40	20,44	20,42	20,50	20,38	20,42	20,50	20,43	20,36	20,46	20,46	20,40	20,42	20,50	20,46	20,35	20,40	20,49	20,47	20,46	20,48	20,50	20,43	20,47	20,39	20,34	20,36	20,45	20,47	20,44	20,42	20,43	20,44	20,44	20,36	20,36	20,43	20,45	20,40	20,41	20,39	20,34	20,47	20,46	20,39	20,49	20,47	20,40	20,43	20,43	20,41	20,42	20,46	20,44	20,44	20,47	20,55	20,54	20,51	20,44	20,50	20,40	20,33	20,47	20,49	20,50	20,53	20,59	20,51	20,53	20,54	20,53	20,59	20,58	20,45	20,46	20,50	20,48	20,50	20,49	20,52	20,51	20,56	20,68	20,68	20,73	20,86	20,96	20,91	20,84	20,96	21,15	21,24	21,31	21,26	21,25	21,27	21,28	21,30	21,36	21,47	21,57	21,60	21,77	21,99	22,19	22,16	22,18	22,18	22,22	22,29	22,23	22,02	21,84	21,81	22,13	22,43	22,59	22,70	22,78	22,83	22,84	22,81	22,84	22,94	23,04	23,05	23,14	23,12	23,16	23,22	23,16	23,26	23,31	23,36	23,41	23,41	23,45	23,52	23,50	23,53	23,53	23,53	23,55	23,62	23,62	23,61	23,66	23,70	23,68	23,67	23,72	23,72	23,72	23,73	23,78	23,73	23,74	23,78	23,77	23,82	23,91	23,82	23,92	23,78	23,74	23,84	23,82	23,77	23,83	23,81	23,81	23,93	23,88	23,91	23,86	23,87	23,85	23,85	23,90	23,94	23,93	23,93	23,85	23,95	23,97	23,96	23,90	23,90	23,94	23,94	23,83	23,90	23,93	23,91	23,88	23,91	23,89	23,90	23,87	23,87	23,90	23,94	23,87	23,87	23,90	23,90	23,93	23,91	23,95	23,94	23,89	23,99	24,00	23,92	23,88	23,99	23,97	23,93	24,05	23,98	23,99	24,01	24,01	23,97	23,97	24,04	23,99	23,95	23,96	23,96	24,03	24,08	23,99	24,02	24,07	24,00	24,00	24,01	24,00	24,07	24,08	24,13	24,20	24,11	23,99	24,04	24,10	24,11	24,10	24,12	24,11	24,11	24,07	24,13	24,11	23,97	23,98	24,08	24,03	24,04	23,98	24,01	24,02	24,05	24,11	24,11	24,03	24,06	24,05	24,07	23,99	24,00	23,99	23,99	23,99	23,89	23,85	23,86	23,95	23,99	23,95	23,91	23,89	23,87	23,87	23,84	23,74	23,71	23,73	23,72	23,71	23,67	23,61	23,57	23,60	23,59	23,43	23,38	23,27	23,26	23,19	23,07	22,96	23,00	22,98	22,89	22,81	22,74	22,69	22,64	22,58	22,56	22,55	22,46	22,36	22,31	22,23	22,03	21,80	21,65	21,82	21,99	22,02	21,92	21,92	21,96	21,91	21,82	21,70	21,50	21,23	21,11	21,01	20,87	20,86	20,74	20,67	20,75	20,78	20,72	20,67	20,69	20,70	20,71	20,70	20,65	20,62	20,76	20,73	20,64	20,51	20,54	20,62	20,65	20,50	20,54	20,47	20,50	20,42	20,36	20,41	20,37	20,43	20,38	20,43	20,47	20,43	20,38	20,41	20,35	20,32	20,34	20,38	20,41	20,44	20,40	20,42	20,44	20,46	20,46	20,41	20,29	20,24	20,28	20,37	20,38	20,27	20,27	20,34	20,33	20,33	20,32	20,32	20,41	20,42	20,37	20,40	20,41	20,39	20,35	20,32	20,30	20,35	20,37	20,32	20,31	20,29	20,35	20,43	20,37	20,26	20,26	20,31	20,39	20,34	20,32	20,36	20,29	20,22	20,29	20,30	20,33	20,43	20,35	20,19	20,18	20,28	20,30	20,26	20,27	20,24	20,27	20,25	20,32	20,24	20,18	20,23	20,27	20,20	20,22	20,27	20,27	20,28	20,34	20,29	20,28	20,23	20,24	20,28	20,20	20,28	20,28	20,26	20,25	20,25	20,25	20,25	20,30	20,34	20,25	20,30	20,28	20,25	20,36	20,34	20,31	20,24	20,30	20,28	20,28	20,35	20,31	20,40	20,30	20,23	20,20	20,22	20,24	20,26	20,26	20,32	20,31	20,23	20,23	20,28	20,27	20,17	20,18	20,25	20,22	20,32	20,26	20,24	20,38	20,42	20,28	20,13	20,29	20,24	20,23	20,27	20,31	20,36	20,33	20,25	20,22	20,27	20,23	20,28	20,25	20,20	20,30	20,22	20,17	20,18	20,28	20,35	20,28	20,25	20,27	20,16	20,22	20,22	20,21	20,20	20,25	20,33	20,16	20,18	20,19	20,28	20,25	20,20	20,20	20,26	20,22	20,17	
20,37	20,31	20,24	20,22	20,27	20,32	20,29	20,30	20,33	20,39	20,28	20,25	20,26	20,31	20,38	20,37	20,28	20,31	20,39	20,42	20,39	20,34	20,32	20,36	20,31	20,30	20,34	20,34	20,38	20,44	20,40	20,41	20,39	20,38	20,39	20,31	20,24	20,30	20,41	20,38	20,31	20,28	20,25	20,28	20,31	20,31	20,27	20,22	20,29	20,35	20,28	20,27	20,35	20,34	20,25	20,38	20,36	20,34	20,36	20,34	20,38	20,48	20,38	20,38	20,29	20,31	20,37	20,35	20,34	20,28	20,30	20,39	20,43	20,50	20,37	20,28	20,33	20,42	20,38	20,39	20,38	20,35	20,26	20,33	20,38	20,40	20,35	20,34	20,38	20,51	20,47	20,28	20,32	20,30	20,37	20,46	20,36	20,34	20,33	20,35	20,43	20,37	20,39	20,43	20,45	20,44	20,38	20,43	20,53	20,47	20,34	20,40	20,38	20,50	20,48	20,48	20,41	20,33	20,46	20,49	20,52	20,49	20,47	20,44	20,35	20,50	20,50	20,46	20,44	20,41	20,45	20,44	20,41	20,46	20,56	20,46	20,35	20,38	20,46	20,50	20,44	20,41	20,44	20,35	20,41	20,43	20,38	20,49	20,41	20,45	20,45	20,45	20,44	20,42	20,48	20,49	20,41	20,53	20,47	20,47	20,43	20,42	20,52	20,46	20,40	20,45	20,47	20,49	20,51	20,55	20,53	20,59	20,60	20,58	20,62	20,59	20,46	20,47	20,48	20,45	20,50	20,56	20,61	20,52	20,57	20,73	20,76	20,83	20,93	21,03	21,04	21,00	21,01	21,18	21,26	21,32	21,35	21,37	21,33	21,33	21,41	21,49	21,53	21,68	21,74	21,83	22,07	22,14	22,12	22,18	22,16	22,24	22,25	22,29	22,23	22,10	21,96	21,98	22,36	22,61	22,71	22,77	22,85	22,84	22,93	22,90	23,08	23,13	23,20	23,26	23,28	23,25	23,29	23,29	23,37	23,39	23,42	23,45	23,53	23,57	23,59	23,66	23,65	23,68	23,69	23,70	23,69	23,74	23,76	23,81	23,79	23,79	23,86	23,84	23,86	23,93	23,88	23,94	23,87	23,87	23,99	23,93	23,90	23,99	23,90	23,88	23,88	23,83	23,93	23,93	23,87	23,98	23,97	24,01	24,10	24,01	24,04	24,04	23,98	23,96	23,97	24,02	24,02	24,00	24,01	24,01	24,09	24,11	24,03	23,96	23,98	24,05	24,07	24,04	23,99	23,94	23,96	23,97	24,08	23,99	24,01	24,11	24,00	24,02	24,05	24,05	24,07	24,08	24,05	24,04	24,07	24,12	24,05	24,06	24,19	24,16	24,03	24,03	24,10	24,10	24,11	24,18	24,08	24,02	24,13	24,21	24,10	24,12	24,12	24,09	24,03	24,06	24,11	24,18	24,18	24,14	24,06	24,13	24,08	24,10	24,20	24,20	24,20	24,14	24,19	24,30	24,25	24,20	24,23	24,25	24,23	24,22	24,21	24,20	24,21	24,16	24,24	24,28	24,18	24,15	24,29	24,23	24,17	24,25	24,28	24,17	24,18	24,25	24,24	24,21	24,19	24,18	24,16	24,26	24,13	24,19	24,15	24,14	24,08	24,00	23,97	24,01	24,18	24,10	24,09	24,07	24,07	24,00	23,96	23,91	23,90	23,95	23,86	23,75	23,76	23,72	23,69	23,70	23,70	23,67	23,53	23,38	23,31	23,31	23,20	23,15	23,08	23,03	22,96	22,84	22,87	22,88	22,79	22,64	22,55	22,63	22,53	22,42	22,26	22,11	21,92	21,70	21,80	22,02	22,14	22,10	22,01	21,97	21,94	21,99	21,89	21,75	21,56	21,30	21,13	21,05	20,95	20,83	20,80	20,75	20,79	20,86	20,79	20,73	20,74	20,72	20,71	20,70	20,67	20,65	20,73	20,71	20,64	20,63	20,52	20,65	20,66	20,56	20,53	20,48	20,45	20,43	20,44	20,48	20,42	20,41	20,36	20,41	20,45	20,42	20,44	20,35	20,35	20,39	20,41	20,39	20,38	20,46	20,48	20,39	20,44	20,46	20,47	20,43	20,40	20,30	20,35	20,40	20,41	20,36	20,35	20,33	20,40	20,39	20,34	20,33	20,32	20,44	20,38	20,36	20,39	20,36	20,32	20,35	20,27	20,28	20,34	20,31	20,30	20,33	20,43	20,42	20,31	20,26	20,31	20,32	20,31	20,39	20,32	20,30	20,36	20,24	20,27	20,33	20,33	20,38	20,36	20,31	20,34	20,26	20,27	20,29	20,23	20,18	20,18	20,17	20,30	20,29	20,20	20,21	20,29	20,24	20,25	20,25	20,27	20,32	20,37	20,28	20,29	20,23	20,29	20,29	20,28	20,26	20,22	20,24	20,25	20,30	20,34	20,22	20,27	20,39	20,36	20,35	20,27	20,24	20,34	20,29	20,22	20,26	20,24	20,24	20,31	20,32	20,31	20,26	20,34	20,31	20,29	20,28	20,28	20,30	20,34	20,38	20,26	20,30	20,22	20,28	20,29	20,25	20,29	20,30	20,26	20,33	20,32	20,31	20,39	20,38	20,27	20,19	20,25	20,27	20,23	20,25	20,21	20,30	20,26	20,27	20,22	20,27	20,25	20,25	20,29	20,28	20,34	20,23	20,16	20,15	20,22	20,29	20,21	20,29	20,31	20,19	20,22	20,19	20,18	20,22	20,29	20,29	20,23	20,23	20,17	20,19	20,26	20,22	20,21	20,14	20,17	20,16	
20,28	20,31	20,23	20,21	20,33	20,29	20,27	20,38	20,40	20,35	20,27	20,22	20,34	20,25	20,34	20,41	20,28	20,23	20,36	20,39	20,34	20,32	20,26	20,29	20,28	20,22	20,26	20,29	20,31	20,40	20,41	20,43	20,35	20,32	20,29	20,28	20,34	20,31	20,37	20,43	20,32	20,29	20,26	20,24	20,31	20,30	20,35	20,27	20,34	20,40	20,37	20,34	20,36	20,31	20,24	20,27	20,39	20,34	20,32	20,38	20,33	20,33	20,36	20,42	20,42	20,34	20,39	20,37	20,39	20,34	20,29	20,42	20,38	20,42	20,39	20,30	20,33	20,34	20,28	20,38	20,38	20,41	20,34	20,35	20,40	20,36	20,30	20,30	20,32	20,46	20,47	20,31	20,31	20,30	20,28	20,51	20,54	20,38	20,37	20,35	20,40	20,32	20,43	20,42	20,41	20,42	20,42	20,46	20,55	20,47	20,42	20,36	20,36	20,44	20,47	20,44	20,34	20,32	20,41	20,46	20,41	20,39	20,53	20,48	20,44	20,48	20,53	20,44	20,40	20,42	20,39	20,40	20,39	20,41	20,47	20,48	20,36	20,32	20,40	20,46	20,46	20,41	20,46	20,44	20,43	20,37	20,33	20,43	20,41	20,43	20,44	20,43	20,47	20,48	20,49	20,52	20,43	20,38	20,44	20,52	20,44	20,44	20,48	20,49	20,48	20,49	20,54	20,56	20,57	20,54	20,51	20,56	20,60	20,54	20,57	20,55	20,43	20,51	20,54	20,43	20,51	20,57	20,61	20,58	20,62	20,66	20,78	20,93	20,96	21,05	21,16	21,10	21,12	21,30	21,36	21,37	21,38	21,38	21,40	21,39	21,55	21,59	21,67	21,77	21,87	21,96	22,12	22,23	22,15	22,27	22,25	22,25	22,24	22,28	22,30	22,26	22,07	21,90	22,08	22,52	22,73	22,84	22,89	22,93	22,98	23,07	23,18	23,20	23,30	23,29	23,38	23,38	23,45	23,41	23,45	23,52	23,57	23,57	23,63	23,72	23,65	23,71	23,77	23,74	23,73	23,81	23,78	23,82	23,89	23,94	23,94	23,91	23,98	23,93	23,93	24,00	24,00	23,98	23,94	23,96	24,02	24,06	24,01	24,05	24,06	24,03	23,95	23,99	24,05	24,08	24,12	24,11	24,09	24,12	24,22	24,18	24,11	24,14	24,20	24,20	24,12	24,10	24,13	24,07	24,08	24,14	24,24	24,24	24,17	24,07	24,10	24,17	24,17	24,06	24,11	24,12	24,08	24,07	24,17	24,11	24,12	24,19	24,16	24,16	24,15	24,10	24,19	24,16	24,14	24,13	24,19	24,19	24,15	24,21	24,32	24,27	24,16	24,14	24,22	24,22	24,16	24,25	24,22	24,17	24,17	24,27	24,26	24,13	24,20	24,25	24,19	24,18	24,23	24,19	24,21	24,17	24,26	24,27	24,13	24,14	24,30	24,32	24,24	24,25	24,27	24,32	24,35	24,38	24,42	24,35	24,33	24,36	24,39	24,33	24,29	24,28	24,36	24,34	24,31	24,32	24,37	24,40	24,33	24,40	24,47	24,34	24,26	24,36	24,36	24,37	24,29	24,32	24,35	24,28	24,28	24,20	24,22	24,21	24,22	24,12	24,12	24,12	24,19	24,18	24,12	24,04	24,08	24,11	24,07	24,04	24,02	24,10	24,00	23,93	23,89	23,87	23,81	23,81	23,77	23,71	23,63	23,54	23,50	23,46	23,40	23,25	23,21	23,14	23,04	23,02	22,99	22,98	22,89	22,84	22,72	22,67	22,60	22,48	22,30	22,03	21,80	21,79	22,04	22,18	22,26	22,16	22,07	22,01	21,99	22,04	22,04	21,89	21,69	21,37	21,18	21,11	20,94	20,84	20,89	20,86	20,84	20,88	20,77	20,73	20,78	20,73	20,69	20,70	20,73	20,69	20,67	20,71	20,54	20,62	20,64	20,69	20,64	20,55	20,52	20,46	20,47	20,41	20,37	20,46	20,43	20,42	20,35	20,34	20,35	20,32	20,43	20,43	20,39	20,45	20,45	20,36	20,37	20,42	20,47	20,37	20,32	20,34	20,42	20,48	20,36	20,32	20,39	20,32	20,36	20,36	20,41	20,35	20,30	20,31	20,31	20,38	20,31	20,37	20,41	20,36	20,44	20,34	20,30	20,35	20,36	20,29	20,31	20,29	20,31	20,39	20,42	20,43	20,36	20,33	20,32	20,34	20,32	20,33	20,34	20,34	20,36	20,32	20,22	20,30	20,24	20,31	20,36	20,35	20,42	20,32	20,25	20,26	20,30	20,29	20,24	20,25	20,30	20,31	20,23	20,30	20,39	20,38	20,30	20,22	20,24	20,27	20,33	20,29	20,29	20,22	20,20	20,22	20,33	20,28	20,17	20,20	20,35	20,37	20,38	20,26	20,17	20,28	20,34	20,24	20,23	20,31	20,34	20,19	20,11	20,25	20,28	20,26	20,26	20,34	20,29	20,24	20,23	20,32	20,30	20,22	20,22	20,23	20,28	20,34	20,29	20,28	20,24	20,30	20,30	20,26	20,37	20,31	20,30	20,37	20,34	20,31	20,33	20,30	20,28	20,16	20,20	20,24	20,30	20,24	20,21	20,20	20,26	20,31	20,19	20,20	20,25	20,26	20,25	20,20	20,34	20,29	20,32	20,28	20,28	20,25	20,26	20,29	20,32	20,24	20,16	20,17	20,17	20,23	20,28	20,28	20,24	20,22	20,09	20,29	20,25	20,17	20,20	20,19	20,13	20,20	
20,27	20,29	20,18	20,17	20,28	20,32	20,30	20,37	20,41	20,39	20,32	20,28	20,36	20,40	20,42	20,34	20,27	20,26	20,31	20,38	20,32	20,33	20,37	20,32	20,29	20,27	20,32	20,29	20,20	20,30	20,37	20,37	20,40	20,25	20,25	20,30	20,33	20,31	20,33	20,35	20,40	20,37	20,36	20,27	20,30	20,35	20,33	20,23	20,28	20,41	20,41	20,37	20,40	20,29	20,33	20,31	20,35	20,34	20,27	20,35	20,35	20,28	20,32	20,35	20,38	20,36	20,36	20,33	20,36	20,39	20,36	20,37	20,34	20,39	20,44	20,41	20,39	20,44	20,34	20,30	20,43	20,46	20,35	20,32	20,38	20,38	20,31	20,30	20,27	20,34	20,41	20,37	20,38	20,29	20,31	20,43	20,53	20,41	20,41	20,41	20,33	20,37	20,35	20,45	20,41	20,37	20,42	20,54	20,57	20,50	20,44	20,41	20,35	20,36	20,47	20,45	20,35	20,33	20,38	20,38	20,42	20,38	20,45	20,53	20,43	20,48	20,50	20,42	20,44	20,48	20,44	20,41	20,47	20,36	20,41	20,47	20,41	20,41	20,36	20,40	20,39	20,46	20,53	20,43	20,42	20,41	20,33	20,40	20,43	20,45	20,49	20,55	20,49	20,53	20,50	20,51	20,47	20,44	20,42	20,54	20,55	20,50	20,53	20,50	20,49	20,55	20,54	20,62	20,72	20,70	20,62	20,57	20,67	20,58	20,60	20,60	20,51	20,59	20,66	20,51	20,50	20,53	20,58	20,58	20,66	20,75	20,79	21,02	21,10	21,15	21,24	21,25	21,24	21,37	21,45	21,53	21,53	21,53	21,60	21,58	21,62	21,81	21,89	21,90	21,92	22,07	22,18	22,18	22,24	22,29	22,37	22,36	22,36	22,36	22,47	22,43	22,26	21,91	21,96	22,37	22,69	22,89	22,97	23,06	23,07	23,21	23,32	23,31	23,41	23,41	23,42	23,46	23,59	23,61	23,64	23,63	23,66	23,70	23,72	23,77	23,75	23,79	23,89	23,90	23,89	23,89	23,90	23,87	23,98	24,04	24,02	23,98	24,04	24,06	24,07	24,10	24,06	24,08	24,06	24,06	24,13	24,14	24,15	24,20	24,16	24,14	24,14	24,14	24,17	24,28	24,27	24,24	24,25	24,22	24,32	24,31	24,29	24,25	24,30	24,35	24,19	24,20	24,25	24,26	24,23	24,25	24,34	24,33	24,28	24,27	24,21	24,24	24,25	24,20	24,19	24,28	24,32	24,33	24,23	24,22	24,24	24,31	24,30	24,26	24,30	24,25	24,29	24,29	24,21	24,27	24,30	24,29	24,26	24,31	24,35	24,35	24,27	24,29	24,37	24,36	24,32	24,35	24,31	24,29	24,29	24,34	24,40	24,32	24,35	24,42	24,39	24,38	24,41	24,41	24,38	24,35	24,41	24,45	24,42	24,35	24,44	24,43	24,41	24,46	24,47	24,43	24,45	24,45	24,52	24,49	24,49	24,50	24,50	24,50	24,47	24,40	24,40	24,39	24,47	24,47	24,52	24,51	24,47	24,45	24,55	24,47	24,48	24,48	24,48	24,55	24,39	24,34	24,49	24,38	24,29	24,26	24,26	24,29	24,29	24,26	24,29	24,30	24,30	24,35	24,25	24,17	24,15	24,25	24,25	24,17	24,12	24,14	24,03	24,01	24,03	23,95	23,85	23,87	23,78	23,73	23,69	23,64	23,68	23,50	23,49	23,36	23,27	23,23	23,23	23,22	23,19	23,12	22,97	22,84	22,81	22,75	22,63	22,51	22,24	21,96	21,88	22,00	22,23	22,16	22,24	22,19	22,11	22,10	22,08	22,09	22,07	21,99	21,73	21,44	21,20	21,07	21,01	20,90	20,91	20,88	20,85	20,85	20,74	20,75	20,81	20,75	20,76	20,78	20,78	20,73	20,74	20,71	20,68	20,64	20,68	20,71	20,64	20,59	20,58	20,48	20,45	20,40	20,48	20,49	20,41	20,39	20,39	20,40	20,41	20,34	20,36	20,39	20,42	20,42	20,45	20,43	20,40	20,50	20,50	20,48	20,42	20,38	20,44	20,35	20,34	20,35	20,39	20,38	20,38	20,31	20,24	20,27	20,38	20,37	20,34	20,34	20,37	20,37	20,37	20,40	20,38	20,35	20,41	20,33	20,29	20,34	20,37	20,31	20,26	20,36	20,40	20,32	20,32	20,36	20,29	20,27	20,33	20,32	20,37	20,34	20,31	20,29	20,28	20,25	20,31	20,35	20,41	20,29	20,28	20,37	20,31	20,25	20,21	20,34	20,35	20,37	20,37	20,29	20,25	20,27	20,44	20,40	20,36	20,27	20,21	20,22	20,28	20,25	20,29	20,25	20,24	20,18	20,26	20,21	20,15	20,21	20,35	20,38	20,37	20,31	20,23	20,27	20,28	20,26	20,18	20,17	20,27	20,21	20,19	20,24	20,30	20,26	20,29	20,34	20,32	20,29	20,25	20,31	20,24	20,16	20,19	20,19	20,23	20,26	20,39	20,32	20,29	20,23	20,29	20,29	20,31	20,30	20,29	20,34	20,31	20,33	20,31	20,28	20,25	20,18	20,30	20,34	20,29	20,21	20,21	20,28	20,27	20,31	20,27	20,22	20,27	20,30	20,19	20,13	20,29	20,34	20,29	20,29	20,26	20,23	20,29	20,26	20,25	20,27	20,17	20,20	19,97	20,16	20,23	20,16	20,20	20,23	20,17	20,28	20,29	20,22	20,17	20,25	20,16	20,07	
20,30	20,28	20,17	20,17	20,23	20,31	20,28	20,33	20,38	20,43	20,39	20,30	20,36	20,42	20,40	20,34	20,27	20,33	20,40	20,46	20,34	20,34	20,39	20,36	20,36	20,31	20,35	20,33	20,27	20,31	20,40	20,42	20,38	20,25	20,20	20,27	20,34	20,29	20,35	20,39	20,39	20,39	20,38	20,35	20,32	20,36	20,37	20,32	20,32	20,42	20,39	20,30	20,35	20,33	20,30	20,38	20,28	20,36	20,28	20,32	20,35	20,40	20,30	20,36	20,35	20,32	20,36	20,29	20,31	20,30	20,35	20,33	20,35	20,40	20,35	20,34	20,37	20,45	20,50	20,43	20,44	20,41	20,36	20,31	20,30	20,41	20,39	20,40	20,34	20,41	20,49	20,43	20,38	20,30	20,34	20,34	20,37	20,41	20,34	20,36	20,38	20,32	20,42	20,48	20,46	20,34	20,36	20,37	20,55	20,45	20,37	20,38	20,38	20,39	20,42	20,40	20,41	20,38	20,39	20,44	20,47	20,41	20,43	20,47	20,38	20,41	20,45	20,41	20,45	20,51	20,46	20,46	20,51	20,44	20,44	20,45	20,42	20,48	20,46	20,44	20,41	20,51	20,54	20,43	20,36	20,40	20,44	20,40	20,41	20,45	20,49	20,53	20,46	20,43	20,50	20,55	20,55	20,56	20,50	20,49	20,56	20,58	20,52	20,59	20,58	20,64	20,61	20,62	20,67	20,73	20,76	20,75	20,64	20,67	20,68	20,70	20,68	20,69	20,68	20,65	20,62	20,59	20,66	20,64	20,66	20,79	20,91	21,08	21,20	21,30	21,29	21,33	21,42	21,50	21,60	21,69	21,67	21,61	21,72	21,72	21,74	21,92	21,99	22,05	22,02	22,11	22,27	22,25	22,32	22,41	22,41	22,42	22,37	22,46	22,51	22,58	22,55	22,27	21,98	22,21	22,60	22,79	22,94	23,04	23,15	23,23	23,38	23,32	23,43	23,55	23,48	23,53	23,58	23,69	23,73	23,73	23,70	23,74	23,84	23,84	23,86	23,89	23,95	24,01	24,02	24,07	24,11	24,12	24,03	24,13	24,17	24,12	24,08	24,14	24,20	24,18	24,17	24,16	24,19	24,18	24,23	24,26	24,30	24,32	24,28	24,27	24,24	24,35	24,35	24,36	24,33	24,33	24,32	24,31	24,47	24,38	24,40	24,40	24,36	24,44	24,33	24,30	24,39	24,36	24,35	24,40	24,43	24,35	24,35	24,41	24,45	24,41	24,40	24,33	24,31	24,37	24,39	24,39	24,36	24,36	24,35	24,41	24,39	24,31	24,38	24,48	24,42	24,44	24,35	24,35	24,40	24,41	24,37	24,34	24,41	24,44	24,46	24,40	24,45	24,48	24,51	24,51	24,41	24,44	24,44	24,45	24,37	24,44	24,50	24,53	24,47	24,48	24,52	24,54	24,51	24,52	24,61	24,57	24,53	24,55	24,54	24,62	24,54	24,53	24,54	24,57	24,55	24,49	24,56	24,60	24,55	24,58	24,59	24,66	24,63	24,53	24,55	24,55	24,59	24,61	24,64	24,62	24,56	24,56	24,61	24,60	24,57	24,53	24,52	24,59	24,55	24,47	24,54	24,51	24,39	24,40	24,45	24,45	24,37	24,35	24,43	24,46	24,44	24,40	24,37	24,34	24,27	24,29	24,33	24,21	24,23	24,22	24,06	24,07	24,11	24,08	24,04	24,02	23,90	23,78	23,85	23,67	23,66	23,62	23,57	23,50	23,39	23,30	23,30	23,26	23,18	23,22	23,11	22,86	22,79	22,79	22,67	22,52	22,20	21,95	22,08	22,20	22,28	22,21	22,21	22,21	22,15	22,18	22,11	22,11	22,07	21,97	21,74	21,43	21,24	21,09	21,00	21,00	20,95	20,94	20,92	20,94	20,88	20,88	20,86	20,82	20,78	20,83	20,82	20,75	20,75	20,72	20,69	20,70	20,68	20,70	20,69	20,64	20,62	20,49	20,41	20,40	20,58	20,53	20,42	20,40	20,40	20,53	20,55	20,37	20,34	20,38	20,44	20,51	20,45	20,38	20,44	20,44	20,38	20,43	20,43	20,44	20,43	20,36	20,31	20,35	20,39	20,40	20,37	20,27	20,32	20,26	20,38	20,41	20,40	20,36	20,38	20,37	20,39	20,40	20,30	20,31	20,45	20,46	20,37	20,28	20,34	20,34	20,32	20,30	20,33	20,32	20,30	20,34	20,32	20,34	20,31	20,31	20,32	20,38	20,35	20,30	20,28	20,32	20,36	20,33	20,33	20,27	20,23	20,30	20,27	20,22	20,22	20,26	20,29	20,21	20,34	20,23	20,24	20,27	20,31	20,40	20,31	20,31	20,32	20,26	20,29	20,33	20,31	20,21	20,30	20,20	20,15	20,24	20,19	20,23	20,24	20,28	20,30	20,22	20,30	20,34	20,32	20,30	20,25	20,29	20,24	20,25	20,20	20,20	20,24	20,28	20,33	20,37	20,33	20,38	20,31	20,28	20,27	20,27	20,29	20,23	20,22	20,29	20,36	20,36	20,29	20,20	20,24	20,20	20,15	20,31	20,29	20,18	20,13	20,27	20,24	20,23	20,21	20,27	20,32	20,34	20,23	20,18	20,20	20,29	20,24	20,22	20,26	20,29	20,36	20,34	20,21	20,17	20,29	20,21	20,22	20,20	20,20	20,29	20,27	20,20	20,31	20,31	20,18	20,20	20,09	20,13	20,17	20,13	20,19	20,23	20,18	20,23	20,27	20,25	20,20	20,22	20,26	20,23	
20,28	20,21	20,21	20,20	20,23	20,32	20,37	20,31	20,33	20,28	20,38	20,24	20,25	20,29	20,27	20,30	20,28	20,27	20,39	20,44	20,35	20,26	20,34	20,30	20,37	20,30	20,28	20,31	20,37	20,45	20,41	20,30	20,31	20,25	20,28	20,22	20,33	20,27	20,28	20,35	20,33	20,35	20,33	20,40	20,32	20,37	20,43	20,39	20,43	20,38	20,34	20,28	20,28	20,34	20,39	20,39	20,37	20,34	20,31	20,34	20,37	20,35	20,31	20,31	20,30	20,23	20,32	20,36	20,39	20,33	20,32	20,34	20,30	20,38	20,40	20,42	20,39	20,41	20,43	20,37	20,36	20,29	20,28	20,30	20,27	20,37	20,33	20,35	20,35	20,37	20,42	20,42	20,38	20,29	20,30	20,37	20,40	20,37	20,41	20,37	20,40	20,41	20,41	20,43	20,42	20,41	20,34	20,32	20,48	20,47	20,41	20,40	20,37	20,43	20,49	20,42	20,36	20,37	20,41	20,47	20,56	20,46	20,46	20,43	20,36	20,39	20,37	20,37	20,38	20,45	20,47	20,45	20,42	20,46	20,45	20,52	20,45	20,49	20,50	20,49	20,46	20,44	20,47	20,41	20,42	20,37	20,47	20,52	20,41	20,43	20,41	20,43	20,42	20,42	20,52	20,55	20,51	20,52	20,53	20,53	20,55	20,63	20,67	20,73	20,71	20,75	20,89	20,87	20,84	20,83	20,82	20,89	20,82	20,77	20,80	20,82	20,77	20,73	20,71	20,66	20,65	20,66	20,68	20,69	20,70	20,80	20,99	21,20	21,29	21,43	21,44	21,44	21,46	21,56	21,70	21,78	21,79	21,77	21,86	21,90	21,94	22,03	22,09	22,18	22,21	22,26	22,30	22,33	22,34	22,42	22,47	22,47	22,43	22,52	22,55	22,63	22,65	22,48	22,23	22,14	22,41	22,81	22,94	23,07	23,12	23,27	23,42	23,41	23,39	23,55	23,57	23,57	23,63	23,70	23,71	23,74	23,73	23,79	23,90	23,93	24,01	23,97	23,96	24,06	24,12	24,13	24,16	24,15	24,16	24,19	24,28	24,24	24,22	24,22	24,22	24,24	24,32	24,34	24,36	24,33	24,35	24,42	24,48	24,45	24,35	24,37	24,33	24,42	24,42	24,47	24,41	24,49	24,43	24,43	24,56	24,54	24,47	24,47	24,46	24,48	24,42	24,42	24,47	24,47	24,45	24,47	24,54	24,46	24,50	24,57	24,52	24,42	24,52	24,46	24,46	24,44	24,45	24,45	24,51	24,53	24,49	24,51	24,53	24,40	24,49	24,57	24,61	24,55	24,54	24,52	24,50	24,50	24,53	24,48	24,55	24,64	24,65	24,54	24,45	24,51	24,66	24,70	24,56	24,56	24,56	24,63	24,56	24,46	24,54	24,58	24,53	24,53	24,63	24,63	24,59	24,61	24,74	24,70	24,59	24,65	24,69	24,69	24,58	24,51	24,63	24,69	24,66	24,63	24,65	24,67	24,64	24,59	24,69	24,77	24,79	24,71	24,71	24,74	24,74	24,69	24,74	24,75	24,64	24,68	24,73	24,71	24,67	24,65	24,60	24,60	24,69	24,66	24,70	24,64	24,52	24,50	24,53	24,53	24,51	24,46	24,47	24,46	24,52	24,51	24,44	24,39	24,32	24,36	24,30	24,33	24,29	24,32	24,26	24,18	24,25	24,24	24,18	24,18	24,12	23,94	23,94	23,81	23,73	23,74	23,67	23,63	23,52	23,44	23,38	23,28	23,19	23,24	23,18	22,99	22,79	22,82	22,68	22,38	22,10	22,02	22,23	22,35	22,34	22,27	22,29	22,29	22,23	22,16	22,17	22,13	22,15	22,01	21,82	21,47	21,30	21,19	21,11	21,00	20,95	20,98	21,04	20,95	21,01	20,93	20,88	20,87	20,88	20,87	20,88	20,78	20,78	20,77	20,76	20,66	20,66	20,75	20,72	20,58	20,60	20,52	20,44	20,50	20,50	20,58	20,44	20,45	20,40	20,45	20,44	20,36	20,38	20,31	20,40	20,46	20,47	20,37	20,41	20,40	20,34	20,36	20,38	20,36	20,39	20,37	20,40	20,34	20,37	20,35	20,34	20,35	20,35	20,29	20,32	20,35	20,43	20,45	20,41	20,32	20,29	20,34	20,31	20,33	20,35	20,34	20,31	20,22	20,25	20,31	20,33	20,29	20,26	20,33	20,32	20,26	20,27	20,30	20,33	20,32	20,26	20,31	20,32	20,25	20,26	20,30	20,29	20,24	20,25	20,21	20,28	20,26	20,22	20,11	20,21	20,21	20,18	20,15	20,26	20,28	20,22	20,27	20,29	20,25	20,25	20,26	20,31	20,21	20,29	20,33	20,29	20,29	20,27	20,22	20,15	20,19	20,27	20,25	20,29	20,26	20,28	20,19	20,20	20,32	20,34	20,33	20,26	20,30	20,25	20,20	20,23	20,21	20,26	20,26	20,29	20,31	20,26	20,33	20,30	20,26	20,30	20,28	20,32	20,26	20,24	20,25	20,27	20,30	20,33	20,20	20,24	20,21	20,14	20,27	20,26	20,23	20,17	20,25	20,18	20,21	20,23	20,20	20,29	20,26	20,32	20,26	20,20	20,26	20,25	20,24	20,24	20,20	20,29	20,26	20,20	20,19	20,26	20,27	20,13	20,21	20,20	20,22	20,29	20,20	20,20	20,26	20,17	20,24	20,15	20,14	20,23	20,19	20,21	20,25	20,16	20,16	20,21	20,27	20,22	20,26	20,32	20,36	
20,21	20,19	20,15	20,22	20,25	20,23	20,31	20,33	20,38	20,29	20,29	20,26	20,22	20,26	20,20	20,28	20,31	20,30	20,36	20,38	20,29	20,24	20,30	20,35	20,28	20,24	20,28	20,34	20,33	20,38	20,36	20,32	20,30	20,30	20,32	20,27	20,26	20,32	20,29	20,32	20,35	20,36	20,31	20,30	20,35	20,39	20,45	20,40	20,35	20,35	20,27	20,28	20,30	20,36	20,36	20,25	20,38	20,38	20,34	20,31	20,30	20,32	20,29	20,30	20,29	20,22	20,31	20,32	20,37	20,41	20,35	20,41	20,28	20,29	20,29	20,31	20,43	20,42	20,35	20,30	20,33	20,28	20,28	20,39	20,39	20,33	20,30	20,33	20,35	20,33	20,29	20,25	20,25	20,31	20,29	20,37	20,35	20,33	20,36	20,36	20,41	20,39	20,36	20,44	20,43	20,37	20,40	20,33	20,39	20,45	20,44	20,42	20,40	20,45	20,50	20,47	20,36	20,33	20,45	20,38	20,44	20,42	20,45	20,47	20,39	20,38	20,32	20,32	20,42	20,40	20,40	20,44	20,41	20,44	20,45	20,41	20,41	20,40	20,50	20,49	20,48	20,43	20,45	20,40	20,42	20,37	20,37	20,51	20,40	20,37	20,47	20,44	20,46	20,46	20,48	20,55	20,52	20,54	20,50	20,55	20,55	20,75	20,88	21,00	21,02	21,08	21,18	21,27	21,26	21,22	21,18	21,25	21,18	21,15	21,14	21,10	20,98	20,90	20,89	20,83	20,78	20,70	20,75	20,76	20,77	20,87	21,15	21,43	21,49	21,60	21,62	21,63	21,63	21,73	21,88	21,95	21,95	22,00	22,17	22,14	22,11	22,17	22,25	22,31	22,31	22,31	22,26	22,28	22,34	22,40	22,47	22,44	22,45	22,50	22,55	22,65	22,68	22,58	22,46	22,25	22,25	22,63	22,95	23,09	23,13	23,24	23,39	23,51	23,50	23,49	23,63	23,68	23,72	23,72	23,77	23,77	23,82	23,91	23,89	24,06	24,11	24,11	24,05	24,13	24,21	24,25	24,26	24,25	24,20	24,25	24,34	24,30	24,35	24,38	24,35	24,40	24,42	24,51	24,49	24,47	24,46	24,53	24,57	24,56	24,47	24,43	24,44	24,45	24,55	24,54	24,59	24,59	24,57	24,56	24,60	24,58	24,59	24,59	24,59	24,54	24,49	24,56	24,58	24,64	24,68	24,59	24,61	24,57	24,55	24,63	24,60	24,55	24,61	24,65	24,64	24,62	24,59	24,59	24,62	24,67	24,58	24,59	24,60	24,59	24,63	24,57	24,64	24,66	24,64	24,66	24,66	24,64	24,71	24,66	24,66	24,74	24,71	24,65	24,64	24,61	24,64	24,75	24,69	24,62	24,64	24,71	24,71	24,66	24,66	24,66	24,61	24,54	24,69	24,75	24,68	24,68	24,81	24,76	24,72	24,77	24,84	24,81	24,69	24,70	24,78	24,82	24,81	24,79	24,77	24,74	24,68	24,75	24,73	24,80	24,76	24,74	24,73	24,76	24,78	24,78	24,82	24,85	24,74	24,74	24,77	24,75	24,74	24,76	24,70	24,68	24,74	24,78	24,75	24,69	24,63	24,64	24,57	24,58	24,59	24,50	24,52	24,55	24,58	24,62	24,56	24,47	24,42	24,43	24,43	24,44	24,41	24,37	24,29	24,24	24,26	24,34	24,24	24,16	24,12	24,03	23,97	23,93	23,84	23,78	23,70	23,68	23,60	23,52	23,47	23,33	23,28	23,24	23,20	23,11	22,95	22,88	22,62	22,25	22,09	22,21	22,41	22,41	22,42	22,36	22,37	22,31	22,31	22,27	22,29	22,22	22,20	22,07	21,88	21,57	21,38	21,25	21,24	21,12	21,03	21,07	21,12	21,01	20,98	20,95	20,89	20,91	20,98	20,93	20,93	20,83	20,90	20,86	20,84	20,79	20,81	20,82	20,68	20,56	20,52	20,44	20,49	20,50	20,46	20,47	20,55	20,45	20,37	20,39	20,36	20,38	20,43	20,39	20,36	20,40	20,42	20,41	20,38	20,45	20,34	20,36	20,38	20,36	20,37	20,39	20,41	20,41	20,40	20,31	20,34	20,37	20,29	20,30	20,34	20,35	20,38	20,38	20,43	20,38	20,35	20,32	20,30	20,27	20,36	20,27	20,30	20,27	20,23	20,27	20,28	20,24	20,24	20,29	20,34	20,31	20,26	20,35	20,28	20,32	20,24	20,24	20,29	20,28	20,26	20,33	20,29	20,28	20,26	20,27	20,34	20,37	20,23	20,20	20,24	20,28	20,24	20,20	20,23	20,25	20,18	20,17	20,25	20,34	20,27	20,29	20,30	20,19	20,26	20,34	20,31	20,22	20,24	20,29	20,25	20,18	20,19	20,28	20,30	20,29	20,24	20,18	20,14	20,20	20,28	20,30	20,24	20,22	20,17	20,21	20,25	20,25	20,24	20,31	20,30	20,30	20,17	20,23	20,29	20,29	20,31	20,27	20,25	20,18	20,23	20,31	20,29	20,20	20,21	20,16	20,19	20,27	20,28	20,34	20,21	20,22	20,29	20,29	20,17	20,25	20,35	20,23	20,20	20,15	20,27	20,24	20,22	20,26	20,36	20,32	20,24	20,18	20,26	20,20	20,17	20,20	20,20	20,28	20,20	20,16	20,22	20,21	20,24	20,24	20,21	20,24	20,13	20,19	20,26	20,25	20,28	20,23	20,17	20,23	20,20	20,26	20,25	20,25	20,27	20,29	20,22	20,23	
20,29	20,19	20,20	20,25	20,36	20,22	20,25	20,27	20,36	20,32	20,24	20,20	20,23	20,28	20,24	20,38	20,38	20,33	20,37	20,37	20,25	20,23	20,28	20,34	20,33	20,23	20,30	20,25	20,33	20,24	20,21	20,32	20,44	20,35	20,28	20,26	20,28	20,30	20,25	20,21	20,26	20,35	20,34	20,28	20,32	20,40	20,37	20,34	20,32	20,34	20,25	20,25	20,25	20,26	20,26	20,26	20,36	20,44	20,44	20,21	20,21	20,27	20,40	20,37	20,33	20,35	20,33	20,33	20,39	20,40	20,37	20,34	20,28	20,34	20,37	20,30	20,41	20,45	20,33	20,27	20,30	20,36	20,32	20,34	20,41	20,36	20,33	20,37	20,27	20,31	20,31	20,27	20,29	20,33	20,29	20,36	20,41	20,33	20,38	20,36	20,40	20,39	20,34	20,48	20,45	20,33	20,29	20,37	20,38	20,36	20,44	20,41	20,39	20,45	20,52	20,43	20,39	20,41	20,46	20,42	20,48	20,46	20,39	20,38	20,36	20,37	20,37	20,35	20,38	20,38	20,40	20,40	20,39	20,41	20,51	20,54	20,45	20,43	20,41	20,48	20,48	20,49	20,51	20,41	20,40	20,49	20,43	20,41	20,35	20,42	20,45	20,47	20,44	20,51	20,52	20,60	20,52	20,54	20,63	20,75	20,68	20,91	21,08	21,24	21,33	21,35	21,45	21,51	21,50	21,60	21,61	21,71	21,66	21,71	21,75	21,62	21,49	21,44	21,32	21,22	21,16	21,01	21,03	21,01	20,96	21,07	21,24	21,55	21,74	21,82	21,86	21,79	21,86	22,02	22,13	22,20	22,21	22,19	22,32	22,28	22,36	22,45	22,53	22,55	22,53	22,47	22,34	22,32	22,43	22,48	22,46	22,40	22,46	22,54	22,59	22,62	22,67	22,70	22,66	22,48	22,27	22,40	22,87	23,13	23,21	23,32	23,35	23,47	23,56	23,59	23,68	23,72	23,70	23,75	23,89	23,91	23,85	23,90	23,96	24,01	24,10	24,12	24,18	24,20	24,23	24,28	24,27	24,31	24,33	24,39	24,42	24,31	24,40	24,54	24,56	24,54	24,47	24,55	24,58	24,50	24,58	24,56	24,61	24,56	24,49	24,59	24,49	24,55	24,68	24,75	24,70	24,68	24,63	24,67	24,67	24,64	24,62	24,67	24,70	24,63	24,59	24,65	24,70	24,75	24,79	24,76	24,77	24,74	24,65	24,70	24,69	24,71	24,71	24,77	24,80	24,77	24,73	24,68	24,70	24,78	24,70	24,72	24,73	24,70	24,72	24,68	24,67	24,71	24,73	24,67	24,79	24,83	24,79	24,78	24,73	24,85	24,81	24,77	24,75	24,77	24,76	24,82	24,84	24,80	24,78	24,78	24,79	24,80	24,80	24,78	24,76	24,72	24,76	24,87	24,85	24,78	24,82	24,79	24,82	24,80	24,84	24,90	24,75	24,84	24,90	24,92	24,98	24,83	24,90	24,88	24,86	24,88	24,85	24,86	24,87	24,80	24,83	24,87	24,85	24,81	24,86	24,89	24,90	24,85	24,85	24,81	24,71	24,85	24,84	24,78	24,86	24,91	24,81	24,77	24,73	24,68	24,66	24,65	24,61	24,60	24,61	24,61	24,67	24,63	24,61	24,52	24,54	24,54	24,49	24,46	24,42	24,43	24,42	24,35	24,33	24,29	24,28	24,25	24,21	24,09	24,03	23,99	23,99	23,86	23,80	23,75	23,73	23,58	23,54	23,47	23,41	23,27	23,23	23,12	23,07	22,90	22,54	22,22	22,32	22,47	22,54	22,50	22,48	22,51	22,46	22,41	22,33	22,35	22,30	22,19	22,18	22,09	21,95	21,65	21,45	21,32	21,26	21,19	21,20	21,22	21,15	21,11	21,04	21,04	20,97	20,99	21,03	21,02	21,03	20,90	20,88	20,92	20,95	20,86	20,84	20,84	20,71	20,58	20,52	20,46	20,50	20,41	20,46	20,45	20,49	20,48	20,43	20,38	20,46	20,41	20,36	20,40	20,36	20,33	20,38	20,36	20,48	20,49	20,37	20,35	20,39	20,36	20,37	20,40	20,37	20,34	20,42	20,25	20,28	20,34	20,31	20,25	20,37	20,34	20,30	20,29	20,34	20,34	20,35	20,35	20,33	20,31	20,33	20,29	20,27	20,30	20,30	20,24	20,24	20,35	20,37	20,35	20,36	20,29	20,29	20,33	20,32	20,25	20,24	20,20	20,29	20,32	20,33	20,34	20,26	20,30	20,39	20,26	20,30	20,30	20,28	20,32	20,34	20,27	20,29	20,30	20,28	20,20	20,21	20,23	20,18	20,24	20,33	20,28	20,30	20,26	20,29	20,34	20,35	20,25	20,17	20,23	20,31	20,26	20,23	20,20	20,29	20,32	20,22	20,16	20,18	20,24	20,30	20,29	20,23	20,21	20,24	20,14	20,17	20,20	20,22	20,26	20,33	20,29	20,20	20,27	20,33	20,32	20,33	20,25	20,31	20,32	20,23	20,28	20,33	20,24	20,27	20,19	20,20	20,26	20,25	20,25	20,25	20,21	20,24	20,28	20,23	20,25	20,30	20,26	20,18	20,11	20,25	20,27	20,23	20,20	20,28	20,36	20,27	20,29	20,34	20,27	20,21	20,18	20,24	20,16	20,17	20,14	20,09	20,18	20,19	20,28	20,35	20,24	20,16	20,10	20,22	20,26	20,21	20,18	20,23	20,24	20,12	20,22	20,27	20,20	20,18	20,17	20,18	20,15	
20,33	20,26	20,22	20,26	20,36	20,25	20,28	20,25	20,29	20,35	20,24	20,25	20,30	20,34	20,30	20,34	20,38	20,29	20,33	20,41	20,33	20,21	20,28	20,32	20,36	20,31	20,25	20,24	20,28	20,29	20,25	20,35	20,40	20,40	20,36	20,34	20,34	20,30	20,26	20,26	20,26	20,33	20,34	20,22	20,29	20,40	20,35	20,24	20,30	20,28	20,29	20,23	20,36	20,30	20,27	20,32	20,42	20,38	20,36	20,28	20,23	20,24	20,26	20,39	20,32	20,42	20,41	20,33	20,48	20,48	20,47	20,41	20,35	20,34	20,39	20,34	20,35	20,51	20,41	20,29	20,33	20,32	20,28	20,38	20,45	20,31	20,37	20,35	20,31	20,38	20,38	20,34	20,38	20,44	20,38	20,38	20,38	20,33	20,32	20,33	20,36	20,37	20,41	20,49	20,50	20,46	20,39	20,42	20,46	20,43	20,44	20,50	20,46	20,51	20,49	20,39	20,37	20,36	20,40	20,47	20,50	20,46	20,45	20,42	20,40	20,44	20,38	20,36	20,40	20,39	20,39	20,45	20,46	20,44	20,50	20,52	20,44	20,42	20,47	20,45	20,39	20,51	20,57	20,45	20,51	20,47	20,43	20,44	20,40	20,44	20,44	20,47	20,50	20,52	20,55	20,58	20,55	20,53	20,67	20,91	21,04	21,16	21,22	21,32	21,34	21,29	21,30	21,36	21,35	21,50	21,58	21,73	21,79	21,88	22,05	22,06	22,01	21,97	21,92	21,86	21,78	21,61	21,49	21,38	21,35	21,33	21,41	21,69	21,98	22,09	22,05	22,03	22,01	22,21	22,31	22,40	22,49	22,46	22,53	22,47	22,63	22,83	22,83	22,83	22,82	22,63	22,50	22,34	22,45	22,46	22,51	22,51	22,56	22,57	22,63	22,64	22,76	22,76	22,73	22,67	22,39	22,30	22,59	23,08	23,23	23,32	23,41	23,49	23,55	23,62	23,71	23,77	23,74	23,78	23,85	23,98	23,91	23,97	24,15	24,15	24,18	24,20	24,25	24,27	24,30	24,34	24,33	24,29	24,36	24,46	24,49	24,39	24,44	24,50	24,60	24,60	24,63	24,63	24,60	24,56	24,62	24,66	24,65	24,71	24,61	24,68	24,65	24,63	24,75	24,78	24,79	24,75	24,71	24,72	24,80	24,78	24,76	24,74	24,78	24,76	24,72	24,85	24,88	24,79	24,81	24,81	24,81	24,81	24,75	24,81	24,82	24,79	24,80	24,86	24,89	24,94	24,94	24,84	24,88	24,90	24,83	24,86	24,92	24,87	24,79	24,81	24,86	24,81	24,77	24,83	24,89	24,92	24,82	24,83	24,83	24,86	24,89	24,90	24,87	24,85	24,84	24,78	24,88	24,90	24,90	24,91	24,85	24,91	24,91	24,91	24,90	24,90	24,90	24,92	24,91	24,87	24,90	24,87	24,92	24,94	24,94	24,96	24,89	24,88	25,00	25,01	25,01	24,91	24,92	25,03	24,92	24,96	24,93	24,89	24,89	24,88	24,91	25,01	25,00	24,91	24,88	24,93	24,93	24,85	24,88	24,88	24,82	24,87	24,84	24,80	24,83	24,90	24,83	24,79	24,84	24,77	24,75	24,73	24,68	24,73	24,71	24,64	24,70	24,79	24,78	24,62	24,62	24,59	24,53	24,54	24,50	24,46	24,42	24,43	24,42	24,36	24,31	24,35	24,20	24,07	24,08	24,03	23,98	23,95	23,91	23,90	23,83	23,69	23,54	23,51	23,44	23,41	23,31	23,24	23,04	22,65	22,36	22,38	22,58	22,68	22,62	22,56	22,52	22,52	22,45	22,48	22,39	22,38	22,33	22,28	22,26	22,19	22,04	21,72	21,53	21,47	21,37	21,26	21,35	21,34	21,27	21,20	21,19	21,18	21,24	21,12	21,10	21,09	21,10	21,05	21,02	20,96	21,04	20,91	20,82	20,81	20,75	20,66	20,57	20,48	20,44	20,35	20,38	20,47	20,45	20,49	20,38	20,40	20,50	20,45	20,30	20,34	20,33	20,34	20,39	20,41	20,39	20,44	20,42	20,34	20,31	20,24	20,35	20,43	20,40	20,36	20,34	20,23	20,28	20,35	20,32	20,29	20,35	20,38	20,34	20,32	20,33	20,33	20,36	20,37	20,37	20,34	20,35	20,29	20,32	20,33	20,37	20,28	20,27	20,32	20,32	20,37	20,34	20,26	20,27	20,31	20,38	20,36	20,36	20,30	20,23	20,29	20,25	20,35	20,32	20,31	20,31	20,32	20,22	20,26	20,30	20,24	20,28	20,29	20,28	20,25	20,30	20,30	20,18	20,25	20,32	20,26	20,30	20,28	20,18	20,28	20,34	20,29	20,27	20,22	20,26	20,29	20,22	20,31	20,30	20,23	20,24	20,25	20,25	20,10	20,15	20,27	20,31	20,24	20,14	20,24	20,24	20,17	20,18	20,25	20,22	20,23	20,30	20,28	20,16	20,22	20,31	20,34	20,26	20,21	20,25	20,29	20,21	20,26	20,28	20,24	20,23	20,22	20,18	20,24	20,26	20,18	20,24	20,17	20,18	20,21	20,22	20,25	20,25	20,19	20,16	20,14	20,18	20,29	20,34	20,25	20,19	20,26	20,21	20,25	20,33	20,26	20,26	20,20	20,24	20,23	20,24	20,16	20,11	20,21	20,24	20,27	20,43	20,28	20,19	20,14	20,17	20,29	20,15	20,12	20,21	20,17	20,09	20,27	20,23	20,15	20,19	20,21	20,23	20,24	
20,27	20,21	20,22	20,25	20,21	20,22	20,33	20,25	20,22	20,38	20,36	20,22	20,31	20,35	20,31	20,36	20,29	20,25	20,36	20,36	20,27	20,30	20,37	20,37	20,33	20,27	20,26	20,27	20,30	20,36	20,34	20,37	20,39	20,32	20,29	20,33	20,29	20,24	20,32	20,42	20,42	20,36	20,33	20,16	20,21	20,27	20,31	20,21	20,29	20,41	20,29	20,31	20,37	20,36	20,32	20,30	20,33	20,36	20,34	20,34	20,39	20,33	20,37	20,38	20,41	20,41	20,42	20,31	20,44	20,43	20,44	20,40	20,36	20,37	20,35	20,37	20,42	20,55	20,48	20,38	20,38	20,31	20,34	20,40	20,43	20,35	20,39	20,40	20,36	20,44	20,40	20,30	20,30	20,34	20,35	20,40	20,34	20,35	20,34	20,34	20,40	20,38	20,43	20,50	20,45	20,41	20,40	20,40	20,43	20,45	20,44	20,48	20,47	20,43	20,50	20,44	20,34	20,38	20,40	20,44	20,39	20,41	20,46	20,49	20,44	20,48	20,40	20,38	20,47	20,48	20,43	20,41	20,43	20,44	20,43	20,36	20,34	20,48	20,47	20,38	20,32	20,40	20,49	20,48	20,56	20,55	20,39	20,43	20,49	20,48	20,42	20,52	20,57	20,55	20,50	20,56	20,58	20,65	20,79	20,99	21,20	21,19	21,12	21,06	20,95	20,84	20,86	20,97	20,95	21,06	21,16	21,25	21,45	21,53	21,76	21,81	21,97	22,11	22,18	22,20	22,27	22,22	22,14	21,99	22,03	22,01	21,93	22,03	22,21	22,30	22,25	22,23	22,22	22,35	22,50	22,61	22,76	22,71	22,77	22,77	22,88	23,08	23,13	23,17	23,07	22,69	22,51	22,43	22,49	22,49	22,50	22,58	22,60	22,65	22,65	22,76	22,81	22,87	22,93	22,79	22,63	22,43	22,37	22,78	23,15	23,33	23,43	23,51	23,60	23,70	23,79	23,81	23,81	23,82	23,88	23,98	24,00	24,01	24,12	24,12	24,19	24,20	24,24	24,31	24,37	24,40	24,36	24,33	24,36	24,48	24,45	24,41	24,54	24,54	24,56	24,59	24,62	24,67	24,66	24,58	24,66	24,72	24,75	24,77	24,78	24,72	24,73	24,77	24,75	24,83	24,83	24,86	24,79	24,84	24,86	24,89	24,88	24,77	24,86	24,94	24,89	24,89	24,94	24,92	24,90	24,86	24,85	24,84	24,83	24,87	24,95	24,90	24,88	24,94	24,96	24,94	24,97	24,92	24,98	25,00	24,95	24,95	24,93	24,88	24,85	24,85	24,98	24,89	24,85	24,87	24,96	24,88	24,88	24,90	24,95	24,89	24,88	24,92	24,94	24,92	24,86	24,89	24,90	24,95	24,92	24,95	24,92	25,01	25,02	24,94	24,96	24,97	24,99	24,96	24,95	24,91	24,92	24,97	24,98	24,99	24,99	25,04	24,93	24,95	24,99	25,02	25,07	24,94	24,94	25,07	25,11	25,01	24,98	24,91	24,93	24,92	24,97	24,98	25,01	24,97	24,92	24,93	25,00	24,92	24,94	24,98	24,91	24,93	24,90	24,91	24,87	24,90	24,87	24,78	24,80	24,83	24,78	24,84	24,84	24,73	24,74	24,71	24,76	24,80	24,76	24,72	24,56	24,53	24,56	24,59	24,54	24,51	24,45	24,40	24,44	24,41	24,35	24,33	24,26	24,12	24,15	24,08	24,02	23,98	23,93	23,88	23,79	23,71	23,64	23,51	23,46	23,40	23,33	23,24	22,96	22,52	22,33	22,56	22,78	22,74	22,68	22,71	22,63	22,57	22,50	22,55	22,44	22,43	22,46	22,42	22,41	22,27	22,14	21,88	21,72	21,60	21,56	21,50	21,48	21,45	21,44	21,42	21,32	21,35	21,35	21,27	21,18	21,16	21,14	21,11	21,11	21,08	21,02	20,99	20,93	20,87	20,76	20,77	20,57	20,48	20,53	20,44	20,37	20,47	20,47	20,49	20,43	20,36	20,37	20,40	20,39	20,42	20,42	20,39	20,38	20,36	20,30	20,29	20,33	20,32	20,36	20,36	20,30	20,44	20,43	20,39	20,35	20,27	20,41	20,37	20,38	20,34	20,34	20,35	20,34	20,31	20,27	20,24	20,37	20,37	20,34	20,27	20,34	20,31	20,33	20,31	20,29	20,28	20,27	20,31	20,31	20,28	20,32	20,32	20,30	20,37	20,38	20,35	20,32	20,27	20,32	20,34	20,35	20,43	20,46	20,42	20,38	20,35	20,29	20,27	20,33	20,25	20,23	20,28	20,22	20,18	20,35	20,38	20,29	20,27	20,37	20,33	20,33	20,27	20,18	20,23	20,29	20,23	20,21	20,19	20,27	20,26	20,26	20,22	20,28	20,23	20,29	20,32	20,30	20,23	20,24	20,24	20,22	20,25	20,15	20,20	20,25	20,26	20,24	20,25	20,25	20,22	20,29	20,34	20,23	20,23	20,25	20,28	20,21	20,21	20,26	20,30	20,35	20,35	20,32	20,29	20,26	20,15	20,21	20,21	20,26	20,25	20,24	20,24	20,19	20,24	20,21	20,25	20,24	20,27	20,16	20,18	20,21	20,33	20,31	20,17	20,21	20,25	20,28	20,20	20,29	20,18	20,22	20,23	20,17	20,20	20,24	20,27	20,23	20,20	20,18	20,26	20,29	20,25	20,18	20,19	20,20	20,14	20,14	20,12	20,21	20,16	20,11	20,23	20,28	20,27	20,16	20,24	20,29	20,28	
20,27	20,21	20,24	20,21	20,22	20,21	20,28	20,28	20,24	20,30	20,32	20,21	20,24	20,36	20,32	20,33	20,33	20,22	20,32	20,28	20,21	20,32	20,36	20,41	20,36	20,26	20,28	20,28	20,29	20,36	20,35	20,35	20,40	20,28	20,26	20,26	20,20	20,22	20,36	20,29	20,32	20,32	20,30	20,25	20,27	20,26	20,28	20,24	20,34	20,42	20,33	20,34	20,36	20,31	20,32	20,27	20,29	20,34	20,28	20,41	20,40	20,33	20,39	20,42	20,29	20,27	20,30	20,42	20,43	20,33	20,35	20,32	20,35	20,40	20,33	20,33	20,37	20,40	20,36	20,40	20,39	20,39	20,29	20,33	20,37	20,36	20,46	20,52	20,40	20,39	20,38	20,34	20,36	20,36	20,38	20,38	20,38	20,28	20,34	20,37	20,36	20,38	20,38	20,42	20,41	20,38	20,31	20,34	20,43	20,43	20,40	20,41	20,44	20,39	20,44	20,46	20,41	20,45	20,51	20,43	20,36	20,43	20,52	20,50	20,41	20,44	20,51	20,47	20,50	20,50	20,41	20,40	20,37	20,38	20,39	20,29	20,28	20,47	20,50	20,47	20,36	20,35	20,41	20,43	20,50	20,54	20,47	20,43	20,53	20,59	20,48	20,45	20,44	20,50	20,57	20,57	20,59	20,74	20,99	21,09	21,16	21,06	20,88	20,64	20,56	20,55	20,57	20,74	20,78	20,80	20,79	20,82	20,92	20,99	21,09	21,24	21,35	21,60	21,80	21,97	22,12	22,17	22,26	22,33	22,37	22,49	22,46	22,47	22,42	22,45	22,49	22,42	22,41	22,55	22,73	22,85	22,93	22,92	22,96	23,01	23,14	23,32	23,34	23,31	23,22	22,87	22,57	22,44	22,44	22,54	22,53	22,58	22,61	22,60	22,66	22,79	22,86	22,87	22,98	22,95	22,77	22,68	22,37	22,44	22,87	23,23	23,34	23,52	23,63	23,73	23,75	23,79	23,81	23,82	23,87	23,97	24,05	24,08	24,11	24,13	24,09	24,14	24,24	24,30	24,36	24,39	24,42	24,50	24,43	24,49	24,52	24,44	24,63	24,66	24,65	24,59	24,58	24,70	24,76	24,72	24,69	24,79	24,80	24,78	24,88	24,85	24,77	24,79	24,79	24,79	24,87	24,92	24,90	24,89	24,97	24,99	24,93	24,88	24,93	24,93	24,95	24,92	24,91	25,00	25,05	24,95	24,93	24,93	24,93	24,95	24,96	25,01	24,93	24,92	25,01	25,00	25,03	25,00	25,07	25,02	24,92	24,92	24,88	24,86	24,88	24,87	24,97	24,95	24,94	24,96	24,97	24,92	24,87	24,94	24,96	24,94	24,98	25,00	25,00	24,92	24,85	24,98	25,01	25,05	25,03	24,97	24,96	25,00	25,07	25,02	24,99	24,99	24,99	24,93	24,94	24,98	25,00	25,03	24,97	24,96	25,03	25,03	24,95	24,97	25,03	24,99	24,98	24,94	24,94	25,01	25,09	25,11	25,00	24,96	24,99	25,01	24,98	25,00	24,99	25,02	25,01	25,06	25,03	24,94	24,97	25,04	24,98	24,96	24,90	24,90	24,83	24,90	24,92	24,90	24,87	24,85	24,85	24,85	24,86	24,80	24,74	24,76	24,79	24,78	24,76	24,71	24,59	24,47	24,52	24,50	24,51	24,51	24,47	24,50	24,48	24,42	24,40	24,41	24,31	24,22	24,19	24,11	24,02	24,02	23,99	23,94	23,87	23,73	23,62	23,46	23,47	23,38	23,29	23,21	22,82	22,49	22,50	22,68	22,82	22,78	22,70	22,70	22,70	22,56	22,56	22,60	22,59	22,46	22,43	22,46	22,40	22,37	22,24	22,09	21,95	21,83	21,84	21,78	21,70	21,64	21,61	21,54	21,47	21,45	21,45	21,32	21,32	21,29	21,19	21,13	21,19	21,12	21,07	21,00	20,98	20,97	20,91	20,75	20,62	20,49	20,52	20,52	20,49	20,52	20,51	20,46	20,45	20,39	20,39	20,42	20,39	20,45	20,46	20,40	20,42	20,37	20,32	20,39	20,34	20,34	20,33	20,38	20,35	20,38	20,39	20,39	20,39	20,35	20,40	20,37	20,34	20,30	20,35	20,34	20,27	20,32	20,35	20,26	20,31	20,34	20,34	20,33	20,34	20,34	20,31	20,26	20,26	20,29	20,31	20,32	20,29	20,31	20,35	20,36	20,37	20,44	20,42	20,33	20,31	20,24	20,37	20,48	20,50	20,54	20,49	20,46	20,41	20,32	20,35	20,28	20,25	20,23	20,28	20,25	20,25	20,24	20,37	20,31	20,25	20,32	20,34	20,28	20,34	20,31	20,24	20,25	20,22	20,21	20,28	20,18	20,24	20,23	20,28	20,19	20,30	20,31	20,32	20,40	20,34	20,22	20,22	20,32	20,26	20,31	20,30	20,26	20,14	20,28	20,31	20,25	20,20	20,22	20,39	20,35	20,22	20,24	20,32	20,25	20,25	20,22	20,34	20,29	20,29	20,29	20,25	20,23	20,18	20,20	20,28	20,26	20,26	20,29	20,26	20,26	20,26	20,26	20,25	20,26	20,27	20,22	20,30	20,28	20,29	20,26	20,24	20,17	20,22	20,22	20,28	20,26	20,35	20,34	20,29	20,29	20,28	20,25	20,23	20,23	20,21	20,27	20,16	20,20	20,24	20,19	20,16	20,18	20,26	20,19	20,19	20,26	20,23	20,24	20,21	20,28	20,21	20,26	20,20	20,20	20,29	20,26	
20,29	20,31	20,25	20,26	20,30	20,32	20,25	20,19	20,25	20,32	20,22	20,22	20,30	20,32	20,21	20,26	20,37	20,30	20,26	20,31	20,26	20,29	20,37	20,30	20,34	20,31	20,33	20,33	20,45	20,36	20,28	20,37	20,33	20,28	20,29	20,32	20,20	20,31	20,34	20,37	20,35	20,37	20,35	20,28	20,24	20,37	20,44	20,38	20,36	20,42	20,42	20,40	20,37	20,31	20,25	20,30	20,36	20,38	20,26	20,30	20,40	20,31	20,22	20,39	20,37	20,35	20,37	20,42	20,43	20,28	20,31	20,37	20,37	20,39	20,32	20,36	20,34	20,36	20,35	20,41	20,41	20,34	20,33	20,34	20,36	20,29	20,33	20,40	20,44	20,43	20,33	20,32	20,39	20,40	20,40	20,40	20,32	20,31	20,33	20,35	20,36	20,43	20,38	20,39	20,35	20,36	20,35	20,38	20,49	20,45	20,34	20,41	20,40	20,40	20,46	20,44	20,44	20,44	20,49	20,42	20,38	20,44	20,50	20,45	20,37	20,49	20,43	20,35	20,47	20,53	20,42	20,38	20,43	20,44	20,50	20,45	20,36	20,38	20,45	20,49	20,47	20,45	20,39	20,44	20,45	20,44	20,42	20,51	20,56	20,61	20,57	20,60	20,48	20,43	20,55	20,64	20,64	20,75	20,98	21,07	21,00	21,01	20,86	20,57	20,51	20,57	20,61	20,67	21,01	21,15	20,77	20,67	20,67	20,67	20,73	20,75	20,77	20,89	21,09	21,16	21,38	21,54	21,76	22,02	22,17	22,33	22,53	22,51	22,53	22,50	22,50	22,56	22,47	22,63	22,77	22,87	22,92	22,92	23,07	23,20	23,23	23,37	23,37	23,32	23,28	23,01	22,59	22,45	22,48	22,48	22,56	22,58	22,60	22,65	22,61	22,68	22,86	22,90	22,95	22,95	22,88	22,84	22,57	22,28	22,49	23,01	23,33	23,47	23,59	23,69	23,73	23,69	23,74	23,78	23,84	23,98	24,08	24,07	24,14	24,19	24,14	24,12	24,27	24,32	24,35	24,41	24,45	24,45	24,45	24,47	24,56	24,52	24,64	24,73	24,75	24,67	24,63	24,79	24,77	24,78	24,75	24,81	24,88	24,86	24,84	24,91	24,82	24,79	24,88	24,92	24,92	24,99	25,00	24,93	24,98	25,00	24,99	24,95	24,97	24,99	25,02	24,94	24,94	25,05	25,07	25,00	25,02	24,97	24,96	24,96	24,98	25,02	24,95	24,94	24,96	25,02	25,12	25,09	25,05	25,05	24,91	24,86	24,84	24,87	24,92	24,94	24,95	25,01	24,99	24,97	24,99	25,01	25,02	25,03	24,97	24,91	24,99	25,05	25,05	25,00	25,00	25,00	25,02	25,05	24,98	25,02	24,99	25,02	25,04	25,03	24,99	25,01	25,01	24,96	24,98	24,98	25,02	24,98	24,96	24,97	25,02	25,03	24,96	24,98	25,01	25,03	24,95	24,93	25,08	25,06	25,01	25,01	25,03	24,95	24,95	25,00	25,02	25,06	25,00	25,02	25,05	25,10	25,03	24,94	24,99	24,96	25,00	25,00	24,97	24,98	24,90	24,92	24,95	24,96	24,89	24,87	24,87	24,82	24,73	24,77	24,77	24,77	24,75	24,73	24,72	24,71	24,63	24,59	24,49	24,47	24,48	24,53	24,48	24,45	24,48	24,42	24,32	24,36	24,36	24,28	24,21	24,15	24,12	24,04	24,02	24,03	23,91	23,74	23,62	23,57	23,50	23,37	23,29	23,00	22,60	22,55	22,67	22,78	22,82	22,79	22,82	22,72	22,72	22,64	22,64	22,57	22,52	22,50	22,40	22,40	22,45	22,39	22,39	22,31	22,35	22,19	22,12	22,06	21,94	21,88	21,87	21,79	21,65	21,62	21,59	21,44	21,41	21,47	21,34	21,22	21,25	21,26	21,16	21,06	21,05	21,05	20,95	20,77	20,65	20,55	20,52	20,47	20,43	20,52	20,45	20,48	20,44	20,44	20,42	20,38	20,38	20,41	20,41	20,40	20,40	20,40	20,41	20,52	20,43	20,38	20,38	20,39	20,44	20,38	20,34	20,43	20,34	20,31	20,37	20,36	20,35	20,31	20,38	20,39	20,31	20,31	20,39	20,39	20,31	20,36	20,31	20,39	20,39	20,33	20,25	20,24	20,24	20,28	20,36	20,37	20,40	20,36	20,32	20,36	20,35	20,46	20,42	20,30	20,25	20,32	20,40	20,48	20,50	20,58	20,52	20,44	20,35	20,33	20,35	20,33	20,28	20,23	20,28	20,28	20,26	20,23	20,36	20,27	20,20	20,30	20,38	20,32	20,29	20,28	20,27	20,23	20,26	20,26	20,27	20,22	20,23	20,37	20,34	20,23	20,25	20,27	20,24	20,28	20,36	20,23	20,18	20,39	20,42	20,39	20,24	20,25	20,16	20,23	20,26	20,29	20,26	20,22	20,33	20,41	20,34	20,22	20,28	20,27	20,29	20,31	20,28	20,25	20,18	20,26	20,26	20,20	20,23	20,23	20,32	20,23	20,24	20,29	20,28	20,27	20,19	20,21	20,27	20,25	20,28	20,19	20,25	20,35	20,34	20,28	20,22	20,18	20,25	20,29	20,23	20,26	20,30	20,35	20,31	20,21	20,26	20,24	20,31	20,20	20,18	20,23	20,26	20,26	20,29	20,28	20,25	20,23	20,23	20,25	20,21	20,29	20,27	20,16	20,20	20,26	20,24	20,23	20,18	20,19	20,25	20,30	
20,20	20,18	20,24	20,30	20,28	20,33	20,30	20,22	20,29	20,34	20,35	20,22	20,28	20,26	20,23	20,34	20,36	20,31	20,25	20,31	20,36	20,33	20,40	20,39	20,34	20,27	20,26	20,27	20,43	20,34	20,27	20,32	20,39	20,31	20,28	20,39	20,31	20,31	20,34	20,34	20,35	20,32	20,26	20,23	20,25	20,33	20,34	20,39	20,38	20,27	20,37	20,36	20,37	20,43	20,31	20,23	20,42	20,39	20,31	20,31	20,35	20,35	20,27	20,41	20,37	20,28	20,40	20,38	20,40	20,30	20,40	20,39	20,37	20,44	20,34	20,29	20,36	20,41	20,45	20,40	20,41	20,37	20,32	20,35	20,39	20,32	20,28	20,28	20,34	20,49	20,37	20,30	20,32	20,39	20,42	20,40	20,29	20,36	20,41	20,43	20,42	20,41	20,41	20,35	20,44	20,34	20,35	20,41	20,50	20,46	20,42	20,41	20,43	20,46	20,54	20,48	20,37	20,39	20,40	20,43	20,35	20,36	20,43	20,39	20,31	20,42	20,43	20,30	20,39	20,45	20,43	20,37	20,38	20,47	20,49	20,44	20,37	20,35	20,42	20,47	20,47	20,50	20,47	20,48	20,51	20,41	20,40	20,47	20,51	20,59	20,54	20,63	20,67	20,66	20,77	20,78	20,82	20,80	20,84	20,90	20,79	20,86	20,81	20,62	20,54	20,52	20,58	20,64	21,04	21,95	20,95	20,59	20,61	20,59	20,65	20,61	20,59	20,67	20,75	20,81	20,85	20,92	21,09	21,30	21,51	21,73	22,00	22,16	22,23	22,38	22,37	22,42	22,48	22,52	22,67	22,78	22,89	22,87	22,91	23,03	23,11	23,13	23,16	23,17	23,10	22,96	22,59	22,41	22,41	22,49	22,59	22,62	22,62	22,61	22,58	22,68	22,82	22,82	22,92	22,96	22,98	23,01	22,84	22,50	22,27	22,69	23,19	23,41	23,49	23,60	23,71	23,72	23,73	23,83	23,85	23,98	24,03	23,99	24,14	24,18	24,12	24,08	24,20	24,31	24,37	24,40	24,44	24,42	24,36	24,46	24,57	24,49	24,55	24,67	24,76	24,71	24,64	24,78	24,77	24,78	24,73	24,79	24,86	24,91	24,82	24,86	24,81	24,79	24,95	25,02	25,03	25,02	24,99	24,93	25,00	25,02	24,98	24,96	24,98	24,95	24,98	24,95	24,93	25,01	25,06	25,09	25,03	25,01	25,04	25,05	25,01	24,97	24,99	24,97	25,01	24,99	25,11	25,08	25,09	25,03	24,94	24,88	24,92	25,00	25,00	24,97	24,95	24,93	25,04	25,02	25,10	25,11	25,07	25,10	25,01	24,97	25,04	25,08	25,02	25,05	25,02	25,02	24,96	25,01	24,96	24,90	24,93	25,00	25,01	25,05	25,08	25,04	25,05	25,03	24,99	24,89	25,00	24,99	24,94	24,97	25,00	25,04	24,99	25,01	25,04	25,00	24,94	24,86	25,01	25,07	24,99	24,99	24,99	25,02	24,92	24,94	25,05	25,02	24,99	25,05	25,08	25,05	25,00	24,98	24,96	24,93	24,94	24,99	24,99	25,00	24,93	24,89	24,88	24,90	24,85	24,90	24,94	24,81	24,73	24,72	24,74	24,78	24,79	24,73	24,60	24,59	24,57	24,55	24,52	24,49	24,52	24,53	24,48	24,44	24,43	24,39	24,24	24,28	24,32	24,29	24,31	24,22	24,15	24,04	23,96	23,93	23,87	23,72	23,67	23,64	23,59	23,39	23,17	22,71	22,44	22,70	22,87	22,89	22,84	22,72	22,84	22,74	22,73	22,66	22,68	22,61	22,51	22,47	22,48	22,48	22,49	22,48	22,50	22,52	22,59	22,61	22,47	22,39	22,31	22,20	22,09	21,97	21,91	21,87	21,80	21,68	21,62	21,56	21,53	21,37	21,38	21,42	21,33	21,18	21,17	21,15	20,98	20,81	20,65	20,59	20,56	20,44	20,45	20,48	20,40	20,45	20,48	20,44	20,40	20,42	20,36	20,40	20,37	20,35	20,33	20,37	20,37	20,47	20,45	20,32	20,35	20,41	20,42	20,42	20,35	20,43	20,39	20,32	20,42	20,41	20,42	20,39	20,37	20,34	20,34	20,32	20,34	20,39	20,37	20,31	20,29	20,32	20,37	20,32	20,22	20,22	20,29	20,32	20,37	20,38	20,38	20,41	20,33	20,34	20,36	20,38	20,51	20,52	20,51	20,40	20,43	20,47	20,49	20,44	20,48	20,43	20,34	20,28	20,30	20,25	20,25	20,26	20,36	20,39	20,33	20,26	20,28	20,26	20,21	20,25	20,41	20,37	20,27	20,30	20,33	20,26	20,21	20,27	20,28	20,28	20,33	20,34	20,35	20,23	20,27	20,27	20,23	20,30	20,32	20,31	20,33	20,32	20,38	20,39	20,25	20,27	20,28	20,33	20,28	20,28	20,24	20,32	20,30	20,34	20,31	20,31	20,22	20,25	20,32	20,33	20,26	20,20	20,13	20,21	20,25	20,21	20,22	20,23	20,27	20,24	20,24	20,24	20,17	20,36	20,28	20,20	20,21	20,26	20,28	20,21	20,13	20,22	20,28	20,23	20,14	20,17	20,21	20,30	20,26	20,21	20,31	20,25	20,25	20,22	20,25	20,25	20,24	20,26	20,21	20,18	20,22	20,31	20,31	20,25	20,22	20,26	20,25	20,22	20,24	20,18	20,19	20,18	20,17	20,21	20,26	20,24	20,25	20,22	20,23	20,26	
20,23	20,21	20,17	20,22	20,20	20,17	20,21	20,19	20,25	20,23	20,35	20,32	20,23	20,19	20,31	20,42	20,32	20,29	20,31	20,34	20,34	20,27	20,28	20,35	20,40	20,26	20,23	20,30	20,28	20,36	20,30	20,26	20,32	20,30	20,28	20,37	20,36	20,33	20,36	20,32	20,26	20,28	20,33	20,24	20,30	20,37	20,27	20,23	20,33	20,34	20,28	20,28	20,39	20,36	20,32	20,26	20,33	20,44	20,34	20,32	20,31	20,41	20,37	20,43	20,38	20,32	20,34	20,42	20,40	20,37	20,39	20,39	20,41	20,42	20,33	20,28	20,34	20,44	20,34	20,38	20,36	20,30	20,34	20,35	20,45	20,40	20,23	20,32	20,30	20,42	20,44	20,40	20,38	20,38	20,40	20,33	20,30	20,35	20,46	20,48	20,44	20,41	20,43	20,38	20,44	20,41	20,27	20,38	20,43	20,46	20,37	20,37	20,33	20,36	20,41	20,46	20,38	20,34	20,43	20,40	20,41	20,38	20,42	20,43	20,39	20,46	20,43	20,40	20,39	20,40	20,39	20,31	20,34	20,45	20,45	20,44	20,43	20,40	20,44	20,44	20,46	20,53	20,50	20,50	20,53	20,54	20,52	20,48	20,56	20,59	20,63	20,69	20,78	20,88	20,99	21,02	20,93	20,86	20,70	20,80	20,77	20,68	20,60	20,57	20,54	20,51	20,53	20,60	20,78	21,03	20,78	20,58	20,62	20,55	20,58	20,57	20,51	20,56	20,61	20,66	20,64	20,67	20,76	20,84	20,93	21,02	21,39	21,68	21,90	22,12	22,21	22,21	22,26	22,37	22,48	22,67	22,74	22,71	22,68	22,71	22,79	22,86	22,87	22,89	22,88	22,76	22,56	22,42	22,44	22,52	22,57	22,57	22,54	22,56	22,65	22,71	22,75	22,78	22,87	22,94	23,00	22,98	22,96	22,76	22,42	22,43	22,95	23,30	23,39	23,54	23,65	23,74	23,79	23,85	23,86	23,96	23,99	23,96	24,01	24,14	24,14	24,07	24,18	24,24	24,27	24,37	24,37	24,43	24,41	24,47	24,56	24,52	24,57	24,65	24,69	24,63	24,68	24,71	24,69	24,78	24,79	24,82	24,86	24,93	24,89	24,92	24,92	24,88	24,89	25,01	24,96	24,98	24,90	24,97	25,04	24,99	24,99	24,95	24,94	24,96	25,00	25,01	25,03	24,99	25,07	25,08	25,04	25,01	25,10	25,10	25,08	25,03	25,02	24,95	24,98	24,95	25,04	25,06	24,98	24,99	24,94	24,93	24,98	25,07	25,10	24,99	24,97	24,97	24,97	25,02	25,02	25,03	25,02	25,06	25,00	24,94	25,03	25,03	25,02	25,00	25,01	25,02	25,06	25,01	25,00	24,94	24,93	25,05	25,04	24,99	25,03	25,07	25,06	25,05	24,98	24,95	24,97	25,02	24,92	24,89	24,94	25,04	24,93	24,98	25,06	24,98	24,90	24,91	24,90	24,99	24,93	24,99	25,01	24,95	24,95	24,95	25,04	24,95	24,92	24,99	25,06	25,04	24,91	24,85	24,88	24,94	24,91	24,92	24,93	24,92	24,89	24,83	24,84	24,88	24,85	24,93	24,97	24,90	24,71	24,66	24,66	24,75	24,71	24,62	24,60	24,55	24,59	24,55	24,54	24,42	24,42	24,47	24,38	24,37	24,37	24,36	24,25	24,22	24,28	24,24	24,26	24,21	24,11	23,98	23,92	23,93	23,81	23,75	23,67	23,57	23,46	23,25	22,90	22,56	22,60	22,96	22,98	22,96	22,95	22,81	22,89	22,78	22,67	22,69	22,63	22,61	22,55	22,48	22,49	22,51	22,50	22,49	22,67	22,80	22,92	22,95	22,98	22,82	22,67	22,56	22,38	22,24	22,12	22,11	22,02	21,88	21,79	21,72	21,69	21,60	21,53	21,50	21,46	21,33	21,28	21,23	21,04	20,88	20,70	20,64	20,57	20,48	20,51	20,50	20,43	20,41	20,41	20,46	20,38	20,41	20,44	20,45	20,46	20,42	20,40	20,35	20,38	20,47	20,43	20,28	20,33	20,36	20,39	20,41	20,40	20,38	20,37	20,39	20,39	20,45	20,42	20,37	20,41	20,39	20,36	20,33	20,33	20,28	20,33	20,27	20,35	20,31	20,31	20,34	20,31	20,32	20,30	20,29	20,33	20,35	20,36	20,32	20,35	20,36	20,35	20,47	20,65	20,85	20,84	20,76	20,62	20,56	20,46	20,37	20,35	20,32	20,26	20,25	20,19	20,16	20,23	20,24	20,35	20,35	20,38	20,22	20,24	20,29	20,24	20,27	20,37	20,37	20,19	20,30	20,33	20,28	20,29	20,28	20,27	20,24	20,35	20,34	20,25	20,27	20,24	20,18	20,24	20,28	20,35	20,30	20,32	20,31	20,35	20,36	20,24	20,23	20,22	20,32	20,30	20,26	20,24	20,20	20,29	20,31	20,28	20,24	20,30	20,35	20,36	20,34	20,30	20,21	20,18	20,27	20,31	20,21	20,21	20,32	20,28	20,25	20,25	20,20	20,23	20,34	20,33	20,22	20,17	20,20	20,29	20,26	20,18	20,10	20,24	20,23	20,20	20,14	20,17	20,23	20,24	20,20	20,18	20,19	20,22	20,21	20,25	20,35	20,27	20,20	20,16	20,14	20,13	20,24	20,25	20,25	20,23	20,27	20,35	20,29	20,20	20,21	20,19	20,12	20,25	20,31	20,25	20,20	20,20	20,26	20,21	20,24	
20,27	20,18	20,15	20,20	20,21	20,21	20,27	20,17	20,21	20,30	20,30	20,29	20,23	20,21	20,26	20,34	20,18	20,25	20,36	20,30	20,25	20,26	20,19	20,26	20,36	20,30	20,24	20,24	20,31	20,39	20,39	20,34	20,29	20,28	20,24	20,30	20,32	20,38	20,38	20,39	20,33	20,30	20,35	20,33	20,30	20,34	20,31	20,32	20,35	20,32	20,28	20,28	20,32	20,34	20,35	20,36	20,31	20,34	20,31	20,27	20,31	20,30	20,33	20,43	20,37	20,33	20,30	20,37	20,39	20,31	20,33	20,41	20,42	20,39	20,31	20,31	20,35	20,44	20,35	20,27	20,28	20,31	20,35	20,30	20,33	20,35	20,26	20,30	20,28	20,38	20,45	20,35	20,33	20,32	20,34	20,39	20,37	20,39	20,51	20,47	20,41	20,37	20,32	20,38	20,42	20,38	20,30	20,39	20,48	20,44	20,43	20,40	20,30	20,36	20,43	20,43	20,37	20,39	20,40	20,50	20,49	20,44	20,40	20,41	20,43	20,48	20,44	20,43	20,38	20,46	20,45	20,40	20,40	20,49	20,44	20,40	20,40	20,45	20,45	20,44	20,47	20,51	20,48	20,55	20,60	20,67	20,67	20,66	20,74	20,80	20,81	20,83	20,94	21,03	21,06	21,04	20,88	20,77	20,64	20,65	20,71	20,65	20,64	20,67	20,59	20,51	20,53	20,48	20,54	20,61	20,53	20,52	20,51	20,47	20,51	20,60	20,56	20,59	20,53	20,56	20,57	20,58	20,63	20,67	20,75	20,85	21,00	21,40	21,67	21,83	21,94	22,08	22,12	22,19	22,30	22,41	22,45	22,50	22,45	22,51	22,53	22,57	22,65	22,70	22,71	22,65	22,60	22,52	22,46	22,50	22,57	22,63	22,56	22,55	22,59	22,69	22,74	22,81	22,88	22,90	22,96	23,03	22,98	22,93	22,70	22,49	22,66	23,17	23,39	23,52	23,57	23,59	23,72	23,74	23,81	23,93	23,99	23,92	23,94	24,06	24,12	24,12	24,12	24,18	24,22	24,21	24,28	24,39	24,44	24,51	24,56	24,51	24,55	24,62	24,60	24,62	24,67	24,70	24,68	24,80	24,77	24,80	24,84	24,93	24,95	24,94	24,87	24,90	24,92	24,92	24,91	24,94	24,96	24,93	25,00	24,96	24,92	24,84	24,94	25,01	24,98	24,93	24,96	25,00	25,00	25,01	24,98	25,04	25,10	25,11	25,03	25,04	25,00	24,95	24,99	24,99	25,02	25,03	24,96	24,97	24,93	24,96	24,98	25,03	25,02	24,99	25,02	25,01	24,92	24,99	24,99	24,93	24,96	24,99	24,97	24,95	24,93	24,96	25,06	24,97	25,01	25,01	25,01	24,97	24,94	24,98	24,99	24,94	24,96	25,01	24,99	24,92	25,03	25,05	24,95	25,02	25,04	24,99	24,95	24,97	25,01	25,09	24,97	24,99	25,03	24,98	24,90	24,93	24,95	24,97	24,90	24,90	24,94	24,95	24,91	24,95	24,96	24,91	24,88	24,90	25,00	24,99	24,81	24,81	24,86	24,88	24,83	24,82	24,87	24,82	24,84	24,87	24,86	24,89	24,86	24,80	24,79	24,81	24,72	24,66	24,59	24,62	24,66	24,67	24,68	24,59	24,54	24,47	24,46	24,40	24,40	24,44	24,38	24,29	24,30	24,38	24,27	24,23	24,21	24,19	24,14	24,08	24,01	23,97	23,97	23,95	23,81	23,76	23,68	23,55	23,38	23,09	22,73	22,62	22,87	23,06	23,03	22,98	22,96	22,88	22,86	22,81	22,67	22,68	22,67	22,55	22,49	22,46	22,44	22,46	22,44	22,51	22,76	23,03	23,28	23,28	23,36	23,28	23,11	22,87	22,76	22,66	22,42	22,28	22,25	22,15	22,01	21,91	21,82	21,77	21,74	21,70	21,58	21,42	21,39	21,35	21,16	20,97	20,75	20,63	20,52	20,46	20,49	20,51	20,45	20,47	20,40	20,39	20,40	20,35	20,39	20,41	20,47	20,41	20,42	20,36	20,33	20,47	20,51	20,43	20,37	20,36	20,29	20,32	20,39	20,38	20,36	20,36	20,31	20,32	20,36	20,32	20,42	20,32	20,32	20,37	20,25	20,22	20,31	20,36	20,38	20,38	20,38	20,36	20,32	20,27	20,36	20,31	20,31	20,29	20,32	20,38	20,36	20,40	20,44	20,72	20,97	21,01	20,89	20,81	20,68	20,56	20,43	20,40	20,31	20,32	20,27	20,18	20,10	20,06	20,22	20,29	20,29	20,25	20,32	20,27	20,29	20,37	20,31	20,29	20,27	20,29	20,26	20,29	20,35	20,27	20,30	20,27	20,30	20,27	20,30	20,32	20,23	20,31	20,22	20,16	20,23	20,23	20,30	20,26	20,27	20,30	20,34	20,29	20,19	20,24	20,20	20,25	20,26	20,22	20,19	20,18	20,28	20,29	20,24	20,26	20,30	20,34	20,28	20,26	20,31	20,31	20,20	20,29	20,31	20,22	20,17	20,24	20,25	20,17	20,25	20,21	20,24	20,26	20,20	20,28	20,26	20,26	20,27	20,26	20,23	20,17	20,20	20,27	20,27	20,20	20,20	20,26	20,27	20,21	20,20	20,15	20,26	20,29	20,24	20,26	20,25	20,30	20,20	20,18	20,15	20,29	20,23	20,20	20,20	20,19	20,24	20,35	20,26	20,22	20,27	20,15	20,26	20,40	20,26	20,17	20,14	20,21	20,22	20,19
[truncated: 1,444,217 more chars]
