# Supplementary material for: A novel phased-array thermography concept for non-destructive testing
Source: Sci Rep. 2025 Nov 7;15:39144. doi: 10.1038/s41598-025-26380-8 (PMC12594793; doi:10.1038/s41598-025-26380-8)
Supplement: Supplementary file 2 — Supplementary Information 2. [file 41598_2025_26380_MOESM2_ESM.zip › Supplementary_Data/2-Experimental/1-Composite_Plate/PAT_DT_1s_TUp_40s/Impact 2_0031_31.asc]

[Settings]
Version=3
ImageWidth=640
ImageHeight=480
ShotRange=15.00;35.00
CalibRange=-40.00;120.00
TempUnit=�C

[MeasDefs]
ID=Avg	Min	Max	Span	SDev
R1=23.91	20,44	26,41	5,97	1,20

[Data]
20,22	20,15	20,10	20,22	20,25	20,28	20,30	20,23	20,16	20,34	20,34	20,22	20,29	20,31	20,20	20,36	20,38	20,37	20,35	20,30	20,30	20,24	20,23	20,29	20,38	20,32	20,22	20,19	20,32	20,34	20,24	20,23	20,34	20,28	20,30	20,42	20,31	20,30	20,30	20,33	20,29	20,34	20,40	20,32	20,41	20,40	20,33	20,34	20,37	20,38	20,40	20,42	20,43	20,33	20,40	20,31	20,37	20,49	20,24	20,31	20,39	20,38	20,33	20,23	20,31	20,37	20,35	20,33	20,37	20,30	20,28	20,38	20,40	20,27	20,29	20,40	20,41	20,50	20,49	20,40	20,23	20,28	20,28	20,32	20,41	20,35	20,23	20,34	20,39	20,35	20,37	20,34	20,30	20,44	20,35	20,33	20,44	20,39	20,30	20,24	20,29	20,23	20,29	20,31	20,38	20,32	20,30	20,30	20,32	20,33	20,43	20,39	20,31	20,32	20,35	20,38	20,34	20,36	20,41	20,40	20,26	20,27	20,40	20,40	20,35	20,33	20,34	20,37	20,47	20,43	20,36	20,29	20,42	20,39	20,36	20,34	20,25	20,31	20,37	20,44	20,38	20,40	20,47	20,40	20,41	20,49	20,37	20,28	20,30	20,25	20,37	20,39	20,26	20,23	20,34	20,36	20,33	20,27	20,31	20,34	20,29	20,35	20,32	20,35	20,39	20,32	20,28	20,32	20,45	20,49	20,38	20,37	20,36	20,33	20,36	20,37	20,35	20,36	20,47	20,42	20,36	20,40	20,32	20,33	20,45	20,41	20,42	20,34	20,36	20,38	20,36	20,40	20,34	20,31	20,41	20,44	20,29	20,35	20,41	20,42	20,49	20,44	20,35	20,36	20,33	20,42	20,47	20,38	20,37	20,49	20,50	20,45	20,33	20,35	20,38	20,28	20,29	20,37	20,38	20,43	20,40	20,38	20,39	20,47	20,35	20,36	20,44	20,46	20,45	20,34	20,36	20,42	20,39	20,43	20,44	20,44	20,38	20,48	20,41	20,40	20,43	20,46	20,36	20,41	20,39	20,35	20,36	20,39	20,51	20,49	20,47	20,42	20,35	20,43	20,45	20,38	20,40	20,40	20,36	20,40	20,38	20,34	20,44	20,49	20,46	20,42	20,40	20,32	20,36	20,35	20,39	20,36	20,27	20,39	20,45	20,31	20,32	20,36	20,42	20,45	20,37	20,30	20,30	20,43	20,36	20,34	20,39	20,34	20,29	20,38	20,38	20,37	20,34	20,33	20,37	20,40	20,41	20,52	20,47	20,38	20,39	20,43	20,39	20,44	20,46	20,34	20,37	20,35	20,36	20,41	20,43	20,37	20,38	20,43	20,29	20,29	20,32	20,33	20,39	20,40	20,43	20,35	20,40	20,40	20,29	20,40	20,40	20,32	20,41	20,35	20,40	20,41	20,37	20,36	20,41	20,36	20,39	20,39	20,35	20,38	20,39	20,46	20,46	20,36	20,38	20,32	20,34	20,38	20,39	20,38	20,36	20,39	20,48	20,46	20,40	20,33	20,36	20,49	20,42	20,38	20,37	20,40	20,32	20,39	20,46	20,38	20,38	20,41	20,42	20,42	20,46	20,42	20,37	20,44	20,42	20,39	20,45	20,39	20,30	20,39	20,41	20,38	20,38	20,37	20,38	20,38	20,37	20,52	20,48	20,41	20,39	20,41	20,36	20,39	20,43	20,35	20,35	20,44	20,45	20,45	20,42	20,38	20,44	20,43	20,38	20,40	20,41	20,34	20,38	20,36	20,35	20,41	20,39	20,41	20,37	20,46	20,43	20,41	20,44	20,40	20,46	20,43	20,36	20,38	20,37	20,36	20,43	20,42	20,41	20,44	20,36	20,31	20,35	20,38	20,44	20,38	20,37	20,42	20,47	20,46	20,47	20,45	20,40	20,31	20,31	20,42	20,43	20,40	20,39	20,35	20,35	20,32	20,39	20,39	20,38	20,49	20,40	20,28	20,33	20,36	20,40	20,42	20,36	20,41	20,45	20,44	20,37	20,34	20,37	20,42	20,37	20,35	20,47	20,49	20,43	20,39	20,34	20,34	20,35	20,29	20,27	20,37	20,35	20,32	20,41	20,35	20,39	20,37	20,32	20,39	20,34	20,31	20,37	20,33	20,31	20,37	20,35	20,36	20,37	20,43	20,42	20,40	20,42	20,29	20,32	20,34	20,38	20,44	20,45	20,48	20,36	20,31	20,38	20,40	20,38	20,36	20,35	20,35	20,38	20,40	20,40	20,38	20,42	20,37	20,32	20,47	20,44	20,35	20,37	20,39	20,40	20,38	20,42	20,35	20,34	20,37	20,29	20,36	20,34	20,31	20,43	20,49	20,40	20,28	20,27	20,30	20,31	20,35	20,35	20,37	20,37	20,28	20,32	20,37	20,35	20,38	20,33	20,34	20,34	20,24	20,32	20,32	20,32	20,40	20,28	20,33	20,40	20,44	20,41	20,29	20,25	20,24	20,30	20,36	20,27	20,31	20,37	20,31	20,28	20,30	20,33	20,36	20,40	20,45	20,36	20,29	20,25	20,21	20,22	20,32	20,40	20,36	20,20	20,21	20,30	20,24	20,30	20,27	20,31	20,30	20,24	20,20	20,21	20,17	20,25	20,31	20,28	20,37	20,37	20,25	20,20	20,22	20,26	20,23	20,29	20,35	20,36	20,23	20,23	20,26	20,18	20,22	20,21	20,28	20,16	20,23	20,21	20,31	20,27	20,17	20,20	20,16	20,18	20,25	20,23	20,14	20,13	20,27	20,29	20,32	
20,21	20,20	20,07	20,20	20,30	20,34	20,33	20,30	20,24	20,37	20,35	20,25	20,28	20,40	20,31	20,29	20,32	20,31	20,39	20,31	20,33	20,30	20,26	20,25	20,41	20,36	20,32	20,36	20,35	20,40	20,34	20,33	20,26	20,33	20,28	20,37	20,37	20,27	20,24	20,27	20,24	20,28	20,31	20,32	20,34	20,29	20,29	20,35	20,45	20,45	20,36	20,37	20,41	20,38	20,41	20,44	20,47	20,40	20,37	20,35	20,40	20,29	20,29	20,29	20,30	20,34	20,33	20,32	20,37	20,27	20,18	20,31	20,37	20,37	20,30	20,36	20,37	20,43	20,40	20,40	20,30	20,29	20,28	20,25	20,35	20,36	20,32	20,33	20,38	20,37	20,43	20,34	20,34	20,43	20,48	20,44	20,44	20,42	20,42	20,35	20,40	20,29	20,30	20,37	20,30	20,28	20,35	20,35	20,35	20,37	20,42	20,37	20,34	20,32	20,44	20,45	20,40	20,41	20,49	20,45	20,31	20,27	20,35	20,39	20,35	20,37	20,46	20,47	20,37	20,38	20,37	20,35	20,36	20,33	20,36	20,28	20,25	20,24	20,36	20,37	20,36	20,39	20,35	20,38	20,38	20,39	20,42	20,31	20,29	20,40	20,39	20,38	20,30	20,28	20,34	20,42	20,31	20,28	20,36	20,38	20,33	20,33	20,28	20,35	20,40	20,38	20,33	20,47	20,51	20,50	20,39	20,31	20,40	20,38	20,37	20,39	20,39	20,36	20,44	20,44	20,41	20,44	20,38	20,33	20,42	20,46	20,40	20,40	20,41	20,43	20,37	20,49	20,39	20,33	20,39	20,41	20,38	20,37	20,44	20,40	20,48	20,47	20,43	20,40	20,44	20,41	20,40	20,35	20,35	20,43	20,43	20,51	20,40	20,33	20,32	20,35	20,37	20,38	20,38	20,38	20,35	20,44	20,39	20,44	20,43	20,34	20,41	20,48	20,45	20,35	20,30	20,42	20,39	20,42	20,38	20,45	20,44	20,50	20,45	20,47	20,45	20,44	20,39	20,36	20,43	20,32	20,35	20,44	20,51	20,48	20,39	20,38	20,41	20,41	20,43	20,40	20,38	20,46	20,48	20,39	20,27	20,36	20,41	20,49	20,47	20,40	20,37	20,35	20,43	20,44	20,39	20,33	20,37	20,46	20,42	20,30	20,28	20,35	20,49	20,45	20,41	20,41	20,36	20,39	20,41	20,30	20,36	20,34	20,31	20,37	20,35	20,30	20,40	20,31	20,30	20,43	20,42	20,47	20,45	20,48	20,46	20,34	20,36	20,40	20,36	20,30	20,34	20,39	20,37	20,27	20,39	20,38	20,40	20,51	20,30	20,30	20,40	20,40	20,47	20,39	20,38	20,39	20,33	20,36	20,35	20,38	20,40	20,31	20,38	20,38	20,37	20,40	20,33	20,34	20,34	20,38	20,43	20,41	20,40	20,42	20,44	20,42	20,41	20,40	20,38	20,38	20,35	20,41	20,37	20,42	20,43	20,40	20,40	20,44	20,44	20,37	20,41	20,53	20,48	20,48	20,44	20,41	20,37	20,35	20,40	20,37	20,41	20,48	20,36	20,41	20,43	20,45	20,48	20,48	20,39	20,41	20,46	20,39	20,36	20,42	20,43	20,45	20,42	20,32	20,36	20,40	20,35	20,41	20,36	20,31	20,33	20,41	20,38	20,32	20,37	20,33	20,39	20,48	20,43	20,45	20,46	20,39	20,38	20,40	20,37	20,37	20,47	20,35	20,39	20,38	20,35	20,41	20,44	20,42	20,42	20,43	20,41	20,35	20,33	20,33	20,39	20,37	20,35	20,40	20,37	20,43	20,51	20,43	20,47	20,42	20,40	20,34	20,44	20,42	20,52	20,41	20,39	20,37	20,34	20,43	20,47	20,45	20,33	20,28	20,32	20,36	20,43	20,43	20,40	20,44	20,34	20,34	20,40	20,39	20,35	20,38	20,43	20,37	20,32	20,41	20,49	20,46	20,42	20,46	20,44	20,44	20,34	20,35	20,39	20,36	20,31	20,32	20,37	20,40	20,36	20,34	20,29	20,26	20,30	20,26	20,28	20,42	20,32	20,35	20,38	20,29	20,38	20,45	20,31	20,32	20,31	20,22	20,37	20,41	20,31	20,31	20,32	20,40	20,38	20,39	20,43	20,37	20,38	20,32	20,34	20,35	20,33	20,39	20,39	20,48	20,32	20,31	20,39	20,35	20,26	20,32	20,34	20,36	20,43	20,39	20,38	20,40	20,41	20,38	20,33	20,36	20,37	20,36	20,39	20,38	20,35	20,38	20,44	20,36	20,35	20,40	20,35	20,33	20,41	20,33	20,32	20,41	20,40	20,24	20,28	20,32	20,31	20,33	20,32	20,31	20,39	20,34	20,30	20,44	20,33	20,30	20,31	20,28	20,37	20,22	20,23	20,30	20,35	20,39	20,30	20,22	20,41	20,46	20,35	20,27	20,23	20,19	20,21	20,33	20,28	20,27	20,31	20,28	20,32	20,29	20,35	20,35	20,41	20,46	20,38	20,32	20,29	20,27	20,25	20,30	20,46	20,37	20,25	20,30	20,29	20,27	20,26	20,22	20,28	20,28	20,24	20,21	20,23	20,21	20,23	20,29	20,29	20,35	20,40	20,27	20,24	20,11	20,22	20,24	20,34	20,33	20,24	20,28	20,35	20,28	20,21	20,25	20,18	20,22	20,19	20,25	20,24	20,35	20,30	20,23	20,22	20,20	20,20	20,29	20,23	20,21	20,17	20,16	20,21	20,33	
20,24	20,19	20,10	20,18	20,35	20,29	20,36	20,25	20,24	20,32	20,29	20,13	20,20	20,28	20,33	20,24	20,28	20,34	20,36	20,44	20,25	20,29	20,40	20,37	20,39	20,36	20,30	20,29	20,26	20,28	20,26	20,34	20,29	20,27	20,28	20,25	20,26	20,21	20,28	20,34	20,40	20,26	20,31	20,27	20,35	20,32	20,25	20,35	20,46	20,41	20,33	20,34	20,42	20,36	20,39	20,37	20,46	20,40	20,37	20,41	20,33	20,28	20,30	20,26	20,25	20,19	20,22	20,29	20,37	20,29	20,30	20,26	20,35	20,38	20,33	20,30	20,34	20,37	20,27	20,25	20,26	20,28	20,25	20,22	20,33	20,33	20,34	20,37	20,31	20,38	20,40	20,36	20,34	20,37	20,43	20,40	20,39	20,41	20,38	20,37	20,43	20,38	20,37	20,40	20,31	20,31	20,38	20,38	20,43	20,44	20,36	20,29	20,37	20,41	20,49	20,46	20,40	20,32	20,42	20,49	20,36	20,34	20,34	20,39	20,45	20,37	20,45	20,49	20,41	20,38	20,34	20,35	20,36	20,24	20,29	20,26	20,20	20,25	20,34	20,37	20,28	20,39	20,30	20,32	20,38	20,33	20,38	20,39	20,32	20,49	20,48	20,33	20,36	20,32	20,33	20,43	20,34	20,31	20,31	20,44	20,37	20,37	20,26	20,28	20,29	20,27	20,39	20,44	20,48	20,42	20,36	20,34	20,36	20,37	20,31	20,39	20,31	20,36	20,36	20,38	20,36	20,35	20,36	20,34	20,42	20,44	20,47	20,43	20,39	20,41	20,33	20,39	20,37	20,33	20,35	20,38	20,38	20,36	20,35	20,39	20,35	20,39	20,44	20,45	20,42	20,40	20,38	20,36	20,30	20,39	20,43	20,39	20,38	20,36	20,34	20,35	20,44	20,39	20,39	20,37	20,38	20,43	20,42	20,46	20,52	20,42	20,33	20,44	20,40	20,36	20,34	20,37	20,42	20,39	20,37	20,37	20,41	20,40	20,41	20,45	20,46	20,39	20,39	20,43	20,43	20,32	20,32	20,46	20,47	20,53	20,53	20,41	20,42	20,49	20,39	20,36	20,33	20,41	20,47	20,35	20,27	20,32	20,44	20,47	20,48	20,38	20,36	20,39	20,47	20,38	20,47	20,44	20,32	20,37	20,40	20,38	20,37	20,39	20,42	20,43	20,40	20,41	20,36	20,42	20,52	20,44	20,44	20,39	20,36	20,43	20,41	20,35	20,35	20,34	20,31	20,43	20,44	20,42	20,39	20,38	20,40	20,38	20,39	20,46	20,43	20,29	20,31	20,42	20,46	20,34	20,34	20,44	20,31	20,42	20,42	20,36	20,45	20,45	20,42	20,32	20,33	20,43	20,37	20,32	20,38	20,39	20,37	20,32	20,39	20,33	20,32	20,35	20,33	20,36	20,33	20,42	20,47	20,47	20,40	20,35	20,35	20,41	20,46	20,44	20,44	20,37	20,33	20,28	20,37	20,41	20,42	20,38	20,36	20,37	20,38	20,36	20,42	20,49	20,45	20,40	20,43	20,47	20,36	20,35	20,45	20,41	20,40	20,45	20,37	20,40	20,44	20,49	20,47	20,39	20,38	20,35	20,37	20,40	20,41	20,42	20,40	20,39	20,45	20,42	20,34	20,41	20,36	20,35	20,29	20,35	20,39	20,39	20,38	20,33	20,41	20,38	20,46	20,54	20,51	20,44	20,41	20,35	20,36	20,37	20,42	20,45	20,37	20,33	20,38	20,39	20,42	20,33	20,37	20,44	20,41	20,45	20,38	20,35	20,33	20,33	20,36	20,27	20,37	20,33	20,38	20,43	20,49	20,40	20,40	20,47	20,37	20,41	20,48	20,46	20,42	20,39	20,34	20,35	20,36	20,35	20,44	20,47	20,37	20,31	20,31	20,27	20,36	20,44	20,38	20,37	20,37	20,34	20,38	20,49	20,47	20,42	20,36	20,46	20,44	20,42	20,44	20,43	20,41	20,43	20,47	20,38	20,37	20,35	20,41	20,38	20,32	20,32	20,37	20,33	20,35	20,34	20,33	20,34	20,39	20,39	20,33	20,40	20,39	20,35	20,42	20,35	20,36	20,37	20,39	20,33	20,26	20,25	20,35	20,42	20,34	20,30	20,40	20,41	20,36	20,33	20,34	20,35	20,42	20,35	20,36	20,37	20,33	20,35	20,29	20,37	20,36	20,37	20,42	20,36	20,32	20,28	20,35	20,36	20,36	20,43	20,38	20,43	20,44	20,39	20,28	20,34	20,29	20,43	20,39	20,45	20,31	20,33	20,44	20,37	20,37	20,34	20,28	20,37	20,38	20,36	20,28	20,31	20,33	20,38	20,31	20,33	20,32	20,36	20,38	20,42	20,32	20,29	20,29	20,37	20,33	20,31	20,35	20,33	20,36	20,28	20,15	20,27	20,29	20,37	20,39	20,27	20,29	20,36	20,31	20,26	20,32	20,23	20,36	20,39	20,27	20,24	20,30	20,33	20,36	20,33	20,39	20,38	20,31	20,37	20,37	20,35	20,33	20,38	20,38	20,34	20,37	20,35	20,23	20,30	20,28	20,25	20,29	20,18	20,30	20,24	20,17	20,26	20,27	20,26	20,26	20,32	20,33	20,28	20,30	20,25	20,27	20,22	20,25	20,24	20,28	20,28	20,19	20,35	20,37	20,27	20,32	20,26	20,16	20,19	20,23	20,34	20,23	20,21	20,26	20,23	20,30	20,16	20,16	20,26	20,30	20,23	20,24	20,23	20,22	20,28	
20,24	20,19	20,22	20,18	20,23	20,22	20,26	20,22	20,23	20,33	20,27	20,20	20,17	20,23	20,30	20,39	20,34	20,41	20,40	20,35	20,17	20,21	20,33	20,25	20,30	20,32	20,26	20,23	20,27	20,29	20,32	20,31	20,28	20,18	20,28	20,30	20,27	20,27	20,30	20,46	20,37	20,26	20,30	20,30	20,30	20,32	20,32	20,40	20,42	20,41	20,27	20,35	20,35	20,34	20,38	20,38	20,32	20,37	20,35	20,29	20,31	20,31	20,34	20,33	20,26	20,29	20,26	20,28	20,39	20,26	20,32	20,36	20,35	20,40	20,37	20,34	20,30	20,45	20,29	20,24	20,30	20,26	20,23	20,25	20,32	20,31	20,30	20,35	20,22	20,32	20,37	20,33	20,36	20,35	20,37	20,30	20,29	20,32	20,24	20,25	20,32	20,30	20,27	20,37	20,33	20,33	20,37	20,40	20,39	20,35	20,35	20,34	20,30	20,32	20,41	20,44	20,33	20,26	20,37	20,44	20,36	20,39	20,44	20,34	20,35	20,36	20,35	20,39	20,34	20,40	20,45	20,37	20,33	20,26	20,24	20,22	20,15	20,33	20,38	20,36	20,32	20,29	20,25	20,29	20,40	20,42	20,38	20,38	20,33	20,30	20,37	20,35	20,34	20,36	20,41	20,42	20,33	20,35	20,33	20,34	20,37	20,36	20,38	20,32	20,28	20,27	20,30	20,36	20,35	20,34	20,33	20,37	20,32	20,33	20,35	20,38	20,32	20,32	20,39	20,35	20,31	20,29	20,33	20,37	20,38	20,35	20,36	20,42	20,38	20,38	20,32	20,35	20,41	20,42	20,49	20,44	20,39	20,33	20,29	20,36	20,39	20,43	20,38	20,45	20,46	20,37	20,41	20,37	20,38	20,47	20,41	20,32	20,28	20,33	20,41	20,39	20,46	20,38	20,42	20,41	20,43	20,37	20,45	20,37	20,43	20,42	20,36	20,42	20,37	20,38	20,43	20,40	20,46	20,50	20,44	20,42	20,38	20,39	20,38	20,38	20,34	20,42	20,32	20,42	20,45	20,36	20,35	20,40	20,36	20,39	20,52	20,44	20,43	20,51	20,41	20,35	20,34	20,37	20,44	20,42	20,35	20,39	20,50	20,46	20,43	20,42	20,39	20,34	20,41	20,42	20,41	20,46	20,35	20,28	20,38	20,42	20,42	20,40	20,41	20,42	20,38	20,44	20,39	20,44	20,46	20,46	20,45	20,39	20,39	20,37	20,40	20,44	20,39	20,36	20,34	20,38	20,50	20,44	20,40	20,42	20,42	20,33	20,45	20,44	20,46	20,34	20,34	20,42	20,48	20,44	20,44	20,44	20,39	20,36	20,44	20,35	20,35	20,42	20,46	20,38	20,31	20,37	20,35	20,39	20,37	20,41	20,35	20,38	20,44	20,30	20,25	20,33	20,40	20,34	20,42	20,47	20,47	20,47	20,43	20,40	20,40	20,43	20,46	20,42	20,44	20,46	20,36	20,36	20,39	20,41	20,35	20,43	20,51	20,37	20,33	20,35	20,38	20,46	20,45	20,44	20,37	20,46	20,41	20,37	20,44	20,46	20,42	20,47	20,44	20,49	20,51	20,43	20,44	20,34	20,32	20,37	20,37	20,37	20,45	20,38	20,35	20,36	20,43	20,46	20,38	20,40	20,31	20,37	20,31	20,34	20,42	20,40	20,38	20,40	20,42	20,39	20,43	20,47	20,45	20,47	20,42	20,39	20,44	20,48	20,40	20,39	20,40	20,33	20,34	20,43	20,46	20,32	20,35	20,38	20,34	20,38	20,40	20,41	20,34	20,35	20,40	20,34	20,39	20,41	20,43	20,43	20,46	20,42	20,36	20,45	20,45	20,45	20,42	20,38	20,37	20,32	20,28	20,31	20,45	20,45	20,35	20,44	20,42	20,36	20,32	20,30	20,43	20,45	20,39	20,32	20,36	20,34	20,33	20,39	20,44	20,42	20,41	20,38	20,42	20,42	20,48	20,42	20,33	20,35	20,44	20,40	20,29	20,43	20,44	20,35	20,38	20,37	20,36	20,39	20,38	20,34	20,29	20,38	20,37	20,36	20,24	20,32	20,40	20,37	20,37	20,46	20,52	20,41	20,42	20,41	20,28	20,34	20,40	20,39	20,31	20,25	20,44	20,35	20,26	20,35	20,35	20,34	20,42	20,32	20,28	20,38	20,42	20,44	20,34	20,36	20,31	20,33	20,43	20,37	20,39	20,30	20,24	20,35	20,34	20,33	20,39	20,35	20,41	20,38	20,34	20,34	20,34	20,40	20,42	20,37	20,35	20,28	20,36	20,32	20,33	20,35	20,30	20,31	20,34	20,34	20,31	20,37	20,32	20,37	20,37	20,28	20,31	20,39	20,38	20,39	20,38	20,30	20,23	20,28	20,27	20,36	20,46	20,44	20,37	20,24	20,23	20,36	20,35	20,42	20,32	20,29	20,30	20,38	20,30	20,27	20,24	20,23	20,28	20,45	20,28	20,25	20,21	20,19	20,31	20,33	20,29	20,31	20,36	20,33	20,33	20,26	20,30	20,36	20,32	20,29	20,27	20,34	20,33	20,33	20,34	20,30	20,30	20,32	20,35	20,31	20,18	20,23	20,30	20,23	20,25	20,36	20,28	20,28	20,20	20,25	20,30	20,19	20,18	20,30	20,38	20,34	20,19	20,33	20,34	20,34	20,30	20,31	20,24	20,21	20,24	20,30	20,23	20,14	20,16	20,12	20,19	20,24	20,18	20,25	20,27	20,25	20,11	20,22	20,29	20,30	
20,22	20,18	20,28	20,27	20,27	20,20	20,16	20,16	20,22	20,24	20,21	20,15	20,21	20,29	20,22	20,27	20,29	20,33	20,35	20,26	20,18	20,16	20,22	20,19	20,16	20,30	20,23	20,23	20,36	20,37	20,45	20,41	20,31	20,21	20,24	20,26	20,29	20,39	20,36	20,36	20,29	20,19	20,36	20,33	20,21	20,27	20,30	20,46	20,48	20,48	20,46	20,37	20,32	20,30	20,34	20,31	20,26	20,30	20,35	20,34	20,29	20,29	20,40	20,36	20,34	20,37	20,31	20,31	20,39	20,29	20,29	20,32	20,30	20,46	20,42	20,32	20,22	20,33	20,32	20,32	20,30	20,30	20,33	20,28	20,32	20,27	20,21	20,38	20,43	20,27	20,33	20,30	20,32	20,34	20,35	20,42	20,41	20,31	20,28	20,27	20,36	20,26	20,27	20,35	20,34	20,36	20,36	20,43	20,46	20,34	20,30	20,35	20,36	20,35	20,42	20,44	20,38	20,37	20,38	20,39	20,34	20,38	20,38	20,33	20,28	20,35	20,37	20,35	20,35	20,32	20,35	20,35	20,27	20,32	20,38	20,24	20,25	20,33	20,35	20,40	20,33	20,27	20,25	20,29	20,39	20,38	20,38	20,30	20,22	20,30	20,31	20,33	20,20	20,37	20,35	20,39	20,37	20,36	20,36	20,28	20,30	20,36	20,37	20,38	20,31	20,28	20,30	20,38	20,38	20,29	20,32	20,42	20,35	20,38	20,37	20,40	20,41	20,39	20,40	20,31	20,29	20,29	20,40	20,40	20,39	20,38	20,35	20,35	20,30	20,35	20,38	20,35	20,37	20,42	20,45	20,50	20,40	20,40	20,37	20,39	20,40	20,41	20,43	20,35	20,40	20,40	20,46	20,39	20,37	20,43	20,42	20,42	20,31	20,38	20,41	20,39	20,44	20,42	20,39	20,40	20,40	20,39	20,39	20,43	20,42	20,40	20,38	20,42	20,38	20,44	20,48	20,45	20,38	20,44	20,45	20,46	20,45	20,46	20,42	20,36	20,31	20,36	20,30	20,39	20,41	20,43	20,33	20,36	20,35	20,42	20,48	20,40	20,42	20,47	20,43	20,35	20,34	20,42	20,40	20,45	20,37	20,34	20,41	20,52	20,37	20,44	20,41	20,30	20,37	20,47	20,41	20,40	20,39	20,35	20,43	20,38	20,38	20,42	20,35	20,42	20,45	20,40	20,41	20,45	20,52	20,44	20,35	20,38	20,39	20,41	20,38	20,36	20,42	20,36	20,41	20,37	20,45	20,46	20,42	20,41	20,40	20,35	20,38	20,40	20,43	20,38	20,40	20,43	20,43	20,43	20,45	20,46	20,41	20,38	20,32	20,31	20,35	20,43	20,46	20,40	20,35	20,44	20,45	20,37	20,40	20,37	20,43	20,42	20,40	20,34	20,38	20,47	20,54	20,41	20,39	20,46	20,50	20,42	20,43	20,41	20,41	20,49	20,50	20,37	20,43	20,44	20,44	20,43	20,42	20,38	20,39	20,45	20,53	20,47	20,36	20,30	20,40	20,44	20,46	20,43	20,42	20,42	20,39	20,37	20,45	20,47	20,45	20,46	20,41	20,46	20,50	20,48	20,47	20,45	20,40	20,41	20,41	20,44	20,39	20,32	20,36	20,35	20,41	20,43	20,47	20,40	20,34	20,35	20,39	20,42	20,38	20,31	20,39	20,40	20,42	20,34	20,36	20,43	20,42	20,41	20,37	20,44	20,42	20,50	20,47	20,44	20,44	20,43	20,42	20,43	20,45	20,39	20,38	20,46	20,38	20,39	20,46	20,49	20,51	20,34	20,41	20,42	20,39	20,46	20,39	20,43	20,41	20,38	20,37	20,40	20,41	20,36	20,41	20,34	20,40	20,35	20,30	20,31	20,37	20,49	20,41	20,38	20,39	20,35	20,30	20,35	20,47	20,48	20,33	20,37	20,44	20,35	20,36	20,34	20,32	20,35	20,37	20,41	20,43	20,38	20,51	20,56	20,47	20,35	20,34	20,43	20,31	20,40	20,47	20,39	20,35	20,42	20,36	20,39	20,44	20,37	20,30	20,40	20,44	20,37	20,35	20,39	20,43	20,33	20,32	20,42	20,48	20,38	20,37	20,39	20,31	20,35	20,39	20,37	20,33	20,27	20,32	20,28	20,32	20,38	20,47	20,38	20,35	20,29	20,33	20,41	20,41	20,43	20,39	20,36	20,36	20,34	20,32	20,33	20,40	20,43	20,34	20,31	20,40	20,34	20,36	20,30	20,35	20,46	20,34	20,37	20,40	20,40	20,40	20,38	20,34	20,30	20,33	20,33	20,35	20,38	20,38	20,32	20,34	20,42	20,42	20,39	20,39	20,31	20,34	20,25	20,29	20,36	20,33	20,37	20,38	20,33	20,30	20,32	20,32	20,30	20,39	20,41	20,41	20,25	20,20	20,41	20,44	20,40	20,34	20,28	20,37	20,36	20,26	20,24	20,30	20,33	20,36	20,39	20,39	20,40	20,38	20,31	20,36	20,34	20,33	20,29	20,26	20,32	20,32	20,24	20,25	20,29	20,23	20,13	20,23	20,30	20,28	20,34	20,32	20,37	20,33	20,31	20,36	20,25	20,30	20,25	20,24	20,25	20,24	20,28	20,27	20,29	20,23	20,26	20,33	20,20	20,19	20,28	20,45	20,32	20,22	20,25	20,22	20,24	20,32	20,29	20,35	20,24	20,32	20,27	20,24	20,23	20,25	20,14	20,12	20,25	20,23	20,20	20,24	20,30	20,26	20,28	20,29	20,34	
20,25	20,29	20,29	20,18	20,22	20,23	20,29	20,20	20,22	20,26	20,27	20,26	20,29	20,32	20,31	20,36	20,19	20,29	20,29	20,22	20,19	20,21	20,23	20,28	20,29	20,33	20,32	20,30	20,48	20,40	20,38	20,36	20,30	20,22	20,32	20,35	20,33	20,34	20,31	20,31	20,27	20,26	20,33	20,30	20,30	20,29	20,28	20,27	20,33	20,42	20,35	20,38	20,24	20,32	20,38	20,33	20,30	20,25	20,24	20,31	20,31	20,27	20,34	20,31	20,26	20,30	20,28	20,29	20,45	20,33	20,32	20,41	20,35	20,35	20,34	20,34	20,30	20,32	20,34	20,32	20,27	20,30	20,32	20,28	20,29	20,34	20,25	20,27	20,31	20,28	20,25	20,24	20,33	20,39	20,44	20,43	20,40	20,33	20,27	20,39	20,34	20,38	20,35	20,37	20,41	20,41	20,36	20,36	20,39	20,43	20,43	20,32	20,31	20,40	20,40	20,47	20,42	20,42	20,42	20,38	20,40	20,36	20,41	20,47	20,40	20,44	20,43	20,36	20,34	20,37	20,26	20,39	20,36	20,32	20,32	20,29	20,27	20,27	20,24	20,33	20,27	20,32	20,25	20,23	20,31	20,32	20,36	20,36	20,22	20,37	20,38	20,35	20,27	20,37	20,45	20,43	20,44	20,45	20,37	20,28	20,27	20,36	20,39	20,34	20,33	20,31	20,30	20,39	20,50	20,43	20,32	20,40	20,27	20,40	20,44	20,38	20,38	20,44	20,35	20,36	20,33	20,32	20,34	20,35	20,41	20,33	20,24	20,35	20,31	20,40	20,37	20,40	20,41	20,33	20,42	20,47	20,44	20,42	20,51	20,42	20,40	20,43	20,41	20,34	20,34	20,35	20,43	20,39	20,33	20,44	20,45	20,48	20,41	20,39	20,51	20,42	20,41	20,49	20,42	20,40	20,43	20,47	20,38	20,46	20,57	20,52	20,49	20,51	20,43	20,46	20,49	20,38	20,38	20,41	20,38	20,42	20,54	20,48	20,46	20,38	20,37	20,38	20,38	20,51	20,44	20,42	20,40	20,39	20,40	20,43	20,55	20,37	20,46	20,47	20,42	20,43	20,45	20,46	20,44	20,45	20,39	20,30	20,38	20,49	20,42	20,39	20,41	20,38	20,44	20,43	20,36	20,31	20,36	20,37	20,45	20,43	20,36	20,41	20,38	20,45	20,47	20,38	20,33	20,39	20,48	20,49	20,35	20,36	20,43	20,46	20,47	20,45	20,43	20,35	20,37	20,45	20,43	20,43	20,42	20,41	20,39	20,39	20,42	20,41	20,39	20,36	20,34	20,41	20,50	20,49	20,47	20,43	20,37	20,43	20,37	20,28	20,36	20,44	20,46	20,41	20,41	20,42	20,39	20,37	20,41	20,48	20,46	20,45	20,39	20,38	20,37	20,51	20,56	20,47	20,38	20,38	20,45	20,42	20,39	20,38	20,38	20,49	20,48	20,42	20,36	20,36	20,38	20,40	20,39	20,38	20,43	20,47	20,47	20,38	20,43	20,35	20,42	20,53	20,50	20,42	20,37	20,33	20,35	20,41	20,42	20,35	20,39	20,47	20,41	20,39	20,53	20,50	20,44	20,45	20,44	20,39	20,41	20,47	20,46	20,41	20,38	20,31	20,41	20,42	20,43	20,43	20,42	20,38	20,37	20,46	20,42	20,37	20,37	20,39	20,42	20,38	20,36	20,42	20,50	20,46	20,46	20,46	20,38	20,37	20,37	20,43	20,41	20,39	20,40	20,40	20,42	20,41	20,45	20,55	20,41	20,34	20,36	20,45	20,45	20,44	20,39	20,37	20,41	20,49	20,45	20,43	20,41	20,37	20,39	20,43	20,35	20,32	20,42	20,38	20,42	20,36	20,25	20,32	20,34	20,39	20,43	20,41	20,38	20,33	20,34	20,29	20,43	20,50	20,36	20,39	20,42	20,31	20,40	20,41	20,41	20,50	20,38	20,42	20,43	20,34	20,37	20,41	20,45	20,48	20,39	20,43	20,40	20,42	20,44	20,38	20,35	20,38	20,43	20,39	20,39	20,37	20,23	20,35	20,42	20,39	20,44	20,47	20,42	20,32	20,34	20,41	20,40	20,33	20,32	20,38	20,34	20,34	20,46	20,42	20,38	20,37	20,29	20,29	20,30	20,36	20,49	20,47	20,37	20,27	20,32	20,35	20,33	20,33	20,31	20,40	20,40	20,39	20,39	20,35	20,40	20,37	20,34	20,31	20,39	20,32	20,32	20,44	20,40	20,39	20,33	20,34	20,42	20,40	20,44	20,40	20,35	20,35	20,41	20,39	20,35	20,38	20,36	20,37	20,32	20,34	20,34	20,43	20,39	20,30	20,34	20,34	20,34	20,44	20,35	20,34	20,32	20,31	20,23	20,34	20,39	20,36	20,32	20,39	20,36	20,33	20,26	20,35	20,30	20,28	20,37	20,34	20,42	20,41	20,21	20,33	20,33	20,36	20,40	20,37	20,40	20,43	20,41	20,41	20,31	20,32	20,33	20,32	20,30	20,31	20,26	20,30	20,32	20,25	20,23	20,22	20,28	20,29	20,29	20,31	20,40	20,38	20,34	20,30	20,32	20,32	20,33	20,22	20,23	20,29	20,37	20,29	20,30	20,31	20,28	20,28	20,28	20,28	20,37	20,32	20,40	20,32	20,19	20,29	20,23	20,25	20,23	20,30	20,28	20,27	20,38	20,25	20,20	20,31	20,27	20,17	20,18	20,22	20,22	20,29	20,35	20,36	20,38	20,30	20,21	20,23	
20,25	20,27	20,32	20,22	20,26	20,26	20,27	20,30	20,23	20,33	20,29	20,25	20,30	20,27	20,34	20,41	20,30	20,18	20,30	20,24	20,24	20,29	20,27	20,34	20,42	20,40	20,34	20,35	20,39	20,37	20,33	20,34	20,27	20,19	20,28	20,39	20,30	20,26	20,29	20,29	20,35	20,39	20,34	20,32	20,33	20,35	20,25	20,21	20,27	20,33	20,30	20,29	20,29	20,34	20,43	20,34	20,27	20,31	20,28	20,33	20,39	20,32	20,45	20,38	20,24	20,27	20,30	20,26	20,39	20,34	20,27	20,38	20,39	20,39	20,32	20,38	20,47	20,35	20,48	20,35	20,22	20,35	20,30	20,34	20,32	20,29	20,27	20,30	20,32	20,34	20,38	20,32	20,33	20,46	20,48	20,43	20,32	20,26	20,27	20,36	20,35	20,32	20,29	20,36	20,44	20,38	20,25	20,29	20,28	20,37	20,42	20,37	20,22	20,32	20,37	20,36	20,38	20,35	20,38	20,41	20,39	20,41	20,48	20,44	20,41	20,48	20,37	20,27	20,30	20,35	20,34	20,41	20,41	20,36	20,40	20,39	20,38	20,40	20,29	20,34	20,34	20,35	20,33	20,36	20,38	20,37	20,30	20,38	20,30	20,33	20,40	20,41	20,38	20,40	20,48	20,42	20,38	20,44	20,45	20,38	20,33	20,32	20,40	20,33	20,39	20,44	20,35	20,41	20,52	20,44	20,38	20,42	20,43	20,36	20,40	20,44	20,38	20,39	20,38	20,37	20,35	20,37	20,43	20,32	20,42	20,42	20,23	20,32	20,37	20,47	20,34	20,39	20,40	20,40	20,41	20,41	20,36	20,36	20,38	20,42	20,43	20,40	20,42	20,36	20,39	20,42	20,42	20,30	20,29	20,41	20,49	20,51	20,41	20,36	20,45	20,47	20,41	20,43	20,42	20,39	20,39	20,47	20,49	20,42	20,47	20,52	20,51	20,46	20,46	20,49	20,48	20,42	20,37	20,39	20,34	20,37	20,48	20,49	20,46	20,41	20,39	20,37	20,41	20,49	20,38	20,38	20,38	20,42	20,39	20,48	20,47	20,46	20,45	20,51	20,42	20,43	20,54	20,54	20,45	20,48	20,37	20,45	20,42	20,45	20,48	20,39	20,39	20,44	20,49	20,42	20,41	20,41	20,38	20,38	20,44	20,42	20,39	20,42	20,41	20,44	20,43	20,38	20,36	20,44	20,39	20,48	20,40	20,36	20,40	20,44	20,44	20,46	20,49	20,35	20,33	20,44	20,48	20,47	20,44	20,46	20,47	20,46	20,44	20,48	20,44	20,31	20,35	20,39	20,44	20,44	20,43	20,39	20,37	20,41	20,48	20,40	20,40	20,42	20,44	20,38	20,40	20,39	20,38	20,38	20,36	20,41	20,40	20,38	20,37	20,41	20,36	20,45	20,50	20,45	20,39	20,46	20,52	20,47	20,41	20,38	20,36	20,47	20,44	20,43	20,39	20,40	20,36	20,39	20,40	20,38	20,37	20,41	20,44	20,42	20,39	20,37	20,44	20,48	20,53	20,51	20,40	20,28	20,25	20,39	20,47	20,46	20,36	20,41	20,38	20,41	20,49	20,45	20,44	20,38	20,39	20,41	20,49	20,48	20,40	20,35	20,40	20,40	20,33	20,46	20,44	20,40	20,42	20,48	20,40	20,40	20,35	20,41	20,42	20,40	20,41	20,39	20,40	20,41	20,38	20,41	20,46	20,43	20,41	20,40	20,37	20,37	20,36	20,34	20,40	20,44	20,49	20,43	20,43	20,49	20,40	20,36	20,32	20,40	20,43	20,36	20,42	20,35	20,32	20,48	20,53	20,49	20,35	20,35	20,45	20,51	20,46	20,35	20,44	20,47	20,44	20,43	20,37	20,35	20,44	20,41	20,38	20,42	20,40	20,29	20,34	20,38	20,38	20,44	20,31	20,35	20,39	20,34	20,38	20,39	20,44	20,43	20,38	20,39	20,39	20,35	20,35	20,30	20,40	20,50	20,45	20,43	20,39	20,42	20,44	20,43	20,33	20,36	20,42	20,41	20,42	20,37	20,31	20,33	20,37	20,33	20,33	20,41	20,36	20,28	20,30	20,40	20,43	20,41	20,32	20,30	20,30	20,39	20,47	20,37	20,36	20,35	20,29	20,34	20,37	20,35	20,32	20,37	20,33	20,23	20,32	20,30	20,28	20,29	20,28	20,40	20,38	20,39	20,32	20,36	20,39	20,37	20,38	20,33	20,41	20,30	20,26	20,40	20,48	20,38	20,27	20,33	20,41	20,45	20,48	20,43	20,39	20,41	20,38	20,42	20,33	20,34	20,37	20,36	20,24	20,28	20,39	20,37	20,33	20,32	20,36	20,39	20,40	20,42	20,37	20,32	20,35	20,26	20,24	20,33	20,42	20,32	20,33	20,37	20,37	20,32	20,30	20,34	20,34	20,29	20,42	20,35	20,35	20,47	20,39	20,36	20,38	20,33	20,29	20,33	20,35	20,32	20,32	20,30	20,27	20,24	20,39	20,37	20,34	20,33	20,32	20,34	20,33	20,27	20,34	20,28	20,24	20,31	20,25	20,35	20,36	20,34	20,28	20,19	20,32	20,24	20,33	20,28	20,29	20,28	20,28	20,23	20,29	20,40	20,37	20,33	20,27	20,25	20,26	20,28	20,32	20,26	20,24	20,34	20,35	20,31	20,28	20,24	20,24	20,23	20,30	20,26	20,19	20,33	20,39	20,19	20,20	20,30	20,26	20,26	20,26	20,30	20,32	20,26	20,19	20,22	
20,20	20,21	20,29	20,29	20,29	20,26	20,30	20,35	20,31	20,20	20,28	20,23	20,30	20,21	20,23	20,31	20,33	20,34	20,25	20,27	20,30	20,29	20,26	20,38	20,37	20,32	20,34	20,38	20,36	20,32	20,31	20,31	20,30	20,19	20,20	20,24	20,27	20,17	20,30	20,34	20,39	20,30	20,35	20,33	20,32	20,33	20,28	20,22	20,36	20,42	20,32	20,27	20,37	20,37	20,37	20,35	20,29	20,28	20,27	20,33	20,42	20,41	20,35	20,39	20,29	20,29	20,35	20,26	20,34	20,31	20,27	20,37	20,34	20,35	20,36	20,34	20,46	20,45	20,43	20,50	20,36	20,36	20,39	20,43	20,41	20,32	20,28	20,38	20,30	20,42	20,38	20,38	20,43	20,46	20,52	20,44	20,41	20,37	20,39	20,43	20,38	20,36	20,30	20,30	20,39	20,36	20,24	20,25	20,39	20,43	20,30	20,34	20,37	20,29	20,36	20,40	20,29	20,32	20,29	20,35	20,36	20,39	20,49	20,41	20,34	20,44	20,40	20,27	20,37	20,35	20,34	20,46	20,42	20,40	20,42	20,40	20,35	20,39	20,45	20,39	20,34	20,39	20,37	20,36	20,41	20,41	20,36	20,37	20,36	20,32	20,45	20,48	20,41	20,40	20,44	20,41	20,36	20,39	20,50	20,39	20,33	20,32	20,36	20,35	20,33	20,39	20,42	20,47	20,41	20,39	20,36	20,44	20,40	20,36	20,33	20,38	20,41	20,36	20,38	20,43	20,37	20,40	20,45	20,45	20,46	20,43	20,34	20,42	20,43	20,44	20,40	20,37	20,42	20,35	20,40	20,40	20,33	20,40	20,34	20,45	20,50	20,48	20,46	20,39	20,35	20,45	20,37	20,37	20,29	20,42	20,41	20,44	20,39	20,33	20,41	20,44	20,45	20,44	20,40	20,40	20,32	20,36	20,45	20,40	20,38	20,43	20,45	20,43	20,46	20,44	20,39	20,48	20,46	20,47	20,43	20,40	20,44	20,42	20,45	20,42	20,41	20,35	20,39	20,50	20,34	20,35	20,32	20,35	20,41	20,41	20,39	20,36	20,43	20,48	20,35	20,38	20,49	20,52	20,41	20,48	20,38	20,41	20,42	20,42	20,45	20,51	20,43	20,37	20,41	20,45	20,50	20,45	20,42	20,40	20,46	20,41	20,35	20,39	20,43	20,43	20,43	20,44	20,37	20,44	20,48	20,39	20,41	20,39	20,47	20,48	20,34	20,41	20,41	20,37	20,39	20,39	20,44	20,49	20,45	20,50	20,44	20,39	20,35	20,41	20,44	20,31	20,39	20,43	20,42	20,41	20,38	20,34	20,39	20,41	20,53	20,47	20,41	20,37	20,41	20,39	20,37	20,37	20,40	20,38	20,33	20,34	20,40	20,39	20,41	20,42	20,41	20,50	20,37	20,37	20,34	20,39	20,43	20,46	20,42	20,37	20,37	20,48	20,47	20,35	20,36	20,40	20,39	20,38	20,41	20,35	20,34	20,37	20,44	20,46	20,42	20,36	20,45	20,44	20,46	20,42	20,49	20,34	20,31	20,38	20,44	20,43	20,46	20,44	20,42	20,41	20,47	20,45	20,45	20,44	20,38	20,40	20,42	20,46	20,33	20,32	20,36	20,38	20,40	20,40	20,43	20,40	20,36	20,47	20,46	20,35	20,31	20,40	20,41	20,39	20,47	20,43	20,41	20,45	20,41	20,42	20,42	20,40	20,41	20,36	20,40	20,39	20,37	20,41	20,41	20,36	20,36	20,39	20,38	20,42	20,42	20,35	20,39	20,38	20,44	20,42	20,40	20,49	20,40	20,36	20,42	20,47	20,43	20,45	20,37	20,44	20,39	20,30	20,34	20,45	20,40	20,37	20,38	20,38	20,34	20,43	20,34	20,29	20,31	20,31	20,42	20,43	20,42	20,42	20,35	20,32	20,39	20,33	20,43	20,39	20,40	20,38	20,36	20,42	20,40	20,37	20,43	20,45	20,39	20,41	20,42	20,39	20,31	20,38	20,41	20,45	20,40	20,36	20,39	20,44	20,43	20,37	20,35	20,33	20,34	20,33	20,28	20,34	20,36	20,31	20,42	20,37	20,36	20,35	20,31	20,27	20,28	20,33	20,45	20,37	20,33	20,30	20,30	20,30	20,33	20,39	20,30	20,32	20,25	20,20	20,29	20,26	20,30	20,35	20,34	20,42	20,41	20,45	20,37	20,31	20,39	20,42	20,41	20,40	20,35	20,27	20,27	20,33	20,29	20,38	20,30	20,22	20,39	20,45	20,52	20,45	20,36	20,41	20,48	20,36	20,34	20,39	20,37	20,36	20,29	20,35	20,44	20,44	20,38	20,32	20,38	20,39	20,30	20,33	20,38	20,32	20,36	20,31	20,19	20,33	20,38	20,33	20,26	20,29	20,33	20,34	20,27	20,34	20,36	20,33	20,32	20,39	20,35	20,43	20,35	20,29	20,32	20,34	20,33	20,30	20,25	20,26	20,26	20,29	20,25	20,26	20,38	20,37	20,30	20,37	20,34	20,37	20,38	20,32	20,31	20,35	20,33	20,36	20,27	20,27	20,28	20,35	20,33	20,24	20,29	20,17	20,24	20,31	20,31	20,20	20,25	20,23	20,20	20,29	20,35	20,31	20,29	20,21	20,24	20,22	20,27	20,25	20,24	20,29	20,33	20,36	20,32	20,34	20,28	20,30	20,22	20,26	20,26	20,28	20,35	20,29	20,21	20,22	20,29	20,27	20,25	20,29	20,28	20,26	20,20	20,23	
20,28	20,29	20,29	20,27	20,25	20,19	20,33	20,31	20,24	20,21	20,22	20,25	20,33	20,35	20,29	20,31	20,22	20,29	20,37	20,39	20,22	20,27	20,28	20,34	20,35	20,25	20,29	20,34	20,36	20,40	20,38	20,33	20,28	20,21	20,32	20,31	20,30	20,25	20,32	20,37	20,35	20,34	20,23	20,28	20,34	20,32	20,29	20,31	20,42	20,44	20,34	20,31	20,40	20,43	20,38	20,42	20,40	20,28	20,32	20,34	20,36	20,44	20,42	20,43	20,33	20,42	20,39	20,35	20,40	20,35	20,31	20,36	20,41	20,36	20,37	20,35	20,35	20,38	20,43	20,50	20,35	20,31	20,35	20,39	20,43	20,38	20,32	20,32	20,30	20,31	20,43	20,38	20,41	20,41	20,43	20,46	20,39	20,40	20,43	20,39	20,36	20,35	20,38	20,42	20,34	20,37	20,36	20,36	20,44	20,40	20,33	20,37	20,44	20,36	20,33	20,45	20,40	20,33	20,35	20,31	20,34	20,38	20,41	20,45	20,41	20,37	20,36	20,29	20,33	20,39	20,30	20,37	20,40	20,44	20,42	20,39	20,31	20,30	20,36	20,51	20,38	20,30	20,40	20,41	20,37	20,39	20,42	20,44	20,38	20,36	20,42	20,44	20,33	20,40	20,38	20,39	20,40	20,41	20,47	20,37	20,28	20,34	20,36	20,38	20,33	20,39	20,44	20,47	20,41	20,34	20,41	20,43	20,37	20,30	20,35	20,37	20,37	20,42	20,41	20,44	20,39	20,38	20,44	20,46	20,45	20,35	20,33	20,39	20,43	20,47	20,38	20,42	20,45	20,41	20,42	20,41	20,36	20,33	20,38	20,42	20,45	20,57	20,49	20,37	20,38	20,44	20,39	20,37	20,39	20,47	20,43	20,35	20,35	20,43	20,42	20,41	20,44	20,42	20,38	20,45	20,38	20,38	20,38	20,41	20,39	20,46	20,38	20,33	20,43	20,35	20,36	20,46	20,46	20,39	20,38	20,34	20,44	20,44	20,40	20,36	20,42	20,37	20,40	20,45	20,34	20,29	20,39	20,36	20,40	20,44	20,42	20,38	20,38	20,41	20,33	20,36	20,47	20,51	20,45	20,38	20,38	20,44	20,40	20,40	20,45	20,44	20,43	20,39	20,43	20,49	20,46	20,45	20,38	20,38	20,48	20,42	20,49	20,42	20,46	20,48	20,41	20,42	20,38	20,39	20,47	20,43	20,42	20,38	20,48	20,47	20,37	20,41	20,45	20,29	20,35	20,43	20,44	20,54	20,48	20,44	20,44	20,41	20,39	20,41	20,39	20,40	20,41	20,44	20,42	20,41	20,42	20,41	20,45	20,38	20,45	20,42	20,40	20,41	20,44	20,41	20,39	20,43	20,44	20,31	20,34	20,40	20,37	20,40	20,36	20,37	20,39	20,45	20,37	20,36	20,39	20,35	20,40	20,43	20,40	20,40	20,38	20,45	20,51	20,41	20,44	20,39	20,40	20,46	20,44	20,39	20,37	20,42	20,44	20,44	20,38	20,28	20,35	20,41	20,47	20,42	20,52	20,42	20,37	20,42	20,43	20,41	20,42	20,54	20,49	20,38	20,38	20,38	20,43	20,50	20,43	20,37	20,33	20,41	20,46	20,38	20,37	20,40	20,40	20,37	20,39	20,41	20,36	20,40	20,50	20,41	20,36	20,40	20,37	20,37	20,48	20,43	20,36	20,42	20,44	20,42	20,41	20,39	20,45	20,39	20,30	20,30	20,32	20,37	20,41	20,37	20,32	20,43	20,46	20,41	20,35	20,36	20,41	20,41	20,38	20,36	20,34	20,43	20,47	20,33	20,31	20,41	20,44	20,47	20,47	20,38	20,38	20,29	20,33	20,44	20,43	20,34	20,31	20,34	20,36	20,41	20,30	20,30	20,33	20,38	20,49	20,51	20,41	20,51	20,42	20,42	20,43	20,39	20,38	20,41	20,39	20,42	20,38	20,43	20,46	20,48	20,47	20,40	20,41	20,38	20,38	20,38	20,35	20,35	20,36	20,38	20,36	20,37	20,44	20,39	20,31	20,29	20,30	20,34	20,37	20,38	20,36	20,38	20,32	20,32	20,40	20,35	20,31	20,32	20,23	20,25	20,31	20,29	20,41	20,34	20,37	20,38	20,33	20,25	20,24	20,37	20,39	20,39	20,34	20,31	20,36	20,32	20,27	20,35	20,41	20,46	20,44	20,42	20,39	20,36	20,38	20,43	20,36	20,40	20,37	20,32	20,27	20,29	20,36	20,39	20,38	20,29	20,25	20,40	20,45	20,43	20,36	20,31	20,47	20,35	20,34	20,37	20,40	20,35	20,36	20,35	20,41	20,41	20,41	20,27	20,30	20,41	20,38	20,34	20,33	20,31	20,31	20,30	20,23	20,35	20,36	20,37	20,26	20,30	20,26	20,27	20,27	20,41	20,41	20,44	20,31	20,28	20,36	20,32	20,23	20,27	20,30	20,25	20,29	20,33	20,17	20,23	20,30	20,28	20,25	20,30	20,45	20,38	20,30	20,31	20,33	20,26	20,29	20,30	20,26	20,36	20,41	20,34	20,29	20,31	20,29	20,28	20,25	20,32	20,40	20,29	20,25	20,23	20,24	20,28	20,31	20,33	20,28	20,32	20,31	20,32	20,36	20,30	20,32	20,25	20,23	20,23	20,25	20,32	20,19	20,26	20,36	20,30	20,23	20,25	20,23	20,18	20,21	20,23	20,27	20,24	20,25	20,18	20,25	20,29	20,30	20,33	20,31	20,32	20,28	20,29	
20,30	20,23	20,28	20,30	20,34	20,24	20,26	20,27	20,23	20,28	20,32	20,28	20,32	20,26	20,33	20,38	20,29	20,18	20,30	20,43	20,25	20,19	20,26	20,22	20,27	20,30	20,34	20,34	20,35	20,37	20,47	20,34	20,31	20,27	20,31	20,34	20,36	20,37	20,41	20,36	20,33	20,28	20,25	20,28	20,35	20,36	20,37	20,32	20,44	20,46	20,39	20,26	20,27	20,41	20,44	20,50	20,42	20,31	20,28	20,38	20,38	20,35	20,33	20,48	20,42	20,35	20,38	20,34	20,45	20,37	20,39	20,35	20,39	20,37	20,38	20,37	20,36	20,40	20,43	20,55	20,29	20,30	20,37	20,32	20,40	20,36	20,35	20,36	20,30	20,28	20,38	20,35	20,28	20,37	20,47	20,41	20,41	20,36	20,40	20,34	20,24	20,36	20,39	20,48	20,41	20,40	20,41	20,43	20,36	20,34	20,34	20,40	20,30	20,31	20,38	20,37	20,36	20,35	20,36	20,37	20,33	20,36	20,43	20,41	20,36	20,44	20,46	20,33	20,26	20,40	20,45	20,40	20,43	20,41	20,45	20,41	20,31	20,30	20,34	20,43	20,40	20,35	20,39	20,41	20,39	20,37	20,41	20,44	20,39	20,42	20,41	20,34	20,34	20,39	20,45	20,42	20,43	20,38	20,37	20,37	20,37	20,43	20,39	20,38	20,29	20,36	20,42	20,42	20,41	20,35	20,40	20,48	20,40	20,36	20,37	20,44	20,36	20,42	20,46	20,35	20,34	20,33	20,40	20,32	20,45	20,42	20,39	20,39	20,33	20,47	20,31	20,34	20,40	20,40	20,49	20,45	20,33	20,32	20,36	20,33	20,42	20,49	20,45	20,36	20,33	20,38	20,43	20,37	20,40	20,49	20,40	20,41	20,39	20,38	20,46	20,41	20,43	20,46	20,41	20,45	20,39	20,37	20,42	20,40	20,37	20,47	20,47	20,34	20,41	20,45	20,41	20,38	20,42	20,48	20,41	20,36	20,43	20,49	20,42	20,35	20,38	20,42	20,49	20,46	20,32	20,26	20,37	20,41	20,40	20,44	20,44	20,44	20,42	20,36	20,37	20,34	20,41	20,52	20,51	20,41	20,31	20,49	20,42	20,42	20,47	20,48	20,42	20,32	20,37	20,47	20,50	20,45	20,37	20,31	20,44	20,50	20,47	20,43	20,45	20,53	20,49	20,40	20,40	20,47	20,46	20,42	20,45	20,42	20,44	20,39	20,40	20,46	20,43	20,35	20,35	20,47	20,41	20,46	20,52	20,45	20,41	20,46	20,42	20,39	20,38	20,41	20,45	20,46	20,48	20,38	20,38	20,48	20,47	20,37	20,39	20,40	20,42	20,41	20,44	20,43	20,41	20,46	20,44	20,40	20,40	20,47	20,45	20,33	20,37	20,36	20,38	20,34	20,38	20,36	20,43	20,55	20,46	20,47	20,43	20,36	20,40	20,45	20,47	20,40	20,42	20,41	20,41	20,46	20,45	20,42	20,48	20,49	20,44	20,44	20,44	20,38	20,38	20,39	20,42	20,41	20,46	20,39	20,35	20,40	20,48	20,49	20,47	20,53	20,47	20,44	20,43	20,35	20,40	20,42	20,44	20,42	20,41	20,47	20,48	20,41	20,37	20,43	20,45	20,38	20,37	20,39	20,42	20,45	20,47	20,43	20,37	20,42	20,39	20,37	20,41	20,36	20,38	20,48	20,41	20,41	20,39	20,46	20,52	20,45	20,37	20,32	20,29	20,35	20,39	20,34	20,39	20,41	20,44	20,47	20,40	20,37	20,36	20,40	20,40	20,32	20,35	20,40	20,47	20,44	20,38	20,46	20,44	20,32	20,49	20,47	20,32	20,27	20,36	20,40	20,41	20,35	20,29	20,30	20,26	20,36	20,33	20,36	20,44	20,39	20,42	20,51	20,46	20,48	20,40	20,36	20,39	20,42	20,44	20,37	20,38	20,40	20,32	20,35	20,41	20,49	20,46	20,32	20,40	20,42	20,40	20,42	20,45	20,37	20,35	20,40	20,38	20,40	20,41	20,34	20,26	20,28	20,31	20,32	20,40	20,33	20,39	20,40	20,32	20,39	20,37	20,24	20,33	20,37	20,35	20,28	20,33	20,36	20,41	20,39	20,35	20,33	20,29	20,28	20,23	20,31	20,36	20,34	20,30	20,37	20,42	20,43	20,35	20,39	20,32	20,42	20,48	20,37	20,44	20,42	20,32	20,34	20,32	20,28	20,34	20,37	20,30	20,31	20,29	20,38	20,39	20,34	20,29	20,33	20,43	20,41	20,37	20,31	20,30	20,42	20,44	20,35	20,40	20,41	20,39	20,37	20,30	20,28	20,32	20,34	20,27	20,36	20,37	20,29	20,38	20,30	20,37	20,33	20,21	20,35	20,36	20,33	20,26	20,30	20,24	20,19	20,24	20,35	20,38	20,47	20,44	20,32	20,34	20,34	20,24	20,25	20,27	20,26	20,35	20,36	20,27	20,21	20,32	20,31	20,23	20,29	20,45	20,33	20,24	20,23	20,25	20,27	20,25	20,24	20,29	20,29	20,35	20,29	20,27	20,29	20,28	20,18	20,22	20,33	20,38	20,34	20,32	20,21	20,22	20,29	20,35	20,34	20,24	20,32	20,33	20,30	20,32	20,24	20,26	20,25	20,36	20,30	20,29	20,26	20,16	20,20	20,25	20,18	20,23	20,19	20,26	20,17	20,16	20,15	20,24	20,18	20,19	20,21	20,26	20,22	20,26	20,36	20,21	20,30	20,40	20,37	
20,32	20,23	20,30	20,40	20,32	20,31	20,29	20,25	20,25	20,28	20,31	20,30	20,39	20,39	20,29	20,38	20,27	20,26	20,23	20,31	20,27	20,25	20,30	20,24	20,21	20,27	20,34	20,28	20,25	20,30	20,35	20,31	20,25	20,32	20,37	20,42	20,32	20,39	20,36	20,30	20,26	20,28	20,29	20,30	20,30	20,38	20,38	20,34	20,42	20,40	20,40	20,37	20,29	20,22	20,40	20,52	20,37	20,36	20,32	20,32	20,37	20,31	20,34	20,43	20,32	20,26	20,29	20,27	20,38	20,40	20,44	20,49	20,44	20,32	20,29	20,40	20,40	20,52	20,43	20,45	20,37	20,35	20,37	20,43	20,39	20,36	20,40	20,41	20,38	20,31	20,34	20,37	20,29	20,40	20,53	20,45	20,47	20,48	20,40	20,30	20,29	20,32	20,38	20,50	20,49	20,44	20,43	20,42	20,41	20,36	20,34	20,42	20,39	20,33	20,39	20,30	20,27	20,28	20,27	20,31	20,25	20,34	20,52	20,44	20,41	20,45	20,47	20,42	20,28	20,32	20,44	20,43	20,54	20,45	20,41	20,41	20,26	20,32	20,38	20,43	20,41	20,37	20,39	20,40	20,39	20,37	20,35	20,36	20,35	20,37	20,38	20,33	20,34	20,44	20,46	20,50	20,41	20,34	20,40	20,47	20,35	20,40	20,40	20,41	20,34	20,35	20,34	20,39	20,45	20,42	20,36	20,43	20,43	20,42	20,39	20,40	20,38	20,42	20,42	20,33	20,39	20,36	20,43	20,29	20,37	20,42	20,42	20,39	20,33	20,38	20,36	20,37	20,36	20,34	20,48	20,50	20,37	20,38	20,37	20,37	20,41	20,49	20,41	20,34	20,32	20,35	20,37	20,41	20,47	20,42	20,35	20,42	20,50	20,43	20,45	20,32	20,41	20,40	20,45	20,44	20,43	20,44	20,47	20,45	20,34	20,37	20,42	20,42	20,47	20,48	20,48	20,38	20,35	20,39	20,44	20,41	20,52	20,47	20,37	20,45	20,40	20,45	20,46	20,44	20,43	20,36	20,39	20,43	20,49	20,57	20,42	20,41	20,47	20,42	20,40	20,39	20,42	20,49	20,51	20,34	20,33	20,43	20,43	20,52	20,47	20,50	20,41	20,36	20,37	20,44	20,46	20,45	20,41	20,41	20,47	20,49	20,47	20,41	20,46	20,53	20,49	20,42	20,38	20,44	20,45	20,48	20,44	20,39	20,45	20,42	20,38	20,41	20,41	20,35	20,43	20,50	20,46	20,44	20,54	20,44	20,39	20,46	20,41	20,47	20,46	20,41	20,36	20,50	20,44	20,43	20,42	20,41	20,41	20,40	20,40	20,36	20,43	20,49	20,49	20,46	20,43	20,48	20,47	20,46	20,50	20,45	20,39	20,34	20,35	20,43	20,42	20,35	20,41	20,45	20,43	20,47	20,45	20,44	20,48	20,43	20,33	20,43	20,43	20,40	20,40	20,42	20,43	20,39	20,36	20,43	20,50	20,51	20,47	20,44	20,49	20,47	20,47	20,49	20,44	20,35	20,41	20,40	20,37	20,43	20,51	20,49	20,40	20,47	20,47	20,46	20,47	20,43	20,44	20,46	20,46	20,43	20,47	20,43	20,47	20,36	20,37	20,38	20,37	20,39	20,41	20,38	20,40	20,49	20,47	20,39	20,38	20,40	20,45	20,39	20,47	20,43	20,43	20,48	20,46	20,35	20,41	20,50	20,56	20,50	20,41	20,35	20,39	20,35	20,41	20,42	20,46	20,30	20,37	20,46	20,35	20,37	20,35	20,38	20,44	20,40	20,37	20,39	20,41	20,45	20,42	20,37	20,41	20,38	20,39	20,40	20,38	20,25	20,36	20,40	20,36	20,40	20,36	20,30	20,35	20,37	20,37	20,49	20,47	20,43	20,41	20,39	20,36	20,40	20,40	20,45	20,46	20,40	20,46	20,44	20,39	20,43	20,37	20,26	20,33	20,40	20,49	20,33	20,39	20,45	20,36	20,35	20,45	20,44	20,35	20,37	20,30	20,31	20,41	20,39	20,38	20,33	20,37	20,31	20,39	20,39	20,35	20,41	20,33	20,37	20,42	20,32	20,28	20,41	20,37	20,37	20,31	20,37	20,33	20,32	20,41	20,30	20,23	20,28	20,31	20,27	20,30	20,34	20,30	20,32	20,37	20,35	20,39	20,40	20,35	20,35	20,41	20,44	20,35	20,27	20,24	20,32	20,30	20,28	20,37	20,35	20,35	20,35	20,30	20,32	20,42	20,35	20,29	20,36	20,45	20,41	20,35	20,34	20,37	20,35	20,40	20,36	20,41	20,41	20,42	20,36	20,31	20,24	20,33	20,31	20,34	20,29	20,33	20,32	20,38	20,34	20,30	20,37	20,33	20,27	20,29	20,27	20,35	20,32	20,32	20,25	20,26	20,35	20,42	20,44	20,32	20,28	20,34	20,40	20,37	20,38	20,32	20,26	20,34	20,43	20,32	20,30	20,33	20,28	20,26	20,28	20,36	20,32	20,31	20,34	20,34	20,32	20,28	20,22	20,26	20,33	20,32	20,35	20,34	20,29	20,31	20,25	20,32	20,33	20,38	20,27	20,30	20,24	20,27	20,23	20,30	20,37	20,24	20,35	20,40	20,32	20,35	20,21	20,25	20,28	20,33	20,35	20,22	20,27	20,20	20,20	20,25	20,21	20,24	20,26	20,22	20,19	20,16	20,16	20,21	20,18	20,20	20,19	20,22	20,25	20,24	20,24	20,27	20,31	20,40	20,48	
20,37	20,22	20,33	20,45	20,36	20,31	20,36	20,24	20,20	20,15	20,28	20,29	20,28	20,28	20,27	20,38	20,29	20,24	20,31	20,35	20,33	20,28	20,37	20,35	20,33	20,33	20,33	20,32	20,21	20,23	20,42	20,42	20,26	20,28	20,38	20,42	20,35	20,41	20,39	20,30	20,33	20,37	20,46	20,34	20,39	20,43	20,35	20,27	20,39	20,44	20,45	20,43	20,45	20,33	20,43	20,41	20,33	20,29	20,29	20,29	20,33	20,40	20,36	20,45	20,37	20,29	20,29	20,26	20,30	20,39	20,53	20,43	20,39	20,38	20,30	20,42	20,42	20,50	20,49	20,39	20,34	20,35	20,36	20,43	20,43	20,40	20,37	20,33	20,31	20,38	20,43	20,37	20,42	20,39	20,43	20,48	20,47	20,46	20,45	20,33	20,39	20,39	20,35	20,43	20,39	20,41	20,39	20,34	20,42	20,34	20,27	20,35	20,47	20,44	20,42	20,29	20,29	20,32	20,33	20,36	20,30	20,40	20,42	20,55	20,52	20,42	20,43	20,42	20,40	20,35	20,38	20,46	20,52	20,41	20,37	20,37	20,24	20,34	20,42	20,46	20,47	20,40	20,41	20,39	20,38	20,28	20,32	20,48	20,37	20,31	20,36	20,38	20,45	20,49	20,41	20,36	20,44	20,41	20,37	20,44	20,40	20,37	20,39	20,43	20,41	20,39	20,31	20,32	20,42	20,44	20,37	20,43	20,41	20,42	20,41	20,44	20,43	20,43	20,39	20,39	20,41	20,36	20,31	20,31	20,39	20,35	20,42	20,40	20,34	20,38	20,31	20,34	20,35	20,32	20,44	20,47	20,36	20,40	20,35	20,38	20,40	20,44	20,45	20,38	20,30	20,31	20,29	20,30	20,40	20,46	20,50	20,52	20,46	20,36	20,40	20,36	20,45	20,42	20,44	20,50	20,46	20,50	20,47	20,40	20,43	20,44	20,35	20,37	20,46	20,44	20,46	20,41	20,36	20,35	20,32	20,43	20,45	20,51	20,40	20,49	20,48	20,47	20,45	20,44	20,35	20,41	20,45	20,38	20,47	20,58	20,44	20,37	20,44	20,46	20,47	20,46	20,42	20,45	20,46	20,47	20,38	20,35	20,39	20,50	20,48	20,47	20,42	20,36	20,47	20,45	20,44	20,43	20,41	20,44	20,59	20,44	20,31	20,32	20,45	20,53	20,43	20,38	20,37	20,41	20,47	20,50	20,50	20,46	20,44	20,45	20,39	20,34	20,37	20,33	20,41	20,48	20,43	20,52	20,59	20,52	20,38	20,46	20,43	20,36	20,46	20,41	20,36	20,41	20,43	20,42	20,44	20,41	20,47	20,47	20,43	20,35	20,43	20,53	20,48	20,35	20,36	20,39	20,42	20,44	20,47	20,47	20,42	20,35	20,37	20,44	20,41	20,45	20,46	20,50	20,47	20,41	20,43	20,43	20,45	20,43	20,40	20,45	20,46	20,41	20,43	20,39	20,41	20,42	20,41	20,41	20,43	20,49	20,44	20,44	20,41	20,42	20,56	20,55	20,57	20,44	20,40	20,40	20,41	20,38	20,46	20,47	20,39	20,39	20,44	20,49	20,48	20,38	20,40	20,48	20,45	20,45	20,48	20,48	20,47	20,45	20,35	20,43	20,39	20,41	20,43	20,36	20,41	20,46	20,49	20,48	20,47	20,41	20,41	20,39	20,51	20,53	20,48	20,52	20,45	20,45	20,36	20,39	20,50	20,48	20,46	20,39	20,39	20,44	20,41	20,32	20,38	20,34	20,38	20,50	20,41	20,40	20,40	20,42	20,41	20,36	20,39	20,39	20,40	20,49	20,43	20,40	20,40	20,41	20,41	20,40	20,43	20,35	20,36	20,33	20,32	20,37	20,39	20,33	20,40	20,44	20,35	20,40	20,40	20,40	20,42	20,39	20,35	20,44	20,36	20,36	20,47	20,46	20,47	20,44	20,41	20,46	20,44	20,37	20,32	20,28	20,35	20,44	20,43	20,40	20,39	20,41	20,39	20,45	20,36	20,38	20,36	20,35	20,46	20,53	20,43	20,36	20,37	20,40	20,45	20,43	20,43	20,41	20,39	20,39	20,45	20,40	20,40	20,33	20,31	20,35	20,36	20,37	20,35	20,37	20,40	20,39	20,37	20,33	20,35	20,31	20,30	20,42	20,34	20,23	20,27	20,27	20,37	20,45	20,45	20,47	20,42	20,43	20,33	20,23	20,36	20,35	20,25	20,29	20,33	20,38	20,39	20,36	20,39	20,36	20,39	20,37	20,31	20,40	20,44	20,38	20,30	20,29	20,38	20,36	20,32	20,31	20,37	20,33	20,36	20,36	20,31	20,36	20,40	20,37	20,32	20,29	20,27	20,39	20,41	20,39	20,35	20,35	20,33	20,25	20,26	20,30	20,27	20,36	20,39	20,30	20,30	20,33	20,38	20,46	20,29	20,29	20,33	20,43	20,41	20,38	20,38	20,32	20,24	20,35	20,39	20,31	20,30	20,31	20,34	20,35	20,39	20,37	20,29	20,31	20,36	20,34	20,35	20,26	20,27	20,24	20,26	20,34	20,33	20,29	20,28	20,35	20,42	20,31	20,34	20,30	20,32	20,28	20,23	20,26	20,31	20,27	20,21	20,31	20,33	20,26	20,35	20,25	20,28	20,30	20,30	20,36	20,27	20,30	20,29	20,25	20,30	20,31	20,33	20,28	20,26	20,22	20,11	20,22	20,28	20,25	20,19	20,07	20,12	20,31	20,33	20,23	20,24	20,36	20,38	20,39	
20,32	20,17	20,31	20,36	20,38	20,30	20,27	20,30	20,23	20,21	20,25	20,36	20,31	20,24	20,22	20,32	20,23	20,26	20,36	20,38	20,36	20,36	20,36	20,35	20,37	20,34	20,34	20,33	20,29	20,32	20,46	20,51	20,31	20,33	20,37	20,38	20,39	20,42	20,26	20,35	20,40	20,41	20,48	20,43	20,41	20,39	20,29	20,24	20,31	20,40	20,48	20,40	20,38	20,40	20,43	20,33	20,29	20,33	20,23	20,27	20,35	20,38	20,31	20,36	20,48	20,36	20,33	20,35	20,35	20,42	20,50	20,42	20,36	20,49	20,39	20,41	20,47	20,46	20,47	20,40	20,37	20,41	20,38	20,36	20,42	20,33	20,37	20,36	20,36	20,35	20,40	20,40	20,38	20,42	20,46	20,48	20,34	20,35	20,37	20,35	20,41	20,48	20,42	20,40	20,34	20,41	20,39	20,33	20,38	20,36	20,36	20,38	20,38	20,41	20,43	20,34	20,24	20,35	20,43	20,42	20,41	20,41	20,40	20,39	20,47	20,40	20,50	20,38	20,38	20,40	20,34	20,42	20,48	20,37	20,37	20,37	20,28	20,33	20,35	20,40	20,47	20,35	20,34	20,38	20,34	20,29	20,34	20,45	20,46	20,35	20,35	20,44	20,46	20,45	20,46	20,33	20,31	20,43	20,39	20,41	20,41	20,30	20,36	20,37	20,38	20,41	20,48	20,45	20,45	20,41	20,39	20,43	20,40	20,43	20,47	20,44	20,38	20,46	20,39	20,44	20,38	20,35	20,29	20,28	20,42	20,43	20,34	20,37	20,34	20,36	20,39	20,31	20,42	20,39	20,42	20,49	20,35	20,35	20,35	20,35	20,41	20,42	20,42	20,40	20,43	20,42	20,36	20,39	20,43	20,43	20,48	20,52	20,46	20,37	20,43	20,42	20,50	20,45	20,42	20,37	20,47	20,49	20,50	20,42	20,37	20,40	20,38	20,37	20,48	20,47	20,41	20,35	20,40	20,46	20,45	20,44	20,45	20,46	20,43	20,51	20,54	20,53	20,51	20,45	20,45	20,42	20,42	20,36	20,41	20,49	20,48	20,46	20,47	20,44	20,44	20,36	20,34	20,50	20,44	20,52	20,48	20,43	20,43	20,44	20,45	20,41	20,39	20,35	20,39	20,43	20,47	20,40	20,40	20,49	20,50	20,46	20,39	20,41	20,49	20,51	20,44	20,41	20,41	20,38	20,48	20,47	20,47	20,46	20,49	20,50	20,43	20,41	20,42	20,39	20,42	20,48	20,47	20,46	20,54	20,58	20,48	20,49	20,47	20,36	20,42	20,42	20,35	20,40	20,35	20,41	20,45	20,46	20,45	20,51	20,47	20,37	20,42	20,48	20,48	20,42	20,38	20,37	20,42	20,40	20,40	20,47	20,46	20,41	20,39	20,37	20,37	20,41	20,42	20,45	20,45	20,39	20,46	20,45	20,43	20,45	20,42	20,45	20,47	20,47	20,48	20,41	20,41	20,46	20,45	20,48	20,42	20,42	20,46	20,47	20,46	20,47	20,53	20,54	20,50	20,45	20,45	20,47	20,40	20,32	20,45	20,42	20,43	20,42	20,43	20,45	20,48	20,42	20,40	20,46	20,46	20,40	20,52	20,48	20,52	20,53	20,43	20,44	20,54	20,47	20,44	20,39	20,41	20,44	20,47	20,48	20,43	20,50	20,43	20,43	20,48	20,45	20,43	20,51	20,50	20,47	20,41	20,32	20,42	20,44	20,39	20,38	20,32	20,42	20,46	20,36	20,39	20,42	20,46	20,52	20,42	20,47	20,52	20,45	20,47	20,33	20,40	20,41	20,48	20,47	20,50	20,47	20,46	20,48	20,49	20,47	20,42	20,37	20,35	20,41	20,32	20,34	20,42	20,35	20,37	20,40	20,35	20,30	20,36	20,38	20,40	20,48	20,50	20,49	20,38	20,31	20,39	20,43	20,47	20,42	20,36	20,49	20,52	20,50	20,40	20,35	20,38	20,40	20,44	20,43	20,37	20,45	20,44	20,44	20,37	20,36	20,40	20,39	20,46	20,49	20,48	20,43	20,38	20,42	20,43	20,37	20,42	20,43	20,42	20,46	20,39	20,36	20,43	20,32	20,31	20,42	20,38	20,30	20,41	20,43	20,39	20,42	20,43	20,32	20,36	20,38	20,36	20,38	20,41	20,29	20,31	20,39	20,39	20,30	20,37	20,50	20,40	20,45	20,40	20,33	20,41	20,44	20,35	20,33	20,30	20,36	20,41	20,36	20,43	20,43	20,43	20,39	20,36	20,36	20,43	20,41	20,28	20,34	20,38	20,38	20,36	20,35	20,35	20,38	20,33	20,34	20,32	20,32	20,42	20,40	20,33	20,38	20,38	20,42	20,41	20,38	20,33	20,28	20,32	20,28	20,26	20,34	20,34	20,35	20,33	20,31	20,33	20,29	20,35	20,40	20,33	20,27	20,33	20,40	20,34	20,34	20,35	20,34	20,28	20,25	20,27	20,30	20,34	20,35	20,36	20,32	20,34	20,40	20,33	20,31	20,39	20,36	20,27	20,30	20,27	20,25	20,28	20,39	20,37	20,36	20,28	20,28	20,37	20,36	20,36	20,28	20,26	20,36	20,25	20,28	20,24	20,22	20,22	20,30	20,33	20,28	20,30	20,25	20,23	20,27	20,25	20,33	20,31	20,28	20,30	20,34	20,31	20,32	20,37	20,36	20,25	20,21	20,21	20,26	20,28	20,22	20,26	20,20	20,18	20,24	20,30	20,18	20,18	20,28	20,38	20,35	
20,32	20,24	20,19	20,32	20,28	20,29	20,26	20,29	20,33	20,29	20,28	20,25	20,28	20,30	20,30	20,35	20,25	20,23	20,32	20,36	20,30	20,30	20,31	20,37	20,36	20,29	20,32	20,40	20,37	20,39	20,44	20,47	20,38	20,29	20,32	20,35	20,42	20,35	20,30	20,32	20,45	20,44	20,44	20,42	20,37	20,34	20,21	20,20	20,21	20,33	20,36	20,47	20,37	20,39	20,47	20,42	20,37	20,43	20,37	20,28	20,36	20,45	20,38	20,34	20,40	20,44	20,36	20,39	20,40	20,37	20,31	20,31	20,38	20,51	20,47	20,38	20,35	20,39	20,42	20,46	20,42	20,38	20,39	20,35	20,39	20,40	20,29	20,40	20,49	20,39	20,28	20,36	20,36	20,39	20,45	20,48	20,43	20,33	20,35	20,33	20,41	20,39	20,49	20,47	20,44	20,33	20,36	20,38	20,41	20,40	20,45	20,46	20,39	20,45	20,58	20,44	20,25	20,33	20,49	20,45	20,40	20,35	20,43	20,41	20,48	20,54	20,52	20,42	20,40	20,39	20,34	20,39	20,45	20,35	20,39	20,38	20,27	20,29	20,40	20,36	20,38	20,35	20,36	20,38	20,40	20,38	20,39	20,35	20,38	20,32	20,34	20,38	20,38	20,36	20,46	20,45	20,37	20,33	20,48	20,37	20,37	20,31	20,38	20,48	20,39	20,30	20,44	20,53	20,51	20,44	20,37	20,36	20,33	20,34	20,48	20,47	20,38	20,40	20,40	20,35	20,36	20,40	20,38	20,31	20,44	20,46	20,39	20,38	20,33	20,34	20,42	20,39	20,37	20,50	20,54	20,52	20,38	20,37	20,39	20,41	20,45	20,43	20,46	20,49	20,47	20,47	20,39	20,35	20,46	20,45	20,44	20,47	20,46	20,47	20,46	20,40	20,49	20,50	20,49	20,44	20,41	20,46	20,42	20,45	20,41	20,39	20,39	20,52	20,53	20,45	20,46	20,41	20,47	20,54	20,44	20,40	20,47	20,46	20,43	20,50	20,54	20,49	20,48	20,47	20,42	20,43	20,45	20,42	20,37	20,40	20,42	20,45	20,48	20,47	20,42	20,34	20,29	20,49	20,47	20,40	20,43	20,46	20,45	20,51	20,50	20,43	20,37	20,40	20,44	20,48	20,49	20,39	20,42	20,48	20,46	20,39	20,36	20,39	20,49	20,50	20,44	20,42	20,45	20,47	20,52	20,46	20,48	20,44	20,53	20,56	20,51	20,52	20,52	20,34	20,42	20,47	20,47	20,44	20,52	20,53	20,48	20,46	20,46	20,46	20,43	20,41	20,46	20,43	20,40	20,45	20,40	20,35	20,39	20,41	20,45	20,37	20,40	20,41	20,46	20,43	20,47	20,43	20,36	20,36	20,35	20,45	20,47	20,46	20,40	20,35	20,31	20,38	20,32	20,42	20,45	20,45	20,52	20,48	20,37	20,35	20,35	20,41	20,42	20,43	20,41	20,42	20,46	20,43	20,48	20,50	20,48	20,45	20,44	20,48	20,50	20,44	20,45	20,41	20,42	20,51	20,54	20,45	20,40	20,40	20,38	20,39	20,44	20,48	20,45	20,52	20,48	20,46	20,41	20,40	20,47	20,52	20,51	20,46	20,51	20,56	20,48	20,41	20,40	20,47	20,38	20,30	20,35	20,41	20,47	20,50	20,38	20,46	20,50	20,44	20,49	20,44	20,41	20,42	20,46	20,49	20,50	20,37	20,35	20,39	20,32	20,35	20,33	20,38	20,38	20,33	20,42	20,39	20,46	20,49	20,40	20,38	20,39	20,40	20,50	20,39	20,43	20,48	20,44	20,44	20,46	20,46	20,42	20,46	20,46	20,40	20,37	20,39	20,42	20,41	20,39	20,36	20,43	20,34	20,33	20,41	20,39	20,41	20,43	20,45	20,38	20,49	20,52	20,37	20,29	20,29	20,40	20,36	20,39	20,47	20,44	20,37	20,42	20,39	20,41	20,43	20,44	20,43	20,44	20,43	20,39	20,48	20,47	20,45	20,42	20,39	20,39	20,38	20,47	20,47	20,41	20,41	20,31	20,37	20,41	20,41	20,38	20,38	20,40	20,44	20,41	20,26	20,32	20,36	20,35	20,37	20,32	20,34	20,38	20,41	20,38	20,39	20,40	20,32	20,25	20,41	20,34	20,35	20,40	20,35	20,37	20,34	20,43	20,29	20,31	20,37	20,28	20,31	20,40	20,39	20,45	20,44	20,38	20,30	20,33	20,39	20,45	20,45	20,36	20,34	20,37	20,40	20,44	20,42	20,43	20,42	20,28	20,30	20,38	20,31	20,32	20,33	20,38	20,35	20,31	20,26	20,29	20,28	20,43	20,40	20,40	20,42	20,41	20,43	20,48	20,36	20,36	20,30	20,30	20,34	20,34	20,38	20,41	20,35	20,31	20,26	20,36	20,35	20,37	20,36	20,34	20,25	20,35	20,36	20,31	20,22	20,30	20,32	20,37	20,31	20,22	20,30	20,36	20,33	20,29	20,22	20,24	20,30	20,33	20,33	20,30	20,33	20,27	20,26	20,23	20,27	20,37	20,46	20,39	20,34	20,30	20,35	20,36	20,34	20,39	20,35	20,34	20,36	20,38	20,30	20,25	20,25	20,31	20,35	20,39	20,30	20,27	20,25	20,23	20,32	20,22	20,15	20,20	20,29	20,27	20,35	20,28	20,33	20,29	20,27	20,28	20,26	20,32	20,35	20,32	20,19	20,24	20,29	20,27	20,22	20,20	20,20	20,18	20,21	20,34	20,31	
20,35	20,28	20,24	20,27	20,28	20,19	20,26	20,25	20,33	20,35	20,33	20,16	20,16	20,26	20,32	20,34	20,24	20,30	20,37	20,30	20,22	20,25	20,30	20,34	20,44	20,26	20,30	20,33	20,39	20,50	20,47	20,48	20,38	20,33	20,31	20,32	20,43	20,37	20,40	20,32	20,36	20,40	20,45	20,33	20,42	20,37	20,31	20,37	20,37	20,36	20,47	20,47	20,42	20,42	20,49	20,47	20,43	20,37	20,32	20,38	20,29	20,39	20,44	20,40	20,38	20,40	20,33	20,32	20,38	20,31	20,26	20,32	20,45	20,46	20,45	20,43	20,41	20,36	20,45	20,45	20,44	20,39	20,36	20,36	20,35	20,38	20,35	20,32	20,44	20,38	20,39	20,36	20,37	20,45	20,46	20,41	20,37	20,40	20,37	20,38	20,36	20,45	20,41	20,44	20,42	20,43	20,36	20,39	20,43	20,44	20,49	20,41	20,29	20,38	20,48	20,48	20,35	20,38	20,41	20,41	20,42	20,35	20,35	20,40	20,41	20,52	20,47	20,34	20,45	20,40	20,34	20,33	20,40	20,39	20,42	20,38	20,32	20,32	20,35	20,39	20,38	20,45	20,42	20,43	20,42	20,42	20,40	20,37	20,38	20,49	20,45	20,41	20,32	20,39	20,47	20,42	20,42	20,40	20,34	20,34	20,37	20,34	20,45	20,50	20,41	20,35	20,38	20,45	20,45	20,41	20,37	20,31	20,32	20,30	20,36	20,39	20,40	20,49	20,37	20,32	20,38	20,40	20,41	20,41	20,43	20,33	20,38	20,43	20,41	20,36	20,39	20,38	20,36	20,41	20,54	20,53	20,39	20,41	20,44	20,36	20,47	20,48	20,50	20,53	20,49	20,43	20,37	20,37	20,43	20,50	20,43	20,43	20,45	20,44	20,46	20,40	20,47	20,45	20,46	20,49	20,45	20,47	20,44	20,44	20,41	20,44	20,40	20,50	20,54	20,40	20,42	20,44	20,46	20,52	20,38	20,35	20,45	20,49	20,43	20,48	20,48	20,47	20,43	20,50	20,51	20,44	20,40	20,41	20,40	20,40	20,41	20,34	20,44	20,43	20,40	20,42	20,45	20,49	20,40	20,36	20,43	20,43	20,45	20,44	20,39	20,48	20,42	20,39	20,43	20,50	20,47	20,34	20,34	20,46	20,44	20,41	20,34	20,35	20,38	20,41	20,44	20,45	20,49	20,44	20,51	20,46	20,47	20,40	20,46	20,49	20,45	20,45	20,52	20,38	20,41	20,47	20,39	20,39	20,49	20,54	20,46	20,42	20,49	20,45	20,40	20,33	20,49	20,53	20,40	20,44	20,46	20,31	20,42	20,44	20,43	20,38	20,42	20,37	20,45	20,46	20,43	20,41	20,36	20,35	20,41	20,39	20,39	20,44	20,44	20,33	20,37	20,38	20,29	20,38	20,46	20,50	20,54	20,42	20,33	20,35	20,33	20,39	20,42	20,36	20,46	20,47	20,44	20,39	20,45	20,49	20,42	20,42	20,54	20,50	20,42	20,38	20,46	20,38	20,40	20,48	20,55	20,46	20,46	20,47	20,49	20,44	20,42	20,50	20,48	20,50	20,42	20,45	20,47	20,38	20,44	20,47	20,53	20,43	20,49	20,51	20,44	20,41	20,41	20,42	20,41	20,32	20,33	20,35	20,41	20,48	20,43	20,44	20,47	20,40	20,49	20,45	20,40	20,44	20,45	20,48	20,48	20,37	20,36	20,40	20,38	20,39	20,34	20,33	20,36	20,31	20,37	20,43	20,46	20,56	20,43	20,39	20,37	20,34	20,47	20,45	20,38	20,48	20,42	20,36	20,45	20,38	20,38	20,41	20,46	20,47	20,41	20,38	20,47	20,44	20,36	20,41	20,43	20,36	20,30	20,42	20,42	20,29	20,44	20,44	20,41	20,37	20,46	20,39	20,32	20,37	20,40	20,37	20,42	20,40	20,40	20,36	20,36	20,36	20,41	20,35	20,38	20,41	20,46	20,42	20,39	20,45	20,49	20,51	20,46	20,43	20,35	20,40	20,46	20,38	20,36	20,38	20,37	20,40	20,37	20,37	20,40	20,39	20,32	20,41	20,41	20,30	20,35	20,33	20,37	20,31	20,32	20,34	20,41	20,37	20,24	20,25	20,34	20,30	20,28	20,35	20,39	20,33	20,32	20,34	20,38	20,36	20,30	20,32	20,39	20,41	20,28	20,28	20,35	20,35	20,37	20,37	20,32	20,26	20,28	20,37	20,45	20,46	20,41	20,35	20,34	20,41	20,37	20,41	20,40	20,37	20,36	20,22	20,34	20,33	20,34	20,29	20,27	20,29	20,39	20,28	20,31	20,38	20,33	20,35	20,30	20,33	20,36	20,39	20,35	20,33	20,36	20,31	20,32	20,32	20,31	20,33	20,31	20,34	20,32	20,26	20,23	20,33	20,35	20,31	20,25	20,23	20,30	20,31	20,25	20,27	20,36	20,35	20,35	20,39	20,26	20,32	20,30	20,21	20,26	20,25	20,28	20,29	20,32	20,31	20,34	20,31	20,32	20,31	20,25	20,34	20,38	20,41	20,32	20,27	20,32	20,33	20,36	20,36	20,38	20,32	20,29	20,25	20,30	20,26	20,23	20,27	20,22	20,35	20,39	20,35	20,26	20,25	20,26	20,33	20,25	20,22	20,33	20,31	20,33	20,26	20,32	20,34	20,26	20,26	20,26	20,31	20,25	20,34	20,34	20,25	20,27	20,27	20,32	20,26	20,22	20,24	20,14	20,20	20,35	20,33	
20,33	20,21	20,15	20,31	20,29	20,26	20,28	20,20	20,28	20,34	20,39	20,21	20,17	20,27	20,30	20,35	20,22	20,31	20,46	20,39	20,17	20,31	20,37	20,31	20,39	20,30	20,23	20,26	20,36	20,43	20,40	20,38	20,40	20,29	20,28	20,25	20,36	20,31	20,32	20,39	20,33	20,38	20,42	20,36	20,34	20,45	20,39	20,32	20,35	20,40	20,37	20,42	20,42	20,35	20,43	20,41	20,37	20,29	20,29	20,32	20,33	20,35	20,39	20,42	20,37	20,39	20,29	20,30	20,30	20,33	20,31	20,37	20,40	20,39	20,40	20,42	20,48	20,45	20,47	20,46	20,41	20,34	20,34	20,39	20,33	20,30	20,33	20,36	20,38	20,40	20,44	20,39	20,28	20,39	20,44	20,39	20,31	20,33	20,38	20,36	20,40	20,39	20,39	20,39	20,41	20,45	20,37	20,37	20,41	20,47	20,39	20,40	20,33	20,34	20,36	20,39	20,40	20,37	20,35	20,46	20,41	20,37	20,38	20,42	20,41	20,44	20,43	20,33	20,36	20,39	20,41	20,34	20,35	20,39	20,43	20,35	20,40	20,36	20,35	20,39	20,38	20,41	20,44	20,45	20,44	20,45	20,38	20,41	20,39	20,46	20,47	20,53	20,33	20,30	20,46	20,47	20,36	20,45	20,40	20,27	20,28	20,37	20,49	20,47	20,43	20,36	20,41	20,44	20,39	20,36	20,35	20,46	20,42	20,35	20,39	20,35	20,36	20,46	20,44	20,40	20,43	20,39	20,43	20,37	20,41	20,39	20,31	20,36	20,39	20,41	20,36	20,37	20,40	20,42	20,48	20,48	20,35	20,39	20,48	20,51	20,45	20,54	20,47	20,44	20,43	20,43	20,44	20,41	20,41	20,46	20,46	20,43	20,43	20,47	20,45	20,43	20,49	20,48	20,42	20,44	20,48	20,48	20,51	20,45	20,40	20,49	20,50	20,40	20,49	20,45	20,44	20,48	20,43	20,54	20,45	20,36	20,39	20,40	20,39	20,43	20,43	20,46	20,48	20,45	20,46	20,47	20,43	20,45	20,52	20,51	20,45	20,39	20,41	20,45	20,41	20,43	20,45	20,44	20,37	20,39	20,42	20,51	20,39	20,48	20,41	20,39	20,39	20,38	20,44	20,47	20,45	20,36	20,39	20,42	20,42	20,36	20,38	20,37	20,39	20,37	20,41	20,46	20,48	20,49	20,45	20,39	20,46	20,43	20,46	20,43	20,40	20,38	20,47	20,37	20,45	20,45	20,41	20,48	20,46	20,47	20,46	20,42	20,42	20,45	20,44	20,36	20,42	20,48	20,35	20,39	20,43	20,41	20,48	20,48	20,48	20,44	20,40	20,42	20,43	20,51	20,40	20,28	20,34	20,40	20,42	20,46	20,37	20,41	20,52	20,54	20,47	20,41	20,34	20,34	20,47	20,46	20,51	20,46	20,39	20,38	20,41	20,48	20,49	20,45	20,44	20,40	20,39	20,34	20,35	20,43	20,48	20,51	20,54	20,49	20,37	20,36	20,42	20,45	20,43	20,43	20,50	20,51	20,41	20,46	20,40	20,42	20,37	20,46	20,46	20,50	20,46	20,44	20,50	20,42	20,41	20,40	20,46	20,44	20,43	20,43	20,36	20,36	20,43	20,39	20,39	20,44	20,38	20,43	20,39	20,47	20,50	20,38	20,47	20,44	20,45	20,44	20,37	20,49	20,47	20,41	20,42	20,42	20,45	20,42	20,34	20,34	20,36	20,35	20,35	20,31	20,35	20,45	20,51	20,53	20,47	20,41	20,42	20,42	20,45	20,37	20,36	20,41	20,51	20,40	20,41	20,37	20,41	20,45	20,39	20,43	20,36	20,29	20,38	20,43	20,44	20,40	20,39	20,40	20,44	20,43	20,38	20,30	20,29	20,35	20,41	20,38	20,36	20,45	20,38	20,42	20,41	20,42	20,44	20,40	20,37	20,36	20,42	20,43	20,40	20,36	20,34	20,36	20,36	20,43	20,35	20,40	20,37	20,45	20,46	20,41	20,34	20,33	20,41	20,38	20,36	20,39	20,32	20,41	20,45	20,36	20,33	20,41	20,34	20,39	20,44	20,40	20,41	20,29	20,29	20,37	20,37	20,39	20,39	20,37	20,36	20,25	20,36	20,39	20,37	20,43	20,39	20,36	20,34	20,37	20,42	20,46	20,39	20,36	20,35	20,35	20,36	20,36	20,39	20,34	20,34	20,32	20,35	20,32	20,33	20,40	20,37	20,48	20,49	20,36	20,41	20,39	20,40	20,36	20,38	20,33	20,38	20,28	20,33	20,40	20,35	20,35	20,38	20,34	20,37	20,35	20,33	20,40	20,44	20,33	20,31	20,32	20,35	20,38	20,39	20,34	20,41	20,36	20,36	20,34	20,28	20,29	20,29	20,26	20,29	20,22	20,17	20,34	20,35	20,31	20,25	20,24	20,27	20,25	20,25	20,32	20,33	20,30	20,38	20,37	20,31	20,37	20,38	20,29	20,23	20,26	20,25	20,31	20,34	20,35	20,38	20,41	20,35	20,32	20,29	20,27	20,35	20,34	20,38	20,36	20,40	20,35	20,30	20,39	20,40	20,26	20,20	20,20	20,23	20,21	20,31	20,30	20,27	20,33	20,45	20,41	20,28	20,28	20,33	20,31	20,33	20,27	20,22	20,29	20,32	20,23	20,32	20,32	20,25	20,20	20,23	20,29	20,34	20,34	20,32	20,26	20,32	20,27	20,28	20,30	20,39	20,28	20,18	20,16	20,40	20,37	
20,33	20,12	20,15	20,27	20,31	20,27	20,26	20,21	20,24	20,33	20,37	20,24	20,23	20,24	20,26	20,33	20,29	20,35	20,41	20,40	20,26	20,32	20,36	20,25	20,33	20,30	20,20	20,28	20,39	20,41	20,43	20,32	20,33	20,32	20,26	20,26	20,33	20,34	20,41	20,39	20,35	20,31	20,36	20,39	20,33	20,41	20,39	20,29	20,31	20,40	20,35	20,36	20,40	20,29	20,32	20,36	20,36	20,38	20,31	20,39	20,38	20,39	20,34	20,41	20,40	20,36	20,37	20,46	20,34	20,29	20,30	20,46	20,47	20,37	20,44	20,45	20,45	20,40	20,43	20,42	20,35	20,32	20,31	20,31	20,35	20,39	20,41	20,35	20,44	20,35	20,42	20,39	20,30	20,45	20,39	20,37	20,32	20,34	20,43	20,15	20,34	20,39	20,36	20,44	20,45	20,47	20,39	20,36	20,41	20,48	20,47	20,44	20,39	20,38	20,34	20,39	20,39	20,35	20,38	20,45	20,45	20,48	20,47	20,45	20,42	20,43	20,39	20,33	20,31	20,43	20,45	20,43	20,36	20,37	20,37	20,38	20,27	20,34	20,41	20,45	20,34	20,38	20,36	20,34	20,43	20,44	20,42	20,41	20,41	20,40	20,40	20,44	20,34	20,27	20,36	20,45	20,39	20,43	20,48	20,41	20,29	20,32	20,48	20,46	20,35	20,39	20,42	20,44	20,44	20,46	20,41	20,43	20,46	20,35	20,37	20,42	20,42	20,35	20,39	20,44	20,45	20,34	20,36	20,34	20,35	20,38	20,34	20,32	20,35	20,40	20,30	20,29	20,32	20,40	20,50	20,44	20,36	20,32	20,34	20,43	20,43	20,44	20,41	20,41	20,42	20,41	20,40	20,38	20,51	20,47	20,38	20,39	20,45	20,46	20,42	20,38	20,47	20,48	20,40	20,39	20,53	20,58	20,48	20,43	20,42	20,51	20,50	20,47	20,42	20,42	20,39	20,43	20,47	20,49	20,42	20,40	20,46	20,43	20,43	20,41	20,43	20,45	20,44	20,46	20,40	20,48	20,41	20,43	20,54	20,55	20,48	20,38	20,41	20,44	20,47	20,44	20,39	20,39	20,33	20,40	20,40	20,43	20,45	20,43	20,44	20,37	20,36	20,43	20,44	20,47	20,45	20,39	20,45	20,49	20,44	20,39	20,37	20,36	20,38	20,46	20,47	20,48	20,38	20,49	20,44	20,39	20,52	20,48	20,46	20,46	20,46	20,43	20,44	20,36	20,36	20,38	20,44	20,46	20,47	20,44	20,44	20,37	20,49	20,50	20,44	20,39	20,46	20,41	20,34	20,35	20,37	20,41	20,45	20,44	20,39	20,38	20,37	20,42	20,48	20,45	20,37	20,34	20,39	20,36	20,35	20,34	20,36	20,41	20,46	20,47	20,49	20,40	20,40	20,42	20,43	20,50	20,51	20,50	20,41	20,38	20,42	20,45	20,47	20,49	20,45	20,38	20,36	20,37	20,39	20,37	20,42	20,53	20,52	20,47	20,38	20,40	20,47	20,51	20,46	20,54	20,49	20,44	20,40	20,42	20,43	20,40	20,40	20,45	20,44	20,48	20,52	20,48	20,45	20,43	20,43	20,43	20,45	20,42	20,42	20,37	20,36	20,43	20,46	20,46	20,40	20,45	20,38	20,37	20,38	20,46	20,44	20,40	20,39	20,42	20,41	20,40	20,39	20,50	20,48	20,44	20,42	20,39	20,46	20,38	20,38	20,40	20,38	20,35	20,43	20,29	20,35	20,35	20,40	20,50	20,45	20,40	20,39	20,42	20,48	20,40	20,30	20,42	20,47	20,56	20,50	20,43	20,42	20,44	20,37	20,31	20,37	20,33	20,39	20,38	20,36	20,37	20,38	20,46	20,49	20,46	20,39	20,41	20,37	20,35	20,34	20,38	20,43	20,39	20,38	20,38	20,46	20,44	20,47	20,44	20,41	20,34	20,38	20,39	20,40	20,38	20,43	20,38	20,32	20,36	20,39	20,39	20,35	20,39	20,35	20,40	20,32	20,36	20,41	20,41	20,38	20,38	20,34	20,34	20,41	20,37	20,32	20,33	20,32	20,37	20,47	20,43	20,34	20,32	20,36	20,40	20,44	20,45	20,36	20,27	20,35	20,31	20,38	20,37	20,33	20,36	20,37	20,43	20,43	20,36	20,35	20,34	20,46	20,44	20,32	20,32	20,30	20,37	20,28	20,26	20,35	20,36	20,33	20,39	20,39	20,41	20,37	20,38	20,45	20,34	20,31	20,37	20,40	20,50	20,44	20,36	20,37	20,36	20,38	20,40	20,39	20,38	20,44	20,33	20,34	20,30	20,36	20,42	20,42	20,40	20,36	20,35	20,31	20,29	20,32	20,32	20,31	20,30	20,31	20,35	20,30	20,31	20,29	20,27	20,27	20,21	20,29	20,39	20,30	20,31	20,32	20,28	20,33	20,37	20,30	20,34	20,28	20,23	20,33	20,37	20,40	20,42	20,39	20,29	20,31	20,28	20,37	20,38	20,33	20,38	20,33	20,30	20,32	20,28	20,26	20,28	20,41	20,44	20,45	20,40	20,36	20,33	20,31	20,34	20,37	20,31	20,27	20,28	20,30	20,30	20,40	20,39	20,26	20,34	20,37	20,23	20,28	20,24	20,30	20,28	20,34	20,33	20,23	20,19	20,21	20,31	20,26	20,19	20,20	20,19	20,24	20,31	20,21	20,22	20,27	20,27	20,29	20,24	20,28	20,32	20,30	20,22	20,23	20,29	20,25	20,30	
20,24	20,19	20,21	20,30	20,31	20,25	20,32	20,21	20,22	20,34	20,33	20,27	20,25	20,29	20,27	20,36	20,37	20,32	20,24	20,29	20,25	20,36	20,40	20,34	20,34	20,31	20,31	20,26	20,35	20,36	20,44	20,36	20,23	20,25	20,37	20,32	20,32	20,36	20,44	20,37	20,44	20,39	20,39	20,40	20,36	20,43	20,40	20,35	20,38	20,44	20,36	20,32	20,25	20,29	20,35	20,35	20,38	20,40	20,36	20,40	20,38	20,39	20,39	20,43	20,43	20,40	20,27	20,40	20,44	20,36	20,35	20,41	20,47	20,37	20,28	20,41	20,42	20,39	20,42	20,40	20,37	20,29	20,36	20,39	20,35	20,38	20,41	20,37	20,33	20,39	20,44	20,38	20,34	20,47	20,42	20,34	20,35	20,32	20,46	20,37	20,36	20,38	20,45	20,54	20,47	20,49	20,40	20,40	20,43	20,36	20,47	20,51	20,37	20,33	20,43	20,39	20,32	20,36	20,43	20,46	20,39	20,39	20,44	20,47	20,39	20,35	20,38	20,40	20,35	20,42	20,35	20,45	20,44	20,37	20,38	20,31	20,21	20,32	20,35	20,38	20,33	20,39	20,36	20,36	20,44	20,44	20,45	20,44	20,38	20,44	20,38	20,47	20,35	20,39	20,45	20,49	20,40	20,35	20,37	20,44	20,42	20,35	20,39	20,43	20,36	20,44	20,50	20,51	20,55	20,48	20,39	20,42	20,42	20,33	20,27	20,33	20,45	20,41	20,36	20,41	20,37	20,36	20,31	20,33	20,34	20,36	20,35	20,32	20,35	20,32	20,32	20,28	20,33	20,35	20,50	20,45	20,42	20,37	20,40	20,48	20,48	20,46	20,49	20,50	20,47	20,45	20,44	20,36	20,41	20,43	20,35	20,33	20,45	20,43	20,41	20,35	20,45	20,47	20,42	20,37	20,54	20,59	20,45	20,39	20,37	20,43	20,45	20,45	20,37	20,44	20,37	20,33	20,41	20,44	20,38	20,40	20,48	20,47	20,49	20,49	20,44	20,46	20,43	20,51	20,49	20,43	20,42	20,45	20,53	20,55	20,50	20,44	20,51	20,47	20,46	20,46	20,47	20,47	20,40	20,40	20,41	20,43	20,44	20,51	20,43	20,37	20,41	20,42	20,43	20,51	20,56	20,48	20,43	20,45	20,42	20,41	20,38	20,41	20,36	20,45	20,48	20,41	20,42	20,50	20,55	20,46	20,54	20,53	20,49	20,45	20,47	20,47	20,49	20,37	20,35	20,42	20,50	20,48	20,49	20,48	20,43	20,39	20,44	20,54	20,47	20,43	20,49	20,49	20,41	20,35	20,36	20,41	20,50	20,46	20,44	20,33	20,41	20,53	20,48	20,39	20,39	20,40	20,46	20,37	20,30	20,41	20,36	20,40	20,42	20,42	20,41	20,39	20,39	20,41	20,50	20,48	20,54	20,44	20,38	20,39	20,43	20,47	20,54	20,49	20,43	20,43	20,41	20,41	20,39	20,41	20,47	20,43	20,47	20,45	20,42	20,45	20,52	20,54	20,41	20,41	20,46	20,44	20,40	20,46	20,51	20,53	20,52	20,53	20,48	20,47	20,50	20,47	20,44	20,37	20,41	20,48	20,49	20,47	20,37	20,38	20,39	20,43	20,48	20,44	20,45	20,44	20,46	20,38	20,44	20,42	20,37	20,39	20,33	20,34	20,46	20,46	20,45	20,50	20,46	20,41	20,43	20,41	20,37	20,37	20,39	20,51	20,45	20,39	20,43	20,41	20,38	20,38	20,35	20,49	20,48	20,38	20,43	20,41	20,42	20,39	20,36	20,41	20,51	20,48	20,50	20,43	20,39	20,41	20,46	20,40	20,43	20,42	20,39	20,33	20,32	20,30	20,35	20,35	20,42	20,48	20,38	20,36	20,38	20,37	20,43	20,37	20,35	20,43	20,38	20,35	20,38	20,44	20,43	20,44	20,48	20,37	20,38	20,41	20,39	20,40	20,38	20,39	20,36	20,32	20,33	20,46	20,35	20,33	20,40	20,44	20,39	20,33	20,38	20,34	20,35	20,34	20,33	20,37	20,37	20,36	20,33	20,32	20,30	20,36	20,43	20,42	20,33	20,35	20,34	20,35	20,36	20,42	20,38	20,28	20,30	20,32	20,39	20,29	20,35	20,45	20,33	20,38	20,41	20,29	20,35	20,32	20,39	20,46	20,36	20,41	20,34	20,37	20,32	20,23	20,35	20,44	20,38	20,39	20,36	20,29	20,27	20,34	20,37	20,32	20,26	20,34	20,34	20,40	20,42	20,37	20,35	20,37	20,44	20,35	20,35	20,30	20,39	20,38	20,32	20,36	20,35	20,45	20,42	20,43	20,42	20,36	20,24	20,23	20,27	20,28	20,29	20,36	20,29	20,31	20,32	20,29	20,31	20,31	20,35	20,27	20,28	20,36	20,35	20,36	20,39	20,35	20,34	20,40	20,34	20,32	20,30	20,22	20,26	20,33	20,42	20,45	20,36	20,39	20,34	20,32	20,40	20,46	20,39	20,34	20,23	20,24	20,32	20,27	20,29	20,24	20,34	20,43	20,40	20,37	20,31	20,27	20,29	20,35	20,28	20,24	20,27	20,29	20,31	20,33	20,36	20,32	20,24	20,32	20,32	20,31	20,33	20,29	20,31	20,29	20,37	20,31	20,23	20,22	20,20	20,24	20,26	20,24	20,25	20,19	20,25	20,34	20,22	20,24	20,24	20,28	20,24	20,23	20,24	20,37	20,31	20,16	20,19	20,35	20,26	20,27	
20,18	20,20	20,20	20,27	20,32	20,19	20,34	20,36	20,25	20,35	20,33	20,24	20,28	20,28	20,19	20,35	20,34	20,28	20,32	20,37	20,26	20,32	20,39	20,20	20,29	20,35	20,33	20,30	20,27	20,33	20,49	20,46	20,21	20,21	20,48	20,30	20,39	20,41	20,38	20,39	20,44	20,43	20,30	20,35	20,46	20,48	20,38	20,35	20,39	20,45	20,38	20,37	20,28	20,32	20,44	20,40	20,35	20,37	20,36	20,42	20,39	20,42	20,39	20,33	20,39	20,41	20,39	20,31	20,47	20,46	20,40	20,35	20,38	20,39	20,29	20,35	20,46	20,44	20,38	20,39	20,34	20,32	20,34	20,42	20,40	20,38	20,38	20,41	20,37	20,38	20,40	20,38	20,41	20,50	20,55	20,45	20,38	20,38	20,39	20,38	20,40	20,38	20,38	20,54	20,56	20,52	20,38	20,32	20,43	20,34	20,37	20,42	20,32	20,32	20,38	20,39	20,32	20,41	20,44	20,40	20,34	20,39	20,39	20,46	20,43	20,36	20,41	20,37	20,39	20,40	20,32	20,44	20,59	20,46	20,38	20,32	20,25	20,30	20,41	20,42	20,47	20,41	20,41	20,41	20,43	20,35	20,33	20,46	20,39	20,38	20,45	20,44	20,37	20,33	20,43	20,33	20,37	20,37	20,36	20,40	20,44	20,42	20,41	20,45	20,38	20,36	20,47	20,54	20,51	20,39	20,33	20,41	20,41	20,33	20,29	20,32	20,40	20,46	20,44	20,38	20,39	20,33	20,36	20,40	20,46	20,43	20,45	20,33	20,38	20,37	20,40	20,40	20,34	20,35	20,42	20,43	20,45	20,49	20,45	20,47	20,46	20,46	20,48	20,44	20,38	20,41	20,47	20,43	20,40	20,44	20,43	20,37	20,41	20,39	20,44	20,37	20,45	20,43	20,45	20,48	20,45	20,45	20,40	20,42	20,42	20,38	20,38	20,39	20,42	20,46	20,36	20,24	20,34	20,43	20,35	20,38	20,49	20,45	20,47	20,50	20,47	20,47	20,40	20,47	20,48	20,43	20,42	20,44	20,56	20,57	20,48	20,43	20,48	20,49	20,44	20,45	20,48	20,54	20,46	20,41	20,48	20,46	20,48	20,52	20,49	20,40	20,42	20,39	20,36	20,42	20,55	20,54	20,42	20,41	20,39	20,42	20,47	20,42	20,42	20,40	20,39	20,44	20,41	20,44	20,55	20,48	20,49	20,42	20,41	20,48	20,46	20,46	20,50	20,46	20,53	20,46	20,38	20,49	20,52	20,56	20,53	20,49	20,42	20,46	20,47	20,39	20,39	20,48	20,50	20,42	20,41	20,42	20,42	20,47	20,50	20,47	20,41	20,58	20,60	20,42	20,38	20,40	20,44	20,45	20,45	20,53	20,48	20,36	20,38	20,41	20,40	20,45	20,43	20,40	20,43	20,50	20,53	20,43	20,35	20,36	20,43	20,54	20,53	20,50	20,47	20,53	20,43	20,40	20,39	20,35	20,47	20,49	20,44	20,48	20,53	20,48	20,52	20,53	20,43	20,40	20,50	20,46	20,45	20,47	20,51	20,49	20,50	20,57	20,55	20,52	20,53	20,42	20,48	20,41	20,43	20,47	20,48	20,47	20,38	20,35	20,42	20,54	20,52	20,43	20,44	20,44	20,41	20,45	20,48	20,41	20,46	20,44	20,38	20,40	20,48	20,51	20,47	20,50	20,48	20,41	20,48	20,45	20,45	20,38	20,38	20,41	20,45	20,42	20,44	20,37	20,37	20,42	20,41	20,51	20,45	20,33	20,41	20,43	20,43	20,40	20,37	20,39	20,45	20,49	20,48	20,43	20,44	20,39	20,47	20,52	20,41	20,36	20,35	20,39	20,44	20,35	20,35	20,34	20,35	20,44	20,49	20,41	20,37	20,35	20,42	20,40	20,44	20,44	20,38	20,44	20,46	20,41	20,44	20,36	20,47	20,49	20,41	20,46	20,48	20,41	20,48	20,45	20,42	20,34	20,37	20,46	20,37	20,41	20,41	20,47	20,43	20,42	20,36	20,34	20,34	20,30	20,31	20,30	20,39	20,39	20,34	20,28	20,30	20,37	20,45	20,41	20,30	20,34	20,34	20,27	20,32	20,34	20,39	20,37	20,37	20,32	20,32	20,35	20,44	20,45	20,41	20,43	20,39	20,27	20,29	20,38	20,38	20,42	20,31	20,33	20,31	20,35	20,38	20,33	20,40	20,48	20,41	20,35	20,30	20,26	20,35	20,44	20,39	20,36	20,31	20,34	20,34	20,33	20,33	20,30	20,32	20,36	20,41	20,36	20,38	20,33	20,36	20,34	20,41	20,39	20,36	20,45	20,38	20,36	20,42	20,35	20,24	20,23	20,29	20,34	20,37	20,38	20,30	20,25	20,33	20,41	20,32	20,33	20,35	20,30	20,25	20,30	20,30	20,47	20,50	20,42	20,35	20,40	20,37	20,31	20,27	20,29	20,31	20,37	20,38	20,39	20,38	20,40	20,46	20,37	20,34	20,37	20,39	20,38	20,36	20,35	20,33	20,27	20,35	20,28	20,26	20,36	20,32	20,33	20,33	20,34	20,26	20,25	20,27	20,24	20,28	20,36	20,31	20,33	20,31	20,32	20,38	20,38	20,33	20,25	20,23	20,28	20,26	20,25	20,29	20,25	20,21	20,24	20,27	20,28	20,21	20,18	20,24	20,23	20,23	20,27	20,34	20,29	20,31	20,28	20,24	20,28	20,25	20,35	20,31	20,15	20,20	20,34	20,23	20,24	
20,30	20,22	20,32	20,19	20,26	20,22	20,30	20,34	20,29	20,25	20,27	20,27	20,29	20,32	20,21	20,26	20,35	20,26	20,30	20,37	20,24	20,27	20,44	20,31	20,19	20,32	20,28	20,27	20,28	20,29	20,37	20,46	20,36	20,33	20,30	20,28	20,39	20,40	20,36	20,35	20,34	20,37	20,37	20,32	20,33	20,39	20,31	20,28	20,33	20,35	20,40	20,33	20,39	20,42	20,42	20,44	20,40	20,33	20,29	20,36	20,41	20,42	20,36	20,30	20,35	20,39	20,44	20,36	20,38	20,36	20,31	20,39	20,46	20,52	20,37	20,32	20,29	20,40	20,41	20,36	20,36	20,33	20,32	20,30	20,36	20,35	20,31	20,26	20,38	20,38	20,36	20,30	20,37	20,41	20,48	20,41	20,33	20,38	20,39	20,32	20,40	20,37	20,42	20,51	20,51	20,47	20,37	20,36	20,46	20,48	20,45	20,36	20,33	20,39	20,44	20,34	20,32	20,34	20,40	20,40	20,37	20,39	20,41	20,43	20,40	20,40	20,40	20,42	20,39	20,44	20,41	20,34	20,40	20,48	20,41	20,38	20,33	20,32	20,37	20,43	20,49	20,49	20,49	20,42	20,37	20,34	20,32	20,37	20,34	20,33	20,39	20,40	20,38	20,36	20,39	20,36	20,26	20,31	20,36	20,42	20,39	20,31	20,43	20,47	20,42	20,33	20,35	20,46	20,42	20,41	20,42	20,44	20,43	20,40	20,41	20,37	20,40	20,53	20,58	20,47	20,41	20,42	20,35	20,37	20,46	20,46	20,37	20,29	20,33	20,34	20,42	20,42	20,37	20,35	20,47	20,39	20,37	20,47	20,41	20,38	20,41	20,44	20,48	20,46	20,35	20,40	20,40	20,36	20,39	20,41	20,42	20,40	20,42	20,45	20,36	20,34	20,43	20,44	20,31	20,47	20,46	20,41	20,48	20,44	20,47	20,48	20,46	20,40	20,48	20,43	20,34	20,39	20,44	20,45	20,36	20,35	20,44	20,43	20,45	20,49	20,48	20,49	20,45	20,48	20,36	20,40	20,45	20,53	20,46	20,49	20,50	20,42	20,38	20,43	20,42	20,46	20,40	20,50	20,49	20,47	20,41	20,44	20,45	20,47	20,43	20,42	20,36	20,40	20,46	20,36	20,42	20,49	20,37	20,40	20,49	20,44	20,48	20,43	20,41	20,45	20,45	20,41	20,40	20,42	20,48	20,43	20,41	20,39	20,46	20,48	20,40	20,39	20,46	20,45	20,48	20,48	20,39	20,44	20,54	20,53	20,54	20,51	20,47	20,41	20,43	20,34	20,32	20,42	20,42	20,38	20,39	20,38	20,35	20,43	20,46	20,45	20,49	20,48	20,56	20,44	20,43	20,45	20,38	20,38	20,44	20,50	20,50	20,38	20,36	20,38	20,39	20,45	20,49	20,46	20,37	20,41	20,47	20,51	20,42	20,42	20,47	20,49	20,46	20,47	20,57	20,53	20,45	20,37	20,38	20,42	20,49	20,49	20,38	20,42	20,44	20,38	20,44	20,56	20,53	20,43	20,51	20,46	20,40	20,51	20,49	20,44	20,37	20,41	20,49	20,55	20,51	20,42	20,41	20,43	20,47	20,49	20,47	20,51	20,48	20,45	20,39	20,44	20,56	20,50	20,38	20,37	20,40	20,41	20,44	20,37	20,41	20,45	20,39	20,43	20,51	20,47	20,37	20,41	20,50	20,45	20,45	20,47	20,45	20,39	20,42	20,41	20,43	20,44	20,39	20,42	20,41	20,39	20,45	20,47	20,42	20,33	20,38	20,43	20,49	20,43	20,45	20,42	20,49	20,40	20,43	20,33	20,37	20,37	20,40	20,42	20,33	20,35	20,47	20,43	20,48	20,41	20,39	20,28	20,33	20,44	20,47	20,38	20,36	20,37	20,37	20,39	20,41	20,41	20,40	20,49	20,55	20,42	20,40	20,39	20,47	20,44	20,41	20,47	20,42	20,40	20,53	20,52	20,42	20,37	20,36	20,43	20,32	20,37	20,44	20,45	20,46	20,44	20,41	20,36	20,38	20,36	20,32	20,27	20,33	20,35	20,36	20,39	20,35	20,40	20,41	20,36	20,35	20,37	20,39	20,34	20,30	20,35	20,38	20,35	20,29	20,31	20,36	20,42	20,41	20,34	20,35	20,43	20,30	20,20	20,25	20,32	20,35	20,36	20,28	20,26	20,24	20,30	20,37	20,41	20,39	20,46	20,39	20,35	20,33	20,35	20,45	20,54	20,41	20,36	20,38	20,32	20,34	20,38	20,40	20,33	20,26	20,30	20,38	20,31	20,35	20,43	20,38	20,32	20,38	20,32	20,36	20,40	20,35	20,31	20,27	20,28	20,26	20,34	20,35	20,39	20,36	20,31	20,28	20,31	20,36	20,36	20,39	20,36	20,38	20,33	20,24	20,34	20,35	20,36	20,47	20,41	20,33	20,37	20,40	20,40	20,37	20,34	20,32	20,37	20,29	20,37	20,34	20,35	20,34	20,35	20,34	20,31	20,38	20,39	20,41	20,35	20,35	20,31	20,33	20,28	20,29	20,41	20,31	20,29	20,26	20,26	20,19	20,16	20,28	20,20	20,20	20,25	20,31	20,25	20,29	20,30	20,38	20,43	20,35	20,21	20,17	20,18	20,28	20,25	20,25	20,25	20,25	20,27	20,23	20,34	20,27	20,20	20,24	20,25	20,32	20,27	20,31	20,33	20,30	20,25	20,23	20,22	20,21	20,23	20,26	20,19	20,17	20,22	20,21	20,21	
20,26	20,32	20,21	20,23	20,27	20,20	20,23	20,26	20,29	20,25	20,23	20,20	20,30	20,31	20,36	20,33	20,31	20,28	20,31	20,31	20,27	20,31	20,40	20,37	20,37	20,36	20,34	20,34	20,30	20,38	20,37	20,45	20,36	20,30	20,28	20,30	20,36	20,38	20,40	20,37	20,42	20,39	20,36	20,34	20,32	20,33	20,24	20,24	20,33	20,33	20,37	20,35	20,43	20,43	20,40	20,49	20,41	20,31	20,26	20,33	20,34	20,36	20,33	20,36	20,38	20,36	20,44	20,43	20,38	20,44	20,37	20,42	20,46	20,40	20,38	20,40	20,38	20,42	20,43	20,43	20,35	20,36	20,29	20,31	20,33	20,31	20,32	20,28	20,25	20,38	20,46	20,35	20,28	20,33	20,35	20,36	20,40	20,51	20,45	20,38	20,40	20,44	20,41	20,52	20,46	20,41	20,37	20,38	20,42	20,41	20,41	20,44	20,34	20,33	20,38	20,35	20,31	20,25	20,38	20,45	20,38	20,38	20,48	20,46	20,39	20,42	20,45	20,39	20,42	20,45	20,44	20,37	20,32	20,34	20,43	20,44	20,33	20,34	20,33	20,44	20,40	20,46	20,43	20,40	20,38	20,38	20,39	20,41	20,40	20,39	20,52	20,41	20,37	20,42	20,43	20,48	20,27	20,27	20,35	20,42	20,40	20,37	20,35	20,45	20,51	20,48	20,41	20,41	20,46	20,43	20,44	20,43	20,54	20,46	20,41	20,49	20,42	20,46	20,48	20,37	20,43	20,42	20,52	20,39	20,44	20,41	20,38	20,34	20,29	20,38	20,38	20,35	20,35	20,44	20,46	20,47	20,35	20,40	20,45	20,44	20,44	20,47	20,47	20,42	20,40	20,46	20,45	20,41	20,42	20,42	20,37	20,37	20,43	20,40	20,38	20,33	20,51	20,42	20,29	20,42	20,45	20,45	20,50	20,47	20,41	20,46	20,49	20,46	20,52	20,51	20,38	20,45	20,44	20,44	20,41	20,43	20,50	20,50	20,49	20,50	20,50	20,50	20,45	20,42	20,37	20,34	20,44	20,48	20,46	20,47	20,48	20,44	20,47	20,46	20,40	20,38	20,40	20,42	20,46	20,45	20,43	20,38	20,38	20,51	20,51	20,43	20,37	20,39	20,46	20,45	20,43	20,47	20,37	20,37	20,56	20,53	20,42	20,39	20,35	20,44	20,47	20,47	20,47	20,46	20,48	20,47	20,46	20,46	20,56	20,57	20,42	20,42	20,48	20,45	20,46	20,43	20,43	20,39	20,45	20,49	20,48	20,47	20,45	20,46	20,40	20,43	20,36	20,37	20,39	20,48	20,45	20,42	20,42	20,44	20,38	20,43	20,44	20,41	20,49	20,46	20,44	20,43	20,38	20,33	20,39	20,44	20,49	20,43	20,43	20,40	20,44	20,43	20,47	20,49	20,41	20,43	20,46	20,45	20,46	20,47	20,41	20,45	20,46	20,48	20,58	20,58	20,46	20,41	20,37	20,45	20,45	20,47	20,47	20,43	20,38	20,42	20,40	20,52	20,50	20,48	20,42	20,41	20,37	20,46	20,45	20,44	20,40	20,45	20,42	20,52	20,49	20,47	20,46	20,46	20,48	20,43	20,46	20,52	20,48	20,44	20,36	20,39	20,47	20,47	20,46	20,33	20,35	20,43	20,38	20,32	20,35	20,39	20,50	20,48	20,53	20,47	20,37	20,40	20,43	20,47	20,49	20,42	20,43	20,44	20,46	20,42	20,42	20,40	20,39	20,44	20,42	20,43	20,49	20,43	20,38	20,42	20,42	20,36	20,46	20,42	20,40	20,45	20,43	20,41	20,43	20,38	20,32	20,41	20,35	20,31	20,31	20,40	20,45	20,47	20,43	20,46	20,42	20,37	20,33	20,41	20,42	20,35	20,29	20,40	20,38	20,38	20,36	20,33	20,43	20,53	20,51	20,47	20,44	20,41	20,44	20,39	20,33	20,39	20,36	20,32	20,43	20,40	20,35	20,41	20,44	20,41	20,36	20,43	20,41	20,48	20,46	20,44	20,43	20,43	20,44	20,44	20,39	20,33	20,37	20,37	20,30	20,37	20,33	20,40	20,38	20,34	20,37	20,42	20,43	20,35	20,35	20,38	20,40	20,27	20,25	20,35	20,42	20,31	20,27	20,32	20,32	20,35	20,26	20,18	20,20	20,26	20,38	20,36	20,34	20,33	20,31	20,32	20,34	20,35	20,37	20,37	20,33	20,34	20,30	20,34	20,40	20,48	20,42	20,35	20,35	20,35	20,32	20,41	20,41	20,36	20,26	20,32	20,40	20,36	20,31	20,35	20,38	20,34	20,38	20,31	20,30	20,33	20,30	20,30	20,30	20,31	20,31	20,38	20,40	20,27	20,27	20,33	20,35	20,36	20,40	20,35	20,32	20,36	20,34	20,28	20,22	20,28	20,32	20,29	20,35	20,29	20,34	20,33	20,31	20,38	20,34	20,31	20,27	20,31	20,29	20,28	20,23	20,30	20,25	20,26	20,33	20,42	20,40	20,38	20,38	20,35	20,35	20,30	20,33	20,25	20,26	20,41	20,39	20,26	20,24	20,28	20,28	20,26	20,39	20,25	20,19	20,20	20,27	20,23	20,28	20,32	20,34	20,36	20,28	20,30	20,26	20,19	20,31	20,29	20,27	20,25	20,28	20,33	20,28	20,28	20,26	20,30	20,23	20,25	20,31	20,26	20,29	20,35	20,21	20,22	20,16	20,07	20,12	20,22	20,24	20,10	20,22	20,21	20,22	20,28	
20,32	20,29	20,28	20,28	20,22	20,21	20,33	20,35	20,32	20,27	20,22	20,25	20,19	20,22	20,33	20,32	20,29	20,29	20,27	20,32	20,22	20,26	20,37	20,40	20,33	20,39	20,41	20,43	20,35	20,31	20,45	20,40	20,36	20,24	20,22	20,29	20,29	20,31	20,34	20,31	20,38	20,40	20,35	20,31	20,37	20,30	20,27	20,25	20,36	20,40	20,41	20,31	20,39	20,41	20,47	20,51	20,42	20,34	20,30	20,31	20,25	20,29	20,36	20,46	20,39	20,33	20,42	20,43	20,45	20,40	20,39	20,45	20,42	20,31	20,28	20,39	20,43	20,45	20,38	20,36	20,31	20,38	20,42	20,36	20,43	20,47	20,41	20,35	20,33	20,41	20,42	20,37	20,31	20,34	20,47	20,46	20,39	20,52	20,42	20,37	20,35	20,37	20,34	20,38	20,37	20,41	20,40	20,33	20,33	20,29	20,31	20,45	20,36	20,41	20,42	20,39	20,42	20,37	20,47	20,48	20,42	20,38	20,45	20,44	20,40	20,44	20,52	20,44	20,45	20,51	20,42	20,37	20,50	20,53	20,49	20,43	20,36	20,33	20,38	20,43	20,34	20,39	20,30	20,30	20,37	20,39	20,41	20,45	20,48	20,43	20,51	20,48	20,33	20,42	20,51	20,43	20,31	20,34	20,43	20,39	20,38	20,45	20,42	20,43	20,45	20,47	20,45	20,48	20,47	20,42	20,39	20,40	20,44	20,45	20,38	20,43	20,48	20,51	20,46	20,38	20,41	20,42	20,44	20,47	20,44	20,43	20,40	20,38	20,27	20,37	20,40	20,37	20,38	20,43	20,52	20,51	20,44	20,39	20,40	20,39	20,43	20,46	20,48	20,51	20,43	20,48	20,47	20,43	20,42	20,38	20,38	20,40	20,50	20,39	20,36	20,36	20,52	20,47	20,33	20,43	20,49	20,46	20,51	20,53	20,48	20,46	20,38	20,40	20,50	20,54	20,51	20,46	20,38	20,35	20,41	20,45	20,49	20,46	20,42	20,42	20,49	20,46	20,45	20,46	20,49	20,34	20,42	20,45	20,44	20,42	20,52	20,49	20,49	20,47	20,40	20,40	20,41	20,43	20,39	20,40	20,42	20,43	20,40	20,48	20,55	20,48	20,39	20,36	20,50	20,50	20,42	20,47	20,39	20,39	20,54	20,55	20,45	20,40	20,42	20,46	20,45	20,43	20,43	20,45	20,42	20,44	20,48	20,48	20,54	20,56	20,48	20,48	20,45	20,40	20,41	20,40	20,36	20,38	20,43	20,49	20,51	20,50	20,41	20,48	20,41	20,45	20,42	20,35	20,33	20,46	20,57	20,41	20,43	20,44	20,39	20,43	20,44	20,40	20,51	20,42	20,37	20,48	20,48	20,44	20,43	20,44	20,49	20,50	20,45	20,43	20,42	20,42	20,49	20,49	20,41	20,45	20,49	20,49	20,43	20,46	20,42	20,43	20,38	20,48	20,57	20,50	20,46	20,41	20,44	20,49	20,46	20,42	20,44	20,53	20,46	20,46	20,51	20,55	20,51	20,52	20,45	20,43	20,40	20,40	20,44	20,42	20,46	20,54	20,45	20,47	20,53	20,48	20,49	20,44	20,44	20,39	20,40	20,41	20,42	20,32	20,33	20,41	20,45	20,42	20,48	20,41	20,38	20,44	20,43	20,42	20,41	20,42	20,52	20,49	20,48	20,46	20,40	20,48	20,45	20,54	20,54	20,51	20,41	20,44	20,41	20,41	20,41	20,40	20,36	20,39	20,38	20,42	20,41	20,48	20,38	20,40	20,40	20,48	20,41	20,44	20,36	20,40	20,43	20,45	20,47	20,42	20,34	20,35	20,40	20,40	20,41	20,43	20,40	20,38	20,40	20,41	20,41	20,39	20,39	20,38	20,43	20,32	20,31	20,32	20,34	20,35	20,40	20,34	20,40	20,47	20,41	20,44	20,48	20,44	20,41	20,37	20,38	20,42	20,43	20,31	20,37	20,33	20,30	20,41	20,39	20,42	20,38	20,37	20,43	20,44	20,46	20,45	20,40	20,49	20,44	20,43	20,35	20,40	20,44	20,38	20,33	20,31	20,34	20,35	20,40	20,31	20,33	20,38	20,37	20,36	20,40	20,42	20,42	20,34	20,34	20,38	20,39	20,35	20,28	20,30	20,37	20,26	20,27	20,24	20,20	20,28	20,31	20,36	20,36	20,40	20,35	20,41	20,39	20,38	20,33	20,39	20,35	20,31	20,35	20,33	20,40	20,45	20,42	20,37	20,38	20,28	20,33	20,33	20,37	20,40	20,33	20,31	20,44	20,44	20,37	20,29	20,42	20,41	20,37	20,31	20,30	20,34	20,36	20,34	20,29	20,33	20,31	20,33	20,41	20,33	20,30	20,32	20,36	20,34	20,36	20,30	20,31	20,28	20,32	20,29	20,31	20,38	20,32	20,31	20,37	20,28	20,33	20,38	20,30	20,28	20,28	20,16	20,28	20,36	20,27	20,26	20,24	20,33	20,34	20,19	20,29	20,39	20,38	20,37	20,25	20,31	20,36	20,36	20,28	20,30	20,26	20,36	20,39	20,26	20,23	20,23	20,28	20,32	20,31	20,32	20,32	20,25	20,28	20,36	20,35	20,26	20,34	20,40	20,37	20,27	20,24	20,28	20,38	20,35	20,34	20,36	20,29	20,30	20,34	20,37	20,26	20,26	20,28	20,17	20,29	20,29	20,23	20,31	20,26	20,16	20,09	20,09	20,14	20,26	20,39	20,17	20,14	20,33	20,30	20,31	
20,33	20,28	20,21	20,22	20,22	20,25	20,31	20,36	20,26	20,26	20,31	20,37	20,25	20,21	20,35	20,34	20,34	20,39	20,38	20,36	20,18	20,20	20,34	20,32	20,29	20,29	20,34	20,40	20,37	20,28	20,34	20,45	20,38	20,29	20,29	20,41	20,37	20,33	20,34	20,41	20,33	20,36	20,33	20,28	20,36	20,36	20,33	20,33	20,41	20,43	20,40	20,32	20,29	20,40	20,50	20,47	20,45	20,46	20,49	20,31	20,30	20,36	20,38	20,47	20,35	20,37	20,38	20,36	20,45	20,38	20,37	20,37	20,35	20,29	20,29	20,34	20,45	20,44	20,41	20,37	20,27	20,36	20,37	20,36	20,50	20,44	20,41	20,40	20,47	20,48	20,44	20,41	20,38	20,37	20,43	20,49	20,42	20,40	20,34	20,34	20,48	20,39	20,45	20,41	20,28	20,39	20,41	20,34	20,47	20,37	20,38	20,42	20,37	20,41	20,50	20,46	20,41	20,46	20,49	20,47	20,33	20,43	20,43	20,39	20,38	20,39	20,44	20,44	20,43	20,51	20,47	20,37	20,49	20,47	20,44	20,42	20,36	20,40	20,47	20,47	20,32	20,39	20,41	20,35	20,36	20,38	20,39	20,44	20,46	20,48	20,41	20,41	20,35	20,33	20,47	20,43	20,43	20,47	20,48	20,36	20,27	20,37	20,44	20,43	20,40	20,34	20,37	20,47	20,48	20,41	20,36	20,41	20,38	20,42	20,49	20,40	20,44	20,49	20,49	20,45	20,49	20,39	20,35	20,37	20,38	20,46	20,43	20,41	20,30	20,42	20,38	20,38	20,40	20,44	20,50	20,46	20,46	20,39	20,42	20,40	20,41	20,49	20,46	20,48	20,37	20,44	20,44	20,42	20,40	20,48	20,49	20,50	20,54	20,45	20,41	20,39	20,40	20,45	20,42	20,38	20,50	20,49	20,44	20,49	20,44	20,46	20,39	20,33	20,45	20,46	20,54	20,45	20,38	20,41	20,44	20,44	20,53	20,50	20,45	20,46	20,46	20,49	20,46	20,53	20,52	20,44	20,35	20,45	20,50	20,47	20,52	20,51	20,51	20,49	20,40	20,43	20,40	20,49	20,45	20,40	20,45	20,48	20,44	20,49	20,48	20,49	20,51	20,42	20,50	20,53	20,43	20,40	20,38	20,40	20,49	20,54	20,51	20,38	20,43	20,49	20,40	20,40	20,42	20,50	20,48	20,42	20,53	20,49	20,45	20,44	20,49	20,51	20,48	20,42	20,42	20,44	20,42	20,43	20,51	20,53	20,49	20,40	20,44	20,43	20,48	20,49	20,51	20,45	20,40	20,48	20,58	20,49	20,40	20,42	20,44	20,42	20,46	20,49	20,52	20,40	20,36	20,48	20,53	20,50	20,48	20,53	20,46	20,45	20,46	20,36	20,36	20,41	20,48	20,50	20,49	20,38	20,45	20,43	20,41	20,41	20,37	20,44	20,40	20,43	20,53	20,44	20,41	20,41	20,37	20,54	20,45	20,40	20,43	20,44	20,46	20,42	20,52	20,56	20,49	20,44	20,48	20,47	20,45	20,43	20,44	20,42	20,43	20,47	20,47	20,48	20,54	20,50	20,43	20,45	20,37	20,39	20,46	20,35	20,39	20,37	20,38	20,43	20,40	20,38	20,47	20,39	20,36	20,39	20,47	20,49	20,42	20,42	20,43	20,49	20,51	20,53	20,43	20,49	20,52	20,42	20,40	20,45	20,39	20,37	20,44	20,40	20,36	20,43	20,38	20,37	20,37	20,40	20,37	20,38	20,41	20,39	20,38	20,52	20,50	20,33	20,32	20,41	20,48	20,50	20,52	20,45	20,40	20,37	20,39	20,49	20,43	20,36	20,43	20,33	20,34	20,34	20,35	20,37	20,36	20,37	20,41	20,32	20,33	20,37	20,37	20,34	20,31	20,34	20,33	20,39	20,41	20,39	20,44	20,50	20,50	20,35	20,37	20,47	20,50	20,39	20,38	20,33	20,34	20,47	20,39	20,39	20,36	20,32	20,33	20,40	20,39	20,37	20,33	20,41	20,46	20,37	20,32	20,36	20,40	20,41	20,38	20,37	20,36	20,42	20,41	20,41	20,37	20,41	20,43	20,29	20,31	20,36	20,34	20,34	20,38	20,40	20,38	20,31	20,29	20,30	20,37	20,35	20,31	20,33	20,25	20,28	20,21	20,35	20,41	20,42	20,45	20,40	20,38	20,31	20,31	20,38	20,33	20,33	20,37	20,35	20,35	20,47	20,46	20,40	20,39	20,27	20,30	20,35	20,36	20,39	20,33	20,27	20,39	20,39	20,34	20,33	20,45	20,50	20,35	20,27	20,27	20,37	20,38	20,38	20,32	20,30	20,29	20,37	20,41	20,35	20,36	20,32	20,33	20,29	20,29	20,32	20,36	20,30	20,26	20,29	20,30	20,42	20,38	20,33	20,32	20,32	20,31	20,38	20,33	20,35	20,26	20,27	20,32	20,38	20,28	20,27	20,34	20,39	20,36	20,23	20,29	20,36	20,40	20,42	20,28	20,25	20,30	20,34	20,36	20,30	20,35	20,33	20,33	20,32	20,33	20,24	20,33	20,32	20,26	20,21	20,34	20,32	20,28	20,43	20,46	20,28	20,23	20,35	20,35	20,30	20,23	20,24	20,38	20,30	20,36	20,36	20,33	20,32	20,35	20,39	20,31	20,30	20,26	20,23	20,20	20,29	20,26	20,29	20,33	20,31	20,19	20,18	20,21	20,26	20,32	20,31	20,18	20,28	20,30	20,34	
20,32	20,28	20,19	20,26	20,38	20,22	20,27	20,30	20,28	20,23	20,20	20,34	20,29	20,26	20,39	20,40	20,38	20,36	20,37	20,39	20,22	20,18	20,34	20,37	20,38	20,38	20,35	20,33	20,41	20,45	20,42	20,41	20,36	20,36	20,30	20,40	20,46	20,40	20,40	20,41	20,43	20,35	20,30	20,32	20,43	20,45	20,41	20,35	20,32	20,37	20,42	20,35	20,32	20,33	20,47	20,42	20,37	20,46	20,50	20,38	20,39	20,46	20,42	20,42	20,39	20,45	20,47	20,35	20,40	20,42	20,34	20,36	20,35	20,40	20,38	20,36	20,47	20,49	20,48	20,46	20,36	20,34	20,36	20,38	20,48	20,42	20,35	20,37	20,41	20,42	20,42	20,39	20,34	20,46	20,44	20,41	20,42	20,40	20,40	20,36	20,46	20,47	20,44	20,49	20,39	20,42	20,47	20,35	20,51	20,48	20,40	20,47	20,44	20,42	20,48	20,48	20,39	20,31	20,42	20,47	20,38	20,42	20,53	20,49	20,41	20,43	20,37	20,36	20,43	20,58	20,51	20,45	20,47	20,40	20,38	20,37	20,38	20,42	20,46	20,52	20,42	20,38	20,40	20,39	20,35	20,34	20,42	20,49	20,47	20,47	20,39	20,33	20,32	20,37	20,44	20,47	20,44	20,52	20,46	20,37	20,28	20,29	20,39	20,44	20,44	20,32	20,39	20,46	20,42	20,41	20,40	20,45	20,40	20,41	20,44	20,44	20,39	20,38	20,43	20,43	20,44	20,34	20,36	20,35	20,40	20,42	20,41	20,45	20,39	20,47	20,39	20,42	20,40	20,43	20,47	20,48	20,43	20,39	20,37	20,44	20,47	20,47	20,45	20,42	20,36	20,49	20,45	20,41	20,43	20,44	20,52	20,50	20,53	20,42	20,44	20,43	20,46	20,49	20,50	20,42	20,44	20,52	20,50	20,42	20,40	20,54	20,52	20,34	20,46	20,52	20,52	20,49	20,45	20,49	20,44	20,37	20,53	20,57	20,48	20,44	20,52	20,49	20,50	20,52	20,45	20,51	20,44	20,46	20,48	20,46	20,47	20,49	20,51	20,53	20,40	20,42	20,51	20,58	20,48	20,47	20,43	20,36	20,46	20,48	20,44	20,41	20,47	20,46	20,48	20,55	20,49	20,44	20,44	20,46	20,58	20,59	20,55	20,45	20,39	20,50	20,42	20,34	20,42	20,51	20,54	20,49	20,49	20,54	20,50	20,52	20,49	20,44	20,47	20,47	20,51	20,49	20,43	20,44	20,51	20,55	20,53	20,37	20,43	20,54	20,44	20,47	20,50	20,56	20,51	20,49	20,55	20,53	20,46	20,53	20,41	20,43	20,49	20,50	20,42	20,42	20,49	20,48	20,51	20,42	20,44	20,54	20,51	20,44	20,49	20,46	20,43	20,52	20,52	20,52	20,53	20,44	20,48	20,45	20,41	20,48	20,46	20,44	20,50	20,53	20,50	20,48	20,38	20,47	20,42	20,45	20,48	20,46	20,52	20,42	20,41	20,40	20,49	20,59	20,53	20,46	20,41	20,44	20,40	20,41	20,49	20,42	20,45	20,52	20,43	20,45	20,48	20,45	20,43	20,42	20,40	20,41	20,46	20,40	20,37	20,49	20,45	20,42	20,42	20,40	20,47	20,38	20,34	20,44	20,45	20,45	20,42	20,40	20,43	20,46	20,48	20,46	20,42	20,54	20,53	20,46	20,36	20,42	20,38	20,43	20,49	20,44	20,33	20,41	20,47	20,37	20,34	20,37	20,37	20,41	20,37	20,41	20,33	20,50	20,49	20,36	20,34	20,47	20,44	20,43	20,48	20,42	20,37	20,40	20,40	20,41	20,42	20,34	20,44	20,38	20,37	20,44	20,39	20,45	20,41	20,37	20,40	20,36	20,40	20,43	20,44	20,43	20,36	20,38	20,31	20,39	20,43	20,45	20,41	20,41	20,46	20,45	20,42	20,42	20,42	20,35	20,41	20,37	20,35	20,41	20,43	20,47	20,42	20,33	20,28	20,32	20,38	20,35	20,35	20,31	20,35	20,41	20,39	20,37	20,45	20,49	20,45	20,33	20,29	20,38	20,46	20,42	20,41	20,34	20,43	20,44	20,32	20,30	20,36	20,28	20,26	20,29	20,29	20,28	20,23	20,31	20,29	20,37	20,36	20,36	20,41	20,38	20,32	20,38	20,43	20,39	20,33	20,28	20,29	20,31	20,40	20,44	20,39	20,32	20,43	20,43	20,30	20,37	20,40	20,41	20,39	20,38	20,46	20,44	20,44	20,40	20,36	20,30	20,40	20,40	20,34	20,38	20,50	20,43	20,37	20,27	20,31	20,40	20,42	20,40	20,39	20,32	20,36	20,38	20,35	20,29	20,33	20,41	20,36	20,40	20,31	20,36	20,35	20,30	20,26	20,20	20,25	20,29	20,27	20,30	20,32	20,36	20,34	20,27	20,35	20,36	20,29	20,29	20,35	20,40	20,24	20,23	20,30	20,38	20,33	20,31	20,43	20,51	20,39	20,40	20,34	20,23	20,24	20,28	20,21	20,35	20,39	20,31	20,28	20,39	20,35	20,30	20,34	20,36	20,27	20,28	20,30	20,27	20,27	20,37	20,40	20,28	20,24	20,28	20,34	20,22	20,27	20,26	20,20	20,25	20,35	20,35	20,33	20,36	20,31	20,36	20,27	20,30	20,29	20,33	20,27	20,23	20,27	20,27	20,35	20,37	20,23	20,19	20,31	20,38	20,31	20,27	20,26	20,25	20,32	20,32	
20,23	20,24	20,25	20,30	20,37	20,31	20,24	20,21	20,23	20,32	20,26	20,24	20,27	20,34	20,43	20,39	20,34	20,35	20,30	20,38	20,27	20,19	20,33	20,39	20,39	20,43	20,41	20,37	20,40	20,44	20,36	20,40	20,36	20,30	20,27	20,38	20,41	20,41	20,33	20,36	20,37	20,34	20,31	20,32	20,40	20,46	20,40	20,35	20,29	20,39	20,37	20,39	20,44	20,48	20,47	20,42	20,39	20,39	20,38	20,40	20,43	20,49	20,44	20,41	20,41	20,47	20,45	20,45	20,48	20,40	20,34	20,40	20,49	20,53	20,49	20,46	20,50	20,43	20,36	20,49	20,48	20,34	20,30	20,32	20,47	20,45	20,33	20,41	20,38	20,39	20,46	20,39	20,39	20,46	20,43	20,40	20,41	20,41	20,38	20,40	20,37	20,40	20,40	20,46	20,46	20,45	20,44	20,37	20,43	20,43	20,42	20,50	20,54	20,53	20,49	20,48	20,37	20,37	20,33	20,41	20,38	20,43	20,44	20,44	20,39	20,49	20,40	20,39	20,42	20,49	20,47	20,43	20,50	20,44	20,42	20,40	20,40	20,40	20,36	20,43	20,40	20,43	20,37	20,35	20,40	20,41	20,48	20,56	20,50	20,41	20,41	20,34	20,38	20,38	20,44	20,41	20,37	20,42	20,43	20,45	20,44	20,38	20,37	20,34	20,40	20,41	20,40	20,45	20,45	20,36	20,39	20,46	20,40	20,38	20,38	20,37	20,43	20,45	20,49	20,44	20,41	20,45	20,43	20,43	20,40	20,48	20,38	20,38	20,42	20,51	20,45	20,46	20,50	20,47	20,52	20,51	20,47	20,47	20,46	20,48	20,49	20,46	20,42	20,41	20,44	20,47	20,42	20,39	20,43	20,42	20,36	20,39	20,48	20,46	20,45	20,41	20,44	20,53	20,50	20,40	20,42	20,49	20,46	20,47	20,48	20,50	20,49	20,44	20,50	20,57	20,51	20,49	20,44	20,51	20,44	20,41	20,47	20,56	20,53	20,46	20,47	20,49	20,54	20,46	20,39	20,41	20,43	20,42	20,42	20,46	20,42	20,45	20,50	20,46	20,41	20,41	20,52	20,57	20,49	20,44	20,46	20,38	20,46	20,54	20,50	20,48	20,45	20,40	20,50	20,58	20,52	20,45	20,49	20,49	20,54	20,56	20,53	20,50	20,51	20,48	20,47	20,35	20,37	20,50	20,48	20,45	20,47	20,43	20,59	20,59	20,46	20,36	20,42	20,50	20,53	20,46	20,39	20,48	20,55	20,49	20,48	20,47	20,50	20,52	20,52	20,45	20,44	20,52	20,52	20,48	20,57	20,54	20,50	20,53	20,52	20,50	20,58	20,53	20,47	20,37	20,41	20,47	20,48	20,39	20,41	20,47	20,47	20,42	20,41	20,46	20,52	20,53	20,54	20,57	20,50	20,47	20,51	20,48	20,41	20,41	20,41	20,53	20,53	20,48	20,54	20,50	20,42	20,38	20,48	20,46	20,41	20,53	20,62	20,53	20,43	20,38	20,46	20,52	20,54	20,52	20,44	20,41	20,46	20,46	20,45	20,47	20,52	20,56	20,49	20,49	20,48	20,49	20,51	20,46	20,40	20,47	20,48	20,41	20,43	20,52	20,50	20,39	20,41	20,45	20,56	20,45	20,48	20,50	20,48	20,40	20,38	20,44	20,43	20,43	20,52	20,44	20,47	20,59	20,57	20,52	20,46	20,39	20,40	20,49	20,45	20,40	20,37	20,42	20,49	20,40	20,47	20,39	20,37	20,48	20,46	20,38	20,39	20,43	20,51	20,38	20,38	20,48	20,41	20,44	20,49	20,44	20,40	20,46	20,43	20,37	20,43	20,40	20,42	20,39	20,42	20,39	20,34	20,38	20,41	20,39	20,40	20,40	20,41	20,41	20,46	20,46	20,45	20,45	20,38	20,36	20,41	20,43	20,41	20,39	20,42	20,53	20,51	20,38	20,41	20,38	20,38	20,38	20,39	20,35	20,32	20,52	20,45	20,41	20,36	20,44	20,44	20,35	20,41	20,43	20,35	20,32	20,40	20,41	20,40	20,40	20,41	20,40	20,32	20,38	20,44	20,40	20,46	20,40	20,39	20,38	20,34	20,33	20,44	20,37	20,29	20,29	20,28	20,23	20,24	20,33	20,35	20,36	20,40	20,32	20,37	20,38	20,40	20,43	20,32	20,38	20,33	20,37	20,34	20,33	20,44	20,46	20,41	20,35	20,39	20,50	20,42	20,39	20,36	20,45	20,46	20,41	20,45	20,46	20,45	20,44	20,38	20,30	20,36	20,45	20,36	20,39	20,43	20,31	20,33	20,36	20,37	20,45	20,38	20,39	20,39	20,37	20,37	20,39	20,32	20,33	20,37	20,36	20,33	20,38	20,38	20,36	20,31	20,32	20,34	20,31	20,22	20,25	20,32	20,40	20,43	20,39	20,35	20,36	20,30	20,31	20,31	20,31	20,33	20,36	20,33	20,32	20,32	20,36	20,32	20,30	20,35	20,40	20,36	20,26	20,34	20,25	20,25	20,31	20,23	20,28	20,40	20,35	20,28	20,35	20,36	20,31	20,29	20,25	20,25	20,16	20,33	20,24	20,28	20,30	20,34	20,28	20,27	20,34	20,44	20,26	20,23	20,29	20,29	20,22	20,35	20,36	20,38	20,34	20,20	20,21	20,27	20,24	20,21	20,18	20,26	20,23	20,24	20,20	20,32	20,30	20,24	20,22	20,24	20,35	20,31	20,26	20,26	20,27	20,30	20,38	
20,25	20,27	20,30	20,30	20,22	20,27	20,34	20,20	20,26	20,32	20,34	20,29	20,27	20,30	20,37	20,39	20,37	20,42	20,36	20,36	20,35	20,17	20,15	20,37	20,27	20,28	20,40	20,49	20,54	20,45	20,33	20,39	20,42	20,32	20,35	20,44	20,38	20,37	20,35	20,37	20,42	20,29	20,31	20,37	20,37	20,39	20,34	20,35	20,37	20,46	20,42	20,47	20,49	20,44	20,48	20,36	20,36	20,40	20,36	20,46	20,41	20,40	20,43	20,41	20,38	20,44	20,40	20,35	20,38	20,43	20,47	20,45	20,47	20,50	20,41	20,41	20,50	20,48	20,48	20,46	20,45	20,38	20,36	20,32	20,33	20,39	20,34	20,41	20,42	20,45	20,45	20,40	20,39	20,34	20,39	20,37	20,39	20,35	20,41	20,41	20,52	20,47	20,50	20,43	20,41	20,41	20,37	20,38	20,45	20,41	20,41	20,45	20,44	20,45	20,42	20,47	20,44	20,42	20,42	20,42	20,35	20,39	20,41	20,45	20,43	20,41	20,47	20,41	20,40	20,44	20,45	20,46	20,49	20,50	20,53	20,45	20,45	20,49	20,36	20,35	20,42	20,41	20,43	20,40	20,42	20,45	20,56	20,50	20,48	20,46	20,39	20,38	20,42	20,44	20,49	20,48	20,34	20,35	20,50	20,56	20,46	20,44	20,35	20,38	20,40	20,47	20,38	20,50	20,51	20,46	20,32	20,41	20,43	20,42	20,48	20,47	20,39	20,50	20,53	20,47	20,45	20,45	20,49	20,44	20,44	20,46	20,38	20,32	20,43	20,43	20,39	20,45	20,43	20,45	20,52	20,59	20,55	20,46	20,49	20,48	20,46	20,50	20,50	20,40	20,41	20,45	20,43	20,35	20,42	20,44	20,38	20,42	20,50	20,43	20,41	20,40	20,47	20,47	20,42	20,46	20,44	20,45	20,43	20,48	20,46	20,50	20,54	20,55	20,54	20,49	20,48	20,48	20,40	20,46	20,46	20,44	20,50	20,48	20,56	20,56	20,51	20,53	20,53	20,49	20,40	20,39	20,39	20,40	20,47	20,42	20,46	20,44	20,48	20,45	20,41	20,48	20,47	20,46	20,49	20,48	20,46	20,43	20,41	20,58	20,58	20,52	20,49	20,45	20,47	20,51	20,52	20,45	20,42	20,44	20,54	20,58	20,46	20,46	20,52	20,51	20,50	20,44	20,42	20,50	20,49	20,43	20,49	20,39	20,52	20,58	20,47	20,46	20,45	20,47	20,48	20,48	20,36	20,41	20,52	20,50	20,50	20,40	20,52	20,51	20,50	20,44	20,45	20,54	20,47	20,44	20,53	20,53	20,49	20,53	20,51	20,43	20,48	20,51	20,49	20,43	20,42	20,51	20,53	20,41	20,46	20,50	20,50	20,48	20,44	20,43	20,48	20,44	20,42	20,52	20,50	20,52	20,53	20,53	20,47	20,47	20,48	20,60	20,57	20,47	20,47	20,50	20,46	20,38	20,43	20,52	20,49	20,47	20,57	20,54	20,45	20,40	20,49	20,54	20,58	20,52	20,42	20,37	20,37	20,47	20,48	20,39	20,45	20,57	20,55	20,50	20,52	20,51	20,44	20,42	20,41	20,48	20,47	20,43	20,43	20,48	20,50	20,47	20,43	20,45	20,48	20,47	20,52	20,52	20,46	20,44	20,43	20,42	20,43	20,45	20,53	20,56	20,54	20,61	20,55	20,48	20,52	20,45	20,48	20,51	20,46	20,38	20,41	20,44	20,44	20,35	20,41	20,47	20,43	20,49	20,49	20,41	20,44	20,48	20,49	20,48	20,39	20,47	20,46	20,42	20,41	20,46	20,47	20,41	20,48	20,44	20,42	20,41	20,39	20,38	20,41	20,35	20,35	20,34	20,38	20,39	20,36	20,45	20,43	20,38	20,35	20,42	20,44	20,41	20,44	20,41	20,38	20,38	20,38	20,43	20,46	20,51	20,44	20,46	20,44	20,36	20,39	20,46	20,46	20,40	20,34	20,50	20,41	20,43	20,40	20,45	20,41	20,37	20,44	20,44	20,39	20,36	20,35	20,40	20,46	20,45	20,34	20,38	20,47	20,43	20,40	20,35	20,42	20,45	20,40	20,34	20,30	20,29	20,42	20,40	20,41	20,34	20,23	20,20	20,34	20,42	20,42	20,38	20,33	20,41	20,31	20,29	20,39	20,39	20,34	20,40	20,46	20,43	20,39	20,39	20,53	20,53	20,42	20,34	20,37	20,43	20,37	20,36	20,40	20,44	20,41	20,34	20,39	20,40	20,43	20,38	20,35	20,32	20,40	20,43	20,36	20,43	20,46	20,34	20,35	20,37	20,38	20,36	20,31	20,31	20,34	20,40	20,45	20,42	20,32	20,31	20,41	20,37	20,34	20,36	20,35	20,35	20,35	20,32	20,37	20,37	20,30	20,33	20,40	20,39	20,39	20,44	20,46	20,40	20,31	20,30	20,31	20,35	20,36	20,34	20,34	20,36	20,29	20,35	20,36	20,32	20,40	20,38	20,27	20,35	20,32	20,26	20,25	20,29	20,29	20,34	20,41	20,40	20,28	20,26	20,41	20,39	20,37	20,26	20,31	20,16	20,20	20,28	20,27	20,30	20,25	20,32	20,29	20,37	20,35	20,35	20,26	20,22	20,22	20,25	20,38	20,40	20,29	20,21	20,20	20,32	20,33	20,32	20,29	20,24	20,23	20,24	20,27	20,32	20,35	20,29	20,29	20,30	20,25	20,25	20,25	20,19	20,24	20,33	20,40	20,42	
20,35	20,25	20,28	20,26	20,29	20,29	20,32	20,19	20,27	20,39	20,39	20,29	20,34	20,35	20,36	20,33	20,30	20,33	20,31	20,30	20,38	20,33	20,27	20,29	20,33	20,31	20,39	20,47	20,51	20,39	20,32	20,41	20,44	20,35	20,37	20,44	20,45	20,36	20,37	20,40	20,40	20,38	20,33	20,33	20,37	20,44	20,36	20,42	20,38	20,37	20,45	20,48	20,42	20,39	20,44	20,37	20,37	20,44	20,40	20,40	20,41	20,37	20,47	20,44	20,36	20,44	20,42	20,33	20,41	20,38	20,41	20,44	20,40	20,46	20,45	20,38	20,40	20,46	20,46	20,47	20,47	20,36	20,30	20,29	20,27	20,37	20,35	20,34	20,31	20,42	20,42	20,40	20,39	20,40	20,44	20,50	20,50	20,44	20,49	20,40	20,45	20,47	20,47	20,51	20,47	20,44	20,35	20,38	20,50	20,39	20,39	20,36	20,39	20,38	20,39	20,41	20,43	20,40	20,37	20,47	20,43	20,41	20,47	20,49	20,49	20,45	20,49	20,50	20,41	20,33	20,42	20,39	20,46	20,42	20,54	20,52	20,48	20,44	20,42	20,36	20,36	20,46	20,48	20,38	20,43	20,45	20,47	20,44	20,38	20,42	20,43	20,42	20,36	20,40	20,54	20,48	20,36	20,33	20,41	20,49	20,41	20,37	20,36	20,43	20,49	20,45	20,37	20,47	20,42	20,39	20,36	20,41	20,45	20,45	20,43	20,43	20,39	20,42	20,48	20,46	20,39	20,39	20,39	20,35	20,38	20,42	20,33	20,42	20,43	20,44	20,36	20,42	20,44	20,34	20,45	20,46	20,50	20,46	20,43	20,42	20,48	20,52	20,46	20,42	20,42	20,45	20,47	20,43	20,38	20,40	20,42	20,44	20,46	20,43	20,43	20,46	20,49	20,50	20,44	20,47	20,50	20,44	20,46	20,46	20,40	20,43	20,47	20,52	20,56	20,48	20,41	20,47	20,41	20,51	20,48	20,47	20,44	20,42	20,48	20,54	20,52	20,48	20,49	20,47	20,46	20,49	20,47	20,42	20,49	20,53	20,55	20,54	20,49	20,45	20,46	20,53	20,45	20,47	20,48	20,53	20,54	20,51	20,42	20,53	20,65	20,58	20,44	20,44	20,44	20,44	20,51	20,45	20,40	20,42	20,46	20,52	20,48	20,41	20,42	20,50	20,47	20,46	20,47	20,55	20,50	20,48	20,55	20,42	20,46	20,49	20,49	20,45	20,46	20,45	20,46	20,48	20,41	20,42	20,52	20,52	20,55	20,47	20,48	20,49	20,48	20,43	20,45	20,50	20,44	20,48	20,46	20,53	20,55	20,47	20,47	20,43	20,47	20,46	20,47	20,49	20,51	20,55	20,50	20,47	20,50	20,56	20,55	20,48	20,52	20,53	20,51	20,45	20,46	20,51	20,48	20,50	20,49	20,52	20,51	20,47	20,46	20,55	20,52	20,54	20,46	20,44	20,47	20,46	20,45	20,50	20,52	20,49	20,57	20,52	20,42	20,46	20,50	20,56	20,53	20,53	20,40	20,44	20,39	20,38	20,46	20,41	20,48	20,59	20,54	20,50	20,49	20,53	20,44	20,38	20,41	20,49	20,51	20,52	20,48	20,43	20,42	20,44	20,41	20,37	20,40	20,37	20,37	20,45	20,49	20,51	20,45	20,39	20,40	20,46	20,51	20,60	20,57	20,57	20,49	20,45	20,48	20,45	20,45	20,41	20,42	20,48	20,42	20,38	20,41	20,37	20,39	20,45	20,45	20,48	20,42	20,40	20,48	20,58	20,55	20,44	20,47	20,49	20,51	20,45	20,35	20,40	20,46	20,46	20,48	20,46	20,38	20,38	20,44	20,39	20,40	20,46	20,44	20,34	20,33	20,40	20,35	20,44	20,47	20,41	20,45	20,37	20,41	20,45	20,35	20,32	20,33	20,37	20,44	20,44	20,46	20,42	20,38	20,56	20,52	20,36	20,41	20,44	20,43	20,34	20,36	20,47	20,41	20,36	20,33	20,46	20,46	20,40	20,51	20,43	20,36	20,42	20,36	20,33	20,39	20,44	20,40	20,37	20,36	20,45	20,39	20,35	20,39	20,39	20,44	20,37	20,23	20,31	20,32	20,33	20,39	20,34	20,25	20,27	20,37	20,38	20,46	20,42	20,35	20,39	20,39	20,31	20,35	20,33	20,35	20,40	20,38	20,37	20,43	20,41	20,47	20,47	20,39	20,38	20,39	20,33	20,33	20,31	20,35	20,35	20,40	20,38	20,36	20,42	20,41	20,29	20,26	20,27	20,40	20,34	20,42	20,36	20,40	20,39	20,39	20,43	20,38	20,40	20,35	20,31	20,31	20,40	20,41	20,39	20,38	20,32	20,39	20,45	20,32	20,30	20,37	20,36	20,36	20,34	20,29	20,33	20,27	20,35	20,43	20,39	20,38	20,38	20,36	20,33	20,31	20,38	20,41	20,35	20,34	20,41	20,34	20,39	20,30	20,31	20,39	20,33	20,40	20,44	20,42	20,35	20,31	20,28	20,32	20,30	20,35	20,38	20,44	20,41	20,30	20,23	20,24	20,37	20,36	20,40	20,37	20,37	20,26	20,18	20,31	20,34	20,29	20,27	20,33	20,32	20,39	20,36	20,36	20,25	20,27	20,26	20,33	20,37	20,23	20,18	20,25	20,41	20,32	20,22	20,26	20,23	20,17	20,21	20,20	20,19	20,31	20,31	20,27	20,24	20,30	20,24	20,28	20,24	20,21	20,23	20,30	20,35	
20,41	20,33	20,30	20,35	20,29	20,28	20,25	20,18	20,17	20,28	20,30	20,28	20,32	20,35	20,37	20,37	20,31	20,29	20,32	20,40	20,33	20,25	20,34	20,30	20,26	20,37	20,41	20,38	20,38	20,33	20,33	20,38	20,42	20,32	20,27	20,28	20,32	20,35	20,50	20,54	20,43	20,36	20,37	20,29	20,38	20,46	20,46	20,48	20,47	20,37	20,36	20,44	20,42	20,44	20,46	20,46	20,39	20,37	20,38	20,41	20,39	20,38	20,38	20,46	20,35	20,39	20,45	20,37	20,48	20,45	20,37	20,40	20,43	20,51	20,53	20,41	20,34	20,49	20,49	20,47	20,37	20,35	20,31	20,25	20,33	20,37	20,34	20,34	20,32	20,38	20,40	20,33	20,28	20,37	20,41	20,46	20,49	20,42	20,46	20,44	20,42	20,55	20,41	20,50	20,45	20,48	20,45	20,42	20,47	20,38	20,41	20,40	20,44	20,49	20,48	20,45	20,47	20,39	20,40	20,44	20,49	20,47	20,42	20,47	20,44	20,50	20,52	20,45	20,40	20,36	20,36	20,33	20,42	20,42	20,43	20,42	20,49	20,46	20,44	20,39	20,39	20,49	20,54	20,46	20,44	20,46	20,40	20,44	20,34	20,34	20,50	20,54	20,45	20,37	20,46	20,52	20,40	20,33	20,36	20,40	20,34	20,36	20,42	20,48	20,53	20,49	20,52	20,42	20,38	20,33	20,41	20,41	20,42	20,38	20,39	20,45	20,43	20,40	20,48	20,45	20,42	20,36	20,40	20,43	20,43	20,41	20,32	20,37	20,42	20,48	20,44	20,36	20,42	20,45	20,46	20,50	20,48	20,41	20,43	20,48	20,48	20,54	20,42	20,46	20,47	20,46	20,54	20,54	20,43	20,39	20,45	20,47	20,47	20,47	20,53	20,41	20,43	20,44	20,46	20,42	20,42	20,44	20,45	20,46	20,44	20,50	20,50	20,52	20,57	20,51	20,38	20,42	20,48	20,52	20,47	20,47	20,43	20,51	20,49	20,49	20,49	20,48	20,42	20,43	20,44	20,46	20,50	20,44	20,43	20,57	20,61	20,48	20,40	20,46	20,46	20,47	20,50	20,45	20,43	20,44	20,45	20,48	20,52	20,58	20,55	20,53	20,46	20,42	20,56	20,50	20,49	20,47	20,44	20,48	20,52	20,48	20,47	20,42	20,51	20,55	20,52	20,47	20,48	20,62	20,57	20,46	20,54	20,50	20,54	20,56	20,52	20,46	20,48	20,52	20,54	20,56	20,52	20,50	20,54	20,55	20,52	20,51	20,52	20,51	20,58	20,46	20,44	20,48	20,48	20,45	20,51	20,54	20,60	20,53	20,43	20,44	20,51	20,53	20,54	20,46	20,45	20,53	20,52	20,48	20,51	20,56	20,54	20,53	20,64	20,54	20,50	20,48	20,48	20,53	20,45	20,44	20,44	20,45	20,48	20,53	20,50	20,54	20,46	20,45	20,50	20,43	20,45	20,44	20,48	20,50	20,48	20,51	20,55	20,53	20,46	20,44	20,50	20,44	20,45	20,49	20,48	20,51	20,52	20,48	20,44	20,40	20,49	20,54	20,48	20,49	20,44	20,49	20,51	20,39	20,44	20,42	20,48	20,57	20,51	20,44	20,40	20,48	20,48	20,41	20,48	20,42	20,39	20,46	20,50	20,52	20,41	20,34	20,44	20,45	20,52	20,48	20,50	20,54	20,47	20,45	20,45	20,40	20,42	20,46	20,44	20,49	20,43	20,35	20,37	20,41	20,45	20,49	20,45	20,51	20,48	20,47	20,45	20,54	20,52	20,46	20,43	20,45	20,56	20,50	20,39	20,40	20,43	20,44	20,46	20,47	20,45	20,42	20,45	20,41	20,36	20,43	20,46	20,43	20,41	20,44	20,34	20,40	20,40	20,42	20,44	20,40	20,35	20,52	20,44	20,35	20,35	20,35	20,39	20,39	20,41	20,43	20,34	20,40	20,46	20,41	20,48	20,41	20,37	20,37	20,36	20,49	20,38	20,38	20,37	20,43	20,43	20,43	20,47	20,38	20,38	20,43	20,37	20,34	20,41	20,41	20,41	20,42	20,37	20,37	20,37	20,37	20,41	20,41	20,43	20,41	20,32	20,32	20,37	20,35	20,32	20,30	20,33	20,33	20,36	20,33	20,34	20,42	20,38	20,36	20,34	20,30	20,37	20,43	20,39	20,36	20,35	20,36	20,43	20,41	20,44	20,47	20,37	20,45	20,48	20,37	20,37	20,40	20,32	20,38	20,42	20,41	20,41	20,37	20,32	20,21	20,27	20,28	20,34	20,36	20,41	20,41	20,35	20,33	20,32	20,38	20,39	20,36	20,39	20,39	20,34	20,40	20,38	20,34	20,38	20,37	20,38	20,39	20,32	20,32	20,33	20,39	20,31	20,27	20,30	20,30	20,27	20,32	20,45	20,41	20,32	20,30	20,29	20,35	20,31	20,36	20,42	20,34	20,32	20,42	20,34	20,38	20,40	20,43	20,41	20,29	20,31	20,39	20,38	20,39	20,29	20,25	20,39	20,40	20,33	20,35	20,43	20,41	20,30	20,28	20,28	20,37	20,32	20,33	20,35	20,33	20,37	20,22	20,25	20,32	20,27	20,26	20,33	20,30	20,38	20,39	20,32	20,26	20,29	20,24	20,20	20,26	20,19	20,32	20,32	20,33	20,32	20,15	20,16	20,17	20,22	20,24	20,17	20,21	20,28	20,31	20,29	20,26	20,24	20,30	20,22	20,24	20,28	20,28	20,32	20,36	
20,36	20,32	20,28	20,30	20,31	20,26	20,20	20,17	20,24	20,28	20,26	20,21	20,32	20,36	20,38	20,37	20,39	20,32	20,24	20,30	20,28	20,26	20,40	20,41	20,44	20,32	20,35	20,41	20,34	20,37	20,31	20,29	20,44	20,38	20,25	20,29	20,30	20,32	20,39	20,51	20,38	20,37	20,32	20,28	20,36	20,41	20,37	20,32	20,48	20,39	20,39	20,47	20,48	20,41	20,45	20,38	20,34	20,37	20,38	20,42	20,37	20,41	20,34	20,43	20,39	20,36	20,40	20,37	20,46	20,46	20,40	20,37	20,38	20,45	20,43	20,44	20,41	20,42	20,41	20,52	20,38	20,33	20,30	20,26	20,37	20,42	20,33	20,37	20,38	20,34	20,39	20,25	20,26	20,43	20,48	20,41	20,40	20,38	20,30	20,34	20,41	20,48	20,46	20,36	20,41	20,43	20,46	20,47	20,49	20,38	20,44	20,49	20,45	20,48	20,48	20,46	20,41	20,34	20,35	20,42	20,42	20,48	20,46	20,43	20,44	20,50	20,46	20,37	20,42	20,43	20,39	20,41	20,40	20,39	20,39	20,36	20,37	20,39	20,45	20,46	20,33	20,39	20,42	20,43	20,36	20,35	20,38	20,37	20,32	20,34	20,46	20,48	20,36	20,39	20,44	20,48	20,39	20,36	20,39	20,40	20,35	20,39	20,43	20,42	20,45	20,42	20,45	20,41	20,39	20,40	20,40	20,38	20,40	20,42	20,42	20,45	20,44	20,38	20,43	20,42	20,43	20,35	20,40	20,46	20,48	20,40	20,42	20,43	20,40	20,43	20,42	20,37	20,38	20,43	20,49	20,47	20,39	20,45	20,39	20,43	20,44	20,48	20,48	20,48	20,50	20,37	20,42	20,39	20,42	20,39	20,45	20,49	20,46	20,42	20,45	20,41	20,38	20,44	20,47	20,44	20,42	20,45	20,49	20,50	20,40	20,42	20,47	20,51	20,56	20,45	20,39	20,43	20,46	20,45	20,40	20,47	20,47	20,55	20,52	20,48	20,50	20,49	20,53	20,47	20,33	20,36	20,44	20,39	20,44	20,51	20,57	20,45	20,47	20,49	20,50	20,51	20,46	20,50	20,52	20,47	20,43	20,42	20,56	20,56	20,53	20,53	20,50	20,42	20,58	20,52	20,49	20,46	20,41	20,45	20,55	20,54	20,46	20,40	20,46	20,51	20,48	20,48	20,44	20,47	20,57	20,48	20,51	20,51	20,53	20,55	20,45	20,46	20,41	20,44	20,53	20,53	20,50	20,49	20,51	20,56	20,55	20,51	20,47	20,59	20,61	20,51	20,46	20,44	20,52	20,46	20,50	20,46	20,48	20,49	20,44	20,42	20,51	20,57	20,60	20,47	20,43	20,44	20,53	20,53	20,49	20,58	20,52	20,45	20,48	20,52	20,48	20,48	20,41	20,48	20,52	20,47	20,53	20,46	20,47	20,51	20,54	20,54	20,53	20,48	20,54	20,48	20,44	20,44	20,45	20,50	20,49	20,58	20,57	20,57	20,52	20,47	20,53	20,54	20,51	20,53	20,50	20,47	20,50	20,49	20,46	20,46	20,46	20,52	20,50	20,53	20,53	20,43	20,49	20,48	20,43	20,40	20,44	20,54	20,42	20,34	20,41	20,40	20,51	20,49	20,54	20,49	20,47	20,48	20,52	20,50	20,50	20,40	20,40	20,44	20,51	20,46	20,44	20,54	20,49	20,46	20,43	20,44	20,40	20,43	20,48	20,46	20,37	20,40	20,41	20,32	20,40	20,45	20,41	20,49	20,44	20,47	20,45	20,48	20,44	20,40	20,41	20,39	20,46	20,48	20,43	20,41	20,39	20,40	20,43	20,47	20,46	20,36	20,36	20,39	20,41	20,43	20,43	20,42	20,46	20,49	20,43	20,42	20,36	20,39	20,39	20,38	20,40	20,51	20,42	20,42	20,45	20,44	20,41	20,43	20,42	20,43	20,39	20,37	20,45	20,36	20,37	20,34	20,39	20,42	20,31	20,35	20,39	20,34	20,42	20,41	20,38	20,40	20,47	20,37	20,34	20,34	20,35	20,37	20,39	20,40	20,37	20,38	20,39	20,41	20,35	20,33	20,40	20,40	20,43	20,39	20,39	20,30	20,32	20,31	20,26	20,31	20,36	20,33	20,31	20,35	20,36	20,37	20,35	20,27	20,35	20,24	20,35	20,42	20,37	20,38	20,32	20,41	20,41	20,29	20,41	20,49	20,43	20,45	20,42	20,39	20,40	20,40	20,38	20,38	20,44	20,42	20,43	20,33	20,33	20,29	20,28	20,32	20,39	20,37	20,36	20,42	20,37	20,31	20,31	20,37	20,44	20,38	20,37	20,46	20,44	20,42	20,41	20,40	20,29	20,29	20,35	20,34	20,30	20,32	20,28	20,30	20,33	20,29	20,29	20,26	20,19	20,20	20,28	20,35	20,30	20,30	20,37	20,44	20,34	20,32	20,32	20,34	20,31	20,40	20,32	20,25	20,35	20,36	20,42	20,34	20,27	20,34	20,43	20,41	20,33	20,25	20,33	20,33	20,28	20,28	20,34	20,45	20,32	20,32	20,34	20,40	20,36	20,32	20,35	20,28	20,23	20,16	20,24	20,34	20,31	20,34	20,27	20,28	20,23	20,29	20,33	20,28	20,20	20,19	20,23	20,30	20,30	20,28	20,28	20,33	20,35	20,28	20,17	20,22	20,18	20,22	20,20	20,27	20,32	20,30	20,22	20,24	20,28	20,17	20,16	20,22	20,27	20,31	20,32	20,34	
20,45	20,32	20,21	20,26	20,31	20,28	20,25	20,24	20,33	20,31	20,25	20,20	20,35	20,34	20,33	20,32	20,41	20,39	20,30	20,26	20,22	20,21	20,37	20,40	20,48	20,34	20,31	20,41	20,41	20,33	20,30	20,31	20,40	20,31	20,34	20,38	20,36	20,42	20,42	20,40	20,39	20,30	20,35	20,21	20,35	20,31	20,29	20,40	20,41	20,50	20,38	20,33	20,45	20,43	20,41	20,40	20,40	20,40	20,37	20,39	20,36	20,39	20,37	20,38	20,45	20,36	20,41	20,38	20,36	20,33	20,47	20,45	20,35	20,43	20,44	20,34	20,44	20,41	20,37	20,43	20,43	20,37	20,29	20,31	20,33	20,36	20,40	20,30	20,30	20,39	20,33	20,32	20,32	20,41	20,50	20,42	20,46	20,39	20,34	20,34	20,35	20,35	20,44	20,35	20,32	20,41	20,37	20,43	20,50	20,42	20,32	20,39	20,44	20,48	20,44	20,42	20,38	20,40	20,39	20,38	20,41	20,48	20,54	20,47	20,44	20,45	20,46	20,40	20,41	20,52	20,46	20,48	20,39	20,42	20,45	20,33	20,40	20,36	20,37	20,46	20,46	20,49	20,41	20,41	20,38	20,37	20,33	20,38	20,35	20,37	20,41	20,36	20,36	20,28	20,47	20,46	20,36	20,37	20,42	20,39	20,42	20,43	20,42	20,43	20,50	20,42	20,45	20,41	20,45	20,47	20,47	20,46	20,40	20,36	20,37	20,42	20,40	20,46	20,47	20,44	20,44	20,44	20,38	20,42	20,41	20,43	20,42	20,48	20,47	20,36	20,33	20,38	20,43	20,40	20,44	20,50	20,41	20,43	20,45	20,36	20,44	20,51	20,52	20,49	20,46	20,42	20,40	20,37	20,43	20,49	20,44	20,47	20,46	20,36	20,39	20,39	20,37	20,44	20,46	20,41	20,41	20,42	20,49	20,53	20,40	20,36	20,45	20,50	20,47	20,46	20,42	20,50	20,53	20,45	20,42	20,48	20,51	20,56	20,57	20,50	20,43	20,50	20,47	20,39	20,36	20,41	20,43	20,45	20,49	20,53	20,53	20,49	20,50	20,49	20,47	20,50	20,45	20,53	20,54	20,50	20,51	20,50	20,48	20,54	20,51	20,47	20,47	20,44	20,55	20,54	20,57	20,56	20,44	20,42	20,54	20,50	20,45	20,47	20,48	20,46	20,45	20,40	20,44	20,43	20,48	20,46	20,45	20,47	20,49	20,48	20,43	20,44	20,37	20,34	20,48	20,49	20,50	20,48	20,55	20,55	20,51	20,54	20,50	20,54	20,57	20,49	20,44	20,45	20,58	20,59	20,54	20,49	20,49	20,46	20,36	20,38	20,54	20,54	20,52	20,45	20,47	20,45	20,47	20,49	20,53	20,61	20,55	20,42	20,33	20,43	20,47	20,53	20,42	20,48	20,48	20,45	20,53	20,54	20,50	20,48	20,51	20,58	20,56	20,52	20,55	20,55	20,48	20,52	20,47	20,52	20,57	20,63	20,70	20,57	20,45	20,44	20,57	20,55	20,51	20,51	20,42	20,45	20,40	20,42	20,49	20,51	20,47	20,50	20,53	20,54	20,55	20,48	20,45	20,47	20,46	20,43	20,47	20,54	20,43	20,36	20,39	20,46	20,43	20,40	20,51	20,49	20,40	20,42	20,44	20,49	20,46	20,42	20,41	20,40	20,44	20,43	20,38	20,50	20,51	20,47	20,44	20,43	20,42	20,39	20,40	20,47	20,26	20,33	20,41	20,36	20,40	20,52	20,43	20,41	20,45	20,46	20,56	20,45	20,40	20,35	20,35	20,40	20,50	20,42	20,44	20,45	20,42	20,44	20,45	20,40	20,40	20,42	20,35	20,40	20,44	20,39	20,38	20,39	20,41	20,36	20,44	20,45	20,35	20,35	20,37	20,34	20,38	20,44	20,39	20,39	20,43	20,47	20,45	20,46	20,47	20,48	20,47	20,48	20,54	20,35	20,34	20,43	20,48	20,36	20,32	20,39	20,43	20,40	20,32	20,37	20,43	20,41	20,46	20,45	20,34	20,43	20,35	20,35	20,36	20,41	20,36	20,42	20,41	20,33	20,35	20,32	20,35	20,36	20,34	20,37	20,34	20,26	20,37	20,38	20,28	20,33	20,36	20,29	20,38	20,41	20,36	20,26	20,35	20,33	20,34	20,28	20,28	20,36	20,30	20,39	20,38	20,35	20,35	20,31	20,32	20,40	20,34	20,35	20,33	20,38	20,37	20,31	20,34	20,33	20,39	20,43	20,39	20,37	20,37	20,34	20,32	20,39	20,33	20,35	20,37	20,41	20,39	20,32	20,32	20,35	20,44	20,44	20,43	20,46	20,41	20,39	20,42	20,37	20,30	20,26	20,33	20,39	20,37	20,33	20,32	20,30	20,26	20,37	20,40	20,29	20,13	20,18	20,30	20,37	20,37	20,24	20,35	20,40	20,28	20,31	20,27	20,24	20,31	20,28	20,31	20,27	20,31	20,42	20,39	20,34	20,35	20,35	20,38	20,44	20,32	20,24	20,26	20,28	20,26	20,37	20,33	20,41	20,31	20,32	20,36	20,29	20,30	20,32	20,40	20,34	20,29	20,25	20,26	20,34	20,35	20,40	20,29	20,28	20,31	20,25	20,33	20,30	20,30	20,27	20,33	20,37	20,30	20,29	20,16	20,20	20,28	20,21	20,24	20,20	20,13	20,10	20,13	20,30	20,27	20,31	20,26	20,24	20,20	20,22	20,23	20,20	20,31	20,33	20,39	20,40	
20,33	20,28	20,22	20,30	20,32	20,32	20,35	20,30	20,36	20,46	20,36	20,27	20,32	20,39	20,30	20,31	20,44	20,39	20,46	20,45	20,33	20,28	20,22	20,26	20,37	20,36	20,31	20,35	20,38	20,33	20,23	20,36	20,38	20,21	20,43	20,49	20,44	20,47	20,39	20,41	20,43	20,42	20,41	20,26	20,44	20,36	20,24	20,30	20,36	20,41	20,41	20,37	20,35	20,41	20,39	20,47	20,43	20,35	20,33	20,38	20,33	20,33	20,35	20,31	20,41	20,42	20,40	20,42	20,38	20,38	20,46	20,47	20,41	20,47	20,38	20,35	20,38	20,43	20,35	20,46	20,32	20,33	20,35	20,29	20,38	20,35	20,36	20,38	20,34	20,47	20,46	20,33	20,34	20,42	20,48	20,47	20,47	20,48	20,42	20,44	20,38	20,37	20,40	20,41	20,33	20,38	20,40	20,42	20,51	20,45	20,41	20,40	20,55	20,49	20,45	20,41	20,42	20,45	20,47	20,47	20,47	20,40	20,45	20,42	20,42	20,49	20,44	20,41	20,36	20,45	20,48	20,50	20,52	20,38	20,47	20,45	20,44	20,47	20,49	20,47	20,41	20,54	20,49	20,41	20,43	20,35	20,37	20,44	20,47	20,44	20,48	20,33	20,36	20,37	20,40	20,46	20,39	20,43	20,44	20,43	20,37	20,46	20,43	20,40	20,40	20,47	20,40	20,47	20,41	20,38	20,43	20,42	20,45	20,35	20,46	20,47	20,39	20,43	20,44	20,43	20,44	20,50	20,46	20,43	20,37	20,41	20,41	20,39	20,43	20,42	20,37	20,40	20,45	20,44	20,52	20,47	20,45	20,43	20,41	20,43	20,42	20,49	20,54	20,42	20,44	20,54	20,45	20,35	20,43	20,46	20,50	20,55	20,54	20,45	20,43	20,44	20,48	20,46	20,50	20,44	20,46	20,47	20,44	20,42	20,40	20,45	20,44	20,53	20,49	20,53	20,49	20,52	20,55	20,51	20,44	20,47	20,54	20,58	20,55	20,50	20,52	20,44	20,46	20,40	20,42	20,41	20,42	20,50	20,47	20,46	20,51	20,50	20,49	20,52	20,52	20,45	20,48	20,54	20,47	20,44	20,47	20,54	20,52	20,56	20,54	20,44	20,39	20,42	20,50	20,54	20,60	20,59	20,49	20,47	20,50	20,47	20,47	20,52	20,58	20,56	20,44	20,41	20,52	20,56	20,46	20,47	20,48	20,47	20,50	20,51	20,51	20,54	20,48	20,35	20,49	20,45	20,45	20,45	20,50	20,52	20,53	20,50	20,49	20,47	20,50	20,50	20,48	20,47	20,53	20,57	20,59	20,43	20,40	20,51	20,52	20,42	20,51	20,55	20,52	20,42	20,48	20,56	20,48	20,42	20,48	20,59	20,55	20,44	20,47	20,43	20,48	20,51	20,44	20,47	20,46	20,51	20,53	20,45	20,46	20,49	20,53	20,60	20,55	20,53	20,50	20,45	20,52	20,50	20,52	20,51	20,55	20,61	20,65	20,55	20,50	20,45	20,53	20,55	20,48	20,53	20,44	20,40	20,44	20,49	20,47	20,54	20,57	20,50	20,55	20,56	20,52	20,53	20,47	20,41	20,44	20,42	20,49	20,48	20,46	20,42	20,47	20,47	20,43	20,42	20,46	20,41	20,40	20,42	20,37	20,42	20,42	20,43	20,44	20,36	20,37	20,48	20,51	20,56	20,51	20,45	20,44	20,42	20,43	20,47	20,43	20,51	20,44	20,33	20,43	20,41	20,44	20,45	20,50	20,46	20,43	20,43	20,51	20,47	20,39	20,33	20,41	20,43	20,46	20,47	20,51	20,59	20,49	20,47	20,45	20,39	20,42	20,43	20,43	20,43	20,40	20,46	20,43	20,36	20,43	20,45	20,44	20,42	20,41	20,35	20,44	20,40	20,39	20,41	20,39	20,39	20,47	20,38	20,43	20,41	20,45	20,43	20,39	20,44	20,52	20,45	20,40	20,37	20,44	20,43	20,39	20,45	20,39	20,41	20,40	20,43	20,37	20,40	20,53	20,50	20,41	20,36	20,30	20,33	20,35	20,30	20,36	20,37	20,39	20,35	20,37	20,42	20,33	20,37	20,38	20,30	20,26	20,26	20,41	20,44	20,36	20,29	20,33	20,28	20,30	20,41	20,42	20,40	20,39	20,40	20,37	20,34	20,32	20,33	20,34	20,34	20,35	20,30	20,26	20,34	20,34	20,34	20,39	20,31	20,32	20,37	20,36	20,32	20,41	20,45	20,42	20,42	20,39	20,34	20,40	20,45	20,39	20,43	20,41	20,32	20,37	20,38	20,43	20,40	20,28	20,38	20,44	20,42	20,48	20,42	20,33	20,39	20,39	20,31	20,29	20,30	20,37	20,39	20,32	20,36	20,37	20,33	20,28	20,38	20,42	20,24	20,17	20,26	20,38	20,43	20,35	20,28	20,36	20,40	20,37	20,35	20,27	20,27	20,34	20,32	20,30	20,32	20,32	20,34	20,27	20,23	20,35	20,34	20,25	20,39	20,48	20,29	20,26	20,30	20,34	20,39	20,35	20,40	20,35	20,26	20,37	20,27	20,28	20,34	20,41	20,32	20,36	20,31	20,16	20,21	20,31	20,29	20,32	20,37	20,30	20,26	20,35	20,29	20,27	20,28	20,31	20,32	20,32	20,37	20,30	20,22	20,27	20,21	20,25	20,33	20,23	20,20	20,17	20,26	20,23	20,21	20,26	20,19	20,16	20,25	20,28	20,19	20,30	20,26	20,36	20,33	
20,30	20,29	20,27	20,29	20,38	20,33	20,32	20,27	20,28	20,35	20,40	20,31	20,35	20,35	20,31	20,38	20,42	20,38	20,39	20,41	20,36	20,39	20,31	20,18	20,35	20,38	20,31	20,39	20,38	20,39	20,41	20,45	20,36	20,26	20,33	20,45	20,47	20,41	20,43	20,39	20,36	20,37	20,43	20,30	20,44	20,42	20,34	20,32	20,36	20,43	20,43	20,42	20,45	20,37	20,35	20,29	20,37	20,40	20,42	20,42	20,34	20,36	20,28	20,25	20,28	20,48	20,47	20,45	20,49	20,41	20,36	20,38	20,42	20,40	20,40	20,35	20,44	20,45	20,41	20,43	20,28	20,32	20,32	20,27	20,34	20,38	20,36	20,35	20,36	20,46	20,49	20,37	20,35	20,33	20,37	20,42	20,38	20,41	20,40	20,41	20,40	20,38	20,48	20,47	20,45	20,46	20,43	20,44	20,47	20,54	20,53	20,49	20,45	20,49	20,44	20,42	20,42	20,48	20,46	20,44	20,39	20,37	20,48	20,43	20,31	20,40	20,46	20,38	20,35	20,44	20,45	20,47	20,52	20,42	20,45	20,41	20,41	20,47	20,48	20,43	20,42	20,47	20,46	20,43	20,43	20,40	20,40	20,51	20,52	20,45	20,53	20,40	20,35	20,44	20,45	20,46	20,41	20,41	20,36	20,37	20,29	20,40	20,43	20,37	20,33	20,46	20,46	20,44	20,48	20,45	20,44	20,43	20,42	20,43	20,49	20,49	20,43	20,44	20,42	20,39	20,48	20,47	20,43	20,38	20,42	20,42	20,36	20,36	20,41	20,47	20,43	20,43	20,44	20,43	20,52	20,46	20,51	20,45	20,40	20,47	20,49	20,47	20,48	20,43	20,44	20,54	20,50	20,46	20,44	20,41	20,41	20,53	20,54	20,48	20,48	20,48	20,58	20,52	20,43	20,45	20,54	20,50	20,51	20,48	20,50	20,46	20,46	20,52	20,58	20,57	20,47	20,44	20,49	20,50	20,42	20,45	20,53	20,49	20,46	20,49	20,50	20,47	20,43	20,47	20,42	20,48	20,43	20,52	20,52	20,55	20,53	20,47	20,47	20,43	20,42	20,46	20,50	20,55	20,56	20,47	20,42	20,50	20,50	20,48	20,54	20,53	20,51	20,44	20,47	20,48	20,50	20,52	20,47	20,50	20,48	20,49	20,50	20,50	20,52	20,52	20,46	20,47	20,49	20,59	20,51	20,51	20,54	20,41	20,45	20,51	20,47	20,51	20,46	20,41	20,43	20,44	20,46	20,55	20,48	20,47	20,51	20,52	20,44	20,49	20,51	20,52	20,48	20,45	20,49	20,48	20,50	20,48	20,44	20,56	20,53	20,47	20,54	20,56	20,55	20,41	20,47	20,53	20,47	20,46	20,39	20,51	20,54	20,40	20,41	20,50	20,56	20,58	20,48	20,48	20,50	20,52	20,57	20,49	20,42	20,51	20,51	20,59	20,51	20,46	20,49	20,44	20,47	20,55	20,55	20,55	20,52	20,53	20,60	20,57	20,52	20,44	20,48	20,50	20,50	20,54	20,54	20,44	20,46	20,56	20,55	20,50	20,54	20,54	20,56	20,55	20,45	20,46	20,50	20,47	20,47	20,41	20,37	20,47	20,50	20,47	20,47	20,54	20,49	20,51	20,52	20,44	20,43	20,41	20,51	20,49	20,46	20,43	20,44	20,46	20,49	20,48	20,50	20,61	20,51	20,47	20,46	20,49	20,43	20,48	20,44	20,47	20,47	20,44	20,50	20,53	20,39	20,41	20,47	20,49	20,47	20,46	20,50	20,46	20,43	20,38	20,44	20,48	20,46	20,44	20,52	20,55	20,48	20,45	20,43	20,46	20,44	20,40	20,39	20,44	20,42	20,45	20,46	20,46	20,46	20,55	20,52	20,42	20,42	20,40	20,34	20,29	20,31	20,39	20,42	20,39	20,41	20,38	20,34	20,39	20,37	20,44	20,37	20,37	20,49	20,48	20,39	20,37	20,41	20,51	20,43	20,45	20,40	20,38	20,43	20,48	20,44	20,38	20,45	20,43	20,40	20,35	20,35	20,43	20,45	20,42	20,47	20,40	20,36	20,38	20,42	20,49	20,36	20,38	20,44	20,38	20,34	20,34	20,42	20,39	20,36	20,35	20,34	20,32	20,33	20,38	20,41	20,39	20,29	20,32	20,38	20,32	20,35	20,42	20,43	20,43	20,41	20,37	20,30	20,27	20,36	20,39	20,39	20,45	20,43	20,41	20,39	20,34	20,42	20,40	20,38	20,36	20,40	20,35	20,43	20,45	20,41	20,42	20,47	20,43	20,38	20,38	20,39	20,35	20,31	20,30	20,38	20,31	20,36	20,39	20,39	20,38	20,36	20,35	20,36	20,31	20,36	20,40	20,24	20,30	20,39	20,38	20,24	20,27	20,30	20,30	20,23	20,28	20,35	20,36	20,35	20,34	20,39	20,43	20,40	20,39	20,30	20,30	20,33	20,30	20,30	20,33	20,31	20,28	20,24	20,23	20,36	20,40	20,24	20,37	20,46	20,37	20,34	20,27	20,35	20,41	20,35	20,35	20,32	20,28	20,32	20,35	20,25	20,29	20,31	20,29	20,30	20,27	20,22	20,17	20,20	20,26	20,27	20,40	20,26	20,28	20,34	20,24	20,32	20,28	20,30	20,23	20,29	20,35	20,36	20,28	20,31	20,30	20,36	20,28	20,28	20,28	20,23	20,25	20,23	20,11	20,21	20,23	20,16	20,21	20,20	20,30	20,32	20,27	20,28	20,25	
20,29	20,29	20,23	20,30	20,48	20,40	20,29	20,25	20,21	20,29	20,32	20,32	20,31	20,33	20,35	20,50	20,48	20,38	20,42	20,43	20,34	20,42	20,45	20,28	20,30	20,32	20,36	20,35	20,39	20,44	20,46	20,37	20,34	20,30	20,33	20,38	20,41	20,40	20,46	20,46	20,38	20,39	20,41	20,30	20,44	20,48	20,39	20,37	20,40	20,50	20,35	20,34	20,42	20,42	20,46	20,41	20,37	20,44	20,42	20,43	20,41	20,45	20,42	20,31	20,26	20,28	20,41	20,47	20,47	20,38	20,31	20,39	20,41	20,42	20,43	20,44	20,41	20,43	20,40	20,43	20,26	20,27	20,33	20,29	20,41	20,36	20,36	20,41	20,34	20,41	20,44	20,37	20,34	20,40	20,38	20,40	20,38	20,36	20,39	20,32	20,42	20,41	20,42	20,52	20,43	20,46	20,39	20,41	20,49	20,42	20,39	20,48	20,38	20,43	20,41	20,45	20,44	20,43	20,49	20,42	20,38	20,39	20,48	20,46	20,46	20,40	20,45	20,42	20,40	20,43	20,42	20,43	20,45	20,46	20,46	20,38	20,32	20,42	20,44	20,41	20,38	20,43	20,44	20,41	20,44	20,40	20,40	20,39	20,38	20,36	20,44	20,48	20,36	20,47	20,48	20,42	20,41	20,42	20,40	20,42	20,35	20,34	20,48	20,47	20,41	20,42	20,48	20,50	20,48	20,41	20,42	20,46	20,45	20,41	20,46	20,46	20,48	20,48	20,46	20,36	20,42	20,44	20,41	20,43	20,45	20,46	20,39	20,47	20,40	20,45	20,46	20,43	20,49	20,45	20,50	20,52	20,50	20,52	20,47	20,55	20,51	20,52	20,43	20,44	20,47	20,53	20,41	20,41	20,46	20,44	20,43	20,49	20,51	20,50	20,48	20,40	20,46	20,60	20,47	20,45	20,53	20,49	20,48	20,59	20,58	20,59	20,51	20,57	20,57	20,52	20,47	20,46	20,53	20,55	20,44	20,41	20,50	20,45	20,39	20,50	20,54	20,46	20,44	20,51	20,47	20,45	20,44	20,46	20,51	20,53	20,59	20,49	20,43	20,44	20,41	20,44	20,49	20,55	20,57	20,52	20,41	20,40	20,43	20,39	20,50	20,56	20,50	20,46	20,52	20,50	20,50	20,56	20,54	20,48	20,48	20,52	20,48	20,42	20,45	20,48	20,45	20,46	20,47	20,60	20,54	20,42	20,54	20,45	20,48	20,50	20,47	20,54	20,48	20,46	20,55	20,58	20,54	20,52	20,56	20,56	20,52	20,53	20,57	20,56	20,52	20,40	20,46	20,54	20,45	20,53	20,60	20,53	20,51	20,54	20,51	20,47	20,59	20,59	20,57	20,46	20,42	20,60	20,54	20,45	20,46	20,47	20,47	20,45	20,47	20,54	20,54	20,58	20,52	20,55	20,56	20,54	20,56	20,55	20,46	20,53	20,53	20,59	20,56	20,50	20,48	20,54	20,49	20,51	20,49	20,50	20,55	20,53	20,59	20,61	20,52	20,44	20,49	20,52	20,51	20,53	20,53	20,53	20,47	20,49	20,46	20,45	20,50	20,52	20,53	20,57	20,49	20,43	20,46	20,49	20,46	20,41	20,39	20,37	20,46	20,45	20,46	20,50	20,56	20,57	20,56	20,48	20,48	20,47	20,60	20,62	20,52	20,49	20,49	20,51	20,48	20,49	20,55	20,60	20,48	20,45	20,52	20,50	20,50	20,44	20,41	20,45	20,43	20,46	20,52	20,49	20,41	20,46	20,46	20,48	20,51	20,46	20,47	20,51	20,52	20,47	20,44	20,42	20,40	20,50	20,56	20,50	20,45	20,44	20,45	20,40	20,43	20,40	20,43	20,46	20,41	20,39	20,36	20,35	20,40	20,48	20,46	20,45	20,43	20,40	20,37	20,35	20,37	20,42	20,43	20,42	20,41	20,42	20,39	20,43	20,37	20,40	20,41	20,43	20,49	20,43	20,44	20,42	20,48	20,47	20,42	20,46	20,37	20,38	20,39	20,51	20,43	20,39	20,39	20,39	20,41	20,42	20,38	20,40	20,44	20,45	20,35	20,35	20,35	20,36	20,39	20,42	20,34	20,39	20,41	20,36	20,34	20,32	20,35	20,31	20,37	20,41	20,43	20,33	20,34	20,35	20,37	20,33	20,31	20,31	20,40	20,31	20,32	20,40	20,48	20,50	20,48	20,38	20,37	20,32	20,38	20,40	20,35	20,38	20,40	20,35	20,42	20,37	20,40	20,37	20,39	20,40	20,34	20,39	20,49	20,47	20,45	20,47	20,43	20,45	20,44	20,40	20,36	20,34	20,34	20,36	20,40	20,37	20,30	20,41	20,36	20,35	20,36	20,32	20,34	20,32	20,32	20,33	20,28	20,32	20,38	20,39	20,26	20,30	20,35	20,35	20,35	20,31	20,31	20,28	20,28	20,32	20,36	20,31	20,31	20,32	20,33	20,30	20,33	20,22	20,38	20,39	20,38	20,36	20,29	20,27	20,33	20,33	20,29	20,32	20,43	20,40	20,37	20,31	20,28	20,28	20,34	20,38	20,27	20,29	20,25	20,35	20,31	20,28	20,23	20,20	20,29	20,33	20,33	20,27	20,26	20,28	20,30	20,42	20,37	20,26	20,33	20,21	20,24	20,25	20,28	20,27	20,21	20,28	20,17	20,26	20,31	20,32	20,26	20,19	20,22	20,26	20,27	20,30	20,28	20,15	20,17	20,24	20,24	20,21	20,18	20,19	20,27	20,26	20,28	20,23	
20,25	20,25	20,23	20,34	20,38	20,36	20,34	20,23	20,23	20,27	20,35	20,30	20,22	20,30	20,28	20,37	20,37	20,38	20,41	20,43	20,33	20,39	20,37	20,32	20,32	20,27	20,26	20,30	20,34	20,41	20,34	20,42	20,21	20,32	20,30	20,35	20,30	20,31	20,39	20,41	20,39	20,35	20,38	20,32	20,48	20,48	20,38	20,33	20,42	20,46	20,38	20,31	20,47	20,46	20,49	20,51	20,42	20,42	20,40	20,44	20,36	20,44	20,41	20,38	20,26	20,24	20,33	20,50	20,52	20,29	20,25	20,36	20,38	20,40	20,43	20,39	20,42	20,38	20,48	20,46	20,32	20,27	20,32	20,39	20,46	20,40	20,40	20,35	20,33	20,49	20,45	20,39	20,38	20,37	20,43	20,48	20,41	20,42	20,41	20,38	20,39	20,40	20,40	20,47	20,52	20,43	20,36	20,35	20,45	20,40	20,37	20,45	20,46	20,47	20,49	20,42	20,45	20,46	20,52	20,44	20,44	20,45	20,46	20,43	20,42	20,43	20,39	20,46	20,50	20,39	20,44	20,47	20,44	20,45	20,41	20,38	20,37	20,40	20,39	20,47	20,46	20,47	20,41	20,41	20,48	20,39	20,41	20,43	20,36	20,32	20,33	20,50	20,46	20,43	20,49	20,34	20,35	20,41	20,47	20,46	20,41	20,41	20,47	20,49	20,39	20,42	20,45	20,52	20,46	20,36	20,31	20,39	20,42	20,42	20,41	20,41	20,36	20,46	20,46	20,37	20,40	20,39	20,45	20,48	20,48	20,42	20,45	20,47	20,39	20,44	20,44	20,45	20,51	20,49	20,47	20,47	20,49	20,50	20,51	20,59	20,53	20,47	20,45	20,45	20,51	20,55	20,44	20,37	20,43	20,49	20,47	20,55	20,50	20,50	20,45	20,38	20,44	20,53	20,53	20,49	20,51	20,54	20,51	20,60	20,60	20,59	20,57	20,52	20,55	20,51	20,47	20,49	20,51	20,52	20,44	20,41	20,41	20,43	20,42	20,53	20,52	20,45	20,38	20,44	20,49	20,50	20,41	20,46	20,54	20,50	20,46	20,45	20,47	20,54	20,51	20,46	20,49	20,57	20,57	20,46	20,45	20,46	20,45	20,47	20,52	20,55	20,45	20,46	20,54	20,56	20,54	20,59	20,52	20,43	20,52	20,47	20,47	20,46	20,55	20,46	20,46	20,48	20,47	20,64	20,56	20,47	20,53	20,51	20,54	20,55	20,49	20,56	20,54	20,45	20,51	20,59	20,53	20,53	20,55	20,60	20,53	20,54	20,52	20,53	20,52	20,43	20,47	20,59	20,56	20,45	20,50	20,52	20,59	20,58	20,50	20,45	20,55	20,57	20,62	20,49	20,41	20,53	20,57	20,50	20,50	20,52	20,44	20,46	20,55	20,58	20,58	20,53	20,55	20,53	20,52	20,51	20,47	20,52	20,54	20,49	20,49	20,54	20,60	20,59	20,56	20,51	20,51	20,43	20,43	20,49	20,55	20,57	20,55	20,56	20,53	20,43	20,55	20,59	20,52	20,50	20,52	20,53	20,45	20,48	20,50	20,47	20,58	20,59	20,48	20,54	20,57	20,45	20,50	20,54	20,50	20,44	20,46	20,52	20,50	20,47	20,48	20,52	20,54	20,54	20,50	20,46	20,46	20,51	20,58	20,51	20,47	20,46	20,44	20,49	20,51	20,54	20,58	20,57	20,45	20,42	20,49	20,49	20,49	20,41	20,45	20,42	20,40	20,42	20,50	20,45	20,48	20,56	20,55	20,54	20,54	20,42	20,44	20,55	20,59	20,47	20,47	20,44	20,43	20,52	20,53	20,45	20,45	20,46	20,50	20,42	20,36	20,37	20,38	20,47	20,45	20,40	20,46	20,42	20,39	20,45	20,43	20,43	20,43	20,41	20,39	20,40	20,46	20,49	20,45	20,42	20,35	20,40	20,36	20,45	20,42	20,42	20,40	20,40	20,49	20,39	20,45	20,38	20,44	20,38	20,40	20,39	20,38	20,36	20,41	20,45	20,38	20,37	20,42	20,43	20,46	20,45	20,39	20,42	20,42	20,37	20,33	20,30	20,38	20,40	20,41	20,42	20,31	20,41	20,43	20,37	20,29	20,24	20,30	20,25	20,37	20,43	20,42	20,36	20,31	20,39	20,35	20,33	20,37	20,34	20,38	20,34	20,36	20,31	20,42	20,47	20,40	20,38	20,34	20,28	20,37	20,37	20,37	20,36	20,33	20,36	20,40	20,42	20,40	20,36	20,35	20,29	20,36	20,36	20,42	20,43	20,45	20,46	20,42	20,41	20,48	20,42	20,40	20,39	20,41	20,36	20,41	20,48	20,35	20,37	20,39	20,30	20,39	20,38	20,34	20,34	20,40	20,34	20,21	20,28	20,36	20,37	20,34	20,26	20,36	20,35	20,34	20,39	20,30	20,27	20,25	20,26	20,29	20,35	20,31	20,34	20,35	20,36	20,34	20,30	20,29	20,42	20,35	20,42	20,39	20,32	20,32	20,27	20,23	20,31	20,33	20,35	20,43	20,39	20,31	20,18	20,31	20,44	20,32	20,35	20,40	20,28	20,26	20,31	20,27	20,13	20,28	20,26	20,32	20,40	20,34	20,30	20,27	20,36	20,42	20,25	20,24	20,29	20,25	20,24	20,27	20,31	20,28	20,30	20,21	20,26	20,28	20,28	20,16	20,13	20,28	20,26	20,29	20,37	20,34	20,32	20,20	20,25	20,33	20,28	20,20	20,25	20,25	20,21	20,28	20,35	
20,24	20,25	20,23	20,27	20,17	20,23	20,31	20,30	20,25	20,22	20,28	20,30	20,27	20,34	20,34	20,40	20,35	20,35	20,31	20,39	20,34	20,27	20,37	20,35	20,37	20,34	20,34	20,36	20,36	20,28	20,25	20,46	20,33	20,29	20,32	20,29	20,29	20,32	20,29	20,33	20,39	20,34	20,32	20,29	20,41	20,50	20,43	20,41	20,45	20,50	20,37	20,33	20,43	20,45	20,44	20,55	20,48	20,42	20,44	20,36	20,40	20,39	20,40	20,38	20,36	20,33	20,40	20,53	20,46	20,30	20,26	20,29	20,34	20,36	20,35	20,39	20,40	20,35	20,41	20,50	20,39	20,28	20,34	20,38	20,44	20,37	20,31	20,34	20,28	20,38	20,54	20,37	20,28	20,37	20,36	20,34	20,38	20,38	20,32	20,36	20,39	20,34	20,47	20,49	20,43	20,48	20,39	20,28	20,29	20,37	20,45	20,42	20,43	20,45	20,46	20,42	20,42	20,48	20,52	20,45	20,37	20,40	20,40	20,43	20,42	20,40	20,31	20,38	20,46	20,42	20,40	20,42	20,50	20,39	20,39	20,47	20,39	20,45	20,45	20,44	20,42	20,38	20,28	20,35	20,42	20,40	20,43	20,39	20,37	20,40	20,38	20,42	20,43	20,46	20,55	20,47	20,36	20,39	20,49	20,41	20,31	20,36	20,43	20,48	20,38	20,33	20,44	20,49	20,43	20,36	20,40	20,40	20,42	20,41	20,39	20,40	20,37	20,43	20,47	20,43	20,38	20,38	20,41	20,48	20,45	20,42	20,41	20,48	20,42	20,50	20,49	20,43	20,44	20,53	20,50	20,47	20,41	20,49	20,44	20,47	20,57	20,50	20,45	20,46	20,50	20,54	20,54	20,47	20,49	20,53	20,49	20,51	20,52	20,50	20,42	20,41	20,45	20,47	20,52	20,49	20,49	20,44	20,47	20,47	20,48	20,54	20,55	20,52	20,55	20,48	20,45	20,44	20,43	20,47	20,39	20,41	20,43	20,43	20,41	20,55	20,60	20,48	20,44	20,47	20,44	20,48	20,48	20,45	20,55	20,55	20,49	20,45	20,46	20,49	20,43	20,47	20,51	20,59	20,59	20,50	20,46	20,52	20,49	20,53	20,58	20,54	20,49	20,48	20,55	20,57	20,61	20,58	20,53	20,56	20,57	20,54	20,45	20,50	20,56	20,52	20,47	20,53	20,48	20,62	20,58	20,47	20,53	20,55	20,52	20,53	20,50	20,54	20,51	20,43	20,49	20,51	20,54	20,54	20,56	20,57	20,48	20,50	20,53	20,60	20,54	20,46	20,51	20,53	20,51	20,52	20,49	20,41	20,50	20,55	20,52	20,50	20,59	20,54	20,57	20,45	20,42	20,51	20,54	20,43	20,49	20,52	20,49	20,44	20,53	20,59	20,57	20,49	20,51	20,54	20,47	20,51	20,57	20,52	20,58	20,54	20,49	20,56	20,61	20,63	20,61	20,52	20,43	20,47	20,44	20,40	20,47	20,58	20,58	20,52	20,50	20,47	20,52	20,53	20,52	20,48	20,52	20,54	20,43	20,49	20,56	20,47	20,50	20,59	20,43	20,46	20,54	20,52	20,54	20,56	20,53	20,50	20,60	20,60	20,51	20,49	20,50	20,53	20,53	20,45	20,54	20,49	20,47	20,47	20,49	20,53	20,51	20,45	20,46	20,55	20,61	20,57	20,53	20,55	20,50	20,50	20,45	20,43	20,40	20,45	20,52	20,45	20,41	20,33	20,48	20,48	20,42	20,50	20,51	20,53	20,41	20,41	20,42	20,49	20,50	20,39	20,43	20,46	20,36	20,43	20,44	20,43	20,43	20,38	20,44	20,41	20,37	20,33	20,38	20,45	20,46	20,50	20,57	20,47	20,41	20,37	20,44	20,39	20,46	20,47	20,40	20,43	20,52	20,63	20,45	20,37	20,39	20,39	20,44	20,40	20,43	20,47	20,38	20,40	20,42	20,44	20,42	20,48	20,44	20,40	20,41	20,42	20,36	20,42	20,39	20,38	20,36	20,31	20,44	20,42	20,41	20,48	20,33	20,32	20,36	20,36	20,36	20,36	20,37	20,34	20,40	20,39	20,31	20,29	20,40	20,43	20,34	20,25	20,35	20,33	20,28	20,35	20,32	20,29	20,27	20,35	20,36	20,36	20,34	20,33	20,41	20,33	20,35	20,40	20,32	20,47	20,37	20,34	20,37	20,29	20,36	20,37	20,33	20,39	20,40	20,29	20,34	20,35	20,41	20,40	20,35	20,28	20,32	20,36	20,36	20,39	20,37	20,38	20,45	20,38	20,45	20,37	20,34	20,32	20,34	20,34	20,38	20,41	20,38	20,36	20,36	20,35	20,35	20,34	20,34	20,25	20,37	20,35	20,24	20,36	20,37	20,30	20,30	20,36	20,34	20,30	20,26	20,37	20,34	20,28	20,31	20,37	20,32	20,34	20,32	20,29	20,29	20,34	20,35	20,39	20,32	20,40	20,43	20,38	20,36	20,37	20,35	20,32	20,28	20,37	20,30	20,27	20,34	20,34	20,27	20,20	20,26	20,38	20,30	20,30	20,41	20,37	20,27	20,29	20,31	20,16	20,29	20,38	20,27	20,32	20,30	20,32	20,16	20,34	20,41	20,31	20,20	20,22	20,29	20,22	20,29	20,34	20,31	20,33	20,24	20,24	20,30	20,23	20,14	20,14	20,24	20,25	20,24	20,33	20,29	20,28	20,32	20,34	20,30	20,24	20,20	20,25	20,25	20,25	20,27	20,33	
20,29	20,30	20,33	20,31	20,23	20,22	20,36	20,25	20,24	20,25	20,29	20,30	20,28	20,34	20,38	20,43	20,43	20,38	20,41	20,39	20,33	20,29	20,33	20,42	20,41	20,35	20,34	20,32	20,26	20,29	20,25	20,38	20,43	20,38	20,41	20,38	20,39	20,30	20,28	20,21	20,34	20,33	20,36	20,33	20,35	20,38	20,44	20,44	20,42	20,46	20,37	20,34	20,40	20,43	20,38	20,38	20,37	20,34	20,42	20,39	20,42	20,41	20,47	20,41	20,44	20,33	20,44	20,47	20,46	20,40	20,39	20,36	20,37	20,42	20,34	20,39	20,40	20,32	20,33	20,33	20,38	20,42	20,37	20,31	20,41	20,32	20,27	20,31	20,24	20,31	20,45	20,36	20,27	20,36	20,47	20,41	20,48	20,49	20,40	20,37	20,40	20,37	20,44	20,41	20,37	20,34	20,39	20,41	20,42	20,39	20,45	20,52	20,43	20,41	20,43	20,46	20,37	20,37	20,40	20,41	20,35	20,29	20,38	20,40	20,44	20,46	20,45	20,41	20,44	20,36	20,40	20,37	20,52	20,49	20,44	20,55	20,48	20,40	20,44	20,39	20,41	20,43	20,35	20,33	20,46	20,44	20,42	20,39	20,41	20,44	20,37	20,39	20,44	20,44	20,47	20,50	20,48	20,44	20,42	20,41	20,33	20,37	20,46	20,52	20,48	20,33	20,43	20,46	20,44	20,41	20,47	20,48	20,44	20,42	20,40	20,43	20,41	20,44	20,49	20,48	20,38	20,43	20,47	20,41	20,37	20,43	20,40	20,44	20,47	20,47	20,38	20,38	20,41	20,52	20,60	20,53	20,42	20,45	20,43	20,39	20,49	20,53	20,49	20,49	20,50	20,49	20,47	20,43	20,46	20,55	20,52	20,50	20,53	20,46	20,40	20,49	20,52	20,50	20,46	20,44	20,46	20,42	20,38	20,38	20,39	20,50	20,48	20,47	20,50	20,51	20,39	20,41	20,44	20,48	20,44	20,41	20,51	20,56	20,48	20,59	20,64	20,52	20,46	20,54	20,47	20,44	20,43	20,43	20,49	20,55	20,60	20,42	20,43	20,50	20,42	20,51	20,53	20,55	20,58	20,56	20,50	20,46	20,47	20,53	20,55	20,45	20,46	20,50	20,57	20,57	20,58	20,51	20,41	20,48	20,56	20,49	20,42	20,45	20,47	20,53	20,48	20,54	20,53	20,57	20,60	20,53	20,48	20,53	20,55	20,51	20,44	20,51	20,50	20,41	20,48	20,53	20,53	20,55	20,59	20,54	20,52	20,54	20,63	20,58	20,60	20,45	20,49	20,49	20,47	20,57	20,57	20,51	20,48	20,53	20,55	20,56	20,62	20,55	20,50	20,42	20,47	20,60	20,60	20,48	20,48	20,49	20,54	20,52	20,54	20,59	20,65	20,56	20,51	20,49	20,48	20,46	20,57	20,62	20,54	20,49	20,53	20,54	20,54	20,59	20,66	20,62	20,60	20,58	20,50	20,48	20,51	20,58	20,66	20,57	20,48	20,44	20,49	20,54	20,52	20,49	20,51	20,54	20,48	20,48	20,61	20,50	20,40	20,46	20,48	20,51	20,48	20,53	20,52	20,55	20,55	20,53	20,54	20,57	20,53	20,49	20,50	20,56	20,48	20,53	20,52	20,46	20,42	20,44	20,51	20,53	20,53	20,51	20,47	20,58	20,52	20,54	20,54	20,61	20,57	20,55	20,43	20,42	20,41	20,42	20,49	20,46	20,41	20,37	20,49	20,50	20,46	20,48	20,49	20,43	20,43	20,46	20,46	20,50	20,43	20,36	20,44	20,49	20,40	20,39	20,47	20,49	20,45	20,40	20,44	20,44	20,46	20,40	20,41	20,43	20,42	20,47	20,53	20,47	20,45	20,46	20,41	20,43	20,38	20,44	20,44	20,43	20,41	20,48	20,46	20,42	20,42	20,38	20,39	20,43	20,39	20,38	20,43	20,44	20,41	20,34	20,36	20,46	20,48	20,40	20,46	20,47	20,38	20,39	20,41	20,41	20,44	20,42	20,42	20,42	20,40	20,44	20,36	20,38	20,38	20,45	20,41	20,32	20,35	20,35	20,33	20,35	20,37	20,36	20,41	20,37	20,35	20,34	20,38	20,38	20,33	20,28	20,32	20,25	20,25	20,33	20,33	20,32	20,29	20,34	20,37	20,38	20,27	20,33	20,35	20,41	20,37	20,35	20,35	20,32	20,32	20,37	20,39	20,37	20,42	20,33	20,30	20,39	20,42	20,40	20,39	20,38	20,32	20,38	20,45	20,44	20,37	20,34	20,35	20,32	20,36	20,42	20,35	20,33	20,32	20,29	20,36	20,38	20,42	20,34	20,29	20,33	20,37	20,33	20,39	20,30	20,33	20,31	20,23	20,33	20,45	20,24	20,18	20,37	20,34	20,29	20,26	20,33	20,46	20,38	20,32	20,43	20,33	20,39	20,36	20,25	20,29	20,28	20,31	20,31	20,36	20,40	20,41	20,39	20,32	20,33	20,32	20,38	20,34	20,42	20,43	20,27	20,21	20,20	20,22	20,29	20,37	20,44	20,34	20,27	20,32	20,35	20,28	20,29	20,20	20,21	20,30	20,28	20,35	20,37	20,41	20,32	20,19	20,31	20,34	20,43	20,31	20,24	20,20	20,26	20,28	20,31	20,28	20,31	20,24	20,27	20,27	20,30	20,27	20,18	20,16	20,29	20,28	20,35	20,34	20,26	20,36	20,38	20,28	20,30	20,26	20,24	20,18	20,15	20,29	20,31	
20,30	20,26	20,26	20,35	20,37	20,28	20,44	20,33	20,28	20,36	20,29	20,29	20,35	20,29	20,34	20,40	20,38	20,41	20,41	20,38	20,29	20,30	20,41	20,42	20,43	20,39	20,40	20,38	20,30	20,38	20,46	20,39	20,38	20,31	20,33	20,42	20,41	20,28	20,29	20,32	20,32	20,40	20,46	20,33	20,37	20,49	20,47	20,44	20,48	20,46	20,41	20,37	20,45	20,42	20,40	20,37	20,33	20,37	20,28	20,32	20,41	20,41	20,42	20,43	20,39	20,32	20,35	20,43	20,40	20,42	20,42	20,47	20,49	20,43	20,45	20,39	20,34	20,35	20,32	20,32	20,36	20,42	20,34	20,26	20,44	20,33	20,29	20,37	20,35	20,36	20,39	20,40	20,29	20,31	20,39	20,44	20,44	20,45	20,50	20,39	20,33	20,39	20,49	20,39	20,35	20,36	20,34	20,33	20,41	20,35	20,37	20,50	20,45	20,36	20,42	20,46	20,41	20,42	20,41	20,35	20,31	20,38	20,43	20,48	20,36	20,40	20,39	20,50	20,45	20,41	20,41	20,46	20,46	20,42	20,44	20,52	20,50	20,40	20,41	20,39	20,36	20,46	20,47	20,42	20,40	20,35	20,39	20,53	20,45	20,50	20,34	20,35	20,40	20,38	20,38	20,38	20,44	20,44	20,47	20,47	20,42	20,41	20,51	20,55	20,46	20,44	20,39	20,36	20,46	20,43	20,41	20,47	20,41	20,44	20,49	20,42	20,38	20,40	20,50	20,48	20,45	20,44	20,45	20,41	20,42	20,47	20,47	20,45	20,43	20,40	20,34	20,37	20,42	20,43	20,54	20,59	20,43	20,43	20,44	20,49	20,45	20,43	20,50	20,47	20,50	20,41	20,47	20,40	20,38	20,48	20,52	20,51	20,46	20,46	20,52	20,46	20,53	20,55	20,54	20,50	20,49	20,43	20,44	20,43	20,39	20,49	20,47	20,41	20,44	20,52	20,44	20,51	20,49	20,49	20,44	20,45	20,50	20,58	20,54	20,54	20,57	20,49	20,45	20,50	20,48	20,46	20,41	20,42	20,54	20,58	20,57	20,43	20,48	20,53	20,46	20,51	20,51	20,48	20,54	20,54	20,46	20,51	20,48	20,45	20,48	20,40	20,43	20,51	20,53	20,59	20,55	20,50	20,43	20,51	20,62	20,53	20,52	20,49	20,47	20,53	20,50	20,51	20,53	20,57	20,57	20,55	20,51	20,50	20,58	20,54	20,48	20,52	20,50	20,46	20,49	20,52	20,55	20,46	20,51	20,50	20,51	20,60	20,58	20,52	20,58	20,54	20,53	20,47	20,48	20,55	20,51	20,55	20,55	20,50	20,56	20,52	20,55	20,58	20,58	20,51	20,49	20,57	20,51	20,48	20,54	20,53	20,54	20,54	20,54	20,50	20,51	20,58	20,51	20,53	20,52	20,53	20,62	20,61	20,53	20,46	20,51	20,49	20,51	20,66	20,57	20,58	20,61	20,54	20,51	20,53	20,55	20,55	20,58	20,57	20,50	20,49	20,52	20,55	20,51	20,47	20,52	20,50	20,42	20,51	20,60	20,50	20,50	20,55	20,52	20,59	20,57	20,50	20,53	20,49	20,53	20,52	20,54	20,50	20,50	20,51	20,58	20,55	20,48	20,57	20,54	20,52	20,48	20,50	20,52	20,51	20,51	20,56	20,50	20,49	20,50	20,45	20,55	20,55	20,54	20,50	20,46	20,44	20,45	20,41	20,46	20,54	20,46	20,47	20,46	20,45	20,46	20,49	20,50	20,54	20,44	20,52	20,54	20,53	20,49	20,43	20,45	20,52	20,44	20,44	20,50	20,50	20,47	20,42	20,45	20,52	20,48	20,44	20,39	20,39	20,41	20,48	20,52	20,48	20,44	20,50	20,44	20,43	20,46	20,41	20,42	20,37	20,40	20,38	20,41	20,45	20,47	20,41	20,46	20,46	20,44	20,38	20,44	20,45	20,38	20,35	20,37	20,46	20,46	20,39	20,40	20,42	20,36	20,39	20,43	20,40	20,42	20,41	20,47	20,43	20,41	20,45	20,37	20,51	20,51	20,45	20,47	20,39	20,35	20,39	20,40	20,33	20,32	20,44	20,50	20,47	20,45	20,40	20,35	20,31	20,33	20,33	20,36	20,32	20,29	20,44	20,39	20,35	20,29	20,32	20,37	20,41	20,38	20,32	20,35	20,42	20,36	20,39	20,36	20,29	20,34	20,37	20,34	20,35	20,37	20,38	20,35	20,43	20,36	20,38	20,37	20,38	20,37	20,42	20,54	20,47	20,43	20,39	20,38	20,29	20,32	20,39	20,39	20,33	20,41	20,39	20,40	20,37	20,38	20,44	20,36	20,36	20,32	20,29	20,31	20,32	20,35	20,35	20,32	20,39	20,36	20,27	20,23	20,33	20,39	20,30	20,30	20,36	20,41	20,36	20,30	20,31	20,34	20,36	20,38	20,27	20,21	20,30	20,35	20,28	20,29	20,35	20,32	20,33	20,28	20,23	20,38	20,39	20,38	20,41	20,39	20,24	20,22	20,27	20,28	20,34	20,48	20,48	20,26	20,28	20,33	20,31	20,29	20,28	20,23	20,21	20,36	20,27	20,21	20,32	20,32	20,31	20,24	20,26	20,20	20,25	20,46	20,32	20,27	20,28	20,37	20,39	20,30	20,30	20,30	20,28	20,17	20,21	20,32	20,23	20,20	20,31	20,30	20,30	20,35	20,28	20,21	20,24	20,24	20,28	20,31	20,29	20,22	20,15	20,29	20,30	
20,33	20,24	20,24	20,34	20,31	20,26	20,42	20,35	20,20	20,33	20,30	20,23	20,33	20,40	20,41	20,41	20,33	20,37	20,35	20,35	20,39	20,38	20,47	20,50	20,39	20,40	20,48	20,38	20,31	20,29	20,44	20,41	20,37	20,32	20,31	20,31	20,33	20,31	20,35	20,41	20,36	20,41	20,49	20,44	20,29	20,48	20,43	20,30	20,44	20,43	20,44	20,38	20,43	20,47	20,48	20,38	20,39	20,45	20,38	20,32	20,38	20,38	20,41	20,49	20,46	20,34	20,45	20,50	20,48	20,47	20,44	20,42	20,40	20,35	20,36	20,49	20,38	20,38	20,40	20,41	20,36	20,33	20,30	20,28	20,37	20,34	20,26	20,39	20,43	20,47	20,50	20,42	20,37	20,35	20,36	20,39	20,30	20,40	20,47	20,38	20,31	20,35	20,42	20,39	20,37	20,43	20,34	20,33	20,36	20,34	20,39	20,42	20,41	20,34	20,34	20,48	20,43	20,48	20,44	20,31	20,29	20,49	20,51	20,48	20,43	20,45	20,42	20,38	20,37	20,36	20,39	20,39	20,39	20,40	20,50	20,46	20,40	20,40	20,45	20,43	20,42	20,43	20,47	20,45	20,51	20,43	20,42	20,47	20,51	20,49	20,41	20,33	20,42	20,40	20,41	20,44	20,44	20,51	20,47	20,44	20,41	20,43	20,43	20,43	20,42	20,42	20,49	20,40	20,51	20,41	20,41	20,49	20,47	20,48	20,50	20,46	20,41	20,51	20,52	20,50	20,46	20,40	20,38	20,39	20,46	20,50	20,51	20,48	20,28	20,39	20,40	20,39	20,48	20,50	20,53	20,50	20,47	20,42	20,43	20,48	20,53	20,43	20,45	20,39	20,47	20,44	20,44	20,42	20,44	20,47	20,47	20,54	20,54	20,42	20,54	20,53	20,50	20,53	20,56	20,49	20,46	20,51	20,41	20,46	20,44	20,52	20,54	20,51	20,52	20,56	20,49	20,53	20,56	20,52	20,49	20,50	20,49	20,49	20,52	20,56	20,58	20,53	20,54	20,49	20,45	20,53	20,44	20,44	20,49	20,59	20,57	20,47	20,58	20,56	20,52	20,56	20,50	20,55	20,56	20,57	20,49	20,56	20,56	20,51	20,52	20,49	20,54	20,50	20,52	20,53	20,56	20,55	20,46	20,55	20,61	20,59	20,51	20,52	20,54	20,52	20,51	20,51	20,51	20,60	20,62	20,55	20,49	20,47	20,63	20,66	20,55	20,58	20,48	20,43	20,51	20,59	20,64	20,47	20,47	20,52	20,50	20,57	20,62	20,51	20,56	20,53	20,46	20,50	20,58	20,56	20,54	20,56	20,57	20,51	20,55	20,49	20,52	20,58	20,61	20,54	20,55	20,52	20,50	20,49	20,54	20,54	20,52	20,54	20,47	20,51	20,55	20,51	20,50	20,56	20,60	20,58	20,68	20,64	20,51	20,49	20,47	20,48	20,52	20,60	20,55	20,49	20,50	20,52	20,47	20,53	20,50	20,54	20,55	20,54	20,54	20,51	20,62	20,62	20,53	20,53	20,54	20,49	20,43	20,46	20,56	20,51	20,55	20,56	20,59	20,57	20,63	20,57	20,59	20,55	20,54	20,54	20,56	20,48	20,52	20,52	20,50	20,49	20,43	20,46	20,49	20,50	20,51	20,62	20,53	20,53	20,51	20,50	20,49	20,49	20,57	20,55	20,52	20,63	20,63	20,51	20,47	20,42	20,44	20,44	20,47	20,53	20,56	20,52	20,56	20,43	20,48	20,46	20,49	20,56	20,45	20,46	20,54	20,51	20,53	20,41	20,47	20,45	20,46	20,50	20,49	20,47	20,47	20,52	20,46	20,43	20,47	20,43	20,40	20,43	20,39	20,44	20,45	20,47	20,43	20,45	20,44	20,42	20,37	20,36	20,38	20,39	20,36	20,44	20,45	20,37	20,46	20,41	20,43	20,53	20,45	20,38	20,42	20,43	20,43	20,37	20,47	20,47	20,39	20,38	20,35	20,45	20,46	20,42	20,43	20,36	20,36	20,37	20,39	20,40	20,37	20,39	20,38	20,36	20,51	20,45	20,44	20,36	20,35	20,40	20,43	20,30	20,27	20,39	20,50	20,46	20,39	20,30	20,40	20,29	20,32	20,39	20,38	20,35	20,38	20,39	20,43	20,37	20,38	20,36	20,33	20,35	20,39	20,36	20,33	20,46	20,45	20,39	20,33	20,21	20,35	20,34	20,29	20,34	20,41	20,45	20,45	20,39	20,35	20,36	20,41	20,41	20,41	20,40	20,42	20,40	20,36	20,37	20,34	20,33	20,36	20,32	20,41	20,34	20,26	20,36	20,44	20,43	20,33	20,36	20,40	20,43	20,40	20,42	20,31	20,31	20,41	20,33	20,31	20,38	20,37	20,23	20,26	20,33	20,28	20,29	20,27	20,30	20,39	20,34	20,36	20,31	20,29	20,35	20,34	20,37	20,24	20,34	20,40	20,37	20,33	20,32	20,28	20,29	20,30	20,21	20,32	20,36	20,38	20,44	20,28	20,23	20,35	20,36	20,30	20,30	20,31	20,36	20,30	20,27	20,32	20,37	20,24	20,24	20,36	20,28	20,22	20,33	20,33	20,31	20,27	20,22	20,29	20,35	20,31	20,25	20,42	20,37	20,23	20,22	20,26	20,33	20,36	20,34	20,32	20,29	20,24	20,20	20,29	20,27	20,32	20,31	20,31	20,38	20,38	20,28	20,20	20,21	20,20	20,20	20,17	20,26	20,22	20,28	20,29	20,34	
20,32	20,29	20,26	20,31	20,30	20,28	20,37	20,24	20,16	20,30	20,34	20,27	20,30	20,34	20,39	20,37	20,32	20,33	20,38	20,31	20,37	20,37	20,44	20,45	20,33	20,28	20,35	20,31	20,25	20,26	20,35	20,38	20,33	20,28	20,31	20,35	20,31	20,34	20,34	20,35	20,38	20,43	20,38	20,34	20,34	20,41	20,43	20,37	20,36	20,44	20,52	20,45	20,35	20,35	20,39	20,38	20,36	20,42	20,36	20,36	20,40	20,41	20,38	20,48	20,53	20,48	20,44	20,48	20,46	20,33	20,38	20,44	20,37	20,29	20,31	20,45	20,35	20,30	20,32	20,30	20,30	20,25	20,25	20,28	20,40	20,38	20,34	20,38	20,36	20,45	20,60	20,48	20,38	20,36	20,38	20,41	20,36	20,32	20,34	20,42	20,42	20,29	20,33	20,44	20,44	20,48	20,36	20,34	20,43	20,51	20,47	20,45	20,36	20,40	20,43	20,49	20,44	20,43	20,44	20,32	20,35	20,47	20,48	20,39	20,34	20,53	20,52	20,43	20,41	20,36	20,35	20,42	20,37	20,40	20,43	20,38	20,39	20,39	20,40	20,44	20,36	20,40	20,39	20,42	20,45	20,48	20,42	20,40	20,47	20,56	20,45	20,43	20,48	20,43	20,44	20,46	20,46	20,43	20,42	20,40	20,39	20,42	20,44	20,43	20,50	20,46	20,52	20,52	20,47	20,45	20,40	20,46	20,46	20,42	20,47	20,49	20,41	20,45	20,48	20,51	20,45	20,37	20,40	20,40	20,49	20,54	20,43	20,45	20,28	20,42	20,46	20,38	20,36	20,41	20,47	20,49	20,46	20,50	20,53	20,46	20,48	20,49	20,48	20,52	20,44	20,42	20,42	20,40	20,40	20,48	20,49	20,55	20,48	20,39	20,42	20,44	20,51	20,49	20,49	20,52	20,48	20,53	20,53	20,53	20,47	20,45	20,45	20,48	20,53	20,53	20,47	20,49	20,54	20,47	20,44	20,47	20,51	20,49	20,50	20,53	20,60	20,55	20,50	20,51	20,45	20,48	20,50	20,45	20,51	20,55	20,58	20,53	20,63	20,61	20,57	20,55	20,49	20,51	20,59	20,54	20,53	20,56	20,57	20,58	20,60	20,51	20,54	20,45	20,51	20,56	20,55	20,53	20,44	20,51	20,65	20,62	20,55	20,55	20,53	20,51	20,55	20,54	20,51	20,56	20,58	20,57	20,57	20,51	20,58	20,67	20,57	20,55	20,54	20,41	20,46	20,54	20,60	20,53	20,55	20,65	20,59	20,57	20,65	20,56	20,44	20,46	20,52	20,59	20,59	20,57	20,53	20,52	20,58	20,56	20,55	20,51	20,54	20,55	20,58	20,50	20,51	20,51	20,50	20,48	20,53	20,52	20,51	20,50	20,51	20,51	20,55	20,59	20,55	20,54	20,51	20,55	20,64	20,65	20,60	20,57	20,53	20,55	20,58	20,55	20,51	20,55	20,52	20,53	20,49	20,48	20,51	20,56	20,59	20,53	20,50	20,48	20,63	20,60	20,57	20,52	20,53	20,49	20,42	20,49	20,59	20,58	20,56	20,57	20,52	20,58	20,62	20,62	20,54	20,54	20,53	20,55	20,55	20,51	20,51	20,57	20,50	20,48	20,46	20,48	20,50	20,51	20,48	20,52	20,56	20,57	20,56	20,46	20,49	20,45	20,51	20,53	20,52	20,56	20,67	20,60	20,52	20,53	20,50	20,45	20,53	20,54	20,54	20,49	20,50	20,46	20,48	20,43	20,49	20,52	20,47	20,46	20,48	20,44	20,54	20,47	20,49	20,50	20,44	20,50	20,52	20,54	20,46	20,46	20,52	20,43	20,43	20,47	20,43	20,45	20,33	20,34	20,51	20,45	20,42	20,49	20,45	20,43	20,34	20,36	20,39	20,39	20,43	20,47	20,48	20,42	20,45	20,49	20,42	20,45	20,49	20,47	20,41	20,40	20,38	20,32	20,40	20,43	20,42	20,44	20,40	20,47	20,51	20,44	20,42	20,42	20,40	20,42	20,37	20,36	20,36	20,37	20,34	20,28	20,40	20,44	20,36	20,30	20,35	20,44	20,45	20,34	20,27	20,40	20,47	20,45	20,35	20,20	20,40	20,40	20,39	20,39	20,32	20,36	20,35	20,35	20,43	20,47	20,39	20,37	20,33	20,33	20,38	20,42	20,43	20,39	20,41	20,43	20,43	20,30	20,35	20,40	20,39	20,45	20,45	20,43	20,46	20,45	20,32	20,33	20,42	20,40	20,40	20,38	20,33	20,38	20,35	20,33	20,42	20,39	20,41	20,42	20,47	20,32	20,19	20,27	20,43	20,49	20,34	20,32	20,44	20,39	20,34	20,37	20,42	20,34	20,41	20,38	20,26	20,32	20,40	20,31	20,23	20,24	20,30	20,29	20,30	20,20	20,41	20,42	20,40	20,35	20,29	20,30	20,38	20,37	20,25	20,31	20,31	20,29	20,36	20,31	20,36	20,35	20,22	20,22	20,32	20,41	20,36	20,30	20,27	20,30	20,33	20,35	20,36	20,24	20,21	20,31	20,34	20,27	20,31	20,35	20,26	20,28	20,43	20,30	20,19	20,17	20,31	20,32	20,28	20,27	20,27	20,26	20,29	20,23	20,33	20,30	20,15	20,21	20,17	20,17	20,30	20,38	20,35	20,34	20,38	20,26	20,30	20,26	20,22	20,21	20,19	20,31	20,28	20,20	20,24	20,23	20,25	20,33	20,31	20,30	20,28	20,27	20,28	20,32	
20,32	20,30	20,38	20,37	20,31	20,23	20,32	20,23	20,25	20,27	20,38	20,34	20,37	20,39	20,31	20,31	20,29	20,36	20,42	20,41	20,41	20,36	20,42	20,38	20,30	20,32	20,28	20,32	20,32	20,40	20,53	20,46	20,40	20,38	20,27	20,36	20,40	20,40	20,35	20,30	20,36	20,39	20,43	20,34	20,34	20,38	20,34	20,39	20,42	20,46	20,46	20,45	20,46	20,42	20,42	20,34	20,33	20,35	20,28	20,43	20,36	20,35	20,33	20,36	20,44	20,39	20,39	20,48	20,42	20,41	20,33	20,37	20,35	20,36	20,36	20,40	20,42	20,35	20,38	20,41	20,41	20,38	20,31	20,35	20,47	20,41	20,40	20,35	20,34	20,39	20,53	20,44	20,35	20,33	20,38	20,44	20,43	20,30	20,25	20,40	20,56	20,35	20,38	20,42	20,44	20,48	20,41	20,40	20,39	20,39	20,43	20,44	20,39	20,42	20,51	20,44	20,42	20,41	20,43	20,34	20,39	20,46	20,48	20,39	20,36	20,44	20,53	20,45	20,43	20,35	20,35	20,39	20,35	20,44	20,44	20,30	20,36	20,31	20,33	20,37	20,34	20,45	20,40	20,35	20,43	20,44	20,40	20,44	20,45	20,41	20,49	20,41	20,43	20,43	20,43	20,49	20,52	20,46	20,40	20,39	20,34	20,40	20,44	20,44	20,41	20,39	20,43	20,52	20,52	20,46	20,41	20,44	20,39	20,34	20,39	20,49	20,48	20,43	20,48	20,39	20,40	20,35	20,36	20,40	20,50	20,54	20,43	20,46	20,39	20,40	20,47	20,39	20,31	20,32	20,46	20,53	20,45	20,40	20,49	20,45	20,40	20,51	20,55	20,49	20,47	20,47	20,41	20,44	20,44	20,56	20,54	20,51	20,45	20,43	20,48	20,40	20,49	20,49	20,44	20,46	20,55	20,53	20,53	20,59	20,48	20,44	20,42	20,46	20,54	20,53	20,48	20,51	20,46	20,42	20,37	20,40	20,50	20,58	20,55	20,52	20,52	20,46	20,43	20,45	20,48	20,52	20,52	20,50	20,50	20,50	20,50	20,49	20,56	20,60	20,56	20,59	20,49	20,45	20,51	20,55	20,55	20,54	20,46	20,52	20,57	20,48	20,46	20,51	20,62	20,62	20,52	20,49	20,48	20,51	20,63	20,56	20,49	20,50	20,52	20,53	20,53	20,54	20,48	20,56	20,63	20,55	20,59	20,61	20,58	20,57	20,55	20,54	20,50	20,52	20,55	20,60	20,52	20,57	20,60	20,65	20,58	20,57	20,56	20,53	20,50	20,42	20,50	20,54	20,56	20,58	20,55	20,50	20,48	20,53	20,50	20,54	20,58	20,56	20,58	20,56	20,53	20,55	20,44	20,45	20,50	20,50	20,54	20,53	20,46	20,52	20,54	20,58	20,50	20,56	20,55	20,54	20,64	20,59	20,62	20,58	20,54	20,58	20,62	20,57	20,56	20,59	20,51	20,51	20,49	20,47	20,49	20,56	20,60	20,57	20,57	20,51	20,63	20,59	20,49	20,48	20,53	20,52	20,50	20,52	20,58	20,55	20,55	20,60	20,54	20,59	20,63	20,60	20,57	20,53	20,48	20,56	20,60	20,51	20,53	20,50	20,56	20,56	20,53	20,52	20,58	20,56	20,52	20,52	20,52	20,50	20,48	20,42	20,44	20,51	20,51	20,43	20,47	20,53	20,61	20,58	20,53	20,44	20,46	20,50	20,44	20,45	20,43	20,43	20,39	20,43	20,46	20,43	20,50	20,56	20,46	20,49	20,50	20,44	20,53	20,47	20,45	20,52	20,49	20,49	20,56	20,56	20,44	20,46	20,52	20,49	20,42	20,46	20,52	20,56	20,37	20,29	20,49	20,40	20,43	20,50	20,48	20,39	20,41	20,41	20,52	20,54	20,46	20,43	20,47	20,45	20,44	20,50	20,52	20,45	20,45	20,53	20,43	20,36	20,42	20,36	20,41	20,41	20,41	20,46	20,37	20,42	20,42	20,38	20,37	20,40	20,41	20,42	20,38	20,36	20,35	20,39	20,35	20,35	20,41	20,43	20,39	20,36	20,38	20,41	20,43	20,42	20,35	20,36	20,45	20,43	20,40	20,27	20,44	20,39	20,34	20,38	20,31	20,38	20,41	20,42	20,41	20,39	20,34	20,34	20,32	20,33	20,39	20,46	20,44	20,42	20,39	20,44	20,44	20,45	20,39	20,38	20,39	20,42	20,37	20,40	20,39	20,37	20,36	20,36	20,42	20,39	20,42	20,34	20,28	20,42	20,41	20,36	20,34	20,31	20,33	20,36	20,48	20,31	20,28	20,29	20,42	20,52	20,42	20,33	20,32	20,29	20,27	20,30	20,37	20,40	20,43	20,33	20,23	20,22	20,36	20,36	20,26	20,28	20,29	20,31	20,32	20,28	20,35	20,40	20,32	20,31	20,32	20,29	20,31	20,32	20,28	20,26	20,35	20,26	20,37	20,38	20,38	20,37	20,26	20,15	20,32	20,31	20,29	20,35	20,42	20,36	20,31	20,32	20,29	20,28	20,23	20,31	20,32	20,31	20,30	20,33	20,30	20,23	20,30	20,26	20,27	20,28	20,29	20,33	20,30	20,27	20,18	20,17	20,27	20,34	20,32	20,22	20,23	20,28	20,19	20,15	20,24	20,29	20,28	20,37	20,32	20,30	20,24	20,22	20,27	20,24	20,22	20,22	20,30	20,20	20,21	20,27	20,27	20,27	20,33	20,27	20,15	20,19	20,21	20,18	
20,36	20,34	20,37	20,34	20,30	20,31	20,34	20,31	20,29	20,28	20,28	20,34	20,34	20,38	20,34	20,36	20,30	20,40	20,50	20,43	20,40	20,29	20,39	20,33	20,30	20,31	20,30	20,33	20,37	20,38	20,46	20,47	20,36	20,30	20,27	20,32	20,39	20,48	20,39	20,28	20,30	20,33	20,42	20,44	20,43	20,38	20,34	20,30	20,49	20,48	20,38	20,35	20,38	20,44	20,46	20,48	20,44	20,40	20,35	20,42	20,38	20,39	20,35	20,37	20,33	20,35	20,39	20,42	20,43	20,40	20,40	20,35	20,36	20,40	20,48	20,40	20,37	20,42	20,40	20,40	20,43	20,46	20,36	20,37	20,51	20,35	20,43	20,40	20,30	20,44	20,47	20,37	20,37	20,41	20,35	20,44	20,47	20,37	20,30	20,41	20,47	20,47	20,42	20,39	20,39	20,42	20,44	20,50	20,46	20,34	20,36	20,48	20,45	20,43	20,45	20,44	20,39	20,39	20,34	20,29	20,33	20,46	20,44	20,42	20,44	20,51	20,48	20,45	20,42	20,38	20,43	20,39	20,40	20,38	20,46	20,35	20,29	20,36	20,43	20,40	20,35	20,41	20,36	20,31	20,46	20,47	20,38	20,45	20,41	20,38	20,43	20,49	20,36	20,45	20,48	20,46	20,46	20,44	20,45	20,42	20,35	20,39	20,47	20,49	20,39	20,37	20,35	20,40	20,41	20,44	20,41	20,44	20,35	20,41	20,41	20,40	20,44	20,44	20,49	20,41	20,42	20,45	20,41	20,30	20,48	20,56	20,42	20,45	20,39	20,35	20,44	20,43	20,38	20,40	20,45	20,54	20,46	20,41	20,47	20,46	20,42	20,48	20,52	20,41	20,38	20,48	20,52	20,41	20,47	20,52	20,53	20,53	20,54	20,51	20,58	20,45	20,52	20,54	20,48	20,49	20,52	20,53	20,50	20,50	20,41	20,41	20,47	20,44	20,57	20,57	20,48	20,54	20,49	20,46	20,47	20,51	20,53	20,55	20,56	20,52	20,54	20,52	20,37	20,41	20,48	20,53	20,52	20,49	20,49	20,50	20,52	20,49	20,53	20,53	20,53	20,58	20,48	20,52	20,50	20,56	20,57	20,55	20,44	20,53	20,63	20,57	20,52	20,53	20,56	20,59	20,54	20,55	20,54	20,53	20,62	20,49	20,52	20,55	20,59	20,58	20,51	20,60	20,54	20,54	20,58	20,53	20,60	20,56	20,63	20,61	20,58	20,57	20,50	20,51	20,50	20,53	20,49	20,49	20,61	20,63	20,58	20,56	20,55	20,50	20,58	20,52	20,45	20,50	20,56	20,63	20,59	20,46	20,41	20,49	20,53	20,49	20,56	20,61	20,64	20,64	20,54	20,52	20,49	20,51	20,56	20,57	20,55	20,54	20,44	20,52	20,54	20,48	20,48	20,51	20,64	20,61	20,58	20,60	20,51	20,55	20,49	20,53	20,58	20,51	20,49	20,57	20,51	20,56	20,53	20,47	20,44	20,50	20,64	20,61	20,61	20,53	20,59	20,61	20,52	20,49	20,60	20,55	20,46	20,57	20,58	20,53	20,50	20,57	20,59	20,62	20,55	20,53	20,58	20,51	20,44	20,44	20,55	20,52	20,50	20,45	20,53	20,57	20,53	20,50	20,59	20,57	20,58	20,59	20,58	20,52	20,50	20,50	20,50	20,57	20,61	20,47	20,48	20,55	20,61	20,57	20,50	20,45	20,45	20,53	20,47	20,42	20,45	20,48	20,50	20,39	20,48	20,51	20,51	20,57	20,46	20,47	20,51	20,48	20,47	20,46	20,38	20,46	20,48	20,54	20,51	20,51	20,43	20,46	20,57	20,56	20,43	20,41	20,47	20,50	20,41	20,37	20,47	20,45	20,47	20,46	20,44	20,43	20,42	20,36	20,41	20,48	20,46	20,45	20,43	20,43	20,38	20,36	20,47	20,41	20,44	20,48	20,40	20,37	20,41	20,40	20,42	20,44	20,37	20,41	20,41	20,38	20,36	20,41	20,39	20,44	20,40	20,31	20,40	20,42	20,44	20,39	20,42	20,44	20,40	20,44	20,44	20,38	20,47	20,38	20,30	20,35	20,36	20,36	20,42	20,38	20,32	20,38	20,48	20,32	20,31	20,44	20,37	20,32	20,36	20,43	20,52	20,42	20,33	20,22	20,32	20,39	20,36	20,40	20,44	20,47	20,42	20,34	20,33	20,37	20,39	20,36	20,30	20,33	20,36	20,37	20,33	20,37	20,36	20,42	20,36	20,32	20,40	20,38	20,34	20,47	20,43	20,43	20,43	20,25	20,30	20,33	20,38	20,37	20,29	20,37	20,42	20,49	20,34	20,36	20,31	20,33	20,35	20,29	20,32	20,35	20,40	20,31	20,24	20,33	20,35	20,31	20,22	20,32	20,37	20,36	20,28	20,26	20,33	20,33	20,31	20,32	20,34	20,35	20,34	20,29	20,29	20,32	20,34	20,29	20,31	20,34	20,40	20,37	20,31	20,19	20,28	20,31	20,29	20,34	20,39	20,34	20,37	20,39	20,22	20,28	20,41	20,37	20,30	20,28	20,24	20,28	20,24	20,22	20,25	20,28	20,23	20,29	20,31	20,33	20,33	20,28	20,27	20,21	20,30	20,31	20,35	20,29	20,29	20,28	20,17	20,22	20,41	20,33	20,26	20,36	20,31	20,25	20,31	20,26	20,24	20,21	20,22	20,30	20,34	20,17	20,20	20,28	20,22	20,27	20,24	20,26	20,24	20,21	20,21	20,17	
20,28	20,22	20,27	20,31	20,30	20,35	20,36	20,36	20,34	20,35	20,33	20,34	20,28	20,28	20,28	20,36	20,31	20,33	20,46	20,43	20,41	20,34	20,34	20,28	20,33	20,38	20,32	20,34	20,56	20,34	20,42	20,39	20,30	20,29	20,27	20,31	20,41	20,42	20,38	20,26	20,37	20,35	20,42	20,30	20,40	20,43	20,38	20,37	20,41	20,45	20,39	20,38	20,39	20,39	20,44	20,47	20,56	20,54	20,46	20,47	20,36	20,41	20,38	20,32	20,30	20,32	20,35	20,47	20,52	20,40	20,40	20,40	20,35	20,31	20,40	20,40	20,38	20,39	20,36	20,42	20,39	20,40	20,36	20,38	20,49	20,41	20,43	20,41	20,36	20,43	20,48	20,31	20,37	20,43	20,39	20,39	20,44	20,47	20,40	20,31	20,45	20,47	20,39	20,46	20,49	20,45	20,33	20,38	20,50	20,47	20,42	20,44	20,44	20,42	20,43	20,40	20,43	20,45	20,42	20,42	20,30	20,40	20,39	20,34	20,39	20,50	20,46	20,33	20,39	20,40	20,41	20,44	20,41	20,35	20,40	20,41	20,41	20,37	20,44	20,50	20,42	20,44	20,42	20,35	20,47	20,43	20,37	20,45	20,46	20,46	20,42	20,45	20,44	20,45	20,52	20,46	20,39	20,32	20,42	20,48	20,39	20,42	20,46	20,46	20,43	20,44	20,45	20,46	20,39	20,32	20,40	20,43	20,47	20,41	20,46	20,35	20,37	20,42	20,44	20,45	20,47	20,47	20,44	20,41	20,43	20,51	20,41	20,44	20,38	20,46	20,50	20,40	20,41	20,51	20,53	20,50	20,41	20,41	20,51	20,56	20,52	20,52	20,41	20,44	20,50	20,45	20,54	20,46	20,42	20,51	20,52	20,57	20,56	20,46	20,46	20,46	20,48	20,52	20,46	20,52	20,52	20,48	20,51	20,49	20,41	20,42	20,52	20,50	20,58	20,56	20,50	20,46	20,50	20,51	20,56	20,56	20,56	20,52	20,58	20,52	20,56	20,58	20,55	20,48	20,51	20,46	20,48	20,51	20,48	20,52	20,53	20,46	20,59	20,54	20,52	20,63	20,53	20,54	20,57	20,55	20,60	20,52	20,48	20,54	20,62	20,53	20,50	20,55	20,60	20,56	20,53	20,54	20,48	20,51	20,67	20,59	20,50	20,54	20,50	20,56	20,52	20,58	20,57	20,63	20,61	20,55	20,63	20,57	20,57	20,65	20,57	20,61	20,60	20,54	20,50	20,60	20,64	20,50	20,51	20,61	20,51	20,55	20,56	20,55	20,57	20,64	20,56	20,59	20,58	20,59	20,58	20,51	20,49	20,58	20,57	20,50	20,57	20,64	20,63	20,58	20,55	20,59	20,52	20,56	20,61	20,65	20,61	20,57	20,50	20,56	20,55	20,59	20,60	20,55	20,59	20,61	20,62	20,63	20,58	20,55	20,58	20,52	20,48	20,59	20,54	20,58	20,53	20,53	20,54	20,48	20,54	20,56	20,59	20,55	20,55	20,50	20,55	20,64	20,58	20,57	20,64	20,63	20,53	20,62	20,65	20,57	20,50	20,55	20,59	20,61	20,60	20,56	20,59	20,51	20,56	20,52	20,53	20,48	20,53	20,54	20,54	20,59	20,58	20,48	20,56	20,58	20,49	20,52	20,54	20,58	20,54	20,53	20,49	20,55	20,57	20,54	20,61	20,58	20,54	20,51	20,52	20,49	20,48	20,49	20,48	20,49	20,46	20,48	20,51	20,45	20,55	20,58	20,58	20,56	20,52	20,48	20,46	20,52	20,47	20,43	20,49	20,48	20,41	20,40	20,50	20,47	20,48	20,55	20,57	20,53	20,55	20,53	20,45	20,46	20,45	20,44	20,45	20,50	20,53	20,48	20,51	20,45	20,42	20,46	20,50	20,44	20,43	20,53	20,49	20,44	20,43	20,36	20,38	20,40	20,40	20,45	20,44	20,44	20,43	20,41	20,41	20,46	20,46	20,45	20,37	20,41	20,37	20,46	20,32	20,37	20,43	20,36	20,43	20,53	20,47	20,42	20,43	20,49	20,41	20,36	20,33	20,41	20,47	20,37	20,31	20,31	20,42	20,35	20,42	20,40	20,29	20,34	20,47	20,33	20,31	20,33	20,38	20,36	20,22	20,35	20,47	20,38	20,32	20,30	20,35	20,32	20,33	20,34	20,41	20,41	20,42	20,42	20,41	20,42	20,40	20,44	20,33	20,37	20,42	20,38	20,38	20,37	20,37	20,40	20,31	20,28	20,39	20,39	20,37	20,33	20,38	20,40	20,44	20,36	20,37	20,36	20,32	20,30	20,34	20,26	20,37	20,42	20,36	20,39	20,43	20,38	20,34	20,33	20,32	20,32	20,35	20,31	20,35	20,40	20,27	20,37	20,30	20,28	20,36	20,30	20,20	20,28	20,39	20,39	20,32	20,37	20,35	20,34	20,45	20,37	20,34	20,29	20,31	20,30	20,27	20,31	20,33	20,29	20,33	20,28	20,23	20,35	20,35	20,35	20,33	20,27	20,31	20,34	20,24	20,29	20,43	20,44	20,31	20,29	20,29	20,32	20,33	20,25	20,25	20,20	20,20	20,23	20,34	20,39	20,34	20,33	20,34	20,37	20,29	20,36	20,31	20,20	20,34	20,32	20,28	20,30	20,34	20,39	20,24	20,37	20,33	20,30	20,33	20,28	20,28	20,31	20,22	20,34	20,26	20,14	20,17	20,26	20,23	20,31	20,33	20,30	20,34	20,38	20,36	20,39	
20,31	20,23	20,26	20,36	20,32	20,24	20,27	20,34	20,31	20,37	20,38	20,30	20,34	20,28	20,29	20,31	20,28	20,29	20,41	20,43	20,39	20,37	20,37	20,37	20,43	20,56	20,38	20,35	20,36	20,39	20,45	20,40	20,32	20,28	20,33	20,34	20,41	20,38	20,36	20,39	20,40	20,41	20,43	20,32	20,30	20,43	20,39	20,41	20,49	20,41	20,50	20,42	20,36	20,39	20,45	20,35	20,50	20,49	20,41	20,41	20,34	20,34	20,36	20,34	20,32	20,41	20,39	20,44	20,50	20,38	20,35	20,32	20,31	20,35	20,39	20,46	20,43	20,36	20,37	20,45	20,31	20,26	20,27	20,33	20,42	20,37	20,39	20,51	20,42	20,44	20,55	20,38	20,30	20,36	20,38	20,45	20,43	20,46	20,41	20,30	20,41	20,49	20,43	20,44	20,47	20,40	20,34	20,38	20,47	20,48	20,38	20,41	20,43	20,42	20,40	20,38	20,44	20,48	20,43	20,38	20,43	20,42	20,49	20,40	20,28	20,35	20,39	20,34	20,41	20,45	20,44	20,39	20,43	20,42	20,45	20,38	20,39	20,44	20,44	20,50	20,49	20,52	20,49	20,44	20,47	20,47	20,38	20,44	20,47	20,43	20,44	20,43	20,48	20,48	20,49	20,41	20,36	20,34	20,49	20,44	20,37	20,40	20,44	20,45	20,47	20,43	20,50	20,52	20,46	20,38	20,38	20,38	20,43	20,52	20,41	20,44	20,36	20,45	20,48	20,48	20,43	20,48	20,48	20,49	20,48	20,46	20,48	20,50	20,46	20,49	20,46	20,42	20,44	20,52	20,59	20,53	20,41	20,41	20,48	20,51	20,49	20,55	20,50	20,47	20,60	20,52	20,49	20,53	20,51	20,52	20,50	20,54	20,55	20,50	20,47	20,42	20,49	20,54	20,54	20,51	20,56	20,53	20,57	20,57	20,51	20,50	20,58	20,53	20,58	20,55	20,48	20,46	20,52	20,58	20,55	20,53	20,58	20,55	20,59	20,52	20,46	20,60	20,66	20,63	20,54	20,51	20,54	20,59	20,55	20,54	20,55	20,51	20,57	20,65	20,52	20,62	20,65	20,61	20,55	20,51	20,56	20,55	20,53	20,59	20,57	20,53	20,56	20,55	20,58	20,55	20,52	20,55	20,50	20,54	20,65	20,57	20,54	20,51	20,52	20,55	20,51	20,58	20,54	20,60	20,64	20,55	20,59	20,64	20,57	20,60	20,54	20,58	20,61	20,53	20,52	20,60	20,57	20,57	20,58	20,54	20,57	20,58	20,56	20,57	20,58	20,60	20,65	20,64	20,63	20,61	20,55	20,54	20,60	20,58	20,55	20,52	20,53	20,66	20,63	20,51	20,56	20,59	20,59	20,56	20,62	20,61	20,60	20,58	20,61	20,62	20,57	20,57	20,61	20,58	20,54	20,55	20,61	20,68	20,55	20,52	20,55	20,56	20,55	20,55	20,58	20,62	20,53	20,53	20,57	20,49	20,55	20,64	20,59	20,57	20,63	20,47	20,55	20,63	20,65	20,62	20,62	20,67	20,64	20,66	20,59	20,58	20,62	20,61	20,58	20,61	20,63	20,57	20,53	20,52	20,54	20,59	20,62	20,58	20,54	20,54	20,52	20,53	20,60	20,56	20,58	20,53	20,42	20,48	20,59	20,56	20,51	20,43	20,46	20,48	20,54	20,52	20,59	20,60	20,52	20,51	20,52	20,55	20,57	20,55	20,50	20,49	20,53	20,49	20,48	20,49	20,60	20,56	20,61	20,61	20,51	20,56	20,48	20,51	20,47	20,41	20,54	20,59	20,51	20,43	20,44	20,47	20,44	20,53	20,56	20,52	20,50	20,46	20,46	20,50	20,49	20,43	20,39	20,39	20,50	20,57	20,56	20,47	20,39	20,45	20,48	20,45	20,45	20,49	20,50	20,44	20,48	20,43	20,38	20,34	20,37	20,42	20,44	20,46	20,46	20,41	20,45	20,46	20,52	20,46	20,40	20,43	20,41	20,39	20,37	20,31	20,38	20,35	20,43	20,48	20,46	20,39	20,36	20,49	20,55	20,42	20,33	20,37	20,44	20,40	20,29	20,37	20,39	20,40	20,40	20,38	20,32	20,35	20,43	20,37	20,30	20,31	20,32	20,40	20,25	20,29	20,46	20,42	20,35	20,34	20,47	20,48	20,42	20,45	20,37	20,41	20,42	20,48	20,42	20,42	20,40	20,45	20,40	20,32	20,37	20,36	20,45	20,43	20,39	20,37	20,34	20,45	20,45	20,41	20,37	20,29	20,29	20,35	20,46	20,40	20,38	20,39	20,38	20,39	20,34	20,30	20,30	20,39	20,38	20,37	20,38	20,35	20,35	20,36	20,38	20,39	20,41	20,31	20,29	20,33	20,35	20,29	20,33	20,32	20,37	20,24	20,21	20,37	20,43	20,39	20,35	20,39	20,35	20,33	20,36	20,36	20,31	20,31	20,32	20,34	20,36	20,29	20,31	20,29	20,30	20,31	20,29	20,31	20,29	20,36	20,36	20,30	20,27	20,34	20,33	20,28	20,38	20,51	20,36	20,38	20,44	20,42	20,40	20,36	20,27	20,21	20,29	20,32	20,35	20,33	20,31	20,32	20,35	20,34	20,30	20,28	20,32	20,26	20,23	20,31	20,31	20,30	20,17	20,30	20,31	20,33	20,34	20,40	20,30	20,23	20,19	20,26	20,28	20,22	20,17	20,17	20,20	20,20	20,19	20,21	20,36	20,33	20,31	20,39	20,34	20,32	
20,32	20,33	20,35	20,34	20,39	20,28	20,31	20,39	20,43	20,33	20,33	20,36	20,33	20,24	20,15	20,32	20,32	20,37	20,46	20,33	20,25	20,27	20,39	20,38	20,35	20,39	20,40	20,41	20,36	20,35	20,45	20,40	20,34	20,18	20,24	20,30	20,36	20,40	20,25	20,44	20,41	20,34	20,42	20,37	20,33	20,38	20,47	20,46	20,54	20,46	20,44	20,42	20,37	20,38	20,44	20,43	20,40	20,38	20,44	20,42	20,33	20,29	20,38	20,37	20,25	20,44	20,43	20,41	20,41	20,26	20,31	20,32	20,27	20,38	20,44	20,45	20,52	20,40	20,30	20,38	20,37	20,30	20,31	20,40	20,41	20,37	20,36	20,49	20,44	20,46	20,51	20,42	20,37	20,39	20,40	20,44	20,40	20,38	20,38	20,30	20,36	20,49	20,46	20,41	20,42	20,39	20,41	20,42	20,47	20,45	20,42	20,46	20,44	20,39	20,42	20,48	20,45	20,38	20,44	20,35	20,40	20,50	20,52	20,43	20,38	20,43	20,39	20,41	20,47	20,46	20,45	20,41	20,42	20,39	20,39	20,32	20,31	20,38	20,39	20,43	20,41	20,46	20,48	20,44	20,48	20,50	20,44	20,39	20,36	20,44	20,44	20,51	20,51	20,47	20,46	20,46	20,41	20,41	20,57	20,44	20,41	20,42	20,42	20,42	20,46	20,52	20,47	20,49	20,42	20,39	20,40	20,44	20,41	20,44	20,45	20,49	20,39	20,41	20,51	20,48	20,36	20,35	20,42	20,44	20,52	20,45	20,46	20,49	20,41	20,45	20,38	20,38	20,45	20,56	20,53	20,51	20,47	20,44	20,44	20,44	20,41	20,49	20,49	20,46	20,47	20,45	20,48	20,52	20,50	20,45	20,46	20,46	20,52	20,47	20,47	20,44	20,48	20,52	20,52	20,51	20,48	20,55	20,56	20,58	20,51	20,50	20,49	20,50	20,54	20,56	20,52	20,53	20,51	20,54	20,56	20,51	20,54	20,53	20,52	20,57	20,50	20,52	20,58	20,58	20,59	20,60	20,62	20,60	20,55	20,54	20,57	20,56	20,48	20,53	20,58	20,57	20,63	20,62	20,55	20,57	20,54	20,56	20,54	20,61	20,61	20,58	20,56	20,50	20,61	20,54	20,49	20,54	20,48	20,52	20,54	20,47	20,48	20,50	20,60	20,57	20,54	20,63	20,53	20,55	20,63	20,61	20,63	20,63	20,63	20,53	20,48	20,60	20,53	20,53	20,57	20,59	20,56	20,51	20,56	20,55	20,60	20,65	20,64	20,59	20,63	20,63	20,59	20,59	20,65	20,60	20,49	20,52	20,59	20,58	20,55	20,55	20,53	20,59	20,61	20,55	20,49	20,60	20,58	20,56	20,62	20,60	20,50	20,48	20,59	20,64	20,64	20,56	20,58	20,52	20,56	20,57	20,65	20,63	20,55	20,54	20,56	20,61	20,62	20,48	20,53	20,63	20,53	20,46	20,52	20,57	20,54	20,53	20,56	20,56	20,56	20,53	20,59	20,70	20,61	20,63	20,56	20,55	20,52	20,57	20,60	20,56	20,62	20,57	20,57	20,64	20,60	20,52	20,58	20,60	20,59	20,64	20,63	20,61	20,51	20,52	20,56	20,51	20,60	20,55	20,53	20,51	20,44	20,48	20,56	20,53	20,49	20,39	20,50	20,56	20,52	20,59	20,61	20,61	20,52	20,57	20,53	20,49	20,52	20,52	20,47	20,52	20,51	20,52	20,49	20,45	20,52	20,56	20,58	20,62	20,57	20,46	20,47	20,49	20,48	20,40	20,46	20,51	20,48	20,52	20,61	20,47	20,43	20,48	20,56	20,55	20,44	20,38	20,42	20,42	20,40	20,46	20,44	20,45	20,53	20,57	20,47	20,45	20,36	20,43	20,48	20,52	20,46	20,49	20,47	20,46	20,42	20,47	20,36	20,41	20,39	20,40	20,39	20,44	20,51	20,41	20,43	20,43	20,46	20,38	20,36	20,42	20,40	20,43	20,43	20,42	20,42	20,41	20,39	20,37	20,40	20,34	20,35	20,45	20,47	20,40	20,37	20,40	20,39	20,40	20,36	20,38	20,41	20,34	20,35	20,47	20,41	20,41	20,45	20,38	20,28	20,32	20,36	20,45	20,34	20,30	20,40	20,34	20,43	20,41	20,42	20,50	20,47	20,46	20,42	20,36	20,38	20,39	20,39	20,35	20,38	20,46	20,43	20,31	20,33	20,36	20,39	20,44	20,47	20,37	20,32	20,39	20,42	20,33	20,34	20,30	20,33	20,37	20,41	20,46	20,37	20,38	20,37	20,35	20,33	20,35	20,40	20,38	20,37	20,38	20,35	20,29	20,32	20,33	20,37	20,33	20,38	20,35	20,29	20,29	20,30	20,32	20,27	20,31	20,41	20,35	20,24	20,34	20,44	20,36	20,33	20,38	20,27	20,34	20,39	20,37	20,30	20,30	20,38	20,37	20,44	20,42	20,32	20,36	20,27	20,34	20,37	20,30	20,27	20,36	20,33	20,24	20,29	20,38	20,36	20,25	20,33	20,52	20,40	20,27	20,27	20,36	20,35	20,29	20,26	20,19	20,29	20,33	20,31	20,34	20,33	20,26	20,32	20,31	20,30	20,34	20,32	20,23	20,29	20,27	20,33	20,27	20,24	20,34	20,39	20,36	20,32	20,37	20,30	20,21	20,14	20,21	20,33	20,33	20,23	20,27	20,35	20,25	20,27	20,18	20,23	20,37	20,41	20,50	20,31	20,29	
20,31	20,28	20,33	20,27	20,30	20,30	20,36	20,40	20,40	20,28	20,23	20,33	20,35	20,26	20,23	20,36	20,45	20,37	20,44	20,36	20,26	20,28	20,36	20,36	20,34	20,37	20,33	20,28	20,33	20,30	20,38	20,37	20,35	20,28	20,27	20,25	20,29	20,35	20,23	20,29	20,42	20,40	20,34	20,34	20,37	20,36	20,40	20,37	20,47	20,43	20,35	20,41	20,50	20,46	20,42	20,41	20,36	20,28	20,29	20,43	20,34	20,35	20,39	20,43	20,33	20,37	20,39	20,43	20,42	20,29	20,29	20,29	20,31	20,39	20,34	20,33	20,41	20,43	20,33	20,37	20,34	20,35	20,32	20,38	20,42	20,42	20,37	20,43	20,39	20,44	20,49	20,30	20,30	20,42	20,50	20,48	20,49	20,41	20,35	20,35	20,38	20,48	20,38	20,42	20,41	20,47	20,43	20,35	20,41	20,42	20,39	20,37	20,37	20,36	20,35	20,47	20,45	20,40	20,42	20,42	20,38	20,44	20,41	20,45	20,46	20,48	20,49	20,45	20,43	20,42	20,33	20,35	20,36	20,38	20,41	20,43	20,29	20,39	20,47	20,42	20,35	20,38	20,38	20,40	20,43	20,41	20,39	20,43	20,34	20,41	20,44	20,49	20,45	20,43	20,40	20,49	20,50	20,40	20,57	20,44	20,36	20,44	20,47	20,47	20,42	20,49	20,46	20,47	20,41	20,34	20,45	20,40	20,44	20,42	20,52	20,53	20,43	20,47	20,50	20,48	20,41	20,34	20,34	20,41	20,44	20,38	20,40	20,51	20,45	20,37	20,38	20,34	20,36	20,51	20,56	20,46	20,45	20,41	20,41	20,47	20,47	20,50	20,47	20,44	20,50	20,42	20,38	20,45	20,45	20,45	20,43	20,47	20,50	20,48	20,45	20,46	20,45	20,52	20,57	20,50	20,53	20,52	20,56	20,56	20,46	20,41	20,45	20,44	20,54	20,54	20,51	20,56	20,57	20,57	20,54	20,53	20,53	20,53	20,54	20,54	20,56	20,49	20,53	20,54	20,47	20,55	20,61	20,59	20,53	20,55	20,58	20,53	20,51	20,52	20,53	20,58	20,60	20,60	20,55	20,55	20,50	20,57	20,56	20,61	20,56	20,54	20,55	20,49	20,54	20,52	20,54	20,62	20,57	20,53	20,53	20,48	20,53	20,49	20,56	20,55	20,52	20,51	20,53	20,55	20,62	20,61	20,63	20,61	20,62	20,62	20,53	20,57	20,53	20,51	20,53	20,57	20,54	20,51	20,54	20,58	20,61	20,57	20,57	20,58	20,61	20,54	20,46	20,55	20,55	20,61	20,54	20,52	20,57	20,55	20,56	20,51	20,52	20,55	20,63	20,58	20,48	20,57	20,60	20,53	20,60	20,63	20,57	20,54	20,51	20,58	20,61	20,52	20,53	20,59	20,53	20,48	20,57	20,60	20,55	20,55	20,60	20,66	20,62	20,49	20,51	20,60	20,53	20,47	20,49	20,55	20,63	20,55	20,53	20,52	20,48	20,50	20,65	20,73	20,60	20,59	20,58	20,59	20,55	20,59	20,59	20,54	20,53	20,52	20,53	20,65	20,64	20,66	20,62	20,59	20,54	20,51	20,61	20,56	20,55	20,52	20,52	20,54	20,54	20,59	20,57	20,55	20,53	20,52	20,55	20,54	20,49	20,43	20,45	20,48	20,49	20,54	20,57	20,55	20,55	20,57	20,60	20,50	20,53	20,50	20,46	20,49	20,51	20,50	20,58	20,50	20,47	20,49	20,59	20,61	20,59	20,53	20,41	20,47	20,45	20,40	20,46	20,42	20,44	20,53	20,56	20,47	20,43	20,36	20,46	20,54	20,46	20,41	20,41	20,37	20,39	20,41	20,48	20,49	20,49	20,50	20,45	20,43	20,41	20,39	20,46	20,47	20,52	20,52	20,42	20,42	20,45	20,45	20,45	20,43	20,46	20,36	20,36	20,40	20,47	20,39	20,45	20,41	20,41	20,40	20,40	20,43	20,35	20,45	20,47	20,42	20,40	20,42	20,44	20,35	20,38	20,36	20,30	20,42	20,39	20,38	20,40	20,42	20,35	20,36	20,43	20,31	20,35	20,31	20,33	20,39	20,43	20,38	20,47	20,40	20,27	20,25	20,30	20,37	20,34	20,30	20,34	20,25	20,28	20,31	20,39	20,49	20,39	20,36	20,37	20,28	20,24	20,30	20,33	20,35	20,34	20,40	20,36	20,34	20,29	20,34	20,37	20,30	20,38	20,32	20,35	20,40	20,25	20,25	20,32	20,41	20,40	20,40	20,39	20,32	20,41	20,39	20,34	20,26	20,33	20,26	20,32	20,42	20,40	20,43	20,38	20,29	20,36	20,31	20,33	20,32	20,36	20,40	20,29	20,36	20,35	20,34	20,36	20,34	20,35	20,32	20,28	20,37	20,45	20,37	20,21	20,21	20,33	20,33	20,36	20,37	20,32	20,24	20,30	20,34	20,39	20,38	20,38	20,37	20,31	20,26	20,37	20,38	20,31	20,30	20,33	20,31	20,34	20,31	20,35	20,28	20,34	20,43	20,31	20,32	20,25	20,25	20,32	20,31	20,18	20,16	20,27	20,29	20,31	20,31	20,35	20,30	20,25	20,29	20,21	20,35	20,33	20,16	20,16	20,27	20,34	20,37	20,33	20,39	20,37	20,36	20,29	20,32	20,36	20,23	20,17	20,24	20,26	20,35	20,37	20,35	20,42	20,24	20,17	20,14	20,20	20,24	20,27	20,38	20,49	20,45	
20,32	20,32	20,30	20,38	20,39	20,34	20,37	20,43	20,36	20,24	20,30	20,29	20,29	20,34	20,30	20,28	20,31	20,32	20,35	20,44	20,37	20,34	20,27	20,28	20,32	20,42	20,44	20,38	20,36	20,43	20,37	20,35	20,34	20,31	20,32	20,34	20,22	20,19	20,27	20,25	20,33	20,43	20,38	20,29	20,36	20,44	20,34	20,39	20,46	20,37	20,33	20,36	20,45	20,41	20,35	20,38	20,36	20,30	20,28	20,40	20,40	20,37	20,40	20,32	20,32	20,34	20,37	20,35	20,43	20,35	20,37	20,30	20,29	20,33	20,30	20,29	20,29	20,42	20,40	20,39	20,32	20,25	20,31	20,33	20,36	20,40	20,35	20,35	20,37	20,47	20,47	20,29	20,27	20,40	20,47	20,47	20,47	20,49	20,37	20,35	20,47	20,45	20,40	20,34	20,41	20,44	20,43	20,42	20,44	20,38	20,31	20,35	20,34	20,41	20,42	20,44	20,39	20,36	20,39	20,38	20,40	20,49	20,46	20,43	20,42	20,41	20,42	20,38	20,50	20,46	20,32	20,33	20,40	20,38	20,37	20,47	20,33	20,31	20,45	20,42	20,30	20,27	20,35	20,47	20,45	20,39	20,42	20,46	20,42	20,39	20,37	20,43	20,44	20,50	20,45	20,48	20,51	20,39	20,50	20,50	20,38	20,43	20,41	20,46	20,41	20,40	20,42	20,40	20,38	20,33	20,43	20,43	20,47	20,46	20,45	20,43	20,31	20,43	20,49	20,45	20,42	20,41	20,36	20,42	20,41	20,38	20,35	20,43	20,38	20,38	20,35	20,41	20,37	20,45	20,62	20,52	20,38	20,37	20,39	20,45	20,51	20,55	20,56	20,47	20,50	20,45	20,45	20,46	20,49	20,49	20,48	20,46	20,52	20,54	20,48	20,44	20,50	20,49	20,55	20,52	20,47	20,51	20,57	20,56	20,44	20,43	20,51	20,50	20,52	20,59	20,53	20,57	20,49	20,52	20,51	20,47	20,58	20,53	20,55	20,56	20,55	20,53	20,54	20,57	20,54	20,54	20,49	20,53	20,51	20,55	20,54	20,47	20,49	20,58	20,58	20,53	20,56	20,64	20,60	20,51	20,48	20,53	20,48	20,57	20,63	20,52	20,47	20,47	20,48	20,56	20,53	20,55	20,53	20,51	20,50	20,56	20,54	20,55	20,54	20,51	20,54	20,56	20,52	20,55	20,60	20,58	20,60	20,63	20,65	20,71	20,63	20,58	20,54	20,50	20,51	20,51	20,56	20,55	20,56	20,60	20,65	20,63	20,55	20,58	20,54	20,48	20,53	20,53	20,56	20,57	20,54	20,49	20,57	20,56	20,54	20,54	20,51	20,59	20,56	20,52	20,51	20,59	20,60	20,48	20,50	20,58	20,62	20,64	20,56	20,60	20,59	20,58	20,53	20,59	20,56	20,49	20,57	20,59	20,59	20,57	20,60	20,70	20,63	20,58	20,57	20,63	20,52	20,46	20,42	20,47	20,53	20,59	20,55	20,54	20,46	20,46	20,54	20,61	20,55	20,50	20,61	20,59	20,54	20,63	20,63	20,47	20,47	20,53	20,56	20,66	20,64	20,61	20,56	20,49	20,53	20,58	20,54	20,50	20,56	20,58	20,56	20,58	20,57	20,57	20,59	20,60	20,53	20,53	20,52	20,54	20,51	20,53	20,49	20,39	20,49	20,50	20,52	20,61	20,55	20,53	20,58	20,59	20,52	20,52	20,52	20,49	20,50	20,50	20,54	20,48	20,58	20,54	20,59	20,57	20,47	20,48	20,45	20,46	20,52	20,48	20,44	20,39	20,42	20,55	20,54	20,48	20,47	20,44	20,43	20,40	20,48	20,46	20,45	20,44	20,43	20,36	20,37	20,40	20,41	20,44	20,42	20,41	20,36	20,35	20,35	20,42	20,47	20,46	20,37	20,41	20,44	20,46	20,47	20,51	20,43	20,40	20,37	20,43	20,46	20,40	20,45	20,43	20,46	20,46	20,37	20,40	20,34	20,36	20,40	20,39	20,36	20,40	20,42	20,37	20,43	20,39	20,36	20,38	20,41	20,44	20,36	20,37	20,40	20,36	20,45	20,37	20,40	20,32	20,32	20,34	20,33	20,39	20,38	20,33	20,26	20,32	20,28	20,33	20,22	20,28	20,42	20,33	20,24	20,27	20,31	20,35	20,31	20,43	20,34	20,36	20,33	20,38	20,30	20,28	20,35	20,37	20,39	20,39	20,39	20,39	20,45	20,38	20,41	20,34	20,32	20,40	20,39	20,31	20,36	20,35	20,39	20,34	20,34	20,34	20,30	20,35	20,38	20,34	20,37	20,24	20,23	20,36	20,42	20,40	20,35	20,25	20,30	20,34	20,34	20,35	20,35	20,36	20,28	20,30	20,32	20,35	20,34	20,32	20,34	20,28	20,21	20,29	20,41	20,30	20,24	20,25	20,31	20,34	20,26	20,30	20,23	20,19	20,22	20,37	20,32	20,25	20,40	20,51	20,34	20,26	20,35	20,39	20,26	20,31	20,36	20,39	20,31	20,25	20,29	20,26	20,29	20,28	20,25	20,39	20,34	20,31	20,25	20,28	20,21	20,17	20,25	20,27	20,25	20,25	20,27	20,27	20,24	20,23	20,25	20,33	20,35	20,22	20,21	20,22	20,37	20,33	20,34	20,35	20,28	20,26	20,25	20,33	20,40	20,28	20,12	20,21	20,28	20,33	20,28	20,23	20,30	20,20	20,09	20,20	20,14	20,19	20,21	20,31	20,39	20,45	
20,30	20,27	20,25	20,34	20,40	20,31	20,31	20,32	20,30	20,32	20,37	20,30	20,28	20,42	20,50	20,36	20,25	20,30	20,31	20,36	20,29	20,28	20,40	20,34	20,29	20,33	20,40	20,46	20,51	20,42	20,34	20,37	20,36	20,29	20,34	20,40	20,32	20,18	20,28	20,28	20,35	20,41	20,39	20,34	20,35	20,40	20,44	20,48	20,54	20,43	20,33	20,32	20,36	20,39	20,38	20,32	20,39	20,34	20,35	20,38	20,37	20,33	20,30	20,34	20,40	20,38	20,32	20,30	20,39	20,38	20,35	20,30	20,30	20,36	20,36	20,35	20,31	20,34	20,38	20,43	20,37	20,32	20,33	20,37	20,36	20,43	20,43	20,27	20,27	20,43	20,45	20,41	20,42	20,42	20,43	20,42	20,35	20,44	20,42	20,28	20,39	20,35	20,36	20,41	20,43	20,51	20,28	20,40	20,55	20,44	20,42	20,41	20,39	20,41	20,40	20,43	20,39	20,38	20,42	20,41	20,46	20,54	20,53	20,45	20,38	20,39	20,43	20,32	20,47	20,49	20,33	20,35	20,46	20,47	20,44	20,35	20,36	20,39	20,36	20,42	20,35	20,35	20,30	20,37	20,47	20,47	20,45	20,47	20,49	20,44	20,40	20,36	20,34	20,48	20,51	20,45	20,43	20,36	20,37	20,45	20,43	20,35	20,41	20,43	20,41	20,38	20,38	20,41	20,39	20,35	20,35	20,44	20,45	20,39	20,41	20,38	20,27	20,43	20,48	20,38	20,38	20,49	20,49	20,42	20,54	20,49	20,47	20,44	20,43	20,50	20,40	20,38	20,39	20,39	20,51	20,47	20,44	20,37	20,41	20,44	20,46	20,52	20,56	20,49	20,50	20,45	20,47	20,48	20,47	20,50	20,53	20,45	20,45	20,53	20,48	20,52	20,53	20,51	20,52	20,49	20,45	20,56	20,50	20,52	20,47	20,50	20,57	20,58	20,51	20,47	20,56	20,56	20,54	20,47	20,46	20,48	20,58	20,57	20,61	20,55	20,59	20,51	20,53	20,52	20,54	20,62	20,57	20,52	20,59	20,50	20,52	20,51	20,55	20,56	20,51	20,53	20,57	20,65	20,55	20,46	20,49	20,52	20,50	20,55	20,61	20,55	20,49	20,52	20,59	20,60	20,56	20,52	20,49	20,53	20,50	20,53	20,53	20,56	20,63	20,63	20,58	20,60	20,60	20,59	20,67	20,64	20,60	20,60	20,68	20,59	20,53	20,58	20,59	20,57	20,55	20,55	20,59	20,59	20,61	20,70	20,65	20,54	20,54	20,56	20,58	20,50	20,57	20,60	20,57	20,59	20,57	20,58	20,60	20,66	20,53	20,50	20,56	20,63	20,61	20,61	20,67	20,63	20,61	20,51	20,51	20,52	20,56	20,55	20,52	20,62	20,58	20,54	20,56	20,58	20,53	20,57	20,65	20,63	20,60	20,56	20,53	20,62	20,61	20,62	20,59	20,59	20,55	20,49	20,43	20,49	20,47	20,56	20,57	20,60	20,52	20,42	20,55	20,58	20,57	20,53	20,61	20,60	20,52	20,55	20,60	20,55	20,55	20,55	20,59	20,58	20,60	20,54	20,52	20,58	20,61	20,65	20,59	20,54	20,60	20,58	20,58	20,61	20,65	20,61	20,55	20,62	20,58	20,58	20,53	20,53	20,53	20,51	20,52	20,46	20,59	20,55	20,55	20,62	20,57	20,53	20,54	20,60	20,56	20,58	20,52	20,47	20,46	20,48	20,52	20,38	20,48	20,53	20,50	20,47	20,47	20,52	20,50	20,46	20,57	20,52	20,47	20,43	20,43	20,43	20,52	20,48	20,51	20,55	20,50	20,40	20,43	20,43	20,45	20,51	20,51	20,36	20,34	20,49	20,40	20,37	20,41	20,41	20,42	20,35	20,40	20,36	20,48	20,44	20,38	20,44	20,44	20,41	20,47	20,46	20,42	20,40	20,44	20,36	20,37	20,37	20,46	20,51	20,43	20,44	20,35	20,38	20,33	20,41	20,40	20,41	20,38	20,38	20,40	20,36	20,35	20,37	20,37	20,42	20,42	20,43	20,40	20,36	20,44	20,44	20,41	20,38	20,40	20,33	20,32	20,37	20,37	20,38	20,36	20,34	20,27	20,30	20,36	20,31	20,30	20,27	20,46	20,44	20,33	20,36	20,36	20,40	20,37	20,38	20,40	20,38	20,33	20,40	20,29	20,27	20,36	20,37	20,29	20,36	20,44	20,45	20,47	20,38	20,37	20,36	20,39	20,33	20,33	20,39	20,43	20,32	20,30	20,30	20,37	20,39	20,34	20,30	20,33	20,26	20,32	20,33	20,33	20,39	20,45	20,37	20,25	20,25	20,30	20,38	20,46	20,33	20,40	20,37	20,28	20,28	20,27	20,27	20,28	20,35	20,28	20,18	20,24	20,32	20,35	20,33	20,28	20,32	20,43	20,36	20,26	20,36	20,32	20,20	20,32	20,36	20,37	20,40	20,38	20,38	20,35	20,28	20,33	20,33	20,22	20,23	20,42	20,38	20,24	20,27	20,26	20,21	20,29	20,31	20,20	20,40	20,37	20,23	20,22	20,33	20,30	20,14	20,18	20,35	20,25	20,26	20,37	20,28	20,25	20,26	20,27	20,27	20,28	20,21	20,28	20,23	20,30	20,31	20,23	20,27	20,21	20,17	20,20	20,37	20,37	20,30	20,22	20,18	20,28	20,34	20,22	20,22	20,26	20,24	20,11	20,16	20,19	20,21	20,37	20,39	20,31	20,33	
20,21	20,17	20,17	20,26	20,27	20,28	20,27	20,35	20,29	20,31	20,32	20,28	20,33	20,32	20,48	20,47	20,40	20,38	20,32	20,31	20,31	20,33	20,37	20,41	20,33	20,19	20,31	20,37	20,45	20,37	20,40	20,37	20,31	20,28	20,32	20,38	20,36	20,35	20,31	20,35	20,31	20,37	20,36	20,28	20,33	20,41	20,40	20,39	20,54	20,41	20,34	20,35	20,30	20,44	20,39	20,33	20,36	20,36	20,38	20,37	20,27	20,31	20,29	20,38	20,47	20,36	20,33	20,42	20,51	20,41	20,39	20,34	20,32	20,43	20,38	20,33	20,42	20,37	20,44	20,45	20,39	20,30	20,32	20,31	20,38	20,34	20,42	20,35	20,24	20,40	20,40	20,37	20,45	20,44	20,40	20,39	20,36	20,44	20,40	20,28	20,33	20,30	20,29	20,44	20,43	20,40	20,36	20,30	20,44	20,44	20,49	20,49	20,38	20,37	20,41	20,36	20,35	20,39	20,45	20,45	20,39	20,50	20,57	20,46	20,45	20,42	20,43	20,38	20,36	20,47	20,36	20,41	20,42	20,47	20,51	20,46	20,40	20,47	20,42	20,47	20,37	20,36	20,37	20,35	20,47	20,52	20,48	20,50	20,49	20,49	20,50	20,43	20,40	20,39	20,48	20,40	20,35	20,42	20,43	20,47	20,45	20,41	20,47	20,40	20,34	20,40	20,43	20,46	20,42	20,41	20,42	20,39	20,44	20,46	20,51	20,45	20,41	20,45	20,45	20,41	20,48	20,48	20,49	20,42	20,51	20,53	20,46	20,49	20,53	20,54	20,43	20,41	20,44	20,42	20,49	20,55	20,52	20,47	20,44	20,42	20,45	20,47	20,51	20,55	20,46	20,45	20,47	20,45	20,44	20,50	20,57	20,50	20,46	20,51	20,53	20,54	20,60	20,54	20,49	20,52	20,51	20,53	20,50	20,48	20,51	20,51	20,55	20,56	20,59	20,53	20,51	20,57	20,56	20,55	20,45	20,53	20,63	20,62	20,64	20,57	20,55	20,56	20,56	20,54	20,53	20,52	20,53	20,54	20,56	20,55	20,58	20,60	20,61	20,58	20,51	20,51	20,56	20,67	20,58	20,48	20,49	20,54	20,48	20,68	20,67	20,58	20,54	20,57	20,62	20,60	20,57	20,54	20,51	20,56	20,56	20,50	20,53	20,60	20,65	20,67	20,58	20,54	20,54	20,57	20,63	20,65	20,64	20,61	20,62	20,59	20,59	20,69	20,70	20,63	20,56	20,57	20,62	20,67	20,65	20,73	20,62	20,55	20,56	20,53	20,58	20,59	20,57	20,55	20,63	20,62	20,65	20,62	20,59	20,61	20,56	20,52	20,65	20,64	20,63	20,65	20,73	20,67	20,63	20,51	20,52	20,61	20,57	20,47	20,53	20,56	20,57	20,55	20,56	20,60	20,55	20,52	20,59	20,62	20,60	20,61	20,52	20,57	20,55	20,57	20,64	20,63	20,55	20,55	20,53	20,50	20,53	20,57	20,64	20,51	20,53	20,51	20,51	20,57	20,58	20,53	20,57	20,57	20,51	20,56	20,62	20,57	20,52	20,54	20,51	20,62	20,62	20,55	20,57	20,58	20,58	20,59	20,51	20,53	20,54	20,57	20,56	20,55	20,59	20,56	20,62	20,58	20,49	20,62	20,64	20,54	20,53	20,50	20,54	20,57	20,59	20,53	20,56	20,67	20,54	20,54	20,59	20,55	20,57	20,57	20,54	20,51	20,45	20,46	20,54	20,46	20,50	20,56	20,51	20,51	20,54	20,55	20,53	20,49	20,56	20,45	20,42	20,50	20,46	20,45	20,49	20,47	20,42	20,52	20,50	20,51	20,51	20,48	20,48	20,60	20,50	20,43	20,41	20,48	20,45	20,41	20,41	20,40	20,45	20,43	20,47	20,44	20,36	20,42	20,50	20,49	20,47	20,43	20,46	20,45	20,42	20,42	20,44	20,39	20,46	20,42	20,45	20,48	20,44	20,44	20,39	20,42	20,32	20,37	20,43	20,41	20,35	20,35	20,40	20,41	20,34	20,35	20,39	20,39	20,42	20,39	20,36	20,40	20,43	20,42	20,35	20,30	20,31	20,34	20,36	20,34	20,34	20,41	20,43	20,37	20,38	20,37	20,29	20,31	20,37	20,35	20,42	20,37	20,32	20,38	20,37	20,42	20,43	20,35	20,39	20,40	20,38	20,45	20,38	20,29	20,34	20,42	20,34	20,31	20,37	20,36	20,34	20,36	20,39	20,32	20,35	20,39	20,41	20,42	20,46	20,38	20,31	20,32	20,34	20,37	20,35	20,31	20,37	20,31	20,30	20,31	20,33	20,42	20,37	20,40	20,39	20,31	20,24	20,34	20,41	20,27	20,44	20,49	20,31	20,33	20,40	20,36	20,30	20,27	20,35	20,24	20,18	20,27	20,36	20,41	20,25	20,24	20,39	20,39	20,31	20,37	20,31	20,23	20,30	20,39	20,38	20,43	20,47	20,40	20,29	20,24	20,32	20,30	20,29	20,37	20,43	20,41	20,22	20,27	20,33	20,31	20,29	20,40	20,32	20,28	20,35	20,27	20,28	20,35	20,43	20,33	20,25	20,31	20,28	20,26	20,38	20,30	20,23	20,25	20,25	20,27	20,28	20,35	20,33	20,29	20,29	20,27	20,20	20,22	20,35	20,38	20,29	20,31	20,31	20,31	20,22	20,17	20,23	20,28	20,33	20,27	20,28	20,25	20,23	20,21	20,22	20,26	20,29	20,30	20,35	20,33	
20,24	20,23	20,22	20,26	20,26	20,27	20,31	20,36	20,35	20,26	20,18	20,28	20,27	20,26	20,33	20,47	20,47	20,36	20,34	20,38	20,30	20,42	20,42	20,35	20,37	20,22	20,25	20,42	20,40	20,33	20,41	20,40	20,32	20,31	20,31	20,39	20,38	20,39	20,39	20,27	20,22	20,25	20,28	20,27	20,34	20,44	20,44	20,35	20,46	20,41	20,23	20,29	20,31	20,37	20,37	20,32	20,32	20,33	20,37	20,33	20,32	20,37	20,52	20,45	20,37	20,36	20,38	20,46	20,49	20,41	20,27	20,35	20,34	20,40	20,39	20,35	20,47	20,37	20,43	20,43	20,31	20,30	20,28	20,29	20,37	20,37	20,33	20,35	20,28	20,53	20,51	20,34	20,34	20,40	20,42	20,48	20,45	20,43	20,42	20,31	20,44	20,36	20,21	20,36	20,41	20,39	20,41	20,34	20,32	20,38	20,50	20,48	20,43	20,40	20,48	20,38	20,34	20,40	20,49	20,45	20,35	20,32	20,40	20,37	20,44	20,42	20,45	20,37	20,37	20,39	20,34	20,35	20,45	20,43	20,43	20,43	20,39	20,46	20,42	20,42	20,37	20,31	20,39	20,47	20,46	20,49	20,48	20,46	20,46	20,44	20,52	20,44	20,40	20,39	20,42	20,40	20,35	20,44	20,45	20,42	20,38	20,50	20,51	20,42	20,42	20,41	20,45	20,46	20,43	20,40	20,48	20,50	20,47	20,48	20,55	20,55	20,42	20,50	20,47	20,44	20,49	20,49	20,42	20,46	20,44	20,48	20,43	20,47	20,43	20,55	20,48	20,45	20,54	20,48	20,48	20,59	20,50	20,41	20,46	20,48	20,48	20,46	20,40	20,44	20,50	20,49	20,50	20,45	20,50	20,53	20,57	20,52	20,46	20,51	20,49	20,59	20,64	20,61	20,46	20,54	20,63	20,56	20,54	20,51	20,50	20,51	20,55	20,55	20,57	20,50	20,44	20,53	20,57	20,59	20,59	20,63	20,64	20,51	20,52	20,57	20,57	20,56	20,59	20,53	20,53	20,53	20,52	20,54	20,51	20,59	20,64	20,60	20,59	20,51	20,53	20,51	20,56	20,61	20,56	20,56	20,51	20,55	20,51	20,57	20,71	20,55	20,49	20,49	20,54	20,54	20,56	20,61	20,55	20,61	20,63	20,62	20,60	20,58	20,68	20,60	20,58	20,54	20,48	20,60	20,58	20,52	20,59	20,63	20,59	20,56	20,60	20,63	20,69	20,67	20,61	20,65	20,59	20,76	20,74	20,65	20,65	20,61	20,61	20,60	20,62	20,61	20,63	20,59	20,58	20,59	20,62	20,60	20,62	20,59	20,56	20,55	20,58	20,63	20,64	20,59	20,57	20,67	20,68	20,57	20,54	20,66	20,61	20,49	20,60	20,59	20,54	20,65	20,63	20,64	20,61	20,59	20,59	20,62	20,60	20,59	20,52	20,61	20,62	20,62	20,68	20,60	20,49	20,56	20,55	20,57	20,50	20,57	20,63	20,55	20,62	20,56	20,55	20,60	20,61	20,53	20,56	20,58	20,56	20,53	20,59	20,57	20,52	20,55	20,52	20,63	20,62	20,44	20,60	20,63	20,59	20,60	20,56	20,60	20,50	20,53	20,58	20,58	20,56	20,56	20,58	20,55	20,52	20,51	20,65	20,53	20,56	20,57	20,56	20,61	20,62	20,54	20,56	20,67	20,58	20,58	20,59	20,53	20,48	20,51	20,54	20,54	20,44	20,47	20,57	20,54	20,48	20,58	20,53	20,52	20,53	20,57	20,52	20,52	20,54	20,46	20,49	20,48	20,37	20,46	20,49	20,45	20,41	20,48	20,49	20,50	20,55	20,50	20,50	20,50	20,50	20,38	20,46	20,43	20,45	20,48	20,47	20,43	20,43	20,41	20,46	20,49	20,43	20,44	20,41	20,46	20,44	20,42	20,42	20,43	20,40	20,46	20,46	20,34	20,51	20,46	20,40	20,42	20,46	20,43	20,39	20,38	20,39	20,41	20,41	20,40	20,39	20,44	20,50	20,42	20,38	20,41	20,37	20,31	20,34	20,41	20,34	20,32	20,28	20,36	20,40	20,27	20,32	20,33	20,40	20,29	20,29	20,35	20,42	20,40	20,39	20,43	20,39	20,33	20,35	20,37	20,36	20,32	20,25	20,35	20,34	20,32	20,34	20,28	20,30	20,40	20,41	20,40	20,42	20,27	20,29	20,37	20,42	20,40	20,44	20,41	20,35	20,35	20,43	20,39	20,35	20,45	20,36	20,40	20,39	20,36	20,30	20,31	20,35	20,34	20,43	20,33	20,44	20,41	20,33	20,31	20,38	20,43	20,33	20,33	20,47	20,40	20,28	20,23	20,33	20,35	20,36	20,39	20,32	20,36	20,42	20,40	20,35	20,20	20,33	20,29	20,23	20,26	20,32	20,42	20,33	20,18	20,32	20,32	20,30	20,32	20,29	20,24	20,32	20,32	20,33	20,34	20,44	20,40	20,34	20,32	20,36	20,32	20,32	20,36	20,34	20,36	20,33	20,19	20,22	20,34	20,31	20,33	20,36	20,34	20,35	20,42	20,35	20,37	20,41	20,29	20,29	20,34	20,36	20,34	20,31	20,30	20,23	20,28	20,33	20,25	20,20	20,34	20,38	20,30	20,29	20,29	20,21	20,34	20,39	20,42	20,39	20,22	20,36	20,34	20,24	20,19	20,18	20,28	20,31	20,33	20,23	20,25	20,23	20,22	20,26	20,39	20,33	20,30	20,39	20,39	
20,38	20,30	20,35	20,33	20,27	20,25	20,43	20,41	20,40	20,38	20,25	20,31	20,37	20,27	20,41	20,38	20,38	20,36	20,27	20,37	20,32	20,32	20,34	20,26	20,37	20,35	20,33	20,37	20,38	20,36	20,38	20,43	20,39	20,31	20,35	20,40	20,44	20,42	20,42	20,37	20,25	20,25	20,30	20,24	20,28	20,39	20,38	20,40	20,41	20,42	20,35	20,34	20,36	20,31	20,39	20,44	20,36	20,27	20,31	20,37	20,36	20,32	20,46	20,49	20,38	20,33	20,39	20,37	20,40	20,31	20,24	20,30	20,34	20,40	20,45	20,45	20,50	20,39	20,34	20,39	20,30	20,29	20,36	20,36	20,41	20,50	20,47	20,42	20,38	20,49	20,52	20,32	20,30	20,39	20,40	20,44	20,48	20,40	20,40	20,26	20,28	20,36	20,33	20,33	20,47	20,47	20,47	20,42	20,36	20,37	20,46	20,52	20,40	20,48	20,55	20,41	20,41	20,37	20,40	20,37	20,36	20,40	20,32	20,38	20,43	20,48	20,35	20,50	20,42	20,39	20,32	20,38	20,52	20,46	20,37	20,43	20,39	20,40	20,44	20,47	20,36	20,32	20,30	20,42	20,46	20,50	20,52	20,47	20,50	20,48	20,46	20,41	20,39	20,35	20,39	20,44	20,33	20,39	20,46	20,44	20,41	20,45	20,50	20,45	20,42	20,46	20,44	20,55	20,48	20,45	20,55	20,52	20,49	20,44	20,44	20,50	20,46	20,48	20,51	20,45	20,41	20,41	20,46	20,49	20,44	20,41	20,44	20,43	20,45	20,49	20,49	20,41	20,42	20,51	20,61	20,56	20,50	20,45	20,51	20,54	20,55	20,53	20,46	20,39	20,46	20,45	20,47	20,46	20,39	20,51	20,54	20,49	20,45	20,48	20,56	20,53	20,60	20,50	20,45	20,49	20,55	20,53	20,59	20,56	20,48	20,54	20,54	20,50	20,60	20,51	20,50	20,54	20,52	20,49	20,58	20,67	20,61	20,50	20,54	20,55	20,60	20,62	20,65	20,57	20,48	20,57	20,58	20,62	20,56	20,57	20,56	20,60	20,60	20,57	20,54	20,57	20,55	20,62	20,57	20,60	20,48	20,53	20,62	20,52	20,57	20,58	20,50	20,50	20,58	20,56	20,56	20,52	20,58	20,60	20,73	20,67	20,62	20,52	20,57	20,65	20,61	20,63	20,54	20,71	20,70	20,65	20,59	20,61	20,58	20,57	20,56	20,52	20,61	20,63	20,54	20,66	20,66	20,67	20,71	20,67	20,60	20,59	20,64	20,64	20,63	20,63	20,63	20,64	20,62	20,66	20,68	20,65	20,61	20,60	20,62	20,55	20,57	20,60	20,61	20,50	20,48	20,62	20,64	20,55	20,51	20,65	20,65	20,51	20,52	20,54	20,54	20,52	20,59	20,64	20,71	20,69	20,68	20,66	20,61	20,62	20,60	20,63	20,64	20,62	20,68	20,63	20,53	20,56	20,56	20,60	20,65	20,63	20,65	20,55	20,62	20,64	20,64	20,67	20,57	20,54	20,56	20,60	20,59	20,58	20,56	20,50	20,59	20,53	20,50	20,61	20,60	20,51	20,62	20,69	20,68	20,62	20,59	20,54	20,54	20,54	20,59	20,64	20,60	20,60	20,60	20,64	20,59	20,54	20,59	20,58	20,59	20,60	20,55	20,62	20,66	20,60	20,52	20,58	20,56	20,59	20,60	20,56	20,52	20,50	20,57	20,57	20,50	20,45	20,52	20,57	20,50	20,53	20,53	20,48	20,47	20,52	20,55	20,56	20,56	20,49	20,52	20,51	20,41	20,40	20,52	20,42	20,48	20,49	20,53	20,52	20,45	20,43	20,47	20,47	20,43	20,43	20,47	20,44	20,40	20,47	20,47	20,47	20,45	20,41	20,42	20,49	20,52	20,58	20,45	20,47	20,38	20,36	20,40	20,36	20,45	20,43	20,48	20,43	20,41	20,46	20,40	20,46	20,52	20,45	20,44	20,39	20,38	20,39	20,48	20,40	20,46	20,48	20,44	20,41	20,39	20,45	20,40	20,27	20,33	20,48	20,37	20,33	20,31	20,39	20,44	20,31	20,31	20,38	20,32	20,40	20,36	20,29	20,36	20,40	20,48	20,38	20,31	20,34	20,43	20,44	20,38	20,38	20,34	20,35	20,36	20,33	20,32	20,32	20,35	20,45	20,44	20,31	20,29	20,33	20,28	20,33	20,38	20,32	20,41	20,38	20,33	20,38	20,45	20,41	20,43	20,47	20,37	20,40	20,50	20,30	20,25	20,37	20,37	20,39	20,42	20,33	20,33	20,30	20,37	20,36	20,41	20,41	20,34	20,41	20,38	20,38	20,31	20,33	20,39	20,39	20,37	20,40	20,30	20,35	20,42	20,38	20,28	20,32	20,32	20,31	20,31	20,35	20,53	20,34	20,38	20,25	20,23	20,33	20,30	20,34	20,33	20,36	20,35	20,35	20,31	20,26	20,35	20,37	20,30	20,32	20,42	20,34	20,31	20,37	20,41	20,38	20,33	20,28	20,26	20,35	20,28	20,39	20,39	20,40	20,41	20,40	20,40	20,41	20,34	20,21	20,20	20,29	20,33	20,36	20,36	20,30	20,37	20,33	20,38	20,30	20,21	20,26	20,39	20,28	20,25	20,29	20,25	20,32	20,39	20,28	20,27	20,27	20,33	20,37	20,30	20,21	20,19	20,31	20,34	20,28	20,29	20,22	20,25	20,26	20,31	20,35	20,31	20,30	20,35	20,34	
20,33	20,27	20,26	20,31	20,25	20,22	20,35	20,40	20,34	20,33	20,29	20,30	20,33	20,28	20,31	20,26	20,32	20,37	20,35	20,40	20,35	20,24	20,28	20,23	20,40	20,40	20,35	20,42	20,44	20,35	20,33	20,35	20,36	20,28	20,33	20,40	20,35	20,45	20,44	20,43	20,35	20,29	20,45	20,23	20,24	20,34	20,31	20,41	20,45	20,41	20,36	20,42	20,38	20,39	20,49	20,46	20,40	20,29	20,27	20,33	20,38	20,38	20,45	20,47	20,36	20,39	20,32	20,39	20,41	20,37	20,31	20,34	20,36	20,45	20,48	20,53	20,51	20,37	20,36	20,40	20,37	20,37	20,41	20,41	20,43	20,41	20,51	20,46	20,39	20,47	20,51	20,37	20,35	20,40	20,36	20,34	20,41	20,42	20,36	20,31	20,26	20,31	20,42	20,45	20,41	20,48	20,42	20,42	20,39	20,33	20,44	20,56	20,51	20,48	20,52	20,39	20,38	20,42	20,38	20,35	20,38	20,48	20,51	20,49	20,44	20,49	20,37	20,37	20,45	20,39	20,35	20,47	20,52	20,45	20,44	20,45	20,37	20,40	20,47	20,47	20,39	20,36	20,34	20,37	20,42	20,45	20,50	20,51	20,46	20,44	20,44	20,45	20,41	20,45	20,43	20,38	20,27	20,37	20,43	20,38	20,43	20,46	20,42	20,39	20,33	20,38	20,41	20,45	20,45	20,40	20,49	20,49	20,42	20,46	20,45	20,48	20,45	20,47	20,51	20,44	20,48	20,41	20,39	20,48	20,48	20,40	20,49	20,46	20,46	20,44	20,37	20,41	20,40	20,47	20,57	20,56	20,50	20,50	20,52	20,50	20,56	20,54	20,52	20,40	20,46	20,48	20,45	20,56	20,50	20,53	20,61	20,53	20,49	20,44	20,55	20,54	20,55	20,47	20,41	20,54	20,48	20,43	20,60	20,60	20,50	20,56	20,56	20,51	20,60	20,56	20,52	20,55	20,51	20,54	20,53	20,56	20,58	20,57	20,51	20,58	20,59	20,60	20,59	20,59	20,53	20,52	20,53	20,57	20,63	20,58	20,61	20,60	20,65	20,63	20,53	20,62	20,65	20,63	20,60	20,59	20,51	20,52	20,61	20,57	20,57	20,60	20,67	20,61	20,69	20,64	20,57	20,52	20,52	20,54	20,67	20,63	20,62	20,56	20,59	20,59	20,61	20,62	20,57	20,70	20,74	20,72	20,64	20,64	20,65	20,62	20,55	20,60	20,59	20,58	20,59	20,61	20,66	20,63	20,64	20,68	20,62	20,60	20,59	20,62	20,64	20,64	20,71	20,64	20,62	20,59	20,58	20,54	20,60	20,59	20,57	20,58	20,62	20,60	20,58	20,50	20,51	20,59	20,63	20,56	20,54	20,64	20,65	20,64	20,51	20,55	20,54	20,54	20,62	20,66	20,67	20,72	20,67	20,55	20,58	20,64	20,54	20,61	20,57	20,60	20,63	20,64	20,58	20,59	20,63	20,66	20,66	20,64	20,66	20,58	20,56	20,59	20,68	20,71	20,59	20,55	20,57	20,63	20,60	20,61	20,65	20,52	20,55	20,59	20,55	20,60	20,61	20,63	20,65	20,62	20,59	20,59	20,58	20,61	20,60	20,57	20,59	20,60	20,55	20,58	20,56	20,59	20,61	20,58	20,63	20,60	20,50	20,53	20,51	20,50	20,59	20,55	20,51	20,58	20,54	20,60	20,67	20,57	20,57	20,59	20,58	20,58	20,56	20,50	20,55	20,53	20,48	20,48	20,51	20,53	20,41	20,53	20,56	20,59	20,54	20,46	20,47	20,46	20,51	20,45	20,55	20,50	20,52	20,52	20,44	20,50	20,48	20,45	20,55	20,49	20,49	20,50	20,54	20,44	20,45	20,51	20,51	20,47	20,49	20,41	20,38	20,45	20,56	20,52	20,43	20,43	20,47	20,41	20,37	20,38	20,41	20,37	20,41	20,53	20,50	20,47	20,44	20,45	20,48	20,48	20,41	20,42	20,37	20,43	20,48	20,45	20,36	20,44	20,43	20,36	20,38	20,44	20,48	20,42	20,33	20,42	20,44	20,33	20,34	20,37	20,40	20,32	20,38	20,43	20,37	20,38	20,38	20,38	20,42	20,42	20,43	20,44	20,38	20,45	20,40	20,45	20,46	20,37	20,37	20,36	20,37	20,39	20,39	20,37	20,35	20,36	20,42	20,34	20,29	20,41	20,34	20,41	20,44	20,36	20,39	20,36	20,33	20,34	20,41	20,37	20,42	20,40	20,37	20,41	20,44	20,34	20,24	20,30	20,34	20,37	20,32	20,33	20,33	20,21	20,30	20,34	20,42	20,47	20,31	20,32	20,40	20,33	20,33	20,33	20,37	20,35	20,34	20,41	20,32	20,40	20,41	20,35	20,28	20,31	20,36	20,34	20,35	20,39	20,36	20,29	20,35	20,31	20,30	20,38	20,37	20,35	20,29	20,36	20,40	20,44	20,37	20,36	20,33	20,34	20,19	20,27	20,40	20,40	20,31	20,37	20,47	20,40	20,22	20,30	20,40	20,36	20,42	20,43	20,29	20,29	20,33	20,33	20,28	20,35	20,36	20,26	20,27	20,31	20,17	20,25	20,30	20,31	20,26	20,30	20,33	20,34	20,21	20,26	20,32	20,31	20,23	20,23	20,27	20,35	20,36	20,27	20,24	20,24	20,27	20,32	20,35	20,30	20,11	20,20	20,22	20,18	20,24	20,22	20,16	20,32	20,28	20,25	20,30	20,22	20,28	20,31	
20,31	20,28	20,16	20,23	20,27	20,33	20,23	20,34	20,34	20,23	20,22	20,26	20,29	20,30	20,35	20,32	20,29	20,37	20,39	20,44	20,33	20,36	20,31	20,27	20,35	20,45	20,40	20,36	20,35	20,31	20,30	20,35	20,32	20,34	20,30	20,34	20,32	20,41	20,39	20,41	20,35	20,30	20,34	20,33	20,29	20,31	20,36	20,39	20,35	20,32	20,34	20,40	20,39	20,40	20,47	20,49	20,39	20,32	20,36	20,31	20,40	20,40	20,40	20,37	20,37	20,42	20,42	20,43	20,48	20,41	20,33	20,33	20,41	20,43	20,42	20,47	20,47	20,39	20,49	20,44	20,40	20,40	20,37	20,38	20,39	20,34	20,44	20,39	20,31	20,41	20,49	20,41	20,32	20,46	20,43	20,39	20,42	20,46	20,46	20,36	20,38	20,45	20,44	20,44	20,39	20,44	20,40	20,35	20,37	20,35	20,37	20,51	20,46	20,43	20,46	20,35	20,39	20,43	20,37	20,30	20,38	20,52	20,50	20,48	20,42	20,40	20,43	20,34	20,36	20,32	20,32	20,44	20,46	20,35	20,50	20,46	20,35	20,33	20,35	20,35	20,38	20,47	20,43	20,36	20,40	20,41	20,44	20,47	20,44	20,43	20,48	20,46	20,39	20,47	20,46	20,41	20,34	20,39	20,37	20,41	20,38	20,43	20,33	20,36	20,40	20,43	20,38	20,41	20,41	20,40	20,44	20,45	20,45	20,39	20,47	20,48	20,42	20,45	20,41	20,35	20,43	20,47	20,49	20,46	20,48	20,44	20,42	20,49	20,46	20,47	20,36	20,36	20,40	20,42	20,47	20,46	20,47	20,46	20,46	20,55	20,54	20,51	20,54	20,44	20,44	20,50	20,54	20,53	20,50	20,57	20,57	20,50	20,49	20,49	20,59	20,50	20,49	20,53	20,54	20,57	20,46	20,47	20,48	20,56	20,54	20,53	20,54	20,52	20,62	20,58	20,47	20,49	20,45	20,56	20,57	20,58	20,60	20,57	20,51	20,59	20,62	20,59	20,61	20,63	20,56	20,58	20,57	20,55	20,57	20,63	20,64	20,61	20,61	20,61	20,53	20,54	20,63	20,67	20,60	20,52	20,53	20,56	20,58	20,62	20,57	20,57	20,56	20,64	20,65	20,68	20,65	20,59	20,59	20,63	20,73	20,65	20,56	20,62	20,67	20,68	20,55	20,60	20,63	20,66	20,68	20,64	20,63	20,62	20,70	20,64	20,44	20,57	20,67	20,61	20,60	20,65	20,64	20,61	20,55	20,66	20,65	20,64	20,63	20,57	20,59	20,63	20,65	20,64	20,56	20,59	20,64	20,53	20,54	20,59	20,64	20,62	20,64	20,53	20,59	20,52	20,53	20,58	20,58	20,60	20,61	20,62	20,61	20,61	20,58	20,64	20,60	20,53	20,64	20,62	20,60	20,65	20,67	20,63	20,56	20,60	20,55	20,59	20,67	20,63	20,61	20,64	20,57	20,52	20,55	20,64	20,64	20,59	20,64	20,67	20,58	20,56	20,67	20,66	20,57	20,59	20,58	20,61	20,59	20,65	20,65	20,53	20,55	20,64	20,59	20,58	20,63	20,68	20,70	20,59	20,54	20,56	20,64	20,58	20,61	20,57	20,56	20,55	20,51	20,52	20,57	20,63	20,57	20,60	20,62	20,54	20,48	20,51	20,45	20,50	20,49	20,50	20,54	20,57	20,56	20,57	20,68	20,62	20,55	20,53	20,56	20,50	20,53	20,51	20,55	20,46	20,39	20,47	20,56	20,57	20,50	20,49	20,51	20,54	20,51	20,40	20,44	20,46	20,50	20,56	20,54	20,53	20,44	20,47	20,48	20,46	20,48	20,43	20,49	20,49	20,47	20,50	20,48	20,44	20,45	20,49	20,45	20,42	20,41	20,38	20,41	20,49	20,56	20,54	20,42	20,43	20,48	20,43	20,31	20,41	20,44	20,41	20,44	20,47	20,50	20,49	20,41	20,37	20,39	20,45	20,36	20,43	20,36	20,42	20,42	20,41	20,40	20,47	20,45	20,35	20,42	20,45	20,45	20,46	20,41	20,33	20,42	20,38	20,32	20,41	20,42	20,39	20,42	20,38	20,38	20,35	20,31	20,36	20,42	20,40	20,33	20,36	20,40	20,40	20,36	20,36	20,37	20,39	20,31	20,34	20,44	20,44	20,42	20,37	20,39	20,41	20,35	20,39	20,33	20,38	20,35	20,39	20,42	20,36	20,45	20,39	20,29	20,30	20,35	20,38	20,35	20,36	20,41	20,45	20,43	20,38	20,30	20,30	20,38	20,35	20,32	20,30	20,34	20,30	20,36	20,35	20,44	20,44	20,40	20,35	20,28	20,33	20,34	20,41	20,48	20,39	20,39	20,39	20,29	20,31	20,36	20,40	20,30	20,27	20,39	20,29	20,27	20,37	20,34	20,28	20,29	20,30	20,36	20,30	20,33	20,32	20,29	20,39	20,45	20,44	20,41	20,39	20,33	20,35	20,29	20,28	20,37	20,35	20,27	20,23	20,38	20,40	20,25	20,20	20,32	20,25	20,34	20,42	20,29	20,25	20,31	20,34	20,25	20,28	20,30	20,29	20,27	20,23	20,20	20,18	20,32	20,32	20,26	20,27	20,34	20,30	20,29	20,29	20,33	20,24	20,20	20,31	20,28	20,32	20,31	20,27	20,26	20,29	20,30	20,33	20,34	20,30	20,17	20,21	20,27	20,21	20,23	20,31	20,25	20,29	20,30	20,32	20,37	20,27	20,26	20,31	
20,39	20,36	20,29	20,26	20,33	20,34	20,36	20,32	20,32	20,26	20,30	20,37	20,37	20,38	20,36	20,40	20,36	20,38	20,46	20,40	20,33	20,36	20,37	20,29	20,35	20,33	20,33	20,36	20,43	20,42	20,30	20,32	20,33	20,28	20,25	20,37	20,41	20,44	20,42	20,34	20,25	20,27	20,36	20,30	20,35	20,34	20,34	20,37	20,38	20,31	20,31	20,39	20,38	20,34	20,39	20,37	20,36	20,30	20,45	20,40	20,36	20,44	20,42	20,41	20,37	20,47	20,50	20,45	20,50	20,38	20,35	20,37	20,43	20,44	20,39	20,38	20,41	20,43	20,48	20,46	20,40	20,33	20,37	20,39	20,33	20,28	20,27	20,33	20,32	20,40	20,50	20,33	20,35	20,47	20,46	20,41	20,42	20,46	20,42	20,45	20,40	20,45	20,44	20,39	20,29	20,31	20,39	20,38	20,39	20,29	20,37	20,44	20,49	20,48	20,43	20,44	20,47	20,47	20,52	20,43	20,35	20,47	20,46	20,44	20,50	20,45	20,41	20,37	20,37	20,37	20,36	20,38	20,40	20,35	20,40	20,47	20,35	20,37	20,39	20,43	20,38	20,46	20,43	20,43	20,50	20,51	20,45	20,50	20,52	20,48	20,46	20,48	20,35	20,39	20,52	20,56	20,49	20,45	20,41	20,45	20,41	20,40	20,42	20,49	20,47	20,45	20,45	20,47	20,40	20,42	20,42	20,43	20,47	20,41	20,43	20,46	20,40	20,44	20,44	20,35	20,34	20,39	20,48	20,43	20,39	20,44	20,40	20,42	20,42	20,46	20,43	20,38	20,36	20,44	20,55	20,48	20,43	20,41	20,48	20,47	20,46	20,50	20,55	20,50	20,47	20,55	20,50	20,48	20,46	20,49	20,60	20,61	20,52	20,50	20,57	20,52	20,44	20,57	20,60	20,60	20,52	20,49	20,50	20,50	20,52	20,54	20,53	20,57	20,63	20,55	20,50	20,47	20,52	20,57	20,54	20,56	20,56	20,50	20,47	20,57	20,58	20,50	20,55	20,56	20,54	20,54	20,50	20,55	20,60	20,64	20,64	20,56	20,54	20,59	20,59	20,57	20,58	20,63	20,63	20,60	20,62	20,56	20,58	20,57	20,60	20,56	20,50	20,55	20,68	20,60	20,59	20,58	20,57	20,56	20,69	20,68	20,59	20,59	20,67	20,71	20,72	20,64	20,65	20,68	20,69	20,60	20,58	20,58	20,66	20,67	20,54	20,53	20,63	20,60	20,58	20,57	20,63	20,62	20,59	20,64	20,63	20,59	20,63	20,60	20,57	20,60	20,59	20,57	20,57	20,58	20,60	20,63	20,53	20,60	20,70	20,66	20,61	20,65	20,67	20,60	20,55	20,59	20,64	20,63	20,61	20,63	20,65	20,62	20,56	20,61	20,62	20,45	20,55	20,61	20,59	20,61	20,68	20,67	20,61	20,60	20,58	20,64	20,69	20,68	20,60	20,64	20,55	20,52	20,50	20,59	20,65	20,62	20,61	20,61	20,52	20,51	20,70	20,68	20,63	20,61	20,62	20,60	20,53	20,59	20,62	20,57	20,58	20,63	20,62	20,66	20,71	20,60	20,61	20,63	20,57	20,60	20,59	20,59	20,47	20,58	20,64	20,62	20,57	20,52	20,58	20,67	20,62	20,62	20,66	20,57	20,53	20,56	20,57	20,61	20,62	20,56	20,53	20,53	20,48	20,57	20,65	20,65	20,59	20,52	20,48	20,51	20,48	20,48	20,55	20,54	20,48	20,53	20,57	20,61	20,50	20,49	20,51	20,58	20,56	20,50	20,47	20,51	20,49	20,51	20,58	20,52	20,45	20,45	20,48	20,52	20,46	20,46	20,47	20,47	20,47	20,57	20,54	20,45	20,48	20,46	20,44	20,43	20,43	20,38	20,42	20,49	20,54	20,57	20,53	20,46	20,42	20,35	20,33	20,35	20,40	20,40	20,43	20,39	20,39	20,43	20,46	20,43	20,39	20,46	20,38	20,34	20,29	20,44	20,51	20,41	20,39	20,50	20,50	20,40	20,40	20,47	20,42	20,36	20,37	20,35	20,34	20,42	20,42	20,43	20,42	20,38	20,37	20,32	20,42	20,38	20,31	20,34	20,37	20,41	20,36	20,35	20,41	20,32	20,35	20,34	20,29	20,34	20,26	20,26	20,34	20,37	20,35	20,35	20,39	20,48	20,40	20,37	20,30	20,31	20,35	20,32	20,39	20,43	20,43	20,38	20,32	20,37	20,39	20,38	20,36	20,36	20,41	20,41	20,39	20,37	20,35	20,40	20,48	20,36	20,36	20,35	20,32	20,34	20,31	20,39	20,44	20,46	20,37	20,37	20,25	20,31	20,37	20,41	20,40	20,36	20,38	20,37	20,33	20,27	20,37	20,38	20,30	20,32	20,40	20,29	20,23	20,32	20,30	20,41	20,37	20,32	20,37	20,28	20,30	20,29	20,25	20,33	20,40	20,37	20,30	20,34	20,32	20,33	20,34	20,31	20,31	20,28	20,23	20,29	20,33	20,32	20,33	20,26	20,30	20,30	20,27	20,35	20,34	20,26	20,23	20,25	20,35	20,38	20,34	20,29	20,25	20,25	20,19	20,27	20,32	20,36	20,30	20,27	20,33	20,33	20,32	20,39	20,26	20,29	20,24	20,27	20,26	20,29	20,29	20,31	20,25	20,32	20,34	20,28	20,29	20,25	20,22	20,27	20,26	20,24	20,17	20,32	20,31	20,32	20,33	20,34	20,32	20,25	20,26	20,27	
20,39	20,29	20,30	20,32	20,35	20,28	20,24	20,33	20,30	20,34	20,31	20,33	20,36	20,34	20,29	20,28	20,34	20,40	20,46	20,41	20,40	20,34	20,32	20,34	20,36	20,40	20,31	20,31	20,44	20,45	20,29	20,30	20,34	20,16	20,24	20,34	20,38	20,44	20,35	20,39	20,31	20,26	20,30	20,31	20,39	20,44	20,30	20,28	20,34	20,33	20,29	20,29	20,34	20,30	20,43	20,43	20,44	20,34	20,40	20,42	20,35	20,39	20,43	20,50	20,45	20,43	20,50	20,44	20,40	20,35	20,34	20,35	20,36	20,38	20,35	20,37	20,48	20,40	20,43	20,46	20,39	20,36	20,37	20,40	20,42	20,30	20,26	20,22	20,34	20,51	20,46	20,34	20,34	20,40	20,45	20,43	20,43	20,46	20,49	20,42	20,42	20,37	20,44	20,44	20,35	20,31	20,30	20,37	20,38	20,31	20,33	20,45	20,47	20,55	20,49	20,42	20,46	20,47	20,45	20,45	20,47	20,51	20,53	20,44	20,49	20,50	20,43	20,43	20,42	20,43	20,41	20,41	20,47	20,45	20,41	20,40	20,36	20,46	20,45	20,51	20,44	20,46	20,44	20,43	20,44	20,44	20,40	20,44	20,46	20,37	20,37	20,41	20,39	20,40	20,49	20,54	20,45	20,45	20,51	20,48	20,38	20,36	20,44	20,52	20,47	20,46	20,43	20,50	20,47	20,43	20,38	20,40	20,36	20,41	20,49	20,49	20,36	20,44	20,51	20,48	20,39	20,42	20,46	20,39	20,37	20,47	20,38	20,39	20,40	20,52	20,44	20,46	20,41	20,47	20,61	20,55	20,49	20,46	20,50	20,56	20,55	20,51	20,55	20,60	20,51	20,56	20,48	20,43	20,47	20,51	20,54	20,53	20,52	20,49	20,54	20,55	20,51	20,49	20,60	20,56	20,48	20,57	20,58	20,50	20,45	20,49	20,49	20,50	20,64	20,58	20,57	20,55	20,58	20,56	20,54	20,50	20,56	20,53	20,50	20,58	20,64	20,51	20,49	20,59	20,56	20,55	20,55	20,57	20,61	20,60	20,54	20,59	20,49	20,48	20,60	20,63	20,61	20,65	20,57	20,61	20,60	20,60	20,63	20,67	20,60	20,57	20,55	20,56	20,67	20,60	20,55	20,62	20,61	20,56	20,68	20,66	20,60	20,65	20,64	20,65	20,66	20,72	20,70	20,67	20,69	20,61	20,64	20,57	20,63	20,63	20,68	20,61	20,64	20,55	20,60	20,58	20,60	20,64	20,69	20,68	20,63	20,60	20,64	20,66	20,65	20,65	20,63	20,57	20,63	20,55	20,65	20,62	20,58	20,61	20,70	20,63	20,66	20,66	20,68	20,61	20,62	20,61	20,67	20,63	20,59	20,63	20,70	20,71	20,63	20,63	20,73	20,60	20,59	20,68	20,64	20,66	20,70	20,72	20,58	20,53	20,59	20,69	20,71	20,68	20,61	20,63	20,54	20,48	20,50	20,60	20,61	20,57	20,59	20,58	20,62	20,60	20,74	20,75	20,64	20,62	20,68	20,62	20,53	20,56	20,66	20,60	20,58	20,61	20,62	20,64	20,68	20,61	20,56	20,61	20,67	20,61	20,61	20,57	20,61	20,62	20,65	20,60	20,56	20,56	20,59	20,65	20,57	20,52	20,62	20,60	20,58	20,54	20,61	20,63	20,65	20,59	20,57	20,55	20,56	20,59	20,62	20,63	20,65	20,64	20,53	20,50	20,53	20,55	20,56	20,55	20,48	20,51	20,57	20,50	20,45	20,50	20,54	20,58	20,55	20,42	20,45	20,44	20,49	20,50	20,51	20,50	20,50	20,50	20,45	20,46	20,44	20,44	20,47	20,49	20,56	20,53	20,48	20,45	20,43	20,41	20,45	20,48	20,41	20,46	20,43	20,37	20,44	20,48	20,48	20,49	20,44	20,38	20,46	20,44	20,46	20,46	20,47	20,38	20,41	20,47	20,50	20,45	20,45	20,45	20,45	20,41	20,35	20,42	20,49	20,39	20,38	20,51	20,46	20,39	20,40	20,50	20,51	20,41	20,35	20,34	20,32	20,44	20,41	20,39	20,39	20,39	20,37	20,39	20,44	20,43	20,30	20,33	20,42	20,38	20,40	20,39	20,38	20,34	20,30	20,36	20,35	20,30	20,28	20,30	20,38	20,42	20,38	20,34	20,34	20,40	20,44	20,34	20,28	20,31	20,37	20,31	20,35	20,48	20,53	20,45	20,28	20,38	20,47	20,32	20,31	20,36	20,32	20,41	20,37	20,33	20,31	20,31	20,42	20,37	20,35	20,34	20,37	20,34	20,35	20,40	20,43	20,43	20,36	20,34	20,31	20,39	20,41	20,38	20,36	20,36	20,43	20,39	20,35	20,28	20,30	20,28	20,23	20,33	20,43	20,36	20,32	20,34	20,27	20,40	20,45	20,36	20,36	20,26	20,35	20,38	20,29	20,31	20,37	20,36	20,22	20,29	20,36	20,40	20,31	20,35	20,44	20,38	20,32	20,36	20,45	20,33	20,32	20,28	20,32	20,36	20,29	20,30	20,22	20,21	20,31	20,33	20,21	20,25	20,31	20,31	20,33	20,25	20,25	20,31	20,36	20,39	20,40	20,33	20,35	20,33	20,29	20,29	20,36	20,32	20,25	20,24	20,11	20,20	20,26	20,36	20,32	20,31	20,37	20,35	20,29	20,24	20,24	20,25	20,29	20,29	20,28	20,23	20,22	20,17	20,21	20,22	20,31	20,30	20,29	20,34	
20,35	20,36	20,20	20,31	20,30	20,20	20,19	20,26	20,34	20,28	20,37	20,34	20,33	20,35	20,28	20,33	20,33	20,39	20,52	20,38	20,32	20,39	20,34	20,31	20,40	20,31	20,33	20,37	20,41	20,40	20,34	20,30	20,30	20,20	20,20	20,37	20,32	20,36	20,31	20,37	20,39	20,30	20,29	20,24	20,36	20,39	20,36	20,30	20,35	20,35	20,26	20,27	20,29	20,33	20,39	20,44	20,45	20,33	20,31	20,38	20,42	20,33	20,31	20,41	20,37	20,37	20,42	20,36	20,40	20,39	20,37	20,31	20,36	20,36	20,35	20,39	20,44	20,54	20,44	20,45	20,36	20,30	20,29	20,36	20,41	20,29	20,22	20,28	20,29	20,42	20,42	20,27	20,30	20,31	20,37	20,42	20,44	20,46	20,45	20,37	20,41	20,40	20,35	20,42	20,47	20,45	20,39	20,37	20,37	20,37	20,36	20,40	20,44	20,51	20,55	20,43	20,44	20,39	20,34	20,34	20,44	20,47	20,50	20,42	20,36	20,52	20,54	20,46	20,45	20,48	20,42	20,38	20,45	20,46	20,43	20,37	20,36	20,42	20,51	20,43	20,42	20,49	20,45	20,44	20,43	20,41	20,39	20,39	20,40	20,41	20,36	20,40	20,34	20,41	20,50	20,49	20,43	20,47	20,49	20,48	20,41	20,40	20,37	20,45	20,46	20,40	20,42	20,41	20,50	20,44	20,38	20,40	20,44	20,36	20,40	20,45	20,41	20,46	20,49	20,48	20,45	20,40	20,38	20,38	20,50	20,56	20,46	20,38	20,42	20,46	20,50	20,46	20,47	20,52	20,58	20,54	20,43	20,48	20,56	20,61	20,56	20,52	20,56	20,53	20,51	20,57	20,55	20,49	20,47	20,52	20,63	20,47	20,50	20,54	20,56	20,50	20,56	20,45	20,47	20,53	20,52	20,50	20,59	20,55	20,46	20,42	20,49	20,56	20,61	20,59	20,52	20,52	20,58	20,59	20,58	20,59	20,60	20,60	20,54	20,52	20,63	20,59	20,51	20,63	20,57	20,51	20,59	20,61	20,66	20,64	20,59	20,59	20,56	20,55	20,65	20,69	20,60	20,67	20,62	20,58	20,51	20,56	20,64	20,65	20,62	20,57	20,61	20,57	20,70	20,70	20,70	20,72	20,66	20,59	20,71	20,67	20,60	20,62	20,65	20,63	20,62	20,63	20,70	20,67	20,67	20,63	20,67	20,54	20,58	20,62	20,65	20,68	20,65	20,59	20,61	20,67	20,66	20,64	20,63	20,61	20,58	20,58	20,58	20,70	20,66	20,63	20,59	20,62	20,66	20,63	20,61	20,64	20,62	20,67	20,66	20,62	20,58	20,68	20,70	20,64	20,63	20,64	20,59	20,58	20,65	20,58	20,66	20,63	20,61	20,66	20,68	20,62	20,65	20,65	20,64	20,65	20,71	20,67	20,55	20,54	20,60	20,71	20,71	20,65	20,63	20,63	20,57	20,55	20,57	20,63	20,61	20,59	20,56	20,58	20,58	20,56	20,69	20,68	20,56	20,57	20,63	20,67	20,52	20,60	20,69	20,63	20,57	20,62	20,62	20,69	20,71	20,61	20,54	20,58	20,64	20,61	20,60	20,53	20,57	20,70	20,61	20,57	20,55	20,55	20,60	20,61	20,52	20,49	20,50	20,59	20,62	20,61	20,55	20,60	20,63	20,58	20,59	20,63	20,60	20,57	20,57	20,54	20,59	20,60	20,58	20,54	20,53	20,55	20,57	20,53	20,53	20,52	20,58	20,51	20,45	20,47	20,53	20,50	20,53	20,43	20,41	20,47	20,47	20,50	20,46	20,53	20,46	20,47	20,51	20,49	20,44	20,43	20,50	20,50	20,44	20,47	20,47	20,45	20,48	20,49	20,46	20,42	20,41	20,40	20,45	20,37	20,36	20,46	20,46	20,46	20,37	20,42	20,42	20,46	20,43	20,42	20,47	20,41	20,42	20,39	20,42	20,39	20,41	20,46	20,42	20,44	20,36	20,42	20,39	20,34	20,34	20,45	20,45	20,41	20,45	20,45	20,43	20,40	20,44	20,35	20,35	20,40	20,43	20,39	20,41	20,40	20,39	20,32	20,42	20,47	20,38	20,33	20,46	20,39	20,42	20,44	20,36	20,34	20,31	20,33	20,47	20,25	20,22	20,34	20,42	20,42	20,44	20,36	20,35	20,35	20,41	20,35	20,29	20,34	20,43	20,41	20,43	20,41	20,45	20,45	20,43	20,36	20,47	20,42	20,37	20,40	20,31	20,34	20,36	20,31	20,29	20,23	20,39	20,38	20,24	20,30	20,42	20,42	20,33	20,34	20,42	20,41	20,41	20,41	20,32	20,37	20,38	20,30	20,36	20,29	20,34	20,37	20,32	20,31	20,26	20,27	20,21	20,25	20,40	20,33	20,34	20,29	20,25	20,41	20,47	20,36	20,22	20,23	20,27	20,36	20,38	20,42	20,38	20,31	20,34	20,32	20,32	20,34	20,25	20,25	20,36	20,42	20,39	20,39	20,45	20,36	20,35	20,25	20,28	20,30	20,23	20,29	20,23	20,28	20,35	20,26	20,19	20,23	20,34	20,27	20,30	20,35	20,33	20,35	20,37	20,28	20,29	20,37	20,41	20,35	20,29	20,26	20,26	20,28	20,29	20,20	20,20	20,21	20,20	20,30	20,26	20,32	20,42	20,41	20,37	20,21	20,18	20,28	20,31	20,30	20,33	20,27	20,21	20,16	20,19	20,22	20,24	20,34	20,29	20,31	
20,31	20,28	20,32	20,33	20,31	20,25	20,25	20,27	20,31	20,32	20,41	20,34	20,37	20,36	20,35	20,37	20,36	20,44	20,38	20,39	20,31	20,39	20,37	20,39	20,43	20,42	20,27	20,32	20,42	20,35	20,28	20,30	20,37	20,33	20,32	20,33	20,36	20,28	20,28	20,30	20,40	20,31	20,25	20,28	20,46	20,41	20,39	20,37	20,32	20,36	20,38	20,31	20,27	20,37	20,45	20,38	20,37	20,44	20,41	20,42	20,39	20,40	20,43	20,48	20,34	20,38	20,40	20,35	20,41	20,42	20,31	20,37	20,46	20,41	20,35	20,35	20,36	20,44	20,43	20,37	20,41	20,31	20,19	20,30	20,43	20,30	20,34	20,34	20,36	20,37	20,38	20,30	20,31	20,34	20,32	20,41	20,37	20,37	20,41	20,33	20,36	20,44	20,41	20,47	20,45	20,41	20,45	20,50	20,42	20,33	20,38	20,46	20,48	20,42	20,49	20,45	20,40	20,37	20,40	20,43	20,43	20,52	20,52	20,50	20,46	20,45	20,49	20,45	20,44	20,47	20,46	20,43	20,48	20,45	20,42	20,34	20,37	20,48	20,42	20,46	20,42	20,44	20,41	20,43	20,45	20,38	20,43	20,48	20,48	20,46	20,42	20,39	20,33	20,39	20,49	20,49	20,44	20,42	20,43	20,41	20,42	20,45	20,35	20,43	20,44	20,39	20,38	20,43	20,48	20,50	20,46	20,51	20,53	20,51	20,48	20,42	20,46	20,47	20,53	20,46	20,35	20,43	20,48	20,44	20,54	20,56	20,43	20,45	20,47	20,51	20,48	20,39	20,41	20,47	20,48	20,52	20,47	20,45	20,51	20,53	20,51	20,54	20,58	20,54	20,53	20,59	20,61	20,59	20,55	20,44	20,55	20,55	20,52	20,58	20,52	20,48	20,58	20,55	20,51	20,48	20,49	20,50	20,59	20,58	20,52	20,45	20,42	20,54	20,63	20,53	20,51	20,56	20,57	20,62	20,56	20,55	20,60	20,54	20,50	20,50	20,56	20,59	20,58	20,60	20,54	20,61	20,63	20,65	20,62	20,67	20,66	20,61	20,60	20,55	20,63	20,63	20,63	20,75	20,65	20,62	20,61	20,60	20,63	20,67	20,61	20,57	20,66	20,61	20,65	20,62	20,63	20,66	20,62	20,60	20,68	20,70	20,69	20,63	20,61	20,66	20,65	20,69	20,66	20,71	20,73	20,65	20,69	20,62	20,67	20,67	20,55	20,65	20,67	20,55	20,63	20,70	20,69	20,67	20,61	20,58	20,55	20,61	20,58	20,65	20,67	20,57	20,53	20,61	20,68	20,62	20,67	20,67	20,63	20,65	20,70	20,64	20,66	20,71	20,76	20,63	20,62	20,65	20,61	20,54	20,56	20,61	20,64	20,62	20,57	20,63	20,61	20,60	20,64	20,65	20,58	20,61	20,75	20,74	20,65	20,67	20,65	20,74	20,72	20,71	20,78	20,76	20,58	20,63	20,63	20,61	20,61	20,60	20,60	20,63	20,65	20,58	20,65	20,70	20,58	20,58	20,66	20,64	20,56	20,66	20,68	20,61	20,64	20,65	20,61	20,68	20,69	20,60	20,61	20,62	20,64	20,63	20,61	20,58	20,55	20,66	20,70	20,65	20,63	20,59	20,62	20,53	20,55	20,65	20,60	20,62	20,55	20,55	20,53	20,50	20,53	20,53	20,57	20,65	20,63	20,59	20,58	20,55	20,62	20,59	20,51	20,54	20,48	20,47	20,56	20,58	20,59	20,53	20,57	20,63	20,56	20,43	20,42	20,55	20,57	20,55	20,53	20,54	20,53	20,52	20,52	20,50	20,50	20,50	20,48	20,49	20,43	20,44	20,47	20,42	20,41	20,39	20,47	20,44	20,44	20,49	20,51	20,46	20,53	20,45	20,43	20,39	20,38	20,48	20,51	20,45	20,44	20,44	20,43	20,42	20,49	20,47	20,48	20,47	20,45	20,39	20,38	20,38	20,45	20,43	20,42	20,45	20,40	20,41	20,40	20,42	20,40	20,37	20,39	20,44	20,46	20,37	20,30	20,34	20,36	20,36	20,40	20,40	20,40	20,44	20,42	20,37	20,45	20,35	20,38	20,39	20,40	20,33	20,39	20,44	20,37	20,40	20,35	20,36	20,31	20,32	20,39	20,29	20,27	20,32	20,35	20,42	20,36	20,37	20,36	20,35	20,43	20,43	20,30	20,32	20,40	20,41	20,41	20,39	20,38	20,35	20,32	20,37	20,34	20,38	20,43	20,33	20,29	20,39	20,37	20,38	20,35	20,34	20,41	20,41	20,29	20,24	20,41	20,36	20,30	20,32	20,33	20,36	20,34	20,37	20,28	20,27	20,28	20,24	20,34	20,34	20,32	20,34	20,33	20,35	20,27	20,31	20,31	20,26	20,28	20,31	20,33	20,34	20,25	20,25	20,34	20,33	20,23	20,27	20,36	20,41	20,36	20,31	20,28	20,37	20,38	20,35	20,22	20,26	20,34	20,23	20,33	20,40	20,38	20,40	20,37	20,33	20,32	20,29	20,32	20,27	20,28	20,34	20,32	20,31	20,38	20,38	20,22	20,23	20,37	20,26	20,24	20,29	20,30	20,27	20,24	20,18	20,25	20,39	20,38	20,34	20,34	20,34	20,30	20,29	20,31	20,23	20,26	20,36	20,28	20,32	20,27	20,27	20,37	20,29	20,27	20,23	20,21	20,31	20,27	20,28	20,30	20,22	20,16	20,22	20,20	20,19	20,19	20,24	20,32	20,32	
20,36	20,22	20,26	20,32	20,40	20,34	20,29	20,30	20,29	20,33	20,43	20,33	20,41	20,35	20,38	20,36	20,31	20,29	20,28	20,33	20,37	20,41	20,37	20,43	20,36	20,37	20,37	20,40	20,35	20,34	20,32	20,32	20,36	20,35	20,39	20,39	20,34	20,42	20,33	20,35	20,39	20,38	20,34	20,33	20,40	20,49	20,40	20,41	20,38	20,36	20,37	20,40	20,32	20,30	20,39	20,27	20,25	20,34	20,43	20,45	20,37	20,34	20,43	20,45	20,39	20,37	20,37	20,34	20,35	20,29	20,26	20,33	20,42	20,39	20,31	20,29	20,36	20,35	20,36	20,26	20,37	20,39	20,39	20,37	20,42	20,39	20,42	20,44	20,32	20,33	20,38	20,32	20,32	20,42	20,32	20,28	20,33	20,33	20,38	20,33	20,31	20,40	20,43	20,42	20,45	20,34	20,34	20,43	20,46	20,39	20,42	20,47	20,53	20,50	20,46	20,38	20,38	20,37	20,41	20,47	20,51	20,53	20,54	20,53	20,51	20,43	20,41	20,44	20,43	20,41	20,45	20,44	20,47	20,48	20,49	20,37	20,30	20,37	20,35	20,38	20,40	20,38	20,35	20,46	20,48	20,38	20,39	20,46	20,43	20,39	20,39	20,37	20,36	20,41	20,48	20,51	20,41	20,39	20,45	20,47	20,46	20,40	20,40	20,40	20,52	20,48	20,47	20,47	20,46	20,40	20,40	20,42	20,46	20,45	20,52	20,47	20,44	20,54	20,53	20,42	20,36	20,42	20,48	20,52	20,50	20,61	20,49	20,47	20,43	20,44	20,47	20,37	20,31	20,42	20,49	20,54	20,54	20,51	20,51	20,47	20,45	20,54	20,59	20,51	20,51	20,53	20,49	20,55	20,55	20,49	20,51	20,55	20,51	20,51	20,52	20,47	20,60	20,62	20,65	20,56	20,49	20,57	20,69	20,61	20,47	20,53	20,50	20,60	20,60	20,57	20,51	20,51	20,53	20,55	20,55	20,60	20,58	20,52	20,53	20,61	20,59	20,57	20,53	20,54	20,51	20,60	20,67	20,63	20,62	20,69	20,69	20,56	20,64	20,54	20,48	20,51	20,62	20,67	20,63	20,54	20,57	20,66	20,70	20,69	20,65	20,57	20,60	20,66	20,69	20,60	20,57	20,62	20,62	20,62	20,73	20,65	20,67	20,63	20,63	20,72	20,70	20,72	20,68	20,71	20,71	20,66	20,71	20,70	20,69	20,68	20,61	20,70	20,68	20,60	20,65	20,73	20,64	20,69	20,69	20,67	20,63	20,62	20,60	20,59	20,64	20,62	20,58	20,61	20,67	20,67	20,65	20,62	20,61	20,60	20,67	20,63	20,69	20,81	20,80	20,62	20,57	20,64	20,64	20,53	20,57	20,60	20,64	20,66	20,64	20,61	20,63	20,62	20,68	20,73	20,68	20,67	20,74	20,68	20,62	20,65	20,63	20,70	20,67	20,70	20,71	20,69	20,60	20,54	20,61	20,61	20,60	20,61	20,64	20,67	20,65	20,61	20,65	20,73	20,67	20,61	20,64	20,64	20,54	20,59	20,62	20,57	20,59	20,61	20,68	20,71	20,72	20,62	20,71	20,67	20,64	20,70	20,68	20,62	20,60	20,68	20,69	20,70	20,58	20,64	20,66	20,59	20,56	20,69	20,66	20,61	20,53	20,58	20,51	20,55	20,53	20,49	20,58	20,68	20,60	20,60	20,58	20,56	20,55	20,62	20,56	20,56	20,53	20,50	20,59	20,49	20,56	20,54	20,57	20,62	20,54	20,50	20,49	20,53	20,63	20,50	20,53	20,57	20,55	20,56	20,56	20,61	20,55	20,56	20,51	20,46	20,49	20,46	20,42	20,35	20,44	20,50	20,47	20,39	20,37	20,41	20,44	20,45	20,45	20,44	20,48	20,53	20,46	20,45	20,44	20,44	20,45	20,41	20,40	20,51	20,52	20,43	20,46	20,44	20,49	20,41	20,43	20,43	20,42	20,40	20,44	20,45	20,39	20,47	20,40	20,44	20,38	20,41	20,38	20,43	20,46	20,39	20,36	20,38	20,37	20,37	20,43	20,44	20,45	20,38	20,40	20,45	20,46	20,40	20,37	20,30	20,30	20,38	20,30	20,31	20,38	20,42	20,44	20,38	20,28	20,30	20,35	20,32	20,25	20,33	20,34	20,35	20,46	20,42	20,31	20,39	20,41	20,43	20,35	20,28	20,38	20,41	20,39	20,36	20,32	20,33	20,31	20,31	20,33	20,40	20,35	20,40	20,31	20,39	20,37	20,36	20,35	20,31	20,33	20,34	20,35	20,34	20,42	20,42	20,36	20,31	20,34	20,37	20,28	20,32	20,36	20,30	20,32	20,28	20,34	20,31	20,38	20,34	20,34	20,35	20,33	20,26	20,30	20,30	20,36	20,27	20,36	20,40	20,33	20,33	20,32	20,28	20,31	20,30	20,34	20,38	20,31	20,19	20,24	20,37	20,35	20,33	20,24	20,24	20,32	20,27	20,32	20,35	20,32	20,39	20,31	20,27	20,30	20,26	20,35	20,36	20,33	20,33	20,25	20,24	20,33	20,35	20,28	20,24	20,29	20,30	20,25	20,25	20,26	20,29	20,28	20,16	20,29	20,32	20,25	20,32	20,29	20,30	20,29	20,24	20,30	20,34	20,29	20,33	20,33	20,34	20,37	20,33	20,29	20,20	20,22	20,21	20,18	20,20	20,24	20,27	20,29	20,24	20,21	20,23	20,24	20,19	20,19	20,25	20,24	20,25	
20,43	20,27	20,23	20,27	20,35	20,28	20,29	20,32	20,32	20,35	20,34	20,31	20,29	20,32	20,30	20,34	20,29	20,29	20,31	20,36	20,36	20,36	20,32	20,34	20,37	20,32	20,37	20,43	20,36	20,31	20,37	20,39	20,31	20,28	20,40	20,38	20,36	20,33	20,28	20,34	20,38	20,35	20,39	20,34	20,40	20,40	20,38	20,36	20,38	20,36	20,35	20,43	20,41	20,33	20,31	20,26	20,33	20,35	20,39	20,39	20,38	20,32	20,35	20,30	20,31	20,33	20,33	20,37	20,37	20,36	20,39	20,40	20,37	20,42	20,36	20,31	20,38	20,39	20,43	20,33	20,36	20,41	20,38	20,42	20,40	20,44	20,42	20,40	20,29	20,29	20,43	20,29	20,30	20,45	20,48	20,40	20,42	20,39	20,34	20,30	20,40	20,43	20,37	20,37	20,43	20,34	20,34	20,45	20,44	20,44	20,48	20,43	20,43	20,45	20,45	20,42	20,34	20,37	20,47	20,43	20,41	20,42	20,48	20,46	20,40	20,45	20,52	20,38	20,41	20,38	20,35	20,43	20,45	20,41	20,49	20,47	20,41	20,39	20,33	20,42	20,45	20,41	20,34	20,44	20,47	20,37	20,31	20,41	20,39	20,39	20,43	20,44	20,37	20,41	20,48	20,51	20,42	20,45	20,41	20,31	20,40	20,40	20,35	20,41	20,48	20,49	20,48	20,52	20,45	20,42	20,46	20,44	20,39	20,49	20,54	20,51	20,49	20,48	20,50	20,46	20,37	20,45	20,48	20,46	20,48	20,52	20,53	20,44	20,42	20,46	20,36	20,42	20,42	20,45	20,51	20,44	20,49	20,50	20,47	20,43	20,45	20,49	20,53	20,54	20,56	20,53	20,47	20,48	20,53	20,54	20,54	20,57	20,48	20,52	20,56	20,45	20,54	20,57	20,60	20,60	20,57	20,59	20,63	20,67	20,56	20,61	20,58	20,57	20,64	20,60	20,53	20,55	20,56	20,59	20,57	20,65	20,62	20,59	20,57	20,64	20,58	20,52	20,51	20,49	20,53	20,54	20,63	20,69	20,67	20,65	20,66	20,57	20,64	20,67	20,57	20,56	20,71	20,76	20,60	20,58	20,62	20,61	20,69	20,71	20,60	20,55	20,53	20,54	20,67	20,62	20,63	20,62	20,59	20,57	20,63	20,67	20,65	20,65	20,67	20,75	20,76	20,68	20,70	20,79	20,73	20,64	20,63	20,65	20,69	20,67	20,64	20,72	20,71	20,66	20,74	20,73	20,66	20,65	20,73	20,66	20,64	20,63	20,65	20,61	20,59	20,59	20,67	20,60	20,60	20,68	20,70	20,65	20,61	20,60	20,60	20,59	20,74	20,71	20,67	20,63	20,61	20,64	20,63	20,54	20,57	20,67	20,65	20,65	20,62	20,62	20,59	20,66	20,71	20,69	20,68	20,66	20,70	20,66	20,57	20,56	20,57	20,65	20,71	20,70	20,64	20,61	20,57	20,55	20,57	20,58	20,61	20,65	20,70	20,67	20,61	20,58	20,68	20,77	20,71	20,62	20,72	20,64	20,56	20,54	20,58	20,57	20,56	20,54	20,57	20,69	20,72	20,66	20,69	20,71	20,70	20,65	20,65	20,56	20,65	20,72	20,64	20,66	20,65	20,60	20,70	20,65	20,66	20,67	20,61	20,60	20,69	20,58	20,50	20,58	20,59	20,57	20,60	20,68	20,69	20,63	20,61	20,56	20,56	20,65	20,61	20,60	20,49	20,52	20,59	20,47	20,48	20,58	20,58	20,55	20,51	20,50	20,53	20,55	20,57	20,51	20,50	20,54	20,49	20,58	20,57	20,56	20,57	20,54	20,45	20,39	20,45	20,48	20,48	20,44	20,42	20,49	20,47	20,39	20,39	20,45	20,51	20,48	20,46	20,42	20,44	20,53	20,51	20,43	20,46	20,43	20,40	20,38	20,41	20,43	20,50	20,46	20,43	20,46	20,50	20,44	20,49	20,47	20,40	20,41	20,38	20,41	20,44	20,41	20,39	20,44	20,43	20,45	20,44	20,37	20,45	20,38	20,43	20,46	20,41	20,40	20,38	20,38	20,41	20,42	20,42	20,38	20,36	20,30	20,41	20,45	20,38	20,38	20,42	20,39	20,44	20,40	20,43	20,42	20,31	20,26	20,34	20,37	20,35	20,25	20,38	20,38	20,33	20,43	20,32	20,37	20,37	20,35	20,34	20,33	20,36	20,39	20,39	20,35	20,28	20,27	20,35	20,39	20,34	20,32	20,34	20,43	20,34	20,38	20,42	20,33	20,39	20,38	20,34	20,33	20,38	20,34	20,39	20,39	20,39	20,32	20,34	20,39	20,33	20,29	20,38	20,35	20,33	20,40	20,36	20,33	20,34	20,45	20,32	20,29	20,40	20,40	20,29	20,28	20,30	20,27	20,32	20,34	20,31	20,39	20,39	20,36	20,28	20,30	20,38	20,33	20,30	20,24	20,22	20,28	20,34	20,32	20,32	20,35	20,33	20,24	20,27	20,31	20,35	20,35	20,38	20,42	20,35	20,33	20,24	20,40	20,38	20,40	20,27	20,28	20,30	20,33	20,37	20,36	20,29	20,34	20,27	20,30	20,28	20,30	20,33	20,26	20,27	20,29	20,31	20,28	20,24	20,35	20,34	20,33	20,35	20,34	20,29	20,31	20,33	20,36	20,30	20,37	20,32	20,21	20,22	20,12	20,16	20,20	20,27	20,30	20,31	20,33	20,19	20,18	20,29	20,27	20,20	20,31	20,26	20,29	
20,43	20,29	20,27	20,31	20,35	20,34	20,32	20,38	20,37	20,33	20,28	20,29	20,35	20,33	20,28	20,36	20,38	20,41	20,50	20,43	20,37	20,36	20,39	20,25	20,31	20,31	20,31	20,39	20,39	20,27	20,34	20,39	20,32	20,33	20,32	20,37	20,34	20,26	20,23	20,39	20,38	20,34	20,36	20,28	20,37	20,39	20,31	20,30	20,29	20,32	20,39	20,41	20,45	20,42	20,36	20,36	20,43	20,42	20,34	20,40	20,49	20,43	20,40	20,37	20,30	20,27	20,31	20,35	20,42	20,40	20,38	20,40	20,38	20,35	20,44	20,31	20,38	20,43	20,39	20,43	20,42	20,40	20,34	20,31	20,37	20,39	20,38	20,32	20,33	20,40	20,44	20,38	20,26	20,47	20,51	20,47	20,45	20,48	20,33	20,29	20,42	20,53	20,36	20,39	20,42	20,35	20,33	20,34	20,41	20,46	20,46	20,47	20,39	20,39	20,45	20,42	20,37	20,37	20,45	20,46	20,36	20,36	20,45	20,49	20,48	20,48	20,52	20,43	20,44	20,43	20,41	20,44	20,40	20,42	20,48	20,51	20,49	20,46	20,44	20,46	20,53	20,48	20,35	20,45	20,50	20,45	20,40	20,38	20,41	20,40	20,43	20,37	20,34	20,38	20,42	20,46	20,39	20,38	20,39	20,31	20,28	20,33	20,30	20,36	20,40	20,47	20,49	20,53	20,50	20,48	20,53	20,41	20,43	20,49	20,52	20,49	20,44	20,51	20,47	20,41	20,42	20,43	20,38	20,34	20,52	20,50	20,51	20,49	20,42	20,45	20,38	20,37	20,46	20,44	20,56	20,47	20,45	20,46	20,43	20,46	20,53	20,51	20,49	20,50	20,52	20,53	20,54	20,55	20,55	20,60	20,53	20,55	20,50	20,55	20,57	20,47	20,52	20,57	20,59	20,54	20,57	20,57	20,52	20,53	20,54	20,58	20,59	20,52	20,68	20,62	20,49	20,57	20,55	20,64	20,62	20,61	20,62	20,56	20,60	20,55	20,55	20,51	20,58	20,55	20,48	20,50	20,56	20,67	20,73	20,66	20,60	20,51	20,59	20,65	20,64	20,61	20,62	20,70	20,60	20,62	20,65	20,64	20,68	20,66	20,66	20,61	20,63	20,56	20,65	20,67	20,70	20,67	20,63	20,55	20,62	20,64	20,65	20,69	20,64	20,69	20,71	20,66	20,63	20,76	20,79	20,65	20,62	20,62	20,68	20,69	20,67	20,63	20,68	20,72	20,74	20,71	20,67	20,69	20,70	20,68	20,68	20,62	20,59	20,61	20,62	20,61	20,61	20,64	20,63	20,67	20,66	20,64	20,59	20,63	20,61	20,56	20,70	20,73	20,63	20,58	20,62	20,71	20,65	20,62	20,68	20,63	20,67	20,69	20,64	20,60	20,68	20,66	20,69	20,68	20,63	20,62	20,66	20,69	20,63	20,62	20,61	20,65	20,64	20,70	20,70	20,57	20,61	20,55	20,56	20,65	20,64	20,68	20,71	20,68	20,65	20,62	20,64	20,69	20,60	20,59	20,71	20,67	20,59	20,56	20,69	20,69	20,58	20,61	20,66	20,69	20,66	20,66	20,65	20,66	20,65	20,62	20,66	20,63	20,67	20,71	20,62	20,67	20,70	20,64	20,71	20,67	20,60	20,61	20,63	20,66	20,65	20,63	20,53	20,53	20,61	20,60	20,59	20,62	20,67	20,66	20,63	20,59	20,61	20,64	20,57	20,54	20,48	20,46	20,47	20,49	20,54	20,60	20,59	20,52	20,47	20,50	20,53	20,46	20,56	20,49	20,48	20,57	20,47	20,48	20,50	20,52	20,50	20,54	20,50	20,41	20,35	20,40	20,52	20,52	20,42	20,47	20,49	20,41	20,39	20,41	20,51	20,53	20,41	20,39	20,37	20,43	20,50	20,49	20,42	20,42	20,42	20,46	20,43	20,40	20,47	20,46	20,43	20,47	20,46	20,47	20,50	20,46	20,45	20,42	20,31	20,40	20,42	20,46	20,44	20,48	20,46	20,40	20,43	20,40	20,37	20,29	20,33	20,44	20,45	20,41	20,38	20,27	20,30	20,44	20,49	20,42	20,38	20,33	20,34	20,39	20,35	20,28	20,36	20,43	20,45	20,37	20,29	20,39	20,39	20,27	20,32	20,39	20,40	20,27	20,36	20,41	20,35	20,33	20,35	20,39	20,35	20,30	20,31	20,41	20,39	20,37	20,36	20,47	20,35	20,34	20,35	20,41	20,39	20,34	20,33	20,39	20,33	20,35	20,35	20,35	20,37	20,40	20,31	20,30	20,43	20,33	20,34	20,35	20,40	20,32	20,31	20,40	20,40	20,35	20,29	20,36	20,28	20,34	20,36	20,32	20,39	20,44	20,35	20,23	20,31	20,46	20,29	20,23	20,28	20,30	20,27	20,34	20,32	20,35	20,43	20,42	20,32	20,28	20,32	20,39	20,30	20,28	20,31	20,30	20,34	20,29	20,29	20,34	20,34	20,26	20,36	20,38	20,34	20,36	20,36	20,38	20,34	20,36	20,35	20,26	20,32	20,35	20,31	20,34	20,29	20,35	20,34	20,34	20,28	20,28	20,27	20,26	20,33	20,31	20,32	20,23	20,26	20,34	20,33	20,30	20,33	20,39	20,30	20,24	20,32	20,23	20,24	20,27	20,36	20,25	20,22	20,26	20,27	20,19	20,18	20,17	20,10	20,14	20,28	20,31	20,24	20,26	20,25	20,21	20,22	20,41	20,37	20,34	20,32	20,36	
20,29	20,27	20,20	20,34	20,30	20,29	20,35	20,37	20,32	20,26	20,25	20,28	20,33	20,44	20,30	20,32	20,37	20,40	20,40	20,34	20,26	20,35	20,39	20,27	20,26	20,32	20,33	20,32	20,39	20,30	20,32	20,44	20,40	20,37	20,29	20,40	20,41	20,34	20,44	20,40	20,39	20,33	20,37	20,32	20,39	20,45	20,41	20,35	20,39	20,32	20,39	20,35	20,38	20,32	20,37	20,38	20,45	20,42	20,34	20,34	20,43	20,46	20,41	20,39	20,27	20,26	20,38	20,33	20,41	20,32	20,24	20,36	20,43	20,38	20,36	20,44	20,46	20,47	20,39	20,39	20,36	20,34	20,31	20,35	20,35	20,36	20,30	20,32	20,36	20,40	20,42	20,35	20,37	20,35	20,41	20,40	20,38	20,38	20,40	20,38	20,43	20,46	20,46	20,49	20,35	20,33	20,28	20,27	20,30	20,47	20,37	20,38	20,42	20,46	20,49	20,45	20,41	20,40	20,37	20,40	20,43	20,33	20,38	20,47	20,46	20,49	20,43	20,39	20,39	20,42	20,42	20,50	20,46	20,46	20,46	20,47	20,42	20,46	20,44	20,41	20,43	20,42	20,40	20,41	20,44	20,51	20,42	20,42	20,41	20,42	20,45	20,40	20,29	20,41	20,50	20,52	20,50	20,41	20,38	20,37	20,30	20,35	20,49	20,49	20,45	20,42	20,41	20,48	20,54	20,46	20,49	20,42	20,43	20,50	20,48	20,49	20,42	20,43	20,47	20,39	20,45	20,48	20,48	20,42	20,52	20,55	20,46	20,48	20,46	20,46	20,38	20,39	20,33	20,36	20,52	20,56	20,52	20,48	20,50	20,47	20,50	20,53	20,51	20,52	20,54	20,46	20,46	20,45	20,46	20,54	20,57	20,51	20,48	20,52	20,53	20,48	20,51	20,55	20,59	20,52	20,49	20,53	20,52	20,54	20,45	20,49	20,57	20,55	20,67	20,61	20,49	20,58	20,57	20,60	20,55	20,61	20,57	20,54	20,60	20,58	20,50	20,43	20,53	20,55	20,54	20,56	20,61	20,66	20,68	20,66	20,65	20,63	20,58	20,58	20,66	20,67	20,61	20,58	20,57	20,64	20,58	20,62	20,68	20,74	20,68	20,61	20,62	20,61	20,67	20,62	20,75	20,70	20,66	20,66	20,67	20,71	20,61	20,56	20,63	20,68	20,72	20,68	20,58	20,71	20,76	20,65	20,65	20,67	20,65	20,73	20,66	20,59	20,66	20,66	20,73	20,70	20,73	20,68	20,67	20,66	20,67	20,62	20,60	20,63	20,67	20,68	20,67	20,56	20,64	20,69	20,61	20,62	20,63	20,65	20,65	20,61	20,71	20,63	20,70	20,64	20,57	20,75	20,67	20,61	20,70	20,69	20,72	20,77	20,71	20,59	20,62	20,66	20,63	20,66	20,71	20,66	20,76	20,73	20,61	20,62	20,65	20,68	20,59	20,56	20,66	20,67	20,64	20,63	20,62	20,65	20,62	20,70	20,74	20,68	20,63	20,64	20,65	20,71	20,66	20,64	20,66	20,62	20,56	20,61	20,72	20,73	20,64	20,61	20,66	20,75	20,68	20,69	20,67	20,65	20,66	20,59	20,65	20,65	20,64	20,63	20,63	20,59	20,58	20,55	20,61	20,63	20,60	20,59	20,65	20,68	20,60	20,60	20,59	20,55	20,53	20,52	20,61	20,68	20,61	20,61	20,61	20,54	20,52	20,58	20,57	20,51	20,53	20,50	20,47	20,48	20,48	20,51	20,53	20,59	20,50	20,49	20,50	20,50	20,54	20,51	20,51	20,51	20,50	20,54	20,54	20,55	20,53	20,50	20,53	20,46	20,38	20,40	20,47	20,50	20,46	20,46	20,49	20,48	20,39	20,40	20,44	20,43	20,41	20,45	20,45	20,43	20,49	20,55	20,43	20,39	20,44	20,41	20,42	20,43	20,44	20,46	20,45	20,40	20,41	20,42	20,47	20,40	20,43	20,40	20,37	20,51	20,41	20,43	20,44	20,44	20,47	20,40	20,43	20,45	20,42	20,39	20,36	20,39	20,41	20,38	20,45	20,37	20,34	20,37	20,44	20,42	20,40	20,39	20,42	20,37	20,25	20,24	20,32	20,29	20,33	20,31	20,28	20,37	20,36	20,28	20,28	20,40	20,36	20,35	20,33	20,43	20,33	20,38	20,34	20,42	20,36	20,29	20,28	20,41	20,38	20,37	20,34	20,36	20,38	20,35	20,35	20,31	20,40	20,38	20,35	20,35	20,33	20,39	20,36	20,39	20,40	20,36	20,30	20,25	20,37	20,46	20,35	20,38	20,41	20,34	20,30	20,39	20,39	20,36	20,27	20,36	20,35	20,25	20,27	20,23	20,26	20,42	20,32	20,21	20,26	20,39	20,28	20,21	20,31	20,25	20,32	20,32	20,34	20,38	20,42	20,41	20,34	20,30	20,34	20,37	20,34	20,27	20,28	20,30	20,31	20,32	20,27	20,41	20,30	20,25	20,46	20,44	20,32	20,39	20,41	20,35	20,32	20,30	20,40	20,27	20,34	20,38	20,34	20,40	20,33	20,33	20,32	20,26	20,25	20,33	20,33	20,34	20,34	20,33	20,33	20,30	20,34	20,33	20,29	20,27	20,28	20,36	20,25	20,16	20,29	20,31	20,22	20,36	20,30	20,27	20,28	20,23	20,22	20,30	20,30	20,19	20,14	20,16	20,26	20,24	20,14	20,20	20,24	20,31	20,25	20,32	20,38	20,32	20,33	20,36	
20,35	20,33	20,26	20,32	20,37	20,39	20,35	20,31	20,35	20,31	20,25	20,28	20,32	20,29	20,40	20,42	20,26	20,35	20,40	20,35	20,31	20,29	20,36	20,27	20,34	20,37	20,28	20,24	20,36	20,36	20,35	20,41	20,45	20,32	20,21	20,29	20,38	20,33	20,36	20,43	20,31	20,34	20,39	20,30	20,46	20,50	20,41	20,37	20,42	20,44	20,34	20,24	20,37	20,32	20,34	20,41	20,47	20,41	20,38	20,38	20,42	20,39	20,37	20,35	20,32	20,28	20,37	20,39	20,45	20,33	20,20	20,27	20,38	20,38	20,32	20,37	20,41	20,42	20,45	20,44	20,41	20,38	20,41	20,41	20,43	20,32	20,28	20,33	20,31	20,36	20,44	20,32	20,40	20,34	20,29	20,32	20,38	20,39	20,30	20,35	20,45	20,45	20,44	20,49	20,40	20,29	20,38	20,33	20,36	20,32	20,37	20,41	20,40	20,46	20,54	20,42	20,43	20,42	20,36	20,42	20,45	20,37	20,43	20,48	20,46	20,49	20,46	20,42	20,40	20,44	20,41	20,42	20,44	20,52	20,52	20,41	20,39	20,40	20,33	20,37	20,37	20,45	20,50	20,40	20,43	20,50	20,42	20,45	20,46	20,49	20,46	20,43	20,36	20,39	20,53	20,51	20,51	20,45	20,51	20,53	20,42	20,44	20,49	20,54	20,43	20,39	20,40	20,52	20,51	20,43	20,40	20,39	20,45	20,48	20,52	20,52	20,44	20,40	20,43	20,42	20,44	20,47	20,51	20,54	20,49	20,46	20,45	20,51	20,52	20,46	20,42	20,41	20,38	20,45	20,56	20,57	20,56	20,49	20,59	20,52	20,48	20,46	20,48	20,52	20,51	20,46	20,51	20,51	20,45	20,45	20,59	20,52	20,47	20,50	20,55	20,57	20,57	20,57	20,61	20,61	20,49	20,46	20,56	20,58	20,57	20,55	20,58	20,62	20,67	20,56	20,56	20,62	20,53	20,56	20,53	20,56	20,58	20,53	20,61	20,60	20,58	20,50	20,56	20,65	20,52	20,49	20,60	20,65	20,61	20,67	20,67	20,62	20,65	20,59	20,58	20,61	20,66	20,71	20,63	20,62	20,61	20,64	20,62	20,72	20,74	20,59	20,53	20,51	20,60	20,58	20,69	20,69	20,64	20,76	20,79	20,70	20,72	20,64	20,60	20,71	20,76	20,72	20,65	20,70	20,69	20,65	20,74	20,66	20,66	20,71	20,65	20,60	20,62	20,65	20,68	20,70	20,71	20,71	20,71	20,67	20,71	20,72	20,66	20,69	20,69	20,63	20,72	20,66	20,64	20,72	20,71	20,67	20,64	20,71	20,73	20,66	20,68	20,69	20,75	20,72	20,61	20,74	20,75	20,68	20,67	20,65	20,74	20,78	20,72	20,59	20,60	20,68	20,63	20,65	20,72	20,62	20,76	20,76	20,70	20,67	20,65	20,73	20,67	20,64	20,71	20,72	20,68	20,68	20,70	20,65	20,66	20,83	20,78	20,72	20,63	20,63	20,73	20,80	20,74	20,62	20,63	20,64	20,60	20,67	20,74	20,73	20,70	20,66	20,72	20,73	20,75	20,72	20,70	20,66	20,69	20,67	20,68	20,65	20,70	20,65	20,67	20,62	20,57	20,55	20,61	20,60	20,59	20,70	20,72	20,66	20,59	20,63	20,56	20,56	20,57	20,55	20,66	20,70	20,60	20,61	20,63	20,61	20,54	20,61	20,54	20,53	20,54	20,50	20,47	20,52	20,49	20,49	20,55	20,60	20,51	20,55	20,56	20,51	20,56	20,49	20,52	20,54	20,52	20,49	20,53	20,52	20,55	20,52	20,49	20,52	20,49	20,49	20,50	20,46	20,45	20,45	20,48	20,40	20,38	20,40	20,44	20,42	20,42	20,40	20,47	20,50	20,47	20,55	20,45	20,33	20,41	20,44	20,40	20,42	20,42	20,46	20,53	20,42	20,37	20,42	20,47	20,37	20,35	20,44	20,44	20,48	20,43	20,40	20,42	20,43	20,44	20,45	20,38	20,39	20,36	20,39	20,42	20,45	20,39	20,40	20,40	20,41	20,45	20,40	20,43	20,40	20,38	20,32	20,44	20,44	20,31	20,27	20,36	20,38	20,44	20,38	20,29	20,34	20,36	20,34	20,32	20,31	20,31	20,34	20,28	20,35	20,35	20,32	20,36	20,37	20,36	20,35	20,28	20,34	20,35	20,39	20,39	20,32	20,36	20,38	20,30	20,36	20,33	20,38	20,33	20,39	20,33	20,36	20,35	20,30	20,34	20,37	20,32	20,30	20,35	20,46	20,49	20,45	20,36	20,35	20,38	20,44	20,40	20,33	20,28	20,39	20,38	20,40	20,35	20,28	20,28	20,35	20,29	20,23	20,38	20,37	20,28	20,26	20,32	20,24	20,29	20,38	20,34	20,38	20,38	20,34	20,39	20,36	20,36	20,35	20,31	20,23	20,27	20,35	20,27	20,33	20,31	20,31	20,36	20,36	20,39	20,36	20,31	20,39	20,39	20,31	20,42	20,35	20,40	20,43	20,32	20,35	20,27	20,26	20,29	20,28	20,34	20,41	20,31	20,33	20,35	20,32	20,37	20,35	20,32	20,32	20,37	20,35	20,36	20,28	20,18	20,27	20,29	20,24	20,25	20,33	20,28	20,41	20,21	20,35	20,34	20,27	20,23	20,24	20,32	20,24	20,18	20,20	20,27	20,25	20,14	20,27	20,19	20,26	20,33	20,22	20,28	20,34	20,29	20,33	
20,36	20,38	20,31	20,29	20,37	20,36	20,41	20,40	20,36	20,42	20,31	20,20	20,28	20,36	20,42	20,44	20,32	20,33	20,49	20,43	20,39	20,31	20,38	20,34	20,35	20,40	20,40	20,40	20,41	20,44	20,40	20,39	20,40	20,32	20,33	20,34	20,31	20,31	20,37	20,39	20,32	20,32	20,38	20,29	20,45	20,45	20,37	20,35	20,41	20,49	20,39	20,28	20,28	20,32	20,28	20,33	20,39	20,37	20,35	20,35	20,40	20,30	20,36	20,33	20,20	20,30	20,29	20,43	20,47	20,44	20,32	20,32	20,33	20,28	20,29	20,34	20,42	20,47	20,45	20,42	20,45	20,44	20,38	20,43	20,43	20,39	20,34	20,37	20,31	20,37	20,46	20,38	20,40	20,30	20,37	20,43	20,32	20,34	20,37	20,38	20,43	20,39	20,37	20,39	20,43	20,41	20,44	20,37	20,35	20,37	20,37	20,53	20,37	20,44	20,56	20,47	20,44	20,42	20,44	20,43	20,38	20,45	20,53	20,53	20,43	20,42	20,41	20,38	20,37	20,36	20,41	20,41	20,55	20,52	20,39	20,37	20,43	20,43	20,33	20,37	20,46	20,48	20,44	20,44	20,54	20,51	20,46	20,54	20,47	20,41	20,40	20,34	20,44	20,43	20,48	20,51	20,45	20,46	20,49	20,53	20,43	20,38	20,45	20,46	20,44	20,42	20,48	20,55	20,49	20,42	20,45	20,41	20,41	20,50	20,48	20,41	20,41	20,53	20,50	20,43	20,43	20,46	20,51	20,52	20,46	20,52	20,52	20,46	20,46	20,46	20,41	20,43	20,40	20,51	20,57	20,61	20,62	20,52	20,58	20,56	20,56	20,58	20,50	20,45	20,44	20,46	20,51	20,51	20,53	20,50	20,55	20,58	20,55	20,52	20,46	20,58	20,62	20,60	20,56	20,55	20,60	20,56	20,55	20,52	20,53	20,54	20,61	20,69	20,68	20,55	20,59	20,63	20,57	20,58	20,60	20,54	20,68	20,67	20,68	20,69	20,61	20,59	20,60	20,61	20,55	20,53	20,56	20,63	20,61	20,62	20,70	20,68	20,69	20,67	20,63	20,63	20,70	20,74	20,72	20,63	20,59	20,60	20,67	20,69	20,73	20,67	20,62	20,62	20,66	20,73	20,74	20,63	20,57	20,58	20,67	20,70	20,64	20,64	20,63	20,75	20,75	20,72	20,64	20,75	20,80	20,70	20,72	20,68	20,71	20,72	20,68	20,65	20,66	20,68	20,76	20,74	20,75	20,73	20,71	20,67	20,66	20,70	20,70	20,74	20,66	20,62	20,69	20,68	20,69	20,74	20,76	20,74	20,72	20,70	20,77	20,69	20,69	20,71	20,80	20,73	20,66	20,70	20,76	20,70	20,65	20,69	20,78	20,79	20,74	20,70	20,66	20,67	20,64	20,60	20,69	20,65	20,64	20,75	20,76	20,76	20,68	20,75	20,72	20,73	20,73	20,69	20,62	20,66	20,66	20,68	20,63	20,75	20,71	20,62	20,62	20,60	20,78	20,82	20,78	20,59	20,60	20,65	20,64	20,67	20,75	20,66	20,66	20,72	20,76	20,80	20,70	20,70	20,66	20,64	20,68	20,71	20,70	20,57	20,62	20,67	20,70	20,70	20,67	20,69	20,70	20,63	20,60	20,67	20,71	20,62	20,55	20,58	20,57	20,60	20,63	20,56	20,58	20,71	20,63	20,64	20,65	20,65	20,61	20,62	20,63	20,52	20,47	20,54	20,59	20,48	20,45	20,56	20,54	20,59	20,61	20,57	20,54	20,54	20,54	20,50	20,45	20,46	20,51	20,53	20,50	20,52	20,51	20,49	20,52	20,58	20,51	20,52	20,53	20,45	20,45	20,45	20,51	20,46	20,35	20,43	20,44	20,52	20,46	20,40	20,43	20,53	20,49	20,44	20,42	20,40	20,44	20,46	20,44	20,34	20,36	20,39	20,54	20,47	20,36	20,36	20,43	20,37	20,33	20,44	20,45	20,43	20,38	20,41	20,44	20,40	20,39	20,41	20,38	20,34	20,33	20,37	20,44	20,43	20,40	20,39	20,42	20,39	20,39	20,40	20,39	20,37	20,39	20,37	20,43	20,43	20,44	20,29	20,34	20,35	20,35	20,35	20,34	20,30	20,40	20,41	20,37	20,29	20,31	20,31	20,31	20,32	20,35	20,38	20,33	20,43	20,33	20,34	20,37	20,34	20,38	20,42	20,41	20,38	20,34	20,37	20,32	20,44	20,42	20,34	20,36	20,39	20,39	20,36	20,28	20,22	20,25	20,35	20,45	20,34	20,32	20,33	20,35	20,38	20,33	20,36	20,35	20,39	20,42	20,38	20,30	20,37	20,38	20,36	20,29	20,23	20,30	20,37	20,27	20,24	20,49	20,42	20,30	20,28	20,27	20,24	20,32	20,35	20,39	20,42	20,34	20,33	20,39	20,40	20,34	20,29	20,33	20,25	20,29	20,39	20,32	20,33	20,36	20,35	20,31	20,28	20,34	20,28	20,24	20,32	20,36	20,31	20,41	20,34	20,28	20,36	20,31	20,30	20,26	20,21	20,26	20,22	20,25	20,33	20,32	20,21	20,26	20,25	20,29	20,34	20,34	20,30	20,32	20,30	20,25	20,27	20,26	20,22	20,39	20,26	20,23	20,27	20,29	20,36	20,26	20,25	20,27	20,29	20,27	20,23	20,24	20,18	20,20	20,21	20,33	20,23	20,11	20,22	20,31	20,31	20,25	20,21	20,21	20,26	20,35	20,34	
20,40	20,38	20,33	20,34	20,31	20,31	20,35	20,37	20,41	20,41	20,34	20,18	20,27	20,31	20,40	20,38	20,31	20,37	20,45	20,38	20,35	20,35	20,39	20,42	20,38	20,34	20,40	20,38	20,36	20,42	20,35	20,35	20,31	20,25	20,40	20,47	20,34	20,34	20,39	20,36	20,36	20,39	20,34	20,32	20,51	20,42	20,33	20,36	20,36	20,43	20,37	20,23	20,33	20,31	20,34	20,37	20,40	20,43	20,37	20,36	20,30	20,27	20,31	20,40	20,26	20,23	20,27	20,35	20,44	20,36	20,38	20,41	20,40	20,40	20,41	20,41	20,42	20,51	20,43	20,39	20,41	20,37	20,33	20,33	20,38	20,40	20,40	20,32	20,36	20,39	20,48	20,44	20,36	20,35	20,45	20,47	20,31	20,28	20,38	20,39	20,42	20,36	20,38	20,44	20,35	20,41	20,45	20,40	20,37	20,40	20,46	20,58	20,47	20,42	20,50	20,49	20,43	20,45	20,49	20,43	20,35	20,38	20,44	20,58	20,42	20,45	20,50	20,41	20,36	20,34	20,33	20,41	20,56	20,49	20,42	20,37	20,45	20,50	20,33	20,36	20,48	20,42	20,36	20,43	20,52	20,47	20,41	20,48	20,45	20,45	20,49	20,39	20,42	20,44	20,51	20,50	20,42	20,39	20,39	20,45	20,41	20,42	20,36	20,44	20,42	20,38	20,44	20,55	20,49	20,40	20,39	20,51	20,47	20,53	20,54	20,43	20,39	20,49	20,59	20,49	20,42	20,49	20,48	20,51	20,48	20,54	20,59	20,47	20,34	20,44	20,38	20,44	20,40	20,48	20,53	20,55	20,53	20,55	20,55	20,52	20,55	20,63	20,54	20,39	20,43	20,44	20,47	20,44	20,45	20,51	20,52	20,54	20,54	20,52	20,48	20,49	20,54	20,64	20,58	20,56	20,60	20,61	20,56	20,56	20,47	20,52	20,59	20,66	20,69	20,63	20,60	20,64	20,55	20,53	20,57	20,59	20,65	20,73	20,69	20,71	20,65	20,53	20,62	20,59	20,53	20,58	20,59	20,63	20,63	20,62	20,63	20,70	20,72	20,72	20,70	20,69	20,71	20,71	20,69	20,72	20,60	20,59	20,72	20,75	20,63	20,67	20,68	20,66	20,78	20,76	20,76	20,72	20,57	20,55	20,67	20,67	20,61	20,61	20,61	20,64	20,66	20,76	20,71	20,69	20,79	20,70	20,65	20,66	20,71	20,71	20,68	20,72	20,70	20,70	20,76	20,72	20,76	20,72	20,69	20,70	20,72	20,69	20,66	20,72	20,69	20,60	20,72	20,67	20,71	20,76	20,71	20,68	20,71	20,69	20,74	20,64	20,67	20,80	20,84	20,75	20,67	20,73	20,71	20,69	20,68	20,67	20,69	20,69	20,71	20,81	20,66	20,61	20,60	20,66	20,73	20,76	20,69	20,68	20,70	20,73	20,75	20,76	20,74	20,68	20,75	20,76	20,69	20,66	20,67	20,60	20,55	20,62	20,68	20,65	20,66	20,62	20,69	20,74	20,70	20,72	20,66	20,63	20,64	20,63	20,71	20,69	20,63	20,66	20,67	20,74	20,71	20,64	20,68	20,71	20,69	20,65	20,67	20,63	20,55	20,64	20,73	20,75	20,73	20,68	20,71	20,70	20,58	20,64	20,63	20,66	20,61	20,59	20,65	20,66	20,68	20,58	20,55	20,64	20,61	20,59	20,67	20,60	20,62	20,62	20,64	20,59	20,48	20,50	20,60	20,51	20,49	20,57	20,56	20,51	20,56	20,62	20,55	20,52	20,56	20,52	20,45	20,46	20,46	20,55	20,52	20,42	20,47	20,50	20,46	20,47	20,48	20,50	20,55	20,50	20,52	20,48	20,44	20,54	20,42	20,50	20,53	20,52	20,49	20,43	20,43	20,45	20,43	20,43	20,35	20,33	20,41	20,39	20,42	20,36	20,35	20,36	20,38	20,48	20,46	20,32	20,39	20,41	20,41	20,37	20,48	20,48	20,40	20,36	20,42	20,38	20,34	20,39	20,39	20,35	20,37	20,34	20,39	20,34	20,35	20,44	20,41	20,34	20,32	20,37	20,48	20,40	20,40	20,41	20,45	20,46	20,45	20,41	20,34	20,33	20,31	20,33	20,33	20,27	20,40	20,43	20,34	20,33	20,32	20,29	20,30	20,34	20,36	20,41	20,36	20,39	20,41	20,31	20,33	20,39	20,33	20,34	20,35	20,36	20,33	20,36	20,28	20,42	20,48	20,34	20,28	20,37	20,37	20,34	20,28	20,30	20,32	20,38	20,39	20,31	20,36	20,38	20,30	20,30	20,29	20,29	20,35	20,33	20,33	20,40	20,33	20,34	20,40	20,36	20,26	20,11	20,23	20,36	20,39	20,34	20,32	20,36	20,30	20,34	20,36	20,29	20,34	20,29	20,33	20,51	20,40	20,31	20,36	20,35	20,28	20,29	20,35	20,37	20,29	20,35	20,30	20,24	20,28	20,41	20,29	20,17	20,27	20,36	20,26	20,26	20,34	20,32	20,37	20,26	20,24	20,31	20,33	20,33	20,30	20,30	20,29	20,28	20,25	20,25	20,20	20,24	20,30	20,23	20,22	20,37	20,38	20,32	20,35	20,40	20,23	20,19	20,30	20,27	20,37	20,27	20,23	20,23	20,19	20,28	20,31	20,30	20,26	20,29	20,30	20,30	20,27	20,18	20,20	20,17	20,35	20,32	20,20	20,22	20,35	20,41	20,28	20,24	20,23	20,22	20,31	20,41	
20,30	20,34	20,28	20,33	20,33	20,35	20,31	20,28	20,32	20,41	20,34	20,29	20,24	20,44	20,33	20,30	20,31	20,34	20,34	20,32	20,30	20,37	20,38	20,40	20,42	20,43	20,42	20,32	20,37	20,44	20,37	20,37	20,32	20,27	20,37	20,46	20,40	20,34	20,34	20,36	20,37	20,41	20,40	20,22	20,36	20,39	20,35	20,37	20,40	20,37	20,30	20,30	20,43	20,40	20,40	20,50	20,38	20,38	20,35	20,33	20,34	20,33	20,36	20,38	20,38	20,32	20,28	20,33	20,36	20,46	20,41	20,47	20,47	20,41	20,37	20,42	20,47	20,49	20,39	20,37	20,48	20,37	20,32	20,37	20,41	20,36	20,39	20,34	20,39	20,44	20,41	20,40	20,39	20,39	20,51	20,47	20,36	20,33	20,36	20,35	20,42	20,37	20,39	20,47	20,37	20,42	20,51	20,46	20,42	20,43	20,44	20,44	20,45	20,44	20,42	20,50	20,43	20,44	20,46	20,47	20,40	20,50	20,38	20,42	20,50	20,47	20,49	20,47	20,31	20,33	20,30	20,33	20,45	20,46	20,49	20,49	20,38	20,49	20,44	20,34	20,38	20,44	20,35	20,39	20,38	20,34	20,40	20,50	20,47	20,43	20,49	20,39	20,40	20,44	20,43	20,48	20,40	20,38	20,37	20,43	20,44	20,42	20,42	20,47	20,43	20,37	20,35	20,48	20,47	20,41	20,34	20,41	20,49	20,50	20,52	20,52	20,44	20,44	20,47	20,46	20,45	20,42	20,48	20,43	20,48	20,51	20,48	20,49	20,45	20,49	20,54	20,51	20,44	20,49	20,54	20,54	20,43	20,46	20,50	20,51	20,46	20,53	20,53	20,42	20,45	20,50	20,51	20,43	20,53	20,57	20,59	20,57	20,48	20,49	20,54	20,53	20,56	20,60	20,70	20,59	20,55	20,62	20,64	20,67	20,63	20,66	20,67	20,60	20,68	20,69	20,58	20,62	20,63	20,56	20,60	20,56	20,60	20,56	20,60	20,61	20,58	20,58	20,64	20,65	20,59	20,57	20,59	20,59	20,62	20,58	20,63	20,67	20,69	20,66	20,66	20,70	20,77	20,79	20,65	20,65	20,60	20,60	20,72	20,74	20,73	20,73	20,66	20,63	20,75	20,76	20,81	20,74	20,63	20,65	20,78	20,73	20,59	20,60	20,65	20,64	20,59	20,69	20,73	20,71	20,78	20,73	20,71	20,68	20,78	20,67	20,68	20,74	20,77	20,73	20,72	20,72	20,69	20,77	20,77	20,70	20,84	20,78	20,74	20,72	20,71	20,63	20,66	20,73	20,72	20,72	20,68	20,64	20,71	20,73	20,68	20,67	20,73	20,73	20,77	20,78	20,73	20,77	20,74	20,70	20,74	20,71	20,68	20,75	20,76	20,76	20,72	20,67	20,65	20,68	20,75	20,77	20,76	20,72	20,70	20,70	20,73	20,74	20,70	20,70	20,75	20,73	20,72	20,64	20,64	20,64	20,59	20,65	20,71	20,73	20,69	20,60	20,67	20,72	20,65	20,72	20,75	20,66	20,64	20,74	20,76	20,70	20,69	20,70	20,68	20,75	20,77	20,69	20,67	20,72	20,68	20,65	20,68	20,74	20,64	20,70	20,74	20,72	20,72	20,73	20,66	20,68	20,67	20,62	20,57	20,62	20,62	20,66	20,66	20,63	20,75	20,68	20,61	20,68	20,59	20,59	20,70	20,56	20,55	20,63	20,58	20,53	20,49	20,46	20,58	20,48	20,53	20,57	20,52	20,49	20,48	20,57	20,57	20,49	20,52	20,52	20,46	20,54	20,54	20,48	20,51	20,49	20,48	20,50	20,49	20,44	20,39	20,48	20,56	20,48	20,51	20,47	20,46	20,48	20,54	20,46	20,47	20,55	20,49	20,45	20,50	20,47	20,42	20,38	20,40	20,32	20,44	20,38	20,46	20,44	20,36	20,37	20,35	20,41	20,51	20,42	20,41	20,45	20,44	20,49	20,48	20,47	20,43	20,45	20,42	20,37	20,32	20,40	20,40	20,32	20,40	20,37	20,41	20,39	20,39	20,42	20,40	20,37	20,27	20,26	20,38	20,40	20,37	20,34	20,38	20,33	20,36	20,43	20,39	20,30	20,31	20,31	20,39	20,32	20,36	20,33	20,27	20,33	20,29	20,34	20,33	20,34	20,33	20,34	20,34	20,36	20,45	20,35	20,27	20,34	20,32	20,33	20,30	20,34	20,39	20,35	20,32	20,31	20,40	20,36	20,30	20,32	20,33	20,37	20,36	20,37	20,39	20,39	20,40	20,36	20,39	20,35	20,33	20,34	20,34	20,31	20,41	20,42	20,33	20,40	20,36	20,33	20,30	20,33	20,31	20,17	20,19	20,28	20,32	20,33	20,34	20,42	20,33	20,28	20,40	20,35	20,28	20,27	20,30	20,39	20,36	20,33	20,35	20,29	20,28	20,29	20,32	20,36	20,36	20,35	20,38	20,28	20,31	20,38	20,30	20,30	20,26	20,34	20,34	20,36	20,37	20,31	20,38	20,35	20,30	20,34	20,38	20,38	20,37	20,34	20,31	20,25	20,24	20,22	20,28	20,30	20,36	20,25	20,22	20,31	20,38	20,30	20,31	20,43	20,30	20,24	20,29	20,33	20,29	20,33	20,36	20,25	20,21	20,28	20,29	20,31	20,26	20,28	20,27	20,27	20,35	20,21	20,15	20,17	20,27	20,26	20,18	20,18	20,29	20,35	20,33	20,20	20,18	20,20	20,25	20,30	
20,35	20,36	20,34	20,29	20,26	20,34	20,36	20,30	20,22	20,30	20,26	20,17	20,25	20,41	20,44	20,25	20,22	20,33	20,40	20,39	20,34	20,27	20,31	20,37	20,40	20,42	20,39	20,39	20,42	20,39	20,41	20,37	20,37	20,36	20,41	20,51	20,37	20,31	20,37	20,41	20,40	20,33	20,36	20,33	20,38	20,40	20,38	20,39	20,43	20,41	20,30	20,37	20,41	20,36	20,40	20,44	20,40	20,33	20,37	20,40	20,35	20,33	20,33	20,37	20,38	20,41	20,35	20,38	20,39	20,42	20,40	20,41	20,47	20,38	20,38	20,43	20,48	20,45	20,45	20,45	20,43	20,33	20,31	20,38	20,45	20,39	20,33	20,36	20,36	20,40	20,40	20,42	20,39	20,42	20,47	20,51	20,43	20,31	20,30	20,28	20,32	20,40	20,35	20,38	20,50	20,48	20,50	20,44	20,48	20,43	20,45	20,41	20,40	20,45	20,49	20,46	20,35	20,36	20,40	20,36	20,43	20,46	20,43	20,32	20,44	20,40	20,47	20,42	20,29	20,29	20,32	20,42	20,45	20,45	20,53	20,46	20,34	20,42	20,45	20,44	20,39	20,40	20,39	20,36	20,43	20,37	20,37	20,45	20,46	20,42	20,43	20,35	20,35	20,49	20,51	20,42	20,36	20,35	20,40	20,46	20,44	20,46	20,49	20,46	20,45	20,40	20,36	20,46	20,47	20,43	20,41	20,35	20,40	20,48	20,48	20,44	20,41	20,48	20,46	20,45	20,51	20,44	20,46	20,43	20,45	20,50	20,45	20,48	20,44	20,48	20,53	20,51	20,47	20,50	20,57	20,58	20,48	20,42	20,48	20,48	20,52	20,51	20,53	20,47	20,52	20,50	20,50	20,46	20,54	20,65	20,63	20,58	20,49	20,51	20,55	20,56	20,61	20,55	20,57	20,64	20,55	20,55	20,61	20,65	20,66	20,64	20,66	20,59	20,62	20,65	20,58	20,54	20,54	20,61	20,59	20,60	20,58	20,56	20,53	20,55	20,59	20,59	20,67	20,69	20,65	20,63	20,61	20,62	20,62	20,59	20,63	20,64	20,64	20,64	20,64	20,64	20,64	20,78	20,71	20,64	20,60	20,63	20,63	20,73	20,73	20,73	20,64	20,65	20,76	20,70	20,75	20,77	20,62	20,71	20,80	20,68	20,65	20,64	20,72	20,74	20,69	20,72	20,74	20,74	20,76	20,77	20,79	20,80	20,81	20,73	20,67	20,70	20,69	20,68	20,68	20,66	20,69	20,65	20,73	20,76	20,80	20,77	20,72	20,74	20,77	20,72	20,70	20,73	20,71	20,69	20,69	20,65	20,71	20,74	20,70	20,73	20,80	20,75	20,71	20,63	20,74	20,80	20,75	20,72	20,74	20,74	20,76	20,71	20,76	20,69	20,66	20,68	20,73	20,75	20,72	20,77	20,74	20,70	20,73	20,73	20,71	20,75	20,69	20,66	20,75	20,76	20,69	20,63	20,67	20,67	20,64	20,70	20,68	20,78	20,74	20,63	20,66	20,75	20,69	20,74	20,78	20,74	20,68	20,69	20,77	20,76	20,70	20,74	20,77	20,77	20,81	20,68	20,64	20,64	20,66	20,77	20,74	20,70	20,78	20,77	20,73	20,70	20,77	20,74	20,65	20,72	20,68	20,67	20,68	20,63	20,62	20,70	20,68	20,64	20,78	20,75	20,69	20,71	20,63	20,56	20,63	20,63	20,64	20,63	20,61	20,55	20,54	20,56	20,58	20,52	20,47	20,53	20,52	20,57	20,55	20,62	20,56	20,48	20,54	20,50	20,47	20,52	20,56	20,60	20,64	20,55	20,52	20,50	20,54	20,49	20,48	20,48	20,56	20,52	20,50	20,53	20,48	20,46	20,55	20,49	20,40	20,47	20,53	20,43	20,41	20,50	20,55	20,47	20,40	20,40	20,44	20,38	20,46	20,48	20,36	20,37	20,34	20,35	20,49	20,42	20,51	20,45	20,33	20,46	20,50	20,50	20,46	20,48	20,42	20,34	20,40	20,41	20,38	20,39	20,44	20,43	20,41	20,40	20,36	20,37	20,37	20,41	20,32	20,29	20,33	20,41	20,42	20,32	20,22	20,28	20,32	20,40	20,42	20,35	20,28	20,32	20,40	20,43	20,38	20,38	20,33	20,32	20,37	20,37	20,36	20,34	20,38	20,36	20,37	20,33	20,28	20,33	20,35	20,36	20,28	20,33	20,34	20,34	20,35	20,37	20,38	20,36	20,38	20,27	20,25	20,34	20,29	20,39	20,48	20,47	20,37	20,33	20,43	20,32	20,33	20,34	20,33	20,33	20,34	20,40	20,47	20,44	20,41	20,42	20,39	20,40	20,32	20,25	20,31	20,28	20,34	20,27	20,23	20,26	20,34	20,42	20,40	20,32	20,36	20,27	20,23	20,31	20,36	20,35	20,40	20,30	20,30	20,33	20,35	20,36	20,38	20,31	20,45	20,43	20,36	20,27	20,27	20,31	20,28	20,28	20,25	20,27	20,33	20,33	20,37	20,33	20,38	20,43	20,40	20,41	20,37	20,34	20,33	20,35	20,32	20,26	20,22	20,26	20,35	20,30	20,30	20,30	20,26	20,31	20,34	20,24	20,21	20,37	20,28	20,23	20,35	20,31	20,29	20,38	20,40	20,31	20,25	20,27	20,28	20,26	20,27	20,31	20,32	20,26	20,21	20,25	20,17	20,21	20,22	20,25	20,13	20,14	20,26	20,28	20,31	20,24	20,21	20,20	20,18	20,20	
20,34	20,33	20,23	20,31	20,29	20,32	20,41	20,35	20,24	20,29	20,28	20,25	20,33	20,39	20,38	20,40	20,33	20,30	20,46	20,47	20,34	20,34	20,31	20,28	20,41	20,29	20,36	20,41	20,43	20,39	20,37	20,37	20,37	20,28	20,28	20,39	20,37	20,27	20,37	20,46	20,49	20,35	20,28	20,22	20,38	20,43	20,29	20,30	20,30	20,39	20,36	20,30	20,36	20,35	20,34	20,39	20,34	20,37	20,39	20,38	20,33	20,35	20,43	20,42	20,37	20,37	20,36	20,41	20,38	20,29	20,39	20,35	20,39	20,28	20,31	20,39	20,39	20,44	20,45	20,49	20,41	20,26	20,26	20,42	20,38	20,32	20,30	20,33	20,40	20,47	20,47	20,44	20,47	20,45	20,48	20,54	20,50	20,42	20,35	20,34	20,34	20,30	20,34	20,43	20,51	20,48	20,48	20,41	20,41	20,47	20,42	20,47	20,52	20,49	20,50	20,48	20,32	20,35	20,46	20,37	20,37	20,42	20,46	20,35	20,28	20,43	20,44	20,43	20,36	20,36	20,34	20,44	20,49	20,49	20,51	20,43	20,37	20,33	20,38	20,38	20,45	20,43	20,45	20,46	20,50	20,36	20,43	20,44	20,40	20,49	20,51	20,42	20,35	20,44	20,61	20,48	20,37	20,41	20,42	20,41	20,42	20,43	20,44	20,45	20,43	20,48	20,47	20,45	20,47	20,46	20,43	20,44	20,40	20,47	20,47	20,47	20,51	20,47	20,52	20,50	20,49	20,48	20,45	20,51	20,45	20,45	20,46	20,53	20,44	20,42	20,42	20,48	20,48	20,50	20,54	20,57	20,55	20,50	20,56	20,57	20,54	20,55	20,58	20,56	20,54	20,53	20,47	20,51	20,51	20,66	20,59	20,50	20,53	20,56	20,60	20,61	20,58	20,61	20,60	20,64	20,63	20,54	20,61	20,58	20,50	20,58	20,61	20,64	20,63	20,59	20,56	20,57	20,61	20,53	20,63	20,64	20,66	20,63	20,62	20,58	20,65	20,62	20,73	20,68	20,61	20,58	20,58	20,58	20,73	20,71	20,66	20,66	20,67	20,64	20,66	20,70	20,62	20,70	20,70	20,70	20,67	20,62	20,58	20,70	20,76	20,76	20,66	20,60	20,70	20,79	20,75	20,77	20,73	20,68	20,84	20,77	20,66	20,71	20,79	20,82	20,70	20,67	20,73	20,78	20,76	20,74	20,74	20,80	20,77	20,72	20,76	20,79	20,73	20,70	20,68	20,77	20,77	20,76	20,77	20,75	20,71	20,75	20,70	20,70	20,77	20,77	20,69	20,67	20,70	20,75	20,78	20,73	20,72	20,73	20,73	20,71	20,75	20,78	20,82	20,71	20,72	20,82	20,78	20,71	20,76	20,79	20,74	20,73	20,75	20,72	20,69	20,77	20,69	20,73	20,74	20,76	20,87	20,75	20,70	20,80	20,66	20,69	20,73	20,73	20,72	20,77	20,70	20,66	20,70	20,70	20,68	20,75	20,72	20,76	20,79	20,72	20,76	20,81	20,70	20,73	20,77	20,72	20,69	20,72	20,71	20,73	20,71	20,70	20,77	20,76	20,79	20,75	20,75	20,68	20,65	20,72	20,70	20,68	20,77	20,71	20,66	20,71	20,70	20,68	20,62	20,68	20,59	20,74	20,76	20,71	20,65	20,66	20,68	20,68	20,76	20,74	20,69	20,70	20,61	20,58	20,57	20,65	20,69	20,64	20,59	20,63	20,62	20,58	20,59	20,54	20,52	20,55	20,58	20,64	20,60	20,60	20,60	20,53	20,52	20,49	20,52	20,51	20,51	20,54	20,60	20,58	20,56	20,56	20,52	20,52	20,59	20,56	20,58	20,55	20,52	20,54	20,47	20,40	20,41	20,51	20,53	20,45	20,40	20,35	20,34	20,42	20,50	20,47	20,45	20,42	20,41	20,39	20,38	20,42	20,36	20,38	20,37	20,32	20,37	20,39	20,54	20,44	20,36	20,45	20,38	20,37	20,46	20,45	20,48	20,42	20,38	20,41	20,41	20,36	20,34	20,37	20,37	20,36	20,40	20,40	20,36	20,40	20,41	20,43	20,34	20,38	20,46	20,48	20,39	20,36	20,38	20,38	20,40	20,40	20,33	20,32	20,38	20,42	20,40	20,39	20,42	20,31	20,31	20,34	20,34	20,38	20,40	20,42	20,39	20,40	20,33	20,31	20,37	20,44	20,30	20,27	20,38	20,37	20,31	20,36	20,41	20,42	20,39	20,27	20,25	20,31	20,24	20,29	20,35	20,37	20,32	20,29	20,41	20,37	20,28	20,33	20,34	20,33	20,31	20,32	20,41	20,37	20,39	20,43	20,37	20,39	20,39	20,34	20,34	20,23	20,26	20,32	20,26	20,29	20,32	20,34	20,28	20,31	20,36	20,26	20,25	20,32	20,36	20,39	20,34	20,29	20,27	20,27	20,38	20,35	20,32	20,32	20,34	20,39	20,31	20,31	20,20	20,28	20,38	20,27	20,24	20,32	20,31	20,34	20,36	20,39	20,33	20,36	20,42	20,32	20,31	20,35	20,32	20,31	20,37	20,31	20,27	20,25	20,27	20,19	20,26	20,35	20,30	20,34	20,32	20,26	20,27	20,31	20,22	20,16	20,25	20,21	20,28	20,28	20,31	20,26	20,24	20,30	20,26	20,28	20,25	20,29	20,35	20,30	20,20	20,20	20,19	20,18	20,26	20,20	20,21	20,19	20,18	20,31	20,30	20,22	20,17	20,26	20,21	20,27	
20,28	20,33	20,15	20,21	20,31	20,19	20,32	20,45	20,30	20,27	20,33	20,21	20,29	20,34	20,33	20,33	20,28	20,29	20,37	20,40	20,37	20,30	20,29	20,30	20,40	20,38	20,35	20,43	20,46	20,41	20,35	20,39	20,39	20,33	20,31	20,39	20,46	20,38	20,32	20,45	20,40	20,33	20,30	20,26	20,30	20,43	20,37	20,32	20,31	20,32	20,38	20,40	20,45	20,40	20,32	20,47	20,38	20,43	20,40	20,35	20,29	20,35	20,40	20,39	20,40	20,41	20,40	20,42	20,41	20,34	20,32	20,35	20,33	20,27	20,26	20,39	20,33	20,39	20,51	20,44	20,39	20,26	20,26	20,30	20,34	20,34	20,35	20,36	20,47	20,43	20,47	20,42	20,39	20,44	20,50	20,49	20,43	20,36	20,33	20,40	20,43	20,43	20,38	20,47	20,49	20,42	20,42	20,38	20,36	20,42	20,41	20,42	20,50	20,50	20,50	20,41	20,33	20,41	20,49	20,39	20,39	20,48	20,49	20,45	20,41	20,40	20,42	20,34	20,37	20,41	20,32	20,42	20,44	20,48	20,48	20,41	20,41	20,42	20,39	20,38	20,47	20,54	20,47	20,48	20,50	20,43	20,42	20,41	20,43	20,47	20,51	20,40	20,37	20,48	20,54	20,48	20,34	20,38	20,45	20,38	20,40	20,45	20,39	20,47	20,49	20,48	20,55	20,47	20,49	20,50	20,42	20,52	20,52	20,45	20,39	20,52	20,55	20,50	20,54	20,49	20,52	20,54	20,45	20,53	20,51	20,52	20,50	20,51	20,48	20,43	20,43	20,50	20,51	20,54	20,49	20,53	20,45	20,49	20,60	20,65	20,61	20,60	20,54	20,56	20,52	20,52	20,50	20,51	20,52	20,55	20,54	20,54	20,58	20,54	20,61	20,59	20,60	20,66	20,67	20,68	20,67	20,64	20,67	20,61	20,52	20,54	20,55	20,65	20,72	20,57	20,53	20,51	20,55	20,55	20,61	20,70	20,71	20,62	20,60	20,57	20,60	20,60	20,68	20,71	20,64	20,61	20,65	20,59	20,67	20,76	20,71	20,70	20,76	20,69	20,65	20,73	20,73	20,75	20,70	20,71	20,71	20,68	20,66	20,71	20,74	20,70	20,64	20,63	20,71	20,74	20,77	20,69	20,70	20,70	20,81	20,85	20,75	20,75	20,82	20,81	20,74	20,74	20,74	20,82	20,84	20,74	20,74	20,78	20,82	20,76	20,74	20,75	20,75	20,68	20,68	20,81	20,87	20,83	20,83	20,75	20,71	20,71	20,77	20,80	20,77	20,76	20,68	20,68	20,74	20,74	20,79	20,68	20,71	20,69	20,71	20,73	20,76	20,79	20,85	20,84	20,80	20,84	20,70	20,66	20,71	20,84	20,83	20,73	20,74	20,76	20,74	20,81	20,77	20,74	20,72	20,72	20,80	20,82	20,71	20,82	20,80	20,71	20,73	20,84	20,84	20,80	20,75	20,71	20,75	20,72	20,69	20,75	20,77	20,76	20,79	20,74	20,81	20,88	20,78	20,74	20,73	20,74	20,66	20,74	20,79	20,70	20,69	20,76	20,72	20,76	20,80	20,76	20,80	20,78	20,71	20,69	20,64	20,62	20,68	20,70	20,66	20,66	20,76	20,68	20,68	20,64	20,63	20,71	20,79	20,73	20,79	20,74	20,68	20,63	20,71	20,74	20,68	20,75	20,67	20,67	20,69	20,70	20,74	20,62	20,56	20,62	20,62	20,64	20,65	20,60	20,59	20,56	20,61	20,63	20,57	20,63	20,67	20,63	20,58	20,48	20,53	20,52	20,54	20,51	20,50	20,56	20,64	20,60	20,54	20,47	20,48	20,54	20,54	20,49	20,50	20,55	20,48	20,40	20,37	20,51	20,56	20,47	20,45	20,37	20,38	20,42	20,45	20,48	20,42	20,41	20,40	20,38	20,44	20,48	20,43	20,35	20,39	20,37	20,37	20,43	20,50	20,49	20,44	20,46	20,46	20,42	20,39	20,40	20,38	20,45	20,38	20,39	20,39	20,36	20,41	20,37	20,35	20,39	20,44	20,40	20,42	20,34	20,37	20,40	20,41	20,37	20,40	20,44	20,48	20,41	20,27	20,26	20,37	20,38	20,39	20,32	20,41	20,39	20,37	20,35	20,41	20,38	20,40	20,41	20,41	20,35	20,30	20,34	20,33	20,41	20,40	20,41	20,37	20,39	20,35	20,36	20,35	20,36	20,40	20,39	20,40	20,40	20,36	20,37	20,36	20,31	20,29	20,31	20,29	20,33	20,38	20,32	20,28	20,34	20,29	20,34	20,36	20,32	20,37	20,33	20,34	20,30	20,33	20,42	20,37	20,38	20,39	20,31	20,38	20,27	20,29	20,29	20,32	20,29	20,24	20,26	20,28	20,30	20,35	20,30	20,34	20,31	20,27	20,30	20,28	20,17	20,23	20,29	20,29	20,30	20,24	20,34	20,34	20,31	20,28	20,36	20,34	20,35	20,33	20,33	20,28	20,29	20,31	20,33	20,43	20,38	20,36	20,34	20,36	20,35	20,26	20,26	20,29	20,34	20,41	20,40	20,27	20,22	20,19	20,29	20,29	20,33	20,34	20,33	20,31	20,27	20,33	20,40	20,28	20,22	20,33	20,30	20,30	20,40	20,28	20,24	20,25	20,31	20,30	20,30	20,26	20,25	20,33	20,28	20,24	20,15	20,22	20,28	20,26	20,22	20,21	20,29	20,17	20,30	20,31	20,31	20,25	20,22	20,29	20,26	
20,32	20,36	20,27	20,28	20,27	20,26	20,30	20,38	20,38	20,30	20,34	20,27	20,21	20,36	20,38	20,36	20,37	20,33	20,39	20,43	20,33	20,25	20,34	20,32	20,34	20,40	20,37	20,44	20,47	20,35	20,33	20,36	20,35	20,31	20,22	20,29	20,41	20,38	20,29	20,39	20,43	20,36	20,34	20,25	20,32	20,49	20,47	20,43	20,46	20,39	20,29	20,45	20,50	20,41	20,30	20,33	20,35	20,40	20,39	20,36	20,31	20,41	20,35	20,33	20,32	20,45	20,47	20,37	20,36	20,34	20,31	20,32	20,34	20,40	20,37	20,46	20,38	20,42	20,51	20,43	20,36	20,35	20,35	20,40	20,41	20,43	20,39	20,32	20,42	20,41	20,37	20,33	20,32	20,40	20,46	20,44	20,41	20,37	20,33	20,43	20,44	20,49	20,46	20,44	20,48	20,45	20,49	20,38	20,34	20,41	20,40	20,41	20,44	20,45	20,40	20,43	20,39	20,43	20,48	20,45	20,50	20,46	20,46	20,51	20,46	20,43	20,40	20,41	20,40	20,45	20,43	20,42	20,45	20,37	20,42	20,39	20,36	20,45	20,41	20,43	20,47	20,53	20,45	20,35	20,46	20,41	20,45	20,46	20,32	20,39	20,44	20,39	20,42	20,43	20,49	20,50	20,44	20,34	20,39	20,38	20,46	20,42	20,43	20,45	20,44	20,51	20,49	20,53	20,55	20,46	20,42	20,44	20,48	20,44	20,47	20,46	20,43	20,53	20,62	20,46	20,46	20,47	20,46	20,54	20,60	20,52	20,48	20,51	20,45	20,50	20,46	20,47	20,54	20,53	20,59	20,52	20,46	20,50	20,55	20,57	20,59	20,51	20,56	20,53	20,61	20,66	20,48	20,44	20,56	20,58	20,59	20,55	20,53	20,55	20,59	20,60	20,66	20,67	20,71	20,69	20,65	20,67	20,69	20,60	20,53	20,61	20,63	20,58	20,74	20,63	20,50	20,52	20,54	20,56	20,66	20,68	20,68	20,66	20,63	20,59	20,59	20,65	20,71	20,73	20,69	20,63	20,60	20,63	20,65	20,73	20,72	20,66	20,74	20,74	20,60	20,69	20,70	20,72	20,70	20,72	20,67	20,69	20,72	20,73	20,75	20,71	20,63	20,69	20,75	20,75	20,76	20,71	20,69	20,65	20,73	20,79	20,70	20,73	20,81	20,78	20,72	20,73	20,76	20,87	20,85	20,77	20,75	20,76	20,82	20,78	20,73	20,73	20,71	20,65	20,75	20,77	20,78	20,87	20,84	20,80	20,79	20,75	20,73	20,79	20,81	20,75	20,74	20,67	20,73	20,78	20,81	20,75	20,75	20,78	20,72	20,66	20,77	20,79	20,82	20,86	20,83	20,85	20,80	20,69	20,77	20,83	20,85	20,80	20,73	20,76	20,81	20,81	20,82	20,86	20,87	20,83	20,85	20,88	20,78	20,75	20,80	20,79	20,75	20,77	20,82	20,84	20,81	20,80	20,83	20,80	20,75	20,77	20,83	20,82	20,74	20,78	20,82	20,83	20,83	20,84	20,82	20,79	20,75	20,83	20,89	20,82	20,76	20,77	20,75	20,84	20,83	20,79	20,81	20,76	20,73	20,74	20,73	20,68	20,70	20,71	20,69	20,73	20,68	20,68	20,75	20,74	20,66	20,74	20,75	20,75	20,75	20,77	20,67	20,71	20,73	20,73	20,71	20,78	20,73	20,71	20,73	20,70	20,74	20,68	20,65	20,64	20,69	20,66	20,64	20,60	20,59	20,60	20,63	20,66	20,59	20,63	20,66	20,59	20,61	20,58	20,61	20,58	20,59	20,58	20,52	20,55	20,62	20,61	20,58	20,55	20,44	20,44	20,49	20,55	20,54	20,56	20,50	20,39	20,44	20,48	20,50	20,42	20,38	20,45	20,43	20,45	20,52	20,54	20,41	20,43	20,48	20,41	20,49	20,52	20,43	20,40	20,45	20,44	20,43	20,39	20,51	20,45	20,51	20,46	20,48	20,53	20,42	20,39	20,40	20,44	20,39	20,32	20,29	20,34	20,39	20,34	20,37	20,43	20,47	20,40	20,37	20,40	20,37	20,39	20,44	20,45	20,42	20,43	20,39	20,36	20,33	20,27	20,34	20,34	20,42	20,37	20,40	20,41	20,29	20,27	20,32	20,37	20,33	20,36	20,39	20,35	20,26	20,30	20,25	20,35	20,31	20,35	20,34	20,31	20,35	20,36	20,37	20,31	20,36	20,30	20,35	20,35	20,26	20,34	20,40	20,36	20,32	20,37	20,35	20,37	20,40	20,35	20,27	20,30	20,29	20,37	20,40	20,30	20,26	20,33	20,34	20,37	20,36	20,33	20,31	20,36	20,39	20,33	20,35	20,33	20,35	20,30	20,31	20,34	20,22	20,31	20,32	20,34	20,32	20,31	20,30	20,20	20,29	20,35	20,39	20,29	20,33	20,40	20,30	20,20	20,22	20,31	20,30	20,25	20,26	20,41	20,50	20,39	20,33	20,41	20,39	20,31	20,38	20,33	20,42	20,37	20,33	20,36	20,45	20,34	20,34	20,30	20,23	20,40	20,39	20,35	20,29	20,23	20,23	20,31	20,27	20,21	20,32	20,30	20,30	20,26	20,24	20,34	20,33	20,23	20,26	20,27	20,36	20,36	20,29	20,21	20,16	20,20	20,18	20,33	20,32	20,36	20,36	20,30	20,27	20,22	20,22	20,28	20,29	20,25	20,25	20,32	20,27	20,30	20,39	20,28	20,32	20,27	20,21	20,28	
20,23	20,32	20,25	20,24	20,29	20,23	20,29	20,31	20,33	20,36	20,31	20,29	20,31	20,30	20,33	20,32	20,39	20,43	20,37	20,47	20,43	20,32	20,44	20,34	20,25	20,38	20,33	20,43	20,44	20,30	20,27	20,30	20,24	20,30	20,30	20,28	20,33	20,33	20,22	20,24	20,32	20,29	20,40	20,38	20,31	20,38	20,38	20,37	20,41	20,45	20,39	20,34	20,45	20,50	20,32	20,23	20,25	20,31	20,37	20,42	20,37	20,43	20,38	20,29	20,23	20,29	20,39	20,35	20,36	20,31	20,36	20,33	20,39	20,40	20,44	20,37	20,41	20,41	20,45	20,41	20,32	20,33	20,42	20,42	20,45	20,43	20,44	20,35	20,32	20,48	20,36	20,37	20,37	20,41	20,42	20,47	20,44	20,39	20,39	20,40	20,44	20,45	20,47	20,46	20,42	20,46	20,47	20,43	20,42	20,44	20,54	20,46	20,46	20,47	20,44	20,39	20,43	20,39	20,38	20,44	20,41	20,46	20,43	20,45	20,36	20,45	20,41	20,43	20,39	20,35	20,38	20,49	20,49	20,41	20,42	20,41	20,32	20,35	20,45	20,40	20,43	20,45	20,45	20,39	20,42	20,40	20,35	20,44	20,38	20,48	20,54	20,46	20,43	20,44	20,48	20,50	20,44	20,40	20,40	20,40	20,43	20,41	20,41	20,42	20,38	20,42	20,45	20,49	20,49	20,44	20,45	20,39	20,40	20,51	20,51	20,46	20,43	20,57	20,59	20,48	20,44	20,42	20,36	20,46	20,48	20,45	20,42	20,50	20,45	20,45	20,38	20,41	20,45	20,49	20,54	20,55	20,47	20,53	20,59	20,55	20,57	20,59	20,61	20,58	20,57	20,65	20,55	20,53	20,55	20,58	20,58	20,58	20,58	20,59	20,59	20,56	20,62	20,69	20,65	20,57	20,62	20,69	20,61	20,59	20,52	20,58	20,65	20,57	20,72	20,67	20,59	20,56	20,63	20,63	20,65	20,70	20,71	20,70	20,67	20,63	20,61	20,64	20,75	20,69	20,60	20,65	20,60	20,65	20,69	20,75	20,79	20,71	20,72	20,75	20,66	20,66	20,65	20,69	20,73	20,72	20,66	20,72	20,75	20,77	20,75	20,72	20,68	20,71	20,80	20,77	20,79	20,72	20,72	20,74	20,80	20,74	20,75	20,77	20,79	20,83	20,77	20,78	20,82	20,85	20,84	20,77	20,75	20,72	20,83	20,79	20,76	20,78	20,83	20,69	20,69	20,78	20,81	20,82	20,85	20,86	20,83	20,79	20,80	20,81	20,81	20,77	20,77	20,76	20,80	20,82	20,85	20,80	20,81	20,81	20,80	20,79	20,80	20,82	20,79	20,85	20,89	20,87	20,76	20,76	20,81	20,81	20,79	20,84	20,85	20,82	20,81	20,77	20,80	20,85	20,91	20,89	20,88	20,85	20,80	20,73	20,77	20,85	20,83	20,85	20,81	20,80	20,82	20,79	20,76	20,80	20,79	20,80	20,77	20,82	20,78	20,74	20,87	20,80	20,80	20,80	20,81	20,88	20,86	20,87	20,93	20,84	20,79	20,78	20,78	20,93	20,93	20,74	20,82	20,75	20,76	20,74	20,79	20,77	20,73	20,79	20,82	20,82	20,76	20,71	20,81	20,80	20,71	20,73	20,75	20,68	20,66	20,71	20,76	20,74	20,80	20,73	20,80	20,79	20,73	20,73	20,69	20,69	20,77	20,80	20,77	20,78	20,71	20,71	20,71	20,67	20,63	20,67	20,75	20,72	20,64	20,68	20,70	20,67	20,69	20,70	20,67	20,74	20,73	20,71	20,65	20,68	20,61	20,66	20,61	20,55	20,57	20,58	20,50	20,55	20,57	20,51	20,51	20,44	20,39	20,48	20,42	20,44	20,34	20,41	20,42	20,43	20,52	20,49	20,45	20,37	20,47	20,42	20,42	20,43	20,40	20,36	20,43	20,42	20,41	20,31	20,40	20,43	20,41	20,50	20,41	20,45	20,45	20,48	20,51	20,42	20,41	20,40	20,29	20,33	20,37	20,35	20,28	20,33	20,39	20,39	20,36	20,49	20,43	20,38	20,35	20,37	20,45	20,41	20,26	20,36	20,35	20,32	20,33	20,34	20,31	20,34	20,34	20,29	20,32	20,39	20,31	20,39	20,37	20,29	20,33	20,34	20,34	20,32	20,31	20,36	20,32	20,37	20,37	20,32	20,31	20,36	20,34	20,41	20,35	20,31	20,29	20,40	20,36	20,39	20,34	20,32	20,33	20,37	20,31	20,31	20,31	20,26	20,27	20,28	20,30	20,27	20,35	20,34	20,27	20,30	20,33	20,29	20,34	20,33	20,32	20,32	20,39	20,33	20,29	20,26	20,34	20,34	20,31	20,30	20,27	20,32	20,28	20,35	20,34	20,20	20,24	20,25	20,23	20,40	20,43	20,36	20,34	20,32	20,33	20,27	20,22	20,22	20,30	20,27	20,23	20,31	20,42	20,42	20,41	20,43	20,43	20,38	20,40	20,33	20,40	20,34	20,25	20,29	20,35	20,37	20,36	20,34	20,29	20,35	20,39	20,29	20,28	20,35	20,32	20,28	20,26	20,24	20,26	20,27	20,36	20,33	20,27	20,35	20,30	20,22	20,22	20,17	20,19	20,25	20,25	20,30	20,17	20,14	20,21	20,30	20,37	20,38	20,27	20,23	20,29	20,28	20,28	20,34	20,36	20,31	20,31	20,36	20,32	20,25	20,33	20,24	20,25	20,33	20,26	20,25	
20,20	20,25	20,16	20,29	20,44	20,37	20,24	20,31	20,34	20,36	20,32	20,22	20,22	20,32	20,39	20,46	20,44	20,42	20,43	20,44	20,43	20,41	20,45	20,39	20,27	20,33	20,30	20,43	20,46	20,31	20,34	20,35	20,25	20,23	20,37	20,39	20,33	20,27	20,28	20,30	20,34	20,33	20,39	20,32	20,31	20,38	20,41	20,35	20,39	20,49	20,38	20,33	20,36	20,48	20,36	20,27	20,36	20,36	20,37	20,37	20,34	20,35	20,35	20,30	20,26	20,28	20,34	20,42	20,43	20,37	20,35	20,34	20,33	20,34	20,39	20,28	20,40	20,40	20,38	20,37	20,27	20,28	20,34	20,41	20,42	20,36	20,37	20,42	20,41	20,50	20,45	20,37	20,43	20,45	20,40	20,41	20,43	20,34	20,38	20,40	20,44	20,46	20,43	20,40	20,40	20,38	20,39	20,40	20,46	20,44	20,52	20,51	20,38	20,49	20,59	20,45	20,36	20,35	20,36	20,36	20,41	20,50	20,46	20,45	20,43	20,45	20,43	20,34	20,36	20,36	20,41	20,45	20,48	20,44	20,44	20,42	20,36	20,33	20,37	20,45	20,41	20,44	20,39	20,45	20,49	20,43	20,38	20,38	20,39	20,51	20,53	20,42	20,44	20,47	20,50	20,46	20,40	20,38	20,46	20,48	20,44	20,38	20,40	20,46	20,48	20,42	20,43	20,45	20,47	20,47	20,47	20,50	20,38	20,47	20,54	20,53	20,45	20,46	20,45	20,42	20,44	20,35	20,38	20,37	20,50	20,45	20,44	20,49	20,53	20,49	20,36	20,43	20,47	20,52	20,58	20,56	20,50	20,45	20,57	20,59	20,60	20,68	20,69	20,59	20,52	20,58	20,56	20,59	20,61	20,63	20,58	20,61	20,55	20,56	20,63	20,58	20,58	20,65	20,64	20,59	20,62	20,67	20,68	20,62	20,57	20,60	20,64	20,67	20,68	20,64	20,59	20,63	20,69	20,71	20,61	20,69	20,68	20,59	20,67	20,71	20,68	20,65	20,72	20,64	20,59	20,65	20,65	20,67	20,68	20,68	20,79	20,70	20,74	20,74	20,72	20,73	20,70	20,78	20,74	20,73	20,74	20,73	20,78	20,80	20,84	20,69	20,63	20,64	20,74	20,85	20,78	20,77	20,78	20,88	20,87	20,80	20,74	20,80	20,79	20,82	20,89	20,86	20,89	20,92	20,88	20,85	20,82	20,78	20,90	20,87	20,89	20,88	20,92	20,81	20,72	20,80	20,81	20,88	20,84	20,83	20,86	20,84	20,84	20,86	20,94	20,90	20,86	20,88	20,89	20,86	20,88	20,89	20,79	20,82	20,82	20,90	20,90	20,89	20,88	20,83	20,87	20,90	20,82	20,81	20,87	20,86	20,91	20,84	20,89	20,90	20,85	20,79	20,77	20,82	20,85	20,97	20,92	20,82	20,83	20,81	20,79	20,88	20,91	20,99	20,90	20,87	20,88	20,82	20,78	20,81	20,71	20,84	20,84	20,85	20,80	20,76	20,85	20,84	20,84	20,88	20,86	20,90	20,87	20,91	20,91	20,87	20,84	20,80	20,81	20,93	20,97	20,83	20,84	20,93	20,88	20,81	20,86	20,81	20,79	20,84	20,86	20,86	20,83	20,84	20,81	20,74	20,72	20,78	20,76	20,75	20,72	20,77	20,80	20,76	20,75	20,76	20,79	20,87	20,75	20,77	20,78	20,82	20,94	20,94	20,86	20,87	20,87	20,85	20,88	20,85	20,76	20,72	20,86	20,88	20,83	20,78	20,80	20,85	20,86	20,80	20,72	20,73	20,81	20,78	20,76	20,79	20,73	20,68	20,71	20,65	20,63	20,64	20,54	20,56	20,61	20,47	20,52	20,51	20,39	20,48	20,41	20,37	20,41	20,42	20,46	20,43	20,40	20,45	20,51	20,45	20,40	20,47	20,42	20,42	20,45	20,44	20,34	20,40	20,41	20,37	20,40	20,36	20,40	20,38	20,37	20,44	20,44	20,46	20,46	20,47	20,48	20,40	20,37	20,29	20,38	20,37	20,28	20,24	20,31	20,41	20,43	20,40	20,39	20,41	20,36	20,34	20,43	20,42	20,29	20,31	20,38	20,33	20,38	20,40	20,39	20,26	20,30	20,37	20,32	20,40	20,42	20,38	20,35	20,32	20,31	20,34	20,39	20,33	20,36	20,32	20,30	20,34	20,40	20,32	20,31	20,40	20,35	20,37	20,45	20,39	20,28	20,35	20,44	20,39	20,33	20,34	20,36	20,38	20,37	20,32	20,35	20,31	20,26	20,26	20,34	20,28	20,20	20,34	20,30	20,26	20,34	20,29	20,28	20,32	20,36	20,32	20,33	20,35	20,32	20,26	20,31	20,41	20,35	20,28	20,30	20,30	20,33	20,37	20,40	20,20	20,14	20,32	20,28	20,35	20,43	20,29	20,29	20,33	20,27	20,34	20,29	20,30	20,34	20,35	20,22	20,25	20,41	20,45	20,41	20,37	20,39	20,35	20,32	20,27	20,37	20,37	20,30	20,29	20,33	20,33	20,34	20,33	20,28	20,30	20,35	20,35	20,32	20,36	20,32	20,29	20,33	20,29	20,23	20,26	20,32	20,38	20,30	20,28	20,26	20,24	20,23	20,20	20,27	20,26	20,30	20,29	20,25	20,22	20,26	20,28	20,32	20,31	20,28	20,21	20,29	20,27	20,29	20,34	20,28	20,26	20,32	20,26	20,30	20,23	20,19	20,27	20,32	20,34	20,28	20,25	
20,26	20,23	20,16	20,26	20,50	20,43	20,24	20,33	20,41	20,34	20,40	20,28	20,26	20,31	20,37	20,45	20,37	20,29	20,29	20,34	20,36	20,41	20,49	20,35	20,33	20,34	20,27	20,35	20,41	20,33	20,36	20,36	20,23	20,17	20,29	20,36	20,30	20,27	20,32	20,39	20,37	20,38	20,36	20,31	20,37	20,36	20,36	20,35	20,38	20,39	20,25	20,29	20,31	20,34	20,32	20,23	20,30	20,47	20,35	20,27	20,33	20,35	20,37	20,36	20,35	20,33	20,43	20,46	20,42	20,35	20,29	20,37	20,33	20,37	20,40	20,39	20,32	20,42	20,41	20,44	20,40	20,31	20,30	20,34	20,37	20,39	20,31	20,29	20,38	20,42	20,42	20,32	20,37	20,43	20,33	20,40	20,41	20,37	20,34	20,40	20,43	20,43	20,38	20,36	20,35	20,33	20,36	20,39	20,44	20,40	20,44	20,48	20,45	20,41	20,42	20,48	20,37	20,37	20,42	20,40	20,39	20,49	20,45	20,45	20,43	20,46	20,39	20,37	20,41	20,46	20,42	20,45	20,50	20,48	20,46	20,40	20,33	20,37	20,39	20,43	20,41	20,49	20,42	20,36	20,51	20,52	20,43	20,40	20,42	20,45	20,51	20,33	20,38	20,43	20,47	20,55	20,44	20,37	20,46	20,47	20,50	20,41	20,36	20,47	20,43	20,42	20,46	20,43	20,45	20,44	20,43	20,51	20,54	20,43	20,52	20,51	20,45	20,46	20,41	20,36	20,38	20,37	20,39	20,44	20,51	20,50	20,48	20,45	20,42	20,51	20,42	20,47	20,53	20,52	20,57	20,55	20,43	20,46	20,52	20,58	20,60	20,63	20,57	20,61	20,57	20,53	20,57	20,55	20,62	20,61	20,67	20,62	20,55	20,57	20,62	20,60	20,62	20,56	20,62	20,67	20,60	20,61	20,70	20,60	20,60	20,69	20,66	20,67	20,74	20,70	20,67	20,72	20,65	20,66	20,64	20,73	20,74	20,65	20,69	20,76	20,77	20,72	20,69	20,59	20,58	20,70	20,67	20,72	20,75	20,74	20,71	20,72	20,77	20,77	20,69	20,77	20,82	20,87	20,83	20,91	20,81	20,82	20,88	20,86	20,85	20,84	20,80	20,77	20,79	20,83	20,85	20,81	20,82	20,85	20,87	20,83	20,79	20,83	20,83	20,80	20,85	20,95	20,93	20,99	20,97	20,90	20,88	20,89	20,93	20,92	20,90	20,93	20,91	20,80	20,85	20,92	20,91	20,92	20,92	20,86	20,89	20,89	20,82	20,89	20,98	21,00	20,91	20,93	20,95	20,89	20,96	20,87	20,90	20,87	20,88	20,96	21,06	20,96	21,00	20,90	20,86	20,95	20,97	20,96	20,94	21,05	21,04	21,13	21,05	21,04	20,97	20,95	20,93	20,98	20,96	20,99	21,03	21,00	20,92	20,95	20,92	21,01	21,05	20,96	20,98	21,07	21,02	20,91	20,92	20,99	20,85	20,92	21,03	20,96	20,85	20,87	20,97	20,96	20,93	20,92	20,93	20,94	20,89	20,95	20,98	20,93	20,93	20,93	20,90	20,93	20,97	20,91	20,88	20,93	20,96	20,92	20,93	20,89	20,88	20,94	20,88	20,88	20,92	20,92	20,96	20,80	20,80	20,88	20,90	20,89	20,84	20,90	20,87	20,84	20,90	20,91	20,92	20,94	20,85	20,89	20,90	20,91	21,08	21,05	20,92	20,96	21,00	20,93	20,99	20,92	20,90	20,89	20,92	20,99	20,88	20,85	20,84	20,94	20,92	20,93	20,83	20,81	20,92	20,94	20,89	20,89	20,80	20,81	20,80	20,77	20,71	20,66	20,69	20,62	20,64	20,55	20,56	20,45	20,38	20,46	20,49	20,43	20,45	20,50	20,53	20,44	20,40	20,34	20,45	20,44	20,43	20,43	20,44	20,44	20,49	20,44	20,44	20,43	20,45	20,35	20,44	20,44	20,37	20,42	20,44	20,43	20,38	20,35	20,41	20,42	20,44	20,40	20,39	20,40	20,39	20,36	20,32	20,31	20,32	20,39	20,37	20,35	20,39	20,40	20,37	20,34	20,38	20,42	20,41	20,28	20,31	20,31	20,39	20,46	20,32	20,30	20,23	20,32	20,44	20,39	20,37	20,33	20,26	20,15	20,26	20,37	20,39	20,40	20,34	20,34	20,33	20,40	20,36	20,41	20,32	20,38	20,34	20,29	20,38	20,42	20,37	20,34	20,32	20,30	20,36	20,43	20,42	20,39	20,39	20,39	20,35	20,36	20,38	20,34	20,30	20,29	20,21	20,28	20,40	20,28	20,36	20,38	20,35	20,38	20,44	20,36	20,31	20,26	20,31	20,30	20,32	20,26	20,30	20,33	20,26	20,27	20,33	20,41	20,39	20,24	20,12	20,34	20,31	20,24	20,29	20,21	20,24	20,30	20,27	20,31	20,31	20,37	20,33	20,29	20,29	20,28	20,35	20,42	20,36	20,32	20,37	20,26	20,22	20,29	20,37	20,34	20,27	20,25	20,29	20,34	20,32	20,27	20,25	20,33	20,34	20,35	20,31	20,27	20,29	20,20	20,26	20,30	20,18	20,19	20,27	20,33	20,24	20,27	20,18	20,19	20,22	20,23	20,27	20,33	20,35	20,23	20,34	20,25	20,22	20,21	20,26	20,35	20,21	20,17	20,27	20,24	20,23	20,24	20,23	20,23	20,22	20,25	20,29	20,33	20,22	20,29	20,35	20,39	20,24	20,23	
20,30	20,27	20,29	20,33	20,37	20,34	20,25	20,27	20,29	20,28	20,30	20,30	20,32	20,34	20,33	20,33	20,27	20,22	20,27	20,34	20,37	20,43	20,45	20,44	20,42	20,36	20,33	20,35	20,47	20,39	20,30	20,34	20,33	20,24	20,34	20,38	20,36	20,31	20,36	20,38	20,36	20,39	20,33	20,30	20,35	20,36	20,32	20,40	20,38	20,37	20,27	20,33	20,51	20,42	20,32	20,29	20,33	20,35	20,31	20,34	20,41	20,36	20,39	20,35	20,37	20,36	20,40	20,42	20,41	20,37	20,35	20,45	20,39	20,31	20,33	20,35	20,35	20,42	20,43	20,38	20,44	20,36	20,30	20,34	20,35	20,38	20,39	20,30	20,33	20,34	20,45	20,39	20,40	20,31	20,34	20,33	20,46	20,41	20,31	20,36	20,36	20,42	20,45	20,46	20,41	20,35	20,36	20,45	20,45	20,42	20,35	20,43	20,53	20,50	20,39	20,42	20,43	20,37	20,45	20,38	20,38	20,40	20,48	20,45	20,46	20,42	20,38	20,41	20,46	20,50	20,43	20,41	20,53	20,47	20,42	20,38	20,35	20,43	20,50	20,50	20,42	20,42	20,46	20,39	20,45	20,47	20,38	20,39	20,42	20,43	20,42	20,37	20,36	20,39	20,38	20,49	20,42	20,33	20,39	20,47	20,38	20,38	20,35	20,48	20,47	20,36	20,39	20,44	20,49	20,42	20,39	20,49	20,51	20,44	20,50	20,48	20,42	20,56	20,47	20,43	20,47	20,41	20,46	20,44	20,49	20,49	20,45	20,52	20,49	20,48	20,45	20,45	20,45	20,54	20,66	20,60	20,46	20,44	20,56	20,54	20,57	20,58	20,56	20,54	20,60	20,50	20,51	20,60	20,62	20,63	20,69	20,67	20,62	20,69	20,70	20,70	20,74	20,71	20,68	20,79	20,71	20,59	20,65	20,72	20,70	20,75	20,74	20,76	20,87	20,83	20,74	20,76	20,69	20,71	20,74	20,81	20,88	20,77	20,76	20,83	20,78	20,77	20,81	20,76	20,76	20,73	20,72	20,79	20,85	20,81	20,79	20,75	20,83	20,86	20,87	20,85	20,88	20,96	20,93	20,94	20,89	20,82	20,94	20,99	20,91	20,87	20,86	20,86	20,90	20,97	20,96	20,98	20,92	20,96	21,01	20,91	20,93	20,98	20,97	20,91	20,94	21,05	21,06	20,99	21,05	20,98	20,94	21,02	20,99	21,01	21,03	21,03	21,03	20,95	21,02	21,02	21,00	20,99	20,99	21,04	21,03	21,03	20,98	21,02	21,07	21,07	21,05	21,00	21,01	21,01	20,97	21,00	21,09	21,14	21,14	21,05	21,15	21,19	21,15	21,04	21,08	21,14	21,11	21,07	21,12	21,36	21,40	21,36	21,40	21,36	21,32	21,21	21,20	21,28	21,19	21,11	21,23	21,19	21,12	21,14	21,18	21,26	21,26	21,19	21,17	21,22	21,15	21,10	21,10	21,14	21,11	21,09	21,17	21,15	21,06	21,00	21,13	21,18	21,11	21,11	21,14	21,17	21,15	21,15	21,22	21,12	21,09	21,14	21,19	21,23	21,16	21,09	21,06	21,07	21,09	21,09	21,08	21,12	21,11	21,14	21,08	21,06	21,09	21,06	21,12	21,05	21,01	21,07	21,09	21,06	21,00	21,10	21,07	21,03	21,10	21,11	21,07	21,10	21,01	21,06	21,11	21,05	21,18	21,25	21,14	21,19	21,15	21,09	21,09	21,03	20,99	20,99	21,09	21,07	21,01	20,95	20,92	21,03	21,09	21,12	21,12	21,08	21,15	21,10	21,05	21,03	20,97	20,92	20,91	20,82	20,84	20,78	20,68	20,77	20,73	20,60	20,48	20,45	20,43	20,48	20,51	20,43	20,45	20,42	20,48	20,49	20,43	20,39	20,36	20,41	20,46	20,43	20,44	20,44	20,42	20,38	20,50	20,49	20,39	20,33	20,41	20,46	20,42	20,49	20,50	20,46	20,42	20,43	20,45	20,45	20,41	20,39	20,41	20,43	20,43	20,37	20,40	20,42	20,38	20,37	20,44	20,44	20,36	20,33	20,33	20,38	20,41	20,34	20,36	20,35	20,33	20,38	20,40	20,44	20,34	20,23	20,28	20,30	20,36	20,40	20,42	20,36	20,30	20,25	20,26	20,39	20,41	20,38	20,37	20,32	20,31	20,30	20,30	20,28	20,38	20,42	20,38	20,25	20,36	20,41	20,34	20,34	20,32	20,28	20,32	20,43	20,39	20,38	20,33	20,33	20,37	20,40	20,45	20,33	20,22	20,23	20,26	20,26	20,32	20,34	20,35	20,42	20,29	20,35	20,36	20,34	20,38	20,36	20,31	20,22	20,28	20,28	20,22	20,31	20,30	20,28	20,34	20,25	20,34	20,30	20,22	20,31	20,32	20,28	20,28	20,22	20,25	20,29	20,26	20,35	20,33	20,34	20,32	20,36	20,35	20,27	20,26	20,31	20,32	20,25	20,33	20,27	20,24	20,34	20,36	20,32	20,26	20,24	20,29	20,34	20,34	20,29	20,30	20,34	20,36	20,34	20,26	20,28	20,24	20,30	20,29	20,29	20,21	20,19	20,36	20,31	20,30	20,29	20,27	20,22	20,31	20,20	20,25	20,26	20,37	20,32	20,38	20,33	20,24	20,24	20,28	20,27	20,25	20,22	20,27	20,22	20,21	20,28	20,27	20,34	20,25	20,27	20,26	20,25	20,22	20,24	20,33	20,38	20,33	20,31	
20,31	20,31	20,28	20,31	20,34	20,27	20,23	20,17	20,21	20,32	20,26	20,27	20,36	20,39	20,33	20,35	20,29	20,26	20,34	20,36	20,32	20,32	20,37	20,32	20,44	20,38	20,41	20,41	20,43	20,34	20,33	20,43	20,40	20,27	20,29	20,29	20,33	20,32	20,33	20,38	20,29	20,34	20,33	20,19	20,23	20,38	20,38	20,37	20,37	20,39	20,27	20,27	20,44	20,44	20,31	20,37	20,35	20,29	20,28	20,36	20,41	20,43	20,34	20,31	20,39	20,40	20,45	20,38	20,43	20,41	20,35	20,35	20,41	20,36	20,34	20,40	20,37	20,37	20,45	20,41	20,41	20,39	20,38	20,30	20,33	20,34	20,41	20,40	20,32	20,36	20,41	20,38	20,35	20,40	20,42	20,42	20,37	20,37	20,34	20,29	20,28	20,36	20,49	20,47	20,41	20,35	20,33	20,36	20,34	20,39	20,34	20,39	20,45	20,50	20,40	20,45	20,38	20,44	20,50	20,43	20,33	20,36	20,42	20,42	20,47	20,51	20,38	20,39	20,38	20,44	20,51	20,46	20,53	20,56	20,48	20,39	20,34	20,43	20,53	20,47	20,38	20,35	20,36	20,45	20,49	20,39	20,38	20,43	20,47	20,38	20,33	20,35	20,41	20,40	20,41	20,44	20,42	20,40	20,42	20,43	20,33	20,38	20,44	20,46	20,45	20,43	20,41	20,46	20,48	20,36	20,33	20,47	20,45	20,38	20,45	20,49	20,40	20,51	20,52	20,42	20,45	20,43	20,43	20,46	20,45	20,48	20,42	20,47	20,48	20,47	20,46	20,49	20,42	20,50	20,63	20,64	20,51	20,49	20,57	20,56	20,53	20,58	20,63	20,63	20,59	20,55	20,62	20,68	20,70	20,74	20,81	20,75	20,72	20,77	20,86	20,76	20,83	20,90	20,93	20,88	20,83	20,89	20,84	20,80	20,83	20,76	20,81	20,83	20,93	20,95	20,97	20,89	20,78	20,81	20,82	20,84	20,89	20,93	20,87	20,93	20,89	20,90	20,98	21,01	20,98	20,90	20,87	20,96	21,00	20,97	20,98	20,92	21,00	21,00	21,06	21,06	20,98	21,02	21,08	21,07	20,98	21,02	21,06	21,10	21,12	21,12	21,07	21,05	21,06	21,11	21,11	21,17	21,14	21,16	21,24	21,12	21,15	21,19	21,22	21,23	21,15	21,27	21,25	21,25	21,23	21,20	21,19	21,20	21,33	21,27	21,22	21,25	21,27	21,22	21,27	21,27	21,24	21,30	21,26	21,33	21,24	21,25	21,30	21,31	21,22	21,27	21,30	21,27	21,26	21,31	21,35	21,27	21,34	21,44	21,40	21,36	21,38	21,47	21,42	21,38	21,40	21,50	21,39	21,34	21,44	21,84	22,06	21,96	21,95	21,90	21,88	21,77	21,64	21,71	21,66	21,52	21,55	21,55	21,49	21,56	21,26	21,77	21,69	21,66	21,59	21,54	21,46	21,47	21,50	21,46	21,52	21,50	21,52	21,49	21,45	21,39	21,51	21,60	21,54	21,52	21,54	21,52	21,50	21,61	21,67	21,58	21,57	21,55	21,61	21,66	21,65	21,49	21,51	21,50	21,52	21,52	21,52	21,51	21,52	21,53	21,55	21,50	21,54	21,54	21,56	21,51	21,43	21,41	21,42	21,45	21,38	21,40	21,46	21,45	21,44	21,47	21,43	21,41	21,33	21,38	21,43	21,41	21,47	21,50	21,52	21,50	21,48	21,37	21,35	21,27	21,23	21,30	21,29	21,34	21,22	21,22	21,20	21,26	21,33	21,31	21,39	21,32	21,26	21,29	21,31	21,26	21,16	21,07	21,10	21,04	20,95	20,90	20,79	20,76	20,73	20,58	20,44	20,46	20,52	20,48	20,49	20,49	20,44	20,43	20,37	20,41	20,45	20,37	20,40	20,43	20,51	20,48	20,44	20,44	20,34	20,31	20,41	20,47	20,41	20,30	20,40	20,46	20,49	20,51	20,46	20,46	20,43	20,43	20,41	20,39	20,38	20,33	20,40	20,41	20,37	20,40	20,36	20,43	20,43	20,34	20,40	20,43	20,39	20,40	20,38	20,39	20,41	20,39	20,36	20,40	20,30	20,37	20,43	20,40	20,37	20,29	20,28	20,31	20,35	20,42	20,48	20,36	20,35	20,35	20,35	20,38	20,31	20,29	20,33	20,36	20,32	20,28	20,26	20,27	20,25	20,37	20,39	20,35	20,32	20,32	20,33	20,33	20,40	20,40	20,33	20,34	20,42	20,41	20,29	20,20	20,31	20,41	20,40	20,30	20,26	20,28	20,30	20,22	20,26	20,31	20,30	20,28	20,28	20,25	20,27	20,27	20,36	20,35	20,32	20,21	20,26	20,33	20,30	20,39	20,31	20,35	20,32	20,29	20,30	20,29	20,29	20,36	20,39	20,35	20,31	20,32	20,29	20,33	20,23	20,34	20,31	20,21	20,31	20,42	20,31	20,24	20,26	20,23	20,20	20,34	20,39	20,35	20,26	20,32	20,36	20,31	20,25	20,27	20,27	20,29	20,34	20,40	20,29	20,30	20,24	20,24	20,24	20,20	20,31	20,25	20,36	20,24	20,19	20,23	20,30	20,24	20,21	20,26	20,32	20,34	20,34	20,32	20,26	20,22	20,29	20,37	20,29	20,32	20,32	20,30	20,24	20,23	20,28	20,28	20,27	20,32	20,29	20,35	20,35	20,29	20,28	20,16	20,19	20,22	20,29	20,21	20,23	20,36	20,33	20,33	
20,32	20,24	20,27	20,35	20,32	20,38	20,29	20,21	20,19	20,34	20,27	20,37	20,44	20,34	20,24	20,24	20,23	20,27	20,28	20,31	20,18	20,22	20,25	20,22	20,28	20,31	20,29	20,40	20,39	20,41	20,36	20,41	20,46	20,33	20,31	20,26	20,29	20,36	20,34	20,33	20,30	20,34	20,30	20,23	20,24	20,34	20,37	20,29	20,34	20,33	20,36	20,36	20,37	20,43	20,35	20,38	20,28	20,28	20,25	20,27	20,29	20,36	20,40	20,24	20,31	20,32	20,36	20,39	20,38	20,36	20,35	20,30	20,24	20,30	20,36	20,39	20,40	20,43	20,39	20,44	20,43	20,35	20,43	20,34	20,35	20,36	20,38	20,47	20,39	20,37	20,37	20,32	20,33	20,38	20,47	20,45	20,41	20,35	20,41	20,35	20,35	20,30	20,38	20,40	20,42	20,38	20,36	20,37	20,35	20,35	20,44	20,43	20,40	20,39	20,45	20,43	20,36	20,35	20,46	20,42	20,34	20,37	20,42	20,42	20,38	20,49	20,47	20,44	20,40	20,36	20,40	20,46	20,49	20,54	20,44	20,39	20,37	20,40	20,42	20,45	20,36	20,34	20,35	20,43	20,46	20,36	20,37	20,36	20,47	20,47	20,40	20,41	20,45	20,44	20,51	20,45	20,41	20,46	20,47	20,47	20,40	20,41	20,47	20,46	20,43	20,44	20,43	20,50	20,50	20,35	20,29	20,47	20,44	20,38	20,47	20,47	20,49	20,49	20,50	20,43	20,43	20,43	20,44	20,46	20,47	20,46	20,49	20,47	20,41	20,41	20,39	20,44	20,43	20,46	20,54	20,58	20,52	20,53	20,61	20,59	20,57	20,62	20,73	20,76	20,71	20,63	20,67	20,74	20,83	20,87	20,92	20,92	20,89	20,92	20,97	20,96	21,01	21,12	21,16	21,14	21,11	21,14	21,13	21,01	20,96	21,01	21,08	21,03	21,14	21,12	21,15	21,13	21,03	21,11	21,10	21,11	21,08	21,08	21,12	21,20	21,16	21,13	21,22	21,27	21,21	21,22	21,19	21,30	21,29	21,27	21,28	21,28	21,29	21,38	21,41	21,39	21,32	21,36	21,42	21,38	21,32	21,35	21,43	21,46	21,49	21,49	21,46	21,47	21,52	21,44	21,46	21,48	21,55	21,52	21,61	21,57	21,57	21,62	21,68	21,70	21,58	21,61	21,65	21,71	21,76	21,62	21,62	21,61	21,77	21,76	21,70	21,77	21,75	21,62	21,75	21,71	21,79	21,83	21,81	21,85	21,83	21,36	21,86	21,84	21,84	21,78	21,81	21,82	21,81	21,39	21,88	21,88	21,54	21,92	21,89	21,45	22,02	21,98	22,00	22,02	21,96	21,97	21,96	21,93	21,44	22,31	22,56	22,57	22,55	22,48	22,46	22,44	22,35	22,32	22,29	22,15	21,70	22,24	22,15	21,77	22,44	22,55	22,40	22,39	22,37	22,21	22,17	22,15	22,16	22,19	22,20	21,81	22,19	21,69	22,22	22,17	22,20	22,26	22,26	22,23	21,77	22,17	22,12	21,91	22,44	22,31	22,26	22,30	22,33	22,30	22,25	22,17	22,21	22,17	22,17	22,17	22,16	22,16	22,21	22,21	22,11	22,10	22,12	22,14	22,21	22,17	22,11	22,08	22,06	22,08	22,08	22,01	22,01	22,02	21,98	21,98	21,96	22,04	21,91	21,83	21,90	21,91	21,92	21,87	21,83	21,85	21,89	21,78	21,78	21,75	21,58	21,56	21,65	21,69	21,58	21,51	21,60	21,63	21,59	21,55	21,58	21,56	21,44	21,45	21,52	21,45	21,36	21,32	21,35	21,35	21,18	21,07	21,00	20,84	20,71	20,58	20,56	20,48	20,50	20,47	20,42	20,48	20,47	20,50	20,46	20,38	20,37	20,45	20,43	20,48	20,43	20,40	20,41	20,42	20,45	20,38	20,38	20,45	20,42	20,29	20,38	20,45	20,48	20,46	20,41	20,45	20,34	20,33	20,32	20,41	20,37	20,28	20,36	20,35	20,39	20,34	20,34	20,35	20,43	20,35	20,38	20,47	20,33	20,28	20,34	20,35	20,33	20,38	20,36	20,38	20,33	20,32	20,38	20,37	20,42	20,41	20,33	20,33	20,40	20,40	20,44	20,36	20,35	20,38	20,37	20,38	20,33	20,24	20,29	20,40	20,35	20,31	20,33	20,35	20,28	20,31	20,34	20,35	20,33	20,26	20,31	20,38	20,39	20,35	20,41	20,37	20,40	20,42	20,35	20,30	20,32	20,34	20,33	20,28	20,23	20,23	20,33	20,24	20,21	20,25	20,25	20,29	20,25	20,33	20,38	20,29	20,32	20,29	20,29	20,20	20,21	20,29	20,33	20,33	20,31	20,37	20,33	20,39	20,37	20,22	20,16	20,33	20,38	20,34	20,26	20,34	20,28	20,27	20,21	20,27	20,36	20,32	20,28	20,39	20,36	20,27	20,31	20,25	20,20	20,29	20,31	20,28	20,29	20,35	20,30	20,27	20,20	20,18	20,24	20,31	20,37	20,36	20,28	20,23	20,26	20,27	20,23	20,19	20,30	20,28	20,28	20,21	20,21	20,34	20,33	20,20	20,21	20,26	20,38	20,36	20,60	20,33	20,26	20,21	20,24	20,33	20,30	20,35	20,28	20,19	20,26	20,29	20,37	20,24	20,20	20,24	20,21	20,26	20,29	20,29	20,34	20,20	20,17	20,30	20,32	20,25	20,16	20,28	20,37	20,31	
20,29	20,30	20,32	20,46	20,35	20,28	20,28	20,26	20,24	20,33	20,37	20,36	20,40	20,32	20,17	20,27	20,25	20,33	20,38	20,33	20,23	20,24	20,24	20,28	20,28	20,25	20,22	20,38	20,40	20,40	20,38	20,37	20,38	20,39	20,38	20,41	20,37	20,32	20,32	20,29	20,29	20,35	20,27	20,22	20,31	20,40	20,38	20,28	20,29	20,29	20,32	20,40	20,41	20,38	20,37	20,45	20,37	20,30	20,29	20,34	20,32	20,32	20,43	20,37	20,29	20,37	20,28	20,29	20,37	20,33	20,39	20,30	20,32	20,36	20,42	20,42	20,42	20,45	20,44	20,44	20,36	20,25	20,30	20,41	20,45	20,41	20,40	20,43	20,44	20,47	20,39	20,39	20,41	20,41	20,45	20,46	20,40	20,35	20,42	20,47	20,45	20,41	20,38	20,40	20,45	20,50	20,39	20,35	20,33	20,35	20,44	20,46	20,46	20,43	20,50	20,44	20,32	20,38	20,48	20,43	20,33	20,51	20,53	20,43	20,43	20,43	20,43	20,42	20,45	20,36	20,31	20,43	20,51	20,55	20,42	20,40	20,37	20,39	20,44	20,49	20,46	20,49	20,37	20,40	20,45	20,45	20,37	20,42	20,42	20,45	20,45	20,45	20,37	20,40	20,44	20,48	20,50	20,44	20,45	20,41	20,41	20,38	20,42	20,46	20,46	20,41	20,42	20,45	20,50	20,44	20,39	20,41	20,47	20,43	20,40	20,51	20,55	20,51	20,49	20,44	20,48	20,45	20,44	20,47	20,50	20,48	20,47	20,48	20,44	20,46	20,48	20,46	20,41	20,49	20,59	20,60	20,56	20,57	20,63	20,62	20,73	20,79	20,76	20,81	20,84	20,85	20,85	20,95	21,01	21,12	21,17	21,23	21,22	21,18	21,25	21,24	21,42	21,49	21,50	21,55	21,60	21,54	21,52	21,47	21,39	20,93	21,48	21,43	21,49	21,50	21,51	21,53	21,54	21,63	21,18	21,60	21,60	21,62	21,70	21,76	21,74	21,71	21,73	21,77	21,76	21,80	21,83	21,85	21,82	21,85	21,90	21,85	21,86	21,91	21,97	21,95	21,96	22,01	22,01	21,97	22,00	22,06	22,02	21,61	22,14	22,12	22,01	21,58	22,17	22,20	22,17	21,75	22,18	22,20	22,27	22,25	22,23	22,24	22,31	22,32	22,27	22,37	22,38	22,36	22,41	22,37	22,30	22,30	22,37	22,41	22,34	22,37	22,43	22,33	22,43	22,41	22,44	22,49	22,49	22,49	22,50	22,51	22,52	22,48	22,47	22,46	22,53	22,57	22,52	22,56	22,54	22,52	22,61	22,59	22,58	22,56	22,65	22,68	22,69	22,67	22,58	22,58	22,60	22,63	22,67	22,75	22,85	22,95	22,89	22,82	22,91	22,91	22,90	22,86	22,76	22,73	22,79	22,75	22,78	22,82	22,87	22,95	22,88	22,86	22,91	22,83	22,82	22,77	22,76	22,88	22,81	22,88	22,88	22,84	22,88	22,79	22,81	22,83	22,85	22,82	22,78	22,78	22,73	22,90	22,92	22,85	22,82	22,87	22,92	22,95	22,91	22,79	22,77	22,79	22,84	22,73	22,67	22,70	22,72	22,71	22,70	22,64	22,58	22,65	22,77	22,67	22,56	22,62	22,58	22,53	22,52	22,54	22,45	22,43	22,42	22,38	22,37	22,41	22,36	22,16	22,25	22,23	22,20	22,11	22,07	22,11	22,03	21,96	22,02	22,02	21,92	21,82	21,87	21,84	21,79	21,75	21,76	21,76	21,79	21,67	21,68	21,71	21,62	21,56	21,61	21,58	21,55	21,53	21,48	21,41	21,31	21,19	21,08	20,89	20,80	20,65	20,65	20,56	20,47	20,54	20,51	20,42	20,42	20,45	20,49	20,44	20,43	20,42	20,47	20,44	20,46	20,41	20,48	20,48	20,38	20,46	20,39	20,40	20,37	20,35	20,42	20,44	20,40	20,45	20,45	20,45	20,39	20,34	20,26	20,33	20,39	20,41	20,37	20,29	20,37	20,39	20,38	20,38	20,37	20,34	20,33	20,41	20,38	20,26	20,31	20,29	20,30	20,31	20,34	20,24	20,33	20,32	20,36	20,42	20,46	20,47	20,47	20,38	20,34	20,38	20,36	20,30	20,28	20,34	20,40	20,38	20,32	20,34	20,33	20,43	20,34	20,28	20,31	20,40	20,35	20,26	20,32	20,35	20,33	20,35	20,37	20,37	20,40	20,34	20,34	20,40	20,37	20,36	20,36	20,38	20,32	20,33	20,33	20,22	20,24	20,21	20,29	20,30	20,20	20,25	20,28	20,31	20,31	20,35	20,38	20,33	20,27	20,30	20,37	20,30	20,29	20,24	20,27	20,30	20,31	20,33	20,32	20,38	20,38	20,20	20,13	20,24	20,31	20,29	20,25	20,29	20,27	20,30	20,28	20,32	20,27	20,27	20,30	20,32	20,36	20,24	20,22	20,30	20,27	20,27	20,38	20,36	20,30	20,35	20,31	20,22	20,17	20,33	20,37	20,32	20,32	20,37	20,31	20,30	20,30	20,39	20,34	20,31	20,34	20,31	20,27	20,22	20,18	20,22	20,34	20,26	20,27	20,29	20,33	20,32	20,27	20,24	20,21	20,28	20,29	20,30	20,30	20,33	20,24	20,21	20,24	20,33	20,38	20,24	20,15	20,20	20,21	20,20	20,24	20,25	20,31	20,28	20,15	20,21	20,31	20,21	20,16	20,25	20,31	20,30	
20,30	20,20	20,28	20,34	20,29	20,32	20,35	20,36	20,34	20,36	20,44	20,46	20,40	20,34	20,38	20,40	20,38	20,37	20,37	20,36	20,34	20,35	20,36	20,34	20,37	20,29	20,21	20,35	20,45	20,37	20,32	20,28	20,34	20,29	20,39	20,35	20,35	20,32	20,31	20,39	20,30	20,36	20,37	20,24	20,28	20,38	20,36	20,27	20,21	20,34	20,36	20,38	20,34	20,29	20,33	20,45	20,49	20,34	20,25	20,39	20,42	20,32	20,33	20,40	20,35	20,35	20,40	20,34	20,37	20,32	20,40	20,43	20,40	20,45	20,36	20,33	20,37	20,44	20,46	20,42	20,29	20,26	20,24	20,33	20,38	20,37	20,42	20,39	20,34	20,36	20,43	20,42	20,42	20,43	20,46	20,47	20,45	20,37	20,42	20,35	20,38	20,44	20,44	20,49	20,44	20,49	20,46	20,37	20,39	20,40	20,41	20,44	20,42	20,53	20,49	20,48	20,34	20,36	20,43	20,36	20,37	20,44	20,47	20,40	20,43	20,43	20,42	20,44	20,47	20,38	20,35	20,41	20,52	20,50	20,44	20,43	20,37	20,36	20,44	20,48	20,44	20,49	20,41	20,46	20,47	20,47	20,44	20,45	20,47	20,42	20,46	20,45	20,43	20,41	20,37	20,38	20,43	20,41	20,38	20,43	20,46	20,47	20,39	20,43	20,36	20,36	20,47	20,47	20,47	20,45	20,39	20,39	20,43	20,46	20,40	20,49	20,43	20,47	20,42	20,40	20,42	20,47	20,41	20,52	20,50	20,47	20,51	20,51	20,37	20,44	20,46	20,52	20,55	20,55	20,68	20,58	20,55	20,56	20,63	20,77	20,84	20,94	20,88	20,95	20,98	21,13	21,12	21,20	21,39	21,48	21,63	21,62	21,54	21,61	21,68	21,66	21,78	21,84	21,85	21,96	22,02	22,00	22,00	21,99	21,91	21,99	21,97	21,95	21,98	22,00	22,03	22,16	22,12	22,12	22,19	22,18	22,21	22,28	22,28	22,35	22,38	22,39	22,33	22,38	22,35	22,43	22,43	22,45	22,39	22,44	22,44	22,44	22,52	22,52	22,49	22,48	22,55	22,63	22,61	22,57	22,62	22,68	22,62	22,63	22,71	22,66	22,60	22,65	22,67	22,70	22,74	22,73	22,68	22,71	22,78	22,74	22,67	22,63	22,72	22,76	22,75	22,82	22,88	22,93	22,89	22,83	22,80	22,77	22,82	22,80	22,82	22,80	22,84	22,84	22,88	22,89	22,91	22,97	22,95	22,90	22,82	22,84	22,84	22,81	22,82	22,87	22,93	22,91	22,89	22,87	22,88	22,81	22,85	22,91	22,89	22,86	22,86	22,93	22,97	22,94	22,84	22,86	22,87	22,89	22,92	22,92	22,94	22,98	22,98	22,97	23,04	23,01	22,98	23,02	22,99	22,96	23,04	23,04	22,98	22,97	22,95	23,07	22,98	22,97	23,03	23,00	23,01	23,00	22,99	23,07	23,03	23,03	23,05	23,02	23,02	23,01	23,02	23,13	23,02	23,01	23,02	23,00	23,01	23,03	23,06	23,02	22,95	23,02	23,04	23,05	23,07	23,01	22,98	22,92	23,02	22,98	22,92	22,88	22,91	22,94	22,92	22,85	22,75	22,84	22,94	22,86	22,74	22,79	22,80	22,74	22,66	22,65	22,59	22,54	22,57	22,54	22,49	22,55	22,46	22,42	22,43	22,37	22,30	22,25	22,19	22,19	22,13	22,06	22,16	22,18	22,03	21,96	21,93	21,92	21,85	21,84	21,80	21,81	21,76	21,69	21,76	21,76	21,63	21,63	21,58	21,56	21,59	21,57	21,55	21,38	21,21	21,12	21,10	20,99	20,92	20,75	20,62	20,55	20,54	20,56	20,48	20,40	20,46	20,47	20,53	20,51	20,52	20,51	20,46	20,40	20,48	20,46	20,50	20,55	20,37	20,41	20,40	20,36	20,41	20,44	20,50	20,47	20,43	20,46	20,46	20,43	20,40	20,39	20,33	20,31	20,35	20,39	20,42	20,39	20,38	20,42	20,35	20,34	20,37	20,28	20,33	20,38	20,35	20,32	20,31	20,28	20,36	20,31	20,37	20,23	20,29	20,30	20,27	20,38	20,42	20,36	20,36	20,35	20,33	20,33	20,36	20,31	20,29	20,27	20,35	20,34	20,31	20,34	20,38	20,37	20,37	20,33	20,29	20,34	20,40	20,37	20,26	20,34	20,36	20,30	20,32	20,31	20,36	20,38	20,36	20,35	20,33	20,40	20,41	20,36	20,45	20,38	20,37	20,25	20,23	20,32	20,34	20,26	20,25	20,28	20,31	20,31	20,38	20,34	20,34	20,28	20,30	20,29	20,39	20,34	20,27	20,25	20,24	20,27	20,30	20,20	20,31	20,38	20,41	20,36	20,16	20,24	20,33	20,37	20,31	20,30	20,28	20,31	20,31	20,36	20,30	20,22	20,27	20,34	20,31	20,30	20,26	20,36	20,35	20,37	20,34	20,35	20,32	20,32	20,31	20,21	20,21	20,34	20,38	20,36	20,37	20,39	20,28	20,32	20,34	20,38	20,34	20,29	20,32	20,19	20,27	20,25	20,28	20,29	20,24	20,23	20,25	20,30	20,24	20,26	20,28	20,26	20,31	20,33	20,33	20,27	20,20	20,23	20,17	20,21	20,29	20,29	20,31	20,21	20,22	20,23	20,25	20,25	20,27	20,24	20,23	20,26	20,13	20,18	20,26	20,32	20,31	20,34	20,31	20,27	
20,39	20,26	20,19	20,17	20,27	20,26	20,29	20,38	20,28	20,32	20,33	20,39	20,35	20,39	20,41	20,46	20,45	20,41	20,41	20,37	20,31	20,35	20,41	20,34	20,35	20,31	20,33	20,33	20,35	20,33	20,36	20,28	20,26	20,17	20,28	20,29	20,37	20,36	20,36	20,31	20,38	20,37	20,44	20,32	20,27	20,33	20,34	20,29	20,26	20,32	20,26	20,29	20,33	20,37	20,35	20,43	20,48	20,28	20,28	20,38	20,42	20,38	20,36	20,36	20,36	20,30	20,30	20,35	20,52	20,42	20,34	20,45	20,39	20,35	20,30	20,29	20,39	20,46	20,44	20,43	20,38	20,35	20,37	20,42	20,40	20,36	20,45	20,43	20,42	20,44	20,52	20,42	20,38	20,38	20,44	20,45	20,46	20,38	20,45	20,38	20,38	20,38	20,42	20,47	20,47	20,41	20,40	20,41	20,44	20,42	20,48	20,45	20,38	20,41	20,47	20,49	20,48	20,42	20,40	20,38	20,36	20,40	20,39	20,43	20,40	20,42	20,42	20,52	20,55	20,48	20,43	20,41	20,50	20,48	20,45	20,41	20,39	20,41	20,39	20,45	20,46	20,47	20,39	20,41	20,46	20,43	20,39	20,41	20,47	20,45	20,53	20,49	20,45	20,46	20,46	20,43	20,43	20,45	20,42	20,46	20,46	20,44	20,40	20,42	20,34	20,39	20,45	20,51	20,48	20,47	20,44	20,42	20,43	20,44	20,49	20,45	20,37	20,45	20,48	20,41	20,35	20,49	20,47	20,48	20,57	20,53	20,51	20,59	20,53	20,53	20,46	20,50	20,56	20,64	20,70	20,64	20,61	20,67	20,71	20,92	21,01	21,01	21,06	21,19	21,27	21,37	21,37	21,36	21,51	21,65	21,86	21,89	21,83	21,82	21,98	21,93	21,94	21,97	21,92	22,09	22,18	22,18	22,18	22,15	22,10	22,21	22,33	22,36	22,34	22,25	22,25	22,32	22,41	22,41	22,37	22,47	22,52	22,56	22,54	22,49	22,61	22,61	22,57	22,63	22,64	22,69	22,65	22,68	22,68	22,70	22,73	22,71	22,76	22,82	22,77	22,72	22,77	22,93	22,89	22,82	22,82	22,83	22,82	22,90	23,00	22,93	22,82	22,84	22,85	22,89	22,90	22,92	22,91	22,88	23,01	22,94	22,83	22,84	22,86	22,94	22,98	22,96	23,03	23,07	23,00	22,96	22,98	22,98	22,97	22,95	22,95	22,95	22,97	22,98	23,03	23,02	23,05	23,09	23,13	23,02	22,98	22,94	22,91	22,91	22,96	22,97	22,98	22,97	22,99	22,97	23,00	22,95	22,94	23,02	23,01	23,00	22,97	22,97	23,01	23,00	22,94	22,98	23,05	23,02	23,03	23,02	22,94	22,97	23,02	23,06	23,05	23,02	23,01	23,00	23,06	23,09	23,11	23,13	23,07	23,01	23,05	23,11	23,10	23,10	23,08	23,06	23,05	23,07	23,08	23,10	23,11	23,08	23,08	23,10	23,07	23,03	23,06	23,20	23,14	23,10	23,06	23,06	23,09	23,09	23,13	23,09	23,01	23,06	23,08	23,07	23,11	23,03	23,02	22,99	23,01	23,04	23,00	22,98	22,96	22,94	22,92	22,89	22,93	22,96	22,97	22,86	22,84	22,84	22,83	22,81	22,70	22,70	22,65	22,66	22,66	22,62	22,61	22,60	22,54	22,56	22,52	22,48	22,47	22,38	22,31	22,24	22,21	22,13	22,15	22,13	22,07	21,99	21,98	21,96	21,90	21,92	21,91	21,85	21,77	21,70	21,75	21,74	21,68	21,68	21,67	21,56	21,51	21,52	21,48	21,35	21,15	21,11	21,11	21,02	20,96	20,81	20,69	20,51	20,53	20,57	20,46	20,41	20,49	20,43	20,48	20,52	20,51	20,44	20,43	20,46	20,50	20,49	20,45	20,43	20,43	20,40	20,40	20,44	20,47	20,42	20,49	20,46	20,41	20,48	20,47	20,46	20,39	20,40	20,44	20,40	20,34	20,24	20,40	20,46	20,46	20,41	20,38	20,31	20,38	20,39	20,41	20,35	20,33	20,31	20,36	20,22	20,37	20,37	20,38	20,40	20,33	20,24	20,25	20,28	20,40	20,32	20,30	20,28	20,37	20,40	20,36	20,39	20,40	20,32	20,28	20,30	20,22	20,30	20,38	20,35	20,31	20,30	20,26	20,40	20,42	20,39	20,32	20,30	20,37	20,30	20,29	20,28	20,35	20,38	20,33	20,37	20,32	20,39	20,35	20,37	20,43	20,43	20,36	20,29	20,28	20,24	20,30	20,23	20,25	20,29	20,32	20,32	20,45	20,35	20,33	20,30	20,32	20,26	20,31	20,34	20,35	20,29	20,23	20,26	20,21	20,28	20,31	20,35	20,42	20,40	20,27	20,32	20,38	20,34	20,33	20,31	20,31	20,35	20,35	20,33	20,38	20,26	20,24	20,30	20,32	20,28	20,33	20,42	20,36	20,45	20,39	20,23	20,21	20,39	20,32	20,24	20,28	20,33	20,33	20,30	20,27	20,39	20,32	20,28	20,34	20,36	20,33	20,34	20,35	20,16	20,22	20,29	20,31	20,40	20,34	20,21	20,24	20,37	20,35	20,36	20,33	20,28	20,32	20,31	20,33	20,34	20,31	20,21	20,27	20,29	20,33	20,32	20,25	20,16	20,23	20,36	20,29	20,26	20,27	20,28	20,24	20,31	20,32	20,29	20,31	20,23	20,28	20,30	20,28	20,25	
20,31	20,24	20,31	20,27	20,36	20,34	20,29	20,34	20,32	20,26	20,32	20,32	20,24	20,31	20,35	20,33	20,37	20,43	20,52	20,33	20,28	20,32	20,34	20,32	20,31	20,30	20,35	20,33	20,34	20,34	20,35	20,40	20,33	20,25	20,37	20,46	20,34	20,35	20,35	20,33	20,30	20,34	20,26	20,31	20,32	20,32	20,37	20,41	20,37	20,37	20,40	20,28	20,30	20,40	20,36	20,34	20,40	20,37	20,27	20,40	20,45	20,45	20,42	20,38	20,29	20,38	20,34	20,28	20,44	20,50	20,37	20,41	20,39	20,40	20,40	20,37	20,37	20,46	20,41	20,46	20,40	20,32	20,38	20,45	20,44	20,44	20,42	20,39	20,40	20,45	20,47	20,41	20,39	20,36	20,45	20,44	20,45	20,42	20,37	20,44	20,40	20,39	20,39	20,51	20,49	20,46	20,35	20,38	20,39	20,33	20,43	20,44	20,44	20,42	20,32	20,44	20,42	20,44	20,38	20,40	20,45	20,47	20,42	20,41	20,43	20,41	20,47	20,37	20,38	20,42	20,42	20,42	20,44	20,39	20,52	20,42	20,32	20,40	20,46	20,47	20,44	20,46	20,45	20,39	20,46	20,46	20,41	20,38	20,41	20,46	20,53	20,45	20,42	20,39	20,49	20,47	20,44	20,50	20,50	20,47	20,44	20,46	20,47	20,40	20,45	20,42	20,45	20,48	20,46	20,49	20,47	20,46	20,45	20,44	20,46	20,51	20,44	20,47	20,59	20,42	20,44	20,49	20,57	20,53	20,52	20,50	20,53	20,56	20,55	20,58	20,63	20,66	20,57	20,62	20,67	20,74	20,77	20,87	20,87	20,95	21,06	21,14	21,15	21,23	21,37	21,45	21,55	21,52	21,50	21,72	21,94	21,93	21,94	21,96	21,98	22,05	22,08	22,08	22,06	22,11	22,14	22,13	22,22	22,19	22,23	22,35	22,31	22,36	22,49	22,41	22,37	22,40	22,49	22,55	22,55	22,56	22,59	22,61	22,60	22,66	22,74	22,68	22,63	22,73	22,70	22,72	22,68	22,75	22,79	22,81	22,87	22,79	22,84	22,88	22,84	22,83	22,79	22,96	23,03	22,99	22,81	22,87	22,86	22,88	22,95	22,99	22,96	22,91	22,94	22,90	22,90	22,98	23,08	23,03	23,07	22,99	22,96	22,95	22,99	23,03	23,13	23,08	23,05	23,09	23,08	23,01	22,97	22,94	23,01	23,04	23,03	23,01	23,08	23,01	23,03	23,11	23,12	23,10	23,11	23,11	23,03	23,06	23,10	23,00	23,01	23,00	22,96	22,99	23,04	23,10	23,09	23,05	22,94	23,00	23,11	23,06	23,11	23,13	23,11	23,09	23,05	23,02	23,03	23,08	23,08	23,07	23,09	23,06	23,12	23,07	23,12	23,07	23,09	23,13	23,11	23,10	23,13	23,21	23,12	23,11	23,15	23,17	23,14	23,19	23,18	23,13	23,13	23,10	23,11	23,15	23,14	23,09	23,12	23,18	23,17	23,12	23,21	23,19	23,15	23,15	23,16	23,15	23,13	23,20	23,21	23,14	23,11	23,24	23,10	23,16	23,23	23,09	23,13	23,10	23,03	23,05	23,04	23,00	23,03	22,99	22,96	22,98	22,94	23,00	22,96	22,92	22,85	22,90	22,87	22,85	22,81	22,80	22,72	22,74	22,75	22,63	22,66	22,64	22,62	22,62	22,53	22,51	22,45	22,35	22,36	22,32	22,20	22,20	22,17	22,08	22,04	22,00	22,08	22,08	22,03	21,93	21,88	21,88	21,85	21,81	21,79	21,68	21,68	21,67	21,63	21,59	21,57	21,55	21,41	21,27	21,23	21,34	21,26	21,18	21,05	20,84	20,76	20,63	20,57	20,64	20,56	20,47	20,53	20,45	20,49	20,50	20,45	20,45	20,42	20,43	20,45	20,47	20,46	20,41	20,44	20,47	20,43	20,38	20,46	20,41	20,49	20,46	20,44	20,50	20,45	20,44	20,46	20,46	20,45	20,42	20,39	20,33	20,34	20,45	20,50	20,45	20,39	20,35	20,42	20,42	20,39	20,34	20,27	20,34	20,38	20,37	20,39	20,39	20,37	20,45	20,37	20,36	20,38	20,38	20,35	20,41	20,27	20,29	20,32	20,37	20,36	20,39	20,38	20,36	20,28	20,29	20,31	20,31	20,35	20,35	20,35	20,41	20,28	20,29	20,35	20,36	20,29	20,28	20,34	20,31	20,31	20,32	20,31	20,38	20,28	20,24	20,26	20,32	20,34	20,30	20,30	20,34	20,34	20,23	20,27	20,25	20,21	20,24	20,24	20,26	20,28	20,35	20,34	20,38	20,31	20,35	20,34	20,29	20,28	20,37	20,31	20,34	20,25	20,30	20,33	20,24	20,31	20,32	20,39	20,36	20,25	20,35	20,36	20,37	20,21	20,23	20,33	20,35	20,33	20,25	20,27	20,21	20,27	20,41	20,37	20,30	20,28	20,33	20,35	20,38	20,35	20,26	20,26	20,36	20,37	20,29	20,17	20,22	20,29	20,29	20,23	20,34	20,35	20,22	20,22	20,27	20,24	20,27	20,25	20,21	20,22	20,29	20,35	20,39	20,35	20,24	20,14	20,27	20,29	20,31	20,29	20,22	20,29	20,28	20,28	20,27	20,29	20,19	20,29	20,33	20,27	20,34	20,28	20,29	20,27	20,28	20,22	20,22	20,28	20,26	20,29	20,33	20,34	20,28	20,27	20,13	20,14	20,35	20,27	20,25	
20,33	20,32	20,29	20,34	20,37	20,33	20,30	20,35	20,34	20,37	20,34	20,29	20,30	20,40	20,40	20,34	20,28	20,42	20,46	20,40	20,28	20,29	20,28	20,36	20,38	20,34	20,30	20,36	20,38	20,36	20,36	20,35	20,31	20,31	20,32	20,43	20,34	20,38	20,34	20,29	20,33	20,30	20,23	20,31	20,34	20,32	20,36	20,34	20,43	20,31	20,41	20,41	20,34	20,34	20,34	20,35	20,38	20,39	20,33	20,37	20,43	20,43	20,40	20,43	20,35	20,36	20,40	20,32	20,33	20,36	20,36	20,43	20,41	20,44	20,45	20,43	20,38	20,41	20,43	20,40	20,41	20,37	20,38	20,40	20,40	20,38	20,34	20,36	20,35	20,44	20,43	20,37	20,49	20,44	20,46	20,43	20,27	20,32	20,37	20,38	20,37	20,39	20,50	20,62	20,54	20,45	20,45	20,35	20,35	20,32	20,41	20,43	20,37	20,38	20,44	20,42	20,42	20,36	20,37	20,29	20,38	20,48	20,49	20,47	20,40	20,45	20,48	20,36	20,40	20,37	20,33	20,32	20,41	20,37	20,48	20,50	20,38	20,35	20,48	20,51	20,45	20,50	20,47	20,41	20,50	20,45	20,39	20,38	20,37	20,40	20,44	20,38	20,46	20,43	20,44	20,46	20,45	20,46	20,47	20,50	20,43	20,47	20,47	20,44	20,48	20,48	20,49	20,51	20,52	20,51	20,47	20,42	20,39	20,37	20,50	20,55	20,43	20,46	20,45	20,42	20,40	20,54	20,52	20,47	20,50	20,48	20,46	20,51	20,50	20,60	20,61	20,67	20,55	20,59	20,69	20,73	20,74	20,86	20,89	20,96	21,02	21,16	21,26	21,28	21,38	21,48	21,52	21,56	21,41	21,58	21,85	22,00	21,95	22,00	22,01	21,97	22,08	22,15	22,13	22,14	22,17	22,24	22,24	22,24	22,31	22,44	22,40	22,33	22,49	22,55	22,50	22,49	22,61	22,64	22,58	22,59	22,63	22,68	22,63	22,68	22,77	22,74	22,76	22,75	22,71	22,77	22,73	22,77	22,81	22,86	22,97	22,89	22,87	22,88	22,91	22,87	23,00	22,95	22,94	23,02	22,90	22,93	22,94	22,88	22,91	22,96	23,02	22,95	23,01	22,99	22,95	23,00	23,06	23,12	23,13	23,03	22,99	23,05	23,06	23,09	23,15	23,09	23,03	23,13	23,14	23,05	23,04	23,01	23,07	23,12	23,11	23,08	23,12	23,12	23,15	23,19	23,13	23,10	23,17	23,21	23,17	23,14	23,20	23,10	23,05	23,09	22,96	23,07	23,08	23,11	23,16	23,10	23,07	23,07	23,20	23,16	23,17	23,15	23,15	23,14	23,11	23,14	23,05	23,01	23,04	23,04	23,17	23,17	23,06	23,08	23,14	23,15	23,14	23,21	23,18	23,14	23,11	23,21	23,21	23,27	23,26	23,25	23,16	23,15	23,21	23,22	23,15	23,18	23,15	23,13	23,14	23,22	23,16	23,18	23,26	23,20	23,29	23,32	23,24	23,26	23,22	23,21	23,24	23,27	23,26	23,24	23,24	23,29	23,16	23,14	23,28	23,21	23,18	23,16	23,10	23,14	23,14	23,11	23,07	23,08	23,07	23,04	23,04	23,11	23,04	22,96	22,89	22,93	22,97	22,91	22,88	22,89	22,79	22,80	22,83	22,66	22,67	22,73	22,61	22,60	22,54	22,47	22,42	22,36	22,35	22,30	22,25	22,23	22,29	22,19	22,03	22,03	22,06	22,06	22,05	21,93	21,82	21,82	21,88	21,84	21,81	21,77	21,75	21,79	21,64	21,61	21,66	21,53	21,42	21,35	21,37	21,48	21,34	21,16	21,04	20,91	20,73	20,70	20,68	20,73	20,70	20,56	20,43	20,43	20,51	20,52	20,51	20,52	20,52	20,51	20,54	20,42	20,42	20,44	20,46	20,45	20,42	20,45	20,45	20,41	20,48	20,43	20,41	20,43	20,46	20,51	20,39	20,44	20,44	20,40	20,37	20,41	20,45	20,44	20,46	20,40	20,38	20,41	20,37	20,40	20,39	20,38	20,30	20,30	20,36	20,47	20,45	20,36	20,36	20,43	20,37	20,31	20,36	20,32	20,34	20,39	20,41	20,29	20,38	20,45	20,40	20,29	20,30	20,29	20,33	20,26	20,29	20,44	20,36	20,39	20,34	20,41	20,37	20,32	20,34	20,41	20,33	20,31	20,32	20,31	20,32	20,37	20,36	20,32	20,38	20,23	20,26	20,38	20,33	20,28	20,29	20,34	20,32	20,23	20,28	20,29	20,20	20,19	20,27	20,17	20,28	20,36	20,31	20,30	20,35	20,37	20,36	20,32	20,35	20,34	20,38	20,30	20,27	20,35	20,37	20,30	20,21	20,25	20,35	20,37	20,21	20,27	20,38	20,37	20,31	20,26	20,30	20,33	20,28	20,33	20,25	20,18	20,24	20,36	20,36	20,27	20,29	20,32	20,32	20,30	20,32	20,27	20,31	20,28	20,25	20,23	20,20	20,20	20,21	20,30	20,31	20,31	20,35	20,29	20,24	20,24	20,23	20,32	20,27	20,13	20,23	20,22	20,33	20,33	20,31	20,32	20,24	20,30	20,31	20,31	20,33	20,36	20,36	20,28	20,27	20,29	20,31	20,26	20,25	20,32	20,26	20,35	20,33	20,29	20,21	20,24	20,27	20,25	20,20	20,21	20,26	20,28	20,27	20,25	20,24	20,25	20,18	20,25	20,32	20,32	
20,30	20,30	20,28	20,34	20,44	20,32	20,27	20,28	20,32	20,30	20,31	20,22	20,30	20,40	20,49	20,54	20,36	20,39	20,42	20,37	20,37	20,32	20,32	20,42	20,45	20,36	20,30	20,36	20,41	20,36	20,39	20,33	20,14	20,26	20,38	20,34	20,39	20,44	20,41	20,32	20,31	20,32	20,25	20,36	20,35	20,35	20,36	20,34	20,38	20,38	20,35	20,24	20,25	20,32	20,38	20,35	20,36	20,40	20,38	20,37	20,33	20,36	20,39	20,36	20,35	20,30	20,30	20,33	20,36	20,38	20,37	20,39	20,45	20,42	20,37	20,41	20,41	20,36	20,34	20,41	20,34	20,43	20,43	20,40	20,40	20,38	20,37	20,37	20,35	20,41	20,45	20,37	20,45	20,48	20,40	20,38	20,31	20,27	20,35	20,33	20,38	20,34	20,36	20,57	20,57	20,47	20,47	20,43	20,37	20,37	20,47	20,45	20,36	20,42	20,47	20,44	20,45	20,38	20,44	20,41	20,39	20,45	20,48	20,48	20,41	20,46	20,56	20,35	20,42	20,51	20,43	20,38	20,46	20,47	20,43	20,47	20,47	20,44	20,44	20,48	20,46	20,47	20,50	20,42	20,45	20,33	20,37	20,45	20,44	20,38	20,41	20,38	20,40	20,40	20,44	20,48	20,53	20,44	20,38	20,51	20,44	20,41	20,47	20,51	20,50	20,48	20,51	20,53	20,54	20,47	20,47	20,49	20,43	20,48	20,48	20,49	20,38	20,41	20,54	20,47	20,42	20,48	20,56	20,46	20,51	20,52	20,45	20,48	20,52	20,62	20,62	20,60	20,60	20,69	20,72	20,73	20,73	20,84	20,96	21,03	21,10	21,17	21,34	21,34	21,39	21,57	21,62	21,64	21,44	21,42	21,62	21,90	22,05	22,03	22,10	22,11	22,11	22,14	22,14	22,20	22,23	22,31	22,30	22,30	22,31	22,38	22,48	22,43	22,55	22,55	22,58	22,54	22,58	22,67	22,59	22,67	22,70	22,79	22,68	22,68	22,76	22,71	22,78	22,84	22,79	22,86	22,82	22,82	22,82	22,84	22,89	22,96	22,92	22,94	22,98	23,01	23,03	23,11	23,03	23,01	22,96	22,89	22,97	23,01	23,05	22,97	23,03	23,09	23,12	23,07	23,05	23,07	23,12	23,14	23,19	23,11	23,15	23,20	23,15	23,16	23,20	23,24	23,14	23,13	23,16	23,13	23,18	23,19	23,17	23,20	23,19	23,15	23,11	23,16	23,30	23,23	23,19	23,22	23,24	23,22	23,21	23,16	23,15	23,19	23,13	23,12	23,12	23,19	23,18	23,16	23,20	23,18	23,24	23,17	23,22	23,27	23,18	23,19	23,20	23,15	23,22	23,31	23,20	23,15	23,15	23,14	23,18	23,20	23,14	23,20	23,23	23,23	23,26	23,28	23,24	23,22	23,28	23,27	23,24	23,33	23,28	23,28	23,27	23,16	23,25	23,22	23,22	23,18	23,22	23,24	23,20	23,27	23,27	23,26	23,26	23,25	23,31	23,35	23,34	23,29	23,35	23,34	23,26	23,26	23,33	23,32	23,29	23,34	23,22	23,19	23,24	23,27	23,23	23,23	23,13	23,17	23,14	23,14	23,08	23,06	23,12	23,11	23,12	23,18	23,18	23,07	22,96	23,02	23,01	22,97	22,86	22,82	22,87	22,87	22,91	22,82	22,74	22,80	22,65	22,56	22,62	22,54	22,53	22,50	22,42	22,32	22,31	22,32	22,31	22,29	22,23	22,14	22,15	22,10	22,06	22,02	21,95	21,91	21,91	21,85	21,79	21,76	21,74	21,74	21,70	21,68	21,67	21,47	21,36	21,38	21,51	21,51	21,36	21,21	21,05	20,93	20,82	20,75	20,70	20,68	20,66	20,61	20,59	20,51	20,47	20,52	20,50	20,54	20,51	20,46	20,50	20,49	20,44	20,49	20,45	20,44	20,42	20,34	20,38	20,33	20,43	20,48	20,42	20,41	20,42	20,45	20,39	20,39	20,47	20,38	20,28	20,37	20,48	20,39	20,40	20,46	20,37	20,43	20,36	20,40	20,45	20,53	20,43	20,34	20,43	20,47	20,44	20,33	20,38	20,41	20,36	20,41	20,36	20,30	20,29	20,33	20,37	20,32	20,38	20,47	20,43	20,34	20,21	20,27	20,41	20,36	20,29	20,39	20,42	20,47	20,42	20,46	20,31	20,32	20,31	20,36	20,36	20,36	20,30	20,29	20,37	20,40	20,49	20,41	20,41	20,41	20,38	20,40	20,33	20,27	20,28	20,32	20,35	20,27	20,33	20,32	20,32	20,24	20,34	20,24	20,29	20,41	20,30	20,24	20,27	20,33	20,34	20,26	20,41	20,29	20,35	20,39	20,31	20,37	20,33	20,27	20,28	20,23	20,32	20,34	20,25	20,25	20,32	20,29	20,25	20,22	20,29	20,37	20,29	20,32	20,35	20,22	20,32	20,31	20,30	20,32	20,24	20,34	20,29	20,25	20,28	20,27	20,25	20,33	20,29	20,26	20,24	20,30	20,29	20,27	20,20	20,31	20,31	20,37	20,35	20,32	20,27	20,35	20,34	20,24	20,20	20,16	20,29	20,22	20,27	20,29	20,27	20,42	20,41	20,25	20,28	20,33	20,35	20,32	20,30	20,24	20,29	20,31	20,28	20,29	20,27	20,27	20,32	20,33	20,29	20,28	20,28	20,29	20,20	20,23	20,20	20,21	20,17	20,18	20,29	20,28	20,21	20,25	20,25	20,26	
20,35	20,28	20,27	20,31	20,35	20,23	20,26	20,33	20,34	20,33	20,28	20,32	20,30	20,34	20,35	20,39	20,38	20,40	20,36	20,38	20,29	20,25	20,33	20,42	20,33	20,32	20,39	20,44	20,43	20,36	20,29	20,40	20,33	20,26	20,32	20,32	20,34	20,41	20,39	20,29	20,32	20,31	20,27	20,30	20,31	20,41	20,40	20,31	20,32	20,35	20,32	20,24	20,28	20,31	20,40	20,40	20,31	20,40	20,40	20,39	20,34	20,29	20,38	20,40	20,41	20,33	20,35	20,42	20,47	20,41	20,35	20,32	20,37	20,45	20,50	20,41	20,41	20,37	20,35	20,40	20,39	20,34	20,34	20,35	20,39	20,37	20,34	20,36	20,36	20,41	20,41	20,30	20,34	20,35	20,36	20,37	20,43	20,42	20,40	20,28	20,37	20,38	20,43	20,47	20,46	20,43	20,45	20,42	20,47	20,47	20,47	20,42	20,42	20,51	20,50	20,37	20,38	20,36	20,43	20,43	20,33	20,45	20,49	20,43	20,45	20,49	20,49	20,38	20,36	20,48	20,43	20,43	20,54	20,50	20,42	20,44	20,42	20,47	20,51	20,51	20,45	20,46	20,45	20,49	20,46	20,39	20,33	20,48	20,59	20,51	20,43	20,39	20,38	20,36	20,43	20,50	20,47	20,43	20,39	20,45	20,44	20,39	20,44	20,57	20,47	20,39	20,53	20,56	20,59	20,50	20,45	20,55	20,51	20,49	20,49	20,49	20,49	20,47	20,48	20,46	20,54	20,54	20,51	20,54	20,54	20,57	20,50	20,49	20,55	20,58	20,61	20,68	20,69	20,71	20,77	20,72	20,68	20,83	20,93	21,05	21,15	21,26	21,36	21,38	21,42	21,61	21,82	21,80	21,66	21,51	21,51	21,78	21,97	21,98	22,06	22,18	22,22	22,22	22,19	22,14	22,20	22,30	22,38	22,39	22,38	22,39	22,37	22,46	22,58	22,61	22,53	22,57	22,57	22,66	22,68	22,65	22,72	22,77	22,75	22,79	22,86	22,82	22,91	22,96	22,87	22,88	22,85	22,97	22,99	23,00	22,93	22,94	23,01	23,00	23,04	23,05	23,04	23,05	23,10	23,09	23,06	22,99	22,99	23,06	23,08	23,03	23,06	23,17	23,20	23,24	23,20	23,17	23,14	23,21	23,25	23,23	23,19	23,26	23,26	23,22	23,19	23,22	23,22	23,20	23,24	23,19	23,26	23,23	23,25	23,26	23,25	23,22	23,18	23,22	23,23	23,22	23,19	23,20	23,29	23,27	23,25	23,21	23,22	23,16	23,23	23,21	23,20	23,26	23,27	23,26	23,31	23,20	23,27	23,26	23,27	23,30	23,28	23,28	23,30	23,12	23,20	23,30	23,25	23,19	23,24	23,23	23,21	23,25	23,26	23,31	23,33	23,28	23,35	23,34	23,27	23,24	23,31	23,33	23,32	23,33	23,28	23,27	23,33	23,28	23,29	23,33	23,33	23,27	23,29	23,32	23,33	23,35	23,34	23,31	23,26	23,24	23,38	23,39	23,40	23,37	23,32	23,34	23,32	23,26	23,35	23,36	23,33	23,32	23,34	23,36	23,31	23,27	23,30	23,30	23,27	23,25	23,21	23,26	23,20	23,13	23,18	23,25	23,17	23,18	23,14	23,12	23,02	23,04	23,03	23,00	22,94	22,90	22,91	22,92	22,90	22,84	22,87	22,84	22,78	22,69	22,70	22,61	22,57	22,60	22,49	22,35	22,39	22,35	22,35	22,28	22,25	22,18	22,21	22,25	22,15	22,11	22,07	22,00	22,00	21,89	21,82	21,83	21,81	21,76	21,72	21,68	21,58	21,43	21,36	21,47	21,54	21,52	21,39	21,24	21,01	20,91	20,85	20,75	20,71	20,62	20,63	20,58	20,65	20,58	20,55	20,51	20,57	20,53	20,47	20,45	20,44	20,49	20,49	20,45	20,48	20,47	20,41	20,35	20,36	20,37	20,52	20,45	20,38	20,37	20,42	20,41	20,38	20,38	20,39	20,39	20,31	20,42	20,49	20,41	20,38	20,43	20,36	20,41	20,43	20,34	20,44	20,45	20,42	20,36	20,36	20,40	20,42	20,38	20,34	20,36	20,41	20,42	20,40	20,33	20,31	20,38	20,37	20,35	20,37	20,40	20,43	20,40	20,30	20,30	20,38	20,41	20,37	20,32	20,30	20,44	20,44	20,34	20,31	20,26	20,26	20,29	20,26	20,29	20,30	20,29	20,40	20,39	20,41	20,42	20,33	20,35	20,36	20,35	20,36	20,38	20,32	20,26	20,27	20,32	20,30	20,30	20,30	20,29	20,31	20,30	20,30	20,38	20,37	20,24	20,29	20,30	20,29	20,30	20,37	20,28	20,22	20,31	20,31	20,35	20,30	20,27	20,39	20,31	20,31	20,25	20,28	20,26	20,34	20,34	20,26	20,18	20,22	20,30	20,29	20,37	20,42	20,27	20,38	20,36	20,25	20,25	20,25	20,37	20,27	20,20	20,20	20,23	20,22	20,29	20,30	20,31	20,30	20,31	20,36	20,38	20,25	20,24	20,33	20,31	20,32	20,28	20,26	20,25	20,29	20,28	20,31	20,33	20,28	20,39	20,38	20,29	20,22	20,34	20,37	20,32	20,22	20,19	20,24	20,30	20,34	20,18	20,08	20,27	20,28	20,30	20,31	20,29	20,22	20,26	20,35	20,34	20,17	20,26	20,21	20,24	20,23	20,21	20,17	20,20	20,24	20,24	20,20	20,27	20,32	20,31	
20,32	20,29	20,26	20,30	20,28	20,25	20,43	20,35	20,25	20,28	20,30	20,38	20,36	20,29	20,31	20,31	20,20	20,34	20,27	20,37	20,35	20,22	20,30	20,38	20,28	20,30	20,40	20,34	20,40	20,31	20,24	20,31	20,34	20,27	20,36	20,34	20,27	20,38	20,31	20,31	20,31	20,43	20,39	20,32	20,35	20,33	20,37	20,29	20,30	20,37	20,31	20,31	20,37	20,34	20,34	20,41	20,33	20,31	20,34	20,38	20,40	20,37	20,33	20,43	20,43	20,45	20,36	20,50	20,48	20,40	20,31	20,32	20,33	20,37	20,45	20,45	20,37	20,43	20,35	20,37	20,35	20,33	20,29	20,32	20,39	20,42	20,29	20,28	20,39	20,43	20,38	20,39	20,31	20,34	20,35	20,43	20,42	20,45	20,39	20,31	20,33	20,39	20,44	20,46	20,40	20,40	20,38	20,32	20,37	20,44	20,44	20,38	20,41	20,50	20,49	20,39	20,31	20,34	20,44	20,46	20,37	20,41	20,40	20,35	20,39	20,45	20,42	20,32	20,40	20,42	20,45	20,49	20,48	20,45	20,42	20,41	20,38	20,45	20,43	20,46	20,39	20,40	20,41	20,36	20,43	20,37	20,35	20,43	20,42	20,50	20,43	20,38	20,38	20,38	20,44	20,40	20,39	20,43	20,46	20,50	20,40	20,35	20,38	20,51	20,50	20,37	20,48	20,51	20,54	20,47	20,47	20,55	20,51	20,51	20,46	20,50	20,53	20,56	20,50	20,45	20,51	20,54	20,51	20,59	20,55	20,54	20,57	20,53	20,59	20,55	20,54	20,59	20,70	20,74	20,79	20,81	20,73	20,84	20,97	21,05	21,13	21,21	21,36	21,38	21,46	21,64	21,78	21,85	21,74	21,69	21,53	21,61	21,86	21,98	22,12	22,18	22,19	22,24	22,28	22,26	22,23	22,39	22,45	22,39	22,32	22,41	22,42	22,43	22,48	22,60	22,59	22,62	22,64	22,70	22,80	22,79	22,84	22,88	22,84	22,87	22,92	22,86	22,92	23,01	22,93	22,96	22,90	23,03	23,09	23,12	23,07	23,03	23,04	23,04	23,05	23,13	23,11	23,04	23,12	23,15	23,20	23,21	23,13	23,15	23,14	23,15	23,16	23,11	23,20	23,25	23,31	23,23	23,19	23,12	23,27	23,24	23,21	23,21	23,29	23,27	23,24	23,23	23,26	23,29	23,32	23,30	23,33	23,29	23,25	23,31	23,27	23,27	23,24	23,20	23,21	23,25	23,23	23,28	23,35	23,36	23,35	23,28	23,27	23,29	23,29	23,27	23,27	23,27	23,31	23,30	23,36	23,33	23,34	23,33	23,33	23,32	23,36	23,37	23,37	23,31	23,24	23,30	23,28	23,26	23,26	23,32	23,33	23,31	23,26	23,30	23,38	23,40	23,38	23,40	23,32	23,28	23,43	23,45	23,42	23,42	23,38	23,38	23,38	23,35	23,32	23,39	23,34	23,37	23,43	23,49	23,43	23,48	23,49	23,36	23,35	23,33	23,48	23,48	23,45	23,41	23,34	23,29	23,31	23,34	23,37	23,38	23,38	23,41	23,40	23,41	23,44	23,37	23,40	23,37	23,36	23,38	23,30	23,31	23,34	23,25	23,19	23,28	23,24	23,14	23,18	23,19	23,12	23,13	23,10	22,99	22,98	22,96	22,96	22,94	23,00	22,90	22,89	22,90	22,80	22,75	22,75	22,67	22,53	22,59	22,54	22,47	22,44	22,43	22,36	22,32	22,28	22,24	22,23	22,23	22,15	22,14	22,07	21,94	21,97	21,93	21,88	21,84	21,82	21,84	21,83	21,66	21,45	21,38	21,53	21,57	21,59	21,56	21,46	21,25	21,02	20,88	20,93	20,76	20,72	20,69	20,64	20,56	20,57	20,53	20,54	20,51	20,45	20,52	20,45	20,48	20,50	20,51	20,47	20,42	20,44	20,45	20,38	20,39	20,49	20,41	20,49	20,40	20,40	20,39	20,43	20,51	20,42	20,39	20,34	20,35	20,38	20,43	20,47	20,44	20,39	20,35	20,28	20,35	20,42	20,30	20,33	20,34	20,36	20,34	20,27	20,31	20,41	20,35	20,37	20,36	20,32	20,38	20,42	20,34	20,30	20,37	20,37	20,40	20,38	20,33	20,39	20,30	20,23	20,30	20,33	20,32	20,38	20,35	20,36	20,39	20,37	20,34	20,29	20,37	20,29	20,31	20,39	20,28	20,24	20,31	20,36	20,37	20,34	20,35	20,29	20,29	20,41	20,39	20,38	20,34	20,29	20,23	20,25	20,27	20,33	20,27	20,30	20,28	20,19	20,23	20,39	20,41	20,41	20,41	20,33	20,32	20,31	20,24	20,22	20,25	20,23	20,26	20,29	20,28	20,25	20,25	20,28	20,29	20,32	20,18	20,25	20,32	20,33	20,32	20,27	20,22	20,27	20,31	20,25	20,28	20,35	20,25	20,42	20,38	20,29	20,27	20,23	20,28	20,26	20,28	20,32	20,27	20,30	20,26	20,27	20,33	20,34	20,22	20,27	20,33	20,28	20,27	20,26	20,35	20,28	20,25	20,25	20,23	20,28	20,29	20,27	20,30	20,22	20,37	20,36	20,24	20,27	20,23	20,31	20,35	20,32	20,14	20,19	20,18	20,31	20,26	20,22	20,27	20,22	20,26	20,29	20,22	20,19	20,23	20,22	20,28	20,26	20,22	20,34	20,23	20,22	20,16	20,16	20,26	20,20	20,16	20,22	20,27	20,37	20,38	
20,25	20,18	20,23	20,33	20,24	20,21	20,41	20,37	20,32	20,34	20,34	20,36	20,36	20,36	20,34	20,41	20,29	20,31	20,28	20,35	20,35	20,25	20,31	20,38	20,40	20,29	20,25	20,31	20,28	20,30	20,29	20,33	20,30	20,26	20,32	20,32	20,30	20,33	20,36	20,33	20,30	20,37	20,42	20,27	20,27	20,43	20,37	20,31	20,32	20,37	20,32	20,30	20,34	20,33	20,31	20,31	20,29	20,31	20,31	20,35	20,39	20,44	20,36	20,38	20,27	20,36	20,37	20,40	20,50	20,34	20,25	20,31	20,45	20,44	20,38	20,39	20,37	20,34	20,26	20,30	20,36	20,36	20,37	20,33	20,36	20,30	20,38	20,40	20,41	20,41	20,40	20,34	20,39	20,42	20,38	20,43	20,46	20,47	20,38	20,30	20,40	20,39	20,48	20,44	20,45	20,43	20,36	20,29	20,40	20,44	20,38	20,41	20,42	20,45	20,45	20,37	20,32	20,41	20,45	20,42	20,39	20,37	20,41	20,46	20,37	20,44	20,44	20,37	20,32	20,37	20,44	20,51	20,45	20,36	20,44	20,43	20,40	20,41	20,42	20,42	20,46	20,45	20,41	20,34	20,43	20,42	20,41	20,46	20,41	20,47	20,48	20,37	20,38	20,44	20,46	20,45	20,44	20,41	20,44	20,43	20,43	20,46	20,45	20,46	20,47	20,46	20,48	20,49	20,50	20,46	20,42	20,55	20,49	20,52	20,56	20,49	20,47	20,54	20,56	20,53	20,54	20,53	20,50	20,52	20,53	20,55	20,54	20,56	20,59	20,66	20,61	20,67	20,63	20,74	20,82	20,81	20,78	20,87	21,03	21,09	21,14	21,28	21,35	21,39	21,49	21,70	21,77	21,94	21,90	21,81	21,65	21,59	21,73	21,92	22,10	22,17	22,19	22,24	22,25	22,29	22,39	22,42	22,48	22,51	22,34	22,39	22,55	22,55	22,57	22,62	22,67	22,71	22,72	22,79	22,81	22,76	22,86	23,04	22,94	22,90	22,98	22,91	22,97	23,00	22,98	23,05	23,03	23,10	23,14	23,12	23,17	23,17	23,11	23,11	23,12	23,16	23,19	23,16	23,13	23,26	23,20	23,19	23,20	23,21	23,27	23,24	23,27	23,17	23,22	23,29	23,36	23,34	23,21	23,25	23,32	23,28	23,26	23,32	23,38	23,33	23,32	23,42	23,39	23,37	23,41	23,32	23,33	23,32	23,35	23,38	23,38	23,38	23,37	23,33	23,31	23,32	23,36	23,36	23,43	23,34	23,33	23,35	23,35	23,36	23,38	23,32	23,34	23,39	23,39	23,37	23,37	23,36	23,37	23,36	23,39	23,42	23,43	23,39	23,44	23,42	23,36	23,40	23,46	23,41	23,41	23,44	23,51	23,42	23,40	23,40	23,45	23,45	23,46	23,48	23,42	23,45	23,59	23,55	23,48	23,50	23,49	23,46	23,40	23,49	23,51	23,46	23,45	23,41	23,50	23,49	23,49	23,52	23,57	23,48	23,46	23,44	23,54	23,57	23,44	23,42	23,46	23,39	23,39	23,48	23,48	23,52	23,55	23,50	23,46	23,48	23,49	23,49	23,52	23,52	23,48	23,43	23,38	23,36	23,39	23,39	23,34	23,38	23,35	23,26	23,32	23,29	23,17	23,21	23,26	23,10	23,02	23,03	23,10	23,05	23,12	23,07	22,95	22,98	22,89	22,80	22,77	22,70	22,65	22,64	22,58	22,57	22,48	22,42	22,45	22,34	22,35	22,24	22,26	22,28	22,14	22,16	22,08	22,05	22,02	21,95	21,85	21,86	21,89	21,83	21,70	21,64	21,48	21,49	21,62	21,67	21,60	21,57	21,48	21,27	21,08	20,84	20,81	20,78	20,71	20,71	20,74	20,62	20,57	20,50	20,48	20,60	20,51	20,54	20,54	20,56	20,57	20,58	20,55	20,57	20,47	20,38	20,36	20,37	20,41	20,40	20,46	20,43	20,40	20,40	20,46	20,54	20,42	20,43	20,45	20,26	20,32	20,45	20,45	20,48	20,39	20,36	20,35	20,28	20,35	20,35	20,36	20,35	20,38	20,39	20,34	20,34	20,33	20,32	20,36	20,38	20,35	20,32	20,32	20,30	20,33	20,33	20,34	20,36	20,37	20,35	20,33	20,33	20,28	20,19	20,29	20,33	20,33	20,37	20,36	20,44	20,33	20,35	20,34	20,33	20,36	20,37	20,43	20,40	20,30	20,28	20,34	20,38	20,37	20,30	20,24	20,27	20,40	20,45	20,48	20,36	20,28	20,29	20,33	20,34	20,34	20,34	20,39	20,29	20,20	20,20	20,34	20,32	20,33	20,38	20,40	20,33	20,36	20,25	20,22	20,17	20,26	20,32	20,26	20,26	20,31	20,28	20,20	20,23	20,37	20,29	20,22	20,28	20,30	20,31	20,25	20,22	20,24	20,30	20,32	20,30	20,24	20,32	20,38	20,31	20,27	20,26	20,29	20,31	20,15	20,12	20,33	20,35	20,34	20,33	20,35	20,31	20,31	20,25	20,25	20,32	20,30	20,26	20,27	20,31	20,32	20,25	20,27	20,25	20,36	20,27	20,21	20,22	20,15	20,24	20,34	20,25	20,31	20,28	20,25	20,29	20,30	20,21	20,27	20,23	20,33	20,38	20,27	20,33	20,21	20,26	20,26	20,20	20,13	20,20	20,18	20,25	20,31	20,26	20,31	20,25	20,21	20,19	20,14	20,18	20,27	20,11	20,22	20,23	20,26	20,33	
20,27	20,27	20,28	20,35	20,26	20,17	20,28	20,32	20,20	20,27	20,35	20,31	20,26	20,32	20,33	20,28	20,26	20,28	20,25	20,29	20,29	20,32	20,30	20,32	20,42	20,37	20,18	20,29	20,34	20,24	20,25	20,35	20,31	20,26	20,33	20,34	20,36	20,40	20,41	20,39	20,34	20,36	20,43	20,28	20,24	20,40	20,41	20,43	20,36	20,36	20,32	20,28	20,41	20,40	20,40	20,36	20,33	20,40	20,40	20,41	20,43	20,40	20,30	20,35	20,34	20,36	20,34	20,36	20,35	20,31	20,25	20,30	20,45	20,47	20,29	20,36	20,38	20,34	20,32	20,32	20,30	20,28	20,30	20,36	20,29	20,26	20,32	20,49	20,49	20,42	20,47	20,42	20,36	20,42	20,43	20,45	20,48	20,46	20,44	20,34	20,35	20,35	20,38	20,38	20,41	20,46	20,43	20,36	20,44	20,50	20,36	20,42	20,48	20,44	20,44	20,39	20,34	20,43	20,47	20,45	20,41	20,42	20,40	20,47	20,45	20,44	20,56	20,47	20,40	20,39	20,47	20,51	20,47	20,38	20,36	20,38	20,42	20,33	20,41	20,45	20,48	20,47	20,43	20,35	20,47	20,49	20,40	20,51	20,46	20,45	20,49	20,43	20,40	20,45	20,50	20,50	20,48	20,45	20,43	20,47	20,49	20,50	20,50	20,45	20,47	20,54	20,57	20,56	20,48	20,46	20,47	20,54	20,50	20,51	20,55	20,50	20,50	20,57	20,57	20,52	20,47	20,43	20,50	20,55	20,50	20,59	20,58	20,59	20,52	20,59	20,61	20,66	20,76	20,84	20,87	20,83	20,91	20,94	20,99	21,06	21,15	21,31	21,29	21,38	21,51	21,78	21,86	21,94	22,00	21,99	21,85	21,60	21,58	21,80	22,04	22,15	22,27	22,30	22,29	22,34	22,43	22,40	22,40	22,52	22,43	22,47	22,67	22,65	22,70	22,76	22,76	22,79	22,86	22,89	22,87	22,87	22,91	22,93	22,98	23,02	23,03	23,06	23,13	23,15	23,08	23,10	23,07	23,18	23,23	23,22	23,26	23,19	23,23	23,28	23,21	23,26	23,27	23,35	23,33	23,30	23,22	23,29	23,26	23,34	23,31	23,31	23,33	23,26	23,34	23,42	23,45	23,42	23,31	23,31	23,40	23,34	23,27	23,40	23,47	23,43	23,42	23,51	23,49	23,48	23,44	23,37	23,34	23,36	23,40	23,48	23,43	23,41	23,41	23,41	23,45	23,41	23,43	23,47	23,49	23,44	23,43	23,46	23,51	23,47	23,47	23,48	23,48	23,47	23,52	23,44	23,45	23,42	23,42	23,51	23,48	23,43	23,52	23,44	23,49	23,50	23,46	23,52	23,54	23,51	23,44	23,48	23,52	23,50	23,52	23,59	23,59	23,53	23,52	23,50	23,52	23,60	23,68	23,64	23,59	23,64	23,58	23,59	23,54	23,52	23,59	23,54	23,60	23,57	23,53	23,58	23,59	23,60	23,65	23,59	23,55	23,56	23,63	23,65	23,62	23,60	23,57	23,60	23,52	23,53	23,60	23,64	23,58	23,60	23,60	23,57	23,56	23,54	23,57	23,53	23,50	23,46	23,51	23,49	23,46	23,45	23,51	23,50	23,48	23,42	23,45	23,41	23,31	23,28	23,32	23,26	23,18	23,24	23,21	23,21	23,29	23,13	23,00	23,09	22,98	22,99	22,96	22,84	22,81	22,83	22,66	22,64	22,58	22,51	22,52	22,37	22,35	22,32	22,31	22,35	22,22	22,22	22,16	22,14	22,10	22,03	22,00	21,91	21,88	21,89	21,74	21,58	21,52	21,62	21,78	21,71	21,69	21,58	21,49	21,27	21,06	20,87	20,79	20,72	20,74	20,71	20,63	20,64	20,60	20,61	20,54	20,56	20,57	20,60	20,62	20,62	20,58	20,68	20,62	20,64	20,63	20,53	20,46	20,44	20,50	20,42	20,47	20,47	20,49	20,49	20,48	20,55	20,43	20,50	20,45	20,35	20,34	20,38	20,43	20,40	20,36	20,37	20,35	20,30	20,34	20,38	20,36	20,39	20,37	20,37	20,37	20,35	20,38	20,41	20,36	20,38	20,41	20,36	20,34	20,29	20,35	20,36	20,31	20,33	20,35	20,36	20,38	20,35	20,37	20,31	20,28	20,34	20,29	20,37	20,30	20,38	20,29	20,31	20,36	20,33	20,32	20,37	20,37	20,31	20,32	20,30	20,35	20,45	20,36	20,32	20,27	20,26	20,30	20,38	20,32	20,35	20,33	20,31	20,37	20,31	20,34	20,35	20,37	20,27	20,34	20,31	20,30	20,27	20,32	20,40	20,42	20,36	20,36	20,30	20,28	20,29	20,29	20,32	20,30	20,31	20,34	20,29	20,29	20,29	20,38	20,33	20,28	20,30	20,27	20,31	20,30	20,24	20,35	20,32	20,34	20,37	20,23	20,26	20,37	20,35	20,26	20,25	20,20	20,30	20,21	20,11	20,23	20,27	20,34	20,33	20,32	20,28	20,24	20,24	20,32	20,33	20,29	20,30	20,24	20,25	20,31	20,40	20,30	20,31	20,34	20,27	20,24	20,26	20,26	20,24	20,28	20,29	20,42	20,36	20,29	20,32	20,29	20,25	20,23	20,27	20,24	20,29	20,31	20,36	20,40	20,33	20,28	20,28	20,27	20,15	20,17	20,23	20,25	20,21	20,23	20,20	20,17	20,17	20,17	20,20	20,28	20,20	20,19	20,22	20,25	20,29	
20,32	20,26	20,28	20,28	20,31	20,19	20,24	20,32	20,22	20,14	20,26	20,33	20,32	20,25	20,30	20,31	20,26	20,28	20,24	20,29	20,23	20,27	20,29	20,22	20,43	20,39	20,25	20,37	20,36	20,27	20,30	20,38	20,38	20,29	20,37	20,42	20,36	20,43	20,39	20,27	20,34	20,35	20,29	20,25	20,31	20,36	20,31	20,30	20,40	20,37	20,34	20,24	20,30	20,41	20,37	20,30	20,37	20,34	20,31	20,31	20,36	20,41	20,26	20,37	20,33	20,35	20,30	20,35	20,43	20,40	20,34	20,35	20,39	20,40	20,35	20,32	20,35	20,34	20,40	20,34	20,28	20,25	20,33	20,37	20,38	20,34	20,35	20,43	20,42	20,37	20,42	20,43	20,35	20,41	20,43	20,47	20,53	20,42	20,36	20,40	20,38	20,41	20,37	20,39	20,45	20,51	20,47	20,44	20,43	20,49	20,42	20,38	20,44	20,43	20,45	20,43	20,38	20,43	20,43	20,35	20,39	20,44	20,44	20,35	20,42	20,44	20,49	20,52	20,42	20,43	20,43	20,54	20,49	20,41	20,42	20,40	20,44	20,42	20,38	20,42	20,47	20,43	20,44	20,38	20,42	20,43	20,40	20,56	20,58	20,51	20,49	20,44	20,40	20,41	20,51	20,49	20,40	20,42	20,43	20,45	20,48	20,43	20,50	20,44	20,37	20,45	20,54	20,61	20,53	20,43	20,49	20,55	20,52	20,48	20,53	20,52	20,52	20,53	20,55	20,48	20,41	20,38	20,51	20,55	20,51	20,61	20,59	20,57	20,60	20,59	20,61	20,63	20,77	20,90	20,85	20,82	20,97	21,03	21,07	21,11	21,14	21,20	21,27	21,38	21,59	21,75	21,87	21,96	22,03	22,05	21,98	21,75	21,55	21,62	22,04	22,18	22,30	22,31	22,33	22,42	22,44	22,50	22,55	22,60	22,50	22,57	22,76	22,74	22,77	22,78	22,78	22,85	22,95	22,95	22,93	22,96	22,99	22,97	23,04	23,12	23,07	23,13	23,15	23,16	23,14	23,16	23,15	23,19	23,27	23,30	23,37	23,30	23,35	23,43	23,34	23,35	23,37	23,47	23,41	23,40	23,36	23,40	23,42	23,49	23,46	23,37	23,37	23,36	23,49	23,56	23,55	23,51	23,41	23,40	23,50	23,42	23,35	23,42	23,57	23,58	23,50	23,55	23,49	23,52	23,49	23,47	23,44	23,44	23,58	23,59	23,52	23,43	23,43	23,47	23,60	23,63	23,57	23,54	23,59	23,63	23,56	23,52	23,50	23,50	23,52	23,56	23,53	23,52	23,58	23,50	23,53	23,53	23,58	23,60	23,57	23,54	23,56	23,53	23,53	23,60	23,55	23,60	23,60	23,53	23,54	23,58	23,59	23,56	23,56	23,60	23,61	23,65	23,60	23,59	23,56	23,67	23,74	23,73	23,68	23,73	23,67	23,64	23,70	23,68	23,63	23,61	23,65	23,67	23,64	23,64	23,67	23,70	23,74	23,70	23,71	23,69	23,80	23,77	23,73	23,67	23,69	23,71	23,63	23,60	23,72	23,72	23,70	23,71	23,74	23,74	23,68	23,68	23,73	23,67	23,53	23,56	23,60	23,52	23,53	23,52	23,58	23,55	23,47	23,50	23,53	23,50	23,38	23,42	23,41	23,40	23,34	23,38	23,29	23,24	23,27	23,18	23,15	23,16	23,06	23,10	23,13	22,96	22,90	22,88	22,74	22,76	22,69	22,62	22,65	22,49	22,44	22,45	22,36	22,34	22,28	22,27	22,17	22,18	22,15	22,09	22,06	22,08	21,93	21,86	21,73	21,53	21,53	21,66	21,82	21,81	21,75	21,66	21,55	21,25	21,09	20,93	20,89	20,76	20,74	20,70	20,62	20,60	20,64	20,64	20,64	20,60	20,64	20,68	20,56	20,65	20,65	20,64	20,71	20,60	20,56	20,57	20,47	20,41	20,41	20,38	20,44	20,46	20,49	20,49	20,45	20,52	20,45	20,37	20,44	20,40	20,42	20,37	20,39	20,35	20,42	20,40	20,31	20,40	20,50	20,52	20,37	20,32	20,30	20,35	20,41	20,32	20,38	20,32	20,42	20,37	20,38	20,39	20,39	20,35	20,28	20,35	20,34	20,34	20,38	20,43	20,42	20,36	20,42	20,38	20,36	20,33	20,29	20,32	20,31	20,35	20,31	20,22	20,27	20,33	20,33	20,30	20,32	20,31	20,30	20,28	20,35	20,42	20,38	20,27	20,30	20,30	20,30	20,34	20,27	20,32	20,36	20,38	20,37	20,32	20,32	20,33	20,34	20,24	20,30	20,27	20,34	20,32	20,27	20,36	20,31	20,27	20,29	20,28	20,32	20,25	20,28	20,30	20,27	20,28	20,27	20,28	20,26	20,25	20,32	20,27	20,28	20,29	20,27	20,30	20,27	20,19	20,39	20,41	20,23	20,27	20,27	20,24	20,26	20,31	20,31	20,28	20,28	20,33	20,31	20,25	20,32	20,36	20,29	20,31	20,32	20,28	20,25	20,25	20,28	20,34	20,25	20,28	20,23	20,30	20,23	20,35	20,29	20,34	20,35	20,27	20,26	20,30	20,28	20,26	20,17	20,23	20,42	20,32	20,29	20,32	20,25	20,17	20,25	20,17	20,27	20,21	20,22	20,28	20,27	20,25	20,28	20,26	20,34	20,23	20,18	20,26	20,25	20,29	20,26	20,15	20,12	20,14	20,17	20,24	20,24	20,26	20,21	20,21	20,23	20,20	
20,38	20,29	20,28	20,34	20,29	20,25	20,23	20,20	20,16	20,19	20,32	20,36	20,39	20,37	20,39	20,41	20,29	20,34	20,29	20,31	20,32	20,25	20,21	20,25	20,31	20,40	20,29	20,30	20,31	20,27	20,35	20,34	20,40	20,42	20,36	20,43	20,40	20,41	20,43	20,33	20,19	20,30	20,33	20,42	20,39	20,39	20,30	20,30	20,39	20,44	20,38	20,26	20,32	20,37	20,35	20,30	20,33	20,41	20,34	20,28	20,30	20,32	20,31	20,32	20,38	20,37	20,33	20,32	20,42	20,41	20,42	20,44	20,38	20,39	20,41	20,41	20,40	20,43	20,39	20,37	20,32	20,32	20,31	20,34	20,37	20,36	20,32	20,30	20,37	20,43	20,42	20,37	20,37	20,46	20,39	20,48	20,46	20,38	20,39	20,37	20,46	20,43	20,41	20,47	20,47	20,48	20,44	20,46	20,46	20,41	20,44	20,45	20,44	20,37	20,49	20,41	20,35	20,37	20,44	20,43	20,44	20,47	20,38	20,38	20,40	20,43	20,44	20,51	20,43	20,39	20,36	20,49	20,45	20,37	20,45	20,43	20,43	20,44	20,41	20,43	20,43	20,48	20,46	20,42	20,48	20,40	20,42	20,52	20,48	20,43	20,42	20,41	20,43	20,46	20,50	20,43	20,45	20,37	20,43	20,48	20,46	20,46	20,46	20,53	20,43	20,46	20,54	20,58	20,55	20,46	20,48	20,55	20,49	20,50	20,58	20,59	20,51	20,54	20,58	20,60	20,47	20,42	20,57	20,58	20,52	20,57	20,56	20,62	20,59	20,62	20,64	20,70	20,77	20,91	20,92	20,91	20,94	21,04	21,12	21,13	21,20	21,25	21,35	21,45	21,53	21,80	21,90	22,01	22,11	22,13	22,09	21,88	21,67	21,59	21,81	22,10	22,26	22,39	22,37	22,45	22,51	22,54	22,67	22,62	22,62	22,74	22,76	22,72	22,81	22,90	22,90	22,92	22,96	23,01	23,05	23,04	23,09	23,10	23,12	23,19	23,19	23,20	23,25	23,27	23,28	23,28	23,29	23,31	23,35	23,45	23,42	23,44	23,40	23,47	23,42	23,42	23,47	23,59	23,57	23,59	23,47	23,49	23,59	23,61	23,58	23,53	23,53	23,51	23,57	23,61	23,68	23,68	23,58	23,53	23,55	23,60	23,59	23,59	23,58	23,66	23,61	23,67	23,66	23,69	23,64	23,64	23,66	23,64	23,67	23,68	23,65	23,63	23,63	23,57	23,61	23,68	23,64	23,59	23,69	23,76	23,69	23,65	23,58	23,57	23,62	23,65	23,57	23,59	23,62	23,60	23,61	23,61	23,61	23,70	23,64	23,65	23,72	23,66	23,67	23,68	23,65	23,68	23,73	23,64	23,68	23,73	23,71	23,68	23,65	23,66	23,72	23,76	23,71	23,75	23,76	23,76	23,88	23,87	23,74	23,71	23,78	23,78	23,76	23,82	23,80	23,77	23,70	23,72	23,77	23,81	23,71	23,76	23,76	23,72	23,78	23,78	23,81	23,84	23,85	23,78	23,78	23,83	23,84	23,77	23,77	23,86	23,83	23,91	23,91	23,83	23,81	23,81	23,79	23,76	23,69	23,69	23,65	23,60	23,67	23,64	23,68	23,68	23,65	23,62	23,56	23,58	23,51	23,49	23,54	23,47	23,43	23,50	23,46	23,39	23,37	23,29	23,26	23,26	23,18	23,21	23,15	23,02	23,04	22,99	22,86	22,79	22,76	22,72	22,71	22,63	22,48	22,59	22,48	22,41	22,34	22,33	22,27	22,20	22,13	22,12	22,09	22,08	21,85	21,73	21,67	21,64	21,80	21,78	21,86	21,84	21,76	21,63	21,54	21,28	21,08	21,01	20,94	20,79	20,68	20,69	20,65	20,56	20,59	20,65	20,65	20,60	20,66	20,72	20,63	20,72	20,79	20,64	20,59	20,63	20,52	20,50	20,47	20,45	20,43	20,40	20,48	20,47	20,47	20,46	20,42	20,49	20,47	20,42	20,38	20,43	20,46	20,42	20,42	20,37	20,36	20,40	20,37	20,35	20,40	20,52	20,41	20,35	20,34	20,33	20,41	20,41	20,45	20,35	20,33	20,37	20,32	20,33	20,37	20,34	20,33	20,30	20,31	20,29	20,33	20,45	20,41	20,37	20,41	20,38	20,34	20,41	20,37	20,32	20,24	20,37	20,36	20,33	20,27	20,29	20,33	20,33	20,34	20,38	20,30	20,26	20,34	20,40	20,38	20,31	20,26	20,30	20,31	20,38	20,32	20,31	20,35	20,34	20,35	20,30	20,29	20,29	20,29	20,28	20,32	20,28	20,31	20,28	20,29	20,27	20,28	20,22	20,30	20,30	20,36	20,19	20,20	20,34	20,24	20,23	20,24	20,30	20,27	20,31	20,38	20,27	20,24	20,29	20,30	20,34	20,31	20,19	20,23	20,31	20,20	20,30	20,36	20,25	20,19	20,33	20,28	20,25	20,40	20,39	20,24	20,23	20,40	20,37	20,28	20,32	20,29	20,28	20,30	20,30	20,32	20,29	20,32	20,33	20,29	20,33	20,29	20,25	20,31	20,32	20,38	20,25	20,31	20,30	20,25	20,28	20,28	20,27	20,31	20,35	20,25	20,29	20,26	20,19	20,16	20,24	20,28	20,24	20,26	20,27	20,26	20,30	20,27	20,35	20,32	20,32	20,28	20,26	20,27	20,29	20,35	20,30	20,21	20,17	20,16	20,18	20,19	20,24	20,29	20,23	20,14	20,12	
20,31	20,23	20,25	20,32	20,24	20,20	20,26	20,25	20,29	20,23	20,26	20,33	20,34	20,35	20,35	20,36	20,24	20,41	20,47	20,35	20,29	20,29	20,23	20,25	20,32	20,34	20,36	20,30	20,35	20,38	20,37	20,34	20,27	20,36	20,40	20,38	20,35	20,35	20,33	20,36	20,27	20,30	20,44	20,37	20,41	20,43	20,32	20,40	20,47	20,41	20,35	20,29	20,30	20,37	20,39	20,34	20,36	20,33	20,36	20,30	20,28	20,27	20,31	20,27	20,36	20,35	20,38	20,40	20,43	20,41	20,29	20,35	20,35	20,40	20,42	20,29	20,36	20,47	20,38	20,42	20,38	20,38	20,35	20,29	20,36	20,38	20,36	20,31	20,33	20,45	20,49	20,42	20,40	20,48	20,38	20,42	20,51	20,43	20,36	20,36	20,42	20,41	20,41	20,48	20,44	20,40	20,42	20,42	20,48	20,43	20,49	20,51	20,49	20,48	20,49	20,50	20,36	20,40	20,48	20,50	20,46	20,48	20,44	20,42	20,42	20,49	20,46	20,43	20,43	20,43	20,44	20,46	20,39	20,42	20,39	20,40	20,41	20,45	20,40	20,50	20,41	20,44	20,46	20,44	20,59	20,43	20,43	20,52	20,47	20,44	20,43	20,47	20,44	20,47	20,49	20,41	20,51	20,44	20,45	20,53	20,48	20,50	20,50	20,55	20,50	20,51	20,56	20,60	20,52	20,54	20,49	20,45	20,47	20,50	20,58	20,60	20,49	20,47	20,56	20,62	20,57	20,50	20,54	20,59	20,56	20,56	20,59	20,62	20,60	20,61	20,74	20,76	20,85	20,98	21,05	21,05	21,00	21,02	21,17	21,19	21,24	21,29	21,41	21,53	21,59	21,79	22,01	22,04	22,21	22,23	22,21	22,10	21,85	21,64	21,74	22,04	22,30	22,44	22,45	22,52	22,61	22,60	22,71	22,70	22,71	22,77	22,81	22,75	22,91	23,04	23,04	23,11	23,12	23,16	23,09	23,12	23,26	23,33	23,26	23,32	23,34	23,27	23,29	23,32	23,39	23,41	23,38	23,41	23,46	23,53	23,59	23,46	23,48	23,52	23,51	23,49	23,54	23,69	23,68	23,69	23,58	23,51	23,59	23,57	23,61	23,66	23,70	23,67	23,61	23,69	23,74	23,69	23,65	23,66	23,71	23,74	23,72	23,77	23,83	23,79	23,78	23,75	23,77	23,81	23,76	23,78	23,80	23,78	23,83	23,78	23,76	23,77	23,75	23,69	23,78	23,86	23,79	23,78	23,77	23,79	23,79	23,82	23,76	23,67	23,71	23,77	23,73	23,77	23,76	23,78	23,76	23,75	23,75	23,77	23,73	23,75	23,88	23,86	23,82	23,79	23,84	23,86	23,84	23,77	23,82	23,88	23,86	23,82	23,82	23,85	23,92	23,83	23,80	23,89	23,92	23,91	23,95	23,95	23,88	23,80	23,84	23,94	23,86	23,85	23,95	23,92	23,86	23,91	23,98	23,92	23,89	23,87	23,91	23,91	23,95	23,87	23,92	23,95	23,93	23,91	23,89	23,94	23,96	23,92	23,90	23,89	23,94	23,98	23,93	23,91	23,92	23,85	23,86	23,84	23,86	23,89	23,78	23,70	23,77	23,78	23,74	23,72	23,79	23,77	23,74	23,67	23,65	23,66	23,60	23,52	23,50	23,54	23,54	23,50	23,41	23,36	23,39	23,39	23,34	23,30	23,23	23,05	22,98	23,04	22,94	22,94	22,85	22,85	22,85	22,71	22,57	22,52	22,58	22,53	22,46	22,41	22,38	22,28	22,20	22,10	22,10	22,09	21,83	21,60	21,59	21,77	21,92	21,95	21,96	21,85	21,83	21,70	21,60	21,34	21,12	20,98	20,99	20,80	20,72	20,72	20,71	20,64	20,65	20,57	20,66	20,60	20,61	20,67	20,65	20,75	20,84	20,72	20,63	20,64	20,58	20,50	20,52	20,55	20,43	20,40	20,49	20,45	20,46	20,43	20,40	20,50	20,43	20,47	20,50	20,50	20,47	20,42	20,43	20,40	20,32	20,42	20,35	20,34	20,28	20,38	20,42	20,47	20,42	20,35	20,43	20,42	20,43	20,42	20,31	20,30	20,32	20,36	20,38	20,33	20,35	20,34	20,33	20,35	20,36	20,39	20,41	20,35	20,29	20,29	20,24	20,40	20,39	20,34	20,35	20,38	20,39	20,40	20,28	20,30	20,38	20,33	20,40	20,41	20,29	20,26	20,33	20,36	20,37	20,39	20,32	20,27	20,34	20,37	20,35	20,31	20,34	20,29	20,30	20,33	20,38	20,35	20,33	20,26	20,34	20,35	20,34	20,28	20,29	20,33	20,34	20,32	20,39	20,34	20,32	20,29	20,27	20,33	20,24	20,27	20,31	20,31	20,33	20,34	20,33	20,25	20,19	20,29	20,34	20,34	20,27	20,21	20,17	20,21	20,32	20,39	20,39	20,25	20,27	20,37	20,18	20,18	20,29	20,41	20,24	20,18	20,31	20,35	20,26	20,31	20,34	20,29	20,34	20,24	20,24	20,25	20,30	20,33	20,26	20,31	20,33	20,30	20,26	20,25	20,31	20,22	20,28	20,31	20,26	20,29	20,33	20,29	20,29	20,35	20,35	20,31	20,25	20,24	20,24	20,24	20,34	20,27	20,32	20,30	20,28	20,35	20,26	20,29	20,39	20,30	20,25	20,26	20,25	20,21	20,31	20,40	20,30	20,17	20,19	20,25	20,29	20,25	20,32	20,32	20,20	20,19	
20,30	20,21	20,20	20,24	20,36	20,23	20,24	20,26	20,33	20,42	20,25	20,24	20,34	20,29	20,26	20,33	20,36	20,37	20,42	20,34	20,27	20,24	20,30	20,31	20,35	20,33	20,34	20,34	20,30	20,29	20,41	20,36	20,28	20,25	20,41	20,42	20,39	20,32	20,31	20,30	20,34	20,29	20,30	20,22	20,32	20,38	20,26	20,31	20,40	20,38	20,36	20,30	20,34	20,34	20,35	20,34	20,36	20,33	20,32	20,30	20,29	20,32	20,40	20,37	20,35	20,28	20,30	20,43	20,45	20,38	20,40	20,38	20,42	20,41	20,36	20,26	20,33	20,49	20,28	20,31	20,39	20,32	20,36	20,29	20,31	20,38	20,38	20,33	20,27	20,40	20,43	20,48	20,42	20,37	20,39	20,34	20,40	20,35	20,35	20,38	20,38	20,37	20,41	20,39	20,47	20,44	20,43	20,38	20,43	20,50	20,47	20,49	20,49	20,52	20,54	20,44	20,40	20,41	20,54	20,52	20,39	20,46	20,53	20,44	20,34	20,43	20,51	20,46	20,44	20,46	20,45	20,44	20,40	20,45	20,41	20,38	20,34	20,35	20,43	20,46	20,45	20,39	20,45	20,45	20,54	20,46	20,46	20,54	20,47	20,47	20,41	20,43	20,42	20,43	20,45	20,47	20,47	20,48	20,52	20,50	20,44	20,48	20,51	20,50	20,43	20,46	20,50	20,51	20,58	20,56	20,56	20,47	20,45	20,55	20,54	20,54	20,49	20,53	20,48	20,53	20,54	20,55	20,56	20,57	20,63	20,62	20,61	20,69	20,68	20,70	20,80	20,79	20,90	21,01	21,09	21,17	21,08	21,03	21,14	21,21	21,22	21,32	21,44	21,58	21,70	21,85	22,04	22,11	22,19	22,20	22,21	22,21	22,09	21,86	21,78	21,93	22,31	22,46	22,54	22,55	22,63	22,67	22,72	22,81	22,80	22,87	22,94	22,95	22,97	23,08	23,11	23,17	23,14	23,21	23,25	23,19	23,31	23,36	23,36	23,41	23,42	23,43	23,43	23,42	23,45	23,55	23,52	23,53	23,53	23,54	23,65	23,66	23,56	23,63	23,63	23,58	23,63	23,72	23,71	23,64	23,68	23,70	23,69	23,69	23,69	23,73	23,71	23,76	23,81	23,80	23,80	23,75	23,71	23,74	23,96	23,88	23,78	23,83	23,93	23,94	23,89	23,83	23,80	23,86	23,88	23,93	23,94	23,86	23,92	23,89	23,84	23,80	23,84	23,80	23,90	23,94	23,91	23,92	23,90	23,86	23,87	23,79	23,83	23,74	23,81	23,86	23,90	23,87	23,85	23,86	23,90	23,90	23,91	23,92	23,89	23,82	23,89	23,97	23,95	24,00	23,95	23,98	23,94	23,87	23,89	23,96	24,01	23,98	23,94	23,92	23,88	23,84	23,95	23,98	23,98	24,01	23,98	23,97	23,97	23,97	23,91	24,01	23,94	23,94	24,00	23,99	23,99	24,05	24,00	23,97	24,02	24,03	24,01	24,05	24,07	23,96	23,99	24,06	24,00	23,99	23,96	24,02	24,01	24,00	24,08	24,07	24,02	24,07	24,04	24,02	24,03	24,02	24,02	24,01	24,00	24,06	24,06	23,89	23,83	23,87	23,87	23,72	23,79	23,83	23,84	23,77	23,64	23,74	23,76	23,63	23,64	23,62	23,61	23,60	23,53	23,47	23,45	23,48	23,44	23,37	23,31	23,12	23,07	23,06	23,05	23,07	22,98	22,89	22,92	22,87	22,67	22,60	22,59	22,55	22,49	22,47	22,44	22,36	22,27	22,19	22,15	22,08	21,83	21,63	21,62	21,79	21,91	22,02	22,06	21,94	21,88	21,74	21,69	21,34	21,18	21,00	20,90	20,75	20,76	20,75	20,76	20,68	20,68	20,57	20,51	20,59	20,67	20,69	20,63	20,76	20,79	20,70	20,69	20,65	20,54	20,58	20,52	20,46	20,41	20,37	20,50	20,50	20,47	20,49	20,47	20,44	20,37	20,45	20,48	20,46	20,45	20,45	20,44	20,41	20,31	20,32	20,40	20,35	20,35	20,43	20,41	20,43	20,35	20,30	20,37	20,41	20,43	20,40	20,32	20,34	20,28	20,29	20,35	20,32	20,33	20,36	20,37	20,37	20,43	20,41	20,47	20,37	20,27	20,32	20,31	20,38	20,35	20,36	20,39	20,37	20,37	20,40	20,32	20,34	20,37	20,34	20,26	20,30	20,32	20,27	20,34	20,34	20,33	20,40	20,32	20,26	20,26	20,38	20,36	20,33	20,31	20,28	20,30	20,34	20,34	20,37	20,35	20,26	20,25	20,26	20,30	20,34	20,38	20,37	20,35	20,29	20,36	20,38	20,33	20,31	20,36	20,30	20,22	20,29	20,33	20,29	20,25	20,27	20,34	20,29	20,22	20,29	20,35	20,33	20,29	20,23	20,33	20,37	20,33	20,36	20,29	20,29	20,32	20,39	20,31	20,17	20,26	20,35	20,24	20,17	20,27	20,38	20,41	20,38	20,32	20,27	20,26	20,23	20,27	20,27	20,32	20,35	20,26	20,29	20,27	20,32	20,19	20,22	20,27	20,27	20,24	20,25	20,26	20,29	20,32	20,22	20,25	20,31	20,32	20,30	20,22	20,25	20,25	20,27	20,24	20,22	20,24	20,30	20,26	20,27	20,24	20,23	20,33	20,21	20,15	20,23	20,26	20,25	20,26	20,31	20,29	20,22	20,18	20,27	20,33	20,31	20,30	20,26	20,22	20,20	
20,30	20,34	20,23	20,27	20,35	20,23	20,17	20,17	20,29	20,37	20,39	20,33	20,26	20,31	20,30	20,35	20,30	20,32	20,41	20,39	20,34	20,34	20,31	20,30	20,33	20,28	20,29	20,31	20,30	20,34	20,42	20,42	20,32	20,32	20,31	20,45	20,42	20,33	20,31	20,28	20,24	20,31	20,28	20,20	20,29	20,39	20,31	20,28	20,32	20,35	20,34	20,30	20,33	20,35	20,28	20,29	20,30	20,34	20,28	20,36	20,30	20,34	20,39	20,37	20,39	20,35	20,30	20,43	20,40	20,31	20,42	20,40	20,33	20,40	20,34	20,26	20,37	20,47	20,33	20,32	20,43	20,38	20,34	20,35	20,35	20,42	20,40	20,37	20,26	20,28	20,35	20,43	20,42	20,34	20,34	20,33	20,34	20,28	20,37	20,43	20,39	20,46	20,45	20,42	20,44	20,47	20,41	20,40	20,44	20,43	20,49	20,45	20,47	20,43	20,47	20,44	20,46	20,40	20,50	20,53	20,46	20,48	20,51	20,51	20,50	20,46	20,47	20,47	20,42	20,44	20,45	20,48	20,46	20,42	20,36	20,33	20,34	20,26	20,40	20,43	20,38	20,39	20,44	20,53	20,54	20,44	20,45	20,54	20,46	20,44	20,48	20,48	20,44	20,46	20,51	20,52	20,45	20,43	20,54	20,58	20,45	20,47	20,43	20,43	20,45	20,42	20,51	20,48	20,57	20,55	20,45	20,48	20,51	20,46	20,56	20,56	20,55	20,56	20,57	20,48	20,51	20,52	20,54	20,56	20,59	20,62	20,61	20,75	20,71	20,77	20,71	20,74	20,98	21,08	21,15	21,20	21,18	21,15	21,17	21,21	21,28	21,38	21,49	21,55	21,67	21,87	22,09	22,17	22,17	22,19	22,25	22,26	22,19	22,07	21,84	21,76	22,07	22,42	22,56	22,63	22,67	22,77	22,86	22,88	22,86	22,97	23,04	23,11	23,17	23,11	23,19	23,33	23,22	23,25	23,38	23,36	23,41	23,44	23,45	23,50	23,51	23,52	23,62	23,57	23,51	23,63	23,62	23,67	23,65	23,65	23,70	23,71	23,72	23,73	23,74	23,74	23,77	23,82	23,83	23,79	23,79	23,81	23,79	23,83	23,83	23,83	23,79	23,80	23,92	23,98	23,92	23,88	23,80	23,84	24,04	24,05	23,90	23,98	24,01	23,97	23,94	23,95	24,02	23,98	24,00	24,01	24,00	24,00	24,04	23,99	23,92	23,89	23,92	23,88	23,96	24,01	23,94	23,99	24,04	23,96	23,97	23,94	23,89	23,84	23,88	23,93	23,95	23,93	23,93	23,91	23,99	24,00	24,04	23,96	23,98	24,01	24,05	24,10	24,12	24,07	24,07	24,11	24,11	23,98	24,05	24,08	24,12	24,15	24,13	24,07	24,01	24,00	24,05	24,08	24,05	24,08	24,10	24,05	24,01	24,03	24,04	24,09	24,15	24,08	24,11	24,14	24,15	24,10	24,07	24,14	24,18	24,22	24,17	24,11	24,12	24,10	24,19	24,14	24,06	24,12	24,13	24,07	24,12	24,16	24,15	24,17	24,10	24,17	24,16	24,14	24,19	24,10	24,14	24,16	24,15	24,15	24,17	24,07	23,97	23,95	23,96	23,94	23,93	23,90	23,95	23,90	23,78	23,87	23,93	23,79	23,76	23,80	23,71	23,69	23,63	23,63	23,57	23,61	23,49	23,44	23,46	23,31	23,27	23,15	23,09	23,07	23,02	23,00	22,95	22,87	22,67	22,61	22,66	22,63	22,54	22,56	22,54	22,45	22,37	22,22	22,13	21,95	21,74	21,77	21,83	21,94	21,99	21,97	22,03	21,91	21,81	21,86	21,63	21,36	21,15	21,02	20,90	20,86	20,81	20,73	20,72	20,71	20,68	20,67	20,59	20,62	20,71	20,76	20,68	20,61	20,69	20,69	20,62	20,52	20,50	20,55	20,49	20,41	20,43	20,40	20,47	20,53	20,46	20,43	20,49	20,47	20,39	20,43	20,42	20,42	20,44	20,44	20,41	20,38	20,41	20,39	20,39	20,37	20,44	20,44	20,41	20,45	20,42	20,40	20,39	20,34	20,38	20,34	20,43	20,39	20,32	20,33	20,29	20,32	20,33	20,34	20,34	20,37	20,36	20,44	20,46	20,44	20,31	20,33	20,40	20,36	20,29	20,27	20,29	20,39	20,41	20,38	20,37	20,35	20,36	20,37	20,31	20,32	20,34	20,33	20,33	20,36	20,29	20,32	20,29	20,30	20,32	20,35	20,37	20,34	20,29	20,34	20,40	20,33	20,38	20,36	20,31	20,21	20,17	20,18	20,30	20,25	20,36	20,30	20,32	20,24	20,32	20,34	20,31	20,24	20,26	20,27	20,25	20,31	20,39	20,24	20,18	20,25	20,25	20,25	20,21	20,27	20,33	20,31	20,30	20,35	20,41	20,40	20,32	20,24	20,30	20,27	20,30	20,31	20,35	20,25	20,22	20,24	20,23	20,15	20,19	20,33	20,34	20,33	20,29	20,22	20,25	20,24	20,26	20,24	20,28	20,30	20,18	20,29	20,23	20,25	20,20	20,22	20,23	20,22	20,30	20,24	20,21	20,35	20,35	20,35	20,29	20,35	20,28	20,21	20,28	20,33	20,25	20,25	20,29	20,18	20,16	20,28	20,32	20,25	20,30	20,24	20,24	20,12	20,15	20,22	20,21	20,26	20,32	20,22	20,27	20,22	20,19	20,22	20,30	20,28	20,25	20,23	20,23	20,23	
20,30	20,28	20,16	20,20	20,23	20,27	20,22	20,12	20,25	20,32	20,44	20,28	20,25	20,32	20,37	20,42	20,28	20,29	20,38	20,37	20,36	20,39	20,38	20,28	20,30	20,27	20,26	20,31	20,29	20,34	20,33	20,35	20,25	20,31	20,30	20,35	20,41	20,37	20,24	20,26	20,32	20,32	20,35	20,26	20,24	20,38	20,34	20,27	20,30	20,33	20,36	20,38	20,36	20,31	20,30	20,34	20,28	20,32	20,32	20,40	20,41	20,35	20,30	20,39	20,34	20,35	20,29	20,44	20,43	20,32	20,37	20,35	20,34	20,42	20,32	20,27	20,38	20,40	20,40	20,39	20,41	20,39	20,28	20,41	20,46	20,45	20,40	20,35	20,30	20,31	20,44	20,43	20,39	20,41	20,41	20,39	20,39	20,30	20,33	20,40	20,45	20,41	20,37	20,41	20,46	20,45	20,35	20,38	20,46	20,41	20,44	20,45	20,42	20,39	20,46	20,39	20,40	20,43	20,44	20,52	20,53	20,47	20,47	20,52	20,56	20,52	20,39	20,39	20,37	20,43	20,47	20,47	20,48	20,43	20,47	20,39	20,38	20,38	20,42	20,49	20,34	20,36	20,38	20,41	20,49	20,50	20,45	20,50	20,45	20,45	20,48	20,46	20,40	20,43	20,51	20,45	20,37	20,37	20,48	20,55	20,46	20,46	20,45	20,38	20,42	20,45	20,49	20,55	20,56	20,60	20,52	20,55	20,61	20,49	20,54	20,56	20,48	20,53	20,61	20,54	20,57	20,55	20,51	20,53	20,59	20,66	20,59	20,73	20,82	20,90	20,82	20,79	20,96	21,11	21,28	21,32	21,26	21,25	21,33	21,31	21,35	21,38	21,51	21,56	21,62	21,90	22,15	22,27	22,20	22,24	22,31	22,35	22,36	22,27	22,08	21,89	21,91	22,28	22,50	22,69	22,81	22,88	22,88	22,97	22,97	23,03	23,12	23,12	23,23	23,29	23,28	23,36	23,36	23,42	23,47	23,48	23,52	23,56	23,53	23,57	23,68	23,64	23,69	23,69	23,67	23,72	23,74	23,72	23,75	23,82	23,81	23,78	23,82	23,86	23,83	23,91	23,87	23,97	23,94	23,97	23,93	23,94	23,95	23,96	23,93	23,97	23,92	23,90	24,06	24,10	24,08	24,02	24,00	24,03	24,12	24,08	24,06	24,05	24,13	24,13	24,10	24,13	24,11	24,14	24,08	24,06	24,05	24,10	24,19	24,14	24,06	24,10	24,15	23,99	24,05	24,14	24,09	24,09	24,11	23,99	24,07	24,07	24,02	24,04	24,04	24,04	24,06	24,07	24,05	24,10	24,13	24,20	24,20	24,13	24,14	24,17	24,19	24,19	24,20	24,13	24,17	24,22	24,16	24,16	24,24	24,25	24,18	24,15	24,21	24,20	24,18	24,17	24,20	24,25	24,21	24,19	24,27	24,26	24,18	24,17	24,23	24,26	24,28	24,25	24,28	24,35	24,20	24,17	24,24	24,32	24,34	24,36	24,32	24,32	24,34	24,27	24,33	24,31	24,17	24,20	24,29	24,20	24,23	24,21	24,24	24,22	24,22	24,22	24,27	24,25	24,27	24,26	24,25	24,21	24,20	24,23	24,20	24,17	24,11	24,06	24,06	24,10	24,13	24,12	24,10	24,14	24,04	24,00	24,04	23,98	23,89	23,87	23,82	23,82	23,79	23,73	23,72	23,77	23,72	23,53	23,55	23,45	23,39	23,28	23,18	23,11	23,14	23,14	23,05	22,91	22,79	22,78	22,74	22,71	22,67	22,69	22,66	22,55	22,46	22,32	22,08	21,88	21,72	21,87	22,07	22,13	22,07	22,02	22,04	22,02	21,90	21,79	21,59	21,27	21,13	21,00	20,91	20,90	20,84	20,75	20,73	20,81	20,72	20,71	20,65	20,64	20,75	20,69	20,67	20,68	20,72	20,67	20,58	20,47	20,50	20,55	20,59	20,47	20,44	20,41	20,51	20,47	20,41	20,45	20,41	20,48	20,45	20,42	20,42	20,39	20,33	20,36	20,28	20,30	20,38	20,42	20,36	20,43	20,49	20,45	20,42	20,48	20,40	20,42	20,38	20,31	20,38	20,36	20,34	20,31	20,28	20,36	20,40	20,36	20,34	20,34	20,35	20,38	20,43	20,41	20,42	20,42	20,31	20,32	20,36	20,34	20,31	20,34	20,39	20,39	20,38	20,34	20,33	20,31	20,36	20,38	20,37	20,40	20,39	20,32	20,28	20,32	20,33	20,30	20,35	20,41	20,40	20,25	20,26	20,27	20,30	20,32	20,36	20,28	20,28	20,33	20,30	20,16	20,19	20,18	20,27	20,26	20,21	20,30	20,33	20,29	20,31	20,32	20,29	20,24	20,24	20,27	20,23	20,34	20,33	20,26	20,21	20,23	20,25	20,20	20,25	20,26	20,27	20,32	20,33	20,25	20,36	20,38	20,26	20,23	20,28	20,26	20,27	20,32	20,26	20,32	20,25	20,23	20,17	20,16	20,19	20,27	20,29	20,28	20,31	20,25	20,31	20,29	20,30	20,21	20,22	20,25	20,25	20,32	20,29	20,26	20,27	20,26	20,24	20,19	20,27	20,24	20,19	20,27	20,36	20,40	20,29	20,29	20,23	20,24	20,28	20,31	20,27	20,23	20,26	20,22	20,20	20,29	20,29	20,39	20,38	20,34	20,28	20,22	20,18	20,23	20,20	20,21	20,33	20,31	20,21	20,19	20,11	20,22	20,29	20,26	20,24	20,26	20,16	20,17	
20,35	20,34	20,21	20,21	20,23	20,34	20,30	20,23	20,28	20,35	20,34	20,29	20,27	20,41	20,37	20,29	20,30	20,37	20,35	20,37	20,32	20,32	20,26	20,32	20,30	20,26	20,31	20,31	20,30	20,28	20,26	20,35	20,33	20,26	20,33	20,36	20,38	20,36	20,32	20,32	20,35	20,34	20,32	20,25	20,27	20,30	20,34	20,27	20,35	20,32	20,31	20,31	20,36	20,34	20,25	20,36	20,33	20,23	20,32	20,36	20,37	20,40	20,37	20,41	20,37	20,37	20,40	20,48	20,42	20,33	20,34	20,33	20,37	20,51	20,39	20,35	20,34	20,33	20,37	20,41	20,37	20,39	20,32	20,39	20,43	20,37	20,34	20,32	20,32	20,44	20,42	20,35	20,36	20,34	20,41	20,41	20,38	20,29	20,23	20,26	20,39	20,37	20,32	20,37	20,40	20,39	20,38	20,44	20,45	20,41	20,37	20,46	20,37	20,44	20,46	20,40	20,33	20,35	20,50	20,49	20,52	20,48	20,48	20,43	20,39	20,48	20,48	20,49	20,42	20,40	20,45	20,49	20,44	20,46	20,50	20,40	20,33	20,40	20,48	20,49	20,40	20,39	20,43	20,44	20,43	20,48	20,42	20,50	20,47	20,49	20,53	20,49	20,44	20,43	20,47	20,45	20,34	20,47	20,47	20,47	20,42	20,44	20,48	20,43	20,45	20,46	20,44	20,51	20,50	20,59	20,54	20,59	20,59	20,59	20,58	20,55	20,43	20,51	20,64	20,57	20,52	20,57	20,59	20,57	20,64	20,72	20,69	20,79	20,93	21,05	20,99	20,96	20,92	21,11	21,29	21,35	21,34	21,35	21,35	21,36	21,44	21,52	21,56	21,64	21,75	21,95	22,15	22,19	22,21	22,30	22,29	22,37	22,38	22,41	22,32	22,12	21,96	22,03	22,37	22,67	22,85	22,90	22,96	22,97	23,06	23,08	23,15	23,23	23,27	23,35	23,43	23,38	23,43	23,49	23,52	23,53	23,54	23,57	23,61	23,59	23,75	23,78	23,82	23,84	23,82	23,83	23,87	23,91	23,89	23,88	23,93	23,94	24,00	24,04	23,98	24,04	23,98	24,07	24,07	24,06	24,06	24,09	24,12	24,17	24,10	24,04	24,01	24,04	24,13	24,12	24,08	24,15	24,12	24,10	24,18	24,18	24,21	24,21	24,17	24,15	24,17	24,21	24,21	24,19	24,17	24,22	24,24	24,22	24,25	24,21	24,22	24,23	24,27	24,21	24,20	24,15	24,13	24,16	24,29	24,18	24,17	24,23	24,22	24,15	24,20	24,18	24,25	24,27	24,21	24,26	24,31	24,31	24,33	24,31	24,36	24,34	24,31	24,29	24,34	24,32	24,31	24,35	24,27	24,24	24,39	24,35	24,24	24,27	24,25	24,20	24,20	24,26	24,35	24,35	24,37	24,40	24,36	24,40	24,31	24,29	24,35	24,39	24,37	24,29	24,38	24,45	24,35	24,35	24,43	24,42	24,44	24,45	24,49	24,48	24,42	24,33	24,44	24,42	24,32	24,31	24,42	24,37	24,34	24,43	24,46	24,36	24,32	24,36	24,38	24,41	24,45	24,40	24,36	24,36	24,35	24,36	24,28	24,29	24,23	24,23	24,20	24,15	24,24	24,25	24,27	24,25	24,22	24,18	24,14	24,11	24,02	24,03	23,99	23,95	23,95	23,86	23,83	23,85	23,81	23,78	23,66	23,51	23,48	23,43	23,29	23,26	23,19	23,07	23,13	23,02	22,97	22,98	22,93	22,81	22,70	22,71	22,67	22,61	22,48	22,31	22,02	21,76	21,87	22,08	22,20	22,25	22,16	22,10	22,08	22,15	22,04	21,83	21,68	21,39	21,17	21,09	21,01	20,88	20,80	20,75	20,78	20,77	20,70	20,68	20,70	20,62	20,63	20,68	20,65	20,64	20,69	20,68	20,61	20,56	20,52	20,58	20,57	20,50	20,50	20,38	20,46	20,45	20,41	20,42	20,39	20,44	20,42	20,43	20,45	20,41	20,35	20,30	20,29	20,30	20,37	20,39	20,39	20,43	20,48	20,35	20,38	20,46	20,40	20,38	20,37	20,34	20,41	20,45	20,39	20,35	20,36	20,29	20,39	20,39	20,34	20,29	20,31	20,37	20,38	20,33	20,34	20,36	20,30	20,29	20,26	20,29	20,31	20,29	20,37	20,38	20,33	20,32	20,26	20,24	20,34	20,37	20,37	20,42	20,30	20,30	20,36	20,35	20,32	20,29	20,34	20,38	20,34	20,32	20,29	20,25	20,25	20,31	20,24	20,23	20,21	20,23	20,24	20,21	20,22	20,16	20,30	20,31	20,22	20,20	20,27	20,29	20,33	20,32	20,26	20,28	20,30	20,28	20,26	20,29	20,28	20,21	20,26	20,35	20,36	20,23	20,26	20,35	20,35	20,29	20,26	20,28	20,30	20,26	20,19	20,18	20,20	20,20	20,28	20,31	20,21	20,18	20,27	20,26	20,26	20,23	20,30	20,29	20,31	20,34	20,28	20,32	20,33	20,34	20,36	20,32	20,29	20,27	20,22	20,27	20,34	20,33	20,31	20,27	20,29	20,25	20,30	20,25	20,22	20,21	20,22	20,31	20,29	20,28	20,21	20,23	20,22	20,27	20,26	20,25	20,26	20,26	20,23	20,28	20,23	20,28	20,35	20,30	20,29	20,29	20,23	20,18	20,18	20,24	20,31	20,30	20,30	20,25	20,14	20,15	20,25	20,25	20,20	20,21	20,18	20,15	
20,23	20,25	20,17	20,22	20,35	20,26	20,26	20,38	20,39	20,38	20,30	20,21	20,26	20,31	20,44	20,33	20,28	20,22	20,29	20,32	20,35	20,33	20,18	20,22	20,32	20,27	20,30	20,33	20,30	20,36	20,33	20,32	20,33	20,35	20,31	20,33	20,36	20,38	20,31	20,34	20,39	20,35	20,31	20,19	20,27	20,30	20,31	20,27	20,37	20,39	20,36	20,34	20,35	20,32	20,30	20,29	20,35	20,31	20,31	20,33	20,31	20,38	20,41	20,35	20,36	20,33	20,33	20,42	20,44	20,38	20,36	20,33	20,31	20,40	20,36	20,34	20,41	20,37	20,31	20,44	20,44	20,40	20,31	20,36	20,40	20,40	20,32	20,26	20,32	20,45	20,42	20,33	20,38	20,35	20,30	20,39	20,47	20,34	20,30	20,34	20,35	20,33	20,33	20,33	20,42	20,41	20,42	20,48	20,46	20,40	20,41	20,43	20,39	20,45	20,48	20,42	20,37	20,33	20,42	20,51	20,39	20,36	20,47	20,49	20,45	20,50	20,54	20,46	20,44	20,42	20,39	20,45	20,44	20,38	20,44	20,44	20,37	20,38	20,46	20,44	20,41	20,42	20,51	20,49	20,48	20,41	20,38	20,41	20,48	20,56	20,52	20,50	20,44	20,50	20,47	20,52	20,43	20,40	20,51	20,49	20,45	20,46	20,44	20,42	20,44	20,47	20,52	20,56	20,57	20,57	20,48	20,50	20,56	20,52	20,64	20,55	20,44	20,53	20,66	20,59	20,55	20,51	20,56	20,55	20,70	20,69	20,73	20,88	20,92	21,04	21,05	21,02	20,99	21,21	21,37	21,38	21,35	21,40	21,41	21,40	21,56	21,64	21,72	21,77	21,92	22,04	22,14	22,23	22,24	22,37	22,31	22,35	22,45	22,46	22,44	22,29	22,11	21,96	22,14	22,62	22,83	22,89	22,99	23,13	23,12	23,14	23,29	23,35	23,44	23,36	23,46	23,53	23,56	23,54	23,63	23,69	23,69	23,74	23,78	23,85	23,80	23,84	23,89	23,95	23,98	23,91	23,95	24,01	23,99	24,05	24,01	24,05	24,14	24,10	24,09	24,16	24,13	24,10	24,09	24,11	24,18	24,22	24,20	24,26	24,30	24,20	24,09	24,17	24,25	24,25	24,27	24,29	24,24	24,26	24,33	24,34	24,30	24,31	24,36	24,35	24,21	24,28	24,37	24,35	24,32	24,38	24,35	24,36	24,39	24,36	24,36	24,39	24,33	24,26	24,37	24,37	24,26	24,29	24,37	24,30	24,36	24,43	24,44	24,33	24,32	24,25	24,33	24,41	24,39	24,36	24,42	24,39	24,38	24,44	24,49	24,43	24,37	24,42	24,49	24,40	24,35	24,41	24,45	24,39	24,42	24,45	24,36	24,35	24,47	24,41	24,36	24,43	24,52	24,48	24,48	24,45	24,50	24,51	24,43	24,40	24,48	24,50	24,40	24,45	24,45	24,49	24,49	24,55	24,58	24,52	24,55	24,61	24,60	24,55	24,50	24,45	24,59	24,52	24,42	24,50	24,53	24,54	24,51	24,58	24,63	24,52	24,42	24,55	24,52	24,54	24,49	24,49	24,49	24,42	24,45	24,46	24,42	24,42	24,43	24,28	24,33	24,28	24,31	24,34	24,33	24,26	24,27	24,33	24,24	24,23	24,13	24,17	24,13	24,11	24,08	24,06	23,96	23,94	23,87	23,83	23,77	23,65	23,67	23,61	23,51	23,42	23,31	23,22	23,15	23,12	23,08	23,08	22,99	23,01	22,90	22,78	22,68	22,61	22,48	22,14	21,86	21,88	22,11	22,29	22,34	22,26	22,18	22,16	22,10	22,18	22,14	21,90	21,71	21,43	21,24	21,07	20,96	20,84	20,82	20,81	20,77	20,77	20,72	20,69	20,69	20,72	20,70	20,70	20,66	20,64	20,62	20,64	20,54	20,57	20,56	20,61	20,53	20,46	20,45	20,42	20,46	20,43	20,45	20,42	20,40	20,45	20,36	20,33	20,37	20,33	20,41	20,39	20,42	20,40	20,40	20,38	20,37	20,38	20,47	20,37	20,27	20,35	20,38	20,43	20,41	20,38	20,45	20,39	20,43	20,42	20,37	20,36	20,34	20,36	20,31	20,33	20,26	20,35	20,35	20,31	20,38	20,35	20,28	20,30	20,34	20,28	20,34	20,32	20,28	20,37	20,37	20,34	20,26	20,24	20,32	20,37	20,33	20,33	20,30	20,28	20,38	20,36	20,29	20,28	20,29	20,32	20,38	20,30	20,33	20,31	20,30	20,30	20,28	20,29	20,31	20,35	20,24	20,23	20,30	20,28	20,35	20,35	20,24	20,18	20,15	20,19	20,35	20,35	20,27	20,17	20,22	20,21	20,22	20,20	20,24	20,26	20,28	20,38	20,40	20,25	20,21	20,37	20,34	20,28	20,25	20,28	20,36	20,21	20,15	20,23	20,20	20,25	20,30	20,38	20,26	20,22	20,23	20,32	20,32	20,26	20,25	20,22	20,23	20,26	20,27	20,23	20,25	20,28	20,43	20,30	20,25	20,28	20,28	20,32	20,28	20,33	20,28	20,33	20,34	20,21	20,19	20,25	20,26	20,35	20,27	20,17	20,28	20,36	20,30	20,28	20,28	20,27	20,26	20,18	20,26	20,37	20,40	20,28	20,30	20,28	20,30	20,30	20,28	20,28	20,27	20,20	20,19	20,25	20,28	20,24	20,24	20,23	20,18	20,31	20,23	20,14	20,25	20,29	20,23	20,24	
20,27	20,20	20,14	20,29	20,35	20,25	20,24	20,33	20,35	20,40	20,30	20,20	20,30	20,32	20,41	20,36	20,33	20,26	20,28	20,34	20,29	20,33	20,31	20,27	20,29	20,28	20,33	20,32	20,25	20,32	20,41	20,36	20,39	20,27	20,26	20,29	20,28	20,35	20,33	20,30	20,40	20,39	20,32	20,28	20,28	20,32	20,33	20,27	20,36	20,37	20,32	20,32	20,37	20,26	20,39	20,34	20,31	20,35	20,29	20,34	20,31	20,32	20,36	20,35	20,36	20,28	20,28	20,31	20,40	20,38	20,37	20,36	20,19	20,27	20,41	20,45	20,42	20,39	20,34	20,39	20,46	20,47	20,40	20,34	20,42	20,39	20,35	20,36	20,36	20,33	20,36	20,37	20,35	20,36	20,32	20,36	20,50	20,38	20,34	20,36	20,29	20,29	20,36	20,39	20,40	20,41	20,42	20,48	20,49	20,43	20,39	20,43	20,42	20,40	20,48	20,47	20,43	20,32	20,39	20,36	20,36	20,34	20,45	20,54	20,54	20,54	20,53	20,46	20,41	20,42	20,45	20,48	20,46	20,38	20,43	20,46	20,36	20,40	20,43	20,42	20,36	20,49	20,53	20,48	20,43	20,38	20,31	20,39	20,43	20,47	20,49	20,50	20,39	20,46	20,51	20,50	20,53	20,45	20,50	20,51	20,50	20,52	20,53	20,47	20,45	20,61	20,59	20,67	20,67	20,65	20,59	20,53	20,62	20,60	20,68	20,67	20,50	20,56	20,67	20,63	20,61	20,52	20,54	20,56	20,69	20,76	20,74	20,94	20,95	21,01	21,13	21,17	21,20	21,35	21,46	21,50	21,52	21,54	21,61	21,58	21,69	21,86	21,93	21,91	21,96	22,12	22,24	22,28	22,38	22,44	22,41	22,47	22,52	22,48	22,57	22,49	22,39	22,07	22,02	22,44	22,80	22,96	23,11	23,23	23,21	23,30	23,42	23,43	23,51	23,51	23,51	23,55	23,67	23,69	23,71	23,76	23,77	23,88	23,87	23,92	23,95	23,98	24,00	23,99	24,07	24,09	24,04	24,07	24,12	24,14	24,18	24,17	24,20	24,22	24,20	24,23	24,23	24,23	24,24	24,22	24,27	24,32	24,31	24,35	24,35	24,33	24,25	24,24	24,27	24,38	24,39	24,39	24,43	24,34	24,43	24,43	24,39	24,38	24,48	24,54	24,40	24,39	24,39	24,48	24,43	24,51	24,50	24,44	24,45	24,44	24,42	24,47	24,50	24,43	24,46	24,54	24,55	24,48	24,44	24,40	24,50	24,55	24,49	24,48	24,43	24,43	24,47	24,48	24,40	24,46	24,52	24,53	24,51	24,52	24,55	24,46	24,43	24,52	24,66	24,53	24,48	24,54	24,51	24,54	24,50	24,53	24,53	24,53	24,56	24,60	24,53	24,65	24,68	24,70	24,67	24,63	24,67	24,64	24,64	24,60	24,61	24,60	24,59	24,61	24,62	24,62	24,63	24,63	24,67	24,62	24,66	24,72	24,70	24,68	24,66	24,61	24,63	24,64	24,62	24,65	24,66	24,71	24,67	24,66	24,76	24,65	24,61	24,66	24,66	24,67	24,59	24,58	24,66	24,61	24,56	24,46	24,49	24,54	24,53	24,39	24,41	24,48	24,48	24,51	24,44	24,40	24,44	24,45	24,37	24,31	24,22	24,24	24,22	24,18	24,22	24,08	24,04	24,06	23,92	23,86	23,84	23,78	23,80	23,71	23,59	23,52	23,44	23,36	23,36	23,32	23,26	23,20	23,11	23,13	22,98	22,85	22,73	22,67	22,41	22,02	21,92	22,10	22,29	22,33	22,32	22,27	22,24	22,23	22,21	22,18	22,13	21,97	21,76	21,47	21,22	21,10	21,06	20,92	20,82	20,90	20,81	20,78	20,76	20,68	20,74	20,78	20,83	20,81	20,70	20,67	20,71	20,66	20,64	20,59	20,58	20,59	20,51	20,45	20,48	20,41	20,48	20,43	20,44	20,46	20,36	20,42	20,39	20,35	20,35	20,38	20,41	20,41	20,41	20,43	20,41	20,41	20,37	20,42	20,46	20,42	20,38	20,36	20,44	20,41	20,43	20,42	20,40	20,39	20,35	20,36	20,32	20,31	20,38	20,40	20,32	20,23	20,28	20,35	20,35	20,34	20,39	20,33	20,28	20,27	20,30	20,34	20,35	20,32	20,29	20,36	20,38	20,30	20,27	20,30	20,35	20,32	20,30	20,25	20,30	20,35	20,38	20,34	20,32	20,29	20,31	20,34	20,38	20,25	20,26	20,37	20,34	20,31	20,25	20,28	20,30	20,36	20,32	20,26	20,33	20,29	20,41	20,39	20,34	20,26	20,21	20,14	20,31	20,36	20,31	20,22	20,23	20,16	20,14	20,14	20,18	20,29	20,33	20,40	20,35	20,27	20,22	20,30	20,31	20,22	20,21	20,20	20,20	20,21	20,21	20,22	20,25	20,23	20,36	20,40	20,40	20,29	20,26	20,32	20,30	20,27	20,28	20,25	20,18	20,18	20,28	20,23	20,14	20,19	20,29	20,27	20,22	20,25	20,30	20,32	20,27	20,26	20,27	20,27	20,32	20,24	20,31	20,30	20,25	20,27	20,28	20,23	20,28	20,33	20,35	20,29	20,31	20,31	20,23	20,19	20,24	20,25	20,34	20,33	20,26	20,27	20,34	20,24	20,27	20,31	20,18	20,19	20,19	20,23	20,21	20,12	20,08	20,18	20,18	20,19	20,19	20,23	20,27	20,32	20,33	20,27	
20,35	20,27	20,23	20,28	20,28	20,20	20,24	20,27	20,32	20,43	20,32	20,20	20,33	20,42	20,42	20,33	20,31	20,41	20,36	20,42	20,33	20,34	20,40	20,37	20,35	20,33	20,32	20,36	20,32	20,35	20,42	20,45	20,45	20,30	20,20	20,27	20,38	20,38	20,35	20,34	20,37	20,37	20,36	20,38	20,34	20,28	20,33	20,35	20,38	20,40	20,31	20,32	20,35	20,27	20,29	20,35	20,30	20,37	20,29	20,31	20,36	20,39	20,31	20,40	20,39	20,31	20,28	20,30	20,36	20,29	20,36	20,30	20,27	20,26	20,34	20,44	20,42	20,39	20,45	20,36	20,40	20,44	20,43	20,41	20,46	20,44	20,43	20,39	20,40	20,41	20,46	20,44	20,38	20,36	20,39	20,39	20,45	20,37	20,32	20,34	20,34	20,30	20,39	20,46	20,39	20,32	20,38	20,37	20,44	20,43	20,36	20,44	20,44	20,41	20,45	20,49	20,45	20,40	20,36	20,39	20,42	20,38	20,44	20,49	20,51	20,51	20,50	20,48	20,46	20,44	20,48	20,54	20,53	20,46	20,45	20,41	20,39	20,40	20,45	20,49	20,39	20,48	20,52	20,43	20,44	20,42	20,38	20,41	20,47	20,49	20,45	20,44	20,41	20,36	20,49	20,52	20,51	20,47	20,50	20,57	20,53	20,55	20,54	20,58	20,56	20,68	20,65	20,62	20,72	20,73	20,72	20,74	20,67	20,72	20,72	20,73	20,64	20,64	20,66	20,69	20,64	20,63	20,66	20,69	20,75	20,85	20,90	21,05	21,16	21,22	21,19	21,24	21,39	21,50	21,60	21,60	21,62	21,64	21,65	21,72	21,86	21,96	21,99	22,06	22,07	22,17	22,37	22,41	22,41	22,49	22,53	22,57	22,57	22,59	22,61	22,66	22,66	22,40	22,07	22,28	22,75	22,96	23,14	23,20	23,24	23,34	23,48	23,45	23,58	23,62	23,59	23,66	23,69	23,82	23,81	23,84	23,86	23,90	23,95	23,97	24,01	24,08	24,12	24,12	24,12	24,20	24,19	24,23	24,24	24,31	24,30	24,30	24,26	24,31	24,34	24,37	24,36	24,30	24,39	24,37	24,42	24,46	24,46	24,47	24,46	24,46	24,49	24,48	24,50	24,52	24,50	24,49	24,51	24,52	24,53	24,48	24,51	24,55	24,55	24,58	24,52	24,54	24,54	24,56	24,55	24,59	24,63	24,54	24,52	24,57	24,58	24,56	24,60	24,55	24,57	24,64	24,58	24,63	24,61	24,57	24,53	24,54	24,56	24,54	24,58	24,59	24,55	24,57	24,49	24,51	24,60	24,64	24,67	24,59	24,61	24,66	24,67	24,61	24,71	24,66	24,66	24,71	24,69	24,66	24,64	24,63	24,58	24,60	24,67	24,73	24,65	24,71	24,78	24,78	24,76	24,81	24,83	24,83	24,75	24,74	24,77	24,82	24,76	24,71	24,73	24,84	24,78	24,69	24,78	24,77	24,73	24,81	24,81	24,77	24,77	24,70	24,79	24,83	24,74	24,81	24,80	24,84	24,79	24,78	24,81	24,75	24,76	24,77	24,72	24,75	24,73	24,71	24,71	24,68	24,68	24,59	24,60	24,68	24,66	24,57	24,58	24,61	24,60	24,61	24,60	24,55	24,53	24,52	24,48	24,35	24,33	24,40	24,25	24,28	24,26	24,15	24,17	24,23	24,05	23,96	24,01	23,88	23,82	23,76	23,73	23,67	23,53	23,45	23,49	23,44	23,30	23,28	23,21	23,11	23,01	22,89	22,78	22,62	22,29	22,02	22,17	22,40	22,44	22,39	22,32	22,27	22,31	22,25	22,21	22,21	22,11	22,01	21,85	21,52	21,37	21,14	21,06	21,02	20,95	20,97	20,97	20,89	20,83	20,81	20,81	20,80	20,78	20,82	20,77	20,70	20,72	20,73	20,69	20,67	20,67	20,61	20,57	20,53	20,50	20,45	20,43	20,43	20,50	20,44	20,43	20,47	20,46	20,50	20,49	20,43	20,38	20,38	20,40	20,46	20,40	20,39	20,43	20,39	20,45	20,40	20,42	20,45	20,44	20,44	20,42	20,41	20,43	20,42	20,39	20,31	20,36	20,29	20,33	20,35	20,37	20,31	20,32	20,39	20,35	20,34	20,35	20,30	20,37	20,40	20,32	20,24	20,30	20,36	20,37	20,45	20,37	20,30	20,24	20,33	20,28	20,28	20,29	20,30	20,30	20,28	20,37	20,37	20,30	20,36	20,34	20,31	20,33	20,28	20,30	20,33	20,32	20,27	20,26	20,26	20,27	20,21	20,28	20,24	20,31	20,30	20,35	20,40	20,35	20,34	20,34	20,28	20,22	20,34	20,32	20,24	20,32	20,23	20,13	20,22	20,22	20,19	20,25	20,35	20,31	20,23	20,30	20,30	20,31	20,28	20,25	20,24	20,18	20,16	20,28	20,30	20,26	20,22	20,27	20,37	20,35	20,30	20,32	20,32	20,38	20,35	20,32	20,36	20,28	20,25	20,32	20,29	20,22	20,19	20,30	20,26	20,23	20,29	20,25	20,27	20,25	20,27	20,30	20,27	20,26	20,26	20,37	20,37	20,25	20,29	20,27	20,20	20,25	20,26	20,24	20,35	20,35	20,36	20,30	20,20	20,30	20,24	20,19	20,24	20,25	20,31	20,33	20,24	20,23	20,30	20,13	20,14	20,15	20,25	20,20	20,14	20,17	20,15	20,14	20,10	20,11	20,15	20,22	20,25	20,29	20,27	
20,30	20,30	20,24	20,21	20,22	20,20	20,30	20,26	20,30	20,28	20,34	20,19	20,24	20,33	20,30	20,25	20,24	20,35	20,34	20,36	20,36	20,30	20,44	20,37	20,34	20,26	20,27	20,38	20,38	20,34	20,43	20,33	20,35	20,31	20,26	20,26	20,40	20,39	20,32	20,29	20,36	20,30	20,29	20,33	20,34	20,28	20,29	20,36	20,38	20,36	20,34	20,36	20,30	20,30	20,38	20,46	20,38	20,36	20,30	20,35	20,41	20,31	20,26	20,34	20,29	20,21	20,32	20,41	20,33	20,32	20,36	20,34	20,27	20,33	20,31	20,41	20,41	20,34	20,33	20,30	20,28	20,35	20,36	20,33	20,37	20,41	20,37	20,36	20,41	20,39	20,50	20,43	20,34	20,38	20,36	20,37	20,44	20,37	20,43	20,35	20,37	20,40	20,45	20,43	20,36	20,33	20,36	20,36	20,47	20,48	20,42	20,50	20,49	20,47	20,46	20,45	20,36	20,38	20,39	20,39	20,46	20,42	20,44	20,49	20,50	20,45	20,44	20,44	20,45	20,46	20,48	20,50	20,48	20,44	20,39	20,40	20,39	20,46	20,45	20,41	20,44	20,45	20,47	20,43	20,44	20,38	20,46	20,51	20,43	20,47	20,49	20,44	20,45	20,41	20,49	20,57	20,51	20,49	20,48	20,59	20,64	20,68	20,70	20,70	20,71	20,83	20,88	20,86	20,88	20,89	20,85	20,86	20,85	20,82	20,75	20,76	20,77	20,73	20,76	20,73	20,65	20,69	20,70	20,69	20,75	20,77	20,92	21,14	21,31	21,39	21,33	21,38	21,46	21,58	21,72	21,69	21,74	21,82	21,84	21,91	22,01	22,14	22,09	22,17	22,27	22,35	22,43	22,46	22,41	22,46	22,54	22,59	22,59	22,57	22,65	22,71	22,78	22,60	22,31	22,22	22,55	22,98	23,12	23,21	23,26	23,42	23,54	23,57	23,61	23,71	23,68	23,69	23,77	23,90	23,87	23,89	23,97	23,98	23,99	24,08	24,15	24,16	24,14	24,15	24,24	24,27	24,28	24,33	24,37	24,45	24,49	24,44	24,43	24,37	24,37	24,42	24,50	24,53	24,53	24,51	24,56	24,61	24,52	24,54	24,56	24,59	24,54	24,52	24,63	24,72	24,63	24,65	24,60	24,63	24,69	24,64	24,64	24,62	24,67	24,71	24,68	24,68	24,71	24,69	24,68	24,66	24,67	24,70	24,73	24,77	24,73	24,59	24,71	24,63	24,63	24,68	24,66	24,69	24,78	24,80	24,71	24,66	24,67	24,66	24,70	24,75	24,72	24,71	24,74	24,76	24,73	24,74	24,79	24,78	24,78	24,85	24,87	24,78	24,75	24,75	24,76	24,81	24,77	24,72	24,78	24,83	24,78	24,70	24,77	24,86	24,79	24,76	24,88	24,88	24,85	24,90	24,95	24,89	24,87	24,85	24,87	24,94	24,86	24,83	24,88	24,89	24,91	24,82	24,84	24,89	24,85	24,89	24,90	24,89	24,87	24,82	24,93	25,01	24,96	24,93	24,93	24,97	24,91	24,94	24,91	24,89	24,88	24,91	24,87	24,81	24,84	24,81	24,84	24,79	24,74	24,74	24,73	24,70	24,74	24,68	24,64	24,63	24,65	24,67	24,68	24,62	24,55	24,54	24,59	24,52	24,39	24,49	24,44	24,36	24,43	24,36	24,28	24,34	24,28	24,13	24,09	23,99	23,92	23,89	23,80	23,82	23,63	23,58	23,55	23,44	23,39	23,34	23,32	23,17	22,95	22,92	22,82	22,54	22,24	22,12	22,31	22,53	22,53	22,46	22,41	22,37	22,34	22,27	22,25	22,26	22,17	22,04	21,91	21,57	21,45	21,23	21,14	21,02	21,01	21,04	21,08	21,01	20,88	20,83	20,87	20,85	20,87	20,81	20,79	20,74	20,74	20,77	20,77	20,70	20,72	20,73	20,67	20,54	20,59	20,48	20,45	20,52	20,49	20,50	20,51	20,51	20,46	20,45	20,43	20,42	20,39	20,33	20,39	20,40	20,45	20,44	20,39	20,36	20,41	20,44	20,40	20,43	20,43	20,40	20,41	20,42	20,43	20,38	20,38	20,39	20,33	20,27	20,24	20,25	20,38	20,35	20,30	20,33	20,26	20,32	20,42	20,32	20,33	20,35	20,29	20,26	20,26	20,27	20,31	20,40	20,34	20,31	20,28	20,23	20,29	20,31	20,31	20,37	20,33	20,28	20,25	20,27	20,31	20,33	20,32	20,30	20,31	20,33	20,34	20,30	20,27	20,22	20,25	20,25	20,25	20,19	20,18	20,25	20,27	20,25	20,30	20,32	20,29	20,31	20,33	20,27	20,27	20,32	20,31	20,23	20,28	20,23	20,12	20,16	20,26	20,18	20,19	20,30	20,30	20,16	20,18	20,33	20,34	20,34	20,26	20,21	20,23	20,28	20,25	20,28	20,28	20,25	20,26	20,31	20,26	20,25	20,31	20,37	20,32	20,29	20,35	20,34	20,25	20,22	20,30	20,25	20,31	20,25	20,22	20,28	20,26	20,31	20,24	20,26	20,26	20,32	20,22	20,26	20,27	20,29	20,31	20,24	20,26	20,34	20,22	20,15	20,20	20,30	20,28	20,28	20,31	20,25	20,26	20,25	20,31	20,33	20,21	20,22	20,24	20,23	20,35	20,28	20,23	20,19	20,17	20,17	20,08	20,25	20,29	20,22	20,22	20,20	20,13	20,09	20,19	20,26	20,29	20,36	20,31	20,34	
20,17	20,31	20,20	20,21	20,21	20,10	20,25	20,38	20,40	20,31	20,34	20,27	20,27	20,28	20,23	20,17	20,19	20,29	20,38	20,38	20,31	20,32	20,37	20,32	20,27	20,30	20,33	20,39	20,39	20,30	20,35	20,35	20,29	20,30	20,30	20,34	20,38	20,41	20,29	20,33	20,35	20,32	20,32	20,25	20,36	20,36	20,34	20,40	20,42	20,33	20,29	20,31	20,36	20,34	20,38	20,31	20,34	20,35	20,28	20,32	20,34	20,30	20,22	20,32	20,26	20,16	20,30	20,38	20,38	20,28	20,34	20,40	20,34	20,32	20,38	20,33	20,39	20,35	20,30	20,29	20,31	20,27	20,30	20,29	20,36	20,42	20,41	20,30	20,35	20,39	20,38	20,35	20,30	20,38	20,41	20,44	20,46	20,42	20,35	20,27	20,36	20,33	20,38	20,45	20,40	20,39	20,41	20,37	20,37	20,40	20,40	20,47	20,48	20,49	20,53	20,42	20,32	20,33	20,45	20,38	20,39	20,47	20,51	20,47	20,49	20,42	20,37	20,37	20,46	20,46	20,46	20,45	20,45	20,42	20,41	20,36	20,35	20,42	20,42	20,41	20,47	20,46	20,44	20,41	20,44	20,38	20,41	20,50	20,44	20,36	20,45	20,48	20,42	20,42	20,51	20,61	20,59	20,57	20,50	20,61	20,67	20,83	20,91	21,01	21,04	21,12	21,22	21,29	21,30	21,29	21,25	21,24	21,15	21,19	21,08	20,99	21,01	21,00	21,00	20,91	20,79	20,76	20,78	20,80	20,81	20,85	21,03	21,42	21,53	21,59	21,54	21,54	21,57	21,76	21,96	21,98	21,96	22,07	22,19	22,15	22,19	22,25	22,35	22,35	22,37	22,43	22,43	22,43	22,42	22,48	22,60	22,58	22,63	22,57	22,66	22,72	22,76	22,73	22,60	22,35	22,34	22,74	23,11	23,21	23,25	23,43	23,53	23,61	23,67	23,70	23,81	23,83	23,83	23,92	23,88	23,92	24,07	24,12	24,04	24,18	24,29	24,25	24,19	24,24	24,31	24,37	24,41	24,45	24,47	24,43	24,47	24,52	24,60	24,57	24,48	24,51	24,55	24,69	24,70	24,60	24,58	24,64	24,63	24,62	24,64	24,66	24,65	24,60	24,74	24,78	24,77	24,78	24,75	24,74	24,81	24,80	24,80	24,78	24,77	24,80	24,76	24,79	24,79	24,83	24,84	24,81	24,79	24,76	24,82	24,85	24,78	24,75	24,84	24,83	24,83	24,84	24,80	24,79	24,86	24,86	24,81	24,77	24,83	24,82	24,86	24,78	24,78	24,81	24,86	24,86	24,86	24,87	24,91	24,94	24,93	24,97	24,97	24,96	24,97	24,86	24,82	24,92	24,90	24,82	24,90	24,96	24,91	24,91	24,88	24,91	24,89	24,78	24,89	25,02	24,96	24,99	25,01	25,01	24,92	24,93	24,98	25,01	24,97	24,92	24,99	25,00	25,02	25,04	24,97	24,93	24,95	25,05	24,95	24,99	24,96	24,96	25,01	25,00	25,04	25,01	25,03	25,04	25,04	25,02	24,98	24,94	24,95	24,99	24,97	24,99	24,96	24,97	24,95	24,90	24,82	24,84	24,80	24,75	24,77	24,69	24,71	24,69	24,73	24,80	24,76	24,65	24,57	24,63	24,65	24,67	24,57	24,55	24,54	24,46	24,50	24,48	24,35	24,31	24,29	24,25	24,13	24,02	23,99	23,93	23,85	23,84	23,71	23,58	23,59	23,50	23,44	23,36	23,38	23,25	23,04	22,98	22,75	22,44	22,26	22,31	22,48	22,56	22,59	22,50	22,49	22,42	22,39	22,40	22,41	22,34	22,30	22,21	22,04	21,66	21,42	21,30	21,29	21,16	21,08	21,13	21,12	21,03	20,92	20,87	20,92	20,92	20,99	20,92	20,88	20,81	20,82	20,79	20,75	20,75	20,74	20,71	20,68	20,55	20,52	20,41	20,46	20,56	20,49	20,48	20,53	20,48	20,43	20,45	20,40	20,36	20,34	20,36	20,36	20,38	20,41	20,41	20,27	20,36	20,38	20,40	20,42	20,39	20,40	20,39	20,41	20,40	20,38	20,25	20,33	20,42	20,29	20,31	20,33	20,25	20,26	20,31	20,37	20,32	20,27	20,32	20,40	20,29	20,28	20,34	20,36	20,29	20,28	20,26	20,24	20,26	20,22	20,32	20,40	20,28	20,25	20,34	20,29	20,31	20,28	20,26	20,27	20,27	20,33	20,37	20,33	20,26	20,28	20,34	20,36	20,36	20,28	20,24	20,26	20,29	20,26	20,19	20,17	20,13	20,23	20,21	20,22	20,36	20,27	20,29	20,26	20,21	20,29	20,36	20,33	20,25	20,25	20,28	20,19	20,13	20,18	20,23	20,27	20,33	20,30	20,22	20,10	20,22	20,35	20,36	20,26	20,25	20,25	20,27	20,29	20,28	20,26	20,25	20,27	20,30	20,20	20,21	20,36	20,38	20,26	20,25	20,24	20,20	20,29	20,25	20,28	20,21	20,26	20,20	20,23	20,30	20,31	20,39	20,28	20,26	20,30	20,27	20,16	20,22	20,39	20,30	20,23	20,12	20,19	20,25	20,22	20,22	20,27	20,26	20,23	20,23	20,31	20,22	20,21	20,25	20,27	20,30	20,27	20,17	20,23	20,23	20,27	20,29	20,24	20,27	20,14	20,15	20,18	20,20	20,25	20,31	20,28	20,17	20,10	20,16	20,28	20,23	20,33	20,35	20,30	20,26	
20,29	20,35	20,35	20,26	20,37	20,28	20,28	20,31	20,37	20,36	20,30	20,27	20,36	20,35	20,29	20,38	20,28	20,29	20,39	20,39	20,27	20,22	20,29	20,24	20,20	20,27	20,38	20,31	20,37	20,33	20,30	20,32	20,36	20,33	20,34	20,37	20,33	20,32	20,24	20,23	20,16	20,33	20,35	20,24	20,31	20,39	20,36	20,35	20,38	20,33	20,28	20,33	20,40	20,35	20,29	20,31	20,41	20,44	20,40	20,25	20,30	20,26	20,34	20,39	20,34	20,31	20,30	20,39	20,48	20,39	20,36	20,38	20,43	20,42	20,44	20,35	20,36	20,43	20,40	20,32	20,28	20,35	20,34	20,33	20,38	20,41	20,47	20,39	20,30	20,43	20,39	20,39	20,35	20,45	20,40	20,40	20,43	20,41	20,44	20,33	20,37	20,37	20,32	20,47	20,43	20,39	20,41	20,42	20,37	20,32	20,38	20,45	20,40	20,47	20,48	20,36	20,39	20,38	20,42	20,45	20,52	20,52	20,53	20,41	20,48	20,47	20,39	20,39	20,40	20,37	20,45	20,45	20,42	20,40	20,51	20,46	20,40	20,43	20,48	20,43	20,46	20,48	20,45	20,49	20,49	20,50	20,40	20,38	20,41	20,43	20,45	20,40	20,40	20,48	20,51	20,60	20,55	20,55	20,64	20,78	20,82	20,97	21,20	21,29	21,33	21,41	21,53	21,56	21,60	21,63	21,64	21,71	21,71	21,78	21,78	21,64	21,52	21,42	21,37	21,28	21,18	21,05	21,06	21,00	21,04	21,05	21,16	21,55	21,78	21,76	21,74	21,76	21,87	22,05	22,17	22,25	22,26	22,24	22,33	22,33	22,49	22,51	22,59	22,58	22,59	22,56	22,47	22,44	22,54	22,58	22,57	22,60	22,65	22,67	22,71	22,71	22,75	22,82	22,83	22,62	22,36	22,52	23,01	23,26	23,31	23,44	23,51	23,59	23,70	23,75	23,80	23,84	23,84	23,93	24,01	24,07	24,03	24,11	24,17	24,24	24,29	24,25	24,27	24,37	24,40	24,40	24,43	24,48	24,51	24,56	24,48	24,51	24,62	24,74	24,63	24,67	24,61	24,69	24,78	24,71	24,71	24,72	24,77	24,67	24,70	24,82	24,75	24,78	24,86	24,92	24,88	24,92	24,85	24,82	24,91	24,90	24,85	24,91	24,98	24,90	24,78	24,88	24,93	24,96	24,94	24,93	24,91	24,89	24,92	24,93	24,88	24,88	24,85	24,96	25,01	25,03	25,01	24,94	24,99	24,99	24,89	24,92	24,90	24,90	24,92	24,90	24,83	24,85	24,92	24,90	24,94	24,99	25,03	25,02	24,97	25,03	25,04	25,04	25,07	25,01	24,95	25,00	25,09	25,02	24,99	25,03	24,99	25,00	24,98	24,98	24,96	24,90	24,99	25,09	25,07	25,07	25,08	25,05	25,02	25,04	24,99	25,12	25,10	25,08	25,09	25,08	25,17	25,09	25,12	25,09	25,05	25,12	25,13	25,11	25,10	24,96	25,06	25,09	25,05	25,06	25,04	25,06	25,15	25,12	25,03	24,97	24,89	25,04	25,06	25,08	25,09	25,11	25,05	25,02	24,97	24,90	24,90	24,89	24,86	24,79	24,81	24,79	24,82	24,88	24,85	24,74	24,73	24,70	24,69	24,70	24,63	24,62	24,63	24,51	24,54	24,50	24,41	24,41	24,39	24,27	24,22	24,15	24,10	23,97	23,98	23,94	23,83	23,69	23,63	23,58	23,53	23,41	23,38	23,29	23,21	23,01	22,62	22,37	22,43	22,51	22,57	22,61	22,64	22,65	22,60	22,53	22,47	22,49	22,51	22,41	22,33	22,24	22,06	21,70	21,47	21,36	21,38	21,23	21,17	21,20	21,21	21,10	21,05	21,04	21,05	21,03	20,99	20,96	20,95	20,92	20,95	20,86	20,85	20,83	20,80	20,70	20,61	20,56	20,46	20,44	20,55	20,54	20,50	20,46	20,43	20,48	20,44	20,42	20,50	20,40	20,37	20,43	20,40	20,37	20,37	20,36	20,39	20,43	20,41	20,38	20,42	20,42	20,32	20,37	20,41	20,36	20,40	20,28	20,33	20,35	20,24	20,28	20,42	20,35	20,27	20,26	20,37	20,33	20,29	20,33	20,37	20,27	20,29	20,30	20,34	20,28	20,30	20,34	20,26	20,40	20,33	20,31	20,40	20,31	20,29	20,34	20,31	20,23	20,27	20,26	20,28	20,36	20,39	20,37	20,34	20,29	20,35	20,28	20,27	20,32	20,35	20,31	20,38	20,24	20,27	20,26	20,25	20,16	20,23	20,28	20,22	20,31	20,34	20,31	20,28	20,18	20,23	20,29	20,35	20,31	20,25	20,31	20,32	20,20	20,25	20,27	20,24	20,30	20,27	20,19	20,20	20,24	20,33	20,38	20,33	20,24	20,30	20,17	20,21	20,31	20,30	20,21	20,33	20,33	20,23	20,23	20,33	20,38	20,33	20,24	20,31	20,28	20,31	20,31	20,34	20,23	20,29	20,28	20,27	20,34	20,31	20,35	20,24	20,21	20,27	20,28	20,23	20,21	20,32	20,26	20,15	20,17	20,27	20,31	20,24	20,20	20,29	20,35	20,27	20,33	20,37	20,33	20,26	20,28	20,26	20,22	20,27	20,19	20,09	20,15	20,19	20,32	20,37	20,29	20,17	20,12	20,22	20,26	20,27	20,29	20,29	20,27	20,17	20,22	20,32	20,27	20,27	20,31	20,30	20,24	
20,29	20,29	20,29	20,26	20,37	20,31	20,35	20,13	20,24	20,38	20,27	20,28	20,30	20,30	20,35	20,36	20,36	20,32	20,32	20,34	20,24	20,18	20,21	20,28	20,15	20,20	20,29	20,32	20,31	20,35	20,33	20,34	20,27	20,34	20,38	20,37	20,31	20,25	20,17	20,20	20,19	20,28	20,32	20,22	20,34	20,45	20,34	20,25	20,31	20,31	20,37	20,34	20,43	20,29	20,25	20,38	20,49	20,47	20,41	20,35	20,32	20,30	20,28	20,40	20,41	20,36	20,32	20,42	20,55	20,44	20,39	20,35	20,40	20,38	20,38	20,36	20,37	20,43	20,46	20,39	20,44	20,38	20,30	20,39	20,45	20,37	20,47	20,36	20,38	20,44	20,38	20,41	20,41	20,45	20,39	20,36	20,41	20,39	20,40	20,41	20,38	20,34	20,35	20,40	20,42	20,41	20,37	20,42	20,45	20,38	20,41	20,52	20,46	20,52	20,45	20,37	20,39	20,42	20,32	20,37	20,46	20,48	20,53	20,49	20,47	20,52	20,48	20,39	20,40	20,44	20,42	20,49	20,46	20,47	20,53	20,43	20,34	20,40	20,45	20,39	20,41	20,56	20,49	20,48	20,56	20,49	20,43	20,37	20,44	20,43	20,47	20,45	20,42	20,45	20,49	20,57	20,58	20,54	20,68	20,92	21,03	21,15	21,29	21,43	21,36	21,30	21,35	21,34	21,35	21,47	21,56	21,76	21,86	21,95	22,08	22,13	22,04	22,00	21,96	21,89	21,76	21,64	21,48	21,37	21,39	21,33	21,36	21,74	21,98	22,04	22,00	22,03	22,08	22,22	22,35	22,49	22,50	22,46	22,50	22,52	22,73	22,93	22,89	22,86	22,85	22,80	22,61	22,47	22,53	22,55	22,59	22,68	22,76	22,77	22,79	22,73	22,85	22,87	22,84	22,80	22,54	22,42	22,74	23,19	23,32	23,46	23,57	23,63	23,74	23,78	23,76	23,87	23,87	23,97	24,00	24,11	24,09	24,12	24,27	24,32	24,26	24,28	24,35	24,40	24,41	24,46	24,44	24,43	24,47	24,57	24,57	24,53	24,69	24,72	24,68	24,70	24,74	24,73	24,77	24,82	24,77	24,84	24,79	24,82	24,78	24,86	24,88	24,89	24,94	24,98	24,97	24,92	24,86	24,86	24,98	24,95	24,93	24,99	25,02	24,98	24,91	25,04	25,14	25,04	25,02	25,00	24,97	24,99	24,98	25,03	25,05	25,02	24,91	24,99	25,10	25,17	25,20	25,14	25,15	25,10	24,97	25,06	25,10	25,01	24,96	24,99	24,99	24,95	25,05	25,03	25,04	25,03	25,05	25,07	25,06	25,03	25,05	25,15	25,15	25,11	25,09	25,00	25,11	25,12	25,10	25,12	25,07	25,14	25,14	25,08	25,06	25,09	25,14	25,19	25,19	25,13	25,13	25,11	25,14	25,20	25,14	25,13	25,16	25,13	25,17	25,17	25,15	25,11	25,15	25,20	25,11	25,18	25,20	25,17	25,10	25,03	25,10	25,19	25,17	25,10	25,07	25,05	25,15	25,17	25,14	25,06	24,98	25,03	25,05	25,02	25,05	25,06	25,07	25,03	25,04	24,96	24,97	24,92	24,88	24,89	24,82	24,83	24,90	24,95	24,97	24,81	24,80	24,77	24,71	24,71	24,63	24,59	24,56	24,57	24,54	24,60	24,52	24,50	24,40	24,27	24,24	24,28	24,24	24,17	24,08	24,10	23,96	23,80	23,66	23,58	23,52	23,48	23,45	23,36	23,18	22,80	22,44	22,44	22,66	22,70	22,71	22,65	22,62	22,69	22,65	22,64	22,54	22,53	22,50	22,41	22,32	22,31	22,15	21,74	21,58	21,55	21,49	21,39	21,39	21,36	21,28	21,17	21,15	21,22	21,23	21,14	21,07	21,01	21,00	21,02	21,03	20,91	20,93	20,91	20,83	20,72	20,69	20,62	20,54	20,51	20,51	20,48	20,43	20,39	20,37	20,44	20,43	20,46	20,50	20,43	20,36	20,38	20,41	20,39	20,35	20,38	20,36	20,42	20,43	20,43	20,41	20,28	20,33	20,42	20,44	20,41	20,36	20,29	20,31	20,37	20,26	20,21	20,33	20,39	20,33	20,31	20,35	20,38	20,39	20,29	20,34	20,26	20,30	20,31	20,34	20,37	20,42	20,32	20,36	20,36	20,36	20,38	20,32	20,25	20,32	20,37	20,38	20,31	20,33	20,32	20,26	20,33	20,34	20,35	20,31	20,28	20,27	20,36	20,21	20,22	20,28	20,16	20,37	20,25	20,24	20,25	20,25	20,29	20,29	20,31	20,39	20,34	20,35	20,28	20,23	20,27	20,21	20,27	20,30	20,26	20,25	20,25	20,22	20,21	20,28	20,29	20,29	20,29	20,30	20,15	20,14	20,26	20,30	20,25	20,21	20,20	20,21	20,22	20,26	20,33	20,27	20,21	20,26	20,35	20,21	20,21	20,25	20,30	20,27	20,19	20,29	20,36	20,30	20,32	20,36	20,32	20,28	20,29	20,29	20,27	20,27	20,24	20,24	20,17	20,22	20,22	20,21	20,25	20,35	20,21	20,10	20,15	20,26	20,30	20,31	20,24	20,23	20,35	20,31	20,34	20,36	20,23	20,26	20,29	20,28	20,22	20,33	20,31	20,19	20,20	20,25	20,25	20,36	20,29	20,17	20,17	20,16	20,23	20,25	20,25	20,17	20,15	20,17	20,26	20,24	20,23	20,28	20,22	20,29	20,26	
20,24	20,25	20,23	20,26	20,30	20,27	20,35	20,19	20,13	20,27	20,36	20,33	20,30	20,30	20,36	20,41	20,30	20,29	20,28	20,28	20,22	20,28	20,28	20,29	20,23	20,20	20,25	20,29	20,28	20,31	20,32	20,33	20,28	20,29	20,33	20,33	20,33	20,25	20,20	20,24	20,37	20,37	20,26	20,19	20,32	20,45	20,28	20,17	20,26	20,45	20,37	20,34	20,41	20,29	20,25	20,24	20,36	20,44	20,45	20,45	20,37	20,33	20,35	20,38	20,42	20,37	20,34	20,33	20,42	20,32	20,38	20,43	20,42	20,39	20,35	20,37	20,44	20,48	20,44	20,34	20,37	20,38	20,38	20,33	20,45	20,36	20,36	20,38	20,35	20,47	20,39	20,28	20,32	20,42	20,43	20,42	20,44	20,38	20,37	20,43	20,38	20,35	20,36	20,43	20,36	20,38	20,40	20,42	20,45	20,46	20,46	20,47	20,49	20,49	20,45	20,39	20,39	20,44	20,43	20,41	20,38	20,46	20,54	20,58	20,51	20,45	20,43	20,45	20,47	20,46	20,49	20,51	20,54	20,43	20,48	20,43	20,38	20,45	20,44	20,33	20,34	20,50	20,55	20,50	20,57	20,53	20,41	20,44	20,54	20,51	20,41	20,51	20,56	20,52	20,51	20,55	20,66	20,70	20,82	21,03	21,21	21,21	21,13	21,09	21,05	20,91	20,88	20,94	20,92	21,03	21,17	21,31	21,44	21,45	21,66	21,84	21,99	22,14	22,22	22,23	22,25	22,27	22,17	22,02	22,05	22,04	21,44	22,05	22,28	22,35	22,29	22,33	22,31	22,35	22,56	22,70	22,75	22,69	22,71	22,87	23,00	23,14	23,20	23,18	23,15	22,83	22,59	22,52	22,57	22,56	22,60	22,74	22,78	22,83	22,84	22,88	22,92	22,94	22,96	22,94	22,78	22,53	22,54	22,94	23,27	23,49	23,58	23,68	23,78	23,84	23,80	23,88	23,98	24,03	24,05	24,13	24,17	24,16	24,26	24,28	24,29	24,35	24,36	24,41	24,41	24,49	24,47	24,48	24,52	24,66	24,65	24,61	24,77	24,76	24,68	24,79	24,79	24,80	24,86	24,87	24,89	24,89	24,94	24,91	24,98	24,92	24,88	24,90	25,02	25,06	25,05	24,98	24,97	25,03	25,09	25,06	25,01	25,00	25,07	25,09	25,08	25,08	25,14	25,15	25,04	25,08	25,08	25,06	25,12	25,11	25,16	25,17	25,07	25,12	25,14	25,18	25,24	25,22	25,24	25,22	25,15	25,11	25,15	25,12	25,07	25,04	25,14	25,08	25,11	25,14	25,13	25,07	25,10	25,13	25,10	25,08	25,08	25,18	25,23	25,18	25,15	25,11	25,13	25,18	25,15	25,17	25,12	25,24	25,21	25,16	25,15	25,23	25,27	25,28	25,21	25,19	25,13	25,18	25,19	25,19	25,16	25,23	25,18	25,11	25,19	25,20	25,21	25,11	25,16	25,24	25,29	25,23	25,27	25,19	25,17	25,07	25,18	25,22	25,17	25,13	25,08	25,14	25,21	25,21	25,20	25,16	25,10	25,16	25,12	25,08	25,11	25,05	25,06	25,01	24,98	25,02	25,01	25,03	25,00	24,95	24,93	24,82	24,95	24,97	24,92	24,92	24,76	24,78	24,82	24,81	24,70	24,66	24,63	24,60	24,55	24,61	24,56	24,53	24,49	24,35	24,33	24,31	24,29	24,20	24,08	24,05	24,00	23,89	23,77	23,64	23,60	23,50	23,48	23,42	23,08	22,64	22,45	22,66	22,87	22,83	22,80	22,84	22,73	22,66	22,68	22,71	22,61	22,55	22,62	22,53	22,42	22,31	22,24	21,95	21,76	21,69	21,66	21,58	21,55	21,50	21,44	21,38	21,31	21,34	21,29	21,23	21,18	21,08	21,01	21,08	21,07	20,99	20,94	20,99	20,98	20,87	20,74	20,75	20,56	20,46	20,56	20,46	20,35	20,40	20,43	20,46	20,42	20,45	20,42	20,41	20,45	20,40	20,40	20,43	20,40	20,38	20,33	20,33	20,35	20,39	20,38	20,33	20,35	20,48	20,47	20,45	20,40	20,33	20,42	20,34	20,32	20,26	20,23	20,31	20,35	20,31	20,33	20,34	20,37	20,29	20,24	20,25	20,29	20,30	20,36	20,37	20,41	20,32	20,28	20,38	20,30	20,32	20,34	20,29	20,31	20,38	20,38	20,37	20,29	20,33	20,34	20,33	20,42	20,52	20,43	20,34	20,42	20,39	20,27	20,25	20,23	20,19	20,26	20,23	20,15	20,20	20,23	20,27	20,29	20,30	20,39	20,35	20,30	20,30	20,25	20,31	20,31	20,28	20,34	20,20	20,27	20,26	20,27	20,19	20,22	20,28	20,32	20,34	20,29	20,22	20,18	20,23	20,31	20,24	20,17	20,26	20,26	20,29	20,37	20,31	20,25	20,22	20,30	20,31	20,21	20,24	20,28	20,23	20,18	20,16	20,26	20,38	20,37	20,36	20,33	20,31	20,26	20,22	20,21	20,25	20,31	20,32	20,32	20,23	20,22	20,30	20,21	20,26	20,29	20,21	20,13	20,07	20,17	20,29	20,23	20,16	20,19	20,23	20,25	20,29	20,34	20,18	20,20	20,27	20,23	20,24	20,25	20,31	20,28	20,23	20,19	20,24	20,29	20,19	20,11	20,16	20,14	20,13	20,20	20,17	20,20	20,15	20,14	20,20	20,23	20,28	20,20	20,23	20,22	20,25	
20,19	20,23	20,19	20,23	20,20	20,16	20,26	20,19	20,14	20,27	20,30	20,30	20,30	20,39	20,38	20,38	20,35	20,34	20,33	20,29	20,22	20,30	20,26	20,29	20,29	20,22	20,25	20,27	20,27	20,31	20,31	20,36	20,41	20,24	20,28	20,28	20,29	20,32	20,30	20,24	20,31	20,39	20,28	20,24	20,33	20,34	20,27	20,22	20,34	20,42	20,35	20,27	20,35	20,29	20,29	20,28	20,29	20,34	20,36	20,48	20,42	20,28	20,33	20,40	20,36	20,29	20,26	20,40	20,48	20,32	20,31	20,36	20,44	20,47	20,33	20,34	20,38	20,44	20,39	20,35	20,30	20,36	20,32	20,28	20,42	20,38	20,34	20,36	20,35	20,41	20,47	20,31	20,27	20,39	20,39	20,41	20,45	20,31	20,35	20,37	20,34	20,33	20,34	20,43	20,44	20,40	20,30	20,36	20,48	20,46	20,43	20,45	20,49	20,40	20,45	20,42	20,41	20,44	20,45	20,41	20,34	20,41	20,54	20,56	20,47	20,40	20,47	20,42	20,43	20,52	20,47	20,48	20,47	20,42	20,39	20,33	20,35	20,43	20,43	20,42	20,39	20,39	20,50	20,47	20,47	20,48	20,49	20,46	20,51	20,57	20,46	20,48	20,45	20,50	20,56	20,58	20,62	20,76	20,98	21,12	21,25	21,14	20,92	20,64	20,59	20,55	20,64	20,79	20,82	20,79	20,83	20,82	20,84	20,90	21,06	21,16	21,38	21,66	21,88	21,94	22,04	22,21	22,29	22,35	22,45	22,58	22,47	22,45	22,48	22,52	22,50	22,45	22,44	22,55	22,80	22,88	22,87	22,91	22,96	23,10	23,23	23,35	23,39	23,37	23,31	22,94	22,62	22,57	22,56	22,62	22,66	22,71	22,67	22,69	22,81	22,84	22,96	23,00	22,97	23,03	22,96	22,77	22,54	22,60	23,02	23,42	23,54	23,64	23,76	23,80	23,78	23,84	23,98	24,06	24,07	24,11	24,22	24,23	24,28	24,33	24,30	24,33	24,40	24,44	24,47	24,46	24,51	24,63	24,61	24,61	24,62	24,65	24,81	24,86	24,76	24,76	24,80	24,87	24,97	24,92	24,89	24,91	24,93	24,98	25,05	25,04	24,92	24,88	25,04	25,05	25,06	25,09	25,10	25,08	25,21	25,21	25,14	25,07	25,12	25,14	25,15	25,10	25,14	25,24	25,21	25,10	25,14	25,12	25,17	25,20	25,21	25,21	25,12	25,15	25,23	25,23	25,20	25,22	25,31	25,23	25,21	25,09	25,07	25,10	25,12	25,09	25,14	25,15	25,17	25,20	25,20	25,12	25,11	25,15	25,19	25,16	25,21	25,22	25,22	25,17	25,07	25,13	25,20	25,19	25,19	25,16	25,13	25,23	25,20	25,22	25,27	25,26	25,24	25,25	25,17	25,19	25,21	25,22	25,17	25,14	25,13	25,24	25,23	25,18	25,24	25,22	25,21	25,17	25,17	25,23	25,28	25,31	25,27	25,25	25,20	25,18	25,25	25,27	25,18	25,20	25,14	25,20	25,27	25,24	25,24	25,22	25,18	25,19	25,16	25,11	25,07	25,07	25,06	25,10	25,04	25,07	25,05	25,05	25,04	24,92	24,96	24,91	24,92	24,94	24,91	24,92	24,84	24,76	24,81	24,81	24,72	24,71	24,64	24,61	24,63	24,59	24,59	24,59	24,53	24,41	24,37	24,32	24,23	24,15	24,11	24,08	24,01	23,94	23,78	23,65	23,63	23,49	23,40	23,33	22,95	22,54	22,61	22,88	22,95	22,89	22,87	22,83	22,78	22,63	22,60	22,69	22,74	22,62	22,58	22,64	22,46	22,41	22,33	22,11	21,99	21,93	21,89	21,87	21,80	21,71	21,66	21,55	21,41	21,39	21,42	21,33	21,32	21,29	21,14	21,13	21,16	21,04	21,04	21,01	20,96	20,94	20,85	20,71	20,56	20,47	20,52	20,51	20,39	20,48	20,49	20,49	20,39	20,38	20,39	20,43	20,46	20,40	20,42	20,46	20,40	20,40	20,32	20,35	20,43	20,42	20,40	20,39	20,33	20,41	20,42	20,38	20,43	20,37	20,43	20,38	20,24	20,29	20,32	20,32	20,27	20,32	20,36	20,36	20,33	20,30	20,31	20,28	20,36	20,34	20,36	20,34	20,29	20,30	20,32	20,38	20,29	20,29	20,36	20,30	20,35	20,40	20,43	20,34	20,24	20,22	20,40	20,50	20,51	20,59	20,48	20,42	20,43	20,46	20,34	20,30	20,27	20,21	20,31	20,26	20,26	20,23	20,24	20,19	20,19	20,30	20,30	20,22	20,26	20,27	20,32	20,27	20,24	20,24	20,35	20,22	20,26	20,28	20,29	20,14	20,21	20,27	20,29	20,28	20,24	20,21	20,20	20,25	20,31	20,31	20,25	20,30	20,26	20,23	20,32	20,31	20,21	20,24	20,37	20,37	20,16	20,20	20,30	20,28	20,29	20,26	20,32	20,29	20,21	20,28	20,24	20,16	20,20	20,25	20,27	20,25	20,31	20,30	20,25	20,26	20,27	20,28	20,27	20,24	20,23	20,11	20,19	20,23	20,26	20,30	20,25	20,20	20,15	20,24	20,26	20,28	20,35	20,34	20,22	20,27	20,30	20,20	20,15	20,21	20,22	20,30	20,17	20,17	20,27	20,17	20,20	20,24	20,29	20,17	20,24	20,22	20,28	20,31	20,21	20,26	20,19	20,20	20,21	20,20	20,26	20,24	
20,25	20,24	20,21	20,29	20,25	20,11	20,14	20,15	20,21	20,33	20,19	20,19	20,26	20,40	20,29	20,26	20,41	20,36	20,33	20,38	20,25	20,30	20,39	20,29	20,34	20,29	20,26	20,37	20,47	20,34	20,25	20,40	20,30	20,22	20,25	20,28	20,27	20,38	20,28	20,34	20,34	20,36	20,30	20,25	20,33	20,37	20,37	20,39	20,37	20,39	20,42	20,36	20,38	20,30	20,27	20,43	20,43	20,38	20,31	20,32	20,39	20,35	20,21	20,41	20,36	20,31	20,32	20,39	20,45	20,32	20,35	20,30	20,33	20,42	20,40	20,39	20,40	20,40	20,39	20,36	20,34	20,41	20,37	20,36	20,41	20,34	20,26	20,31	20,34	20,45	20,43	20,35	20,37	20,39	20,42	20,36	20,34	20,36	20,32	20,32	20,35	20,39	20,39	20,39	20,40	20,43	20,37	20,32	20,43	20,47	20,31	20,40	20,44	20,40	20,43	20,55	20,48	20,49	20,50	20,39	20,36	20,43	20,48	20,51	20,41	20,45	20,50	20,43	20,43	20,45	20,45	20,43	20,46	20,45	20,47	20,41	20,40	20,41	20,40	20,37	20,43	20,46	20,39	20,44	20,48	20,43	20,41	20,48	20,55	20,55	20,56	20,59	20,51	20,47	20,60	20,64	20,68	20,75	21,01	21,06	21,07	21,13	20,88	20,57	20,43	20,49	20,61	20,74	21,06	21,16	20,83	20,69	20,66	20,72	20,81	20,76	20,75	20,93	21,18	21,19	21,37	21,60	21,85	22,00	22,20	22,42	22,55	22,54	22,54	22,57	22,52	22,55	22,49	22,64	22,81	22,93	22,91	22,96	23,06	23,19	23,30	23,43	23,44	23,41	23,37	23,11	22,65	22,55	22,65	22,64	22,72	22,78	22,77	22,74	22,75	22,72	22,86	23,00	23,04	23,02	23,05	22,96	22,69	22,45	22,63	23,17	23,48	23,58	23,68	23,78	23,82	23,88	23,89	23,91	23,98	24,09	24,20	24,22	24,28	24,33	24,31	24,37	24,44	24,48	24,50	24,48	24,54	24,60	24,64	24,61	24,60	24,63	24,80	24,87	24,85	24,86	24,87	24,95	24,92	24,91	24,92	24,91	25,00	25,04	25,06	25,09	24,99	24,96	25,08	25,09	25,12	25,18	25,16	25,07	25,17	25,21	25,23	25,21	25,19	25,19	25,13	25,12	25,17	25,30	25,28	25,09	25,10	25,17	25,27	25,20	25,16	25,16	25,07	25,16	25,19	25,24	25,26	25,24	25,30	25,27	25,15	25,07	25,09	25,13	25,15	25,23	25,22	25,20	25,16	25,18	25,19	25,18	25,24	25,23	25,20	25,14	25,21	25,26	25,25	25,19	25,18	25,19	25,20	25,25	25,23	25,25	25,23	25,26	25,23	25,21	25,27	25,29	25,26	25,27	25,24	25,18	25,23	25,22	25,16	25,17	25,19	25,23	25,22	25,21	25,15	25,20	25,17	25,17	25,30	25,28	25,21	25,20	25,20	25,20	25,17	25,18	25,26	25,28	25,24	25,14	25,20	25,25	25,24	25,23	25,29	25,22	25,18	25,23	25,19	25,17	25,09	25,12	25,09	25,12	25,10	25,08	25,09	24,98	24,91	24,90	24,93	24,91	24,89	24,88	24,94	24,89	24,77	24,81	24,74	24,72	24,62	24,68	24,59	24,57	24,61	24,57	24,54	24,54	24,51	24,42	24,33	24,27	24,22	24,13	24,07	24,07	24,00	23,88	23,80	23,69	23,63	23,46	23,31	23,08	22,75	22,63	22,82	22,96	22,94	22,89	22,92	22,86	22,78	22,67	22,67	22,71	22,71	22,67	22,62	22,59	22,50	22,44	22,54	22,36	22,29	22,27	22,18	22,11	22,03	21,96	21,88	21,80	21,60	21,58	21,57	21,47	21,45	21,46	21,30	21,18	21,21	21,17	21,08	21,06	21,01	20,99	20,92	20,76	20,62	20,52	20,56	20,49	20,43	20,51	20,49	20,50	20,45	20,38	20,38	20,43	20,47	20,39	20,39	20,48	20,46	20,42	20,37	20,39	20,47	20,43	20,45	20,40	20,43	20,34	20,43	20,43	20,43	20,43	20,40	20,36	20,32	20,35	20,38	20,34	20,33	20,23	20,35	20,41	20,38	20,38	20,29	20,34	20,40	20,38	20,34	20,32	20,26	20,28	20,37	20,45	20,36	20,28	20,29	20,25	20,37	20,46	20,38	20,32	20,31	20,26	20,33	20,49	20,57	20,61	20,53	20,46	20,40	20,38	20,34	20,38	20,41	20,23	20,27	20,22	20,28	20,32	20,33	20,20	20,19	20,30	20,37	20,31	20,26	20,29	20,27	20,18	20,25	20,31	20,34	20,24	20,23	20,32	20,27	20,14	20,23	20,30	20,26	20,20	20,27	20,21	20,24	20,36	20,34	20,36	20,22	20,22	20,23	20,28	20,24	20,32	20,24	20,17	20,33	20,43	20,29	20,18	20,26	20,29	20,29	20,25	20,30	20,23	20,20	20,27	20,27	20,18	20,25	20,23	20,34	20,28	20,26	20,22	20,19	20,23	20,27	20,24	20,23	20,24	20,20	20,23	20,24	20,30	20,37	20,31	20,27	20,19	20,26	20,29	20,30	20,30	20,32	20,30	20,31	20,26	20,29	20,21	20,21	20,16	20,23	20,26	20,28	20,27	20,33	20,31	20,21	20,28	20,27	20,23	20,18	20,24	20,25	20,27	20,26	20,31	20,31	20,22	20,17	20,21	20,24	20,28	
20,28	20,27	20,25	20,33	20,28	20,12	20,21	20,22	20,28	20,34	20,34	20,18	20,21	20,28	20,27	20,36	20,38	20,35	20,26	20,32	20,31	20,35	20,41	20,34	20,25	20,32	20,28	20,35	20,46	20,33	20,24	20,36	20,30	20,24	20,24	20,33	20,36	20,33	20,30	20,36	20,33	20,29	20,25	20,25	20,37	20,38	20,30	20,37	20,43	20,36	20,32	20,32	20,38	20,40	20,32	20,38	20,50	20,38	20,34	20,37	20,32	20,32	20,29	20,38	20,39	20,32	20,38	20,39	20,41	20,32	20,43	20,43	20,30	20,37	20,44	20,37	20,44	20,37	20,45	20,35	20,42	20,51	20,42	20,36	20,40	20,42	20,32	20,28	20,34	20,47	20,40	20,32	20,39	20,44	20,43	20,37	20,39	20,39	20,41	20,41	20,48	20,41	20,40	20,33	20,40	20,45	20,41	20,42	20,44	20,44	20,44	20,45	20,45	20,43	20,51	20,51	20,43	20,46	20,47	20,45	20,38	20,41	20,44	20,45	20,44	20,47	20,50	20,40	20,42	20,44	20,39	20,44	20,48	20,52	20,52	20,45	20,43	20,44	20,41	20,45	20,42	20,43	20,48	20,45	20,55	20,49	20,45	20,50	20,57	20,60	20,57	20,64	20,62	20,67	20,80	20,83	20,83	20,75	20,86	20,91	20,85	20,88	20,80	20,56	20,52	20,52	20,65	20,71	21,05	21,48	20,98	20,58	20,62	20,64	20,69	20,61	20,54	20,63	20,79	20,80	20,85	21,00	21,12	21,26	21,52	21,83	22,07	22,22	22,34	22,41	22,44	22,47	22,52	22,61	22,74	22,87	22,91	22,90	22,92	23,06	23,20	23,23	23,25	23,28	23,23	23,13	22,70	22,56	22,58	22,67	22,73	22,76	22,77	22,76	22,78	22,73	22,86	22,95	23,01	23,09	23,10	23,11	23,02	22,68	22,45	22,87	23,33	23,56	23,69	23,75	23,81	23,86	23,90	23,95	23,97	24,14	24,17	24,16	24,27	24,32	24,35	24,31	24,43	24,50	24,47	24,54	24,56	24,59	24,58	24,69	24,70	24,67	24,70	24,79	24,91	24,96	24,86	24,94	24,95	24,91	24,94	24,93	24,99	25,13	25,06	25,05	25,07	25,07	25,20	25,22	25,24	25,23	25,18	25,12	25,21	25,22	25,21	25,21	25,18	25,18	25,16	25,17	25,17	25,25	25,20	25,21	25,17	25,17	25,30	25,28	25,22	25,18	25,11	25,13	25,27	25,26	25,30	25,25	25,29	25,24	25,23	25,14	25,15	25,25	25,21	25,22	25,21	25,18	25,21	25,19	25,24	25,26	25,31	25,31	25,23	25,21	25,29	25,28	25,23	25,29	25,26	25,25	25,15	25,22	25,27	25,23	25,18	25,20	25,21	25,21	25,36	25,33	25,31	25,32	25,26	25,15	25,24	25,21	25,14	25,17	25,23	25,31	25,22	25,14	25,15	25,16	25,18	25,11	25,27	25,33	25,27	25,24	25,15	25,20	25,14	25,17	25,26	25,23	25,17	25,28	25,25	25,20	25,20	25,21	25,25	25,14	25,11	25,18	25,21	25,16	25,08	25,08	25,05	25,11	25,14	25,10	25,15	25,03	24,92	24,91	24,94	24,96	24,95	24,89	24,89	24,77	24,74	24,70	24,74	24,76	24,71	24,70	24,69	24,62	24,61	24,56	24,48	24,51	24,49	24,42	24,44	24,32	24,24	24,16	24,11	24,03	23,94	23,88	23,87	23,77	23,64	23,47	23,29	22,86	22,65	22,87	23,03	23,05	22,98	22,88	22,95	22,90	22,87	22,82	22,82	22,74	22,65	22,65	22,68	22,63	22,55	22,56	22,65	22,60	22,62	22,64	22,67	22,46	22,32	22,25	22,14	21,91	21,90	21,85	21,75	21,69	21,66	21,56	21,57	21,42	21,40	21,34	21,22	21,14	21,18	21,11	20,97	20,84	20,67	20,55	20,56	20,50	20,50	20,48	20,49	20,51	20,50	20,44	20,43	20,44	20,42	20,40	20,40	20,42	20,41	20,40	20,38	20,48	20,49	20,40	20,41	20,41	20,47	20,45	20,41	20,44	20,45	20,41	20,45	20,43	20,35	20,41	20,40	20,29	20,31	20,34	20,37	20,42	20,37	20,29	20,29	20,31	20,35	20,37	20,31	20,33	20,35	20,34	20,33	20,47	20,39	20,36	20,27	20,29	20,35	20,40	20,45	20,49	20,60	20,50	20,42	20,48	20,53	20,47	20,48	20,37	20,30	20,25	20,25	20,26	20,35	20,27	20,30	20,29	20,30	20,32	20,28	20,26	20,17	20,25	20,35	20,41	20,29	20,27	20,32	20,27	20,23	20,30	20,33	20,30	20,32	20,33	20,29	20,21	20,23	20,31	20,27	20,32	20,31	20,24	20,28	20,36	20,39	20,42	20,30	20,22	20,25	20,30	20,26	20,29	20,24	20,24	20,37	20,36	20,29	20,25	20,24	20,23	20,33	20,26	20,27	20,26	20,22	20,23	20,21	20,23	20,22	20,23	20,31	20,28	20,18	20,18	20,14	20,30	20,29	20,27	20,22	20,27	20,22	20,22	20,17	20,24	20,33	20,36	20,25	20,25	20,26	20,33	20,26	20,28	20,31	20,30	20,33	20,41	20,36	20,38	20,33	20,23	20,25	20,22	20,26	20,36	20,33	20,31	20,22	20,25	20,29	20,18	20,31	20,18	20,18	20,24	20,25	20,24	20,34	20,29	20,28	20,30	20,29	20,32	
20,23	20,23	20,20	20,24	20,25	20,13	20,24	20,29	20,24	20,24	20,33	20,25	20,23	20,25	20,33	20,42	20,33	20,31	20,34	20,31	20,24	20,31	20,31	20,32	20,36	20,37	20,32	20,37	20,36	20,38	20,26	20,27	20,27	20,24	20,27	20,37	20,37	20,37	20,32	20,28	20,20	20,21	20,36	20,35	20,39	20,38	20,28	20,26	20,40	20,40	20,31	20,26	20,36	20,39	20,30	20,33	20,40	20,40	20,36	20,41	20,35	20,32	20,33	20,39	20,38	20,36	20,31	20,42	20,36	20,37	20,40	20,44	20,40	20,40	20,44	20,31	20,31	20,33	20,28	20,38	20,37	20,43	20,45	20,37	20,42	20,46	20,36	20,38	20,40	20,43	20,44	20,45	20,43	20,39	20,36	20,36	20,39	20,39	20,38	20,42	20,45	20,39	20,36	20,39	20,39	20,49	20,44	20,42	20,43	20,45	20,47	20,44	20,39	20,39	20,39	20,45	20,45	20,40	20,47	20,47	20,40	20,41	20,42	20,44	20,44	20,55	20,53	20,51	20,43	20,39	20,40	20,41	20,42	20,48	20,53	20,42	20,43	20,47	20,49	20,51	20,50	20,51	20,44	20,49	20,58	20,56	20,55	20,60	20,65	20,62	20,71	20,76	20,80	20,86	20,99	21,03	20,94	20,85	20,72	20,81	20,77	20,64	20,61	20,54	20,52	20,60	20,63	20,66	20,78	21,02	20,79	20,53	20,58	20,57	20,54	20,55	20,50	20,57	20,65	20,72	20,69	20,79	20,77	20,86	20,95	21,09	21,39	21,75	21,96	22,18	22,25	22,28	22,32	22,40	22,50	22,66	22,72	22,71	22,73	22,84	22,91	22,97	22,97	23,02	23,02	22,92	22,70	22,52	22,57	22,67	22,70	22,73	22,67	22,69	22,82	22,79	22,84	22,94	23,04	23,06	23,16	23,12	23,18	22,96	22,56	22,61	23,13	23,41	23,62	23,73	23,71	23,81	23,88	24,04	24,04	24,13	24,17	24,19	24,19	24,32	24,35	24,29	24,41	24,47	24,45	24,52	24,54	24,61	24,60	24,70	24,77	24,77	24,77	24,78	24,87	24,87	24,85	24,88	24,90	24,90	24,92	24,98	24,99	25,14	25,12	25,11	25,12	25,09	25,11	25,19	25,16	25,24	25,15	25,13	25,23	25,19	25,20	25,22	25,17	25,19	25,22	25,22	25,22	25,20	25,19	25,19	25,21	25,17	25,27	25,26	25,27	25,22	25,20	25,16	25,21	25,24	25,32	25,27	25,21	25,24	25,20	25,20	25,26	25,27	25,30	25,23	25,23	25,20	25,24	25,27	25,27	25,34	25,27	25,23	25,22	25,20	25,28	25,26	25,20	25,20	25,23	25,24	25,24	25,25	25,33	25,30	25,21	25,22	25,16	25,25	25,30	25,32	25,28	25,30	25,28	25,21	25,22	25,25	25,12	25,14	25,17	25,33	25,20	25,15	25,15	25,15	25,14	25,12	25,16	25,22	25,20	25,30	25,27	25,23	25,17	25,18	25,27	25,21	25,16	25,24	25,22	25,20	25,12	25,06	25,13	25,17	25,10	25,11	25,15	25,13	25,10	25,06	25,04	25,09	25,09	25,11	25,16	25,10	24,95	24,91	24,93	24,90	24,87	24,85	24,84	24,74	24,74	24,80	24,74	24,64	24,64	24,62	24,61	24,59	24,56	24,56	24,47	24,43	24,41	24,37	24,40	24,42	24,25	24,14	24,14	24,05	23,91	23,89	23,88	23,76	23,56	23,28	22,97	22,68	22,75	23,12	23,13	23,10	23,03	22,90	23,02	22,96	22,87	22,87	22,82	22,69	22,60	22,60	22,65	22,66	22,64	22,62	22,75	22,90	23,03	23,00	23,07	22,93	22,71	22,60	22,47	22,24	22,13	22,09	21,98	21,86	21,81	21,77	21,71	21,68	21,61	21,53	21,40	21,31	21,24	21,25	21,04	20,89	20,73	20,58	20,57	20,58	20,50	20,47	20,43	20,43	20,43	20,47	20,43	20,45	20,46	20,45	20,48	20,44	20,39	20,41	20,42	20,44	20,44	20,41	20,31	20,29	20,41	20,41	20,42	20,37	20,38	20,36	20,44	20,44	20,35	20,37	20,42	20,36	20,34	20,35	20,37	20,32	20,31	20,24	20,35	20,40	20,40	20,36	20,34	20,33	20,32	20,35	20,32	20,38	20,37	20,31	20,34	20,36	20,34	20,46	20,61	20,80	20,88	20,85	20,73	20,63	20,51	20,42	20,36	20,26	20,21	20,21	20,15	20,19	20,31	20,30	20,36	20,33	20,36	20,28	20,25	20,23	20,22	20,24	20,33	20,40	20,31	20,31	20,30	20,29	20,29	20,26	20,27	20,27	20,29	20,29	20,20	20,28	20,29	20,19	20,30	20,32	20,38	20,24	20,29	20,40	20,40	20,39	20,26	20,27	20,29	20,31	20,25	20,26	20,27	20,18	20,29	20,29	20,18	20,22	20,29	20,25	20,32	20,30	20,33	20,26	20,21	20,26	20,34	20,31	20,23	20,30	20,40	20,30	20,20	20,22	20,24	20,32	20,32	20,27	20,18	20,21	20,21	20,27	20,21	20,11	20,27	20,28	20,25	20,15	20,24	20,33	20,27	20,30	20,21	20,28	20,31	20,24	20,35	20,41	20,31	20,24	20,25	20,23	20,15	20,28	20,30	20,32	20,29	20,28	20,34	20,26	20,25	20,21	20,20	20,22	20,28	20,21	20,25	20,23	20,33	20,37	20,32	20,35	
20,25	20,15	20,13	20,17	20,25	20,25	20,29	20,27	20,18	20,19	20,20	20,24	20,28	20,29	20,25	20,30	20,24	20,29	20,32	20,32	20,21	20,27	20,27	20,28	20,35	20,39	20,33	20,26	20,27	20,35	20,43	20,32	20,26	20,26	20,21	20,28	20,30	20,36	20,36	20,30	20,24	20,20	20,33	20,43	20,38	20,35	20,29	20,31	20,37	20,28	20,24	20,34	20,29	20,30	20,31	20,39	20,37	20,37	20,37	20,39	20,36	20,33	20,33	20,43	20,43	20,31	20,33	20,37	20,36	20,26	20,32	20,41	20,41	20,46	20,41	20,37	20,32	20,38	20,33	20,30	20,31	20,37	20,39	20,38	20,35	20,41	20,35	20,33	20,38	20,46	20,43	20,35	20,35	20,40	20,36	20,33	20,36	20,42	20,43	20,46	20,46	20,38	20,34	20,44	20,43	20,42	20,35	20,42	20,44	20,39	20,45	20,50	20,38	20,36	20,43	20,45	20,44	20,41	20,43	20,45	20,44	20,43	20,39	20,41	20,39	20,51	20,54	20,55	20,43	20,46	20,49	20,47	20,44	20,45	20,48	20,45	20,37	20,43	20,49	20,49	20,50	20,55	20,48	20,56	20,62	20,64	20,69	20,70	20,74	20,79	20,87	20,88	20,90	20,97	21,06	21,02	20,92	20,80	20,61	20,65	20,68	20,63	20,63	20,68	20,55	20,52	20,57	20,56	20,57	20,60	20,59	20,57	20,55	20,56	20,56	20,56	20,53	20,60	20,59	20,59	20,60	20,61	20,66	20,73	20,83	20,89	21,06	21,45	21,74	21,89	21,97	22,07	22,14	22,19	22,35	22,43	22,46	22,50	22,49	22,63	22,66	22,70	22,76	22,76	22,78	22,75	22,68	22,59	22,59	22,69	22,69	22,72	22,75	22,74	22,76	22,82	22,90	23,01	23,03	23,11	23,21	23,15	23,14	23,09	22,80	22,60	22,81	23,30	23,58	23,67	23,68	23,77	23,82	23,96	24,00	24,07	24,15	24,09	24,09	24,23	24,29	24,32	24,34	24,38	24,45	24,46	24,44	24,51	24,58	24,67	24,66	24,72	24,79	24,86	24,84	24,83	24,81	24,86	24,82	24,89	24,94	24,95	24,98	25,15	25,19	25,16	25,09	25,08	25,09	25,09	25,10	25,18	25,20	25,12	25,17	25,16	25,14	25,16	25,17	25,23	25,19	25,15	25,16	25,22	25,23	25,24	25,17	25,17	25,26	25,26	25,26	25,29	25,21	25,13	25,17	25,22	25,29	25,29	25,21	25,22	25,18	25,14	25,20	25,22	25,23	25,22	25,24	25,25	25,21	25,23	25,25	25,24	25,28	25,26	25,23	25,18	25,16	25,25	25,25	25,17	25,20	25,19	25,25	25,23	25,26	25,28	25,23	25,17	25,14	25,23	25,29	25,24	25,29	25,26	25,21	25,34	25,29	25,25	25,17	25,15	25,20	25,35	25,28	25,22	25,23	25,18	25,14	25,09	25,12	25,13	25,11	25,21	25,19	25,22	25,17	25,18	25,23	25,21	25,17	25,20	25,20	25,16	25,05	25,06	25,06	25,14	25,11	25,06	25,13	25,10	25,10	25,08	25,06	25,12	25,08	25,01	24,99	24,99	24,96	24,92	24,83	24,80	24,85	24,87	24,86	24,69	24,68	24,74	24,67	24,54	24,52	24,52	24,50	24,45	24,50	24,51	24,49	24,42	24,36	24,30	24,26	24,31	24,21	24,17	24,19	24,11	23,95	23,92	23,82	23,73	23,51	23,17	22,81	22,79	22,99	23,17	23,16	23,13	23,07	22,94	22,95	22,93	22,77	22,81	22,81	22,68	22,58	22,62	22,66	22,65	22,60	22,64	22,84	23,14	23,42	23,38	23,42	23,35	23,13	22,93	22,83	22,68	22,50	22,35	22,21	22,13	22,05	21,95	21,79	21,80	21,78	21,67	21,56	21,45	21,34	21,33	21,20	21,01	20,86	20,67	20,60	20,61	20,55	20,51	20,41	20,44	20,43	20,44	20,44	20,39	20,45	20,45	20,52	20,50	20,46	20,38	20,37	20,44	20,51	20,42	20,36	20,35	20,35	20,35	20,41	20,42	20,43	20,37	20,35	20,39	20,35	20,29	20,30	20,30	20,38	20,36	20,32	20,29	20,28	20,35	20,39	20,40	20,42	20,34	20,30	20,26	20,36	20,36	20,25	20,35	20,36	20,31	20,30	20,39	20,50	20,72	20,88	20,97	20,91	20,88	20,76	20,64	20,48	20,42	20,37	20,32	20,30	20,25	20,11	20,14	20,32	20,36	20,36	20,24	20,32	20,32	20,35	20,33	20,29	20,27	20,24	20,29	20,43	20,34	20,31	20,23	20,22	20,23	20,28	20,27	20,31	20,30	20,15	20,34	20,28	20,20	20,23	20,26	20,36	20,29	20,27	20,34	20,35	20,26	20,20	20,28	20,27	20,28	20,27	20,26	20,25	20,23	20,29	20,30	20,20	20,23	20,28	20,26	20,22	20,23	20,22	20,31	20,20	20,30	20,33	20,29	20,24	20,24	20,28	20,32	20,34	20,29	20,31	20,28	20,24	20,32	20,32	20,24	20,22	20,19	20,29	20,16	20,22	20,29	20,28	20,25	20,24	20,38	20,29	20,26	20,25	20,22	20,27	20,25	20,33	20,32	20,20	20,22	20,25	20,24	20,18	20,31	20,30	20,27	20,26	20,21	20,28	20,36	20,23	20,20	20,26	20,29	20,31	20,30	20,16	20,15	20,27	20,36	20,32	20,32
[truncated: 1,444,217 more chars]
