# Supplementary material for: A novel phased-array thermography concept for non-destructive testing
Source: Sci Rep. 2025 Nov 7;15:39144. doi: 10.1038/s41598-025-26380-8 (PMC12594793; doi:10.1038/s41598-025-26380-8)
Supplement: Supplementary file 2 — Supplementary Information 2. [file 41598_2025_26380_MOESM2_ESM.zip › Supplementary_Data/2-Experimental/1-Composite_Plate/PAT_DT_1s_TUp_40s/Impact 2_0032_32.asc]

[Settings]
Version=3
ImageWidth=640
ImageHeight=480
ShotRange=15.00;35.00
CalibRange=-40.00;120.00
TempUnit=�C

[MeasDefs]
ID=Avg	Min	Max	Span	SDev
R1=24.07	20,45	26,69	6,24	1,24

[Data]
20,33	20,23	20,11	20,27	20,20	20,24	20,35	20,29	20,20	20,29	20,38	20,29	20,30	20,38	20,33	20,42	20,39	20,41	20,37	20,29	20,31	20,28	20,37	20,38	20,40	20,36	20,32	20,36	20,35	20,30	20,31	20,25	20,32	20,36	20,25	20,47	20,42	20,31	20,28	20,32	20,31	20,28	20,34	20,33	20,41	20,43	20,45	20,32	20,38	20,41	20,36	20,36	20,45	20,34	20,41	20,33	20,35	20,49	20,35	20,38	20,40	20,40	20,36	20,29	20,35	20,35	20,29	20,37	20,44	20,38	20,33	20,41	20,40	20,35	20,34	20,40	20,39	20,42	20,43	20,36	20,25	20,24	20,34	20,36	20,46	20,37	20,28	20,29	20,45	20,43	20,44	20,36	20,39	20,43	20,34	20,32	20,42	20,40	20,36	20,28	20,38	20,29	20,32	20,42	20,47	20,42	20,38	20,34	20,33	20,31	20,41	20,41	20,31	20,35	20,42	20,39	20,36	20,33	20,34	20,36	20,30	20,30	20,47	20,45	20,38	20,38	20,39	20,34	20,45	20,51	20,38	20,29	20,36	20,33	20,41	20,39	20,38	20,42	20,38	20,43	20,39	20,46	20,46	20,43	20,38	20,40	20,39	20,35	20,32	20,26	20,30	20,38	20,30	20,33	20,43	20,45	20,46	20,34	20,40	20,38	20,41	20,33	20,34	20,38	20,36	20,37	20,33	20,35	20,43	20,47	20,40	20,33	20,36	20,31	20,33	20,42	20,32	20,31	20,44	20,38	20,42	20,41	20,32	20,40	20,45	20,38	20,36	20,38	20,43	20,45	20,46	20,48	20,35	20,36	20,41	20,47	20,34	20,38	20,45	20,42	20,42	20,48	20,44	20,45	20,34	20,32	20,44	20,46	20,46	20,46	20,55	20,55	20,44	20,39	20,42	20,37	20,35	20,41	20,49	20,42	20,40	20,42	20,49	20,58	20,37	20,37	20,47	20,47	20,45	20,43	20,46	20,44	20,43	20,39	20,43	20,46	20,46	20,51	20,47	20,45	20,54	20,53	20,41	20,43	20,50	20,41	20,33	20,43	20,55	20,53	20,47	20,46	20,44	20,49	20,50	20,46	20,46	20,46	20,45	20,40	20,40	20,44	20,43	20,42	20,46	20,42	20,44	20,45	20,41	20,30	20,38	20,38	20,31	20,36	20,38	20,37	20,39	20,45	20,46	20,49	20,39	20,36	20,34	20,43	20,42	20,42	20,42	20,44	20,37	20,42	20,36	20,36	20,44	20,40	20,36	20,43	20,46	20,55	20,46	20,39	20,41	20,42	20,35	20,41	20,45	20,39	20,39	20,40	20,38	20,37	20,37	20,42	20,42	20,49	20,44	20,31	20,31	20,43	20,45	20,41	20,45	20,40	20,43	20,40	20,33	20,46	20,46	20,35	20,40	20,32	20,40	20,39	20,30	20,32	20,45	20,45	20,45	20,42	20,42	20,44	20,41	20,44	20,41	20,29	20,35	20,44	20,37	20,44	20,38	20,35	20,32	20,43	20,53	20,47	20,42	20,44	20,41	20,47	20,46	20,47	20,42	20,40	20,39	20,38	20,43	20,43	20,38	20,51	20,48	20,51	20,56	20,46	20,40	20,42	20,48	20,42	20,41	20,41	20,40	20,45	20,46	20,42	20,45	20,37	20,42	20,48	20,29	20,40	20,40	20,39	20,44	20,46	20,43	20,40	20,52	20,41	20,37	20,41	20,43	20,40	20,38	20,37	20,46	20,49	20,45	20,42	20,45	20,42	20,34	20,32	20,38	20,40	20,41	20,42	20,41	20,38	20,40	20,47	20,46	20,42	20,46	20,44	20,36	20,36	20,43	20,39	20,42	20,39	20,37	20,38	20,40	20,38	20,44	20,44	20,43	20,44	20,36	20,37	20,49	20,50	20,48	20,45	20,51	20,41	20,33	20,35	20,38	20,40	20,45	20,39	20,39	20,30	20,36	20,42	20,43	20,45	20,37	20,34	20,40	20,32	20,34	20,36	20,36	20,47	20,44	20,36	20,33	20,37	20,43	20,45	20,45	20,45	20,43	20,40	20,37	20,33	20,34	20,37	20,35	20,24	20,31	20,36	20,38	20,34	20,41	20,36	20,38	20,33	20,29	20,36	20,37	20,32	20,34	20,29	20,30	20,29	20,36	20,47	20,37	20,42	20,42	20,41	20,44	20,34	20,30	20,34	20,46	20,44	20,41	20,44	20,35	20,34	20,49	20,46	20,32	20,37	20,41	20,38	20,36	20,35	20,39	20,43	20,42	20,43	20,34	20,38	20,34	20,31	20,36	20,41	20,43	20,37	20,35	20,37	20,30	20,29	20,38	20,39	20,38	20,34	20,43	20,38	20,32	20,31	20,42	20,38	20,33	20,29	20,31	20,37	20,35	20,30	20,38	20,42	20,37	20,40	20,44	20,43	20,40	20,35	20,37	20,38	20,46	20,53	20,37	20,34	20,42	20,40	20,40	20,39	20,28	20,26	20,32	20,29	20,28	20,29	20,35	20,30	20,27	20,31	20,30	20,32	20,30	20,45	20,32	20,22	20,27	20,24	20,28	20,31	20,35	20,37	20,29	20,25	20,32	20,21	20,29	20,30	20,38	20,35	20,29	20,25	20,28	20,22	20,27	20,36	20,38	20,34	20,31	20,23	20,25	20,19	20,23	20,25	20,23	20,37	20,38	20,26	20,27	20,27	20,33	20,32	20,27	20,32	20,20	20,23	20,26	20,31	20,31	20,26	20,34	20,31	20,30	20,25	20,25	20,20	20,25	20,25	20,21	20,22	
20,25	20,24	20,13	20,28	20,31	20,34	20,35	20,36	20,33	20,35	20,33	20,29	20,30	20,45	20,39	20,42	20,41	20,37	20,40	20,34	20,26	20,29	20,36	20,31	20,41	20,50	20,43	20,38	20,41	20,38	20,29	20,31	20,29	20,37	20,26	20,45	20,44	20,30	20,36	20,38	20,29	20,27	20,37	20,33	20,36	20,39	20,39	20,36	20,46	20,49	20,42	20,31	20,33	20,37	20,47	20,47	20,39	20,38	20,41	20,42	20,48	20,39	20,31	20,39	20,37	20,39	20,45	20,36	20,43	20,37	20,36	20,37	20,42	20,50	20,45	20,41	20,43	20,47	20,42	20,44	20,35	20,37	20,33	20,28	20,38	20,37	20,35	20,38	20,37	20,39	20,47	20,33	20,32	20,36	20,40	20,44	20,37	20,39	20,41	20,35	20,40	20,33	20,33	20,38	20,42	20,36	20,39	20,39	20,34	20,37	20,45	20,43	20,32	20,36	20,46	20,42	20,33	20,36	20,43	20,42	20,38	20,35	20,47	20,42	20,33	20,37	20,47	20,43	20,39	20,51	20,46	20,30	20,30	20,33	20,36	20,36	20,35	20,30	20,37	20,42	20,45	20,47	20,41	20,44	20,43	20,39	20,37	20,36	20,33	20,39	20,36	20,36	20,35	20,39	20,41	20,47	20,42	20,38	20,41	20,44	20,36	20,32	20,25	20,37	20,32	20,36	20,46	20,45	20,47	20,55	20,39	20,30	20,36	20,40	20,35	20,44	20,40	20,33	20,33	20,37	20,42	20,43	20,35	20,36	20,39	20,39	20,40	20,40	20,42	20,39	20,48	20,52	20,35	20,35	20,45	20,46	20,44	20,43	20,56	20,50	20,47	20,52	20,49	20,46	20,41	20,34	20,36	20,35	20,40	20,50	20,47	20,53	20,53	20,37	20,34	20,38	20,40	20,49	20,51	20,42	20,34	20,48	20,46	20,49	20,42	20,41	20,49	20,49	20,49	20,45	20,42	20,52	20,43	20,40	20,35	20,44	20,44	20,43	20,43	20,44	20,45	20,50	20,39	20,35	20,48	20,37	20,36	20,46	20,56	20,60	20,48	20,41	20,36	20,45	20,42	20,47	20,50	20,50	20,54	20,43	20,35	20,48	20,43	20,43	20,46	20,42	20,40	20,44	20,48	20,36	20,36	20,39	20,34	20,41	20,39	20,33	20,36	20,35	20,46	20,45	20,41	20,44	20,43	20,43	20,42	20,36	20,38	20,38	20,41	20,43	20,32	20,31	20,43	20,37	20,34	20,45	20,45	20,50	20,46	20,42	20,41	20,39	20,38	20,36	20,36	20,36	20,38	20,45	20,42	20,32	20,34	20,38	20,40	20,45	20,33	20,35	20,41	20,45	20,50	20,41	20,40	20,42	20,39	20,36	20,32	20,42	20,43	20,31	20,36	20,33	20,38	20,38	20,31	20,41	20,43	20,40	20,51	20,43	20,40	20,44	20,53	20,43	20,39	20,39	20,40	20,40	20,41	20,38	20,39	20,43	20,42	20,33	20,46	20,41	20,42	20,42	20,35	20,46	20,45	20,50	20,55	20,47	20,44	20,38	20,40	20,47	20,46	20,51	20,41	20,46	20,50	20,44	20,48	20,40	20,45	20,47	20,40	20,41	20,41	20,45	20,43	20,44	20,45	20,39	20,38	20,45	20,34	20,39	20,37	20,32	20,44	20,49	20,43	20,33	20,44	20,43	20,44	20,50	20,42	20,41	20,48	20,43	20,48	20,48	20,45	20,44	20,48	20,36	20,39	20,40	20,42	20,47	20,41	20,41	20,46	20,41	20,43	20,36	20,44	20,40	20,44	20,40	20,40	20,45	20,45	20,44	20,44	20,39	20,45	20,47	20,42	20,42	20,49	20,45	20,47	20,39	20,41	20,44	20,42	20,48	20,46	20,47	20,48	20,37	20,36	20,39	20,42	20,45	20,47	20,47	20,43	20,34	20,32	20,46	20,38	20,40	20,41	20,43	20,42	20,35	20,44	20,42	20,42	20,47	20,51	20,38	20,30	20,37	20,47	20,41	20,33	20,34	20,40	20,32	20,31	20,26	20,26	20,33	20,32	20,26	20,27	20,41	20,40	20,36	20,34	20,35	20,36	20,32	20,27	20,33	20,31	20,29	20,41	20,38	20,28	20,26	20,33	20,55	20,42	20,40	20,50	20,43	20,38	20,35	20,29	20,25	20,37	20,44	20,48	20,45	20,38	20,32	20,40	20,39	20,24	20,35	20,35	20,43	20,43	20,39	20,37	20,43	20,43	20,36	20,36	20,33	20,24	20,30	20,45	20,41	20,40	20,42	20,40	20,41	20,36	20,38	20,40	20,46	20,43	20,34	20,37	20,35	20,32	20,35	20,39	20,41	20,34	20,35	20,30	20,33	20,44	20,36	20,39	20,44	20,40	20,32	20,42	20,40	20,46	20,34	20,35	20,43	20,48	20,41	20,28	20,29	20,42	20,45	20,27	20,30	20,28	20,35	20,34	20,32	20,29	20,30	20,37	20,34	20,29	20,27	20,29	20,38	20,37	20,41	20,43	20,25	20,31	20,29	20,26	20,28	20,39	20,35	20,27	20,34	20,32	20,26	20,24	20,23	20,36	20,30	20,31	20,30	20,38	20,22	20,21	20,28	20,28	20,27	20,36	20,27	20,28	20,20	20,15	20,27	20,37	20,35	20,25	20,25	20,33	20,37	20,28	20,32	20,33	20,24	20,21	20,26	20,29	20,30	20,26	20,20	20,28	20,35	20,27	20,32	20,23	20,30	20,21	20,22	20,23	20,27	
20,33	20,30	20,21	20,23	20,29	20,36	20,38	20,34	20,38	20,36	20,30	20,18	20,28	20,30	20,32	20,29	20,41	20,40	20,34	20,41	20,24	20,25	20,44	20,35	20,36	20,38	20,32	20,30	20,35	20,38	20,28	20,30	20,35	20,37	20,25	20,27	20,27	20,25	20,37	20,39	20,35	20,30	20,33	20,34	20,34	20,41	20,40	20,35	20,39	20,41	20,27	20,35	20,33	20,31	20,46	20,49	20,45	20,34	20,36	20,45	20,46	20,41	20,34	20,38	20,33	20,25	20,43	20,40	20,48	20,45	20,32	20,39	20,38	20,44	20,49	20,44	20,40	20,47	20,36	20,36	20,37	20,33	20,22	20,25	20,36	20,35	20,39	20,36	20,31	20,41	20,45	20,33	20,29	20,31	20,39	20,41	20,39	20,40	20,39	20,37	20,37	20,33	20,38	20,37	20,42	20,44	20,42	20,35	20,39	20,39	20,40	20,45	20,43	20,37	20,47	20,52	20,35	20,34	20,44	20,43	20,39	20,38	20,36	20,42	20,44	20,40	20,44	20,43	20,44	20,46	20,41	20,36	20,39	20,35	20,32	20,21	20,27	20,30	20,36	20,44	20,38	20,44	20,39	20,39	20,39	20,40	20,39	20,45	20,36	20,44	20,43	20,33	20,38	20,39	20,37	20,48	20,37	20,35	20,31	20,36	20,38	20,38	20,27	20,35	20,33	20,22	20,44	20,45	20,45	20,44	20,36	20,30	20,38	20,39	20,27	20,38	20,42	20,35	20,35	20,34	20,38	20,39	20,38	20,36	20,40	20,41	20,44	20,40	20,37	20,38	20,44	20,44	20,30	20,32	20,42	20,45	20,38	20,41	20,47	20,49	20,41	20,49	20,49	20,44	20,38	20,36	20,36	20,38	20,33	20,41	20,43	20,41	20,44	20,39	20,28	20,36	20,49	20,44	20,43	20,35	20,41	20,50	20,48	20,48	20,42	20,38	20,41	20,46	20,45	20,46	20,46	20,51	20,47	20,38	20,34	20,43	20,46	20,45	20,43	20,39	20,43	20,42	20,41	20,38	20,43	20,40	20,36	20,48	20,50	20,56	20,51	20,43	20,39	20,46	20,42	20,40	20,42	20,42	20,48	20,43	20,45	20,49	20,42	20,45	20,51	20,43	20,43	20,48	20,48	20,31	20,41	20,47	20,38	20,42	20,45	20,37	20,44	20,37	20,35	20,36	20,38	20,46	20,52	20,53	20,52	20,39	20,43	20,38	20,43	20,49	20,47	20,40	20,37	20,36	20,39	20,41	20,44	20,48	20,40	20,39	20,42	20,39	20,44	20,39	20,41	20,34	20,34	20,41	20,45	20,38	20,34	20,44	20,32	20,42	20,39	20,33	20,51	20,56	20,49	20,38	20,38	20,49	20,41	20,39	20,37	20,43	20,36	20,31	20,33	20,38	20,33	20,34	20,35	20,40	20,39	20,38	20,54	20,51	20,37	20,42	20,47	20,43	20,42	20,43	20,40	20,38	20,38	20,31	20,36	20,42	20,40	20,40	20,35	20,36	20,45	20,40	20,34	20,41	20,47	20,39	20,49	20,53	20,36	20,33	20,45	20,41	20,39	20,49	20,46	20,43	20,50	20,46	20,46	20,36	20,41	20,43	20,31	20,33	20,34	20,41	20,41	20,41	20,46	20,40	20,43	20,45	20,39	20,37	20,36	20,38	20,39	20,42	20,33	20,33	20,43	20,41	20,46	20,44	20,48	20,41	20,39	20,31	20,41	20,46	20,46	20,47	20,40	20,36	20,35	20,36	20,50	20,45	20,40	20,43	20,43	20,39	20,38	20,35	20,40	20,42	20,47	20,43	20,45	20,36	20,41	20,44	20,40	20,31	20,35	20,43	20,38	20,42	20,53	20,48	20,42	20,36	20,38	20,46	20,42	20,42	20,49	20,51	20,48	20,37	20,39	20,30	20,30	20,45	20,45	20,46	20,48	20,40	20,36	20,44	20,44	20,42	20,44	20,47	20,44	20,38	20,41	20,47	20,41	20,43	20,50	20,39	20,41	20,40	20,42	20,40	20,33	20,37	20,40	20,32	20,35	20,23	20,30	20,33	20,35	20,29	20,27	20,39	20,48	20,44	20,38	20,37	20,41	20,32	20,33	20,32	20,31	20,31	20,37	20,38	20,31	20,24	20,28	20,51	20,39	20,31	20,38	20,40	20,36	20,37	20,38	20,36	20,40	20,41	20,37	20,37	20,37	20,42	20,42	20,44	20,37	20,31	20,34	20,38	20,34	20,39	20,37	20,37	20,42	20,41	20,34	20,34	20,28	20,36	20,42	20,41	20,33	20,44	20,50	20,47	20,43	20,32	20,32	20,42	20,42	20,33	20,35	20,34	20,31	20,44	20,41	20,37	20,31	20,34	20,39	20,41	20,34	20,32	20,32	20,38	20,37	20,36	20,38	20,43	20,33	20,30	20,28	20,38	20,38	20,33	20,34	20,38	20,34	20,32	20,25	20,24	20,34	20,31	20,39	20,36	20,30	20,29	20,30	20,37	20,37	20,35	20,33	20,35	20,33	20,39	20,43	20,30	20,33	20,38	20,35	20,26	20,37	20,37	20,26	20,31	20,31	20,32	20,29	20,23	20,39	20,32	20,27	20,28	20,40	20,39	20,31	20,24	20,28	20,19	20,20	20,23	20,21	20,27	20,29	20,19	20,27	20,30	20,23	20,26	20,37	20,42	20,29	20,27	20,25	20,26	20,26	20,34	20,27	20,25	20,25	20,32	20,23	20,12	20,26	20,36	20,28	20,27	20,30	20,21	20,28	20,33	
20,31	20,35	20,29	20,24	20,18	20,23	20,22	20,30	20,34	20,43	20,31	20,28	20,26	20,29	20,27	20,38	20,38	20,32	20,40	20,41	20,21	20,23	20,40	20,37	20,40	20,32	20,22	20,24	20,38	20,33	20,34	20,31	20,33	20,38	20,28	20,24	20,21	20,34	20,38	20,43	20,41	20,35	20,36	20,29	20,35	20,40	20,37	20,40	20,33	20,38	20,26	20,31	20,32	20,37	20,43	20,41	20,37	20,35	20,34	20,32	20,35	20,44	20,42	20,40	20,36	20,34	20,33	20,35	20,43	20,46	20,38	20,41	20,43	20,42	20,39	20,36	20,33	20,43	20,27	20,32	20,39	20,29	20,19	20,18	20,31	20,37	20,31	20,31	20,24	20,37	20,42	20,29	20,31	20,35	20,33	20,34	20,37	20,36	20,27	20,31	20,34	20,33	20,36	20,41	20,35	20,42	20,44	20,46	20,39	20,37	20,36	20,37	20,38	20,40	20,46	20,50	20,33	20,26	20,44	20,42	20,37	20,40	20,41	20,43	20,39	20,39	20,37	20,37	20,33	20,42	20,47	20,34	20,38	20,36	20,31	20,25	20,21	20,40	20,38	20,39	20,38	20,36	20,35	20,35	20,42	20,49	20,42	20,43	20,42	20,36	20,36	20,34	20,42	20,37	20,41	20,41	20,30	20,34	20,39	20,35	20,33	20,33	20,36	20,43	20,39	20,29	20,36	20,40	20,42	20,44	20,42	20,37	20,39	20,39	20,35	20,35	20,39	20,36	20,39	20,40	20,33	20,31	20,35	20,38	20,43	20,33	20,33	20,43	20,39	20,42	20,43	20,43	20,39	20,33	20,46	20,47	20,32	20,30	20,38	20,40	20,40	20,46	20,43	20,41	20,39	20,37	20,38	20,42	20,43	20,46	20,43	20,36	20,40	20,36	20,33	20,31	20,48	20,41	20,43	20,37	20,40	20,41	20,44	20,40	20,37	20,41	20,40	20,46	20,45	20,44	20,47	20,51	20,47	20,48	20,37	20,41	20,44	20,43	20,38	20,38	20,37	20,46	20,42	20,44	20,44	20,39	20,36	20,46	20,44	20,38	20,47	20,44	20,49	20,53	20,53	20,43	20,43	20,48	20,44	20,42	20,41	20,47	20,47	20,48	20,47	20,45	20,44	20,43	20,40	20,36	20,44	20,47	20,38	20,35	20,40	20,45	20,48	20,39	20,37	20,32	20,39	20,47	20,50	20,44	20,45	20,40	20,42	20,36	20,39	20,42	20,47	20,41	20,29	20,36	20,38	20,37	20,49	20,45	20,41	20,48	20,50	20,43	20,43	20,38	20,39	20,37	20,34	20,38	20,50	20,42	20,44	20,46	20,40	20,39	20,48	20,36	20,41	20,55	20,55	20,43	20,36	20,49	20,41	20,39	20,37	20,43	20,40	20,39	20,43	20,36	20,31	20,34	20,43	20,40	20,34	20,39	20,46	20,46	20,46	20,42	20,46	20,38	20,41	20,43	20,42	20,39	20,42	20,40	20,39	20,38	20,38	20,44	20,45	20,35	20,41	20,44	20,31	20,38	20,49	20,41	20,36	20,42	20,36	20,33	20,44	20,46	20,39	20,52	20,50	20,48	20,52	20,47	20,44	20,36	20,40	20,42	20,43	20,39	20,38	20,36	20,43	20,48	20,49	20,43	20,48	20,47	20,34	20,38	20,40	20,45	20,41	20,37	20,38	20,29	20,41	20,45	20,43	20,42	20,44	20,49	20,39	20,34	20,39	20,42	20,42	20,41	20,43	20,34	20,29	20,35	20,43	20,40	20,43	20,39	20,36	20,40	20,36	20,42	20,35	20,40	20,52	20,43	20,47	20,41	20,41	20,42	20,44	20,37	20,32	20,32	20,37	20,37	20,45	20,41	20,40	20,31	20,34	20,34	20,45	20,43	20,42	20,48	20,40	20,31	20,38	20,30	20,38	20,50	20,45	20,34	20,43	20,33	20,36	20,41	20,45	20,39	20,38	20,34	20,41	20,33	20,40	20,37	20,35	20,40	20,46	20,41	20,41	20,45	20,43	20,41	20,37	20,38	20,36	20,34	20,38	20,36	20,31	20,41	20,29	20,25	20,23	20,35	20,40	20,38	20,38	20,38	20,49	20,41	20,43	20,39	20,27	20,27	20,38	20,31	20,30	20,21	20,31	20,44	20,33	20,32	20,36	20,38	20,42	20,36	20,33	20,33	20,40	20,48	20,38	20,32	20,26	20,36	20,44	20,39	20,37	20,36	20,28	20,39	20,31	20,31	20,39	20,36	20,38	20,41	20,38	20,40	20,31	20,37	20,38	20,34	20,36	20,36	20,42	20,39	20,46	20,39	20,32	20,36	20,34	20,29	20,31	20,30	20,32	20,43	20,49	20,34	20,29	20,30	20,38	20,33	20,33	20,29	20,24	20,30	20,33	20,41	20,54	20,49	20,38	20,30	20,35	20,36	20,36	20,39	20,35	20,31	20,31	20,36	20,28	20,29	20,26	20,22	20,28	20,37	20,35	20,28	20,20	20,27	20,41	20,40	20,30	20,35	20,40	20,38	20,39	20,30	20,30	20,34	20,29	20,32	20,33	20,38	20,35	20,37	20,34	20,30	20,33	20,39	20,43	20,43	20,32	20,28	20,38	20,32	20,33	20,25	20,21	20,20	20,26	20,21	20,20	20,19	20,29	20,28	20,31	20,28	20,25	20,33	20,31	20,43	20,29	20,32	20,31	20,31	20,27	20,27	20,32	20,24	20,25	20,23	20,19	20,20	20,23	20,28	20,24	20,28	20,20	20,18	20,23	20,28	
20,16	20,23	20,25	20,28	20,32	20,29	20,20	20,21	20,29	20,31	20,34	20,24	20,25	20,29	20,24	20,25	20,31	20,27	20,30	20,35	20,18	20,19	20,20	20,24	20,23	20,27	20,21	20,31	20,38	20,29	20,39	20,40	20,36	20,32	20,20	20,27	20,24	20,32	20,42	20,40	20,37	20,30	20,39	20,36	20,25	20,39	20,36	20,50	20,39	20,36	20,44	20,34	20,28	20,33	20,34	20,32	20,31	20,32	20,33	20,35	20,36	20,41	20,44	20,44	20,37	20,37	20,37	20,34	20,43	20,36	20,33	20,33	20,34	20,47	20,42	20,35	20,32	20,36	20,34	20,27	20,32	20,36	20,37	20,31	20,34	20,33	20,29	20,37	20,40	20,30	20,35	20,28	20,28	20,32	20,30	20,30	20,34	20,36	20,26	20,27	20,37	20,29	20,29	20,38	20,36	20,39	20,38	20,47	20,49	20,32	20,31	20,30	20,29	20,32	20,43	20,46	20,37	20,27	20,36	20,41	20,29	20,44	20,40	20,36	20,31	20,35	20,40	20,39	20,32	20,32	20,41	20,32	20,30	20,43	20,32	20,24	20,28	20,35	20,39	20,39	20,32	20,32	20,32	20,34	20,38	20,41	20,41	20,35	20,34	20,37	20,33	20,32	20,32	20,37	20,36	20,42	20,30	20,35	20,43	20,34	20,31	20,35	20,38	20,45	20,36	20,29	20,37	20,39	20,36	20,32	20,37	20,35	20,35	20,37	20,39	20,45	20,36	20,33	20,36	20,29	20,29	20,33	20,40	20,40	20,43	20,43	20,35	20,35	20,32	20,43	20,44	20,38	20,45	20,41	20,49	20,50	20,40	20,46	20,47	20,45	20,47	20,42	20,44	20,37	20,36	20,34	20,44	20,43	20,40	20,49	20,50	20,47	20,38	20,42	20,39	20,39	20,48	20,45	20,37	20,42	20,40	20,38	20,38	20,39	20,35	20,37	20,38	20,41	20,47	20,49	20,49	20,50	20,49	20,49	20,42	20,45	20,46	20,41	20,41	20,40	20,37	20,42	20,36	20,42	20,44	20,47	20,31	20,37	20,36	20,42	20,45	20,41	20,42	20,45	20,49	20,47	20,36	20,43	20,37	20,37	20,41	20,39	20,44	20,48	20,42	20,43	20,41	20,42	20,43	20,33	20,41	20,50	20,45	20,34	20,40	20,35	20,42	20,43	20,43	20,39	20,44	20,47	20,51	20,42	20,47	20,42	20,38	20,39	20,43	20,45	20,46	20,37	20,35	20,42	20,47	20,41	20,43	20,41	20,39	20,45	20,42	20,45	20,41	20,36	20,40	20,35	20,33	20,37	20,48	20,44	20,48	20,55	20,49	20,39	20,35	20,31	20,30	20,50	20,53	20,46	20,37	20,41	20,46	20,36	20,35	20,30	20,37	20,37	20,39	20,36	20,39	20,43	20,47	20,47	20,40	20,40	20,45	20,41	20,45	20,45	20,43	20,45	20,43	20,35	20,43	20,40	20,42	20,48	20,41	20,37	20,44	20,45	20,41	20,45	20,42	20,39	20,39	20,43	20,42	20,39	20,36	20,41	20,42	20,27	20,38	20,46	20,43	20,49	20,48	20,48	20,51	20,47	20,46	20,42	20,40	20,42	20,44	20,43	20,40	20,30	20,41	20,47	20,43	20,37	20,48	20,45	20,31	20,37	20,39	20,43	20,38	20,29	20,41	20,37	20,43	20,39	20,32	20,40	20,47	20,50	20,45	20,41	20,43	20,42	20,44	20,45	20,39	20,36	20,35	20,35	20,43	20,43	20,42	20,49	20,43	20,45	20,54	20,44	20,51	20,39	20,47	20,41	20,36	20,45	20,39	20,38	20,42	20,40	20,38	20,34	20,35	20,43	20,44	20,41	20,46	20,42	20,40	20,30	20,34	20,46	20,44	20,46	20,37	20,30	20,35	20,40	20,47	20,47	20,39	20,41	20,48	20,31	20,29	20,31	20,29	20,38	20,34	20,31	20,41	20,40	20,46	20,47	20,43	20,41	20,30	20,34	20,37	20,39	20,45	20,42	20,37	20,37	20,34	20,31	20,36	20,35	20,40	20,44	20,36	20,25	20,27	20,41	20,43	20,38	20,37	20,36	20,41	20,36	20,41	20,41	20,30	20,29	20,35	20,26	20,25	20,24	20,36	20,41	20,40	20,45	20,50	20,35	20,35	20,34	20,36	20,34	20,32	20,37	20,39	20,34	20,32	20,35	20,36	20,36	20,34	20,40	20,43	20,35	20,33	20,28	20,34	20,32	20,38	20,44	20,34	20,34	20,35	20,34	20,36	20,32	20,35	20,32	20,32	20,34	20,46	20,43	20,35	20,31	20,36	20,38	20,38	20,27	20,39	20,44	20,46	20,37	20,26	20,30	20,32	20,35	20,34	20,34	20,35	20,36	20,35	20,37	20,43	20,43	20,40	20,29	20,32	20,43	20,44	20,47	20,39	20,27	20,35	20,36	20,32	20,21	20,31	20,34	20,39	20,31	20,31	20,34	20,38	20,46	20,35	20,33	20,30	20,34	20,36	20,41	20,34	20,24	20,24	20,25	20,25	20,25	20,29	20,28	20,35	20,36	20,34	20,34	20,27	20,28	20,38	20,40	20,41	20,30	20,37	20,28	20,25	20,25	20,28	20,29	20,27	20,23	20,23	20,20	20,23	20,29	20,37	20,36	20,26	20,25	20,20	20,32	20,34	20,25	20,29	20,23	20,29	20,29	20,30	20,32	20,32	20,29	20,19	20,24	20,20	20,25	20,19	20,25	20,31	20,28	20,32	20,36	
20,28	20,34	20,25	20,17	20,27	20,43	20,31	20,22	20,28	20,31	20,38	20,35	20,26	20,29	20,20	20,26	20,12	20,28	20,34	20,27	20,26	20,22	20,19	20,29	20,29	20,35	20,34	20,30	20,38	20,35	20,30	20,36	20,36	20,36	20,27	20,30	20,29	20,27	20,38	20,38	20,33	20,31	20,30	20,37	20,30	20,43	20,34	20,43	20,43	20,41	20,35	20,34	20,26	20,32	20,35	20,35	20,32	20,34	20,33	20,39	20,32	20,40	20,44	20,35	20,26	20,27	20,22	20,33	20,43	20,31	20,33	20,41	20,42	20,37	20,31	20,31	20,37	20,35	20,33	20,36	20,34	20,31	20,39	20,34	20,33	20,33	20,31	20,35	20,35	20,34	20,31	20,28	20,35	20,44	20,44	20,41	20,28	20,30	20,32	20,41	20,29	20,31	20,26	20,43	20,44	20,40	20,35	20,38	20,44	20,47	20,42	20,28	20,32	20,40	20,41	20,51	20,45	20,38	20,44	20,33	20,28	20,37	20,39	20,39	20,35	20,42	20,45	20,48	20,37	20,35	20,35	20,36	20,26	20,37	20,40	20,28	20,28	20,29	20,26	20,34	20,29	20,41	20,34	20,32	20,41	20,38	20,38	20,38	20,38	20,47	20,45	20,36	20,36	20,43	20,47	20,45	20,40	20,38	20,41	20,35	20,29	20,36	20,38	20,40	20,34	20,31	20,39	20,41	20,33	20,35	20,37	20,41	20,32	20,35	20,42	20,45	20,39	20,36	20,38	20,41	20,35	20,36	20,41	20,40	20,40	20,37	20,36	20,34	20,31	20,46	20,44	20,44	20,45	20,39	20,40	20,46	20,44	20,54	20,54	20,48	20,45	20,46	20,44	20,38	20,35	20,38	20,42	20,46	20,43	20,50	20,50	20,45	20,38	20,42	20,53	20,47	20,53	20,50	20,42	20,42	20,39	20,43	20,38	20,48	20,51	20,46	20,48	20,51	20,54	20,55	20,56	20,49	20,43	20,44	20,39	20,44	20,49	20,45	20,44	20,36	20,33	20,36	20,39	20,51	20,48	20,43	20,38	20,39	20,37	20,46	20,51	20,41	20,44	20,46	20,43	20,47	20,48	20,48	20,39	20,44	20,47	20,38	20,38	20,43	20,43	20,41	20,41	20,42	20,49	20,38	20,30	20,38	20,42	20,41	20,45	20,42	20,36	20,44	20,45	20,44	20,50	20,42	20,40	20,38	20,44	20,39	20,33	20,42	20,47	20,50	20,53	20,49	20,44	20,40	20,43	20,47	20,43	20,41	20,46	20,47	20,40	20,39	20,46	20,43	20,37	20,32	20,34	20,37	20,47	20,48	20,47	20,52	20,50	20,51	20,42	20,27	20,26	20,44	20,49	20,40	20,41	20,41	20,43	20,45	20,37	20,40	20,32	20,36	20,37	20,36	20,37	20,50	20,48	20,48	20,49	20,43	20,48	20,44	20,36	20,39	20,38	20,51	20,40	20,39	20,42	20,43	20,42	20,47	20,40	20,39	20,44	20,48	20,35	20,34	20,43	20,39	20,38	20,48	20,48	20,42	20,39	20,46	20,44	20,32	20,39	20,40	20,40	20,49	20,47	20,43	20,47	20,45	20,48	20,40	20,48	20,43	20,49	20,48	20,44	20,35	20,41	20,44	20,43	20,38	20,44	20,41	20,40	20,43	20,35	20,38	20,42	20,40	20,36	20,35	20,48	20,39	20,31	20,40	20,50	20,47	20,49	20,40	20,38	20,42	20,41	20,47	20,41	20,36	20,34	20,36	20,42	20,46	20,47	20,48	20,48	20,46	20,44	20,41	20,44	20,48	20,42	20,35	20,39	20,47	20,42	20,33	20,33	20,46	20,37	20,38	20,34	20,35	20,43	20,43	20,42	20,45	20,36	20,30	20,33	20,43	20,48	20,46	20,42	20,39	20,39	20,39	20,45	20,46	20,43	20,49	20,48	20,34	20,35	20,35	20,37	20,49	20,41	20,44	20,47	20,45	20,44	20,46	20,44	20,47	20,37	20,33	20,37	20,35	20,39	20,35	20,38	20,38	20,36	20,32	20,29	20,31	20,31	20,45	20,38	20,33	20,34	20,44	20,43	20,40	20,45	20,36	20,33	20,31	20,34	20,37	20,37	20,37	20,43	20,34	20,39	20,40	20,32	20,35	20,33	20,46	20,55	20,43	20,39	20,34	20,38	20,33	20,31	20,35	20,35	20,39	20,40	20,45	20,39	20,33	20,42	20,41	20,39	20,35	20,37	20,34	20,36	20,34	20,38	20,40	20,32	20,32	20,38	20,35	20,37	20,34	20,34	20,37	20,35	20,36	20,36	20,38	20,43	20,38	20,35	20,31	20,30	20,35	20,38	20,40	20,41	20,42	20,37	20,39	20,36	20,35	20,36	20,32	20,27	20,38	20,40	20,42	20,38	20,43	20,42	20,41	20,33	20,36	20,30	20,28	20,37	20,34	20,40	20,47	20,33	20,26	20,30	20,36	20,43	20,33	20,31	20,35	20,39	20,55	20,31	20,25	20,31	20,33	20,34	20,39	20,36	20,23	20,24	20,22	20,23	20,27	20,30	20,25	20,31	20,35	20,42	20,40	20,38	20,30	20,39	20,41	20,30	20,28	20,36	20,37	20,28	20,27	20,24	20,24	20,27	20,28	20,28	20,29	20,32	20,31	20,29	20,36	20,33	20,29	20,28	20,28	20,27	20,25	20,14	20,20	20,29	20,32	20,31	20,34	20,27	20,26	20,23	20,29	20,30	20,31	20,26	20,37	20,40	20,36	20,33	20,27	
20,31	20,33	20,28	20,17	20,19	20,24	20,28	20,29	20,32	20,41	20,35	20,30	20,34	20,34	20,30	20,36	20,26	20,10	20,24	20,30	20,30	20,29	20,20	20,39	20,46	20,42	20,38	20,35	20,36	20,37	20,33	20,32	20,35	20,29	20,29	20,37	20,30	20,21	20,21	20,30	20,38	20,31	20,33	20,36	20,39	20,39	20,27	20,36	20,39	20,37	20,33	20,30	20,32	20,29	20,34	20,36	20,32	20,39	20,42	20,38	20,35	20,35	20,44	20,46	20,31	20,33	20,32	20,32	20,44	20,29	20,36	20,42	20,40	20,36	20,34	20,38	20,44	20,34	20,41	20,44	20,36	20,38	20,33	20,38	20,31	20,27	20,33	20,37	20,39	20,39	20,40	20,38	20,38	20,42	20,46	20,40	20,31	20,24	20,31	20,45	20,34	20,23	20,31	20,48	20,49	20,39	20,26	20,32	20,38	20,37	20,38	20,33	20,26	20,39	20,41	20,41	20,42	20,37	20,40	20,36	20,38	20,41	20,47	20,43	20,40	20,49	20,40	20,38	20,39	20,36	20,39	20,39	20,39	20,36	20,46	20,44	20,35	20,36	20,26	20,35	20,42	20,39	20,33	20,38	20,43	20,49	20,32	20,41	20,41	20,44	20,45	20,40	20,35	20,39	20,49	20,41	20,40	20,44	20,50	20,44	20,35	20,32	20,40	20,40	20,43	20,42	20,39	20,41	20,42	20,37	20,35	20,39	20,43	20,32	20,33	20,50	20,37	20,37	20,38	20,39	20,37	20,39	20,45	20,41	20,37	20,38	20,33	20,39	20,37	20,47	20,46	20,45	20,43	20,36	20,38	20,42	20,40	20,41	20,37	20,36	20,36	20,38	20,45	20,37	20,35	20,39	20,42	20,38	20,46	20,47	20,46	20,45	20,40	20,40	20,46	20,48	20,46	20,48	20,50	20,46	20,36	20,42	20,46	20,47	20,53	20,50	20,53	20,50	20,52	20,57	20,53	20,46	20,39	20,37	20,30	20,38	20,46	20,46	20,47	20,48	20,37	20,33	20,37	20,50	20,42	20,39	20,42	20,45	20,43	20,48	20,46	20,43	20,48	20,50	20,48	20,48	20,58	20,57	20,49	20,46	20,47	20,53	20,47	20,40	20,45	20,45	20,44	20,48	20,53	20,42	20,36	20,42	20,40	20,44	20,52	20,38	20,38	20,46	20,38	20,44	20,44	20,39	20,37	20,40	20,41	20,44	20,38	20,41	20,45	20,45	20,45	20,51	20,46	20,36	20,40	20,41	20,49	20,52	20,45	20,47	20,43	20,41	20,48	20,49	20,48	20,37	20,38	20,41	20,47	20,43	20,47	20,48	20,44	20,46	20,43	20,33	20,29	20,41	20,48	20,36	20,41	20,41	20,43	20,49	20,41	20,43	20,36	20,29	20,37	20,36	20,37	20,43	20,45	20,45	20,46	20,47	20,48	20,42	20,34	20,35	20,39	20,46	20,39	20,35	20,44	20,42	20,41	20,38	20,45	20,46	20,41	20,45	20,37	20,33	20,40	20,43	20,38	20,45	20,54	20,51	20,39	20,38	20,31	20,33	20,45	20,51	20,45	20,46	20,47	20,51	20,49	20,42	20,49	20,45	20,45	20,50	20,47	20,45	20,41	20,40	20,43	20,44	20,33	20,41	20,47	20,49	20,41	20,43	20,47	20,43	20,43	20,47	20,43	20,38	20,44	20,38	20,31	20,38	20,37	20,38	20,43	20,46	20,41	20,43	20,45	20,64	20,46	20,39	20,40	20,40	20,40	20,42	20,49	20,44	20,44	20,47	20,39	20,38	20,45	20,41	20,46	20,35	20,38	20,53	20,52	20,36	20,36	20,46	20,43	20,47	20,48	20,38	20,47	20,51	20,45	20,42	20,42	20,37	20,35	20,44	20,39	20,44	20,43	20,43	20,53	20,43	20,37	20,45	20,39	20,43	20,38	20,35	20,36	20,38	20,50	20,47	20,43	20,43	20,48	20,46	20,48	20,37	20,43	20,45	20,39	20,42	20,46	20,39	20,37	20,36	20,35	20,39	20,40	20,38	20,33	20,31	20,32	20,42	20,39	20,34	20,37	20,40	20,37	20,31	20,33	20,43	20,44	20,37	20,35	20,41	20,37	20,36	20,40	20,29	20,39	20,42	20,35	20,41	20,38	20,39	20,39	20,35	20,40	20,32	20,33	20,26	20,29	20,40	20,39	20,39	20,43	20,48	20,40	20,34	20,38	20,37	20,40	20,41	20,41	20,35	20,32	20,42	20,44	20,37	20,31	20,31	20,36	20,43	20,42	20,44	20,43	20,37	20,36	20,39	20,30	20,33	20,40	20,41	20,35	20,34	20,32	20,29	20,34	20,40	20,42	20,43	20,38	20,40	20,34	20,29	20,34	20,29	20,24	20,33	20,42	20,33	20,37	20,44	20,38	20,37	20,29	20,32	20,34	20,29	20,43	20,37	20,33	20,45	20,37	20,29	20,34	20,39	20,39	20,34	20,29	20,29	20,31	20,31	20,31	20,23	20,35	20,36	20,30	20,35	20,33	20,31	20,26	20,23	20,26	20,27	20,30	20,29	20,20	20,34	20,43	20,39	20,27	20,28	20,40	20,39	20,35	20,27	20,36	20,34	20,31	20,23	20,28	20,28	20,38	20,38	20,37	20,30	20,19	20,23	20,30	20,23	20,36	20,34	20,28	20,32	20,18	20,19	20,20	20,22	20,34	20,26	20,22	20,24	20,34	20,28	20,20	20,28	20,27	20,23	20,24	20,33	20,32	20,24	20,24	20,29	
20,14	20,13	20,14	20,21	20,22	20,20	20,26	20,32	20,29	20,30	20,36	20,30	20,33	20,28	20,29	20,35	20,36	20,19	20,19	20,33	20,36	20,32	20,29	20,39	20,35	20,33	20,37	20,38	20,30	20,34	20,32	20,34	20,34	20,28	20,28	20,32	20,29	20,28	20,23	20,28	20,42	20,29	20,29	20,36	20,38	20,39	20,31	20,27	20,32	20,38	20,35	20,30	20,38	20,35	20,38	20,36	20,26	20,32	20,33	20,42	20,37	20,43	20,37	20,49	20,36	20,29	20,38	20,39	20,41	20,31	20,34	20,41	20,40	20,43	20,50	20,36	20,34	20,40	20,34	20,44	20,43	20,36	20,36	20,38	20,37	20,30	20,33	20,40	20,27	20,39	20,39	20,42	20,45	20,36	20,36	20,36	20,35	20,40	20,38	20,40	20,41	20,29	20,28	20,37	20,40	20,37	20,26	20,30	20,39	20,38	20,32	20,39	20,42	20,36	20,41	20,35	20,26	20,37	20,38	20,29	20,33	20,33	20,41	20,40	20,40	20,52	20,48	20,35	20,37	20,29	20,35	20,43	20,42	20,45	20,42	20,48	20,44	20,38	20,38	20,38	20,35	20,46	20,39	20,37	20,42	20,48	20,38	20,42	20,48	20,38	20,41	20,48	20,41	20,38	20,38	20,41	20,43	20,49	20,52	20,45	20,27	20,24	20,35	20,37	20,32	20,39	20,40	20,38	20,41	20,46	20,42	20,40	20,43	20,36	20,35	20,48	20,42	20,36	20,36	20,33	20,33	20,38	20,47	20,43	20,41	20,41	20,35	20,42	20,37	20,38	20,42	20,32	20,38	20,36	20,43	20,49	20,43	20,43	20,32	20,37	20,39	20,44	20,44	20,41	20,39	20,36	20,36	20,40	20,38	20,50	20,46	20,45	20,40	20,38	20,44	20,47	20,52	20,43	20,42	20,45	20,38	20,42	20,43	20,41	20,40	20,41	20,44	20,45	20,39	20,42	20,43	20,49	20,42	20,47	20,42	20,46	20,51	20,46	20,44	20,46	20,47	20,41	20,39	20,43	20,39	20,39	20,38	20,39	20,44	20,38	20,41	20,40	20,49	20,55	20,44	20,46	20,51	20,53	20,52	20,45	20,47	20,47	20,44	20,41	20,39	20,47	20,44	20,43	20,46	20,47	20,45	20,45	20,47	20,43	20,49	20,42	20,27	20,38	20,43	20,37	20,36	20,44	20,35	20,36	20,41	20,40	20,43	20,45	20,55	20,56	20,41	20,40	20,43	20,36	20,42	20,36	20,43	20,46	20,42	20,47	20,44	20,39	20,42	20,37	20,44	20,39	20,39	20,47	20,47	20,44	20,38	20,38	20,45	20,47	20,51	20,44	20,42	20,41	20,46	20,42	20,35	20,39	20,44	20,42	20,40	20,43	20,41	20,31	20,37	20,40	20,37	20,49	20,37	20,40	20,38	20,38	20,44	20,44	20,35	20,38	20,44	20,49	20,40	20,28	20,37	20,45	20,41	20,37	20,40	20,36	20,44	20,41	20,43	20,38	20,39	20,34	20,41	20,40	20,48	20,41	20,49	20,41	20,32	20,37	20,45	20,44	20,46	20,51	20,47	20,50	20,53	20,41	20,50	20,48	20,44	20,46	20,44	20,41	20,40	20,39	20,38	20,37	20,38	20,40	20,50	20,51	20,42	20,45	20,47	20,42	20,32	20,41	20,47	20,38	20,39	20,42	20,42	20,43	20,40	20,39	20,43	20,46	20,41	20,35	20,41	20,47	20,45	20,43	20,44	20,38	20,35	20,31	20,36	20,42	20,44	20,46	20,44	20,39	20,46	20,42	20,38	20,45	20,43	20,43	20,48	20,43	20,45	20,55	20,46	20,40	20,40	20,35	20,39	20,50	20,45	20,34	20,43	20,39	20,30	20,40	20,36	20,36	20,42	20,35	20,50	20,43	20,42	20,45	20,38	20,38	20,37	20,40	20,48	20,41	20,41	20,45	20,36	20,36	20,39	20,36	20,48	20,45	20,43	20,40	20,38	20,34	20,32	20,42	20,41	20,44	20,44	20,45	20,43	20,40	20,40	20,36	20,43	20,45	20,38	20,29	20,37	20,44	20,39	20,38	20,41	20,36	20,39	20,37	20,32	20,41	20,42	20,33	20,36	20,34	20,39	20,35	20,30	20,33	20,33	20,37	20,32	20,26	20,33	20,23	20,26	20,25	20,36	20,42	20,42	20,40	20,42	20,52	20,42	20,34	20,42	20,43	20,39	20,40	20,40	20,33	20,27	20,35	20,38	20,38	20,33	20,22	20,33	20,40	20,49	20,49	20,43	20,41	20,41	20,35	20,38	20,37	20,36	20,36	20,43	20,38	20,40	20,32	20,34	20,38	20,47	20,46	20,32	20,34	20,34	20,28	20,29	20,32	20,31	20,38	20,43	20,35	20,30	20,39	20,41	20,38	20,25	20,27	20,39	20,40	20,35	20,34	20,27	20,43	20,38	20,27	20,24	20,32	20,41	20,35	20,26	20,17	20,21	20,27	20,22	20,27	20,34	20,37	20,39	20,38	20,32	20,38	20,37	20,33	20,32	20,32	20,37	20,35	20,26	20,32	20,36	20,40	20,31	20,31	20,44	20,29	20,30	20,32	20,34	20,22	20,26	20,27	20,22	20,22	20,37	20,37	20,38	20,22	20,17	20,14	20,27	20,27	20,24	20,30	20,27	20,32	20,25	20,21	20,28	20,34	20,29	20,28	20,26	20,23	20,26	20,25	20,16	20,15	20,23	20,21	20,19	20,29	20,28	20,19	20,31	20,28	
20,33	20,25	20,16	20,14	20,29	20,21	20,26	20,38	20,33	20,33	20,33	20,30	20,33	20,33	20,35	20,33	20,28	20,29	20,33	20,43	20,23	20,25	20,30	20,33	20,35	20,32	20,33	20,37	20,33	20,34	20,37	20,32	20,31	20,41	20,39	20,37	20,32	20,23	20,30	20,38	20,42	20,34	20,22	20,31	20,39	20,43	20,37	20,35	20,45	20,42	20,33	20,29	20,40	20,41	20,35	20,38	20,28	20,25	20,33	20,41	20,40	20,40	20,39	20,47	20,40	20,36	20,42	20,44	20,49	20,33	20,37	20,39	20,34	20,44	20,42	20,39	20,30	20,36	20,39	20,41	20,33	20,23	20,26	20,36	20,33	20,33	20,30	20,29	20,26	20,36	20,40	20,39	20,42	20,36	20,33	20,34	20,32	20,34	20,42	20,35	20,37	20,35	20,38	20,38	20,33	20,31	20,29	20,38	20,42	20,41	20,39	20,43	20,48	20,43	20,40	20,37	20,25	20,36	20,42	20,36	20,37	20,39	20,36	20,38	20,43	20,46	20,42	20,29	20,35	20,38	20,35	20,42	20,44	20,49	20,40	20,38	20,42	20,40	20,39	20,48	20,29	20,30	20,41	20,49	20,38	20,37	20,41	20,44	20,43	20,42	20,42	20,48	20,44	20,44	20,36	20,36	20,41	20,44	20,44	20,39	20,32	20,35	20,34	20,36	20,32	20,38	20,46	20,50	20,41	20,40	20,44	20,38	20,39	20,33	20,43	20,45	20,40	20,38	20,36	20,39	20,36	20,45	20,47	20,42	20,41	20,44	20,37	20,39	20,36	20,40	20,39	20,38	20,33	20,40	20,39	20,47	20,38	20,35	20,43	20,42	20,43	20,49	20,49	20,43	20,40	20,38	20,38	20,44	20,37	20,47	20,47	20,39	20,36	20,34	20,32	20,40	20,49	20,46	20,35	20,32	20,35	20,48	20,45	20,38	20,36	20,41	20,45	20,42	20,40	20,39	20,44	20,51	20,44	20,42	20,47	20,49	20,49	20,47	20,35	20,34	20,45	20,43	20,45	20,44	20,38	20,39	20,37	20,34	20,44	20,45	20,40	20,37	20,44	20,49	20,51	20,46	20,45	20,47	20,54	20,43	20,42	20,43	20,39	20,38	20,40	20,44	20,47	20,48	20,41	20,44	20,44	20,42	20,38	20,38	20,42	20,39	20,44	20,42	20,42	20,42	20,33	20,45	20,46	20,37	20,48	20,45	20,43	20,50	20,54	20,55	20,48	20,37	20,42	20,37	20,36	20,43	20,43	20,46	20,40	20,45	20,50	20,44	20,44	20,43	20,41	20,40	20,40	20,50	20,44	20,42	20,37	20,34	20,41	20,49	20,51	20,38	20,38	20,45	20,43	20,42	20,38	20,43	20,47	20,34	20,37	20,47	20,43	20,35	20,32	20,40	20,44	20,45	20,34	20,30	20,32	20,31	20,43	20,48	20,38	20,42	20,43	20,49	20,46	20,34	20,47	20,47	20,45	20,46	20,40	20,39	20,45	20,40	20,40	20,44	20,33	20,26	20,31	20,43	20,47	20,41	20,47	20,42	20,38	20,42	20,47	20,49	20,40	20,52	20,52	20,44	20,47	20,42	20,46	20,45	20,49	20,41	20,38	20,48	20,46	20,37	20,37	20,37	20,45	20,39	20,41	20,40	20,33	20,44	20,46	20,38	20,39	20,36	20,37	20,39	20,43	20,38	20,38	20,41	20,43	20,41	20,43	20,46	20,43	20,35	20,33	20,39	20,41	20,36	20,37	20,44	20,38	20,38	20,39	20,34	20,42	20,49	20,45	20,39	20,38	20,34	20,35	20,40	20,50	20,40	20,36	20,41	20,45	20,43	20,42	20,35	20,32	20,30	20,35	20,44	20,43	20,35	20,38	20,39	20,37	20,44	20,31	20,35	20,42	20,39	20,47	20,46	20,37	20,46	20,40	20,41	20,46	20,46	20,53	20,49	20,37	20,46	20,38	20,37	20,47	20,46	20,44	20,43	20,41	20,37	20,35	20,31	20,35	20,45	20,44	20,40	20,43	20,44	20,45	20,37	20,37	20,35	20,39	20,38	20,34	20,33	20,37	20,40	20,35	20,37	20,40	20,35	20,33	20,37	20,34	20,35	20,38	20,31	20,37	20,27	20,31	20,34	20,30	20,25	20,25	20,37	20,45	20,39	20,29	20,32	20,38	20,34	20,34	20,39	20,41	20,40	20,37	20,40	20,41	20,37	20,35	20,45	20,42	20,36	20,34	20,27	20,30	20,30	20,39	20,44	20,40	20,30	20,26	20,36	20,44	20,41	20,39	20,41	20,43	20,32	20,31	20,29	20,32	20,35	20,43	20,29	20,35	20,32	20,34	20,32	20,32	20,47	20,44	20,35	20,30	20,30	20,28	20,29	20,34	20,43	20,36	20,42	20,30	20,37	20,41	20,34	20,27	20,37	20,39	20,50	20,40	20,32	20,35	20,29	20,26	20,36	20,32	20,24	20,31	20,37	20,29	20,24	20,30	20,34	20,23	20,30	20,41	20,32	20,32	20,40	20,26	20,22	20,34	20,33	20,32	20,31	20,36	20,39	20,33	20,43	20,35	20,38	20,33	20,30	20,40	20,32	20,26	20,37	20,36	20,28	20,30	20,26	20,25	20,28	20,34	20,38	20,41	20,25	20,19	20,23	20,18	20,31	20,24	20,30	20,26	20,26	20,34	20,24	20,23	20,35	20,27	20,17	20,23	20,26	20,23	20,16	20,21	20,25	20,30	20,26	20,23	20,23	20,31	20,19	20,26	20,30	
20,41	20,35	20,28	20,19	20,31	20,22	20,22	20,31	20,33	20,36	20,35	20,28	20,27	20,35	20,36	20,39	20,34	20,26	20,29	20,35	20,27	20,28	20,32	20,23	20,29	20,28	20,31	20,30	20,29	20,32	20,42	20,37	20,34	20,40	20,39	20,32	20,35	20,38	20,43	20,43	20,38	20,33	20,28	20,36	20,42	20,43	20,35	20,34	20,48	20,40	20,32	20,30	20,38	20,41	20,39	20,50	20,33	20,30	20,38	20,37	20,30	20,34	20,25	20,46	20,48	20,36	20,37	20,36	20,58	20,44	20,36	20,40	20,34	20,36	20,39	20,33	20,41	20,47	20,48	20,49	20,34	20,25	20,24	20,28	20,32	20,30	20,32	20,25	20,24	20,34	20,39	20,37	20,31	20,38	20,46	20,38	20,41	20,38	20,37	20,33	20,20	20,33	20,39	20,49	20,43	20,41	20,33	20,40	20,43	20,37	20,32	20,41	20,34	20,38	20,43	20,38	20,27	20,30	20,42	20,40	20,32	20,40	20,38	20,38	20,39	20,46	20,45	20,34	20,28	20,43	20,47	20,46	20,45	20,47	20,44	20,28	20,31	20,40	20,36	20,39	20,37	20,35	20,44	20,50	20,41	20,39	20,41	20,43	20,42	20,39	20,40	20,36	20,40	20,45	20,40	20,39	20,44	20,42	20,44	20,39	20,33	20,37	20,34	20,36	20,39	20,32	20,43	20,53	20,44	20,35	20,41	20,42	20,38	20,40	20,41	20,46	20,42	20,42	20,45	20,39	20,33	20,40	20,45	20,32	20,42	20,49	20,45	20,36	20,41	20,42	20,36	20,42	20,39	20,40	20,50	20,49	20,42	20,35	20,40	20,45	20,40	20,43	20,46	20,41	20,34	20,38	20,47	20,40	20,44	20,49	20,46	20,40	20,38	20,36	20,37	20,37	20,46	20,46	20,37	20,39	20,33	20,45	20,44	20,39	20,43	20,50	20,50	20,43	20,47	20,49	20,38	20,38	20,41	20,45	20,41	20,44	20,45	20,47	20,38	20,36	20,43	20,44	20,41	20,46	20,37	20,32	20,43	20,41	20,47	20,48	20,47	20,41	20,40	20,39	20,43	20,45	20,44	20,51	20,45	20,34	20,36	20,45	20,39	20,39	20,43	20,51	20,45	20,41	20,39	20,41	20,47	20,45	20,32	20,27	20,39	20,45	20,45	20,45	20,43	20,45	20,44	20,43	20,49	20,48	20,48	20,42	20,47	20,45	20,45	20,46	20,46	20,45	20,42	20,40	20,39	20,46	20,48	20,45	20,47	20,39	20,42	20,48	20,45	20,47	20,42	20,44	20,41	20,48	20,49	20,47	20,43	20,39	20,40	20,43	20,46	20,38	20,39	20,45	20,48	20,41	20,37	20,39	20,43	20,43	20,38	20,51	20,49	20,34	20,35	20,40	20,44	20,37	20,32	20,34	20,35	20,48	20,48	20,50	20,41	20,47	20,50	20,49	20,48	20,40	20,47	20,50	20,44	20,42	20,44	20,48	20,54	20,50	20,43	20,43	20,41	20,37	20,37	20,37	20,42	20,37	20,45	20,42	20,37	20,38	20,46	20,49	20,47	20,41	20,45	20,47	20,44	20,42	20,47	20,37	20,44	20,39	20,41	20,45	20,44	20,42	20,39	20,45	20,51	20,43	20,40	20,42	20,39	20,44	20,48	20,42	20,43	20,46	20,38	20,42	20,46	20,39	20,37	20,37	20,38	20,42	20,42	20,42	20,46	20,41	20,41	20,39	20,35	20,35	20,35	20,38	20,45	20,45	20,50	20,42	20,39	20,48	20,43	20,44	20,40	20,39	20,36	20,39	20,45	20,46	20,49	20,43	20,42	20,32	20,42	20,38	20,27	20,30	20,40	20,38	20,42	20,44	20,38	20,40	20,32	20,39	20,34	20,40	20,48	20,42	20,44	20,41	20,40	20,44	20,39	20,37	20,40	20,39	20,48	20,44	20,43	20,47	20,37	20,38	20,47	20,47	20,38	20,38	20,40	20,41	20,39	20,44	20,42	20,43	20,33	20,34	20,49	20,48	20,43	20,32	20,27	20,30	20,37	20,36	20,36	20,28	20,27	20,31	20,37	20,33	20,27	20,26	20,39	20,34	20,36	20,35	20,36	20,36	20,35	20,32	20,28	20,29	20,35	20,30	20,20	20,30	20,40	20,41	20,38	20,34	20,40	20,41	20,36	20,40	20,32	20,32	20,42	20,36	20,41	20,40	20,30	20,34	20,38	20,34	20,30	20,29	20,26	20,35	20,31	20,37	20,41	20,30	20,26	20,28	20,44	20,35	20,25	20,32	20,39	20,39	20,31	20,23	20,36	20,46	20,42	20,38	20,27	20,24	20,24	20,32	20,35	20,39	20,40	20,36	20,35	20,31	20,33	20,28	20,31	20,42	20,34	20,38	20,34	20,40	20,39	20,26	20,24	20,34	20,30	20,47	20,45	20,31	20,33	20,38	20,28	20,33	20,38	20,30	20,30	20,33	20,34	20,32	20,35	20,40	20,26	20,27	20,41	20,31	20,19	20,26	20,30	20,29	20,26	20,23	20,34	20,29	20,32	20,34	20,31	20,33	20,32	20,29	20,31	20,33	20,29	20,31	20,34	20,33	20,39	20,32	20,31	20,26	20,13	20,24	20,29	20,29	20,35	20,26	20,21	20,25	20,29	20,30	20,33	20,22	20,16	20,20	20,25	20,25	20,29	20,30	20,34	20,18	20,20	20,21	20,18	20,21	20,22	20,26	20,28	20,28	20,22	20,26	20,24	20,18	20,30	20,34	
20,41	20,32	20,28	20,30	20,29	20,25	20,21	20,26	20,23	20,30	20,36	20,31	20,35	20,44	20,35	20,34	20,30	20,31	20,34	20,29	20,21	20,28	20,29	20,32	20,31	20,21	20,26	20,29	20,26	20,29	20,35	20,37	20,36	20,39	20,37	20,38	20,39	20,46	20,42	20,36	20,29	20,27	20,35	20,39	20,42	20,44	20,35	20,30	20,43	20,36	20,35	20,36	20,38	20,31	20,38	20,48	20,36	20,38	20,48	20,41	20,35	20,31	20,30	20,49	20,40	20,29	20,35	20,32	20,44	20,47	20,38	20,37	20,45	20,36	20,34	20,38	20,43	20,53	20,44	20,44	20,46	20,41	20,32	20,36	20,37	20,34	20,35	20,32	20,36	20,39	20,39	20,37	20,32	20,40	20,54	20,48	20,51	20,42	20,37	20,30	20,27	20,26	20,36	20,38	20,46	20,48	20,46	20,40	20,43	20,40	20,35	20,41	20,43	20,40	20,42	20,32	20,28	20,26	20,32	20,32	20,27	20,36	20,47	20,44	20,38	20,38	20,42	20,41	20,38	20,41	20,43	20,37	20,48	20,45	20,43	20,34	20,27	20,39	20,35	20,38	20,43	20,41	20,41	20,45	20,45	20,34	20,36	20,39	20,39	20,35	20,35	20,36	20,37	20,40	20,48	20,45	20,37	20,37	20,41	20,43	20,37	20,37	20,30	20,36	20,38	20,33	20,34	20,46	20,48	20,44	20,40	20,42	20,41	20,42	20,42	20,39	20,38	20,43	20,45	20,40	20,38	20,35	20,45	20,34	20,39	20,47	20,46	20,33	20,32	20,36	20,34	20,38	20,38	20,31	20,47	20,51	20,39	20,45	20,42	20,39	20,36	20,39	20,40	20,28	20,29	20,32	20,37	20,43	20,44	20,45	20,45	20,50	20,50	20,42	20,39	20,32	20,45	20,47	20,44	20,43	20,47	20,47	20,46	20,44	20,45	20,47	20,44	20,39	20,46	20,51	20,43	20,31	20,34	20,42	20,34	20,36	20,50	20,51	20,43	20,47	20,47	20,50	20,43	20,40	20,46	20,36	20,44	20,46	20,48	20,54	20,45	20,34	20,39	20,44	20,41	20,41	20,48	20,54	20,46	20,30	20,35	20,40	20,40	20,42	20,44	20,50	20,44	20,39	20,42	20,46	20,42	20,43	20,38	20,37	20,42	20,42	20,39	20,44	20,45	20,46	20,42	20,43	20,43	20,47	20,47	20,46	20,44	20,38	20,40	20,47	20,48	20,42	20,41	20,41	20,44	20,53	20,49	20,48	20,48	20,42	20,36	20,48	20,43	20,46	20,40	20,39	20,39	20,49	20,47	20,50	20,43	20,38	20,41	20,49	20,43	20,33	20,46	20,58	20,55	20,46	20,42	20,38	20,44	20,44	20,42	20,44	20,48	20,37	20,35	20,42	20,47	20,39	20,37	20,44	20,45	20,46	20,47	20,45	20,41	20,41	20,40	20,47	20,42	20,41	20,44	20,40	20,45	20,42	20,37	20,46	20,50	20,49	20,41	20,37	20,42	20,50	20,46	20,46	20,41	20,35	20,46	20,48	20,50	20,41	20,42	20,48	20,44	20,48	20,45	20,48	20,43	20,37	20,45	20,42	20,42	20,41	20,40	20,37	20,43	20,38	20,42	20,43	20,44	20,44	20,41	20,40	20,37	20,46	20,48	20,45	20,46	20,50	20,45	20,42	20,52	20,48	20,49	20,40	20,37	20,33	20,41	20,46	20,46	20,48	20,43	20,45	20,43	20,38	20,36	20,45	20,48	20,42	20,48	20,47	20,40	20,41	20,41	20,38	20,42	20,49	20,39	20,37	20,39	20,44	20,46	20,39	20,41	20,41	20,41	20,34	20,36	20,31	20,47	20,41	20,41	20,46	20,41	20,36	20,38	20,30	20,37	20,42	20,45	20,44	20,46	20,36	20,37	20,50	20,41	20,40	20,45	20,33	20,45	20,50	20,41	20,43	20,33	20,32	20,38	20,40	20,42	20,39	20,47	20,42	20,38	20,36	20,44	20,44	20,42	20,37	20,44	20,47	20,45	20,43	20,37	20,40	20,40	20,38	20,39	20,36	20,29	20,35	20,33	20,33	20,34	20,30	20,27	20,32	20,26	20,37	20,34	20,36	20,35	20,32	20,39	20,33	20,33	20,35	20,28	20,31	20,36	20,36	20,38	20,27	20,33	20,41	20,36	20,40	20,40	20,34	20,43	20,44	20,34	20,34	20,26	20,28	20,35	20,40	20,40	20,32	20,34	20,41	20,36	20,31	20,43	20,35	20,30	20,27	20,39	20,36	20,25	20,29	20,33	20,35	20,33	20,26	20,37	20,42	20,42	20,42	20,27	20,20	20,23	20,33	20,41	20,36	20,33	20,28	20,38	20,36	20,30	20,30	20,30	20,36	20,35	20,33	20,47	20,35	20,32	20,30	20,27	20,33	20,37	20,45	20,38	20,26	20,28	20,40	20,32	20,32	20,29	20,26	20,29	20,31	20,31	20,33	20,36	20,26	20,31	20,31	20,31	20,31	20,23	20,27	20,27	20,32	20,24	20,13	20,21	20,29	20,36	20,40	20,40	20,31	20,35	20,31	20,34	20,36	20,40	20,31	20,32	20,30	20,40	20,27	20,30	20,29	20,22	20,27	20,32	20,28	20,32	20,25	20,25	20,21	20,29	20,35	20,23	20,15	20,13	20,19	20,23	20,30	20,31	20,28	20,21	20,22	20,23	20,15	20,17	20,22	20,29	20,30	20,26	20,29	20,21	20,14	20,29	20,20	20,35	20,39	
20,39	20,26	20,24	20,35	20,36	20,28	20,31	20,25	20,18	20,15	20,38	20,32	20,27	20,34	20,27	20,36	20,33	20,36	20,36	20,30	20,33	20,35	20,38	20,33	20,27	20,25	20,27	20,28	20,18	20,21	20,36	20,40	20,33	20,30	20,35	20,39	20,40	20,46	20,44	20,39	20,24	20,25	20,40	20,41	20,42	20,48	20,37	20,31	20,40	20,36	20,35	20,38	20,40	20,42	20,39	20,36	20,35	20,43	20,44	20,46	20,41	20,42	20,38	20,48	20,44	20,34	20,37	20,34	20,36	20,41	20,49	20,43	20,40	20,42	20,37	20,39	20,41	20,49	20,53	20,38	20,40	20,45	20,35	20,38	20,45	20,38	20,34	20,32	20,31	20,39	20,45	20,39	20,42	20,38	20,42	20,44	20,45	20,42	20,43	20,39	20,34	20,31	20,34	20,35	20,34	20,43	20,43	20,35	20,40	20,37	20,30	20,40	20,45	20,44	20,46	20,38	20,29	20,28	20,36	20,36	20,29	20,37	20,41	20,54	20,46	20,37	20,41	20,44	20,43	20,35	20,38	20,45	20,45	20,45	20,41	20,41	20,35	20,38	20,38	20,44	20,46	20,44	20,37	20,39	20,40	20,29	20,32	20,46	20,38	20,32	20,27	20,30	20,42	20,40	20,42	20,43	20,40	20,32	20,42	20,43	20,39	20,38	20,36	20,38	20,39	20,34	20,37	20,45	20,45	20,43	20,36	20,41	20,35	20,39	20,39	20,44	20,40	20,35	20,41	20,42	20,41	20,36	20,36	20,43	20,41	20,39	20,45	20,40	20,30	20,36	20,39	20,35	20,30	20,30	20,38	20,47	20,41	20,46	20,42	20,37	20,40	20,44	20,42	20,28	20,22	20,32	20,33	20,41	20,42	20,41	20,47	20,58	20,50	20,37	20,33	20,34	20,44	20,42	20,41	20,43	20,45	20,53	20,51	20,44	20,47	20,45	20,39	20,43	20,47	20,47	20,48	20,47	20,39	20,41	20,32	20,43	20,47	20,55	20,47	20,46	20,47	20,51	20,42	20,38	20,41	20,46	20,45	20,46	20,47	20,52	20,43	20,33	20,40	20,43	20,49	20,45	20,50	20,56	20,48	20,43	20,39	20,40	20,44	20,46	20,45	20,46	20,46	20,42	20,43	20,40	20,38	20,40	20,40	20,43	20,49	20,41	20,30	20,34	20,41	20,44	20,40	20,36	20,38	20,41	20,48	20,46	20,47	20,47	20,43	20,48	20,44	20,35	20,40	20,41	20,43	20,51	20,48	20,46	20,45	20,43	20,42	20,49	20,47	20,38	20,42	20,40	20,35	20,41	20,47	20,45	20,40	20,41	20,47	20,51	20,46	20,32	20,39	20,53	20,53	20,45	20,41	20,38	20,45	20,43	20,48	20,48	20,49	20,39	20,30	20,42	20,41	20,47	20,39	20,45	20,49	20,41	20,46	20,40	20,43	20,44	20,44	20,50	20,43	20,40	20,44	20,36	20,39	20,45	20,45	20,43	20,42	20,38	20,39	20,44	20,43	20,42	20,49	20,48	20,47	20,41	20,47	20,50	20,48	20,48	20,48	20,41	20,45	20,46	20,45	20,52	20,41	20,29	20,39	20,44	20,43	20,46	20,45	20,43	20,45	20,41	20,32	20,40	20,42	20,46	20,45	20,37	20,32	20,37	20,41	20,44	20,46	20,52	20,46	20,34	20,51	20,51	20,51	20,40	20,34	20,37	20,37	20,38	20,43	20,52	20,51	20,42	20,38	20,44	20,36	20,36	20,45	20,46	20,47	20,49	20,43	20,46	20,45	20,43	20,38	20,40	20,42	20,38	20,45	20,50	20,47	20,40	20,38	20,39	20,43	20,37	20,37	20,40	20,47	20,45	20,33	20,34	20,38	20,36	20,48	20,39	20,26	20,39	20,46	20,45	20,47	20,40	20,32	20,41	20,36	20,39	20,50	20,45	20,41	20,47	20,44	20,42	20,33	20,37	20,35	20,31	20,34	20,46	20,46	20,40	20,39	20,40	20,37	20,48	20,41	20,42	20,42	20,47	20,44	20,45	20,44	20,45	20,48	20,38	20,39	20,42	20,34	20,36	20,35	20,37	20,42	20,34	20,35	20,31	20,33	20,35	20,36	20,37	20,34	20,30	20,42	20,38	20,34	20,35	20,32	20,36	20,39	20,41	20,33	20,26	20,27	20,36	20,42	20,39	20,42	20,44	20,40	20,41	20,42	20,34	20,30	20,24	20,27	20,33	20,35	20,38	20,32	20,37	20,43	20,38	20,38	20,37	20,35	20,39	20,35	20,30	20,32	20,27	20,33	20,27	20,27	20,27	20,31	20,30	20,36	20,36	20,31	20,35	20,35	20,38	20,40	20,38	20,28	20,29	20,38	20,43	20,35	20,27	20,31	20,41	20,38	20,41	20,36	20,32	20,35	20,33	20,35	20,36	20,34	20,47	20,34	20,28	20,36	20,39	20,41	20,37	20,38	20,30	20,21	20,25	20,31	20,32	20,38	20,24	20,27	20,33	20,35	20,38	20,29	20,28	20,31	20,33	20,28	20,20	20,22	20,25	20,29	20,35	20,33	20,34	20,32	20,31	20,32	20,32	20,46	20,42	20,30	20,30	20,33	20,28	20,33	20,25	20,18	20,28	20,32	20,26	20,34	20,29	20,28	20,28	20,35	20,36	20,23	20,28	20,24	20,26	20,31	20,36	20,31	20,25	20,25	20,22	20,22	20,29	20,26	20,25	20,22	20,18	20,19	20,27	20,26	20,23	20,24	20,23	20,34	20,39	
20,30	20,22	20,28	20,37	20,46	20,31	20,25	20,37	20,26	20,18	20,33	20,41	20,31	20,27	20,23	20,29	20,35	20,38	20,34	20,30	20,29	20,35	20,33	20,36	20,28	20,29	20,27	20,21	20,21	20,30	20,40	20,39	20,28	20,27	20,26	20,33	20,38	20,42	20,42	20,45	20,38	20,33	20,41	20,44	20,34	20,34	20,27	20,32	20,36	20,39	20,36	20,29	20,41	20,44	20,41	20,30	20,30	20,35	20,29	20,29	20,36	20,36	20,28	20,32	20,35	20,27	20,29	20,42	20,47	20,44	20,49	20,45	20,33	20,37	20,36	20,41	20,42	20,50	20,49	20,43	20,36	20,41	20,35	20,38	20,40	20,38	20,34	20,38	20,34	20,35	20,38	20,37	20,37	20,37	20,35	20,39	20,44	20,48	20,50	20,47	20,41	20,41	20,45	20,37	20,33	20,38	20,41	20,37	20,37	20,38	20,36	20,35	20,37	20,41	20,51	20,38	20,28	20,33	20,44	20,46	20,38	20,39	20,41	20,39	20,40	20,33	20,39	20,40	20,38	20,40	20,42	20,46	20,50	20,39	20,37	20,45	20,40	20,28	20,31	20,40	20,49	20,37	20,33	20,40	20,43	20,33	20,36	20,45	20,45	20,37	20,31	20,34	20,43	20,39	20,41	20,41	20,41	20,42	20,41	20,38	20,36	20,32	20,22	20,27	20,41	20,40	20,49	20,48	20,45	20,37	20,34	20,35	20,38	20,33	20,38	20,38	20,36	20,36	20,38	20,48	20,40	20,37	20,43	20,34	20,41	20,43	20,41	20,36	20,33	20,41	20,46	20,39	20,37	20,34	20,43	20,48	20,40	20,43	20,40	20,36	20,39	20,42	20,37	20,39	20,43	20,44	20,40	20,40	20,50	20,40	20,40	20,52	20,49	20,43	20,36	20,36	20,47	20,43	20,36	20,35	20,45	20,49	20,56	20,48	20,42	20,49	20,47	20,47	20,54	20,50	20,39	20,46	20,50	20,49	20,43	20,48	20,43	20,44	20,45	20,50	20,53	20,49	20,48	20,46	20,54	20,52	20,44	20,44	20,48	20,49	20,46	20,44	20,52	20,48	20,46	20,43	20,41	20,51	20,45	20,40	20,39	20,44	20,48	20,45	20,45	20,45	20,47	20,40	20,36	20,35	20,46	20,41	20,44	20,51	20,52	20,45	20,42	20,38	20,42	20,41	20,47	20,44	20,42	20,42	20,46	20,47	20,48	20,48	20,46	20,52	20,42	20,39	20,37	20,39	20,39	20,40	20,45	20,43	20,44	20,51	20,46	20,49	20,50	20,38	20,44	20,44	20,41	20,46	20,43	20,46	20,47	20,45	20,52	20,54	20,47	20,40	20,43	20,50	20,52	20,47	20,40	20,42	20,49	20,51	20,49	20,54	20,49	20,42	20,37	20,36	20,35	20,42	20,41	20,42	20,46	20,37	20,42	20,50	20,45	20,46	20,47	20,51	20,54	20,51	20,46	20,46	20,42	20,45	20,48	20,51	20,41	20,42	20,42	20,42	20,42	20,43	20,45	20,46	20,41	20,36	20,46	20,55	20,52	20,46	20,52	20,46	20,44	20,44	20,37	20,43	20,48	20,38	20,36	20,41	20,40	20,39	20,44	20,41	20,44	20,48	20,39	20,44	20,53	20,49	20,50	20,45	20,34	20,35	20,40	20,43	20,41	20,50	20,47	20,40	20,45	20,45	20,41	20,43	20,40	20,38	20,40	20,34	20,43	20,49	20,43	20,36	20,36	20,42	20,42	20,31	20,41	20,43	20,48	20,50	20,44	20,51	20,55	20,53	20,48	20,41	20,41	20,37	20,50	20,49	20,51	20,45	20,42	20,44	20,42	20,37	20,39	20,32	20,35	20,45	20,41	20,34	20,33	20,36	20,45	20,44	20,28	20,29	20,38	20,42	20,45	20,48	20,49	20,43	20,39	20,33	20,48	20,49	20,41	20,35	20,42	20,48	20,45	20,44	20,44	20,33	20,38	20,43	20,43	20,41	20,39	20,42	20,44	20,48	20,44	20,43	20,41	20,41	20,42	20,43	20,46	20,43	20,48	20,46	20,38	20,41	20,41	20,39	20,35	20,43	20,42	20,28	20,35	20,34	20,36	20,40	20,40	20,39	20,37	20,31	20,38	20,43	20,43	20,42	20,35	20,33	20,42	20,42	20,39	20,26	20,23	20,32	20,46	20,40	20,36	20,46	20,38	20,47	20,47	20,35	20,41	20,40	20,31	20,34	20,25	20,31	20,38	20,37	20,39	20,40	20,34	20,36	20,37	20,38	20,40	20,35	20,34	20,29	20,29	20,29	20,30	20,29	20,31	20,31	20,36	20,36	20,36	20,37	20,45	20,41	20,39	20,40	20,36	20,36	20,42	20,42	20,45	20,36	20,26	20,40	20,39	20,38	20,35	20,38	20,40	20,42	20,34	20,28	20,35	20,39	20,34	20,25	20,40	20,43	20,37	20,37	20,36	20,36	20,27	20,22	20,26	20,30	20,38	20,40	20,36	20,31	20,37	20,38	20,31	20,28	20,36	20,29	20,27	20,30	20,27	20,30	20,34	20,36	20,32	20,41	20,40	20,31	20,31	20,34	20,46	20,39	20,36	20,35	20,30	20,27	20,27	20,17	20,17	20,20	20,29	20,32	20,33	20,32	20,32	20,25	20,26	20,35	20,36	20,32	20,33	20,34	20,32	20,31	20,32	20,37	20,32	20,22	20,18	20,30	20,29	20,20	20,18	20,18	20,30	20,26	20,24	20,20	20,22	20,21	20,35	20,38	
20,39	20,18	20,17	20,32	20,31	20,28	20,20	20,34	20,34	20,23	20,31	20,34	20,27	20,26	20,30	20,33	20,30	20,30	20,34	20,33	20,22	20,29	20,32	20,44	20,41	20,31	20,27	20,24	20,35	20,36	20,44	20,45	20,25	20,24	20,32	20,42	20,42	20,37	20,37	20,41	20,45	20,38	20,36	20,43	20,31	20,29	20,28	20,26	20,27	20,37	20,38	20,36	20,34	20,37	20,43	20,38	20,34	20,41	20,41	20,37	20,34	20,32	20,30	20,30	20,28	20,37	20,32	20,43	20,46	20,41	20,35	20,36	20,39	20,47	20,38	20,40	20,33	20,41	20,43	20,48	20,48	20,42	20,37	20,37	20,42	20,43	20,31	20,40	20,36	20,34	20,35	20,33	20,35	20,33	20,38	20,49	20,52	20,44	20,45	20,41	20,43	20,37	20,47	20,43	20,40	20,40	20,43	20,49	20,39	20,38	20,36	20,40	20,39	20,41	20,56	20,43	20,26	20,31	20,47	20,48	20,44	20,39	20,48	20,38	20,41	20,45	20,36	20,42	20,44	20,45	20,47	20,42	20,39	20,37	20,40	20,39	20,44	20,32	20,29	20,38	20,42	20,38	20,39	20,40	20,42	20,42	20,38	20,38	20,37	20,33	20,36	20,37	20,47	20,38	20,42	20,44	20,46	20,38	20,46	20,36	20,34	20,37	20,29	20,32	20,31	20,30	20,42	20,45	20,43	20,48	20,48	20,41	20,38	20,41	20,40	20,40	20,34	20,38	20,38	20,40	20,40	20,40	20,39	20,38	20,42	20,42	20,42	20,40	20,34	20,40	20,51	20,46	20,42	20,50	20,49	20,50	20,40	20,41	20,41	20,35	20,42	20,43	20,52	20,48	20,46	20,48	20,46	20,40	20,47	20,45	20,41	20,48	20,49	20,48	20,43	20,37	20,45	20,48	20,45	20,37	20,36	20,50	20,53	20,52	20,47	20,50	20,51	20,56	20,58	20,53	20,45	20,41	20,49	20,54	20,46	20,45	20,44	20,45	20,42	20,47	20,59	20,53	20,47	20,48	20,47	20,44	20,44	20,48	20,36	20,39	20,47	20,42	20,49	20,52	20,42	20,38	20,37	20,44	20,40	20,33	20,35	20,50	20,43	20,41	20,47	20,46	20,42	20,41	20,48	20,47	20,48	20,46	20,47	20,46	20,39	20,39	20,38	20,36	20,45	20,48	20,47	20,45	20,44	20,44	20,51	20,51	20,49	20,48	20,54	20,52	20,47	20,44	20,49	20,34	20,40	20,44	20,46	20,46	20,43	20,43	20,46	20,47	20,45	20,43	20,43	20,44	20,47	20,50	20,40	20,44	20,42	20,37	20,46	20,44	20,44	20,38	20,42	20,45	20,47	20,45	20,42	20,47	20,47	20,48	20,42	20,44	20,48	20,46	20,46	20,39	20,37	20,40	20,33	20,46	20,50	20,46	20,50	20,46	20,39	20,42	20,38	20,44	20,44	20,46	20,45	20,45	20,45	20,48	20,51	20,54	20,46	20,45	20,47	20,44	20,47	20,42	20,39	20,38	20,39	20,38	20,40	20,47	20,50	20,51	20,47	20,48	20,45	20,44	20,40	20,46	20,53	20,49	20,44	20,36	20,43	20,45	20,44	20,37	20,49	20,52	20,45	20,44	20,45	20,45	20,45	20,36	20,32	20,31	20,38	20,47	20,43	20,47	20,48	20,45	20,44	20,41	20,42	20,37	20,45	20,44	20,49	20,42	20,45	20,49	20,37	20,40	20,38	20,35	20,37	20,29	20,37	20,40	20,45	20,53	20,46	20,47	20,41	20,47	20,56	20,42	20,45	20,41	20,47	20,45	20,45	20,43	20,43	20,44	20,45	20,38	20,39	20,41	20,43	20,42	20,46	20,40	20,36	20,32	20,42	20,47	20,40	20,38	20,41	20,40	20,41	20,45	20,50	20,42	20,38	20,37	20,45	20,41	20,36	20,41	20,45	20,40	20,40	20,39	20,43	20,41	20,37	20,41	20,47	20,46	20,44	20,48	20,40	20,46	20,48	20,40	20,41	20,40	20,35	20,45	20,43	20,42	20,35	20,42	20,41	20,33	20,36	20,32	20,35	20,40	20,35	20,22	20,30	20,37	20,38	20,35	20,31	20,37	20,38	20,36	20,34	20,41	20,41	20,36	20,28	20,36	20,40	20,43	20,44	20,37	20,30	20,34	20,42	20,38	20,32	20,35	20,29	20,42	20,42	20,37	20,36	20,39	20,45	20,30	20,26	20,28	20,38	20,45	20,39	20,37	20,34	20,43	20,45	20,42	20,48	20,45	20,36	20,35	20,35	20,31	20,31	20,25	20,30	20,33	20,38	20,35	20,29	20,29	20,50	20,42	20,37	20,38	20,37	20,34	20,41	20,36	20,40	20,42	20,33	20,46	20,35	20,33	20,40	20,41	20,35	20,38	20,42	20,30	20,33	20,38	20,40	20,31	20,41	20,42	20,38	20,28	20,25	20,36	20,38	20,36	20,29	20,29	20,34	20,37	20,31	20,27	20,32	20,38	20,34	20,31	20,27	20,25	20,24	20,38	20,32	20,26	20,35	20,47	20,39	20,31	20,38	20,37	20,37	20,41	20,44	20,44	20,36	20,39	20,35	20,31	20,27	20,28	20,26	20,32	20,32	20,34	20,30	20,28	20,28	20,35	20,20	20,17	20,29	20,28	20,26	20,30	20,32	20,29	20,29	20,33	20,34	20,24	20,30	20,34	20,30	20,19	20,21	20,30	20,33	20,33	20,27	20,19	20,26	20,18	20,29	20,30	
20,36	20,17	20,12	20,31	20,28	20,16	20,23	20,28	20,35	20,33	20,32	20,27	20,23	20,27	20,31	20,30	20,29	20,21	20,25	20,30	20,23	20,26	20,32	20,32	20,45	20,32	20,31	20,19	20,27	20,43	20,41	20,45	20,37	20,41	20,40	20,36	20,42	20,41	20,41	20,34	20,39	20,31	20,34	20,35	20,42	20,33	20,33	20,35	20,30	20,42	20,44	20,36	20,35	20,33	20,44	20,44	20,39	20,30	20,36	20,42	20,22	20,24	20,34	20,42	20,40	20,41	20,37	20,36	20,42	20,28	20,34	20,38	20,47	20,48	20,44	20,41	20,40	20,37	20,49	20,43	20,46	20,44	20,38	20,42	20,40	20,43	20,37	20,30	20,35	20,33	20,44	20,41	20,35	20,39	20,46	20,47	20,41	20,35	20,37	20,41	20,38	20,45	20,37	20,39	20,42	20,42	20,40	20,43	20,38	20,38	20,44	20,42	20,32	20,37	20,46	20,48	20,29	20,35	20,39	20,40	20,48	20,39	20,36	20,45	20,46	20,48	20,41	20,38	20,45	20,42	20,43	20,37	20,36	20,36	20,43	20,35	20,32	20,35	20,30	20,38	20,38	20,43	20,49	20,46	20,45	20,46	20,40	20,42	20,39	20,42	20,40	20,43	20,49	20,45	20,46	20,43	20,48	20,47	20,45	20,42	20,34	20,36	20,39	20,40	20,37	20,30	20,33	20,39	20,40	20,45	20,44	20,38	20,36	20,40	20,41	20,41	20,46	20,42	20,39	20,34	20,36	20,37	20,38	20,40	20,41	20,36	20,39	20,47	20,40	20,31	20,39	20,38	20,39	20,40	20,48	20,52	20,41	20,44	20,43	20,33	20,36	20,43	20,49	20,51	20,46	20,46	20,40	20,45	20,48	20,38	20,38	20,45	20,45	20,44	20,39	20,39	20,67	20,48	20,41	20,40	20,39	20,43	20,48	20,54	20,52	20,52	20,45	20,54	20,54	20,53	20,50	20,47	20,46	20,50	20,38	20,44	20,47	20,51	20,45	20,44	20,50	20,52	20,42	20,43	20,48	20,45	20,37	20,45	20,40	20,36	20,43	20,35	20,43	20,42	20,39	20,41	20,41	20,44	20,36	20,30	20,36	20,48	20,46	20,47	20,45	20,47	20,46	20,42	20,47	20,47	20,47	20,45	20,47	20,42	20,39	20,42	20,35	20,33	20,41	20,48	20,51	20,46	20,44	20,46	20,51	20,51	20,47	20,40	20,47	20,43	20,46	20,49	20,51	20,42	20,45	20,47	20,41	20,39	20,42	20,47	20,44	20,39	20,44	20,36	20,43	20,37	20,42	20,48	20,39	20,43	20,43	20,29	20,39	20,40	20,41	20,40	20,41	20,39	20,44	20,40	20,42	20,46	20,46	20,42	20,42	20,41	20,40	20,38	20,41	20,30	20,36	20,39	20,34	20,46	20,55	20,54	20,51	20,44	20,35	20,37	20,37	20,42	20,44	20,42	20,48	20,46	20,45	20,46	20,50	20,51	20,42	20,41	20,47	20,47	20,42	20,41	20,36	20,29	20,40	20,39	20,41	20,43	20,46	20,45	20,50	20,48	20,42	20,44	20,44	20,46	20,45	20,49	20,52	20,35	20,42	20,44	20,43	20,42	20,47	20,46	20,44	20,47	20,45	20,43	20,46	20,38	20,29	20,32	20,34	20,45	20,47	20,38	20,37	20,41	20,46	20,42	20,42	20,40	20,45	20,45	20,45	20,42	20,47	20,44	20,41	20,38	20,38	20,34	20,36	20,37	20,42	20,42	20,49	20,52	20,48	20,38	20,37	20,39	20,53	20,51	20,39	20,42	20,49	20,46	20,45	20,33	20,34	20,45	20,47	20,39	20,37	20,39	20,55	20,48	20,44	20,43	20,41	20,35	20,34	20,47	20,43	20,37	20,41	20,37	20,41	20,39	20,42	20,38	20,39	20,43	20,42	20,39	20,40	20,33	20,37	20,37	20,38	20,28	20,35	20,33	20,43	20,44	20,47	20,46	20,40	20,44	20,40	20,43	20,45	20,39	20,42	20,42	20,45	20,37	20,37	20,40	20,36	20,39	20,39	20,31	20,31	20,37	20,33	20,43	20,36	20,31	20,36	20,35	20,42	20,37	20,32	20,32	20,37	20,33	20,25	20,29	20,36	20,33	20,30	20,31	20,38	20,38	20,38	20,37	20,32	20,32	20,34	20,24	20,30	20,37	20,31	20,37	20,41	20,31	20,30	20,38	20,39	20,32	20,25	20,32	20,37	20,47	20,43	20,39	20,42	20,49	20,40	20,41	20,40	20,36	20,42	20,36	20,40	20,32	20,31	20,21	20,20	20,30	20,39	20,31	20,24	20,29	20,37	20,40	20,29	20,34	20,34	20,35	20,31	20,34	20,32	20,38	20,36	20,45	20,39	20,30	20,37	20,35	20,35	20,32	20,35	20,31	20,30	20,41	20,40	20,31	20,39	20,36	20,27	20,33	20,32	20,35	20,36	20,35	20,26	20,27	20,29	20,25	20,27	20,26	20,31	20,35	20,34	20,31	20,32	20,22	20,26	20,36	20,35	20,24	20,35	20,44	20,32	20,29	20,41	20,34	20,35	20,40	20,37	20,39	20,29	20,20	20,34	20,27	20,29	20,30	20,22	20,31	20,40	20,31	20,29	20,27	20,27	20,27	20,26	20,27	20,23	20,19	20,18	20,21	20,26	20,23	20,26	20,34	20,31	20,31	20,29	20,32	20,30	20,23	20,21	20,26	20,33	20,37	20,33	20,27	20,17	20,09	20,19	20,22	
20,29	20,18	20,17	20,29	20,25	20,20	20,28	20,27	20,28	20,35	20,33	20,15	20,22	20,31	20,29	20,34	20,31	20,21	20,28	20,29	20,16	20,24	20,33	20,34	20,40	20,33	20,25	20,27	20,23	20,37	20,36	20,38	20,40	20,39	20,34	20,29	20,35	20,34	20,37	20,34	20,31	20,38	20,38	20,37	20,38	20,46	20,37	20,31	20,34	20,44	20,38	20,40	20,43	20,35	20,38	20,39	20,37	20,25	20,30	20,37	20,34	20,32	20,41	20,47	20,43	20,45	20,36	20,35	20,41	20,37	20,37	20,36	20,44	20,35	20,28	20,39	20,48	20,42	20,49	20,47	20,45	20,35	20,34	20,39	20,35	20,33	20,29	20,34	20,33	20,40	20,46	20,41	20,29	20,31	20,47	20,41	20,34	20,31	20,40	20,45	20,39	20,36	20,37	20,32	20,39	20,45	20,44	20,43	20,39	20,40	20,35	20,47	20,37	20,39	20,34	20,45	20,38	20,36	20,40	20,39	20,34	20,32	20,30	20,41	20,41	20,40	20,42	20,40	20,43	20,41	20,44	20,37	20,40	20,36	20,45	20,39	20,34	20,27	20,30	20,33	20,40	20,42	20,45	20,46	20,47	20,48	20,37	20,40	20,45	20,45	20,45	20,52	20,45	20,37	20,41	20,47	20,37	20,47	20,42	20,36	20,33	20,33	20,39	20,43	20,43	20,43	20,46	20,41	20,41	20,36	20,39	20,43	20,40	20,37	20,43	20,38	20,42	20,43	20,40	20,39	20,43	20,40	20,45	20,39	20,39	20,33	20,37	20,40	20,38	20,34	20,36	20,38	20,36	20,41	20,42	20,50	20,41	20,42	20,52	20,47	20,36	20,46	20,45	20,38	20,44	20,50	20,45	20,41	20,47	20,45	20,41	20,44	20,42	20,39	20,40	20,40	20,52	20,54	20,48	20,42	20,44	20,46	20,48	20,46	20,44	20,53	20,58	20,47	20,46	20,56	20,54	20,45	20,45	20,53	20,40	20,39	20,39	20,43	20,40	20,50	20,47	20,48	20,44	20,41	20,43	20,44	20,41	20,47	20,51	20,44	20,34	20,41	20,48	20,50	20,46	20,48	20,49	20,42	20,39	20,38	20,41	20,52	20,44	20,53	20,48	20,44	20,45	20,45	20,44	20,42	20,45	20,41	20,41	20,42	20,44	20,46	20,36	20,31	20,40	20,46	20,44	20,43	20,50	20,51	20,56	20,48	20,47	20,43	20,43	20,44	20,47	20,44	20,42	20,33	20,39	20,45	20,42	20,48	20,44	20,50	20,48	20,44	20,52	20,43	20,43	20,48	20,42	20,43	20,40	20,38	20,39	20,33	20,49	20,54	20,50	20,43	20,41	20,44	20,47	20,49	20,40	20,42	20,41	20,40	20,39	20,42	20,43	20,41	20,44	20,44	20,41	20,47	20,43	20,39	20,48	20,49	20,44	20,50	20,45	20,44	20,49	20,50	20,45	20,43	20,51	20,49	20,42	20,43	20,36	20,46	20,46	20,47	20,54	20,47	20,34	20,37	20,37	20,37	20,40	20,40	20,47	20,53	20,45	20,44	20,46	20,51	20,41	20,48	20,49	20,48	20,45	20,40	20,46	20,39	20,42	20,45	20,43	20,45	20,45	20,43	20,41	20,43	20,47	20,39	20,40	20,47	20,37	20,39	20,41	20,43	20,51	20,38	20,38	20,35	20,42	20,45	20,42	20,45	20,51	20,38	20,41	20,38	20,44	20,47	20,39	20,35	20,38	20,39	20,41	20,39	20,47	20,46	20,48	20,52	20,42	20,36	20,30	20,31	20,40	20,41	20,37	20,36	20,43	20,39	20,40	20,30	20,37	20,47	20,47	20,38	20,37	20,34	20,44	20,46	20,44	20,45	20,37	20,40	20,43	20,45	20,41	20,40	20,41	20,35	20,38	20,34	20,33	20,36	20,34	20,45	20,46	20,41	20,45	20,42	20,39	20,36	20,43	20,37	20,31	20,32	20,40	20,45	20,44	20,44	20,39	20,37	20,35	20,40	20,44	20,41	20,43	20,40	20,41	20,41	20,41	20,37	20,36	20,37	20,44	20,38	20,32	20,42	20,37	20,37	20,40	20,45	20,45	20,35	20,35	20,41	20,42	20,33	20,35	20,32	20,32	20,26	20,30	20,34	20,36	20,45	20,41	20,36	20,36	20,35	20,36	20,39	20,39	20,27	20,26	20,37	20,35	20,35	20,41	20,30	20,23	20,35	20,36	20,39	20,39	20,44	20,41	20,47	20,48	20,34	20,40	20,44	20,47	20,41	20,40	20,35	20,43	20,40	20,45	20,42	20,27	20,28	20,32	20,28	20,38	20,33	20,27	20,38	20,42	20,40	20,33	20,35	20,32	20,35	20,41	20,38	20,41	20,43	20,41	20,47	20,41	20,33	20,35	20,31	20,36	20,21	20,11	20,28	20,37	20,41	20,32	20,33	20,28	20,26	20,25	20,27	20,33	20,30	20,42	20,36	20,29	20,27	20,34	20,27	20,25	20,35	20,35	20,36	20,38	20,36	20,35	20,42	20,35	20,28	20,31	20,26	20,33	20,37	20,36	20,39	20,45	20,34	20,35	20,42	20,39	20,29	20,18	20,15	20,30	20,25	20,29	20,40	20,30	20,26	20,36	20,35	20,30	20,32	20,25	20,20	20,23	20,32	20,28	20,30	20,24	20,21	20,27	20,25	20,26	20,30	20,32	20,34	20,25	20,33	20,31	20,25	20,34	20,28	20,30	20,38	20,44	20,25	20,16	20,12	20,28	20,31	
20,34	20,23	20,19	20,25	20,25	20,20	20,32	20,28	20,30	20,30	20,34	20,24	20,16	20,30	20,26	20,29	20,42	20,34	20,36	20,37	20,18	20,32	20,41	20,36	20,31	20,29	20,28	20,27	20,29	20,35	20,39	20,33	20,34	20,35	20,33	20,26	20,27	20,20	20,33	20,31	20,35	20,33	20,38	20,35	20,38	20,42	20,41	20,35	20,35	20,42	20,38	20,42	20,42	20,33	20,34	20,39	20,44	20,35	20,34	20,39	20,37	20,37	20,36	20,41	20,36	20,35	20,43	20,48	20,37	20,41	20,32	20,38	20,40	20,41	20,39	20,37	20,44	20,41	20,49	20,45	20,37	20,35	20,35	20,31	20,36	20,42	20,36	20,36	20,41	20,40	20,50	20,33	20,28	20,40	20,40	20,40	20,37	20,31	20,40	20,43	20,36	20,36	20,30	20,43	20,43	20,49	20,46	20,42	20,42	20,44	20,38	20,46	20,50	20,41	20,36	20,45	20,45	20,41	20,47	20,49	20,47	20,47	20,38	20,39	20,41	20,43	20,42	20,42	20,35	20,46	20,44	20,49	20,40	20,40	20,43	20,40	20,33	20,33	20,37	20,41	20,36	20,47	20,41	20,34	20,44	20,50	20,45	20,44	20,41	20,35	20,43	20,52	20,47	20,39	20,42	20,52	20,44	20,42	20,48	20,37	20,33	20,34	20,46	20,48	20,42	20,40	20,45	20,43	20,51	20,48	20,44	20,46	20,42	20,36	20,43	20,47	20,41	20,38	20,35	20,41	20,39	20,36	20,43	20,48	20,40	20,44	20,38	20,37	20,43	20,40	20,37	20,38	20,36	20,38	20,42	20,47	20,35	20,39	20,48	20,45	20,41	20,41	20,39	20,31	20,39	20,40	20,42	20,40	20,46	20,47	20,39	20,39	20,45	20,44	20,42	20,39	20,48	20,51	20,51	20,40	20,47	20,59	20,55	20,53	20,52	20,53	20,57	20,52	20,45	20,49	20,45	20,40	20,43	20,48	20,40	20,45	20,51	20,48	20,45	20,48	20,50	20,50	20,47	20,50	20,49	20,48	20,43	20,49	20,56	20,48	20,38	20,35	20,46	20,51	20,54	20,55	20,50	20,45	20,43	20,42	20,44	20,54	20,47	20,43	20,47	20,43	20,40	20,44	20,44	20,44	20,47	20,43	20,39	20,47	20,49	20,47	20,44	20,32	20,37	20,51	20,47	20,48	20,48	20,52	20,48	20,42	20,45	20,41	20,44	20,44	20,48	20,46	20,46	20,39	20,35	20,40	20,49	20,50	20,49	20,40	20,42	20,45	20,55	20,52	20,40	20,40	20,50	20,44	20,37	20,35	20,36	20,41	20,53	20,56	20,46	20,38	20,42	20,47	20,54	20,43	20,39	20,35	20,46	20,38	20,38	20,41	20,39	20,40	20,42	20,44	20,43	20,41	20,43	20,45	20,44	20,47	20,44	20,54	20,42	20,43	20,50	20,51	20,42	20,40	20,50	20,49	20,45	20,51	20,44	20,45	20,48	20,51	20,52	20,46	20,32	20,43	20,44	20,41	20,41	20,44	20,49	20,47	20,46	20,40	20,48	20,45	20,48	20,50	20,45	20,52	20,53	20,50	20,50	20,45	20,54	20,47	20,41	20,44	20,47	20,41	20,44	20,55	20,56	20,45	20,45	20,46	20,35	20,40	20,37	20,42	20,43	20,45	20,42	20,43	20,39	20,41	20,43	20,42	20,49	20,47	20,42	20,38	20,42	20,45	20,50	20,43	20,42	20,39	20,45	20,39	20,41	20,42	20,47	20,53	20,47	20,34	20,36	20,35	20,47	20,45	20,30	20,40	20,36	20,44	20,40	20,40	20,39	20,46	20,39	20,32	20,38	20,36	20,47	20,43	20,34	20,44	20,45	20,46	20,47	20,46	20,40	20,40	20,41	20,38	20,37	20,33	20,35	20,39	20,38	20,42	20,51	20,47	20,44	20,41	20,45	20,38	20,33	20,36	20,35	20,31	20,36	20,44	20,39	20,41	20,48	20,41	20,36	20,44	20,39	20,41	20,40	20,40	20,36	20,42	20,41	20,41	20,47	20,46	20,40	20,34	20,31	20,33	20,36	20,44	20,40	20,50	20,38	20,41	20,40	20,42	20,45	20,44	20,36	20,29	20,38	20,39	20,37	20,30	20,28	20,38	20,39	20,44	20,45	20,36	20,37	20,36	20,46	20,39	20,30	20,39	20,39	20,42	20,34	20,35	20,31	20,38	20,47	20,48	20,47	20,44	20,38	20,42	20,50	20,42	20,40	20,43	20,47	20,49	20,40	20,35	20,38	20,31	20,38	20,40	20,26	20,34	20,51	20,38	20,37	20,36	20,34	20,41	20,40	20,47	20,41	20,34	20,37	20,26	20,33	20,35	20,39	20,41	20,36	20,45	20,45	20,34	20,30	20,28	20,37	20,23	20,27	20,35	20,36	20,38	20,38	20,32	20,41	20,38	20,31	20,34	20,29	20,31	20,35	20,35	20,33	20,31	20,36	20,29	20,27	20,36	20,50	20,44	20,33	20,37	20,33	20,27	20,34	20,34	20,32	20,31	20,39	20,42	20,47	20,43	20,39	20,37	20,33	20,27	20,38	20,34	20,28	20,27	20,36	20,34	20,34	20,35	20,30	20,28	20,31	20,31	20,30	20,32	20,37	20,28	20,26	20,27	20,20	20,24	20,22	20,33	20,32	20,28	20,28	20,21	20,29	20,26	20,23	20,21	20,22	20,22	20,32	20,30	20,29	20,32	20,29	20,27	20,16	20,24	20,24	20,25	
20,37	20,24	20,24	20,31	20,34	20,27	20,26	20,19	20,26	20,41	20,36	20,34	20,29	20,26	20,25	20,33	20,43	20,30	20,16	20,31	20,31	20,35	20,32	20,34	20,34	20,24	20,33	20,30	20,27	20,33	20,40	20,37	20,31	20,31	20,38	20,32	20,27	20,24	20,42	20,36	20,41	20,34	20,29	20,35	20,36	20,39	20,35	20,35	20,39	20,42	20,34	20,38	20,32	20,22	20,32	20,40	20,38	20,45	20,43	20,38	20,35	20,42	20,39	20,42	20,38	20,30	20,28	20,41	20,36	20,36	20,36	20,33	20,43	20,47	20,39	20,38	20,38	20,45	20,44	20,43	20,34	20,35	20,33	20,38	20,36	20,39	20,34	20,39	20,35	20,39	20,51	20,40	20,34	20,42	20,39	20,41	20,36	20,34	20,50	20,46	20,40	20,35	20,39	20,49	20,48	20,52	20,46	20,43	20,50	20,40	20,47	20,47	20,40	20,33	20,39	20,39	20,39	20,44	20,53	20,50	20,43	20,45	20,39	20,38	20,39	20,40	20,42	20,43	20,42	20,47	20,38	20,47	20,48	20,36	20,40	20,35	20,28	20,33	20,41	20,47	20,36	20,38	20,43	20,39	20,43	20,48	20,44	20,47	20,44	20,42	20,40	20,45	20,45	20,46	20,45	20,55	20,44	20,36	20,36	20,49	20,46	20,34	20,50	20,52	20,43	20,41	20,48	20,44	20,58	20,59	20,46	20,40	20,41	20,39	20,35	20,42	20,47	20,37	20,37	20,41	20,41	20,42	20,37	20,42	20,41	20,40	20,38	20,37	20,41	20,41	20,42	20,37	20,41	20,38	20,40	20,41	20,36	20,38	20,44	20,43	20,42	20,41	20,41	20,40	20,35	20,43	20,46	20,39	20,38	20,40	20,38	20,31	20,43	20,48	20,48	20,37	20,44	20,46	20,49	20,41	20,47	20,52	20,53	20,44	20,44	20,51	20,54	20,50	20,38	20,46	20,46	20,38	20,42	20,41	20,40	20,44	20,51	20,48	20,50	20,48	20,51	20,50	20,43	20,54	20,55	20,41	20,42	20,48	20,54	20,52	20,45	20,40	20,50	20,48	20,47	20,58	20,55	20,49	20,43	20,39	20,38	20,49	20,47	20,51	20,49	20,42	20,40	20,48	20,52	20,53	20,55	20,48	20,36	20,43	20,46	20,44	20,45	20,36	20,32	20,45	20,48	20,46	20,49	20,46	20,50	20,42	20,54	20,48	20,54	20,51	20,50	20,51	20,47	20,38	20,43	20,50	20,59	20,57	20,48	20,42	20,41	20,49	20,53	20,47	20,47	20,43	20,51	20,48	20,40	20,39	20,43	20,39	20,55	20,53	20,44	20,33	20,43	20,56	20,51	20,43	20,43	20,40	20,47	20,48	20,35	20,45	20,40	20,37	20,38	20,43	20,41	20,38	20,46	20,56	20,55	20,47	20,51	20,51	20,42	20,38	20,45	20,52	20,45	20,43	20,48	20,50	20,50	20,48	20,44	20,45	20,50	20,47	20,46	20,45	20,40	20,47	20,45	20,43	20,37	20,38	20,44	20,44	20,41	20,38	20,44	20,51	20,52	20,53	20,48	20,46	20,48	20,43	20,45	20,43	20,50	20,52	20,44	20,45	20,48	20,44	20,38	20,48	20,55	20,50	20,47	20,47	20,40	20,33	20,38	20,38	20,41	20,42	20,40	20,41	20,43	20,44	20,49	20,46	20,42	20,46	20,49	20,47	20,46	20,45	20,47	20,51	20,42	20,34	20,38	20,41	20,50	20,44	20,45	20,51	20,55	20,45	20,44	20,36	20,39	20,42	20,36	20,37	20,40	20,41	20,45	20,42	20,43	20,43	20,47	20,38	20,42	20,45	20,47	20,37	20,29	20,39	20,42	20,35	20,39	20,39	20,32	20,30	20,38	20,40	20,52	20,36	20,35	20,46	20,44	20,41	20,47	20,49	20,44	20,39	20,45	20,33	20,33	20,36	20,36	20,37	20,38	20,40	20,39	20,35	20,39	20,44	20,35	20,40	20,45	20,41	20,38	20,36	20,39	20,40	20,34	20,32	20,48	20,45	20,42	20,31	20,31	20,33	20,30	20,39	20,47	20,44	20,28	20,29	20,39	20,36	20,44	20,42	20,43	20,29	20,35	20,39	20,43	20,34	20,34	20,39	20,35	20,39	20,49	20,38	20,27	20,31	20,43	20,47	20,35	20,42	20,43	20,45	20,36	20,36	20,35	20,42	20,46	20,45	20,30	20,28	20,26	20,39	20,43	20,38	20,35	20,39	20,41	20,43	20,43	20,39	20,39	20,35	20,42	20,42	20,32	20,31	20,45	20,43	20,31	20,31	20,35	20,39	20,39	20,44	20,45	20,41	20,34	20,26	20,25	20,29	20,28	20,38	20,32	20,32	20,38	20,33	20,30	20,30	20,40	20,34	20,31	20,38	20,38	20,41	20,47	20,38	20,36	20,41	20,30	20,38	20,31	20,32	20,34	20,33	20,36	20,34	20,38	20,38	20,31	20,34	20,41	20,48	20,41	20,37	20,32	20,21	20,26	20,36	20,33	20,26	20,35	20,41	20,37	20,35	20,36	20,39	20,29	20,30	20,32	20,33	20,33	20,34	20,35	20,32	20,32	20,27	20,27	20,27	20,26	20,34	20,27	20,24	20,34	20,33	20,31	20,26	20,21	20,25	20,29	20,25	20,32	20,35	20,35	20,27	20,28	20,28	20,18	20,27	20,15	20,23	20,23	20,22	20,32	20,40	20,32	20,17	20,23	20,33	20,25	20,30	
20,28	20,16	20,15	20,27	20,33	20,20	20,25	20,30	20,24	20,37	20,42	20,35	20,36	20,24	20,23	20,32	20,35	20,26	20,21	20,28	20,29	20,36	20,34	20,26	20,36	20,40	20,44	20,35	20,20	20,30	20,44	20,47	20,27	20,32	20,34	20,33	20,35	20,36	20,46	20,36	20,35	20,36	20,26	20,37	20,35	20,43	20,34	20,29	20,36	20,42	20,37	20,38	20,31	20,29	20,39	20,38	20,32	20,37	20,40	20,40	20,37	20,44	20,45	20,40	20,37	20,35	20,33	20,29	20,35	20,41	20,38	20,34	20,40	20,42	20,33	20,37	20,39	20,37	20,37	20,34	20,26	20,33	20,26	20,40	20,40	20,33	20,36	20,36	20,31	20,40	20,47	20,40	20,43	20,46	20,47	20,42	20,31	20,34	20,44	20,46	20,41	20,36	20,37	20,47	20,48	20,48	20,40	20,38	20,49	20,42	20,43	20,42	20,36	20,27	20,32	20,42	20,29	20,36	20,47	20,38	20,36	20,39	20,33	20,42	20,46	20,36	20,42	20,40	20,44	20,47	20,36	20,41	20,53	20,47	20,41	20,41	20,30	20,29	20,45	20,51	20,47	20,39	20,48	20,42	20,40	20,39	20,31	20,47	20,49	20,42	20,43	20,44	20,37	20,40	20,42	20,39	20,39	20,41	20,40	20,41	20,45	20,41	20,40	20,48	20,41	20,32	20,43	20,44	20,45	20,47	20,37	20,38	20,41	20,42	20,39	20,41	20,37	20,39	20,45	20,42	20,38	20,38	20,39	20,37	20,38	20,37	20,42	20,39	20,38	20,43	20,48	20,40	20,36	20,38	20,40	20,37	20,43	20,43	20,44	20,45	20,41	20,44	20,43	20,46	20,45	20,40	20,48	20,46	20,37	20,40	20,43	20,40	20,46	20,44	20,45	20,41	20,47	20,43	20,47	20,52	20,45	20,43	20,39	20,43	20,40	20,39	20,40	20,41	20,45	20,42	20,40	20,40	20,44	20,48	20,39	20,36	20,43	20,47	20,47	20,47	20,46	20,50	20,43	20,43	20,56	20,47	20,43	20,49	20,54	20,51	20,47	20,41	20,48	20,47	20,37	20,50	20,49	20,50	20,48	20,34	20,43	20,49	20,52	20,51	20,54	20,43	20,43	20,44	20,48	20,44	20,54	20,52	20,40	20,42	20,40	20,46	20,49	20,38	20,39	20,38	20,41	20,52	20,45	20,45	20,46	20,47	20,52	20,51	20,50	20,53	20,52	20,52	20,46	20,40	20,48	20,53	20,53	20,57	20,46	20,51	20,51	20,52	20,46	20,50	20,43	20,38	20,42	20,45	20,47	20,40	20,41	20,45	20,44	20,50	20,55	20,47	20,46	20,58	20,62	20,42	20,42	20,44	20,44	20,47	20,44	20,51	20,48	20,39	20,41	20,38	20,36	20,41	20,41	20,45	20,48	20,47	20,47	20,47	20,42	20,36	20,40	20,51	20,45	20,43	20,49	20,52	20,45	20,42	20,44	20,48	20,45	20,51	20,44	20,43	20,46	20,46	20,44	20,51	20,44	20,44	20,49	20,43	20,42	20,39	20,45	20,51	20,50	20,53	20,54	20,52	20,49	20,42	20,46	20,47	20,49	20,45	20,46	20,45	20,37	20,34	20,39	20,48	20,55	20,41	20,47	20,47	20,40	20,40	20,40	20,40	20,46	20,45	20,32	20,39	20,47	20,46	20,51	20,51	20,48	20,46	20,53	20,50	20,45	20,42	20,43	20,40	20,40	20,38	20,39	20,39	20,53	20,54	20,48	20,49	20,47	20,42	20,49	20,45	20,39	20,38	20,36	20,37	20,44	20,41	20,40	20,43	20,43	20,42	20,48	20,46	20,46	20,48	20,46	20,43	20,44	20,38	20,38	20,33	20,30	20,39	20,40	20,36	20,40	20,43	20,47	20,39	20,37	20,42	20,43	20,50	20,47	20,45	20,44	20,36	20,41	20,39	20,38	20,45	20,47	20,43	20,51	20,40	20,35	20,33	20,38	20,42	20,38	20,36	20,47	20,54	20,41	20,42	20,37	20,41	20,41	20,33	20,40	20,41	20,40	20,32	20,32	20,31	20,34	20,32	20,43	20,42	20,26	20,24	20,36	20,33	20,30	20,31	20,37	20,33	20,32	20,30	20,37	20,42	20,38	20,39	20,39	20,40	20,40	20,30	20,27	20,34	20,42	20,47	20,32	20,39	20,34	20,37	20,44	20,42	20,35	20,41	20,40	20,38	20,27	20,27	20,33	20,41	20,45	20,42	20,40	20,35	20,33	20,32	20,40	20,36	20,39	20,38	20,42	20,42	20,40	20,30	20,30	20,33	20,28	20,35	20,33	20,34	20,26	20,38	20,39	20,37	20,29	20,26	20,29	20,30	20,29	20,35	20,36	20,31	20,34	20,35	20,29	20,33	20,36	20,32	20,27	20,33	20,34	20,48	20,47	20,39	20,36	20,38	20,35	20,38	20,31	20,30	20,33	20,34	20,38	20,29	20,39	20,39	20,44	20,43	20,37	20,45	20,40	20,32	20,29	20,27	20,22	20,25	20,29	20,26	20,31	20,35	20,32	20,34	20,35	20,37	20,29	20,29	20,36	20,34	20,31	20,37	20,40	20,35	20,29	20,26	20,33	20,35	20,28	20,25	20,27	20,27	20,29	20,33	20,28	20,33	20,31	20,29	20,31	20,26	20,22	20,24	20,31	20,28	20,26	20,28	20,23	20,25	20,32	20,30	20,22	20,25	20,27	20,35	20,32	20,27	20,28	20,25	20,20	20,25	
20,38	20,28	20,20	20,21	20,26	20,21	20,35	20,45	20,40	20,32	20,35	20,26	20,41	20,38	20,27	20,29	20,32	20,26	20,23	20,29	20,33	20,31	20,41	20,40	20,28	20,37	20,42	20,39	20,24	20,18	20,31	20,43	20,41	20,39	20,37	20,27	20,34	20,38	20,42	20,45	20,38	20,34	20,34	20,38	20,34	20,36	20,32	20,28	20,41	20,37	20,34	20,32	20,39	20,39	20,46	20,37	20,41	20,38	20,37	20,42	20,37	20,41	20,41	20,41	20,45	20,42	20,46	20,36	20,39	20,38	20,33	20,39	20,48	20,49	20,36	20,35	20,36	20,46	20,43	20,33	20,32	20,42	20,35	20,35	20,37	20,37	20,41	20,32	20,33	20,33	20,42	20,41	20,43	20,42	20,46	20,40	20,32	20,31	20,40	20,40	20,48	20,36	20,42	20,44	20,42	20,42	20,37	20,40	20,46	20,44	20,39	20,33	20,38	20,39	20,37	20,38	20,29	20,31	20,40	20,41	20,36	20,41	20,38	20,38	20,42	20,43	20,33	20,40	20,42	20,39	20,40	20,40	20,44	20,51	20,45	20,41	20,34	20,36	20,39	20,46	20,56	20,51	20,45	20,46	20,43	20,38	20,31	20,41	20,39	20,42	20,43	20,49	20,48	20,42	20,47	20,40	20,29	20,35	20,41	20,45	20,38	20,38	20,38	20,46	20,45	20,34	20,40	20,45	20,44	20,45	20,44	20,44	20,42	20,42	20,44	20,46	20,41	20,45	20,51	20,42	20,41	20,44	20,33	20,36	20,46	20,45	20,40	20,32	20,31	20,38	20,51	20,47	20,39	20,35	20,45	20,45	20,42	20,45	20,46	20,45	20,42	20,46	20,47	20,45	20,45	20,43	20,46	20,42	20,35	20,39	20,46	20,46	20,47	20,42	20,38	20,36	20,47	20,54	20,45	20,51	20,44	20,42	20,46	20,41	20,48	20,49	20,46	20,42	20,47	20,50	20,44	20,47	20,53	20,44	20,39	20,39	20,42	20,50	20,52	20,48	20,47	20,47	20,48	20,51	20,47	20,43	20,49	20,65	20,52	20,54	20,48	20,44	20,46	20,51	20,48	20,51	20,42	20,43	20,49	20,39	20,40	20,50	20,48	20,47	20,44	20,37	20,42	20,43	20,48	20,35	20,35	20,46	20,40	20,43	20,49	20,46	20,47	20,43	20,45	20,41	20,42	20,49	20,47	20,45	20,51	20,43	20,44	20,45	20,51	20,51	20,50	20,45	20,48	20,42	20,43	20,49	20,45	20,52	20,55	20,54	20,52	20,50	20,48	20,48	20,43	20,39	20,41	20,46	20,44	20,39	20,37	20,42	20,43	20,48	20,51	20,49	20,52	20,51	20,53	20,49	20,43	20,49	20,40	20,38	20,45	20,50	20,46	20,36	20,34	20,42	20,41	20,42	20,46	20,43	20,43	20,44	20,44	20,42	20,38	20,43	20,50	20,54	20,50	20,43	20,54	20,61	20,51	20,48	20,45	20,52	20,44	20,46	20,40	20,39	20,44	20,44	20,38	20,51	20,49	20,53	20,56	20,47	20,37	20,40	20,46	20,51	20,42	20,45	20,53	20,60	20,58	20,43	20,46	20,50	20,47	20,49	20,47	20,52	20,45	20,40	20,41	20,42	20,57	20,43	20,36	20,45	20,41	20,40	20,42	20,33	20,39	20,41	20,34	20,36	20,48	20,48	20,45	20,47	20,50	20,41	20,47	20,47	20,41	20,42	20,52	20,49	20,44	20,46	20,46	20,42	20,47	20,48	20,45	20,45	20,42	20,43	20,46	20,45	20,46	20,41	20,42	20,45	20,46	20,36	20,35	20,40	20,45	20,44	20,39	20,45	20,38	20,45	20,53	20,48	20,43	20,44	20,45	20,43	20,38	20,42	20,42	20,42	20,45	20,45	20,47	20,38	20,37	20,44	20,43	20,44	20,49	20,43	20,40	20,36	20,39	20,39	20,40	20,49	20,42	20,45	20,54	20,48	20,35	20,35	20,41	20,50	20,41	20,37	20,45	20,49	20,49	20,39	20,40	20,38	20,47	20,41	20,39	20,43	20,42	20,35	20,30	20,44	20,36	20,38	20,39	20,36	20,41	20,37	20,38	20,33	20,24	20,25	20,36	20,37	20,29	20,35	20,39	20,50	20,47	20,32	20,28	20,36	20,33	20,25	20,27	20,39	20,38	20,37	20,30	20,39	20,31	20,23	20,36	20,40	20,36	20,44	20,44	20,41	20,31	20,31	20,40	20,49	20,49	20,42	20,49	20,39	20,34	20,32	20,38	20,44	20,38	20,36	20,42	20,39	20,39	20,37	20,31	20,35	20,36	20,33	20,34	20,34	20,32	20,33	20,36	20,32	20,31	20,28	20,26	20,29	20,35	20,34	20,31	20,31	20,41	20,40	20,37	20,33	20,42	20,36	20,29	20,31	20,38	20,42	20,41	20,30	20,36	20,44	20,38	20,45	20,41	20,37	20,37	20,40	20,36	20,30	20,27	20,33	20,33	20,41	20,39	20,33	20,37	20,38	20,27	20,26	20,26	20,28	20,20	20,25	20,32	20,34	20,33	20,37	20,24	20,23	20,30	20,26	20,33	20,25	20,22	20,26	20,37	20,32	20,32	20,27	20,32	20,36	20,36	20,28	20,25	20,27	20,30	20,32	20,34	20,34	20,34	20,28	20,19	20,26	20,21	20,22	20,27	20,24	20,31	20,30	20,30	20,28	20,32	20,30	20,14	20,24	20,31	20,28	20,24	20,20	20,28	20,21	20,18	20,15	
20,40	20,45	20,23	20,27	20,33	20,25	20,29	20,32	20,31	20,29	20,26	20,16	20,31	20,38	20,31	20,39	20,31	20,28	20,21	20,28	20,38	20,38	20,40	20,44	20,40	20,38	20,36	20,31	20,30	20,30	20,24	20,32	20,36	20,40	20,40	20,39	20,42	20,36	20,40	20,43	20,42	20,39	20,32	20,34	20,33	20,39	20,26	20,20	20,34	20,36	20,36	20,33	20,44	20,37	20,44	20,48	20,44	20,39	20,44	20,44	20,39	20,35	20,31	20,39	20,46	20,44	20,49	20,45	20,42	20,45	20,37	20,35	20,37	20,36	20,39	20,44	20,38	20,47	20,54	20,38	20,32	20,41	20,34	20,31	20,35	20,33	20,35	20,36	20,32	20,36	20,46	20,43	20,39	20,35	20,37	20,40	20,44	20,43	20,46	20,40	20,42	20,49	20,39	20,48	20,42	20,38	20,39	20,42	20,42	20,50	20,44	20,42	20,46	20,45	20,38	20,44	20,33	20,23	20,43	20,47	20,40	20,36	20,43	20,37	20,38	20,43	20,38	20,44	20,51	20,41	20,42	20,38	20,33	20,48	20,46	20,43	20,32	20,36	20,33	20,44	20,47	20,50	20,39	20,42	20,42	20,43	20,34	20,41	20,43	20,38	20,48	20,46	20,44	20,45	20,50	20,53	20,31	20,33	20,40	20,43	20,39	20,39	20,37	20,49	20,50	20,39	20,44	20,47	20,50	20,52	20,45	20,40	20,42	20,44	20,45	20,52	20,42	20,40	20,46	20,37	20,42	20,45	20,50	20,42	20,53	20,47	20,41	20,38	20,30	20,37	20,52	20,42	20,35	20,38	20,39	20,46	20,41	20,47	20,49	20,44	20,39	20,40	20,46	20,42	20,43	20,45	20,48	20,48	20,41	20,40	20,41	20,48	20,51	20,43	20,39	20,35	20,47	20,52	20,43	20,44	20,44	20,44	20,50	20,46	20,44	20,48	20,50	20,52	20,52	20,61	20,53	20,45	20,49	20,49	20,42	20,45	20,53	20,52	20,53	20,56	20,49	20,47	20,47	20,46	20,46	20,40	20,46	20,56	20,50	20,51	20,49	20,41	20,51	20,53	20,57	20,56	20,43	20,31	20,40	20,47	20,46	20,41	20,37	20,45	20,49	20,42	20,42	20,50	20,54	20,50	20,45	20,47	20,40	20,42	20,50	20,54	20,49	20,41	20,42	20,47	20,46	20,45	20,46	20,46	20,50	20,49	20,46	20,49	20,56	20,57	20,49	20,45	20,42	20,40	20,42	20,43	20,40	20,39	20,48	20,52	20,45	20,45	20,49	20,47	20,40	20,44	20,44	20,47	20,46	20,46	20,46	20,41	20,45	20,40	20,39	20,45	20,49	20,45	20,43	20,48	20,46	20,48	20,48	20,41	20,48	20,49	20,48	20,35	20,35	20,41	20,44	20,43	20,46	20,52	20,53	20,46	20,47	20,42	20,43	20,52	20,49	20,52	20,46	20,47	20,50	20,62	20,57	20,53	20,43	20,54	20,49	20,47	20,51	20,43	20,37	20,43	20,35	20,52	20,52	20,49	20,43	20,45	20,44	20,44	20,45	20,48	20,45	20,50	20,53	20,55	20,54	20,46	20,47	20,46	20,48	20,43	20,46	20,48	20,46	20,45	20,48	20,38	20,40	20,40	20,43	20,37	20,34	20,39	20,38	20,39	20,36	20,40	20,45	20,43	20,44	20,47	20,43	20,39	20,42	20,43	20,51	20,49	20,42	20,43	20,44	20,46	20,52	20,47	20,46	20,47	20,40	20,39	20,42	20,43	20,40	20,48	20,46	20,38	20,45	20,46	20,38	20,48	20,42	20,40	20,44	20,43	20,34	20,42	20,39	20,39	20,38	20,39	20,44	20,51	20,48	20,42	20,47	20,47	20,45	20,43	20,45	20,43	20,42	20,40	20,42	20,40	20,41	20,42	20,50	20,49	20,50	20,45	20,36	20,34	20,39	20,38	20,33	20,41	20,46	20,37	20,41	20,41	20,38	20,43	20,48	20,47	20,42	20,49	20,41	20,43	20,50	20,42	20,38	20,43	20,42	20,39	20,40	20,39	20,37	20,35	20,30	20,37	20,40	20,40	20,34	20,27	20,35	20,41	20,40	20,38	20,36	20,37	20,45	20,37	20,32	20,33	20,42	20,39	20,36	20,38	20,35	20,36	20,33	20,22	20,22	20,35	20,43	20,32	20,33	20,44	20,41	20,32	20,35	20,33	20,25	20,38	20,34	20,41	20,25	20,29	20,37	20,44	20,45	20,35	20,37	20,40	20,32	20,39	20,42	20,40	20,38	20,43	20,41	20,36	20,38	20,37	20,39	20,37	20,35	20,29	20,32	20,30	20,34	20,40	20,42	20,42	20,39	20,35	20,24	20,22	20,35	20,39	20,35	20,31	20,40	20,41	20,40	20,39	20,40	20,32	20,26	20,31	20,30	20,37	20,42	20,33	20,39	20,42	20,34	20,32	20,41	20,41	20,36	20,33	20,32	20,27	20,23	20,31	20,31	20,27	20,32	20,39	20,35	20,44	20,39	20,32	20,26	20,28	20,29	20,25	20,25	20,37	20,38	20,32	20,26	20,20	20,27	20,34	20,38	20,27	20,19	20,22	20,38	20,32	20,26	20,28	20,29	20,34	20,27	20,26	20,29	20,25	20,26	20,21	20,32	20,33	20,36	20,25	20,22	20,23	20,27	20,32	20,32	20,29	20,38	20,32	20,25	20,31	20,27	20,31	20,24	20,13	20,17	20,26	20,18	20,07	20,24	20,27	20,25	20,31	
20,33	20,37	20,29	20,28	20,32	20,31	20,27	20,29	20,37	20,27	20,25	20,29	20,27	20,32	20,32	20,34	20,25	20,30	20,28	20,34	20,36	20,33	20,34	20,39	20,45	20,41	20,38	20,31	20,23	20,34	20,42	20,35	20,40	20,38	20,41	20,39	20,39	20,29	20,41	20,41	20,33	20,33	20,34	20,30	20,37	20,37	20,32	20,26	20,33	20,41	20,39	20,33	20,42	20,40	20,44	20,52	20,51	20,39	20,39	20,40	20,24	20,30	20,31	20,38	20,35	20,34	20,45	20,45	20,38	20,42	20,35	20,42	20,47	20,37	20,34	20,45	20,37	20,36	20,43	20,42	20,29	20,39	20,38	20,30	20,40	20,47	20,41	20,31	20,29	20,35	20,40	20,37	20,33	20,39	20,45	20,43	20,46	20,49	20,42	20,38	20,36	20,38	20,42	20,38	20,38	20,45	20,36	20,35	20,36	20,40	20,37	20,45	20,42	20,50	20,46	20,44	20,40	20,34	20,46	20,46	20,40	20,35	20,36	20,38	20,37	20,42	20,45	20,43	20,53	20,50	20,43	20,43	20,42	20,50	20,46	20,40	20,32	20,34	20,36	20,41	20,35	20,39	20,32	20,39	20,42	20,39	20,41	20,47	20,41	20,38	20,42	20,42	20,40	20,43	20,59	20,55	20,47	20,43	20,46	20,40	20,36	20,43	20,40	20,44	20,46	20,36	20,37	20,44	20,43	20,51	20,41	20,37	20,36	20,39	20,47	20,47	20,45	20,45	20,47	20,38	20,42	20,41	20,45	20,50	20,52	20,46	20,40	20,44	20,36	20,39	20,53	20,42	20,36	20,42	20,49	20,52	20,41	20,44	20,48	20,43	20,42	20,32	20,44	20,44	20,39	20,49	20,47	20,45	20,44	20,45	20,43	20,46	20,54	20,42	20,36	20,37	20,49	20,53	20,40	20,36	20,48	20,44	20,49	20,57	20,49	20,49	20,44	20,42	20,48	20,59	20,59	20,51	20,44	20,45	20,45	20,46	20,49	20,48	20,51	20,53	20,54	20,49	20,50	20,44	20,48	20,42	20,50	20,47	20,46	20,45	20,51	20,49	20,53	20,51	20,49	20,52	20,48	20,40	20,42	20,42	20,49	20,46	20,42	20,43	20,51	20,49	20,41	20,44	20,56	20,55	20,44	20,43	20,46	20,49	20,55	20,56	20,52	20,44	20,42	20,47	20,48	20,45	20,48	20,49	20,46	20,50	20,47	20,54	20,50	20,50	20,48	20,47	20,46	20,39	20,38	20,47	20,41	20,33	20,39	20,45	20,41	20,44	20,39	20,43	20,38	20,50	20,43	20,42	20,42	20,49	20,57	20,43	20,43	20,45	20,38	20,46	20,47	20,43	20,50	20,44	20,33	20,47	20,54	20,46	20,48	20,50	20,52	20,49	20,43	20,44	20,45	20,46	20,47	20,46	20,44	20,45	20,45	20,43	20,46	20,53	20,49	20,42	20,33	20,44	20,46	20,41	20,45	20,45	20,43	20,55	20,50	20,49	20,54	20,51	20,43	20,47	20,43	20,50	20,55	20,51	20,41	20,43	20,47	20,50	20,49	20,47	20,50	20,53	20,55	20,55	20,51	20,44	20,47	20,43	20,49	20,46	20,45	20,40	20,37	20,38	20,46	20,47	20,44	20,41	20,41	20,41	20,33	20,37	20,43	20,47	20,45	20,44	20,49	20,46	20,47	20,47	20,43	20,43	20,50	20,49	20,50	20,48	20,43	20,50	20,44	20,35	20,44	20,48	20,41	20,44	20,48	20,44	20,42	20,47	20,39	20,39	20,46	20,49	20,40	20,44	20,41	20,41	20,38	20,43	20,44	20,47	20,40	20,41	20,42	20,43	20,37	20,40	20,44	20,45	20,45	20,37	20,37	20,47	20,46	20,38	20,44	20,37	20,42	20,35	20,38	20,38	20,38	20,40	20,40	20,43	20,38	20,39	20,40	20,41	20,46	20,38	20,35	20,32	20,43	20,38	20,35	20,35	20,35	20,43	20,40	20,43	20,35	20,40	20,43	20,46	20,45	20,42	20,37	20,41	20,41	20,39	20,38	20,37	20,33	20,30	20,31	20,31	20,35	20,36	20,36	20,27	20,24	20,39	20,42	20,42	20,43	20,34	20,41	20,39	20,37	20,35	20,33	20,36	20,29	20,42	20,48	20,35	20,30	20,27	20,28	20,29	20,38	20,37	20,32	20,36	20,42	20,41	20,38	20,28	20,25	20,35	20,35	20,41	20,29	20,25	20,31	20,35	20,37	20,34	20,40	20,31	20,35	20,40	20,43	20,42	20,36	20,42	20,40	20,39	20,31	20,30	20,39	20,39	20,28	20,23	20,28	20,32	20,35	20,41	20,41	20,42	20,35	20,34	20,33	20,31	20,39	20,41	20,35	20,34	20,38	20,39	20,39	20,37	20,37	20,32	20,34	20,36	20,32	20,40	20,47	20,32	20,32	20,35	20,30	20,22	20,27	20,30	20,33	20,32	20,27	20,33	20,31	20,28	20,39	20,26	20,21	20,40	20,38	20,34	20,27	20,29	20,23	20,31	20,31	20,26	20,31	20,37	20,41	20,31	20,27	20,23	20,24	20,36	20,40	20,37	20,35	20,34	20,42	20,42	20,30	20,27	20,31	20,32	20,32	20,20	20,17	20,23	20,32	20,30	20,19	20,26	20,30	20,22	20,22	20,31	20,33	20,31	20,32	20,24	20,31	20,32	20,28	20,29	20,29	20,21	20,25	20,21	20,21	20,21	20,26	20,16	20,19	20,35	20,30	20,31	
20,36	20,27	20,23	20,23	20,29	20,41	20,33	20,29	20,32	20,38	20,33	20,37	20,33	20,35	20,38	20,33	20,34	20,37	20,31	20,33	20,23	20,28	20,37	20,29	20,37	20,41	20,40	20,37	20,29	20,31	20,40	20,43	20,45	20,48	20,43	20,49	20,41	20,32	20,40	20,49	20,44	20,43	20,35	20,28	20,31	20,39	20,31	20,33	20,39	20,44	20,37	20,33	20,36	20,42	20,54	20,48	20,46	20,40	20,49	20,43	20,26	20,28	20,39	20,45	20,31	20,40	20,43	20,41	20,44	20,45	20,40	20,47	20,48	20,47	20,39	20,42	20,44	20,44	20,42	20,45	20,32	20,37	20,34	20,33	20,48	20,48	20,48	20,45	20,45	20,50	20,39	20,36	20,30	20,33	20,41	20,48	20,42	20,42	20,40	20,42	20,45	20,33	20,40	20,46	20,33	20,38	20,38	20,30	20,51	20,45	20,39	20,38	20,38	20,39	20,47	20,41	20,39	20,48	20,49	20,45	20,33	20,42	20,38	20,40	20,37	20,39	20,48	20,46	20,51	20,57	20,48	20,42	20,42	20,49	20,46	20,45	20,37	20,38	20,40	20,48	20,34	20,41	20,41	20,43	20,40	20,35	20,37	20,45	20,41	20,44	20,45	20,40	20,44	20,40	20,55	20,52	20,51	20,53	20,48	20,41	20,28	20,37	20,48	20,48	20,45	20,34	20,37	20,43	20,39	20,43	20,39	20,40	20,36	20,40	20,54	20,48	20,40	20,43	20,41	20,40	20,41	20,41	20,39	20,39	20,48	20,51	20,43	20,42	20,37	20,44	20,39	20,38	20,35	20,42	20,43	20,47	20,41	20,48	20,51	20,47	20,44	20,51	20,46	20,50	20,41	20,47	20,49	20,42	20,43	20,54	20,55	20,50	20,53	20,42	20,34	20,38	20,44	20,50	20,47	20,32	20,50	20,49	20,48	20,57	20,51	20,46	20,47	20,45	20,51	20,57	20,58	20,51	20,40	20,43	20,41	20,44	20,55	20,51	20,50	20,47	20,53	20,60	20,56	20,54	20,46	20,43	20,43	20,51	20,53	20,55	20,53	20,52	20,56	20,49	20,45	20,52	20,53	20,48	20,48	20,46	20,50	20,56	20,51	20,50	20,53	20,54	20,49	20,43	20,50	20,53	20,46	20,43	20,43	20,48	20,55	20,53	20,52	20,46	20,47	20,50	20,43	20,48	20,50	20,51	20,48	20,49	20,52	20,53	20,50	20,43	20,54	20,51	20,50	20,45	20,40	20,47	20,46	20,37	20,46	20,55	20,45	20,43	20,42	20,43	20,48	20,49	20,50	20,47	20,47	20,54	20,55	20,51	20,43	20,52	20,47	20,45	20,53	20,50	20,53	20,43	20,44	20,52	20,52	20,53	20,53	20,49	20,47	20,49	20,53	20,40	20,39	20,45	20,50	20,47	20,43	20,43	20,42	20,39	20,41	20,47	20,45	20,51	20,41	20,44	20,49	20,42	20,47	20,47	20,43	20,55	20,52	20,47	20,47	20,39	20,36	20,42	20,52	20,51	20,51	20,47	20,51	20,49	20,48	20,42	20,45	20,43	20,46	20,50	20,51	20,53	20,56	20,48	20,44	20,42	20,38	20,37	20,40	20,41	20,39	20,36	20,40	20,52	20,52	20,45	20,48	20,47	20,40	20,39	20,46	20,44	20,46	20,45	20,42	20,44	20,55	20,60	20,49	20,49	20,51	20,40	20,45	20,47	20,40	20,43	20,47	20,36	20,39	20,50	20,44	20,37	20,46	20,45	20,41	20,39	20,41	20,46	20,44	20,43	20,43	20,41	20,35	20,42	20,45	20,52	20,46	20,35	20,39	20,43	20,44	20,41	20,43	20,37	20,49	20,49	20,40	20,37	20,45	20,41	20,39	20,39	20,36	20,39	20,39	20,42	20,44	20,36	20,25	20,42	20,42	20,31	20,34	20,37	20,46	20,46	20,48	20,38	20,35	20,38	20,42	20,37	20,37	20,30	20,33	20,46	20,45	20,45	20,39	20,31	20,35	20,39	20,37	20,37	20,37	20,37	20,38	20,39	20,35	20,44	20,41	20,38	20,40	20,32	20,35	20,35	20,39	20,37	20,33	20,43	20,42	20,32	20,33	20,37	20,31	20,29	20,33	20,42	20,36	20,29	20,27	20,36	20,45	20,36	20,33	20,24	20,26	20,29	20,30	20,37	20,36	20,34	20,40	20,37	20,38	20,31	20,30	20,40	20,36	20,38	20,37	20,27	20,31	20,42	20,49	20,37	20,44	20,29	20,29	20,38	20,40	20,39	20,37	20,31	20,39	20,38	20,34	20,34	20,38	20,45	20,37	20,22	20,24	20,35	20,41	20,40	20,33	20,40	20,37	20,37	20,47	20,39	20,43	20,39	20,31	20,26	20,41	20,45	20,40	20,35	20,37	20,35	20,30	20,43	20,45	20,44	20,39	20,34	20,32	20,35	20,29	20,25	20,23	20,30	20,26	20,33	20,34	20,36	20,36	20,37	20,35	20,32	20,26	20,32	20,38	20,36	20,24	20,22	20,28	20,27	20,35	20,21	20,23	20,33	20,25	20,31	20,34	20,29	20,30	20,38	20,41	20,31	20,29	20,37	20,44	20,39	20,42	20,34	20,29	20,27	20,35	20,27	20,25	20,29	20,31	20,32	20,32	20,26	20,33	20,34	20,31	20,36	20,38	20,29	20,21	20,19	20,20	20,32	20,33	20,31	20,37	20,35	20,27	20,30	20,26	20,20	20,23	20,27	20,19	20,28	20,22	20,28	
20,37	20,27	20,15	20,24	20,37	20,30	20,35	20,34	20,37	20,34	20,29	20,31	20,34	20,27	20,34	20,37	20,40	20,32	20,32	20,38	20,30	20,29	20,36	20,39	20,43	20,46	20,49	20,44	20,42	20,45	20,44	20,36	20,32	20,46	20,40	20,39	20,38	20,32	20,43	20,43	20,47	20,44	20,40	20,34	20,42	20,43	20,42	20,40	20,37	20,36	20,40	20,37	20,36	20,36	20,52	20,47	20,34	20,36	20,47	20,41	20,38	20,41	20,43	20,44	20,35	20,39	20,53	20,40	20,38	20,36	20,41	20,45	20,40	20,45	20,47	20,42	20,41	20,49	20,47	20,45	20,38	20,45	20,44	20,38	20,42	20,44	20,41	20,47	20,44	20,46	20,43	20,38	20,29	20,41	20,41	20,38	20,45	20,44	20,45	20,48	20,52	20,42	20,41	20,52	20,42	20,40	20,41	20,40	20,52	20,54	20,44	20,41	20,48	20,47	20,49	20,43	20,35	20,35	20,41	20,38	20,38	20,48	20,52	20,46	20,46	20,50	20,40	20,41	20,49	20,63	20,50	20,46	20,43	20,44	20,47	20,48	20,38	20,34	20,41	20,49	20,47	20,46	20,41	20,46	20,49	20,38	20,45	20,44	20,38	20,46	20,43	20,42	20,40	20,40	20,54	20,56	20,51	20,56	20,51	20,46	20,34	20,35	20,44	20,52	20,51	20,39	20,41	20,43	20,41	20,48	20,44	20,41	20,36	20,39	20,51	20,51	20,49	20,40	20,37	20,44	20,46	20,41	20,40	20,39	20,43	20,44	20,42	20,47	20,37	20,48	20,46	20,38	20,40	20,42	20,43	20,48	20,46	20,50	20,50	20,45	20,50	20,50	20,46	20,48	20,50	20,45	20,44	20,45	20,45	20,48	20,53	20,52	20,48	20,46	20,43	20,42	20,46	20,52	20,54	20,39	20,45	20,54	20,46	20,48	20,50	20,50	20,47	20,44	20,54	20,60	20,53	20,47	20,45	20,50	20,41	20,39	20,49	20,59	20,48	20,47	20,57	20,63	20,62	20,53	20,52	20,54	20,50	20,50	20,49	20,52	20,51	20,45	20,54	20,58	20,46	20,47	20,54	20,57	20,49	20,41	20,45	20,47	20,51	20,54	20,53	20,47	20,49	20,47	20,45	20,59	20,55	20,48	20,44	20,48	20,58	20,59	20,57	20,47	20,44	20,50	20,49	20,43	20,48	20,58	20,58	20,51	20,49	20,60	20,54	20,52	20,53	20,44	20,43	20,53	20,57	20,51	20,48	20,47	20,49	20,58	20,49	20,39	20,47	20,55	20,46	20,46	20,55	20,61	20,57	20,50	20,49	20,50	20,48	20,61	20,48	20,42	20,52	20,56	20,43	20,42	20,48	20,48	20,54	20,49	20,49	20,48	20,48	20,42	20,51	20,50	20,45	20,51	20,51	20,47	20,48	20,43	20,51	20,45	20,40	20,43	20,44	20,51	20,53	20,55	20,50	20,51	20,52	20,59	20,48	20,43	20,53	20,58	20,52	20,36	20,41	20,40	20,49	20,50	20,49	20,47	20,43	20,51	20,47	20,44	20,48	20,44	20,43	20,55	20,50	20,54	20,59	20,51	20,44	20,43	20,43	20,39	20,41	20,43	20,42	20,47	20,41	20,49	20,52	20,47	20,54	20,49	20,39	20,47	20,43	20,39	20,37	20,38	20,43	20,47	20,53	20,58	20,48	20,54	20,56	20,43	20,43	20,46	20,46	20,51	20,48	20,39	20,34	20,37	20,44	20,39	20,40	20,43	20,40	20,44	20,40	20,46	20,40	20,41	20,45	20,45	20,42	20,45	20,47	20,50	20,46	20,36	20,39	20,43	20,41	20,37	20,41	20,41	20,48	20,49	20,41	20,44	20,58	20,51	20,44	20,44	20,42	20,43	20,41	20,36	20,48	20,44	20,28	20,45	20,41	20,40	20,40	20,48	20,49	20,46	20,47	20,44	20,39	20,48	20,46	20,38	20,39	20,39	20,32	20,43	20,49	20,52	20,45	20,43	20,34	20,34	20,39	20,42	20,44	20,36	20,36	20,39	20,34	20,40	20,48	20,49	20,45	20,35	20,30	20,42	20,46	20,40	20,43	20,40	20,40	20,42	20,34	20,38	20,39	20,29	20,33	20,36	20,43	20,38	20,27	20,37	20,38	20,42	20,38	20,37	20,40	20,39	20,38	20,36	20,29	20,37	20,32	20,30	20,36	20,38	20,40	20,43	20,41	20,39	20,38	20,44	20,35	20,46	20,47	20,36	20,36	20,39	20,35	20,37	20,41	20,42	20,36	20,29	20,41	20,38	20,32	20,44	20,43	20,42	20,41	20,32	20,31	20,38	20,38	20,38	20,35	20,41	20,42	20,35	20,42	20,39	20,38	20,45	20,42	20,42	20,39	20,46	20,35	20,32	20,36	20,34	20,34	20,41	20,45	20,41	20,39	20,41	20,40	20,27	20,25	20,39	20,26	20,29	20,34	20,37	20,29	20,28	20,32	20,40	20,33	20,24	20,35	20,44	20,40	20,35	20,27	20,18	20,31	20,26	20,22	20,28	20,23	20,30	20,35	20,44	20,38	20,36	20,38	20,37	20,33	20,32	20,30	20,29	20,35	20,38	20,40	20,30	20,22	20,27	20,33	20,22	20,38	20,34	20,30	20,28	20,40	20,35	20,31	20,35	20,30	20,33	20,19	20,29	20,23	20,23	20,25	20,24	20,29	20,26	20,33	20,40	20,28	20,28	20,30	20,29	20,32	20,29	20,25	20,23	20,30	20,25	
20,31	20,26	20,22	20,22	20,35	20,28	20,30	20,25	20,25	20,39	20,34	20,28	20,28	20,35	20,39	20,33	20,33	20,39	20,35	20,41	20,32	20,33	20,39	20,42	20,45	20,39	20,46	20,50	20,40	20,45	20,38	20,29	20,22	20,31	20,37	20,42	20,41	20,38	20,36	20,30	20,33	20,38	20,41	20,39	20,40	20,46	20,46	20,41	20,36	20,43	20,37	20,36	20,48	20,57	20,53	20,48	20,39	20,37	20,39	20,41	20,40	20,53	20,49	20,41	20,33	20,41	20,43	20,49	20,43	20,34	20,36	20,47	20,48	20,50	20,44	20,48	20,41	20,42	20,41	20,43	20,43	20,42	20,40	20,38	20,38	20,37	20,37	20,40	20,35	20,39	20,47	20,35	20,37	20,46	20,41	20,36	20,46	20,43	20,38	20,46	20,46	20,41	20,44	20,49	20,44	20,40	20,46	20,45	20,41	20,45	20,42	20,41	20,53	20,53	20,55	20,49	20,40	20,40	20,40	20,36	20,37	20,45	20,46	20,44	20,33	20,47	20,45	20,38	20,41	20,49	20,47	20,41	20,46	20,46	20,50	20,43	20,40	20,33	20,31	20,41	20,43	20,44	20,30	20,38	20,50	20,45	20,46	20,48	20,44	20,40	20,40	20,39	20,42	20,45	20,53	20,51	20,43	20,48	20,43	20,46	20,44	20,34	20,38	20,45	20,47	20,42	20,42	20,43	20,51	20,47	20,45	20,39	20,33	20,33	20,43	20,44	20,41	20,47	20,54	20,51	20,47	20,46	20,42	20,42	20,45	20,50	20,42	20,46	20,44	20,45	20,49	20,50	20,45	20,47	20,49	20,51	20,50	20,54	20,49	20,48	20,51	20,48	20,43	20,47	20,49	20,44	20,37	20,43	20,51	20,51	20,46	20,50	20,53	20,44	20,41	20,44	20,46	20,58	20,56	20,38	20,39	20,48	20,42	20,43	20,49	20,56	20,50	20,43	20,48	20,60	20,55	20,52	20,51	20,52	20,43	20,40	20,44	20,48	20,57	20,50	20,52	20,59	20,62	20,46	20,47	20,49	20,51	20,55	20,43	20,46	20,43	20,41	20,52	20,52	20,45	20,44	20,58	20,55	20,52	20,40	20,42	20,48	20,49	20,52	20,52	20,46	20,44	20,42	20,47	20,60	20,60	20,53	20,54	20,55	20,56	20,54	20,58	20,51	20,49	20,54	20,55	20,50	20,43	20,44	20,52	20,47	20,46	20,59	20,56	20,56	20,54	20,45	20,46	20,47	20,51	20,50	20,44	20,52	20,54	20,48	20,52	20,45	20,48	20,46	20,51	20,42	20,43	20,55	20,53	20,55	20,50	20,44	20,56	20,58	20,49	20,46	20,54	20,56	20,45	20,40	20,38	20,40	20,49	20,46	20,45	20,52	20,49	20,44	20,45	20,50	20,56	20,53	20,51	20,52	20,50	20,49	20,54	20,49	20,42	20,48	20,47	20,50	20,47	20,49	20,53	20,48	20,45	20,48	20,49	20,45	20,44	20,56	20,60	20,47	20,42	20,39	20,41	20,48	20,52	20,47	20,40	20,41	20,45	20,43	20,43	20,49	20,53	20,58	20,54	20,52	20,59	20,54	20,51	20,49	20,51	20,52	20,44	20,44	20,44	20,49	20,52	20,48	20,46	20,46	20,52	20,57	20,52	20,52	20,52	20,45	20,41	20,47	20,48	20,46	20,52	20,53	20,52	20,54	20,54	20,46	20,46	20,42	20,46	20,53	20,49	20,44	20,37	20,37	20,40	20,36	20,46	20,44	20,40	20,42	20,41	20,37	20,41	20,46	20,49	20,48	20,47	20,53	20,46	20,46	20,45	20,42	20,42	20,50	20,45	20,35	20,41	20,45	20,50	20,44	20,44	20,41	20,40	20,48	20,48	20,52	20,45	20,45	20,44	20,36	20,43	20,45	20,43	20,43	20,40	20,36	20,41	20,40	20,51	20,45	20,47	20,55	20,54	20,46	20,47	20,36	20,35	20,41	20,40	20,34	20,35	20,40	20,45	20,43	20,44	20,48	20,46	20,40	20,40	20,44	20,38	20,30	20,37	20,37	20,38	20,35	20,39	20,41	20,36	20,42	20,41	20,42	20,42	20,37	20,43	20,41	20,34	20,34	20,43	20,40	20,39	20,29	20,31	20,33	20,31	20,34	20,40	20,43	20,42	20,32	20,39	20,37	20,40	20,47	20,36	20,38	20,38	20,38	20,37	20,32	20,43	20,42	20,41	20,42	20,40	20,46	20,47	20,46	20,42	20,38	20,36	20,39	20,38	20,42	20,46	20,44	20,39	20,30	20,40	20,40	20,32	20,39	20,42	20,34	20,37	20,37	20,31	20,49	20,39	20,39	20,41	20,37	20,40	20,43	20,40	20,35	20,37	20,37	20,38	20,41	20,36	20,41	20,37	20,30	20,31	20,32	20,25	20,33	20,39	20,52	20,42	20,42	20,41	20,33	20,30	20,42	20,33	20,30	20,35	20,37	20,29	20,31	20,31	20,36	20,38	20,27	20,26	20,38	20,36	20,27	20,30	20,24	20,35	20,35	20,23	20,24	20,31	20,33	20,39	20,45	20,37	20,32	20,36	20,26	20,22	20,24	20,33	20,24	20,34	20,30	20,35	20,29	20,25	20,33	20,41	20,30	20,31	20,32	20,27	20,24	20,33	20,33	20,32	20,32	20,25	20,29	20,21	20,20	20,26	20,19	20,25	20,22	20,23	20,20	20,23	20,34	20,24	20,28	20,31	20,30	20,30	20,29	20,24	20,21	20,21	20,27	
20,32	20,30	20,22	20,23	20,27	20,35	20,37	20,31	20,25	20,26	20,43	20,36	20,33	20,37	20,35	20,30	20,29	20,44	20,39	20,44	20,34	20,26	20,27	20,41	20,37	20,35	20,42	20,50	20,48	20,39	20,38	20,41	20,46	20,33	20,43	20,51	20,40	20,38	20,41	20,35	20,41	20,34	20,40	20,41	20,36	20,44	20,48	20,39	20,39	20,44	20,31	20,42	20,51	20,51	20,53	20,44	20,40	20,43	20,44	20,48	20,39	20,43	20,52	20,42	20,32	20,43	20,44	20,40	20,34	20,47	20,46	20,49	20,49	20,51	20,39	20,45	20,50	20,45	20,44	20,43	20,42	20,44	20,33	20,37	20,38	20,30	20,30	20,34	20,39	20,42	20,46	20,39	20,38	20,40	20,44	20,39	20,35	20,34	20,38	20,39	20,47	20,37	20,47	20,44	20,36	20,41	20,50	20,41	20,33	20,42	20,42	20,39	20,41	20,39	20,38	20,49	20,48	20,46	20,50	20,44	20,39	20,37	20,39	20,44	20,39	20,36	20,51	20,48	20,41	20,46	20,50	20,48	20,40	20,40	20,49	20,41	20,47	20,47	20,35	20,38	20,38	20,32	20,33	20,41	20,50	20,41	20,52	20,45	20,46	20,40	20,34	20,41	20,44	20,50	20,57	20,51	20,39	20,42	20,45	20,45	20,41	20,39	20,37	20,46	20,38	20,40	20,38	20,45	20,52	20,53	20,41	20,39	20,35	20,37	20,53	20,56	20,39	20,46	20,56	20,52	20,48	20,47	20,49	20,38	20,48	20,49	20,42	20,38	20,39	20,40	20,46	20,46	20,43	20,45	20,46	20,49	20,50	20,45	20,54	20,43	20,40	20,49	20,55	20,50	20,49	20,47	20,42	20,39	20,42	20,49	20,51	20,56	20,59	20,50	20,41	20,41	20,51	20,54	20,48	20,44	20,48	20,44	20,43	20,49	20,48	20,54	20,54	20,53	20,54	20,55	20,53	20,51	20,46	20,47	20,44	20,48	20,58	20,52	20,61	20,57	20,48	20,56	20,57	20,52	20,43	20,41	20,44	20,53	20,46	20,39	20,48	20,42	20,45	20,48	20,47	20,52	20,50	20,53	20,51	20,45	20,43	20,48	20,48	20,50	20,54	20,49	20,50	20,50	20,49	20,60	20,59	20,50	20,45	20,49	20,53	20,53	20,48	20,50	20,54	20,57	20,55	20,49	20,45	20,45	20,52	20,49	20,53	20,52	20,54	20,54	20,60	20,52	20,50	20,51	20,53	20,51	20,46	20,49	20,49	20,44	20,52	20,49	20,51	20,51	20,46	20,47	20,46	20,56	20,50	20,54	20,53	20,51	20,56	20,63	20,51	20,47	20,53	20,55	20,49	20,48	20,43	20,51	20,49	20,52	20,54	20,53	20,54	20,48	20,45	20,46	20,51	20,43	20,43	20,53	20,51	20,49	20,56	20,52	20,46	20,49	20,57	20,61	20,46	20,46	20,55	20,52	20,52	20,44	20,48	20,51	20,48	20,48	20,49	20,48	20,48	20,43	20,41	20,48	20,56	20,50	20,42	20,42	20,41	20,43	20,53	20,47	20,50	20,53	20,51	20,51	20,57	20,55	20,47	20,43	20,48	20,48	20,43	20,46	20,45	20,45	20,52	20,49	20,48	20,49	20,51	20,55	20,56	20,53	20,55	20,51	20,48	20,47	20,48	20,47	20,49	20,54	20,55	20,56	20,54	20,48	20,50	20,44	20,48	20,53	20,42	20,43	20,50	20,42	20,45	20,33	20,41	20,55	20,47	20,46	20,47	20,43	20,46	20,57	20,46	20,49	20,46	20,49	20,51	20,41	20,37	20,44	20,43	20,47	20,48	20,42	20,44	20,44	20,46	20,45	20,50	20,40	20,33	20,33	20,43	20,54	20,46	20,44	20,44	20,46	20,42	20,39	20,45	20,41	20,40	20,36	20,41	20,43	20,45	20,49	20,51	20,47	20,47	20,47	20,44	20,39	20,38	20,46	20,47	20,40	20,33	20,44	20,39	20,38	20,43	20,51	20,42	20,38	20,37	20,42	20,41	20,36	20,39	20,42	20,44	20,45	20,39	20,41	20,49	20,40	20,39	20,41	20,44	20,37	20,39	20,36	20,30	20,30	20,37	20,35	20,46	20,32	20,28	20,34	20,39	20,45	20,38	20,39	20,39	20,42	20,37	20,34	20,40	20,41	20,45	20,45	20,43	20,43	20,39	20,31	20,43	20,49	20,43	20,44	20,40	20,41	20,42	20,36	20,36	20,41	20,37	20,38	20,42	20,42	20,44	20,41	20,41	20,35	20,41	20,43	20,38	20,38	20,45	20,41	20,44	20,43	20,35	20,39	20,38	20,33	20,36	20,40	20,44	20,47	20,42	20,41	20,43	20,38	20,36	20,43	20,38	20,38	20,47	20,43	20,37	20,31	20,26	20,34	20,41	20,43	20,41	20,45	20,47	20,44	20,39	20,34	20,30	20,33	20,32	20,37	20,36	20,33	20,35	20,38	20,31	20,34	20,30	20,34	20,33	20,34	20,37	20,31	20,28	20,32	20,30	20,31	20,40	20,45	20,39	20,41	20,45	20,36	20,40	20,28	20,35	20,29	20,27	20,32	20,33	20,34	20,28	20,38	20,33	20,36	20,33	20,32	20,30	20,27	20,20	20,20	20,32	20,38	20,35	20,26	20,28	20,34	20,37	20,34	20,30	20,23	20,31	20,30	20,27	20,28	20,32	20,36	20,30	20,31	20,29	20,23	20,24	20,18	20,30	20,26	20,28	20,33	
20,41	20,36	20,27	20,27	20,33	20,39	20,39	20,31	20,32	20,33	20,34	20,42	20,32	20,42	20,34	20,26	20,22	20,32	20,46	20,39	20,40	20,32	20,40	20,38	20,43	20,34	20,39	20,47	20,46	20,42	20,36	20,45	20,47	20,34	20,35	20,48	20,44	20,35	20,44	20,46	20,41	20,40	20,35	20,30	20,40	20,47	20,47	20,49	20,41	20,38	20,44	20,41	20,46	20,50	20,46	20,35	20,36	20,46	20,41	20,46	20,44	20,47	20,52	20,47	20,35	20,34	20,45	20,42	20,46	20,45	20,41	20,45	20,45	20,50	20,44	20,44	20,39	20,44	20,40	20,46	20,42	20,36	20,30	20,31	20,35	20,36	20,36	20,34	20,26	20,37	20,49	20,42	20,32	20,40	20,50	20,53	20,48	20,38	20,49	20,46	20,47	20,38	20,45	20,56	20,45	20,45	20,44	20,33	20,36	20,35	20,41	20,40	20,43	20,38	20,36	20,39	20,34	20,39	20,45	20,50	20,45	20,41	20,42	20,49	20,47	20,42	20,43	20,53	20,48	20,42	20,50	20,45	20,43	20,42	20,50	20,50	20,47	20,40	20,42	20,42	20,35	20,38	20,44	20,42	20,46	20,45	20,41	20,45	20,42	20,41	20,44	20,47	20,47	20,45	20,62	20,51	20,34	20,36	20,45	20,49	20,46	20,42	20,42	20,49	20,47	20,45	20,45	20,49	20,46	20,47	20,45	20,38	20,40	20,49	20,48	20,53	20,47	20,43	20,47	20,44	20,43	20,48	20,41	20,35	20,44	20,50	20,41	20,43	20,43	20,38	20,38	20,46	20,46	20,37	20,46	20,45	20,47	20,47	20,51	20,47	20,40	20,47	20,46	20,46	20,44	20,47	20,50	20,47	20,39	20,44	20,49	20,54	20,52	20,50	20,49	20,46	20,54	20,58	20,52	20,43	20,50	20,50	20,46	20,52	20,47	20,46	20,47	20,53	20,59	20,58	20,45	20,49	20,49	20,51	20,49	20,54	20,52	20,55	20,57	20,59	20,53	20,56	20,57	20,49	20,49	20,49	20,44	20,52	20,53	20,55	20,57	20,55	20,48	20,48	20,54	20,58	20,53	20,57	20,54	20,48	20,50	20,53	20,45	20,53	20,52	20,58	20,53	20,45	20,50	20,58	20,54	20,50	20,54	20,46	20,52	20,54	20,53	20,45	20,44	20,52	20,48	20,49	20,52	20,53	20,52	20,50	20,55	20,46	20,49	20,51	20,55	20,57	20,51	20,53	20,50	20,50	20,53	20,51	20,49	20,52	20,60	20,59	20,52	20,55	20,54	20,47	20,55	20,58	20,59	20,60	20,50	20,53	20,58	20,56	20,52	20,46	20,51	20,55	20,51	20,47	20,50	20,59	20,57	20,55	20,53	20,57	20,55	20,51	20,53	20,55	20,56	20,54	20,52	20,54	20,54	20,52	20,48	20,56	20,48	20,43	20,53	20,60	20,47	20,55	20,58	20,48	20,54	20,53	20,49	20,59	20,52	20,46	20,56	20,50	20,52	20,56	20,52	20,51	20,51	20,49	20,49	20,58	20,49	20,39	20,49	20,53	20,51	20,56	20,51	20,51	20,56	20,58	20,49	20,39	20,46	20,50	20,49	20,53	20,47	20,47	20,48	20,47	20,45	20,41	20,47	20,45	20,41	20,47	20,53	20,55	20,48	20,43	20,46	20,50	20,48	20,55	20,51	20,49	20,46	20,47	20,51	20,49	20,50	20,49	20,45	20,47	20,44	20,44	20,48	20,44	20,44	20,48	20,48	20,43	20,41	20,45	20,47	20,59	20,56	20,43	20,48	20,49	20,54	20,49	20,41	20,40	20,40	20,45	20,45	20,42	20,42	20,45	20,45	20,45	20,49	20,47	20,39	20,31	20,31	20,45	20,45	20,43	20,48	20,54	20,51	20,35	20,39	20,49	20,38	20,38	20,37	20,37	20,42	20,41	20,44	20,44	20,39	20,51	20,47	20,41	20,48	20,42	20,44	20,40	20,32	20,44	20,41	20,42	20,43	20,48	20,46	20,39	20,45	20,42	20,44	20,41	20,46	20,38	20,39	20,39	20,44	20,40	20,37	20,41	20,40	20,43	20,46	20,35	20,48	20,52	20,27	20,29	20,36	20,33	20,43	20,38	20,27	20,33	20,40	20,40	20,43	20,39	20,40	20,40	20,41	20,39	20,43	20,38	20,34	20,41	20,39	20,39	20,41	20,37	20,46	20,47	20,43	20,45	20,42	20,34	20,35	20,32	20,28	20,41	20,41	20,38	20,41	20,40	20,41	20,30	20,36	20,36	20,40	20,41	20,39	20,40	20,40	20,35	20,36	20,43	20,39	20,34	20,35	20,35	20,37	20,45	20,45	20,39	20,37	20,36	20,42	20,45	20,31	20,32	20,39	20,34	20,41	20,46	20,37	20,27	20,20	20,35	20,50	20,44	20,40	20,44	20,38	20,41	20,39	20,36	20,38	20,34	20,33	20,39	20,34	20,37	20,38	20,42	20,36	20,28	20,31	20,38	20,38	20,36	20,35	20,37	20,32	20,30	20,35	20,42	20,43	20,50	20,39	20,34	20,35	20,40	20,34	20,38	20,35	20,35	20,22	20,18	20,31	20,33	20,32	20,29	20,34	20,39	20,34	20,26	20,31	20,33	20,29	20,29	20,33	20,34	20,29	20,27	20,32	20,37	20,30	20,28	20,33	20,34	20,27	20,29	20,22	20,18	20,26	20,36	20,30	20,27	20,36	20,29	20,34	20,27	20,26	20,24	20,22	20,30	
20,36	20,35	20,21	20,26	20,28	20,33	20,28	20,23	20,24	20,40	20,36	20,32	20,33	20,36	20,34	20,34	20,33	20,29	20,37	20,46	20,35	20,33	20,32	20,27	20,30	20,35	20,35	20,39	20,43	20,43	20,34	20,45	20,47	20,32	20,21	20,29	20,35	20,40	20,55	20,48	20,40	20,39	20,38	20,32	20,44	20,56	20,49	20,52	20,52	20,39	20,36	20,45	20,44	20,51	20,51	20,39	20,29	20,34	20,34	20,40	20,36	20,44	20,41	20,41	20,34	20,34	20,40	20,42	20,49	20,49	20,36	20,39	20,49	20,54	20,52	20,39	20,35	20,47	20,49	20,42	20,40	20,33	20,29	20,28	20,33	20,34	20,39	20,36	20,32	20,39	20,43	20,31	20,25	20,42	20,48	20,45	20,47	20,42	20,41	20,40	20,49	20,49	20,40	20,53	20,45	20,46	20,51	20,48	20,39	20,34	20,40	20,40	20,43	20,43	20,46	20,46	20,38	20,33	20,37	20,42	20,51	20,50	20,46	20,49	20,42	20,44	20,42	20,45	20,45	20,37	20,44	20,35	20,41	20,45	20,47	20,39	20,48	20,40	20,45	20,50	20,37	20,41	20,52	20,49	20,44	20,45	20,36	20,45	20,43	20,41	20,47	20,47	20,44	20,40	20,48	20,53	20,39	20,34	20,43	20,41	20,42	20,44	20,41	20,49	20,51	20,51	20,53	20,44	20,36	20,40	20,43	20,42	20,40	20,42	20,47	20,49	20,49	20,43	20,47	20,45	20,44	20,41	20,38	20,47	20,47	20,45	20,42	20,43	20,44	20,48	20,41	20,41	20,46	20,42	20,41	20,50	20,47	20,44	20,47	20,48	20,47	20,49	20,46	20,43	20,39	20,43	20,45	20,50	20,43	20,39	20,45	20,46	20,49	20,46	20,49	20,48	20,48	20,51	20,53	20,44	20,42	20,47	20,45	20,48	20,42	20,43	20,48	20,53	20,57	20,57	20,48	20,46	20,48	20,53	20,49	20,54	20,50	20,53	20,51	20,49	20,51	20,55	20,52	20,46	20,40	20,51	20,49	20,52	20,57	20,64	20,57	20,53	20,51	20,53	20,54	20,53	20,50	20,53	20,48	20,34	20,44	20,50	20,50	20,55	20,55	20,51	20,46	20,42	20,48	20,52	20,53	20,49	20,52	20,57	20,56	20,57	20,55	20,53	20,51	20,53	20,51	20,45	20,48	20,54	20,56	20,49	20,50	20,48	20,50	20,62	20,56	20,49	20,52	20,55	20,52	20,48	20,53	20,54	20,53	20,54	20,54	20,53	20,52	20,53	20,60	20,46	20,43	20,52	20,55	20,54	20,54	20,57	20,58	20,52	20,40	20,39	20,50	20,58	20,55	20,45	20,47	20,46	20,54	20,51	20,51	20,55	20,52	20,48	20,59	20,59	20,60	20,55	20,53	20,57	20,50	20,47	20,48	20,49	20,51	20,51	20,52	20,55	20,48	20,52	20,55	20,44	20,45	20,52	20,48	20,57	20,55	20,47	20,51	20,50	20,50	20,52	20,51	20,50	20,47	20,49	20,52	20,56	20,53	20,44	20,44	20,41	20,50	20,53	20,44	20,46	20,50	20,50	20,57	20,42	20,42	20,48	20,50	20,56	20,52	20,50	20,45	20,49	20,54	20,43	20,42	20,43	20,38	20,41	20,53	20,54	20,45	20,41	20,46	20,47	20,51	20,49	20,54	20,49	20,49	20,44	20,40	20,50	20,50	20,50	20,50	20,48	20,46	20,36	20,46	20,47	20,46	20,49	20,47	20,48	20,45	20,48	20,47	20,46	20,49	20,47	20,53	20,48	20,49	20,50	20,44	20,47	20,47	20,44	20,48	20,46	20,48	20,50	20,54	20,44	20,45	20,45	20,43	20,41	20,46	20,50	20,39	20,45	20,48	20,48	20,55	20,43	20,41	20,57	20,48	20,35	20,35	20,36	20,43	20,34	20,42	20,50	20,40	20,43	20,46	20,42	20,52	20,48	20,43	20,46	20,37	20,32	20,31	20,38	20,38	20,40	20,44	20,40	20,40	20,32	20,40	20,45	20,38	20,42	20,44	20,38	20,30	20,39	20,38	20,39	20,36	20,41	20,43	20,37	20,52	20,52	20,42	20,32	20,41	20,41	20,32	20,29	20,35	20,38	20,36	20,29	20,38	20,43	20,37	20,30	20,31	20,35	20,38	20,44	20,37	20,44	20,43	20,39	20,40	20,36	20,38	20,37	20,37	20,48	20,42	20,29	20,36	20,42	20,38	20,36	20,41	20,38	20,41	20,36	20,33	20,26	20,29	20,27	20,35	20,44	20,45	20,42	20,37	20,31	20,28	20,38	20,40	20,34	20,40	20,39	20,36	20,43	20,47	20,35	20,26	20,31	20,39	20,39	20,37	20,29	20,30	20,32	20,39	20,39	20,35	20,25	20,21	20,32	20,47	20,43	20,42	20,43	20,39	20,39	20,36	20,39	20,48	20,38	20,33	20,34	20,33	20,39	20,39	20,42	20,36	20,24	20,28	20,37	20,40	20,39	20,35	20,37	20,37	20,36	20,35	20,38	20,43	20,36	20,34	20,26	20,26	20,39	20,40	20,32	20,32	20,28	20,28	20,22	20,26	20,32	20,28	20,30	20,34	20,33	20,37	20,30	20,32	20,23	20,27	20,29	20,28	20,29	20,24	20,28	20,32	20,34	20,29	20,27	20,29	20,26	20,29	20,26	20,16	20,23	20,25	20,30	20,24	20,20	20,21	20,31	20,32	20,27	20,35	20,26	20,21	20,24	
20,34	20,29	20,19	20,24	20,32	20,35	20,27	20,23	20,29	20,30	20,28	20,31	20,35	20,35	20,25	20,36	20,46	20,39	20,35	20,34	20,29	20,32	20,34	20,34	20,38	20,34	20,39	20,35	20,35	20,40	20,32	20,32	20,43	20,37	20,19	20,22	20,32	20,31	20,36	20,48	20,34	20,35	20,35	20,30	20,38	20,51	20,47	20,36	20,45	20,39	20,31	20,43	20,48	20,40	20,39	20,38	20,36	20,38	20,40	20,48	20,38	20,40	20,39	20,47	20,38	20,33	20,42	20,42	20,41	20,40	20,42	20,41	20,46	20,53	20,44	20,45	20,37	20,44	20,44	20,56	20,38	20,38	20,32	20,31	20,38	20,38	20,39	20,45	20,40	20,40	20,42	20,33	20,25	20,41	20,40	20,36	20,41	20,44	20,38	20,29	20,39	20,47	20,47	20,38	20,45	20,45	20,49	20,49	20,50	20,40	20,45	20,45	20,42	20,37	20,39	20,45	20,42	20,29	20,32	20,43	20,43	20,49	20,50	20,46	20,48	20,48	20,40	20,33	20,44	20,47	20,42	20,39	20,35	20,38	20,39	20,34	20,34	20,38	20,45	20,53	20,38	20,44	20,52	20,51	20,42	20,40	20,35	20,39	20,41	20,42	20,52	20,52	20,47	20,45	20,47	20,47	20,42	20,45	20,48	20,36	20,33	20,40	20,47	20,45	20,47	20,41	20,45	20,37	20,33	20,40	20,46	20,43	20,40	20,42	20,45	20,50	20,45	20,43	20,45	20,45	20,43	20,46	20,40	20,42	20,47	20,39	20,44	20,49	20,43	20,46	20,45	20,41	20,41	20,37	20,36	20,51	20,51	20,45	20,45	20,47	20,49	20,50	20,49	20,46	20,46	20,38	20,40	20,43	20,39	20,36	20,48	20,48	20,48	20,43	20,46	20,53	20,49	20,45	20,47	20,43	20,45	20,48	20,51	20,48	20,40	20,39	20,46	20,49	20,51	20,47	20,47	20,46	20,41	20,45	20,37	20,42	20,46	20,51	20,50	20,42	20,49	20,54	20,51	20,47	20,42	20,40	20,44	20,51	20,52	20,57	20,54	20,45	20,47	20,50	20,49	20,54	20,48	20,53	20,52	20,40	20,42	20,48	20,53	20,58	20,53	20,51	20,46	20,44	20,55	20,51	20,52	20,48	20,45	20,54	20,59	20,54	20,56	20,50	20,48	20,50	20,50	20,56	20,49	20,47	20,55	20,51	20,52	20,57	20,54	20,54	20,50	20,50	20,41	20,43	20,52	20,55	20,55	20,58	20,56	20,52	20,52	20,48	20,46	20,55	20,57	20,50	20,49	20,50	20,55	20,50	20,52	20,46	20,50	20,55	20,47	20,40	20,49	20,60	20,65	20,53	20,48	20,44	20,52	20,55	20,55	20,59	20,42	20,40	20,51	20,51	20,55	20,51	20,39	20,49	20,54	20,52	20,52	20,49	20,52	20,51	20,53	20,56	20,53	20,50	20,58	20,50	20,56	20,49	20,47	20,53	20,56	20,53	20,50	20,54	20,54	20,55	20,50	20,54	20,54	20,51	20,48	20,49	20,53	20,42	20,40	20,40	20,46	20,50	20,44	20,51	20,53	20,45	20,54	20,48	20,44	20,40	20,49	20,55	20,50	20,40	20,45	20,42	20,52	20,49	20,51	20,48	20,45	20,39	20,50	20,54	20,49	20,40	20,45	20,50	20,54	20,47	20,49	20,54	20,57	20,50	20,39	20,48	20,46	20,45	20,54	20,49	20,43	20,48	20,48	20,36	20,42	20,43	20,44	20,51	20,48	20,49	20,48	20,49	20,46	20,41	20,50	20,42	20,42	20,46	20,40	20,39	20,42	20,48	20,50	20,50	20,52	20,41	20,44	20,48	20,44	20,40	20,40	20,47	20,50	20,54	20,42	20,40	20,48	20,43	20,43	20,45	20,46	20,52	20,49	20,47	20,41	20,45	20,51	20,48	20,45	20,44	20,44	20,44	20,42	20,35	20,39	20,45	20,50	20,50	20,37	20,31	20,38	20,37	20,43	20,39	20,38	20,41	20,38	20,38	20,34	20,37	20,44	20,42	20,39	20,44	20,38	20,36	20,38	20,41	20,31	20,29	20,37	20,41	20,49	20,45	20,39	20,42	20,34	20,33	20,33	20,29	20,39	20,35	20,23	20,32	20,42	20,45	20,40	20,31	20,35	20,27	20,43	20,53	20,42	20,44	20,41	20,47	20,44	20,32	20,35	20,45	20,43	20,44	20,38	20,31	20,39	20,43	20,40	20,40	20,33	20,34	20,45	20,37	20,37	20,26	20,32	20,37	20,43	20,47	20,45	20,42	20,39	20,34	20,29	20,36	20,35	20,31	20,36	20,44	20,42	20,47	20,46	20,45	20,23	20,19	20,34	20,34	20,30	20,36	20,28	20,25	20,38	20,40	20,37	20,24	20,22	20,23	20,34	20,41	20,36	20,47	20,47	20,48	20,37	20,42	20,35	20,39	20,30	20,31	20,29	20,29	20,37	20,38	20,39	20,29	20,24	20,34	20,44	20,40	20,35	20,28	20,27	20,32	20,30	20,35	20,40	20,42	20,37	20,37	20,33	20,39	20,44	20,37	20,33	20,30	20,19	20,15	20,27	20,36	20,31	20,28	20,21	20,30	20,34	20,43	20,38	20,31	20,16	20,22	20,35	20,32	20,29	20,21	20,25	20,32	20,32	20,31	20,30	20,30	20,27	20,28	20,16	20,26	20,25	20,33	20,24	20,18	20,16	20,12	20,27	20,22	20,25	20,36	20,29	20,29	
20,45	20,32	20,18	20,24	20,34	20,31	20,27	20,20	20,35	20,34	20,30	20,28	20,33	20,38	20,31	20,30	20,43	20,41	20,39	20,33	20,21	20,29	20,31	20,38	20,46	20,39	20,39	20,38	20,39	20,31	20,29	20,32	20,38	20,36	20,31	20,39	20,45	20,43	20,41	20,38	20,35	20,36	20,33	20,33	20,37	20,41	20,38	20,40	20,39	20,48	20,37	20,26	20,45	20,46	20,36	20,40	20,36	20,43	20,49	20,47	20,33	20,35	20,35	20,49	20,48	20,34	20,35	20,37	20,31	20,29	20,47	20,52	20,36	20,46	20,41	20,36	20,37	20,41	20,39	20,40	20,42	20,37	20,30	20,33	20,36	20,33	20,41	20,45	20,39	20,39	20,38	20,36	20,34	20,39	20,42	20,35	20,40	20,42	20,43	20,40	20,32	20,33	20,51	20,38	20,40	20,49	20,43	20,40	20,43	20,41	20,36	20,42	20,43	20,45	20,41	20,41	20,34	20,38	20,40	20,38	20,46	20,48	20,52	20,44	20,48	20,46	20,47	20,46	20,43	20,54	20,46	20,43	20,37	20,42	20,43	20,34	20,44	20,36	20,37	20,46	20,46	20,54	20,47	20,48	20,44	20,43	20,35	20,44	20,44	20,38	20,50	20,47	20,46	20,34	20,49	20,56	20,46	20,47	20,46	20,41	20,43	20,44	20,44	20,42	20,46	20,37	20,40	20,45	20,45	20,44	20,47	20,46	20,33	20,36	20,47	20,44	20,42	20,48	20,50	20,45	20,54	20,50	20,41	20,43	20,49	20,52	20,43	20,47	20,51	20,44	20,41	20,40	20,47	20,41	20,40	20,55	20,54	20,53	20,51	20,45	20,50	20,60	20,49	20,49	20,49	20,43	20,43	20,43	20,46	20,46	20,44	20,43	20,48	20,44	20,45	20,50	20,49	20,49	20,47	20,46	20,51	20,51	20,50	20,53	20,41	20,44	20,49	20,47	20,47	20,56	20,48	20,52	20,52	20,46	20,43	20,50	20,43	20,48	20,56	20,53	20,48	20,57	20,48	20,47	20,51	20,44	20,39	20,51	20,52	20,51	20,53	20,54	20,48	20,45	20,47	20,50	20,49	20,56	20,58	20,51	20,49	20,52	20,47	20,52	20,53	20,47	20,48	20,47	20,55	20,55	20,53	20,62	20,50	20,49	20,53	20,47	20,52	20,51	20,50	20,48	20,51	20,54	20,56	20,48	20,49	20,51	20,49	20,52	20,57	20,50	20,42	20,45	20,43	20,38	20,43	20,55	20,61	20,54	20,52	20,51	20,52	20,52	20,49	20,52	20,55	20,49	20,44	20,45	20,54	20,53	20,51	20,47	20,50	20,55	20,49	20,47	20,52	20,53	20,56	20,57	20,52	20,47	20,54	20,55	20,58	20,58	20,49	20,41	20,43	20,47	20,52	20,55	20,44	20,53	20,56	20,50	20,55	20,57	20,57	20,49	20,51	20,57	20,53	20,47	20,54	20,54	20,53	20,53	20,53	20,56	20,55	20,56	20,58	20,53	20,46	20,52	20,49	20,54	20,57	20,48	20,48	20,51	20,49	20,41	20,46	20,51	20,46	20,49	20,49	20,56	20,57	20,54	20,48	20,40	20,46	20,46	20,45	20,54	20,53	20,38	20,43	20,53	20,49	20,44	20,50	20,48	20,43	20,44	20,43	20,48	20,46	20,45	20,49	20,48	20,51	20,45	20,43	20,50	20,52	20,46	20,46	20,54	20,52	20,47	20,46	20,46	20,39	20,43	20,48	20,44	20,50	20,59	20,40	20,45	20,49	20,51	20,49	20,41	20,42	20,39	20,46	20,51	20,53	20,44	20,48	20,45	20,41	20,49	20,49	20,45	20,44	20,36	20,38	20,47	20,45	20,39	20,37	20,31	20,40	20,44	20,49	20,49	20,49	20,45	20,41	20,33	20,38	20,48	20,47	20,48	20,45	20,47	20,48	20,47	20,48	20,47	20,48	20,52	20,49	20,37	20,35	20,46	20,56	20,44	20,41	20,37	20,47	20,40	20,39	20,42	20,46	20,47	20,46	20,43	20,40	20,42	20,42	20,41	20,35	20,41	20,41	20,48	20,39	20,34	20,37	20,24	20,28	20,30	20,42	20,38	20,42	20,37	20,41	20,38	20,32	20,34	20,39	20,42	20,33	20,38	20,39	20,35	20,46	20,37	20,31	20,33	20,38	20,47	20,41	20,37	20,32	20,42	20,37	20,31	20,36	20,42	20,37	20,39	20,32	20,30	20,39	20,37	20,38	20,40	20,36	20,38	20,46	20,39	20,38	20,33	20,32	20,42	20,38	20,43	20,34	20,34	20,45	20,39	20,35	20,37	20,39	20,34	20,39	20,39	20,43	20,49	20,44	20,29	20,32	20,25	20,29	20,35	20,32	20,39	20,36	20,27	20,30	20,44	20,48	20,33	20,25	20,30	20,34	20,45	20,36	20,36	20,42	20,43	20,29	20,36	20,30	20,29	20,33	20,25	20,29	20,28	20,30	20,34	20,34	20,33	20,33	20,30	20,32	20,41	20,31	20,28	20,25	20,32	20,30	20,40	20,45	20,46	20,37	20,37	20,36	20,33	20,40	20,34	20,34	20,34	20,23	20,20	20,27	20,28	20,34	20,36	20,20	20,20	20,39	20,32	20,29	20,35	20,27	20,31	20,37	20,31	20,25	20,25	20,16	20,22	20,27	20,21	20,31	20,23	20,22	20,20	20,15	20,29	20,25	20,27	20,31	20,29	20,24	20,23	20,32	20,24	20,34	20,35	20,31	20,31	
20,27	20,24	20,19	20,21	20,36	20,32	20,29	20,28	20,34	20,51	20,41	20,28	20,33	20,36	20,33	20,30	20,37	20,34	20,41	20,47	20,27	20,31	20,31	20,33	20,45	20,38	20,35	20,37	20,36	20,34	20,29	20,35	20,38	20,30	20,45	20,49	20,45	20,38	20,40	20,41	20,38	20,41	20,44	20,32	20,37	20,41	20,36	20,37	20,40	20,43	20,46	20,38	20,38	20,47	20,43	20,42	20,41	20,49	20,42	20,35	20,36	20,36	20,32	20,37	20,44	20,34	20,38	20,47	20,35	20,30	20,42	20,55	20,39	20,40	20,40	20,42	20,37	20,47	20,39	20,38	20,41	20,38	20,32	20,34	20,42	20,38	20,38	20,44	20,35	20,44	20,42	20,28	20,26	20,31	20,37	20,44	20,48	20,47	20,50	20,50	20,40	20,35	20,42	20,43	20,35	20,43	20,44	20,45	20,52	20,45	20,39	20,43	20,50	20,47	20,45	20,40	20,32	20,41	20,50	20,43	20,45	20,47	20,49	20,44	20,39	20,46	20,46	20,47	20,47	20,47	20,45	20,49	20,49	20,41	20,50	20,49	20,53	20,41	20,41	20,43	20,41	20,49	20,48	20,44	20,46	20,45	20,45	20,52	20,45	20,39	20,44	20,37	20,38	20,45	20,47	20,54	20,46	20,42	20,51	20,48	20,37	20,50	20,44	20,38	20,38	20,41	20,33	20,50	20,42	20,41	20,47	20,45	20,39	20,34	20,48	20,48	20,41	20,42	20,41	20,44	20,51	20,53	20,46	20,48	20,47	20,57	20,44	20,42	20,46	20,52	20,43	20,44	20,49	20,42	20,49	20,52	20,48	20,53	20,46	20,47	20,48	20,53	20,47	20,38	20,46	20,47	20,45	20,41	20,45	20,49	20,48	20,44	20,52	20,46	20,42	20,49	20,51	20,43	20,48	20,42	20,47	20,55	20,51	20,46	20,47	20,49	20,53	20,58	20,52	20,58	20,55	20,59	20,59	20,53	20,38	20,44	20,50	20,47	20,52	20,54	20,52	20,46	20,49	20,47	20,47	20,47	20,42	20,47	20,47	20,51	20,46	20,56	20,55	20,50	20,48	20,49	20,53	20,55	20,51	20,50	20,53	20,53	20,51	20,54	20,54	20,41	20,39	20,43	20,53	20,55	20,54	20,65	20,56	20,47	20,49	20,49	20,50	20,50	20,56	20,47	20,42	20,49	20,53	20,54	20,46	20,47	20,50	20,50	20,52	20,52	20,54	20,56	20,53	20,42	20,43	20,47	20,51	20,54	20,48	20,46	20,49	20,53	20,55	20,45	20,49	20,52	20,48	20,45	20,49	20,53	20,54	20,42	20,47	20,55	20,58	20,49	20,53	20,54	20,50	20,49	20,51	20,52	20,48	20,51	20,55	20,52	20,51	20,48	20,52	20,52	20,60	20,54	20,46	20,55	20,57	20,54	20,53	20,50	20,51	20,49	20,58	20,62	20,52	20,49	20,45	20,44	20,49	20,47	20,49	20,52	20,48	20,55	20,60	20,46	20,45	20,47	20,49	20,54	20,60	20,55	20,57	20,57	20,48	20,41	20,48	20,55	20,52	20,47	20,52	20,58	20,54	20,55	20,44	20,36	20,46	20,45	20,47	20,46	20,50	20,41	20,47	20,52	20,54	20,42	20,47	20,43	20,39	20,42	20,39	20,42	20,39	20,49	20,51	20,45	20,41	20,50	20,48	20,50	20,53	20,38	20,44	20,51	20,50	20,49	20,48	20,45	20,45	20,37	20,47	20,46	20,46	20,49	20,48	20,45	20,42	20,48	20,49	20,36	20,34	20,43	20,47	20,47	20,53	20,48	20,50	20,55	20,45	20,48	20,47	20,38	20,42	20,44	20,45	20,43	20,39	20,46	20,40	20,32	20,38	20,54	20,56	20,58	20,50	20,49	20,56	20,41	20,39	20,48	20,43	20,42	20,49	20,43	20,44	20,40	20,43	20,45	20,45	20,41	20,44	20,41	20,36	20,34	20,44	20,50	20,42	20,40	20,40	20,37	20,42	20,44	20,47	20,48	20,55	20,47	20,39	20,30	20,32	20,41	20,38	20,36	20,34	20,35	20,37	20,31	20,32	20,36	20,31	20,33	20,36	20,35	20,31	20,30	20,42	20,39	20,32	20,31	20,35	20,42	20,41	20,46	20,46	20,41	20,41	20,39	20,31	20,34	20,42	20,42	20,43	20,44	20,32	20,32	20,39	20,35	20,34	20,35	20,35	20,33	20,28	20,29	20,36	20,35	20,44	20,47	20,42	20,42	20,41	20,35	20,39	20,37	20,39	20,44	20,38	20,39	20,38	20,29	20,41	20,42	20,27	20,36	20,41	20,46	20,44	20,41	20,34	20,43	20,35	20,26	20,29	20,28	20,35	20,39	20,29	20,36	20,32	20,24	20,29	20,44	20,45	20,29	20,29	20,36	20,40	20,45	20,43	20,28	20,34	20,35	20,31	20,31	20,31	20,32	20,35	20,28	20,34	20,33	20,24	20,31	20,25	20,22	20,31	20,39	20,31	20,41	20,45	20,30	20,22	20,27	20,32	20,41	20,45	20,41	20,39	20,33	20,38	20,27	20,37	20,45	20,45	20,37	20,33	20,33	20,24	20,21	20,30	20,36	20,27	20,29	20,33	20,33	20,31	20,26	20,29	20,25	20,26	20,26	20,28	20,30	20,27	20,18	20,24	20,19	20,30	20,33	20,19	20,14	20,14	20,26	20,24	20,17	20,23	20,21	20,26	20,29	20,36	20,22	20,26	20,27	20,29	20,30	
20,29	20,24	20,21	20,27	20,39	20,35	20,28	20,30	20,33	20,28	20,38	20,30	20,26	20,30	20,36	20,40	20,41	20,32	20,39	20,41	20,31	20,35	20,30	20,29	20,41	20,45	20,37	20,41	20,38	20,45	20,44	20,44	20,36	20,32	20,33	20,42	20,45	20,30	20,34	20,35	20,33	20,33	20,33	20,27	20,34	20,37	20,42	20,39	20,40	20,43	20,39	20,40	20,48	20,46	20,35	20,24	20,34	20,43	20,40	20,37	20,39	20,39	20,30	20,31	20,34	20,37	20,41	20,49	20,44	20,37	20,39	20,46	20,35	20,37	20,39	20,36	20,40	20,51	20,39	20,35	20,35	20,39	20,34	20,27	20,34	20,44	20,37	20,38	20,35	20,42	20,44	20,28	20,25	20,30	20,37	20,38	20,37	20,39	20,43	20,52	20,44	20,34	20,47	20,49	20,44	20,44	20,45	20,45	20,56	20,54	20,42	20,44	20,45	20,43	20,45	20,48	20,39	20,40	20,43	20,33	20,40	20,45	20,48	20,44	20,36	20,48	20,50	20,47	20,40	20,41	20,42	20,44	20,41	20,40	20,45	20,50	20,55	20,47	20,43	20,43	20,38	20,52	20,46	20,45	20,40	20,34	20,40	20,50	20,46	20,40	20,50	20,50	20,37	20,41	20,50	20,46	20,44	20,42	20,41	20,42	20,31	20,43	20,44	20,37	20,41	20,41	20,42	20,45	20,46	20,44	20,52	20,50	20,42	20,42	20,50	20,52	20,46	20,45	20,46	20,37	20,47	20,44	20,42	20,44	20,46	20,51	20,45	20,43	20,44	20,49	20,43	20,44	20,47	20,39	20,49	20,52	20,49	20,45	20,43	20,41	20,52	20,46	20,45	20,44	20,45	20,53	20,48	20,47	20,48	20,44	20,40	20,44	20,54	20,55	20,46	20,52	20,55	20,47	20,47	20,44	20,47	20,54	20,55	20,48	20,51	20,47	20,50	20,53	20,58	20,61	20,58	20,52	20,59	20,53	20,40	20,41	20,50	20,51	20,46	20,51	20,52	20,51	20,51	20,50	20,49	20,53	20,47	20,52	20,52	20,53	20,52	20,47	20,51	20,47	20,45	20,54	20,58	20,55	20,56	20,50	20,49	20,50	20,52	20,58	20,59	20,53	20,46	20,46	20,52	20,48	20,50	20,58	20,54	20,54	20,50	20,48	20,52	20,45	20,50	20,51	20,45	20,53	20,54	20,52	20,56	20,49	20,51	20,47	20,54	20,58	20,59	20,54	20,51	20,49	20,49	20,49	20,46	20,48	20,47	20,47	20,48	20,53	20,51	20,46	20,40	20,52	20,53	20,55	20,54	20,51	20,48	20,48	20,52	20,57	20,57	20,48	20,52	20,56	20,51	20,45	20,52	20,53	20,49	20,49	20,50	20,54	20,49	20,38	20,47	20,53	20,61	20,62	20,53	20,51	20,55	20,49	20,51	20,50	20,48	20,49	20,60	20,62	20,49	20,47	20,51	20,46	20,51	20,54	20,48	20,54	20,51	20,52	20,59	20,53	20,52	20,48	20,51	20,58	20,58	20,59	20,57	20,52	20,43	20,46	20,50	20,57	20,47	20,52	20,54	20,55	20,46	20,42	20,43	20,39	20,48	20,46	20,36	20,47	20,51	20,49	20,55	20,53	20,53	20,49	20,49	20,46	20,41	20,38	20,44	20,41	20,45	20,44	20,47	20,45	20,46	20,49	20,49	20,50	20,52	20,46	20,40	20,51	20,44	20,46	20,46	20,42	20,43	20,38	20,47	20,53	20,42	20,43	20,49	20,54	20,49	20,51	20,47	20,45	20,41	20,42	20,48	20,49	20,49	20,40	20,40	20,51	20,47	20,47	20,45	20,40	20,39	20,44	20,45	20,46	20,48	20,48	20,43	20,37	20,38	20,52	20,53	20,55	20,53	20,44	20,50	20,43	20,32	20,47	20,48	20,36	20,39	20,36	20,37	20,39	20,42	20,48	20,34	20,36	20,44	20,40	20,34	20,39	20,41	20,48	20,49	20,47	20,42	20,34	20,39	20,44	20,43	20,46	20,48	20,44	20,42	20,32	20,32	20,40	20,42	20,38	20,42	20,39	20,34	20,33	20,38	20,38	20,37	20,37	20,46	20,41	20,37	20,32	20,45	20,32	20,24	20,34	20,34	20,36	20,37	20,36	20,49	20,44	20,28	20,27	20,31	20,32	20,35	20,45	20,40	20,50	20,47	20,40	20,34	20,31	20,36	20,33	20,39	20,43	20,33	20,30	20,34	20,35	20,42	20,35	20,38	20,36	20,37	20,30	20,42	20,36	20,37	20,42	20,44	20,44	20,36	20,33	20,37	20,34	20,31	20,28	20,36	20,34	20,34	20,35	20,43	20,42	20,36	20,28	20,37	20,31	20,35	20,43	20,34	20,34	20,36	20,31	20,23	20,35	20,33	20,30	20,24	20,31	20,37	20,44	20,42	20,37	20,43	20,38	20,30	20,34	20,34	20,33	20,28	20,27	20,29	20,30	20,23	20,31	20,32	20,22	20,28	20,40	20,36	20,39	20,42	20,36	20,29	20,30	20,36	20,38	20,40	20,39	20,36	20,28	20,37	20,33	20,27	20,30	20,40	20,28	20,27	20,31	20,32	20,20	20,24	20,32	20,30	20,34	20,20	20,24	20,40	20,41	20,34	20,26	20,23	20,23	20,29	20,35	20,32	20,28	20,31	20,22	20,32	20,27	20,24	20,22	20,20	20,20	20,28	20,14	20,17	20,18	20,26	20,31	20,25	20,37	20,30	20,22	20,33	20,30	
20,29	20,32	20,14	20,23	20,44	20,39	20,32	20,27	20,27	20,25	20,33	20,33	20,19	20,27	20,36	20,51	20,46	20,38	20,46	20,45	20,27	20,32	20,36	20,37	20,39	20,36	20,37	20,36	20,30	20,45	20,53	20,43	20,42	20,30	20,33	20,33	20,39	20,38	20,47	20,44	20,33	20,37	20,38	20,33	20,44	20,48	20,43	20,40	20,38	20,48	20,30	20,29	20,39	20,46	20,53	20,33	20,33	20,39	20,34	20,33	20,31	20,41	20,38	20,36	20,36	20,33	20,38	20,44	20,37	20,25	20,31	20,48	20,37	20,36	20,40	20,36	20,40	20,44	20,42	20,43	20,32	20,39	20,41	20,32	20,42	20,37	20,38	20,46	20,41	20,45	20,45	20,33	20,32	20,40	20,39	20,37	20,36	20,36	20,43	20,41	20,40	20,41	20,46	20,51	20,44	20,48	20,47	20,47	20,56	20,54	20,42	20,48	20,49	20,40	20,40	20,50	20,45	20,40	20,41	20,36	20,34	20,44	20,46	20,47	20,52	20,50	20,53	20,54	20,42	20,44	20,47	20,38	20,34	20,36	20,45	20,35	20,43	20,44	20,42	20,43	20,41	20,47	20,48	20,47	20,50	20,38	20,33	20,43	20,42	20,41	20,49	20,53	20,38	20,42	20,51	20,45	20,36	20,38	20,44	20,47	20,37	20,39	20,50	20,49	20,44	20,42	20,43	20,50	20,44	20,42	20,53	20,53	20,46	20,43	20,47	20,51	20,42	20,42	20,51	20,42	20,44	20,39	20,37	20,40	20,46	20,47	20,40	20,46	20,42	20,42	20,47	20,51	20,53	20,48	20,43	20,51	20,55	20,51	20,47	20,53	20,44	20,45	20,42	20,43	20,45	20,52	20,50	20,44	20,51	20,52	20,45	20,45	20,51	20,51	20,49	20,42	20,53	20,59	20,45	20,41	20,48	20,47	20,47	20,57	20,55	20,59	20,54	20,54	20,55	20,61	20,59	20,53	20,57	20,56	20,44	20,37	20,53	20,54	20,45	20,53	20,57	20,59	20,60	20,48	20,48	20,52	20,47	20,50	20,56	20,52	20,57	20,48	20,46	20,44	20,51	20,53	20,53	20,58	20,58	20,49	20,47	20,42	20,46	20,49	20,58	20,59	20,57	20,50	20,52	20,50	20,49	20,56	20,52	20,59	20,58	20,51	20,48	20,44	20,47	20,55	20,54	20,51	20,57	20,57	20,55	20,50	20,61	20,49	20,52	20,57	20,57	20,57	20,46	20,46	20,51	20,60	20,59	20,50	20,50	20,57	20,54	20,56	20,55	20,51	20,47	20,46	20,49	20,57	20,50	20,52	20,53	20,55	20,59	20,62	20,57	20,55	20,55	20,56	20,52	20,45	20,46	20,55	20,51	20,49	20,51	20,56	20,52	20,47	20,47	20,50	20,50	20,66	20,60	20,54	20,55	20,56	20,56	20,52	20,42	20,54	20,59	20,58	20,52	20,46	20,54	20,61	20,57	20,56	20,54	20,46	20,51	20,45	20,54	20,58	20,46	20,41	20,46	20,54	20,54	20,51	20,49	20,48	20,46	20,47	20,48	20,53	20,50	20,56	20,58	20,53	20,46	20,38	20,45	20,43	20,44	20,47	20,36	20,37	20,48	20,47	20,52	20,54	20,56	20,54	20,54	20,46	20,43	20,38	20,49	20,54	20,51	20,46	20,43	20,48	20,47	20,47	20,53	20,48	20,46	20,47	20,49	20,46	20,49	20,42	20,38	20,40	20,39	20,41	20,52	20,54	20,49	20,53	20,54	20,52	20,48	20,46	20,48	20,49	20,50	20,46	20,44	20,47	20,46	20,45	20,48	20,48	20,48	20,42	20,41	20,42	20,46	20,42	20,47	20,55	20,52	20,44	20,36	20,30	20,35	20,42	20,47	20,57	20,49	20,43	20,45	20,40	20,39	20,48	20,46	20,35	20,40	20,37	20,38	20,36	20,42	20,44	20,39	20,42	20,49	20,39	20,41	20,47	20,50	20,52	20,47	20,50	20,46	20,38	20,36	20,48	20,46	20,39	20,39	20,45	20,47	20,41	20,37	20,33	20,38	20,38	20,30	20,39	20,42	20,34	20,33	20,34	20,35	20,36	20,43	20,42	20,39	20,33	20,33	20,28	20,28	20,40	20,40	20,37	20,39	20,39	20,44	20,40	20,35	20,29	20,36	20,27	20,36	20,39	20,43	20,50	20,51	20,45	20,39	20,35	20,35	20,28	20,38	20,44	20,41	20,34	20,35	20,32	20,35	20,34	20,40	20,43	20,33	20,31	20,45	20,36	20,35	20,39	20,38	20,39	20,37	20,36	20,36	20,35	20,38	20,33	20,34	20,28	20,30	20,34	20,31	20,38	20,40	20,34	20,33	20,31	20,33	20,41	20,32	20,32	20,41	20,42	20,28	20,37	20,43	20,41	20,37	20,32	20,37	20,37	20,45	20,45	20,43	20,37	20,30	20,27	20,35	20,37	20,34	20,17	20,31	20,31	20,32	20,31	20,26	20,27	20,27	20,36	20,35	20,34	20,41	20,38	20,33	20,39	20,42	20,34	20,34	20,39	20,35	20,31	20,25	20,40	20,32	20,25	20,31	20,30	20,23	20,34	20,39	20,26	20,19	20,21	20,23	20,33	20,39	20,23	20,32	20,35	20,33	20,22	20,27	20,27	20,24	20,25	20,21	20,27	20,38	20,33	20,32	20,22	20,27	20,26	20,19	20,25	20,28	20,12	20,12	20,21	20,28	20,29	20,20	20,26	20,35	20,25	20,24	20,26	
20,28	20,25	20,16	20,26	20,39	20,36	20,33	20,28	20,30	20,34	20,37	20,24	20,21	20,30	20,31	20,40	20,37	20,36	20,47	20,42	20,30	20,32	20,42	20,43	20,38	20,25	20,24	20,32	20,35	20,37	20,41	20,39	20,25	20,41	20,38	20,36	20,33	20,31	20,46	20,44	20,38	20,30	20,45	20,42	20,52	20,53	20,46	20,32	20,41	20,48	20,32	20,32	20,47	20,42	20,46	20,43	20,37	20,37	20,34	20,38	20,27	20,32	20,37	20,40	20,29	20,27	20,36	20,46	20,44	20,26	20,25	20,44	20,42	20,38	20,40	20,37	20,44	20,36	20,48	20,44	20,32	20,34	20,33	20,36	20,42	20,43	20,45	20,42	20,39	20,50	20,48	20,41	20,35	20,36	20,41	20,41	20,40	20,38	20,38	20,42	20,39	20,39	20,40	20,48	20,43	20,38	20,39	20,38	20,44	20,46	20,45	20,47	20,49	20,45	20,46	20,43	20,45	20,42	20,51	20,48	20,44	20,49	20,49	20,45	20,44	20,45	20,36	20,46	20,45	20,37	20,52	20,49	20,44	20,43	20,46	20,38	20,39	20,40	20,39	20,54	20,46	20,44	20,44	20,45	20,52	20,46	20,39	20,48	20,50	20,41	20,37	20,47	20,40	20,42	20,48	20,45	20,42	20,35	20,41	20,46	20,44	20,41	20,45	20,53	20,48	20,48	20,48	20,51	20,50	20,41	20,45	20,49	20,46	20,42	20,41	20,49	20,39	20,34	20,47	20,43	20,54	20,51	20,49	20,44	20,36	20,44	20,44	20,39	20,34	20,42	20,51	20,51	20,51	20,48	20,40	20,44	20,51	20,57	20,49	20,57	20,46	20,46	20,52	20,47	20,50	20,59	20,51	20,46	20,43	20,48	20,49	20,57	20,55	20,50	20,40	20,48	20,57	20,61	20,59	20,48	20,49	20,57	20,53	20,63	20,57	20,53	20,59	20,47	20,51	20,51	20,49	20,59	20,55	20,50	20,49	20,45	20,47	20,48	20,45	20,58	20,54	20,57	20,51	20,47	20,48	20,54	20,44	20,52	20,54	20,50	20,53	20,50	20,48	20,56	20,51	20,53	20,51	20,58	20,61	20,46	20,47	20,47	20,50	20,49	20,55	20,53	20,54	20,53	20,55	20,56	20,52	20,62	20,56	20,51	20,56	20,46	20,45	20,45	20,52	20,44	20,46	20,46	20,48	20,57	20,57	20,50	20,54	20,53	20,51	20,58	20,54	20,55	20,54	20,47	20,46	20,55	20,52	20,51	20,56	20,58	20,49	20,54	20,56	20,58	20,56	20,47	20,45	20,59	20,57	20,48	20,52	20,55	20,58	20,60	20,56	20,48	20,58	20,54	20,60	20,50	20,42	20,55	20,59	20,49	20,53	20,58	20,47	20,49	20,55	20,52	20,50	20,55	20,61	20,59	20,61	20,58	20,53	20,53	20,49	20,52	20,51	20,53	20,60	20,57	20,55	20,57	20,52	20,51	20,47	20,45	20,44	20,48	20,52	20,51	20,46	20,44	20,51	20,54	20,49	20,48	20,49	20,50	20,46	20,52	20,53	20,53	20,59	20,59	20,51	20,55	20,58	20,42	20,49	20,55	20,54	20,47	20,48	20,53	20,54	20,52	20,49	20,45	20,50	20,48	20,54	20,45	20,42	20,48	20,54	20,48	20,49	20,47	20,38	20,49	20,55	20,52	20,52	20,51	20,45	20,49	20,49	20,43	20,41	20,42	20,45	20,39	20,38	20,39	20,48	20,50	20,56	20,55	20,53	20,53	20,49	20,42	20,47	20,53	20,54	20,44	20,50	20,49	20,44	20,47	20,50	20,53	20,53	20,46	20,44	20,44	20,43	20,38	20,42	20,55	20,55	20,45	20,45	20,45	20,44	20,47	20,46	20,50	20,46	20,44	20,46	20,42	20,45	20,51	20,46	20,35	20,32	20,51	20,40	20,41	20,39	20,38	20,35	20,45	20,46	20,37	20,41	20,41	20,43	20,43	20,52	20,48	20,44	20,37	20,45	20,44	20,44	20,38	20,39	20,39	20,40	20,46	20,43	20,44	20,34	20,37	20,33	20,35	20,38	20,39	20,40	20,46	20,39	20,32	20,38	20,36	20,36	20,27	20,26	20,26	20,37	20,38	20,39	20,36	20,35	20,39	20,40	20,38	20,37	20,42	20,34	20,32	20,45	20,39	20,37	20,42	20,42	20,35	20,37	20,37	20,39	20,35	20,35	20,41	20,39	20,39	20,35	20,37	20,39	20,36	20,34	20,31	20,31	20,25	20,42	20,40	20,39	20,40	20,43	20,36	20,43	20,38	20,39	20,45	20,43	20,34	20,38	20,42	20,33	20,36	20,38	20,38	20,41	20,33	20,32	20,34	20,46	20,46	20,30	20,27	20,32	20,39	20,34	20,32	20,43	20,42	20,39	20,43	20,37	20,33	20,36	20,37	20,33	20,29	20,26	20,34	20,31	20,36	20,34	20,26	20,25	20,45	20,40	20,31	20,21	20,28	20,36	20,33	20,29	20,30	20,32	20,34	20,30	20,38	20,38	20,29	20,36	20,45	20,37	20,34	20,38	20,34	20,25	20,22	20,36	20,28	20,29	20,29	20,30	20,30	20,26	20,27	20,26	20,33	20,43	20,28	20,34	20,38	20,30	20,14	20,24	20,29	20,32	20,23	20,20	20,29	20,30	20,29	20,29	20,21	20,37	20,31	20,23	20,34	20,34	20,29	20,22	20,28	20,30	20,29	20,27	20,29	20,29	20,23	20,29	20,35	
20,32	20,31	20,25	20,31	20,27	20,26	20,33	20,30	20,42	20,39	20,29	20,27	20,27	20,38	20,41	20,40	20,30	20,27	20,29	20,36	20,32	20,41	20,49	20,48	20,42	20,37	20,29	20,34	20,39	20,30	20,32	20,40	20,36	20,33	20,31	20,31	20,34	20,30	20,33	20,37	20,39	20,33	20,31	20,43	20,48	20,54	20,44	20,34	20,36	20,49	20,32	20,33	20,45	20,48	20,42	20,54	20,47	20,40	20,42	20,42	20,38	20,37	20,35	20,34	20,34	20,33	20,36	20,50	20,44	20,36	20,40	20,40	20,41	20,40	20,43	20,41	20,43	20,34	20,37	20,49	20,39	20,36	20,32	20,39	20,40	20,31	20,30	20,42	20,36	20,46	20,55	20,42	20,29	20,34	20,34	20,37	20,43	20,43	20,37	20,36	20,42	20,39	20,46	20,54	20,45	20,41	20,32	20,33	20,30	20,41	20,49	20,40	20,40	20,44	20,43	20,47	20,46	20,46	20,41	20,49	20,36	20,47	20,48	20,43	20,43	20,48	20,39	20,35	20,42	20,44	20,43	20,44	20,48	20,44	20,40	20,49	20,42	20,48	20,43	20,46	20,42	20,41	20,35	20,39	20,46	20,47	20,42	20,41	20,44	20,41	20,32	20,39	20,41	20,47	20,52	20,52	20,43	20,44	20,44	20,45	20,38	20,38	20,41	20,35	20,39	20,41	20,50	20,49	20,51	20,54	20,47	20,43	20,45	20,45	20,41	20,48	20,40	20,43	20,52	20,50	20,47	20,47	20,46	20,47	20,35	20,44	20,46	20,46	20,43	20,45	20,49	20,51	20,48	20,51	20,43	20,47	20,40	20,45	20,44	20,45	20,50	20,47	20,49	20,50	20,50	20,58	20,56	20,52	20,49	20,50	20,50	20,53	20,57	20,52	20,42	20,49	20,55	20,51	20,53	20,53	20,53	20,52	20,54	20,58	20,54	20,47	20,55	20,56	20,52	20,52	20,44	20,46	20,52	20,48	20,41	20,50	20,53	20,52	20,41	20,54	20,56	20,53	20,54	20,51	20,50	20,53	20,52	20,51	20,58	20,60	20,57	20,52	20,44	20,52	20,50	20,52	20,50	20,56	20,63	20,44	20,43	20,53	20,52	20,54	20,59	20,55	20,54	20,54	20,52	20,55	20,58	20,54	20,53	20,56	20,55	20,51	20,44	20,46	20,54	20,48	20,47	20,54	20,56	20,59	20,55	20,57	20,61	20,57	20,57	20,58	20,57	20,57	20,52	20,46	20,50	20,52	20,51	20,49	20,55	20,56	20,47	20,54	20,53	20,59	20,54	20,50	20,48	20,54	20,49	20,47	20,42	20,46	20,56	20,53	20,53	20,49	20,53	20,53	20,59	20,55	20,49	20,50	20,56	20,45	20,49	20,63	20,52	20,48	20,52	20,56	20,56	20,52	20,53	20,59	20,54	20,50	20,54	20,57	20,56	20,55	20,48	20,52	20,62	20,57	20,57	20,50	20,47	20,49	20,49	20,42	20,46	20,52	20,53	20,46	20,49	20,49	20,54	20,54	20,51	20,56	20,56	20,53	20,50	20,46	20,48	20,47	20,56	20,58	20,45	20,48	20,51	20,49	20,52	20,53	20,59	20,57	20,53	20,54	20,53	20,52	20,56	20,47	20,50	20,48	20,58	20,50	20,44	20,50	20,50	20,57	20,59	20,46	20,47	20,51	20,58	20,56	20,56	20,53	20,51	20,48	20,54	20,46	20,45	20,49	20,51	20,49	20,45	20,33	20,42	20,49	20,54	20,52	20,49	20,49	20,44	20,45	20,45	20,46	20,50	20,45	20,45	20,48	20,42	20,38	20,41	20,48	20,53	20,41	20,41	20,40	20,33	20,32	20,42	20,51	20,56	20,51	20,55	20,50	20,46	20,43	20,50	20,49	20,50	20,42	20,44	20,48	20,48	20,51	20,46	20,35	20,33	20,40	20,43	20,37	20,40	20,42	20,37	20,40	20,45	20,41	20,43	20,51	20,38	20,40	20,49	20,47	20,38	20,38	20,42	20,47	20,42	20,40	20,36	20,35	20,40	20,47	20,44	20,44	20,37	20,32	20,35	20,37	20,39	20,37	20,41	20,44	20,37	20,33	20,36	20,45	20,37	20,28	20,30	20,41	20,38	20,34	20,29	20,30	20,26	20,33	20,40	20,38	20,34	20,36	20,39	20,31	20,41	20,44	20,30	20,48	20,38	20,36	20,32	20,37	20,39	20,38	20,36	20,38	20,37	20,31	20,35	20,34	20,42	20,44	20,37	20,28	20,29	20,35	20,35	20,33	20,38	20,36	20,40	20,44	20,43	20,37	20,36	20,38	20,38	20,35	20,42	20,41	20,34	20,35	20,37	20,41	20,41	20,32	20,26	20,26	20,40	20,38	20,25	20,32	20,29	20,33	20,33	20,34	20,34	20,32	20,30	20,40	20,44	20,36	20,33	20,33	20,32	20,33	20,28	20,29	20,33	20,31	20,34	20,34	20,36	20,41	20,41	20,34	20,31	20,33	20,35	20,34	20,34	20,40	20,27	20,27	20,29	20,34	20,29	20,22	20,34	20,38	20,35	20,36	20,37	20,44	20,28	20,15	20,25	20,28	20,28	20,28	20,21	20,28	20,31	20,38	20,31	20,36	20,36	20,38	20,34	20,37	20,34	20,16	20,33	20,32	20,29	20,27	20,22	20,24	20,23	20,21	20,23	20,21	20,33	20,37	20,33	20,32	20,37	20,34	20,33	20,33	20,29	20,23	20,23	20,25	20,32	20,22	20,31	20,30	
20,37	20,34	20,35	20,32	20,32	20,30	20,35	20,30	20,31	20,40	20,37	20,24	20,29	20,37	20,47	20,43	20,38	20,33	20,39	20,34	20,32	20,45	20,48	20,42	20,46	20,41	20,31	20,28	20,28	20,39	20,39	20,42	20,44	20,42	20,29	20,39	20,36	20,26	20,28	20,29	20,34	20,29	20,32	20,38	20,42	20,43	20,48	20,46	20,42	20,43	20,36	20,39	20,45	20,49	20,50	20,46	20,42	20,35	20,47	20,45	20,43	20,42	20,42	20,37	20,39	20,39	20,42	20,45	20,52	20,46	20,47	20,46	20,39	20,44	20,47	20,40	20,42	20,35	20,39	20,44	20,42	20,43	20,32	20,34	20,42	20,33	20,25	20,33	20,36	20,41	20,53	20,43	20,35	20,38	20,44	20,35	20,47	20,51	20,50	20,40	20,47	20,46	20,50	20,54	20,43	20,37	20,39	20,43	20,37	20,40	20,43	20,42	20,43	20,44	20,42	20,47	20,41	20,41	20,36	20,39	20,32	20,31	20,38	20,35	20,38	20,47	20,47	20,43	20,45	20,41	20,40	20,35	20,44	20,53	20,49	20,52	20,50	20,40	20,42	20,45	20,39	20,46	20,38	20,36	20,44	20,45	20,41	20,41	20,42	20,42	20,37	20,38	20,45	20,45	20,53	20,57	20,47	20,48	20,41	20,42	20,42	20,43	20,44	20,45	20,46	20,43	20,51	20,46	20,43	20,53	20,50	20,47	20,45	20,43	20,45	20,50	20,45	20,44	20,56	20,53	20,43	20,45	20,49	20,46	20,35	20,47	20,46	20,47	20,50	20,48	20,47	20,45	20,52	20,50	20,54	20,53	20,42	20,40	20,41	20,49	20,47	20,48	20,45	20,50	20,50	20,48	20,51	20,53	20,54	20,53	20,57	20,58	20,60	20,51	20,39	20,47	20,50	20,49	20,45	20,46	20,51	20,51	20,45	20,51	20,43	20,44	20,50	20,58	20,52	20,56	20,48	20,53	20,46	20,43	20,42	20,40	20,49	20,52	20,55	20,61	20,59	20,52	20,52	20,59	20,58	20,52	20,46	20,49	20,54	20,64	20,58	20,38	20,41	20,54	20,50	20,54	20,54	20,55	20,59	20,50	20,44	20,52	20,53	20,55	20,48	20,45	20,53	20,53	20,49	20,50	20,61	20,55	20,47	20,56	20,53	20,49	20,46	20,49	20,50	20,52	20,57	20,60	20,54	20,54	20,54	20,61	20,61	20,61	20,62	20,54	20,54	20,59	20,50	20,42	20,50	20,51	20,54	20,54	20,50	20,49	20,53	20,62	20,58	20,59	20,60	20,49	20,45	20,49	20,52	20,52	20,48	20,47	20,53	20,52	20,54	20,54	20,56	20,58	20,57	20,51	20,51	20,57	20,53	20,48	20,50	20,54	20,61	20,57	20,51	20,49	20,55	20,54	20,54	20,51	20,54	20,50	20,56	20,55	20,46	20,50	20,59	20,61	20,56	20,57	20,63	20,58	20,60	20,63	20,52	20,54	20,55	20,58	20,62	20,56	20,46	20,49	20,46	20,53	20,48	20,53	20,58	20,53	20,50	20,47	20,52	20,52	20,48	20,51	20,51	20,50	20,47	20,53	20,49	20,44	20,58	20,64	20,52	20,50	20,52	20,43	20,48	20,48	20,50	20,48	20,51	20,52	20,44	20,43	20,50	20,55	20,57	20,52	20,53	20,60	20,54	20,50	20,59	20,58	20,53	20,52	20,54	20,50	20,49	20,47	20,50	20,46	20,49	20,41	20,44	20,45	20,50	20,50	20,46	20,39	20,40	20,45	20,46	20,46	20,44	20,40	20,41	20,48	20,43	20,43	20,44	20,48	20,48	20,44	20,38	20,37	20,35	20,35	20,45	20,46	20,52	20,48	20,53	20,49	20,50	20,49	20,45	20,47	20,45	20,42	20,41	20,44	20,41	20,46	20,41	20,39	20,38	20,40	20,32	20,41	20,40	20,39	20,41	20,42	20,44	20,36	20,42	20,48	20,45	20,43	20,43	20,42	20,33	20,36	20,38	20,42	20,48	20,42	20,38	20,35	20,37	20,45	20,40	20,47	20,39	20,35	20,41	20,44	20,40	20,44	20,36	20,37	20,40	20,46	20,45	20,43	20,32	20,28	20,36	20,43	20,42	20,32	20,33	20,27	20,26	20,33	20,38	20,37	20,40	20,38	20,37	20,38	20,33	20,39	20,33	20,45	20,45	20,36	20,33	20,34	20,37	20,35	20,38	20,39	20,44	20,30	20,31	20,37	20,48	20,50	20,42	20,42	20,28	20,38	20,42	20,35	20,39	20,37	20,39	20,40	20,38	20,35	20,33	20,34	20,30	20,30	20,37	20,40	20,43	20,37	20,39	20,36	20,31	20,37	20,37	20,26	20,32	20,34	20,36	20,37	20,38	20,28	20,30	20,40	20,38	20,29	20,29	20,35	20,53	20,43	20,31	20,40	20,32	20,35	20,31	20,29	20,30	20,34	20,36	20,33	20,42	20,43	20,37	20,35	20,33	20,38	20,30	20,31	20,34	20,45	20,40	20,29	20,32	20,33	20,32	20,27	20,37	20,43	20,31	20,33	20,38	20,38	20,31	20,20	20,22	20,33	20,35	20,27	20,34	20,32	20,35	20,34	20,31	20,32	20,36	20,46	20,42	20,41	20,30	20,18	20,31	20,36	20,24	20,21	20,21	20,27	20,26	20,30	20,26	20,16	20,27	20,38	20,36	20,33	20,34	20,33	20,39	20,38	20,29	20,34	20,28	20,30	20,26	20,15	20,24	20,24	
20,33	20,32	20,25	20,25	20,36	20,38	20,43	20,37	20,33	20,38	20,37	20,30	20,31	20,38	20,34	20,39	20,37	20,36	20,34	20,36	20,26	20,30	20,43	20,47	20,45	20,45	20,43	20,34	20,25	20,40	20,48	20,37	20,39	20,38	20,35	20,37	20,40	20,21	20,33	20,39	20,40	20,36	20,36	20,38	20,37	20,52	20,55	20,53	20,51	20,46	20,46	20,47	20,53	20,52	20,49	20,46	20,39	20,41	20,37	20,43	20,45	20,39	20,47	20,45	20,41	20,37	20,37	20,48	20,46	20,46	20,46	20,43	20,48	20,50	20,53	20,39	20,36	20,42	20,41	20,42	20,45	20,39	20,28	20,27	20,43	20,40	20,39	20,41	20,39	20,42	20,52	20,48	20,34	20,30	20,38	20,41	20,39	20,47	20,51	20,44	20,38	20,47	20,53	20,51	20,42	20,38	20,39	20,38	20,44	20,40	20,40	20,40	20,42	20,36	20,45	20,50	20,43	20,33	20,35	20,34	20,33	20,37	20,38	20,41	20,30	20,44	20,42	20,49	20,51	20,48	20,41	20,41	20,39	20,45	20,54	20,50	20,46	20,38	20,44	20,45	20,41	20,44	20,44	20,42	20,45	20,42	20,38	20,50	20,41	20,39	20,36	20,37	20,41	20,46	20,49	20,53	20,47	20,44	20,50	20,44	20,41	20,37	20,52	20,57	20,45	20,42	20,49	20,44	20,45	20,45	20,41	20,52	20,45	20,42	20,46	20,48	20,40	20,43	20,51	20,44	20,48	20,47	20,47	20,41	20,44	20,51	20,54	20,49	20,46	20,43	20,46	20,41	20,43	20,46	20,51	20,57	20,43	20,46	20,46	20,50	20,51	20,50	20,55	20,46	20,46	20,47	20,54	20,52	20,44	20,51	20,56	20,54	20,55	20,51	20,41	20,42	20,50	20,51	20,48	20,53	20,55	20,47	20,53	20,52	20,48	20,53	20,52	20,51	20,51	20,56	20,51	20,56	20,53	20,48	20,44	20,53	20,51	20,52	20,55	20,57	20,60	20,53	20,56	20,56	20,56	20,59	20,48	20,54	20,62	20,55	20,54	20,42	20,47	20,52	20,50	20,53	20,57	20,49	20,53	20,49	20,44	20,54	20,56	20,48	20,52	20,42	20,41	20,49	20,47	20,55	20,59	20,58	20,53	20,60	20,62	20,55	20,50	20,49	20,53	20,53	20,49	20,51	20,48	20,47	20,48	20,54	20,54	20,56	20,60	20,54	20,56	20,52	20,50	20,51	20,49	20,46	20,55	20,45	20,44	20,43	20,53	20,62	20,56	20,53	20,60	20,59	20,51	20,50	20,59	20,61	20,53	20,57	20,58	20,54	20,55	20,54	20,57	20,68	20,66	20,52	20,50	20,53	20,52	20,55	20,54	20,55	20,55	20,58	20,54	20,44	20,44	20,50	20,52	20,54	20,54	20,56	20,55	20,55	20,44	20,54	20,59	20,50	20,50	20,65	20,60	20,56	20,60	20,53	20,54	20,53	20,59	20,57	20,53	20,54	20,48	20,48	20,55	20,56	20,50	20,47	20,57	20,54	20,48	20,46	20,52	20,55	20,51	20,58	20,53	20,53	20,55	20,54	20,51	20,45	20,55	20,60	20,55	20,54	20,52	20,45	20,54	20,49	20,51	20,52	20,52	20,53	20,47	20,46	20,52	20,54	20,55	20,58	20,52	20,54	20,53	20,42	20,49	20,55	20,57	20,54	20,54	20,51	20,45	20,48	20,47	20,50	20,48	20,53	20,50	20,36	20,42	20,47	20,47	20,48	20,40	20,51	20,53	20,49	20,43	20,43	20,39	20,45	20,42	20,43	20,49	20,48	20,41	20,42	20,47	20,48	20,41	20,36	20,42	20,44	20,48	20,52	20,53	20,45	20,46	20,53	20,53	20,54	20,47	20,45	20,43	20,37	20,37	20,41	20,41	20,39	20,44	20,47	20,47	20,42	20,41	20,42	20,40	20,44	20,43	20,39	20,37	20,46	20,43	20,40	20,39	20,37	20,32	20,36	20,37	20,39	20,43	20,44	20,43	20,42	20,40	20,40	20,35	20,45	20,45	20,37	20,41	20,44	20,36	20,38	20,40	20,41	20,35	20,40	20,48	20,49	20,44	20,30	20,30	20,34	20,39	20,32	20,33	20,38	20,33	20,38	20,40	20,36	20,39	20,41	20,41	20,38	20,41	20,36	20,30	20,33	20,38	20,37	20,38	20,36	20,41	20,41	20,38	20,40	20,41	20,37	20,37	20,47	20,42	20,43	20,37	20,44	20,37	20,41	20,44	20,40	20,41	20,40	20,38	20,35	20,37	20,33	20,33	20,32	20,36	20,36	20,37	20,30	20,39	20,45	20,42	20,34	20,30	20,33	20,38	20,29	20,30	20,41	20,42	20,39	20,37	20,34	20,34	20,34	20,33	20,31	20,29	20,37	20,42	20,39	20,31	20,31	20,33	20,30	20,31	20,32	20,27	20,36	20,42	20,30	20,31	20,37	20,38	20,35	20,26	20,29	20,36	20,36	20,37	20,40	20,33	20,27	20,30	20,33	20,33	20,33	20,35	20,44	20,29	20,36	20,42	20,33	20,32	20,26	20,35	20,36	20,41	20,29	20,29	20,31	20,31	20,33	20,28	20,29	20,29	20,32	20,39	20,44	20,39	20,25	20,31	20,40	20,27	20,23	20,27	20,31	20,29	20,26	20,32	20,24	20,24	20,35	20,34	20,32	20,32	20,26	20,29	20,27	20,23	20,29	20,33	20,37	20,30	20,10	20,23	20,25	
20,34	20,24	20,19	20,30	20,28	20,34	20,45	20,29	20,22	20,37	20,26	20,21	20,31	20,47	20,38	20,38	20,29	20,33	20,41	20,35	20,32	20,32	20,46	20,46	20,39	20,36	20,38	20,33	20,23	20,29	20,41	20,34	20,38	20,38	20,35	20,32	20,31	20,30	20,37	20,34	20,37	20,35	20,36	20,36	20,33	20,45	20,47	20,40	20,46	20,47	20,41	20,37	20,46	20,49	20,49	20,44	20,44	20,47	20,42	20,41	20,35	20,36	20,48	20,48	20,47	20,35	20,40	20,52	20,42	20,44	20,46	20,40	20,42	20,46	20,50	20,44	20,31	20,36	20,41	20,40	20,40	20,33	20,29	20,25	20,32	20,33	20,31	20,41	20,41	20,40	20,52	20,42	20,32	20,25	20,25	20,33	20,31	20,41	20,43	20,43	20,38	20,36	20,48	20,54	20,38	20,39	20,36	20,36	20,39	20,39	20,46	20,48	20,50	20,43	20,44	20,54	20,43	20,36	20,43	20,31	20,24	20,40	20,49	20,46	20,39	20,45	20,41	20,42	20,46	20,45	20,40	20,37	20,35	20,43	20,49	20,45	20,38	20,36	20,38	20,46	20,42	20,44	20,46	20,44	20,47	20,43	20,40	20,45	20,41	20,36	20,33	20,33	20,43	20,44	20,41	20,40	20,41	20,48	20,52	20,50	20,31	20,33	20,50	20,51	20,41	20,42	20,52	20,44	20,47	20,39	20,38	20,43	20,43	20,39	20,44	20,45	20,39	20,42	20,47	20,42	20,46	20,39	20,30	20,37	20,44	20,52	20,49	20,46	20,37	20,45	20,45	20,40	20,35	20,38	20,48	20,54	20,48	20,44	20,45	20,50	20,48	20,48	20,50	20,42	20,40	20,44	20,46	20,44	20,44	20,45	20,50	20,52	20,54	20,49	20,45	20,44	20,51	20,53	20,52	20,46	20,47	20,48	20,48	20,52	20,49	20,52	20,55	20,49	20,54	20,61	20,51	20,56	20,56	20,53	20,53	20,53	20,54	20,48	20,45	20,50	20,55	20,55	20,56	20,53	20,50	20,57	20,52	20,52	20,51	20,56	20,52	20,53	20,60	20,61	20,49	20,54	20,50	20,47	20,55	20,53	20,49	20,52	20,55	20,52	20,51	20,54	20,49	20,55	20,57	20,52	20,53	20,56	20,52	20,59	20,66	20,57	20,49	20,48	20,52	20,51	20,48	20,47	20,49	20,52	20,54	20,55	20,51	20,54	20,69	20,66	20,56	20,53	20,51	20,54	20,52	20,56	20,62	20,47	20,48	20,46	20,48	20,60	20,53	20,47	20,58	20,64	20,57	20,53	20,62	20,60	20,55	20,58	20,67	20,55	20,53	20,57	20,59	20,64	20,65	20,59	20,55	20,54	20,48	20,50	20,52	20,57	20,51	20,50	20,48	20,50	20,55	20,52	20,56	20,59	20,63	20,60	20,58	20,58	20,52	20,52	20,55	20,49	20,47	20,54	20,63	20,54	20,60	20,54	20,46	20,52	20,46	20,49	20,46	20,55	20,54	20,47	20,59	20,63	20,57	20,49	20,50	20,52	20,50	20,47	20,53	20,54	20,57	20,54	20,55	20,49	20,58	20,57	20,55	20,50	20,52	20,56	20,54	20,49	20,52	20,48	20,47	20,52	20,50	20,49	20,52	20,50	20,49	20,55	20,48	20,49	20,46	20,51	20,49	20,58	20,53	20,50	20,56	20,61	20,62	20,50	20,47	20,40	20,38	20,44	20,46	20,43	20,52	20,52	20,55	20,42	20,45	20,47	20,42	20,49	20,48	20,43	20,48	20,49	20,47	20,41	20,46	20,41	20,47	20,53	20,50	20,50	20,44	20,46	20,40	20,40	20,45	20,37	20,42	20,48	20,46	20,49	20,51	20,49	20,42	20,45	20,46	20,54	20,50	20,44	20,40	20,37	20,36	20,47	20,46	20,35	20,44	20,43	20,51	20,49	20,41	20,41	20,44	20,46	20,43	20,36	20,41	20,41	20,42	20,41	20,36	20,35	20,36	20,39	20,40	20,37	20,49	20,45	20,41	20,36	20,35	20,36	20,34	20,32	20,41	20,43	20,37	20,33	20,33	20,34	20,41	20,38	20,29	20,36	20,46	20,40	20,40	20,34	20,36	20,30	20,35	20,37	20,29	20,36	20,38	20,32	20,40	20,42	20,44	20,40	20,36	20,34	20,38	20,36	20,31	20,35	20,37	20,38	20,41	20,34	20,35	20,34	20,34	20,38	20,38	20,40	20,44	20,40	20,37	20,34	20,43	20,39	20,33	20,38	20,41	20,32	20,35	20,41	20,37	20,39	20,41	20,30	20,36	20,37	20,33	20,34	20,38	20,38	20,33	20,40	20,41	20,39	20,43	20,39	20,36	20,37	20,37	20,35	20,33	20,32	20,34	20,35	20,43	20,35	20,23	20,28	20,28	20,36	20,42	20,36	20,35	20,27	20,35	20,32	20,31	20,39	20,27	20,26	20,36	20,30	20,28	20,26	20,34	20,37	20,26	20,20	20,34	20,31	20,31	20,38	20,29	20,25	20,34	20,32	20,31	20,33	20,33	20,34	20,33	20,31	20,34	20,35	20,25	20,27	20,39	20,35	20,27	20,32	20,36	20,31	20,22	20,21	20,30	20,31	20,28	20,30	20,40	20,37	20,29	20,20	20,25	20,25	20,35	20,33	20,33	20,34	20,29	20,24	20,27	20,23	20,35	20,34	20,33	20,33	20,30	20,24	20,20	20,20	20,20	20,27	20,17	20,33	20,31	20,24	20,21	20,24	
20,38	20,39	20,25	20,28	20,33	20,38	20,39	20,25	20,26	20,29	20,34	20,28	20,31	20,40	20,42	20,37	20,37	20,34	20,42	20,38	20,29	20,32	20,44	20,46	20,35	20,29	20,30	20,36	20,29	20,28	20,31	20,37	20,33	20,35	20,35	20,31	20,33	20,30	20,34	20,32	20,34	20,39	20,34	20,35	20,32	20,40	20,50	20,48	20,38	20,40	20,45	20,39	20,39	20,38	20,45	20,47	20,40	20,44	20,46	20,44	20,42	20,39	20,40	20,46	20,43	20,40	20,45	20,58	20,45	20,37	20,39	20,46	20,39	20,36	20,45	20,50	20,36	20,33	20,31	20,36	20,33	20,32	20,27	20,31	20,38	20,38	20,34	20,40	20,40	20,46	20,49	20,44	20,36	20,30	20,35	20,38	20,34	20,32	20,35	20,43	20,47	20,38	20,40	20,55	20,45	20,40	20,36	20,38	20,40	20,48	20,52	20,48	20,47	20,46	20,47	20,46	20,49	20,41	20,45	20,40	20,33	20,40	20,41	20,39	20,33	20,47	20,47	20,45	20,46	20,46	20,40	20,38	20,35	20,43	20,45	20,43	20,42	20,38	20,36	20,48	20,42	20,47	20,41	20,45	20,41	20,48	20,43	20,44	20,51	20,49	20,46	20,40	20,47	20,42	20,39	20,48	20,46	20,44	20,44	20,41	20,35	20,33	20,50	20,54	20,53	20,46	20,51	20,49	20,42	20,43	20,41	20,47	20,45	20,40	20,43	20,45	20,42	20,41	20,46	20,49	20,50	20,40	20,36	20,45	20,48	20,57	20,44	20,45	20,39	20,46	20,51	20,41	20,36	20,33	20,43	20,51	20,40	20,44	20,56	20,48	20,47	20,48	20,50	20,51	20,48	20,44	20,45	20,42	20,43	20,50	20,54	20,56	20,53	20,46	20,49	20,44	20,53	20,53	20,52	20,50	20,42	20,44	20,49	20,54	20,50	20,46	20,47	20,50	20,58	20,61	20,51	20,55	20,60	20,55	20,49	20,52	20,52	20,49	20,43	20,47	20,55	20,51	20,54	20,51	20,53	20,56	20,55	20,55	20,54	20,56	20,55	20,50	20,62	20,64	20,59	20,56	20,50	20,51	20,58	20,51	20,57	20,55	20,50	20,58	20,61	20,51	20,56	20,49	20,58	20,58	20,55	20,51	20,48	20,53	20,63	20,58	20,52	20,52	20,52	20,54	20,58	20,52	20,51	20,56	20,57	20,56	20,62	20,53	20,61	20,68	20,64	20,56	20,58	20,51	20,50	20,60	20,63	20,53	20,54	20,58	20,57	20,64	20,60	20,47	20,42	20,56	20,55	20,60	20,58	20,57	20,48	20,53	20,65	20,60	20,59	20,54	20,58	20,60	20,59	20,58	20,59	20,53	20,54	20,53	20,53	20,54	20,59	20,45	20,49	20,53	20,57	20,61	20,61	20,53	20,55	20,61	20,63	20,66	20,60	20,55	20,55	20,54	20,52	20,52	20,60	20,62	20,60	20,58	20,50	20,55	20,54	20,54	20,57	20,53	20,56	20,51	20,58	20,59	20,60	20,56	20,50	20,51	20,49	20,47	20,58	20,57	20,56	20,57	20,60	20,55	20,54	20,56	20,57	20,52	20,51	20,52	20,54	20,53	20,50	20,58	20,52	20,48	20,52	20,54	20,57	20,59	20,45	20,46	20,54	20,50	20,47	20,47	20,55	20,52	20,48	20,50	20,55	20,57	20,62	20,55	20,51	20,47	20,48	20,46	20,52	20,51	20,54	20,45	20,53	20,49	20,48	20,45	20,47	20,44	20,48	20,47	20,46	20,44	20,52	20,44	20,45	20,48	20,49	20,57	20,54	20,54	20,48	20,46	20,46	20,40	20,43	20,46	20,43	20,47	20,40	20,35	20,55	20,48	20,44	20,44	20,48	20,48	20,48	20,46	20,46	20,41	20,39	20,50	20,45	20,34	20,44	20,47	20,53	20,56	20,48	20,47	20,45	20,47	20,42	20,32	20,36	20,47	20,44	20,44	20,43	20,40	20,44	20,41	20,42	20,43	20,47	20,53	20,42	20,37	20,37	20,38	20,35	20,32	20,36	20,47	20,42	20,33	20,33	20,40	20,46	20,41	20,32	20,36	20,45	20,39	20,32	20,29	20,45	20,37	20,32	20,34	20,31	20,43	20,35	20,32	20,38	20,44	20,49	20,34	20,35	20,34	20,42	20,48	20,43	20,40	20,41	20,44	20,40	20,33	20,32	20,38	20,42	20,45	20,41	20,41	20,48	20,40	20,35	20,33	20,42	20,44	20,34	20,36	20,39	20,33	20,37	20,39	20,45	20,43	20,36	20,34	20,42	20,29	20,21	20,32	20,37	20,36	20,40	20,43	20,48	20,36	20,33	20,32	20,37	20,37	20,41	20,37	20,33	20,29	20,38	20,38	20,36	20,28	20,26	20,33	20,33	20,28	20,49	20,41	20,32	20,31	20,34	20,32	20,33	20,40	20,30	20,25	20,21	20,29	20,35	20,29	20,36	20,41	20,27	20,36	20,32	20,39	20,41	20,35	20,26	20,29	20,36	20,34	20,40	20,29	20,29	20,39	20,37	20,32	20,31	20,32	20,25	20,31	20,41	20,37	20,27	20,32	20,46	20,34	20,24	20,25	20,27	20,25	20,32	20,33	20,44	20,39	20,21	20,22	20,20	20,16	20,31	20,34	20,33	20,36	20,34	20,24	20,26	20,25	20,31	20,29	20,30	20,33	20,27	20,23	20,18	20,32	20,35	20,44	20,34	20,32	20,37	20,25	20,29	20,33	
20,40	20,38	20,36	20,30	20,36	20,35	20,34	20,21	20,26	20,31	20,44	20,35	20,33	20,33	20,35	20,35	20,33	20,33	20,39	20,38	20,28	20,32	20,44	20,46	20,41	20,37	20,32	20,36	20,38	20,41	20,38	20,42	20,42	20,35	20,26	20,29	20,40	20,42	20,33	20,34	20,36	20,41	20,53	20,45	20,39	20,44	20,47	20,44	20,42	20,47	20,43	20,39	20,42	20,40	20,45	20,39	20,41	20,42	20,44	20,49	20,36	20,38	20,40	20,35	20,33	20,28	20,42	20,54	20,40	20,43	20,40	20,38	20,35	20,41	20,39	20,41	20,41	20,39	20,39	20,37	20,38	20,39	20,31	20,41	20,50	20,44	20,41	20,32	20,34	20,41	20,51	20,40	20,36	20,32	20,36	20,43	20,46	20,31	20,36	20,39	20,47	20,43	20,41	20,40	20,45	20,43	20,40	20,42	20,41	20,47	20,45	20,45	20,38	20,45	20,46	20,41	20,46	20,49	20,43	20,38	20,42	20,48	20,39	20,39	20,35	20,40	20,48	20,44	20,40	20,36	20,37	20,40	20,37	20,48	20,44	20,38	20,43	20,36	20,33	20,39	20,38	20,49	20,43	20,36	20,41	20,42	20,40	20,44	20,49	20,44	20,49	20,44	20,46	20,48	20,40	20,48	20,47	20,45	20,43	20,40	20,38	20,44	20,50	20,47	20,49	20,46	20,41	20,47	20,51	20,43	20,43	20,49	20,43	20,41	20,41	20,43	20,47	20,39	20,51	20,52	20,47	20,44	20,47	20,45	20,51	20,54	20,39	20,48	20,45	20,49	20,54	20,43	20,38	20,41	20,50	20,54	20,41	20,40	20,53	20,46	20,44	20,52	20,56	20,50	20,44	20,51	20,43	20,52	20,46	20,53	20,54	20,53	20,55	20,53	20,46	20,46	20,56	20,55	20,49	20,48	20,52	20,44	20,52	20,53	20,48	20,47	20,42	20,48	20,60	20,64	20,56	20,58	20,56	20,50	20,44	20,45	20,49	20,58	20,55	20,53	20,51	20,54	20,47	20,45	20,54	20,59	20,56	20,52	20,55	20,61	20,47	20,42	20,59	20,71	20,59	20,53	20,53	20,55	20,55	20,56	20,56	20,55	20,50	20,55	20,64	20,50	20,54	20,61	20,62	20,59	20,50	20,49	20,48	20,54	20,61	20,57	20,53	20,47	20,48	20,53	20,59	20,65	20,53	20,54	20,64	20,53	20,59	20,66	20,60	20,62	20,57	20,56	20,52	20,54	20,56	20,58	20,54	20,59	20,53	20,60	20,57	20,65	20,57	20,46	20,48	20,45	20,50	20,56	20,57	20,61	20,52	20,49	20,53	20,57	20,55	20,57	20,56	20,62	20,55	20,61	20,62	20,58	20,48	20,58	20,55	20,57	20,57	20,51	20,43	20,55	20,57	20,59	20,55	20,60	20,61	20,59	20,59	20,55	20,62	20,55	20,55	20,60	20,52	20,51	20,58	20,58	20,60	20,54	20,48	20,53	20,53	20,52	20,61	20,50	20,54	20,54	20,61	20,60	20,59	20,58	20,57	20,50	20,51	20,45	20,53	20,57	20,49	20,56	20,63	20,61	20,54	20,55	20,57	20,47	20,48	20,56	20,61	20,58	20,53	20,51	20,58	20,59	20,57	20,54	20,61	20,62	20,54	20,43	20,44	20,48	20,52	20,44	20,47	20,52	20,48	20,36	20,40	20,47	20,53	20,53	20,57	20,48	20,53	20,57	20,48	20,50	20,51	20,49	20,43	20,48	20,49	20,50	20,53	20,53	20,42	20,48	20,50	20,42	20,49	20,48	20,48	20,49	20,50	20,53	20,53	20,54	20,45	20,50	20,55	20,50	20,43	20,44	20,49	20,51	20,48	20,40	20,43	20,39	20,42	20,47	20,44	20,43	20,46	20,48	20,53	20,56	20,43	20,43	20,45	20,43	20,44	20,46	20,51	20,49	20,49	20,56	20,45	20,37	20,39	20,36	20,38	20,45	20,41	20,43	20,40	20,44	20,43	20,40	20,39	20,41	20,48	20,54	20,46	20,44	20,43	20,45	20,43	20,36	20,40	20,40	20,38	20,33	20,34	20,39	20,41	20,39	20,35	20,35	20,41	20,38	20,32	20,25	20,42	20,43	20,33	20,35	20,36	20,46	20,36	20,33	20,39	20,43	20,42	20,32	20,29	20,30	20,32	20,44	20,43	20,42	20,35	20,39	20,45	20,45	20,44	20,41	20,48	20,48	20,40	20,41	20,47	20,40	20,35	20,36	20,39	20,38	20,38	20,33	20,39	20,37	20,37	20,44	20,39	20,38	20,33	20,28	20,41	20,32	20,24	20,30	20,41	20,42	20,40	20,38	20,40	20,38	20,31	20,26	20,35	20,29	20,33	20,36	20,32	20,22	20,30	20,39	20,39	20,33	20,32	20,35	20,31	20,33	20,39	20,38	20,26	20,32	20,29	20,31	20,34	20,38	20,32	20,28	20,25	20,24	20,30	20,31	20,41	20,41	20,26	20,22	20,37	20,30	20,40	20,39	20,34	20,33	20,36	20,31	20,28	20,28	20,30	20,41	20,33	20,34	20,25	20,27	20,31	20,31	20,40	20,31	20,33	20,34	20,41	20,40	20,30	20,30	20,25	20,21	20,27	20,35	20,41	20,29	20,23	20,30	20,27	20,20	20,30	20,30	20,31	20,37	20,34	20,27	20,25	20,26	20,28	20,21	20,26	20,17	20,28	20,25	20,10	20,20	20,36	20,35	20,42	20,27	20,19	20,19	20,20	20,17	
20,39	20,36	20,32	20,31	20,34	20,35	20,45	20,33	20,30	20,34	20,44	20,36	20,32	20,40	20,37	20,38	20,39	20,36	20,41	20,41	20,30	20,26	20,42	20,41	20,38	20,35	20,35	20,34	20,39	20,43	20,40	20,40	20,40	20,36	20,25	20,32	20,42	20,46	20,38	20,31	20,31	20,30	20,45	20,47	20,45	20,46	20,41	20,33	20,45	20,51	20,49	20,40	20,39	20,39	20,41	20,38	20,48	20,54	20,42	20,43	20,37	20,38	20,37	20,37	20,32	20,32	20,38	20,46	20,44	20,36	20,44	20,39	20,39	20,50	20,44	20,38	20,32	20,42	20,46	20,42	20,36	20,39	20,35	20,39	20,44	20,31	20,36	20,31	20,27	20,40	20,53	20,39	20,35	20,40	20,37	20,40	20,44	20,39	20,31	20,40	20,43	20,40	20,44	20,43	20,37	20,40	20,42	20,45	20,49	20,45	20,40	20,43	20,52	20,44	20,43	20,40	20,40	20,45	20,37	20,31	20,39	20,49	20,45	20,51	20,39	20,41	20,42	20,43	20,37	20,39	20,47	20,44	20,49	20,47	20,47	20,38	20,27	20,32	20,39	20,35	20,37	20,46	20,46	20,42	20,40	20,41	20,35	20,45	20,42	20,40	20,43	20,50	20,47	20,49	20,47	20,47	20,38	20,40	20,50	20,48	20,44	20,43	20,45	20,45	20,40	20,37	20,39	20,42	20,40	20,44	20,41	20,47	20,43	20,45	20,41	20,42	20,46	20,47	20,51	20,50	20,45	20,41	20,39	20,37	20,50	20,54	20,38	20,40	20,46	20,41	20,48	20,48	20,44	20,47	20,45	20,50	20,44	20,43	20,53	20,44	20,45	20,52	20,56	20,48	20,36	20,49	20,54	20,50	20,46	20,47	20,53	20,56	20,53	20,56	20,61	20,48	20,54	20,60	20,57	20,47	20,51	20,56	20,54	20,53	20,48	20,47	20,51	20,47	20,60	20,67	20,55	20,62	20,59	20,50	20,44	20,46	20,54	20,54	20,51	20,52	20,52	20,55	20,43	20,41	20,50	20,54	20,50	20,49	20,47	20,54	20,52	20,44	20,53	20,63	20,58	20,60	20,51	20,53	20,57	20,51	20,57	20,51	20,46	20,56	20,63	20,56	20,53	20,60	20,58	20,51	20,58	20,56	20,55	20,61	20,61	20,50	20,55	20,56	20,55	20,57	20,55	20,63	20,59	20,55	20,59	20,58	20,62	20,66	20,64	20,59	20,64	20,62	20,57	20,57	20,52	20,51	20,51	20,52	20,57	20,54	20,54	20,57	20,61	20,52	20,54	20,44	20,47	20,55	20,55	20,57	20,52	20,50	20,49	20,50	20,52	20,52	20,55	20,59	20,58	20,62	20,55	20,57	20,51	20,55	20,61	20,60	20,61	20,57	20,46	20,57	20,56	20,51	20,51	20,57	20,67	20,65	20,56	20,50	20,51	20,57	20,51	20,56	20,53	20,48	20,56	20,57	20,57	20,56	20,47	20,49	20,51	20,53	20,61	20,61	20,55	20,55	20,59	20,65	20,59	20,56	20,60	20,52	20,49	20,50	20,53	20,53	20,50	20,56	20,57	20,60	20,56	20,55	20,57	20,53	20,48	20,48	20,52	20,55	20,50	20,44	20,54	20,61	20,59	20,50	20,58	20,56	20,58	20,55	20,50	20,46	20,55	20,56	20,50	20,52	20,59	20,47	20,46	20,51	20,59	20,55	20,54	20,46	20,47	20,53	20,52	20,46	20,56	20,51	20,51	20,46	20,54	20,55	20,54	20,55	20,50	20,52	20,46	20,43	20,44	20,45	20,44	20,45	20,48	20,44	20,43	20,51	20,41	20,55	20,59	20,52	20,42	20,40	20,53	20,54	20,52	20,51	20,51	20,45	20,43	20,44	20,44	20,42	20,43	20,44	20,48	20,49	20,46	20,50	20,50	20,42	20,50	20,47	20,43	20,43	20,49	20,49	20,44	20,41	20,39	20,40	20,40	20,44	20,44	20,44	20,37	20,39	20,36	20,42	20,41	20,47	20,50	20,48	20,47	20,49	20,47	20,45	20,42	20,43	20,36	20,31	20,33	20,38	20,37	20,42	20,37	20,33	20,35	20,36	20,37	20,38	20,30	20,27	20,39	20,38	20,35	20,40	20,37	20,38	20,33	20,35	20,51	20,47	20,39	20,33	20,33	20,35	20,39	20,33	20,39	20,48	20,38	20,39	20,45	20,45	20,39	20,41	20,33	20,37	20,35	20,46	20,43	20,42	20,37	20,43	20,38	20,30	20,36	20,35	20,38	20,44	20,34	20,47	20,48	20,28	20,32	20,26	20,30	20,35	20,33	20,38	20,36	20,39	20,33	20,41	20,39	20,43	20,39	20,30	20,38	20,35	20,28	20,36	20,34	20,32	20,31	20,33	20,28	20,34	20,39	20,35	20,23	20,31	20,37	20,31	20,31	20,36	20,28	20,36	20,37	20,37	20,31	20,33	20,27	20,29	20,34	20,30	20,34	20,41	20,23	20,20	20,35	20,35	20,30	20,34	20,36	20,33	20,36	20,30	20,25	20,28	20,37	20,39	20,24	20,24	20,21	20,19	20,30	20,31	20,35	20,32	20,22	20,30	20,33	20,32	20,32	20,31	20,31	20,29	20,27	20,23	20,34	20,31	20,24	20,21	20,25	20,32	20,44	20,32	20,35	20,34	20,33	20,31	20,31	20,29	20,23	20,23	20,26	20,25	20,26	20,31	20,24	20,17	20,21	20,35	20,33	20,23	20,21	20,17	20,20	20,14	
20,35	20,31	20,25	20,25	20,25	20,26	20,36	20,43	20,35	20,39	20,41	20,31	20,25	20,32	20,31	20,37	20,38	20,34	20,41	20,40	20,36	20,30	20,39	20,35	20,36	20,35	20,36	20,38	20,38	20,35	20,36	20,35	20,30	20,29	20,31	20,39	20,42	20,35	20,45	20,30	20,41	20,34	20,40	20,38	20,38	20,48	20,36	20,36	20,38	20,46	20,47	20,40	20,38	20,41	20,47	20,42	20,45	20,58	20,52	20,44	20,35	20,40	20,36	20,31	20,28	20,24	20,34	20,42	20,48	20,34	20,39	20,44	20,39	20,45	20,48	20,36	20,34	20,36	20,40	20,41	20,35	20,36	20,34	20,34	20,42	20,35	20,38	20,40	20,38	20,47	20,55	20,35	20,34	20,32	20,40	20,42	20,44	20,48	20,43	20,34	20,49	20,49	20,43	20,49	20,46	20,42	20,40	20,42	20,52	20,49	20,42	20,46	20,52	20,42	20,39	20,41	20,38	20,47	20,47	20,45	20,38	20,45	20,42	20,43	20,40	20,42	20,44	20,37	20,43	20,39	20,44	20,43	20,43	20,38	20,36	20,37	20,40	20,38	20,41	20,46	20,40	20,47	20,44	20,48	20,51	20,40	20,32	20,42	20,44	20,39	20,40	20,40	20,45	20,49	20,52	20,41	20,35	20,39	20,51	20,55	20,42	20,42	20,46	20,48	20,42	20,37	20,41	20,40	20,36	20,41	20,47	20,45	20,46	20,44	20,44	20,40	20,40	20,44	20,41	20,44	20,50	20,45	20,41	20,36	20,44	20,52	20,41	20,45	20,45	20,45	20,49	20,46	20,42	20,54	20,47	20,47	20,36	20,40	20,54	20,51	20,48	20,55	20,52	20,47	20,44	20,42	20,52	20,53	20,44	20,51	20,56	20,57	20,57	20,52	20,58	20,52	20,45	20,47	20,44	20,50	20,53	20,56	20,55	20,46	20,47	20,52	20,58	20,52	20,53	20,60	20,57	20,54	20,58	20,50	20,44	20,50	20,57	20,49	20,58	20,64	20,59	20,57	20,56	20,54	20,54	20,47	20,50	20,49	20,48	20,54	20,56	20,47	20,54	20,54	20,58	20,62	20,58	20,57	20,62	20,60	20,59	20,54	20,51	20,61	20,58	20,50	20,55	20,60	20,58	20,53	20,56	20,57	20,53	20,60	20,66	20,53	20,51	20,57	20,58	20,59	20,58	20,65	20,59	20,55	20,59	20,57	20,67	20,71	20,56	20,58	20,61	20,63	20,57	20,52	20,50	20,56	20,61	20,58	20,53	20,56	20,52	20,57	20,63	20,62	20,54	20,56	20,51	20,62	20,64	20,53	20,49	20,54	20,58	20,55	20,52	20,51	20,57	20,65	20,60	20,58	20,49	20,55	20,53	20,52	20,62	20,66	20,65	20,58	20,50	20,55	20,58	20,56	20,50	20,58	20,63	20,60	20,58	20,58	20,52	20,50	20,54	20,55	20,52	20,55	20,54	20,60	20,60	20,55	20,51	20,46	20,58	20,61	20,57	20,62	20,62	20,56	20,58	20,64	20,57	20,50	20,56	20,53	20,48	20,54	20,60	20,57	20,55	20,60	20,58	20,62	20,62	20,60	20,59	20,52	20,49	20,44	20,49	20,46	20,50	20,47	20,55	20,63	20,60	20,50	20,55	20,56	20,45	20,50	20,51	20,56	20,59	20,56	20,47	20,52	20,54	20,56	20,60	20,53	20,56	20,51	20,52	20,50	20,49	20,49	20,46	20,49	20,51	20,46	20,46	20,43	20,52	20,58	20,55	20,57	20,56	20,50	20,43	20,49	20,49	20,43	20,41	20,41	20,43	20,42	20,46	20,50	20,42	20,43	20,53	20,50	20,50	20,48	20,50	20,48	20,47	20,51	20,52	20,49	20,53	20,47	20,47	20,45	20,45	20,49	20,52	20,43	20,39	20,54	20,54	20,41	20,47	20,49	20,43	20,41	20,44	20,43	20,38	20,44	20,42	20,44	20,39	20,37	20,42	20,39	20,31	20,38	20,35	20,37	20,33	20,36	20,52	20,48	20,45	20,47	20,50	20,36	20,37	20,42	20,38	20,32	20,35	20,38	20,37	20,30	20,36	20,27	20,38	20,41	20,43	20,34	20,27	20,33	20,42	20,35	20,32	20,38	20,35	20,32	20,23	20,32	20,47	20,45	20,36	20,31	20,36	20,37	20,49	20,43	20,41	20,42	20,45	20,48	20,45	20,46	20,38	20,38	20,33	20,39	20,40	20,37	20,46	20,40	20,33	20,42	20,39	20,28	20,32	20,36	20,42	20,35	20,32	20,40	20,47	20,40	20,36	20,37	20,29	20,30	20,36	20,26	20,33	20,33	20,37	20,40	20,42	20,40	20,33	20,27	20,36	20,39	20,33	20,33	20,36	20,44	20,33	20,33	20,33	20,32	20,40	20,30	20,21	20,30	20,35	20,38	20,33	20,39	20,34	20,37	20,49	20,40	20,36	20,29	20,32	20,33	20,38	20,33	20,30	20,32	20,29	20,24	20,29	20,36	20,29	20,36	20,38	20,28	20,30	20,33	20,27	20,27	20,37	20,39	20,28	20,31	20,29	20,25	20,32	20,34	20,34	20,28	20,30	20,25	20,34	20,28	20,28	20,34	20,28	20,33	20,30	20,31	20,25	20,26	20,33	20,22	20,22	20,33	20,39	20,33	20,18	20,30	20,30	20,27	20,27	20,30	20,27	20,30	20,33	20,36	20,23	20,24	20,20	20,14	20,13	20,30	20,40	20,25	20,29	20,30	20,28	20,35	
20,37	20,33	20,21	20,25	20,22	20,20	20,32	20,41	20,40	20,44	20,45	20,28	20,26	20,28	20,36	20,35	20,29	20,34	20,38	20,42	20,42	20,34	20,34	20,39	20,44	20,53	20,39	20,31	20,36	20,36	20,37	20,35	20,29	20,34	20,39	20,35	20,40	20,37	20,43	20,42	20,43	20,38	20,41	20,39	20,40	20,48	20,47	20,44	20,46	20,37	20,50	20,40	20,41	20,47	20,53	20,40	20,41	20,44	20,48	20,48	20,38	20,39	20,37	20,34	20,29	20,29	20,33	20,38	20,41	20,44	20,43	20,43	20,33	20,36	20,42	20,44	20,43	20,43	20,44	20,45	20,37	20,35	20,32	20,32	20,41	20,40	20,42	20,55	20,47	20,47	20,61	20,41	20,23	20,31	20,39	20,46	20,43	20,41	20,44	20,38	20,39	20,44	20,43	20,44	20,47	20,43	20,41	20,41	20,47	20,46	20,39	20,46	20,44	20,39	20,35	20,39	20,37	20,43	20,51	20,54	20,44	20,38	20,50	20,43	20,33	20,43	20,47	20,43	20,39	20,45	20,45	20,37	20,38	20,43	20,42	20,35	20,37	20,49	20,46	20,52	20,50	20,47	20,44	20,49	20,48	20,45	20,42	20,42	20,43	20,36	20,39	20,37	20,48	20,51	20,56	20,45	20,33	20,39	20,55	20,49	20,40	20,40	20,47	20,50	20,51	20,46	20,48	20,46	20,43	20,46	20,49	20,49	20,47	20,46	20,37	20,46	20,37	20,35	20,39	20,45	20,45	20,47	20,44	20,37	20,44	20,53	20,55	20,53	20,51	20,43	20,45	20,44	20,43	20,46	20,52	20,51	20,45	20,48	20,56	20,50	20,48	20,55	20,57	20,53	20,57	20,47	20,45	20,56	20,57	20,54	20,58	20,65	20,58	20,53	20,51	20,47	20,51	20,48	20,53	20,51	20,55	20,59	20,60	20,51	20,49	20,57	20,58	20,56	20,57	20,61	20,53	20,54	20,56	20,54	20,50	20,53	20,56	20,55	20,60	20,63	20,58	20,60	20,66	20,62	20,53	20,53	20,52	20,54	20,51	20,56	20,56	20,53	20,59	20,66	20,54	20,62	20,60	20,57	20,62	20,62	20,54	20,55	20,64	20,61	20,60	20,52	20,61	20,63	20,61	20,55	20,55	20,63	20,57	20,66	20,65	20,61	20,54	20,50	20,58	20,61	20,65	20,68	20,57	20,59	20,68	20,58	20,62	20,72	20,60	20,54	20,60	20,59	20,61	20,60	20,53	20,54	20,61	20,62	20,59	20,51	20,60	20,61	20,60	20,60	20,67	20,63	20,63	20,59	20,64	20,66	20,58	20,54	20,58	20,56	20,56	20,48	20,57	20,72	20,67	20,54	20,50	20,57	20,62	20,57	20,64	20,66	20,64	20,61	20,59	20,64	20,63	20,57	20,52	20,56	20,64	20,64	20,59	20,65	20,59	20,50	20,54	20,60	20,59	20,59	20,57	20,55	20,59	20,53	20,51	20,54	20,62	20,63	20,56	20,52	20,64	20,58	20,52	20,54	20,62	20,57	20,63	20,60	20,57	20,53	20,54	20,58	20,61	20,64	20,61	20,63	20,67	20,62	20,57	20,51	20,56	20,54	20,53	20,53	20,51	20,57	20,60	20,61	20,64	20,55	20,60	20,54	20,39	20,38	20,50	20,55	20,56	20,49	20,48	20,54	20,52	20,53	20,56	20,56	20,55	20,50	20,54	20,59	20,56	20,54	20,46	20,45	20,57	20,50	20,42	20,45	20,55	20,55	20,54	20,54	20,54	20,62	20,45	20,48	20,56	20,52	20,52	20,49	20,46	20,46	20,50	20,46	20,45	20,49	20,51	20,54	20,54	20,50	20,55	20,50	20,47	20,48	20,50	20,41	20,49	20,53	20,48	20,47	20,45	20,53	20,53	20,50	20,46	20,58	20,51	20,36	20,48	20,49	20,45	20,41	20,44	20,47	20,43	20,48	20,48	20,40	20,44	20,46	20,49	20,46	20,32	20,41	20,42	20,36	20,39	20,39	20,42	20,41	20,46	20,47	20,45	20,42	20,36	20,47	20,48	20,42	20,40	20,40	20,44	20,39	20,35	20,36	20,36	20,44	20,43	20,36	20,29	20,34	20,47	20,37	20,30	20,35	20,39	20,45	20,34	20,29	20,46	20,50	20,42	20,32	20,46	20,39	20,45	20,48	20,43	20,45	20,43	20,46	20,42	20,47	20,45	20,39	20,33	20,31	20,37	20,30	20,45	20,45	20,37	20,39	20,37	20,48	20,45	20,40	20,35	20,31	20,34	20,41	20,54	20,47	20,36	20,40	20,46	20,45	20,39	20,30	20,27	20,41	20,44	20,42	20,45	20,43	20,35	20,28	20,33	20,40	20,39	20,34	20,31	20,33	20,33	20,26	20,41	20,46	20,43	20,36	20,23	20,43	20,43	20,38	20,42	20,40	20,41	20,36	20,37	20,43	20,39	20,38	20,34	20,34	20,34	20,37	20,34	20,37	20,33	20,29	20,28	20,32	20,35	20,41	20,39	20,29	20,28	20,38	20,40	20,32	20,38	20,45	20,34	20,39	20,41	20,38	20,42	20,36	20,39	20,32	20,35	20,27	20,31	20,27	20,28	20,40	20,38	20,29	20,28	20,28	20,32	20,31	20,26	20,24	20,28	20,32	20,32	20,31	20,33	20,29	20,30	20,34	20,26	20,23	20,29	20,34	20,36	20,31	20,23	20,26	20,27	20,19	20,14	20,27	20,41	20,26	20,31	20,38	20,30	20,30	
20,39	20,36	20,27	20,30	20,34	20,30	20,39	20,41	20,45	20,37	20,45	20,33	20,35	20,27	20,23	20,32	20,30	20,37	20,43	20,34	20,27	20,32	20,42	20,41	20,42	20,40	20,40	20,36	20,33	20,36	20,44	20,37	20,40	20,30	20,37	20,29	20,30	20,43	20,36	20,38	20,43	20,29	20,34	20,41	20,43	20,48	20,53	20,47	20,40	20,38	20,41	20,41	20,44	20,49	20,42	20,37	20,39	20,40	20,48	20,42	20,31	20,32	20,36	20,37	20,24	20,35	20,37	20,43	20,41	20,31	20,36	20,42	20,34	20,38	20,32	20,38	20,52	20,52	20,43	20,45	20,41	20,40	20,33	20,34	20,36	20,41	20,40	20,56	20,51	20,47	20,53	20,44	20,38	20,36	20,44	20,46	20,36	20,39	20,41	20,32	20,35	20,41	20,44	20,40	20,40	20,43	20,43	20,38	20,44	20,45	20,45	20,49	20,49	20,47	20,44	20,47	20,44	20,40	20,47	20,42	20,49	20,47	20,49	20,43	20,38	20,45	20,45	20,46	20,50	20,44	20,50	20,39	20,36	20,41	20,47	20,41	20,37	20,41	20,45	20,47	20,46	20,48	20,47	20,44	20,48	20,51	20,49	20,42	20,40	20,44	20,43	20,48	20,52	20,48	20,51	20,52	20,38	20,36	20,49	20,49	20,44	20,38	20,38	20,48	20,49	20,49	20,42	20,47	20,47	20,47	20,47	20,44	20,39	20,42	20,44	20,52	20,43	20,39	20,47	20,49	20,44	20,40	20,44	20,39	20,45	20,51	20,51	20,47	20,42	20,41	20,40	20,42	20,44	20,47	20,46	20,48	20,52	20,58	20,55	20,50	20,43	20,49	20,52	20,51	20,53	20,53	20,53	20,61	20,58	20,55	20,61	20,54	20,53	20,47	20,44	20,42	20,53	20,57	20,53	20,56	20,50	20,63	20,64	20,57	20,56	20,52	20,52	20,61	20,64	20,61	20,54	20,59	20,55	20,59	20,55	20,53	20,55	20,48	20,51	20,55	20,57	20,58	20,55	20,51	20,60	20,59	20,57	20,59	20,56	20,56	20,54	20,52	20,56	20,59	20,57	20,64	20,66	20,63	20,56	20,51	20,50	20,50	20,61	20,63	20,62	20,60	20,59	20,58	20,62	20,58	20,51	20,63	20,56	20,56	20,59	20,56	20,52	20,52	20,60	20,63	20,62	20,62	20,55	20,60	20,72	20,62	20,57	20,66	20,65	20,53	20,50	20,65	20,59	20,60	20,61	20,61	20,59	20,52	20,61	20,59	20,59	20,67	20,69	20,57	20,62	20,65	20,62	20,62	20,67	20,62	20,53	20,59	20,60	20,61	20,60	20,59	20,54	20,65	20,66	20,61	20,51	20,54	20,58	20,60	20,67	20,62	20,54	20,54	20,61	20,67	20,67	20,56	20,53	20,56	20,65	20,70	20,68	20,64	20,61	20,54	20,60	20,70	20,69	20,63	20,57	20,58	20,60	20,51	20,55	20,61	20,59	20,55	20,57	20,52	20,54	20,59	20,59	20,59	20,59	20,60	20,55	20,50	20,50	20,55	20,57	20,64	20,68	20,60	20,58	20,63	20,60	20,55	20,61	20,65	20,64	20,59	20,54	20,54	20,54	20,50	20,59	20,49	20,60	20,55	20,52	20,53	20,39	20,43	20,47	20,49	20,55	20,48	20,55	20,61	20,54	20,60	20,59	20,59	20,57	20,55	20,57	20,56	20,61	20,53	20,51	20,50	20,58	20,52	20,44	20,46	20,56	20,52	20,50	20,48	20,51	20,56	20,54	20,50	20,53	20,46	20,46	20,49	20,42	20,41	20,51	20,46	20,39	20,45	20,50	20,55	20,49	20,37	20,54	20,50	20,46	20,47	20,39	20,44	20,49	20,51	20,46	20,47	20,44	20,46	20,48	20,47	20,47	20,55	20,50	20,42	20,40	20,45	20,39	20,44	20,43	20,45	20,39	20,44	20,50	20,42	20,46	20,47	20,46	20,45	20,40	20,40	20,39	20,46	20,45	20,44	20,45	20,47	20,46	20,43	20,41	20,37	20,43	20,52	20,48	20,39	20,38	20,38	20,41	20,46	20,37	20,42	20,37	20,37	20,43	20,43	20,42	20,37	20,51	20,44	20,32	20,33	20,37	20,50	20,43	20,37	20,43	20,46	20,42	20,39	20,38	20,44	20,44	20,43	20,43	20,43	20,45	20,40	20,41	20,44	20,41	20,40	20,38	20,26	20,27	20,34	20,47	20,48	20,47	20,41	20,28	20,39	20,43	20,39	20,35	20,29	20,41	20,48	20,55	20,50	20,34	20,33	20,41	20,44	20,33	20,32	20,36	20,41	20,42	20,44	20,45	20,38	20,33	20,31	20,32	20,32	20,39	20,36	20,31	20,28	20,30	20,33	20,33	20,41	20,43	20,35	20,30	20,41	20,42	20,35	20,38	20,48	20,35	20,31	20,35	20,38	20,34	20,41	20,37	20,32	20,38	20,37	20,32	20,44	20,29	20,30	20,37	20,35	20,39	20,41	20,29	20,22	20,33	20,42	20,39	20,33	20,33	20,43	20,39	20,34	20,39	20,41	20,38	20,33	20,32	20,35	20,33	20,26	20,33	20,35	20,30	20,32	20,38	20,33	20,25	20,33	20,36	20,30	20,26	20,17	20,27	20,27	20,29	20,41	20,47	20,42	20,22	20,27	20,27	20,22	20,25	20,27	20,23	20,31	20,26	20,30	20,29	20,21	20,21	20,27	20,35	20,37	20,37	20,42	20,25	20,24	
20,43	20,33	20,29	20,29	20,38	20,37	20,43	20,43	20,39	20,38	20,35	20,38	20,42	20,38	20,27	20,36	20,46	20,34	20,36	20,35	20,22	20,28	20,51	20,45	20,39	20,36	20,41	20,35	20,36	20,37	20,46	20,42	20,38	20,34	20,34	20,37	20,36	20,38	20,38	20,34	20,34	20,33	20,34	20,42	20,46	20,45	20,42	20,38	20,38	20,37	20,38	20,44	20,47	20,51	20,52	20,42	20,40	20,31	20,41	20,43	20,35	20,32	20,37	20,44	20,32	20,36	20,38	20,40	20,51	20,36	20,25	20,41	20,44	20,45	20,35	20,34	20,41	20,50	20,41	20,48	20,45	20,45	20,37	20,37	20,44	20,44	20,42	20,48	20,42	20,40	20,50	20,43	20,42	20,45	20,45	20,37	20,33	20,37	20,44	20,39	20,33	20,46	20,41	20,42	20,36	20,47	20,49	20,41	20,42	20,50	20,45	20,43	20,41	20,45	20,39	20,40	20,43	20,43	20,50	20,41	20,36	20,48	20,38	20,45	20,41	20,45	20,44	20,42	20,45	20,49	20,40	20,33	20,33	20,41	20,38	20,45	20,40	20,39	20,41	20,45	20,43	20,42	20,42	20,48	20,37	20,44	20,44	20,47	20,44	20,45	20,46	20,50	20,47	20,46	20,47	20,53	20,43	20,40	20,53	20,48	20,41	20,44	20,48	20,49	20,47	20,55	20,47	20,47	20,44	20,42	20,50	20,41	20,40	20,46	20,56	20,56	20,51	20,51	20,55	20,54	20,44	20,39	20,37	20,44	20,48	20,47	20,46	20,50	20,37	20,38	20,47	20,35	20,34	20,48	20,52	20,46	20,46	20,55	20,54	20,49	20,41	20,44	20,48	20,54	20,52	20,50	20,51	20,52	20,50	20,54	20,60	20,55	20,47	20,51	20,49	20,45	20,47	20,55	20,58	20,54	20,54	20,60	20,61	20,54	20,51	20,47	20,45	20,49	20,58	20,64	20,57	20,56	20,59	20,60	20,54	20,48	20,53	20,54	20,56	20,55	20,60	20,59	20,64	20,59	20,54	20,53	20,51	20,52	20,53	20,58	20,55	20,53	20,61	20,56	20,56	20,66	20,61	20,60	20,57	20,51	20,47	20,53	20,54	20,64	20,62	20,57	20,60	20,56	20,60	20,57	20,59	20,75	20,65	20,54	20,54	20,57	20,58	20,52	20,57	20,59	20,57	20,49	20,54	20,56	20,59	20,58	20,59	20,67	20,68	20,63	20,56	20,58	20,56	20,53	20,56	20,57	20,65	20,56	20,54	20,58	20,56	20,61	20,68	20,64	20,60	20,61	20,55	20,56	20,59	20,62	20,50	20,56	20,64	20,62	20,61	20,64	20,56	20,58	20,69	20,62	20,58	20,58	20,58	20,58	20,59	20,68	20,63	20,57	20,54	20,62	20,65	20,57	20,54	20,53	20,58	20,60	20,65	20,62	20,59	20,60	20,68	20,74	20,64	20,54	20,55	20,62	20,56	20,51	20,56	20,59	20,61	20,56	20,55	20,56	20,51	20,57	20,62	20,66	20,64	20,56	20,55	20,53	20,52	20,61	20,59	20,60	20,63	20,61	20,56	20,65	20,63	20,62	20,67	20,62	20,61	20,54	20,53	20,54	20,59	20,47	20,51	20,53	20,53	20,58	20,59	20,54	20,50	20,50	20,54	20,52	20,53	20,52	20,60	20,57	20,54	20,60	20,65	20,56	20,57	20,54	20,58	20,54	20,59	20,53	20,53	20,50	20,54	20,53	20,55	20,49	20,51	20,51	20,48	20,55	20,57	20,56	20,53	20,53	20,48	20,47	20,49	20,46	20,47	20,47	20,47	20,47	20,48	20,41	20,52	20,54	20,50	20,43	20,44	20,45	20,45	20,42	20,45	20,46	20,55	20,51	20,48	20,44	20,38	20,47	20,46	20,42	20,49	20,52	20,41	20,46	20,46	20,43	20,44	20,44	20,47	20,45	20,42	20,40	20,51	20,45	20,51	20,41	20,37	20,49	20,48	20,52	20,43	20,47	20,42	20,40	20,40	20,42	20,47	20,45	20,42	20,35	20,35	20,43	20,46	20,40	20,38	20,38	20,37	20,37	20,43	20,36	20,39	20,37	20,39	20,38	20,41	20,39	20,47	20,45	20,36	20,28	20,34	20,41	20,39	20,34	20,38	20,33	20,33	20,30	20,39	20,44	20,42	20,38	20,39	20,33	20,32	20,42	20,37	20,38	20,32	20,36	20,42	20,41	20,27	20,33	20,39	20,31	20,42	20,37	20,34	20,37	20,27	20,30	20,40	20,43	20,45	20,43	20,45	20,40	20,39	20,31	20,38	20,40	20,32	20,28	20,36	20,38	20,37	20,40	20,41	20,37	20,35	20,32	20,35	20,35	20,42	20,47	20,35	20,40	20,32	20,33	20,42	20,41	20,42	20,35	20,31	20,43	20,48	20,38	20,30	20,32	20,39	20,36	20,31	20,33	20,31	20,34	20,35	20,28	20,38	20,39	20,37	20,36	20,29	20,24	20,43	20,48	20,38	20,37	20,35	20,32	20,33	20,33	20,36	20,30	20,31	20,36	20,32	20,37	20,36	20,39	20,37	20,31	20,21	20,28	20,38	20,32	20,37	20,40	20,35	20,30	20,28	20,29	20,22	20,37	20,35	20,18	20,18	20,19	20,24	20,41	20,39	20,39	20,38	20,35	20,23	20,23	20,32	20,30	20,26	20,26	20,27	20,29	20,27	20,34	20,35	20,13	20,17	20,24	20,32	20,30	20,31	20,34	20,19	20,20	
20,41	20,34	20,32	20,40	20,40	20,43	20,45	20,49	20,43	20,43	20,48	20,38	20,38	20,42	20,41	20,37	20,39	20,33	20,29	20,40	20,37	20,41	20,47	20,44	20,41	20,45	20,40	20,37	20,38	20,48	20,44	20,36	20,33	20,32	20,34	20,43	20,41	20,32	20,38	20,27	20,22	20,28	20,42	20,36	20,41	20,47	20,43	20,42	20,45	20,34	20,28	20,41	20,47	20,47	20,45	20,39	20,43	20,35	20,38	20,43	20,38	20,31	20,37	20,32	20,31	20,40	20,35	20,38	20,48	20,44	20,38	20,44	20,47	20,43	20,43	20,46	20,36	20,48	20,47	20,47	20,50	20,37	20,36	20,38	20,41	20,46	20,40	20,36	20,35	20,48	20,54	20,33	20,35	20,39	20,45	20,38	20,34	20,40	20,45	20,41	20,44	20,43	20,42	20,40	20,39	20,40	20,45	20,42	20,44	20,48	20,42	20,39	20,40	20,40	20,38	20,39	20,38	20,44	20,50	20,40	20,34	20,50	20,49	20,47	20,47	20,41	20,40	20,33	20,46	20,52	20,42	20,30	20,40	20,43	20,43	20,45	20,39	20,30	20,39	20,48	20,44	20,36	20,42	20,55	20,48	20,34	20,39	20,45	20,46	20,44	20,42	20,48	20,53	20,50	20,50	20,54	20,45	20,37	20,50	20,44	20,38	20,42	20,50	20,47	20,45	20,48	20,39	20,37	20,39	20,40	20,47	20,48	20,53	20,48	20,47	20,48	20,37	20,43	20,53	20,47	20,47	20,41	20,39	20,43	20,47	20,44	20,37	20,45	20,44	20,40	20,40	20,39	20,32	20,42	20,53	20,49	20,39	20,47	20,49	20,45	20,44	20,51	20,61	20,60	20,52	20,47	20,47	20,45	20,46	20,54	20,59	20,54	20,57	20,55	20,52	20,45	20,49	20,53	20,57	20,56	20,56	20,55	20,59	20,56	20,48	20,50	20,51	20,44	20,51	20,67	20,62	20,62	20,55	20,51	20,53	20,49	20,59	20,60	20,53	20,49	20,55	20,55	20,60	20,57	20,52	20,55	20,52	20,51	20,42	20,51	20,55	20,51	20,60	20,59	20,58	20,62	20,55	20,56	20,58	20,47	20,52	20,58	20,51	20,55	20,61	20,55	20,59	20,54	20,53	20,53	20,56	20,64	20,56	20,54	20,57	20,59	20,60	20,59	20,62	20,59	20,56	20,60	20,58	20,56	20,59	20,58	20,65	20,70	20,67	20,69	20,64	20,61	20,57	20,51	20,51	20,51	20,64	20,62	20,57	20,68	20,62	20,64	20,63	20,61	20,55	20,53	20,58	20,56	20,54	20,62	20,56	20,54	20,63	20,59	20,59	20,61	20,57	20,66	20,68	20,61	20,67	20,71	20,58	20,50	20,52	20,63	20,67	20,66	20,54	20,61	20,60	20,60	20,59	20,57	20,54	20,50	20,58	20,58	20,61	20,65	20,65	20,75	20,62	20,57	20,59	20,66	20,55	20,44	20,51	20,54	20,60	20,58	20,57	20,53	20,51	20,57	20,58	20,56	20,59	20,59	20,61	20,60	20,54	20,62	20,62	20,52	20,49	20,54	20,53	20,61	20,66	20,57	20,57	20,53	20,56	20,57	20,52	20,51	20,59	20,56	20,55	20,60	20,61	20,55	20,62	20,61	20,49	20,52	20,60	20,57	20,55	20,58	20,54	20,47	20,53	20,59	20,63	20,60	20,62	20,57	20,61	20,64	20,59	20,55	20,57	20,48	20,49	20,46	20,53	20,48	20,52	20,57	20,57	20,55	20,51	20,53	20,53	20,49	20,53	20,51	20,51	20,45	20,42	20,56	20,48	20,46	20,48	20,51	20,49	20,46	20,46	20,45	20,48	20,42	20,46	20,39	20,45	20,46	20,51	20,46	20,49	20,46	20,40	20,41	20,44	20,42	20,46	20,45	20,39	20,41	20,44	20,43	20,50	20,44	20,42	20,48	20,42	20,49	20,46	20,46	20,45	20,41	20,41	20,47	20,46	20,47	20,46	20,37	20,36	20,38	20,45	20,39	20,41	20,37	20,45	20,45	20,37	20,36	20,39	20,37	20,34	20,40	20,41	20,37	20,43	20,35	20,37	20,33	20,31	20,33	20,36	20,33	20,32	20,33	20,28	20,31	20,31	20,36	20,35	20,35	20,42	20,34	20,32	20,31	20,33	20,35	20,31	20,40	20,40	20,40	20,34	20,49	20,41	20,30	20,36	20,36	20,47	20,49	20,34	20,41	20,46	20,40	20,45	20,34	20,29	20,40	20,40	20,35	20,40	20,37	20,44	20,40	20,40	20,40	20,26	20,25	20,36	20,37	20,35	20,29	20,26	20,30	20,35	20,39	20,36	20,35	20,35	20,32	20,34	20,37	20,40	20,43	20,36	20,34	20,37	20,33	20,39	20,41	20,37	20,34	20,29	20,30	20,44	20,36	20,27	20,25	20,33	20,38	20,30	20,34	20,33	20,29	20,30	20,34	20,34	20,30	20,39	20,49	20,36	20,29	20,39	20,45	20,38	20,37	20,32	20,34	20,38	20,28	20,35	20,27	20,32	20,29	20,29	20,34	20,30	20,33	20,35	20,29	20,30	20,23	20,32	20,36	20,35	20,37	20,37	20,25	20,21	20,26	20,31	20,29	20,30	20,27	20,30	20,21	20,34	20,35	20,31	20,28	20,26	20,26	20,30	20,34	20,34	20,32	20,20	20,16	20,24	20,28	20,18	20,23	20,29	20,22	20,20	20,35	20,27	20,26	20,29	20,25	20,20	20,23	
20,30	20,27	20,28	20,39	20,32	20,31	20,39	20,41	20,38	20,45	20,47	20,33	20,33	20,36	20,43	20,35	20,32	20,31	20,32	20,36	20,32	20,37	20,49	20,48	20,41	20,43	20,45	20,43	20,46	20,44	20,42	20,33	20,24	20,32	20,29	20,33	20,38	20,34	20,37	20,33	20,32	20,33	20,35	20,38	20,40	20,43	20,47	20,45	20,44	20,39	20,36	20,32	20,37	20,44	20,42	20,35	20,39	20,37	20,41	20,44	20,33	20,33	20,36	20,30	20,27	20,35	20,33	20,34	20,47	20,36	20,39	20,43	20,38	20,39	20,44	20,36	20,29	20,32	20,42	20,47	20,47	20,40	20,33	20,33	20,42	20,41	20,43	20,32	20,27	20,48	20,56	20,42	20,38	20,43	20,44	20,44	20,27	20,36	20,41	20,37	20,44	20,43	20,43	20,47	20,41	20,48	20,37	20,36	20,48	20,45	20,40	20,41	20,43	20,43	20,42	20,41	20,37	20,41	20,44	20,45	20,41	20,50	20,48	20,42	20,37	20,37	20,40	20,38	20,47	20,51	20,44	20,41	20,41	20,53	20,47	20,43	20,46	20,39	20,38	20,49	20,44	20,42	20,39	20,46	20,52	20,41	20,38	20,44	20,50	20,44	20,41	20,37	20,43	20,53	20,58	20,55	20,44	20,41	20,43	20,40	20,41	20,43	20,53	20,43	20,49	20,46	20,40	20,36	20,37	20,45	20,44	20,47	20,51	20,45	20,41	20,44	20,31	20,38	20,42	20,40	20,39	20,47	20,43	20,41	20,48	20,50	20,51	20,50	20,51	20,49	20,39	20,41	20,41	20,40	20,47	20,43	20,42	20,44	20,50	20,47	20,47	20,54	20,63	20,51	20,50	20,45	20,47	20,50	20,50	20,56	20,56	20,51	20,45	20,52	20,53	20,47	20,52	20,52	20,56	20,45	20,45	20,61	20,55	20,55	20,57	20,58	20,57	20,54	20,53	20,60	20,61	20,61	20,61	20,49	20,55	20,56	20,60	20,58	20,53	20,51	20,59	20,50	20,52	20,49	20,51	20,61	20,62	20,56	20,55	20,51	20,55	20,49	20,57	20,60	20,53	20,55	20,61	20,62	20,57	20,45	20,51	20,60	20,54	20,55	20,62	20,55	20,56	20,57	20,59	20,55	20,53	20,55	20,49	20,52	20,51	20,53	20,60	20,57	20,69	20,66	20,60	20,67	20,63	20,58	20,62	20,66	20,68	20,67	20,68	20,59	20,58	20,64	20,60	20,52	20,53	20,55	20,62	20,67	20,62	20,66	20,62	20,55	20,59	20,55	20,55	20,54	20,61	20,61	20,55	20,60	20,59	20,58	20,61	20,62	20,48	20,51	20,57	20,68	20,67	20,66	20,70	20,68	20,57	20,50	20,58	20,59	20,58	20,55	20,54	20,58	20,55	20,53	20,56	20,57	20,50	20,54	20,61	20,65	20,64	20,67	20,60	20,59	20,58	20,61	20,61	20,64	20,66	20,51	20,44	20,55	20,54	20,56	20,55	20,57	20,54	20,50	20,57	20,53	20,59	20,64	20,62	20,60	20,55	20,53	20,64	20,61	20,57	20,60	20,60	20,57	20,58	20,57	20,55	20,60	20,61	20,65	20,58	20,58	20,59	20,55	20,54	20,68	20,66	20,58	20,59	20,64	20,53	20,53	20,57	20,56	20,55	20,57	20,52	20,51	20,58	20,56	20,54	20,56	20,60	20,53	20,56	20,66	20,64	20,54	20,53	20,46	20,46	20,41	20,44	20,38	20,48	20,51	20,47	20,47	20,51	20,55	20,53	20,46	20,52	20,52	20,46	20,43	20,49	20,43	20,50	20,48	20,44	20,52	20,51	20,47	20,46	20,45	20,48	20,53	20,52	20,44	20,42	20,48	20,44	20,42	20,47	20,48	20,47	20,39	20,41	20,42	20,47	20,50	20,42	20,40	20,45	20,42	20,49	20,39	20,40	20,48	20,50	20,41	20,40	20,40	20,48	20,49	20,46	20,44	20,40	20,44	20,42	20,40	20,39	20,38	20,41	20,39	20,39	20,37	20,40	20,44	20,46	20,43	20,43	20,40	20,34	20,37	20,42	20,37	20,40	20,33	20,32	20,32	20,27	20,36	20,38	20,31	20,30	20,30	20,37	20,39	20,40	20,36	20,34	20,32	20,42	20,39	20,40	20,29	20,34	20,42	20,36	20,41	20,41	20,38	20,34	20,44	20,43	20,35	20,44	20,45	20,35	20,38	20,36	20,41	20,46	20,43	20,45	20,39	20,40	20,34	20,43	20,40	20,43	20,33	20,33	20,37	20,44	20,43	20,25	20,25	20,32	20,33	20,30	20,34	20,29	20,29	20,39	20,41	20,34	20,36	20,33	20,33	20,39	20,31	20,43	20,40	20,29	20,32	20,30	20,35	20,32	20,34	20,32	20,28	20,32	20,30	20,35	20,33	20,26	20,29	20,43	20,41	20,34	20,43	20,34	20,22	20,31	20,33	20,40	20,38	20,37	20,44	20,37	20,28	20,39	20,36	20,26	20,29	20,35	20,32	20,29	20,29	20,27	20,24	20,26	20,35	20,27	20,34	20,35	20,27	20,37	20,38	20,36	20,34	20,27	20,36	20,29	20,29	20,40	20,31	20,23	20,27	20,33	20,29	20,25	20,23	20,24	20,25	20,35	20,27	20,22	20,23	20,23	20,25	20,21	20,31	20,40	20,34	20,21	20,14	20,28	20,34	20,21	20,26	20,22	20,21	20,29	20,29	20,26	20,28	20,47	20,36	20,26	20,26	
20,29	20,18	20,22	20,29	20,23	20,20	20,27	20,32	20,33	20,35	20,38	20,28	20,24	20,32	20,35	20,35	20,39	20,41	20,40	20,30	20,32	20,41	20,42	20,48	20,45	20,33	20,35	20,34	20,32	20,32	20,42	20,40	20,23	20,26	20,30	20,32	20,34	20,40	20,36	20,38	20,41	20,35	20,29	20,27	20,37	20,44	20,36	20,33	20,33	20,33	20,39	20,32	20,25	20,44	20,44	20,37	20,36	20,38	20,40	20,41	20,26	20,28	20,31	20,43	20,40	20,34	20,34	20,42	20,51	20,44	20,42	20,37	20,34	20,37	20,34	20,39	20,32	20,36	20,41	20,38	20,41	20,35	20,33	20,30	20,40	20,35	20,40	20,43	20,35	20,50	20,51	20,38	20,36	20,37	20,37	20,40	20,35	20,42	20,34	20,29	20,40	20,36	20,31	20,47	20,42	20,41	20,48	20,47	20,44	20,44	20,45	20,51	20,44	20,44	20,48	20,43	20,30	20,39	20,45	20,39	20,39	20,43	20,47	20,39	20,38	20,38	20,35	20,33	20,37	20,44	20,35	20,45	20,45	20,48	20,43	20,40	20,42	20,49	20,42	20,46	20,38	20,39	20,38	20,41	20,46	20,45	20,36	20,50	20,53	20,46	20,47	20,46	20,48	20,50	20,50	20,46	20,39	20,45	20,47	20,44	20,42	20,45	20,50	20,42	20,45	20,41	20,49	20,48	20,38	20,50	20,49	20,43	20,48	20,44	20,49	20,44	20,41	20,37	20,42	20,41	20,41	20,49	20,48	20,39	20,47	20,52	20,56	20,52	20,57	20,53	20,44	20,49	20,46	20,39	20,44	20,50	20,51	20,50	20,47	20,50	20,48	20,46	20,50	20,49	20,41	20,49	20,52	20,49	20,49	20,53	20,61	20,59	20,53	20,49	20,50	20,46	20,52	20,52	20,58	20,53	20,45	20,53	20,56	20,52	20,59	20,56	20,56	20,61	20,65	20,65	20,57	20,55	20,57	20,53	20,49	20,58	20,62	20,57	20,57	20,55	20,60	20,57	20,57	20,54	20,52	20,48	20,58	20,57	20,57	20,56	20,59	20,56	20,52	20,53	20,55	20,57	20,60	20,66	20,54	20,46	20,56	20,56	20,49	20,62	20,64	20,59	20,53	20,56	20,65	20,60	20,56	20,59	20,48	20,47	20,55	20,51	20,50	20,59	20,71	20,65	20,53	20,59	20,56	20,55	20,60	20,63	20,69	20,58	20,60	20,62	20,68	20,74	20,70	20,59	20,58	20,51	20,63	20,66	20,65	20,67	20,58	20,58	20,56	20,49	20,54	20,61	20,61	20,57	20,61	20,64	20,65	20,63	20,62	20,64	20,65	20,57	20,60	20,64	20,65	20,65	20,72	20,65	20,58	20,55	20,59	20,63	20,57	20,52	20,48	20,53	20,54	20,57	20,57	20,59	20,60	20,56	20,63	20,68	20,63	20,66	20,61	20,59	20,59	20,61	20,67	20,65	20,60	20,60	20,50	20,56	20,58	20,58	20,56	20,46	20,52	20,52	20,53	20,56	20,63	20,64	20,61	20,59	20,55	20,55	20,58	20,54	20,56	20,64	20,58	20,61	20,60	20,54	20,58	20,53	20,60	20,54	20,50	20,56	20,57	20,56	20,54	20,58	20,63	20,56	20,66	20,59	20,47	20,56	20,63	20,55	20,54	20,48	20,49	20,54	20,61	20,51	20,52	20,62	20,54	20,50	20,54	20,53	20,56	20,60	20,51	20,54	20,53	20,43	20,44	20,46	20,54	20,58	20,49	20,50	20,58	20,56	20,55	20,57	20,50	20,42	20,45	20,44	20,47	20,50	20,49	20,48	20,42	20,49	20,51	20,53	20,51	20,45	20,49	20,62	20,57	20,49	20,50	20,49	20,47	20,41	20,45	20,47	20,47	20,41	20,47	20,44	20,38	20,51	20,52	20,43	20,46	20,51	20,48	20,41	20,39	20,43	20,47	20,45	20,43	20,32	20,41	20,44	20,50	20,43	20,39	20,49	20,39	20,42	20,49	20,43	20,38	20,37	20,41	20,46	20,39	20,37	20,46	20,42	20,35	20,38	20,32	20,41	20,39	20,35	20,34	20,33	20,33	20,29	20,39	20,43	20,39	20,29	20,34	20,33	20,40	20,45	20,35	20,39	20,39	20,36	20,39	20,31	20,36	20,37	20,37	20,44	20,41	20,37	20,41	20,45	20,35	20,38	20,40	20,42	20,42	20,45	20,47	20,41	20,31	20,34	20,41	20,40	20,41	20,32	20,42	20,41	20,45	20,39	20,44	20,37	20,33	20,32	20,34	20,33	20,26	20,33	20,41	20,36	20,30	20,34	20,31	20,39	20,36	20,39	20,43	20,39	20,35	20,24	20,32	20,29	20,47	20,48	20,29	20,33	20,33	20,32	20,37	20,29	20,34	20,32	20,24	20,29	20,34	20,38	20,32	20,30	20,42	20,39	20,22	20,34	20,29	20,24	20,26	20,38	20,36	20,36	20,38	20,37	20,34	20,27	20,42	20,33	20,32	20,38	20,39	20,32	20,26	20,26	20,29	20,25	20,22	20,29	20,33	20,38	20,45	20,34	20,31	20,30	20,38	20,45	20,36	20,31	20,32	20,29	20,32	20,26	20,18	20,27	20,28	20,34	20,28	20,35	20,22	20,25	20,37	20,29	20,19	20,29	20,33	20,32	20,31	20,28	20,38	20,36	20,19	20,22	20,29	20,31	20,30	20,26	20,16	20,17	20,22	20,28	20,24	20,32	20,39	20,34	20,30	20,32	
20,25	20,29	20,20	20,27	20,27	20,28	20,31	20,27	20,41	20,35	20,33	20,34	20,32	20,36	20,35	20,44	20,42	20,38	20,44	20,44	20,32	20,44	20,46	20,38	20,46	20,31	20,32	20,38	20,28	20,30	20,40	20,37	20,36	20,29	20,26	20,37	20,35	20,33	20,34	20,30	20,30	20,33	20,33	20,34	20,37	20,40	20,36	20,28	20,40	20,32	20,31	20,34	20,29	20,36	20,39	20,34	20,28	20,31	20,38	20,39	20,31	20,33	20,45	20,38	20,35	20,38	20,38	20,44	20,42	20,41	20,37	20,36	20,38	20,37	20,28	20,38	20,39	20,33	20,38	20,35	20,37	20,38	20,34	20,23	20,39	20,45	20,35	20,42	20,35	20,54	20,52	20,36	20,30	20,37	20,36	20,43	20,39	20,42	20,46	20,33	20,41	20,40	20,23	20,41	20,45	20,38	20,44	20,44	20,35	20,38	20,43	20,48	20,48	20,45	20,57	20,47	20,26	20,31	20,45	20,45	20,37	20,36	20,38	20,38	20,43	20,43	20,44	20,36	20,34	20,41	20,38	20,36	20,43	20,47	20,45	20,42	20,38	20,43	20,40	20,46	20,41	20,36	20,40	20,42	20,43	20,41	20,42	20,45	20,51	20,42	20,41	20,51	20,50	20,44	20,45	20,41	20,34	20,41	20,42	20,41	20,36	20,45	20,49	20,43	20,46	20,46	20,51	20,53	20,39	20,42	20,49	20,44	20,46	20,42	20,46	20,51	20,40	20,42	20,41	20,44	20,45	20,53	20,44	20,42	20,44	20,53	20,46	20,45	20,48	20,56	20,49	20,57	20,48	20,37	20,38	20,46	20,48	20,49	20,49	20,45	20,46	20,47	20,47	20,48	20,42	20,48	20,57	20,49	20,47	20,53	20,56	20,55	20,55	20,55	20,47	20,54	20,61	20,63	20,55	20,58	20,58	20,52	20,50	20,53	20,52	20,52	20,54	20,55	20,62	20,61	20,52	20,48	20,51	20,57	20,54	20,57	20,60	20,50	20,51	20,59	20,56	20,54	20,59	20,52	20,53	20,52	20,53	20,53	20,53	20,58	20,61	20,60	20,62	20,53	20,56	20,57	20,64	20,61	20,53	20,51	20,56	20,66	20,59	20,58	20,65	20,63	20,56	20,51	20,58	20,61	20,59	20,66	20,51	20,56	20,68	20,64	20,54	20,52	20,66	20,67	20,59	20,60	20,52	20,58	20,60	20,54	20,65	20,67	20,63	20,62	20,68	20,65	20,64	20,60	20,63	20,65	20,62	20,73	20,66	20,70	20,63	20,66	20,65	20,61	20,62	20,61	20,61	20,62	20,60	20,68	20,64	20,56	20,60	20,54	20,62	20,62	20,57	20,63	20,67	20,63	20,64	20,69	20,70	20,62	20,61	20,65	20,62	20,51	20,54	20,55	20,58	20,67	20,59	20,58	20,62	20,66	20,58	20,58	20,61	20,66	20,62	20,63	20,63	20,65	20,72	20,59	20,59	20,62	20,58	20,57	20,55	20,61	20,62	20,47	20,55	20,58	20,53	20,59	20,64	20,55	20,53	20,54	20,54	20,55	20,60	20,56	20,54	20,60	20,56	20,63	20,64	20,46	20,49	20,52	20,54	20,54	20,50	20,53	20,57	20,52	20,52	20,60	20,54	20,55	20,63	20,56	20,53	20,51	20,61	20,51	20,54	20,53	20,51	20,53	20,58	20,50	20,53	20,62	20,59	20,55	20,58	20,50	20,51	20,58	20,59	20,53	20,55	20,44	20,52	20,50	20,55	20,62	20,60	20,53	20,57	20,65	20,54	20,49	20,49	20,40	20,43	20,48	20,45	20,51	20,46	20,47	20,51	20,54	20,46	20,50	20,47	20,46	20,54	20,54	20,57	20,41	20,46	20,43	20,43	20,46	20,49	20,49	20,50	20,50	20,47	20,44	20,31	20,45	20,44	20,44	20,47	20,47	20,39	20,43	20,43	20,43	20,47	20,40	20,52	20,37	20,37	20,36	20,40	20,43	20,40	20,43	20,46	20,42	20,46	20,42	20,46	20,48	20,42	20,42	20,37	20,42	20,43	20,38	20,35	20,37	20,33	20,34	20,31	20,30	20,39	20,31	20,32	20,30	20,40	20,46	20,34	20,26	20,29	20,36	20,42	20,40	20,32	20,29	20,40	20,42	20,37	20,30	20,30	20,43	20,36	20,31	20,36	20,33	20,37	20,46	20,43	20,37	20,41	20,36	20,38	20,39	20,45	20,41	20,39	20,36	20,38	20,36	20,39	20,40	20,34	20,41	20,34	20,35	20,37	20,35	20,34	20,28	20,30	20,35	20,31	20,26	20,47	20,42	20,29	20,32	20,36	20,47	20,43	20,37	20,46	20,45	20,40	20,31	20,26	20,34	20,41	20,39	20,32	20,37	20,36	20,32	20,34	20,35	20,33	20,27	20,23	20,32	20,30	20,40	20,37	20,33	20,39	20,34	20,31	20,29	20,33	20,33	20,29	20,25	20,29	20,24	20,36	20,42	20,39	20,37	20,42	20,34	20,29	20,41	20,41	20,31	20,28	20,25	20,27	20,37	20,31	20,31	20,32	20,39	20,44	20,45	20,29	20,26	20,28	20,35	20,41	20,38	20,42	20,36	20,22	20,24	20,22	20,25	20,31	20,30	20,24	20,34	20,33	20,34	20,32	20,34	20,22	20,33	20,36	20,41	20,39	20,27	20,31	20,30	20,20	20,25	20,27	20,26	20,32	20,25	20,13	20,13	20,21	20,31	20,38	20,45	20,34	20,28	20,35	20,36	
20,42	20,34	20,24	20,25	20,30	20,36	20,40	20,31	20,36	20,45	20,33	20,28	20,40	20,38	20,36	20,37	20,37	20,43	20,38	20,43	20,27	20,28	20,35	20,36	20,38	20,35	20,38	20,44	20,33	20,28	20,37	20,33	20,35	20,32	20,33	20,38	20,40	20,41	20,44	20,34	20,26	20,29	20,33	20,31	20,37	20,43	20,42	20,43	20,41	20,42	20,31	20,33	20,29	20,29	20,37	20,40	20,29	20,27	20,33	20,38	20,35	20,35	20,35	20,38	20,35	20,34	20,40	20,35	20,33	20,24	20,31	20,37	20,36	20,39	20,36	20,29	20,41	20,35	20,34	20,32	20,31	20,31	20,38	20,33	20,36	20,43	20,41	20,37	20,41	20,47	20,50	20,30	20,28	20,39	20,41	20,36	20,41	20,34	20,48	20,42	20,35	20,37	20,37	20,40	20,49	20,39	20,39	20,36	20,31	20,37	20,37	20,47	20,41	20,37	20,48	20,46	20,36	20,31	20,43	20,48	20,43	20,33	20,35	20,41	20,44	20,44	20,32	20,48	20,43	20,43	20,41	20,41	20,44	20,47	20,39	20,41	20,38	20,40	20,41	20,41	20,34	20,29	20,36	20,40	20,44	20,46	20,42	20,46	20,49	20,50	20,41	20,41	20,44	20,49	20,51	20,50	20,33	20,36	20,43	20,45	20,41	20,46	20,50	20,52	20,48	20,48	20,50	20,53	20,46	20,40	20,47	20,42	20,46	20,45	20,39	20,48	20,42	20,39	20,42	20,49	20,46	20,45	20,48	20,47	20,43	20,44	20,40	20,43	20,49	20,46	20,45	20,53	20,51	20,48	20,48	20,48	20,48	20,51	20,56	20,51	20,47	20,47	20,53	20,47	20,43	20,47	20,52	20,47	20,39	20,51	20,54	20,52	20,55	20,58	20,53	20,50	20,59	20,54	20,51	20,51	20,52	20,50	20,58	20,59	20,51	20,51	20,55	20,55	20,59	20,56	20,52	20,55	20,54	20,52	20,52	20,64	20,62	20,53	20,57	20,54	20,60	20,53	20,58	20,56	20,54	20,59	20,54	20,60	20,54	20,52	20,55	20,53	20,62	20,59	20,53	20,56	20,59	20,58	20,52	20,57	20,55	20,62	20,71	20,61	20,53	20,60	20,57	20,50	20,62	20,66	20,59	20,62	20,59	20,60	20,73	20,68	20,54	20,49	20,55	20,60	20,58	20,63	20,55	20,62	20,62	20,59	20,66	20,69	20,70	20,65	20,61	20,55	20,55	20,61	20,55	20,72	20,68	20,66	20,64	20,65	20,57	20,53	20,60	20,60	20,61	20,66	20,65	20,65	20,67	20,69	20,64	20,61	20,64	20,55	20,53	20,54	20,62	20,63	20,64	20,59	20,54	20,62	20,66	20,63	20,57	20,63	20,62	20,51	20,52	20,58	20,67	20,59	20,57	20,55	20,64	20,69	20,68	20,62	20,60	20,63	20,60	20,63	20,60	20,64	20,68	20,61	20,56	20,64	20,57	20,58	20,61	20,62	20,65	20,54	20,63	20,65	20,63	20,61	20,58	20,52	20,55	20,54	20,60	20,61	20,64	20,57	20,59	20,60	20,58	20,63	20,65	20,56	20,58	20,53	20,66	20,62	20,61	20,53	20,59	20,56	20,50	20,61	20,62	20,60	20,66	20,66	20,59	20,53	20,57	20,58	20,59	20,58	20,52	20,53	20,60	20,57	20,48	20,55	20,60	20,55	20,53	20,55	20,59	20,54	20,52	20,54	20,53	20,45	20,52	20,52	20,47	20,56	20,59	20,49	20,48	20,61	20,58	20,52	20,51	20,47	20,47	20,48	20,49	20,52	20,54	20,45	20,46	20,54	20,53	20,50	20,46	20,45	20,55	20,49	20,45	20,42	20,46	20,39	20,37	20,44	20,56	20,50	20,50	20,46	20,48	20,47	20,44	20,49	20,42	20,40	20,41	20,36	20,38	20,44	20,48	20,43	20,53	20,48	20,46	20,47	20,39	20,43	20,48	20,44	20,43	20,35	20,39	20,41	20,47	20,43	20,48	20,53	20,47	20,40	20,39	20,41	20,43	20,37	20,39	20,38	20,32	20,31	20,34	20,36	20,40	20,29	20,30	20,40	20,35	20,42	20,30	20,28	20,35	20,36	20,40	20,41	20,31	20,32	20,38	20,43	20,39	20,37	20,38	20,40	20,41	20,34	20,34	20,35	20,34	20,41	20,43	20,29	20,36	20,37	20,32	20,40	20,38	20,30	20,40	20,34	20,35	20,35	20,38	20,36	20,41	20,40	20,40	20,39	20,42	20,34	20,38	20,40	20,37	20,43	20,32	20,26	20,38	20,35	20,34	20,33	20,34	20,42	20,39	20,46	20,45	20,37	20,37	20,37	20,33	20,31	20,34	20,39	20,36	20,39	20,39	20,32	20,30	20,39	20,30	20,25	20,30	20,38	20,36	20,28	20,32	20,28	20,33	20,34	20,32	20,36	20,35	20,38	20,29	20,22	20,30	20,23	20,30	20,41	20,36	20,36	20,46	20,37	20,30	20,29	20,34	20,36	20,27	20,31	20,27	20,38	20,25	20,32	20,35	20,41	20,40	20,36	20,36	20,33	20,35	20,26	20,28	20,34	20,34	20,31	20,24	20,25	20,32	20,22	20,31	20,24	20,23	20,31	20,37	20,30	20,24	20,26	20,20	20,30	20,42	20,30	20,31	20,24	20,31	20,28	20,19	20,18	20,24	20,31	20,34	20,28	20,28	20,21	20,25	20,41	20,45	20,38	20,29	20,22	20,26	20,28	
20,38	20,37	20,28	20,30	20,27	20,27	20,29	20,42	20,42	20,42	20,32	20,28	20,37	20,36	20,28	20,30	20,38	20,41	20,42	20,34	20,26	20,26	20,30	20,26	20,48	20,39	20,36	20,41	20,37	20,28	20,28	20,33	20,35	20,36	20,37	20,39	20,34	20,45	20,46	20,43	20,31	20,21	20,33	20,31	20,34	20,39	20,37	20,47	20,51	20,48	20,37	20,32	20,32	20,31	20,50	20,43	20,31	20,29	20,30	20,30	20,37	20,43	20,44	20,35	20,39	20,39	20,28	20,39	20,37	20,35	20,32	20,38	20,34	20,35	20,42	20,40	20,40	20,41	20,37	20,36	20,33	20,31	20,37	20,39	20,34	20,29	20,45	20,42	20,35	20,46	20,47	20,32	20,28	20,34	20,41	20,39	20,43	20,35	20,44	20,45	20,35	20,36	20,48	20,45	20,35	20,35	20,42	20,46	20,37	20,42	20,36	20,43	20,40	20,39	20,50	20,44	20,34	20,39	20,45	20,39	20,40	20,44	20,44	20,47	20,40	20,47	20,30	20,27	20,39	20,44	20,45	20,51	20,49	20,50	20,43	20,40	20,46	20,45	20,46	20,48	20,37	20,33	20,38	20,44	20,41	20,43	20,43	20,48	20,43	20,45	20,46	20,40	20,48	20,50	20,51	20,45	20,30	20,29	20,39	20,41	20,44	20,41	20,47	20,49	20,43	20,39	20,44	20,46	20,43	20,46	20,48	20,46	20,42	20,45	20,44	20,55	20,47	20,39	20,44	20,43	20,45	20,45	20,48	20,52	20,48	20,42	20,51	20,48	20,49	20,44	20,44	20,44	20,44	20,47	20,54	20,51	20,49	20,50	20,55	20,54	20,51	20,44	20,49	20,47	20,48	20,54	20,54	20,56	20,49	20,54	20,63	20,56	20,51	20,51	20,53	20,51	20,53	20,49	20,47	20,49	20,46	20,45	20,57	20,61	20,52	20,47	20,56	20,53	20,60	20,68	20,57	20,61	20,57	20,54	20,50	20,56	20,59	20,56	20,55	20,55	20,53	20,57	20,54	20,58	20,56	20,55	20,49	20,55	20,60	20,60	20,65	20,55	20,58	20,59	20,50	20,60	20,68	20,60	20,55	20,55	20,59	20,62	20,67	20,64	20,57	20,61	20,68	20,59	20,65	20,64	20,59	20,61	20,62	20,64	20,69	20,69	20,61	20,50	20,58	20,57	20,58	20,64	20,62	20,58	20,69	20,67	20,69	20,66	20,63	20,61	20,60	20,59	20,57	20,57	20,61	20,62	20,65	20,66	20,60	20,63	20,58	20,55	20,55	20,60	20,59	20,65	20,74	20,61	20,65	20,67	20,59	20,60	20,70	20,69	20,60	20,58	20,64	20,68	20,66	20,55	20,57	20,65	20,66	20,60	20,58	20,71	20,63	20,62	20,56	20,57	20,64	20,58	20,62	20,65	20,69	20,72	20,72	20,62	20,56	20,64	20,59	20,61	20,57	20,58	20,62	20,62	20,59	20,57	20,61	20,63	20,64	20,59	20,66	20,55	20,56	20,62	20,65	20,66	20,58	20,55	20,61	20,63	20,65	20,66	20,65	20,63	20,54	20,61	20,59	20,64	20,62	20,59	20,58	20,57	20,62	20,63	20,59	20,60	20,61	20,57	20,62	20,58	20,59	20,60	20,58	20,61	20,59	20,54	20,60	20,55	20,56	20,55	20,50	20,50	20,60	20,55	20,52	20,55	20,56	20,59	20,63	20,53	20,57	20,62	20,49	20,46	20,52	20,47	20,51	20,54	20,53	20,50	20,57	20,54	20,49	20,61	20,56	20,49	20,48	20,49	20,45	20,47	20,56	20,50	20,57	20,54	20,55	20,53	20,52	20,55	20,46	20,48	20,53	20,49	20,44	20,45	20,52	20,40	20,41	20,49	20,52	20,53	20,48	20,45	20,40	20,47	20,49	20,49	20,41	20,42	20,49	20,39	20,42	20,47	20,40	20,39	20,40	20,51	20,48	20,44	20,42	20,45	20,52	20,51	20,39	20,38	20,31	20,41	20,45	20,42	20,37	20,42	20,44	20,40	20,43	20,41	20,41	20,48	20,41	20,39	20,35	20,35	20,39	20,36	20,42	20,28	20,32	20,39	20,43	20,38	20,31	20,31	20,42	20,39	20,44	20,46	20,41	20,41	20,36	20,41	20,44	20,36	20,38	20,39	20,33	20,33	20,37	20,40	20,33	20,35	20,46	20,36	20,33	20,42	20,39	20,38	20,37	20,36	20,36	20,30	20,34	20,35	20,43	20,40	20,41	20,42	20,38	20,43	20,41	20,34	20,28	20,33	20,40	20,46	20,31	20,25	20,35	20,30	20,33	20,38	20,36	20,40	20,34	20,37	20,45	20,38	20,35	20,40	20,37	20,33	20,28	20,40	20,36	20,42	20,41	20,33	20,33	20,38	20,36	20,32	20,32	20,45	20,41	20,30	20,29	20,29	20,32	20,39	20,36	20,34	20,29	20,33	20,42	20,32	20,31	20,35	20,27	20,34	20,31	20,30	20,41	20,43	20,35	20,28	20,29	20,30	20,21	20,35	20,33	20,38	20,41	20,39	20,34	20,41	20,38	20,32	20,30	20,31	20,37	20,32	20,27	20,30	20,22	20,22	20,27	20,31	20,22	20,20	20,27	20,31	20,22	20,32	20,35	20,31	20,25	20,23	20,31	20,31	20,35	20,25	20,28	20,29	20,30	20,38	20,28	20,28	20,25	20,28	20,21	20,14	20,25	20,33	20,24	20,34	20,41	20,27	20,29	20,20	20,17	20,18	
20,36	20,28	20,25	20,33	20,35	20,40	20,24	20,37	20,40	20,35	20,30	20,38	20,36	20,39	20,33	20,32	20,42	20,38	20,32	20,32	20,26	20,35	20,29	20,32	20,41	20,43	20,38	20,36	20,35	20,29	20,24	20,35	20,33	20,41	20,35	20,33	20,39	20,41	20,39	20,42	20,39	20,24	20,26	20,37	20,41	20,37	20,36	20,41	20,37	20,31	20,35	20,36	20,33	20,34	20,47	20,52	20,36	20,24	20,34	20,31	20,37	20,44	20,47	20,40	20,37	20,46	20,37	20,40	20,42	20,40	20,37	20,32	20,40	20,38	20,38	20,50	20,44	20,38	20,45	20,40	20,45	20,41	20,40	20,42	20,37	20,23	20,34	20,42	20,31	20,38	20,47	20,38	20,27	20,36	20,40	20,44	20,43	20,49	20,43	20,39	20,34	20,47	20,50	20,50	20,33	20,36	20,42	20,46	20,42	20,36	20,40	20,49	20,44	20,45	20,54	20,42	20,34	20,42	20,43	20,39	20,41	20,47	20,52	20,53	20,41	20,44	20,39	20,30	20,36	20,41	20,39	20,52	20,49	20,42	20,52	20,45	20,40	20,35	20,37	20,45	20,43	20,46	20,43	20,44	20,40	20,37	20,44	20,50	20,41	20,42	20,46	20,40	20,41	20,44	20,49	20,47	20,34	20,36	20,35	20,39	20,40	20,45	20,44	20,41	20,42	20,43	20,38	20,44	20,45	20,50	20,47	20,45	20,42	20,35	20,48	20,55	20,44	20,39	20,45	20,43	20,45	20,49	20,54	20,49	20,44	20,45	20,45	20,50	20,52	20,47	20,42	20,40	20,42	20,44	20,46	20,46	20,43	20,45	20,48	20,50	20,51	20,47	20,55	20,51	20,45	20,53	20,58	20,53	20,54	20,60	20,64	20,52	20,49	20,53	20,60	20,52	20,56	20,51	20,54	20,56	20,47	20,47	20,52	20,56	20,56	20,56	20,56	20,48	20,64	20,68	20,55	20,57	20,60	20,59	20,53	20,62	20,58	20,55	20,54	20,63	20,61	20,57	20,54	20,63	20,62	20,58	20,57	20,52	20,54	20,63	20,63	20,54	20,56	20,60	20,50	20,50	20,63	20,68	20,62	20,54	20,60	20,58	20,58	20,61	20,59	20,61	20,63	20,66	20,72	20,71	20,64	20,64	20,60	20,66	20,70	20,64	20,63	20,66	20,68	20,64	20,52	20,59	20,69	20,64	20,70	20,66	20,68	20,67	20,65	20,61	20,48	20,60	20,62	20,62	20,65	20,61	20,59	20,64	20,59	20,62	20,66	20,63	20,58	20,61	20,59	20,62	20,66	20,63	20,59	20,63	20,62	20,57	20,60	20,68	20,70	20,66	20,67	20,63	20,65	20,60	20,66	20,69	20,67	20,63	20,61	20,69	20,64	20,61	20,61	20,63	20,61	20,59	20,65	20,66	20,69	20,71	20,63	20,59	20,55	20,64	20,63	20,59	20,60	20,63	20,62	20,65	20,63	20,58	20,55	20,58	20,64	20,61	20,68	20,60	20,53	20,60	20,65	20,63	20,62	20,59	20,59	20,66	20,61	20,59	20,69	20,64	20,56	20,58	20,60	20,61	20,68	20,62	20,59	20,54	20,60	20,58	20,58	20,60	20,57	20,54	20,62	20,61	20,56	20,57	20,60	20,62	20,50	20,56	20,64	20,51	20,47	20,55	20,49	20,54	20,53	20,52	20,54	20,59	20,56	20,58	20,66	20,58	20,55	20,53	20,51	20,44	20,49	20,42	20,47	20,49	20,48	20,50	20,61	20,66	20,56	20,56	20,53	20,50	20,49	20,47	20,46	20,47	20,55	20,53	20,54	20,61	20,52	20,51	20,52	20,51	20,53	20,50	20,53	20,52	20,52	20,47	20,50	20,48	20,49	20,49	20,46	20,44	20,51	20,46	20,47	20,48	20,47	20,52	20,43	20,42	20,46	20,41	20,39	20,46	20,45	20,38	20,43	20,48	20,50	20,35	20,33	20,40	20,48	20,49	20,38	20,38	20,37	20,50	20,45	20,42	20,42	20,42	20,40	20,38	20,36	20,35	20,36	20,48	20,45	20,30	20,35	20,39	20,36	20,35	20,50	20,41	20,40	20,37	20,38	20,35	20,29	20,31	20,42	20,42	20,34	20,32	20,36	20,45	20,37	20,35	20,38	20,42	20,32	20,27	20,38	20,42	20,42	20,40	20,40	20,42	20,37	20,43	20,37	20,35	20,38	20,40	20,36	20,37	20,36	20,27	20,27	20,36	20,45	20,50	20,43	20,39	20,42	20,46	20,40	20,33	20,35	20,32	20,32	20,41	20,39	20,33	20,37	20,32	20,39	20,35	20,39	20,38	20,40	20,38	20,38	20,38	20,42	20,44	20,43	20,33	20,34	20,33	20,31	20,34	20,39	20,33	20,36	20,38	20,37	20,33	20,30	20,39	20,35	20,33	20,36	20,27	20,29	20,37	20,39	20,36	20,28	20,41	20,44	20,37	20,34	20,40	20,27	20,32	20,31	20,28	20,41	20,40	20,34	20,31	20,33	20,33	20,25	20,27	20,32	20,25	20,34	20,39	20,31	20,37	20,36	20,33	20,24	20,24	20,36	20,31	20,23	20,22	20,29	20,25	20,33	20,33	20,23	20,22	20,31	20,32	20,29	20,32	20,38	20,32	20,27	20,33	20,38	20,35	20,19	20,20	20,26	20,27	20,32	20,32	20,38	20,32	20,21	20,26	20,30	20,20	20,25	20,36	20,29	20,26	20,30	20,27	20,31	20,26	20,15	20,21	
20,35	20,35	20,32	20,33	20,37	20,36	20,34	20,27	20,32	20,27	20,29	20,39	20,40	20,48	20,35	20,38	20,41	20,33	20,31	20,28	20,27	20,43	20,37	20,33	20,38	20,32	20,34	20,42	20,42	20,41	20,30	20,29	20,31	20,33	20,30	20,35	20,41	20,47	20,41	20,36	20,34	20,26	20,26	20,30	20,40	20,44	20,41	20,35	20,34	20,27	20,26	20,41	20,45	20,35	20,44	20,50	20,38	20,27	20,40	20,45	20,37	20,41	20,46	20,49	20,47	20,50	20,45	20,41	20,49	20,37	20,32	20,35	20,39	20,44	20,40	20,39	20,39	20,43	20,42	20,40	20,41	20,40	20,36	20,37	20,38	20,23	20,23	20,36	20,39	20,41	20,50	20,38	20,39	20,43	20,39	20,37	20,47	20,45	20,44	20,44	20,50	20,49	20,51	20,45	20,35	20,36	20,43	20,45	20,41	20,32	20,36	20,49	20,49	20,45	20,49	20,50	20,38	20,40	20,54	20,45	20,41	20,49	20,49	20,44	20,41	20,43	20,36	20,34	20,43	20,37	20,35	20,43	20,39	20,42	20,50	20,47	20,38	20,35	20,38	20,47	20,44	20,42	20,41	20,46	20,50	20,46	20,45	20,55	20,52	20,40	20,38	20,40	20,42	20,41	20,48	20,52	20,44	20,46	20,41	20,44	20,34	20,39	20,48	20,50	20,48	20,41	20,46	20,46	20,40	20,50	20,45	20,45	20,43	20,35	20,44	20,48	20,40	20,46	20,49	20,49	20,47	20,48	20,52	20,47	20,39	20,44	20,45	20,40	20,48	20,48	20,45	20,43	20,38	20,47	20,48	20,46	20,48	20,43	20,41	20,46	20,48	20,54	20,52	20,50	20,47	20,53	20,49	20,47	20,49	20,53	20,55	20,60	20,51	20,50	20,57	20,54	20,49	20,52	20,64	20,56	20,53	20,52	20,51	20,51	20,54	20,55	20,54	20,53	20,67	20,68	20,55	20,47	20,62	20,73	20,59	20,59	20,58	20,46	20,53	20,66	20,63	20,52	20,56	20,56	20,61	20,60	20,53	20,52	20,57	20,65	20,62	20,55	20,56	20,62	20,55	20,55	20,60	20,66	20,70	20,61	20,65	20,56	20,51	20,51	20,58	20,62	20,59	20,68	20,75	20,70	20,66	20,66	20,65	20,61	20,66	20,62	20,58	20,63	20,70	20,68	20,67	20,66	20,69	20,68	20,71	20,63	20,62	20,62	20,67	20,70	20,62	20,60	20,63	20,60	20,62	20,63	20,67	20,60	20,54	20,65	20,60	20,58	20,64	20,60	20,62	20,62	20,61	20,61	20,62	20,61	20,54	20,62	20,62	20,67	20,69	20,63	20,61	20,65	20,68	20,63	20,64	20,67	20,72	20,65	20,61	20,62	20,60	20,60	20,58	20,63	20,61	20,50	20,55	20,64	20,61	20,62	20,65	20,63	20,61	20,67	20,65	20,63	20,61	20,68	20,67	20,73	20,65	20,58	20,59	20,55	20,60	20,62	20,62	20,59	20,51	20,60	20,71	20,64	20,61	20,65	20,58	20,58	20,60	20,55	20,66	20,68	20,62	20,62	20,60	20,67	20,71	20,64	20,61	20,61	20,62	20,66	20,59	20,57	20,53	20,57	20,68	20,65	20,56	20,56	20,63	20,70	20,52	20,58	20,70	20,59	20,52	20,59	20,60	20,61	20,61	20,53	20,54	20,58	20,56	20,57	20,65	20,53	20,55	20,49	20,44	20,48	20,50	20,40	20,48	20,52	20,50	20,53	20,57	20,57	20,58	20,56	20,50	20,48	20,52	20,50	20,48	20,48	20,51	20,48	20,52	20,50	20,44	20,46	20,48	20,54	20,52	20,51	20,48	20,46	20,53	20,54	20,46	20,49	20,52	20,49	20,50	20,45	20,48	20,44	20,44	20,48	20,46	20,51	20,49	20,49	20,46	20,41	20,39	20,42	20,44	20,42	20,36	20,38	20,47	20,38	20,36	20,41	20,42	20,51	20,44	20,39	20,34	20,43	20,48	20,39	20,42	20,46	20,45	20,39	20,37	20,40	20,45	20,41	20,37	20,30	20,35	20,43	20,47	20,41	20,47	20,45	20,37	20,37	20,41	20,35	20,27	20,36	20,41	20,42	20,36	20,26	20,31	20,39	20,36	20,29	20,32	20,37	20,39	20,30	20,37	20,44	20,42	20,32	20,36	20,45	20,40	20,35	20,37	20,41	20,36	20,36	20,39	20,40	20,40	20,27	20,24	20,36	20,41	20,40	20,39	20,38	20,38	20,34	20,38	20,35	20,38	20,41	20,37	20,34	20,29	20,31	20,38	20,40	20,41	20,40	20,38	20,37	20,34	20,36	20,34	20,38	20,43	20,41	20,41	20,40	20,38	20,38	20,35	20,29	20,37	20,33	20,31	20,43	20,43	20,31	20,26	20,35	20,40	20,37	20,34	20,27	20,27	20,32	20,33	20,34	20,29	20,39	20,42	20,36	20,26	20,32	20,30	20,31	20,28	20,25	20,31	20,31	20,26	20,38	20,38	20,28	20,37	20,33	20,35	20,32	20,24	20,37	20,32	20,27	20,30	20,32	20,36	20,29	20,33	20,33	20,18	20,21	20,31	20,31	20,33	20,33	20,25	20,24	20,30	20,29	20,29	20,33	20,33	20,33	20,29	20,32	20,36	20,34	20,20	20,23	20,27	20,26	20,29	20,31	20,37	20,26	20,20	20,25	20,25	20,21	20,17	20,25	20,29	20,33	20,30	20,28	20,24	20,21	20,25	20,23	
20,36	20,30	20,28	20,31	20,40	20,35	20,27	20,31	20,29	20,34	20,30	20,35	20,37	20,38	20,34	20,36	20,40	20,38	20,33	20,25	20,32	20,40	20,28	20,31	20,36	20,35	20,32	20,34	20,33	20,39	20,32	20,32	20,28	20,24	20,26	20,36	20,31	20,41	20,38	20,35	20,28	20,26	20,29	20,36	20,34	20,46	20,43	20,38	20,33	20,43	20,33	20,30	20,46	20,36	20,41	20,41	20,33	20,30	20,39	20,42	20,38	20,41	20,42	20,48	20,47	20,42	20,50	20,41	20,41	20,36	20,32	20,34	20,38	20,38	20,38	20,33	20,40	20,38	20,42	20,45	20,46	20,45	20,29	20,35	20,38	20,32	20,32	20,31	20,38	20,52	20,48	20,37	20,34	20,39	20,43	20,36	20,38	20,44	20,51	20,49	20,41	20,44	20,46	20,48	20,35	20,32	20,36	20,45	20,44	20,33	20,35	20,42	20,44	20,44	20,46	20,47	20,42	20,41	20,49	20,43	20,42	20,57	20,46	20,35	20,34	20,44	20,43	20,39	20,45	20,42	20,37	20,41	20,35	20,38	20,44	20,45	20,43	20,49	20,44	20,50	20,41	20,43	20,41	20,50	20,52	20,50	20,36	20,48	20,53	20,33	20,34	20,36	20,45	20,43	20,47	20,46	20,39	20,42	20,50	20,48	20,39	20,33	20,48	20,51	20,54	20,44	20,47	20,49	20,44	20,42	20,41	20,46	20,45	20,44	20,50	20,47	20,42	20,47	20,53	20,48	20,50	20,49	20,50	20,46	20,40	20,48	20,43	20,43	20,46	20,49	20,43	20,45	20,43	20,45	20,54	20,49	20,48	20,47	20,47	20,49	20,54	20,57	20,54	20,51	20,48	20,59	20,49	20,48	20,56	20,52	20,55	20,56	20,55	20,50	20,51	20,52	20,53	20,48	20,59	20,59	20,48	20,60	20,58	20,51	20,51	20,44	20,48	20,57	20,67	20,60	20,57	20,61	20,62	20,67	20,58	20,59	20,54	20,55	20,61	20,67	20,67	20,52	20,52	20,58	20,58	20,56	20,57	20,59	20,60	20,66	20,57	20,59	20,55	20,53	20,61	20,61	20,62	20,69	20,74	20,66	20,62	20,60	20,56	20,59	20,59	20,57	20,58	20,64	20,71	20,63	20,63	20,67	20,68	20,63	20,59	20,62	20,60	20,63	20,65	20,67	20,74	20,78	20,71	20,63	20,69	20,67	20,69	20,65	20,58	20,64	20,76	20,63	20,65	20,58	20,62	20,60	20,58	20,57	20,62	20,67	20,62	20,59	20,64	20,64	20,65	20,67	20,67	20,62	20,62	20,62	20,61	20,63	20,66	20,71	20,74	20,62	20,69	20,69	20,69	20,60	20,63	20,59	20,69	20,59	20,56	20,62	20,69	20,64	20,59	20,60	20,68	20,63	20,58	20,73	20,70	20,63	20,67	20,65	20,60	20,59	20,60	20,65	20,69	20,64	20,61	20,62	20,62	20,56	20,59	20,56	20,57	20,60	20,62	20,58	20,59	20,62	20,67	20,61	20,59	20,65	20,64	20,63	20,65	20,57	20,63	20,68	20,58	20,66	20,66	20,68	20,68	20,66	20,61	20,60	20,70	20,60	20,55	20,60	20,65	20,57	20,66	20,66	20,61	20,58	20,60	20,67	20,57	20,50	20,61	20,61	20,65	20,62	20,57	20,59	20,59	20,57	20,60	20,54	20,58	20,55	20,64	20,62	20,62	20,60	20,48	20,54	20,61	20,55	20,52	20,54	20,45	20,45	20,51	20,46	20,47	20,52	20,56	20,49	20,52	20,45	20,46	20,48	20,52	20,52	20,49	20,41	20,44	20,54	20,44	20,47	20,53	20,50	20,53	20,51	20,59	20,50	20,35	20,40	20,45	20,43	20,49	20,56	20,45	20,46	20,45	20,39	20,44	20,48	20,51	20,49	20,47	20,44	20,48	20,42	20,49	20,48	20,47	20,37	20,42	20,39	20,41	20,46	20,42	20,45	20,45	20,41	20,40	20,39	20,44	20,41	20,37	20,46	20,45	20,40	20,36	20,41	20,54	20,43	20,28	20,29	20,36	20,43	20,39	20,39	20,43	20,39	20,40	20,44	20,44	20,45	20,32	20,30	20,38	20,39	20,35	20,34	20,37	20,36	20,36	20,36	20,36	20,31	20,34	20,34	20,40	20,41	20,43	20,32	20,27	20,30	20,42	20,40	20,34	20,42	20,40	20,28	20,37	20,44	20,48	20,38	20,29	20,36	20,42	20,32	20,32	20,41	20,31	20,35	20,33	20,25	20,30	20,32	20,34	20,28	20,27	20,29	20,40	20,35	20,36	20,37	20,35	20,36	20,31	20,33	20,33	20,45	20,40	20,29	20,39	20,37	20,40	20,41	20,38	20,35	20,38	20,34	20,33	20,40	20,43	20,35	20,34	20,38	20,39	20,41	20,33	20,32	20,33	20,31	20,39	20,39	20,30	20,34	20,43	20,38	20,24	20,23	20,33	20,36	20,27	20,35	20,33	20,32	20,33	20,34	20,39	20,34	20,39	20,35	20,29	20,32	20,26	20,32	20,26	20,25	20,33	20,35	20,23	20,23	20,38	20,39	20,29	20,33	20,30	20,27	20,27	20,28	20,36	20,31	20,42	20,29	20,22	20,24	20,26	20,28	20,28	20,31	20,21	20,26	20,16	20,22	20,30	20,31	20,34	20,34	20,38	20,30	20,23	20,28	20,26	20,24	20,24	20,22	20,23	20,25	20,27	20,25	20,33	20,23	20,26	20,32	
20,37	20,29	20,21	20,25	20,33	20,38	20,29	20,40	20,35	20,24	20,35	20,35	20,33	20,33	20,28	20,44	20,41	20,45	20,45	20,30	20,28	20,38	20,35	20,31	20,30	20,30	20,36	20,37	20,30	20,32	20,37	20,32	20,26	20,33	20,26	20,35	20,32	20,33	20,30	20,31	20,35	20,31	20,36	20,35	20,41	20,39	20,38	20,32	20,29	20,36	20,41	20,30	20,37	20,36	20,31	20,34	20,24	20,29	20,36	20,44	20,39	20,37	20,28	20,40	20,42	20,34	20,48	20,35	20,34	20,38	20,32	20,33	20,33	20,40	20,42	20,36	20,46	20,50	20,42	20,45	20,45	20,44	20,27	20,36	20,48	20,37	20,34	20,39	20,34	20,48	20,47	20,34	20,33	20,35	20,39	20,44	20,37	20,39	20,46	20,47	20,38	20,34	20,35	20,46	20,45	20,37	20,36	20,43	20,42	20,38	20,34	20,40	20,43	20,47	20,53	20,48	20,46	20,39	20,40	20,39	20,41	20,55	20,54	20,35	20,38	20,49	20,51	20,41	20,50	20,48	20,42	20,36	20,35	20,41	20,44	20,40	20,47	20,49	20,49	20,47	20,37	20,45	20,41	20,45	20,48	20,43	20,38	20,36	20,50	20,36	20,33	20,46	20,38	20,39	20,44	20,46	20,40	20,45	20,50	20,49	20,42	20,39	20,40	20,46	20,44	20,38	20,51	20,48	20,42	20,42	20,38	20,38	20,49	20,40	20,46	20,52	20,48	20,49	20,53	20,46	20,47	20,44	20,43	20,40	20,47	20,54	20,52	20,45	20,43	20,44	20,51	20,49	20,47	20,53	20,53	20,55	20,45	20,52	20,55	20,54	20,57	20,57	20,55	20,53	20,50	20,57	20,57	20,54	20,53	20,57	20,59	20,56	20,60	20,60	20,54	20,48	20,58	20,51	20,53	20,58	20,55	20,53	20,57	20,56	20,51	20,50	20,51	20,62	20,64	20,59	20,51	20,57	20,67	20,60	20,54	20,64	20,62	20,67	20,62	20,59	20,68	20,65	20,56	20,60	20,63	20,54	20,56	20,61	20,63	20,70	20,62	20,60	20,66	20,64	20,67	20,74	20,65	20,69	20,69	20,66	20,60	20,62	20,60	20,61	20,62	20,58	20,59	20,60	20,73	20,74	20,66	20,73	20,65	20,61	20,65	20,66	20,60	20,64	20,69	20,66	20,64	20,70	20,71	20,63	20,69	20,64	20,62	20,65	20,58	20,63	20,73	20,70	20,64	20,64	20,67	20,66	20,62	20,57	20,60	20,66	20,58	20,64	20,63	20,63	20,63	20,66	20,65	20,68	20,70	20,67	20,61	20,66	20,69	20,70	20,68	20,70	20,69	20,71	20,65	20,59	20,58	20,60	20,67	20,63	20,61	20,64	20,68	20,64	20,62	20,64	20,64	20,71	20,68	20,70	20,69	20,64	20,72	20,63	20,56	20,62	20,64	20,64	20,70	20,66	20,63	20,65	20,66	20,65	20,56	20,64	20,61	20,59	20,60	20,58	20,57	20,60	20,67	20,64	20,62	20,63	20,65	20,69	20,61	20,60	20,64	20,66	20,62	20,64	20,65	20,71	20,71	20,62	20,57	20,52	20,62	20,59	20,61	20,57	20,63	20,57	20,59	20,59	20,58	20,52	20,61	20,63	20,58	20,57	20,56	20,63	20,68	20,68	20,55	20,55	20,59	20,60	20,61	20,65	20,60	20,52	20,54	20,54	20,59	20,57	20,55	20,53	20,58	20,52	20,50	20,51	20,48	20,47	20,56	20,54	20,48	20,49	20,58	20,58	20,54	20,50	20,52	20,54	20,52	20,54	20,44	20,48	20,41	20,52	20,47	20,44	20,48	20,48	20,55	20,51	20,51	20,48	20,43	20,46	20,51	20,45	20,51	20,44	20,44	20,37	20,44	20,46	20,41	20,51	20,49	20,48	20,40	20,40	20,46	20,53	20,52	20,48	20,52	20,46	20,44	20,32	20,38	20,43	20,40	20,47	20,49	20,42	20,41	20,42	20,47	20,38	20,37	20,48	20,46	20,38	20,35	20,34	20,40	20,43	20,44	20,32	20,35	20,41	20,41	20,37	20,41	20,37	20,36	20,38	20,43	20,42	20,43	20,34	20,41	20,41	20,41	20,37	20,35	20,39	20,32	20,33	20,45	20,22	20,27	20,38	20,44	20,42	20,47	20,38	20,34	20,30	20,34	20,38	20,35	20,33	20,41	20,41	20,38	20,43	20,43	20,43	20,47	20,38	20,38	20,34	20,32	20,44	20,32	20,33	20,33	20,30	20,32	20,33	20,37	20,33	20,23	20,26	20,39	20,33	20,28	20,28	20,28	20,39	20,36	20,43	20,41	20,46	20,49	20,32	20,38	20,30	20,31	20,40	20,37	20,35	20,32	20,33	20,36	20,38	20,41	20,34	20,41	20,36	20,38	20,45	20,40	20,31	20,27	20,30	20,37	20,37	20,34	20,39	20,38	20,38	20,28	20,31	20,28	20,39	20,28	20,36	20,37	20,35	20,41	20,37	20,32	20,25	20,38	20,27	20,22	20,26	20,24	20,32	20,26	20,34	20,45	20,32	20,21	20,21	20,39	20,40	20,36	20,38	20,36	20,30	20,29	20,28	20,28	20,37	20,40	20,36	20,29	20,27	20,28	20,27	20,23	20,21	20,18	20,19	20,21	20,26	20,30	20,37	20,44	20,41	20,36	20,30	20,22	20,28	20,33	20,20	20,26	20,27	20,18	20,26	20,23	20,19	20,29	20,33	20,31	20,29	
20,28	20,31	20,25	20,30	20,30	20,34	20,33	20,39	20,39	20,30	20,43	20,40	20,38	20,34	20,35	20,43	20,43	20,46	20,39	20,33	20,32	20,37	20,36	20,44	20,38	20,32	20,32	20,33	20,34	20,32	20,33	20,30	20,36	20,39	20,32	20,31	20,32	20,31	20,22	20,25	20,38	20,35	20,31	20,36	20,51	20,44	20,41	20,32	20,26	20,31	20,46	20,44	20,29	20,42	20,45	20,37	20,31	20,30	20,42	20,41	20,47	20,41	20,34	20,41	20,36	20,34	20,39	20,40	20,39	20,41	20,38	20,48	20,43	20,40	20,47	20,39	20,38	20,42	20,40	20,40	20,41	20,38	20,18	20,24	20,45	20,36	20,42	20,44	20,41	20,44	20,48	20,44	20,41	20,41	20,35	20,35	20,33	20,34	20,44	20,43	20,37	20,40	20,36	20,39	20,43	20,44	20,40	20,49	20,42	20,38	20,38	20,44	20,46	20,41	20,51	20,53	20,50	20,44	20,45	20,47	20,40	20,53	20,54	20,49	20,46	20,48	20,50	20,47	20,48	20,51	20,48	20,43	20,41	20,44	20,42	20,42	20,47	20,51	20,43	20,46	20,40	20,40	20,39	20,40	20,44	20,39	20,45	20,51	20,48	20,43	20,39	20,42	20,42	20,38	20,45	20,51	20,45	20,41	20,48	20,48	20,43	20,45	20,38	20,43	20,46	20,42	20,40	20,48	20,47	20,44	20,44	20,46	20,50	20,41	20,38	20,47	20,48	20,44	20,48	20,44	20,35	20,44	20,47	20,40	20,44	20,55	20,49	20,46	20,49	20,47	20,51	20,47	20,43	20,50	20,47	20,51	20,49	20,53	20,53	20,50	20,50	20,53	20,55	20,54	20,47	20,48	20,58	20,57	20,56	20,52	20,55	20,60	20,61	20,60	20,56	20,52	20,57	20,65	20,54	20,51	20,54	20,53	20,59	20,54	20,50	20,52	20,47	20,58	20,62	20,59	20,48	20,54	20,61	20,64	20,55	20,57	20,61	20,62	20,56	20,54	20,63	20,65	20,60	20,60	20,63	20,67	20,59	20,62	20,61	20,71	20,68	20,63	20,64	20,68	20,70	20,72	20,74	20,77	20,73	20,61	20,62	20,62	20,59	20,67	20,64	20,57	20,64	20,65	20,71	20,70	20,58	20,68	20,68	20,61	20,66	20,70	20,73	20,63	20,68	20,66	20,68	20,72	20,69	20,60	20,72	20,65	20,68	20,62	20,61	20,63	20,65	20,69	20,65	20,60	20,64	20,69	20,71	20,65	20,62	20,67	20,59	20,60	20,63	20,66	20,65	20,59	20,56	20,60	20,71	20,69	20,64	20,66	20,66	20,66	20,72	20,67	20,67	20,69	20,63	20,62	20,66	20,68	20,73	20,64	20,59	20,66	20,69	20,64	20,58	20,65	20,60	20,60	20,64	20,62	20,59	20,66	20,70	20,67	20,60	20,74	20,69	20,70	20,66	20,70	20,76	20,78	20,68	20,70	20,62	20,63	20,65	20,65	20,64	20,61	20,56	20,58	20,69	20,70	20,64	20,61	20,67	20,70	20,63	20,67	20,72	20,70	20,66	20,63	20,64	20,66	20,64	20,61	20,61	20,65	20,61	20,63	20,63	20,62	20,55	20,57	20,60	20,61	20,57	20,57	20,67	20,61	20,53	20,63	20,64	20,60	20,65	20,66	20,58	20,52	20,56	20,60	20,67	20,67	20,63	20,56	20,61	20,59	20,59	20,57	20,51	20,51	20,51	20,46	20,49	20,55	20,59	20,59	20,58	20,64	20,58	20,49	20,52	20,64	20,55	20,54	20,54	20,54	20,51	20,51	20,48	20,41	20,41	20,54	20,56	20,52	20,46	20,48	20,53	20,47	20,46	20,46	20,49	20,46	20,50	20,45	20,46	20,45	20,51	20,42	20,45	20,41	20,39	20,52	20,56	20,43	20,42	20,40	20,43	20,52	20,55	20,50	20,45	20,49	20,50	20,40	20,31	20,38	20,46	20,48	20,40	20,46	20,45	20,44	20,50	20,47	20,41	20,47	20,45	20,39	20,41	20,35	20,30	20,38	20,36	20,34	20,35	20,38	20,42	20,39	20,38	20,37	20,39	20,32	20,39	20,38	20,35	20,38	20,44	20,44	20,40	20,41	20,34	20,34	20,33	20,28	20,42	20,33	20,26	20,29	20,36	20,41	20,38	20,39	20,34	20,41	20,41	20,40	20,36	20,39	20,37	20,39	20,43	20,42	20,39	20,33	20,39	20,42	20,37	20,41	20,39	20,39	20,40	20,36	20,33	20,36	20,40	20,42	20,36	20,36	20,33	20,22	20,32	20,39	20,30	20,28	20,26	20,35	20,32	20,42	20,42	20,38	20,37	20,37	20,33	20,28	20,30	20,43	20,44	20,39	20,33	20,35	20,38	20,33	20,36	20,35	20,38	20,38	20,33	20,35	20,39	20,34	20,24	20,36	20,35	20,37	20,35	20,35	20,32	20,34	20,36	20,34	20,30	20,28	20,35	20,32	20,38	20,35	20,38	20,41	20,29	20,20	20,29	20,31	20,31	20,27	20,36	20,33	20,37	20,39	20,44	20,36	20,24	20,25	20,42	20,37	20,34	20,33	20,35	20,30	20,25	20,22	20,24	20,44	20,37	20,32	20,31	20,33	20,32	20,34	20,32	20,25	20,24	20,16	20,23	20,29	20,27	20,36	20,34	20,30	20,28	20,25	20,24	20,28	20,26	20,26	20,27	20,23	20,11	20,20	20,18	20,13	20,18	20,19	20,23	20,27	
20,38	20,32	20,22	20,26	20,33	20,37	20,33	20,36	20,36	20,42	20,51	20,42	20,37	20,38	20,39	20,39	20,32	20,30	20,36	20,35	20,32	20,42	20,37	20,46	20,46	20,37	20,31	20,41	20,35	20,36	20,37	20,34	20,35	20,41	20,30	20,31	20,35	20,40	20,32	20,31	20,45	20,36	20,38	20,49	20,47	20,51	20,43	20,34	20,37	20,35	20,38	20,50	20,35	20,36	20,43	20,34	20,27	20,39	20,41	20,44	20,37	20,35	20,33	20,39	20,39	20,38	20,40	20,30	20,32	20,29	20,35	20,47	20,47	20,43	20,43	20,40	20,35	20,35	20,37	20,30	20,39	20,38	20,28	20,30	20,40	20,39	20,42	20,40	20,36	20,44	20,44	20,43	20,38	20,42	20,31	20,26	20,29	20,26	20,45	20,48	20,41	20,35	20,41	20,42	20,37	20,37	20,36	20,47	20,46	20,50	20,41	20,43	20,45	20,49	20,45	20,39	20,41	20,37	20,45	20,49	20,47	20,56	20,53	20,49	20,47	20,44	20,40	20,48	20,49	20,43	20,45	20,41	20,43	20,45	20,47	20,36	20,41	20,41	20,41	20,42	20,37	20,36	20,38	20,42	20,44	20,40	20,40	20,50	20,50	20,45	20,40	20,35	20,38	20,40	20,46	20,53	20,41	20,39	20,47	20,48	20,44	20,43	20,40	20,45	20,53	20,48	20,45	20,43	20,43	20,47	20,50	20,49	20,52	20,39	20,43	20,54	20,52	20,46	20,45	20,44	20,39	20,48	20,54	20,50	20,49	20,61	20,54	20,48	20,48	20,50	20,60	20,47	20,33	20,45	20,53	20,54	20,56	20,54	20,51	20,48	20,45	20,51	20,54	20,48	20,47	20,45	20,48	20,51	20,57	20,57	20,53	20,56	20,54	20,53	20,53	20,54	20,56	20,63	20,63	20,52	20,53	20,59	20,69	20,63	20,49	20,49	20,51	20,56	20,56	20,58	20,53	20,55	20,58	20,60	20,64	20,57	20,54	20,56	20,57	20,56	20,59	20,61	20,57	20,59	20,53	20,62	20,67	20,62	20,63	20,66	20,71	20,60	20,62	20,60	20,59	20,61	20,73	20,73	20,74	20,59	20,66	20,74	20,72	20,69	20,65	20,65	20,67	20,71	20,73	20,65	20,57	20,68	20,74	20,67	20,71	20,68	20,72	20,66	20,61	20,71	20,74	20,80	20,71	20,62	20,67	20,68	20,68	20,75	20,65	20,61	20,72	20,74	20,67	20,62	20,63	20,68	20,59	20,61	20,68	20,72	20,69	20,63	20,63	20,65	20,65	20,60	20,58	20,59	20,65	20,64	20,63	20,66	20,65	20,67	20,74	20,66	20,62	20,75	20,70	20,65	20,68	20,72	20,67	20,63	20,67	20,72	20,71	20,68	20,62	20,60	20,66	20,61	20,66	20,76	20,66	20,70	20,74	20,67	20,63	20,67	20,69	20,71	20,67	20,73	20,77	20,72	20,62	20,58	20,68	20,67	20,62	20,65	20,65	20,66	20,63	20,62	20,64	20,72	20,67	20,62	20,58	20,67	20,59	20,62	20,66	20,66	20,65	20,60	20,66	20,72	20,73	20,62	20,68	20,65	20,67	20,66	20,65	20,64	20,60	20,61	20,69	20,71	20,62	20,59	20,67	20,67	20,56	20,59	20,65	20,60	20,55	20,63	20,55	20,55	20,53	20,52	20,63	20,68	20,57	20,63	20,61	20,60	20,60	20,56	20,51	20,55	20,54	20,55	20,53	20,43	20,57	20,66	20,62	20,58	20,54	20,53	20,53	20,59	20,63	20,50	20,51	20,53	20,58	20,62	20,59	20,55	20,47	20,54	20,54	20,51	20,49	20,50	20,57	20,49	20,48	20,52	20,52	20,40	20,43	20,45	20,40	20,39	20,43	20,48	20,54	20,49	20,40	20,48	20,51	20,46	20,43	20,38	20,41	20,46	20,49	20,45	20,40	20,41	20,51	20,38	20,39	20,41	20,43	20,47	20,42	20,44	20,44	20,50	20,50	20,47	20,43	20,54	20,43	20,37	20,44	20,38	20,40	20,41	20,37	20,31	20,38	20,41	20,41	20,41	20,41	20,47	20,44	20,39	20,40	20,36	20,31	20,38	20,39	20,37	20,40	20,44	20,39	20,36	20,32	20,31	20,34	20,35	20,25	20,31	20,31	20,33	20,39	20,42	20,35	20,42	20,43	20,43	20,34	20,43	20,46	20,42	20,42	20,38	20,36	20,35	20,38	20,41	20,35	20,44	20,36	20,42	20,34	20,38	20,36	20,39	20,39	20,34	20,29	20,33	20,33	20,30	20,34	20,40	20,40	20,33	20,31	20,36	20,26	20,42	20,44	20,39	20,42	20,33	20,35	20,35	20,34	20,35	20,38	20,36	20,37	20,33	20,37	20,34	20,37	20,33	20,32	20,42	20,36	20,37	20,36	20,35	20,32	20,45	20,49	20,42	20,34	20,33	20,35	20,33	20,36	20,35	20,27	20,30	20,35	20,36	20,32	20,31	20,30	20,47	20,36	20,23	20,26	20,32	20,38	20,36	20,33	20,33	20,33	20,42	20,40	20,37	20,30	20,24	20,32	20,34	20,33	20,31	20,31	20,31	20,26	20,21	20,20	20,29	20,31	20,29	20,26	20,23	20,30	20,31	20,32	20,35	20,33	20,28	20,33	20,35	20,31	20,30	20,26	20,15	20,24	20,22	20,19	20,24	20,25	20,28	20,31	20,20	20,13	20,20	20,21	20,15	20,26	20,28	20,27	20,27	
20,45	20,35	20,28	20,25	20,30	20,33	20,27	20,31	20,34	20,37	20,44	20,45	20,25	20,32	20,34	20,31	20,30	20,20	20,34	20,42	20,32	20,37	20,36	20,30	20,40	20,27	20,34	20,38	20,29	20,30	20,37	20,42	20,30	20,40	20,36	20,37	20,35	20,34	20,22	20,28	20,39	20,37	20,36	20,38	20,37	20,37	20,37	20,35	20,38	20,32	20,27	20,41	20,36	20,27	20,31	20,27	20,26	20,33	20,36	20,37	20,36	20,28	20,31	20,28	20,37	20,32	20,32	20,35	20,28	20,28	20,35	20,44	20,45	20,44	20,38	20,36	20,34	20,38	20,41	20,32	20,38	20,43	20,35	20,42	20,37	20,32	20,34	20,35	20,33	20,38	20,48	20,34	20,32	20,36	20,37	20,36	20,40	20,37	20,32	20,34	20,35	20,36	20,37	20,44	20,36	20,31	20,34	20,43	20,45	20,47	20,46	20,48	20,45	20,43	20,43	20,39	20,39	20,41	20,54	20,42	20,31	20,42	20,44	20,44	20,38	20,44	20,48	20,36	20,46	20,46	20,36	20,40	20,39	20,39	20,45	20,42	20,38	20,42	20,35	20,44	20,41	20,39	20,37	20,44	20,48	20,41	20,38	20,43	20,48	20,46	20,45	20,41	20,46	20,44	20,47	20,45	20,36	20,43	20,44	20,39	20,42	20,44	20,35	20,44	20,50	20,40	20,44	20,45	20,44	20,48	20,51	20,41	20,37	20,43	20,49	20,50	20,53	20,50	20,46	20,44	20,41	20,47	20,50	20,52	20,50	20,53	20,62	20,49	20,50	20,50	20,45	20,48	20,46	20,39	20,46	20,46	20,47	20,52	20,50	20,44	20,43	20,48	20,53	20,57	20,54	20,46	20,47	20,51	20,57	20,53	20,49	20,51	20,47	20,55	20,56	20,52	20,50	20,54	20,57	20,54	20,59	20,60	20,67	20,66	20,55	20,61	20,58	20,63	20,62	20,54	20,54	20,62	20,62	20,64	20,62	20,64	20,61	20,61	20,62	20,64	20,57	20,53	20,52	20,51	20,58	20,56	20,65	20,65	20,65	20,64	20,68	20,58	20,60	20,63	20,62	20,63	20,73	20,71	20,57	20,54	20,62	20,63	20,64	20,65	20,60	20,62	20,67	20,60	20,68	20,62	20,61	20,69	20,69	20,72	20,67	20,68	20,67	20,61	20,69	20,73	20,76	20,76	20,75	20,71	20,66	20,65	20,67	20,69	20,70	20,69	20,80	20,77	20,67	20,63	20,65	20,67	20,68	20,64	20,71	20,70	20,70	20,66	20,68	20,71	20,60	20,57	20,73	20,63	20,65	20,65	20,66	20,70	20,62	20,66	20,68	20,64	20,65	20,68	20,65	20,60	20,62	20,68	20,61	20,63	20,68	20,73	20,71	20,70	20,60	20,61	20,63	20,68	20,67	20,70	20,69	20,69	20,73	20,68	20,55	20,58	20,65	20,71	20,70	20,70	20,69	20,68	20,65	20,57	20,59	20,65	20,67	20,67	20,68	20,64	20,67	20,62	20,62	20,71	20,71	20,61	20,66	20,65	20,58	20,55	20,62	20,63	20,64	20,58	20,63	20,75	20,77	20,72	20,67	20,63	20,67	20,67	20,67	20,59	20,66	20,68	20,69	20,72	20,65	20,54	20,63	20,66	20,60	20,59	20,58	20,60	20,65	20,61	20,57	20,61	20,57	20,54	20,63	20,66	20,69	20,69	20,66	20,59	20,58	20,64	20,57	20,58	20,51	20,56	20,55	20,44	20,51	20,67	20,67	20,59	20,53	20,54	20,54	20,54	20,56	20,58	20,48	20,48	20,51	20,61	20,63	20,59	20,52	20,55	20,44	20,42	20,47	20,47	20,50	20,53	20,51	20,45	20,43	20,35	20,40	20,41	20,45	20,47	20,41	20,46	20,50	20,48	20,42	20,44	20,50	20,41	20,42	20,44	20,41	20,44	20,51	20,44	20,36	20,41	20,51	20,42	20,47	20,52	20,43	20,38	20,34	20,39	20,49	20,42	20,45	20,45	20,46	20,48	20,42	20,32	20,43	20,38	20,44	20,47	20,38	20,33	20,37	20,39	20,38	20,34	20,40	20,43	20,39	20,35	20,43	20,47	20,40	20,35	20,38	20,40	20,35	20,40	20,40	20,43	20,35	20,29	20,33	20,35	20,36	20,33	20,33	20,35	20,38	20,44	20,32	20,39	20,39	20,36	20,31	20,32	20,42	20,42	20,42	20,33	20,30	20,29	20,35	20,34	20,35	20,36	20,39	20,42	20,32	20,36	20,46	20,36	20,38	20,30	20,25	20,31	20,30	20,31	20,32	20,32	20,34	20,34	20,31	20,33	20,24	20,26	20,41	20,37	20,40	20,39	20,32	20,29	20,40	20,36	20,36	20,40	20,39	20,32	20,28	20,38	20,38	20,32	20,30	20,34	20,39	20,44	20,38	20,30	20,27	20,32	20,43	20,42	20,36	20,38	20,36	20,33	20,35	20,40	20,39	20,41	20,36	20,30	20,24	20,28	20,35	20,49	20,42	20,36	20,33	20,28	20,30	20,30	20,23	20,36	20,32	20,34	20,35	20,29	20,30	20,27	20,25	20,38	20,34	20,30	20,31	20,34	20,32	20,23	20,21	20,25	20,33	20,30	20,20	20,25	20,31	20,34	20,34	20,28	20,28	20,31	20,29	20,33	20,31	20,34	20,29	20,22	20,20	20,12	20,11	20,23	20,23	20,24	20,26	20,31	20,19	20,13	20,18	20,21	20,29	20,28	20,27	20,28	
20,37	20,34	20,39	20,32	20,38	20,30	20,33	20,35	20,35	20,38	20,41	20,37	20,33	20,31	20,30	20,31	20,43	20,31	20,45	20,46	20,32	20,32	20,38	20,30	20,28	20,23	20,30	20,43	20,34	20,27	20,36	20,37	20,31	20,31	20,25	20,40	20,34	20,24	20,23	20,25	20,31	20,26	20,32	20,33	20,38	20,30	20,32	20,28	20,28	20,30	20,38	20,44	20,44	20,34	20,26	20,31	20,29	20,37	20,36	20,39	20,41	20,45	20,38	20,33	20,29	20,30	20,26	20,40	20,46	20,35	20,36	20,41	20,40	20,38	20,43	20,36	20,39	20,44	20,42	20,43	20,36	20,43	20,33	20,34	20,36	20,30	20,36	20,38	20,39	20,45	20,51	20,49	20,29	20,40	20,39	20,41	20,43	20,44	20,38	20,30	20,40	20,41	20,35	20,44	20,44	20,37	20,36	20,39	20,44	20,48	20,41	20,48	20,49	20,40	20,48	20,45	20,42	20,45	20,56	20,47	20,36	20,36	20,37	20,42	20,38	20,45	20,48	20,41	20,48	20,47	20,41	20,47	20,41	20,45	20,50	20,46	20,42	20,42	20,43	20,43	20,49	20,41	20,31	20,43	20,48	20,51	20,40	20,42	20,46	20,44	20,42	20,40	20,53	20,53	20,50	20,44	20,37	20,44	20,48	20,43	20,38	20,39	20,32	20,35	20,47	20,45	20,46	20,51	20,47	20,56	20,55	20,45	20,45	20,44	20,49	20,50	20,47	20,52	20,49	20,45	20,45	20,49	20,40	20,43	20,53	20,47	20,53	20,53	20,50	20,49	20,42	20,48	20,48	20,45	20,53	20,51	20,45	20,48	20,51	20,50	20,45	20,45	20,49	20,52	20,48	20,49	20,51	20,55	20,55	20,60	20,51	20,49	20,50	20,59	20,57	20,56	20,60	20,54	20,54	20,53	20,55	20,65	20,55	20,52	20,50	20,61	20,66	20,60	20,65	20,64	20,52	20,60	20,64	20,67	20,59	20,66	20,64	20,64	20,64	20,59	20,59	20,58	20,61	20,59	20,54	20,58	20,65	20,66	20,67	20,64	20,65	20,60	20,57	20,68	20,70	20,65	20,57	20,68	20,58	20,56	20,62	20,58	20,58	20,60	20,64	20,61	20,63	20,60	20,60	20,63	20,67	20,68	20,63	20,64	20,69	20,66	20,66	20,64	20,65	20,69	20,67	20,67	20,68	20,70	20,76	20,66	20,66	20,65	20,66	20,65	20,70	20,68	20,66	20,65	20,74	20,71	20,70	20,66	20,68	20,72	20,68	20,65	20,63	20,67	20,64	20,61	20,68	20,64	20,66	20,73	20,63	20,64	20,64	20,65	20,63	20,56	20,66	20,69	20,67	20,59	20,64	20,68	20,70	20,69	20,69	20,63	20,67	20,67	20,60	20,66	20,74	20,70	20,64	20,64	20,69	20,66	20,70	20,75	20,64	20,60	20,68	20,69	20,65	20,69	20,67	20,60	20,72	20,61	20,54	20,65	20,72	20,71	20,68	20,66	20,69	20,58	20,55	20,70	20,64	20,62	20,70	20,67	20,61	20,53	20,69	20,69	20,63	20,64	20,60	20,72	20,74	20,68	20,67	20,61	20,60	20,67	20,71	20,63	20,63	20,64	20,63	20,69	20,69	20,60	20,66	20,68	20,61	20,65	20,58	20,62	20,65	20,64	20,55	20,60	20,68	20,59	20,61	20,64	20,67	20,69	20,72	20,66	20,66	20,65	20,56	20,55	20,54	20,51	20,55	20,52	20,55	20,64	20,62	20,56	20,52	20,56	20,60	20,50	20,54	20,53	20,49	20,51	20,50	20,42	20,47	20,50	20,51	20,48	20,46	20,40	20,39	20,45	20,53	20,55	20,52	20,46	20,46	20,47	20,41	20,42	20,49	20,54	20,51	20,46	20,41	20,42	20,42	20,45	20,50	20,44	20,47	20,40	20,34	20,33	20,48	20,48	20,39	20,40	20,45	20,49	20,52	20,48	20,46	20,41	20,30	20,39	20,42	20,42	20,49	20,52	20,48	20,42	20,38	20,31	20,34	20,34	20,35	20,40	20,36	20,32	20,35	20,35	20,32	20,33	20,36	20,39	20,39	20,41	20,39	20,41	20,39	20,29	20,33	20,38	20,43	20,36	20,30	20,43	20,40	20,31	20,34	20,40	20,38	20,31	20,31	20,35	20,40	20,40	20,31	20,34	20,34	20,32	20,31	20,37	20,34	20,37	20,36	20,36	20,28	20,34	20,38	20,38	20,39	20,36	20,37	20,38	20,28	20,27	20,43	20,38	20,35	20,32	20,29	20,28	20,35	20,25	20,28	20,32	20,36	20,32	20,34	20,37	20,31	20,30	20,34	20,36	20,25	20,34	20,32	20,27	20,41	20,39	20,35	20,36	20,33	20,34	20,24	20,28	20,38	20,31	20,27	20,29	20,29	20,38	20,42	20,38	20,26	20,28	20,29	20,37	20,34	20,35	20,37	20,36	20,33	20,33	20,43	20,39	20,36	20,32	20,33	20,37	20,41	20,43	20,38	20,30	20,29	20,26	20,33	20,26	20,23	20,29	20,34	20,35	20,33	20,31	20,29	20,35	20,32	20,33	20,30	20,30	20,33	20,26	20,25	20,19	20,18	20,26	20,30	20,23	20,31	20,27	20,32	20,29	20,26	20,27	20,26	20,32	20,31	20,20	20,23	20,24	20,26	20,23	20,27	20,21	20,12	20,14	20,17	20,19	20,13	20,22	20,27	20,23	20,21	20,28	20,35	20,26	20,21	20,27	
20,28	20,30	20,26	20,33	20,36	20,33	20,35	20,43	20,35	20,33	20,33	20,43	20,37	20,46	20,34	20,32	20,31	20,32	20,40	20,39	20,24	20,26	20,34	20,35	20,26	20,27	20,38	20,42	20,34	20,27	20,36	20,44	20,41	20,31	20,23	20,33	20,36	20,34	20,41	20,36	20,33	20,30	20,36	20,41	20,41	20,38	20,34	20,35	20,29	20,35	20,39	20,33	20,49	20,45	20,33	20,31	20,32	20,32	20,37	20,44	20,42	20,45	20,41	20,45	20,29	20,26	20,40	20,49	20,50	20,42	20,38	20,38	20,38	20,42	20,44	20,40	20,38	20,42	20,40	20,42	20,36	20,36	20,37	20,40	20,36	20,29	20,31	20,34	20,35	20,43	20,43	20,43	20,42	20,33	20,37	20,36	20,35	20,38	20,34	20,37	20,49	20,46	20,43	20,48	20,41	20,42	20,37	20,39	20,41	20,49	20,39	20,41	20,41	20,45	20,46	20,42	20,38	20,40	20,44	20,44	20,43	20,42	20,36	20,47	20,49	20,51	20,46	20,43	20,46	20,39	20,43	20,44	20,37	20,43	20,49	20,44	20,38	20,50	20,47	20,45	20,37	20,43	20,45	20,52	20,48	20,54	20,45	20,44	20,45	20,46	20,44	20,37	20,44	20,50	20,53	20,55	20,45	20,50	20,44	20,44	20,43	20,39	20,43	20,44	20,50	20,46	20,43	20,52	20,55	20,55	20,57	20,54	20,57	20,49	20,46	20,57	20,46	20,44	20,49	20,44	20,49	20,55	20,49	20,43	20,47	20,51	20,46	20,56	20,49	20,46	20,42	20,47	20,45	20,43	20,57	20,64	20,49	20,43	20,53	20,57	20,49	20,48	20,51	20,52	20,51	20,50	20,48	20,50	20,51	20,55	20,52	20,51	20,53	20,56	20,54	20,52	20,57	20,60	20,56	20,47	20,49	20,58	20,53	20,50	20,50	20,52	20,67	20,67	20,69	20,71	20,57	20,64	20,66	20,65	20,58	20,64	20,65	20,64	20,64	20,57	20,58	20,57	20,57	20,60	20,61	20,60	20,67	20,68	20,62	20,70	20,67	20,64	20,59	20,60	20,63	20,64	20,60	20,54	20,57	20,61	20,63	20,64	20,66	20,71	20,65	20,63	20,61	20,58	20,69	20,72	20,75	20,71	20,66	20,71	20,72	20,75	20,70	20,61	20,61	20,69	20,66	20,67	20,63	20,66	20,78	20,69	20,70	20,70	20,68	20,66	20,63	20,65	20,74	20,69	20,72	20,71	20,66	20,69	20,64	20,68	20,71	20,68	20,65	20,62	20,63	20,64	20,64	20,58	20,64	20,70	20,63	20,64	20,67	20,73	20,64	20,61	20,67	20,61	20,69	20,67	20,57	20,70	20,75	20,73	20,65	20,65	20,71	20,69	20,62	20,57	20,63	20,64	20,60	20,67	20,81	20,72	20,75	20,78	20,68	20,66	20,73	20,73	20,64	20,65	20,70	20,69	20,72	20,68	20,58	20,69	20,66	20,69	20,71	20,70	20,70	20,66	20,62	20,69	20,71	20,64	20,66	20,68	20,65	20,62	20,72	20,76	20,67	20,61	20,62	20,76	20,77	20,66	20,65	20,71	20,65	20,58	20,65	20,67	20,68	20,60	20,62	20,64	20,62	20,56	20,59	20,62	20,61	20,66	20,69	20,63	20,61	20,58	20,58	20,59	20,62	20,57	20,65	20,67	20,63	20,60	20,65	20,63	20,62	20,61	20,58	20,50	20,55	20,57	20,53	20,50	20,49	20,58	20,60	20,54	20,50	20,53	20,59	20,51	20,52	20,50	20,51	20,52	20,56	20,50	20,45	20,47	20,47	20,47	20,49	20,47	20,42	20,49	20,51	20,53	20,50	20,46	20,53	20,49	20,51	20,39	20,40	20,42	20,50	20,45	20,45	20,40	20,36	20,48	20,46	20,39	20,46	20,42	20,39	20,43	20,44	20,46	20,42	20,41	20,43	20,53	20,51	20,44	20,42	20,43	20,34	20,41	20,46	20,47	20,45	20,49	20,48	20,42	20,43	20,44	20,37	20,30	20,35	20,43	20,36	20,25	20,35	20,46	20,35	20,30	20,36	20,31	20,33	20,41	20,50	20,42	20,35	20,23	20,30	20,32	20,36	20,32	20,31	20,43	20,36	20,36	20,36	20,40	20,34	20,30	20,30	20,35	20,35	20,39	20,38	20,37	20,32	20,33	20,30	20,43	20,39	20,35	20,33	20,34	20,36	20,29	20,37	20,36	20,40	20,41	20,40	20,31	20,29	20,29	20,35	20,41	20,38	20,37	20,29	20,24	20,37	20,34	20,26	20,35	20,38	20,41	20,38	20,38	20,34	20,32	20,34	20,39	20,32	20,29	20,29	20,28	20,30	20,40	20,32	20,31	20,28	20,31	20,33	20,29	20,30	20,25	20,25	20,33	20,32	20,30	20,39	20,39	20,33	20,32	20,31	20,34	20,33	20,35	20,35	20,35	20,29	20,31	20,35	20,35	20,33	20,34	20,39	20,33	20,32	20,40	20,32	20,29	20,24	20,22	20,33	20,32	20,34	20,41	20,36	20,37	20,33	20,40	20,31	20,29	20,34	20,38	20,31	20,35	20,42	20,30	20,29	20,35	20,35	20,32	20,32	20,19	20,20	20,24	20,29	20,29	20,33	20,31	20,25	20,30	20,28	20,26	20,29	20,23	20,17	20,22	20,30	20,26	20,21	20,26	20,23	20,22	20,13	20,21	20,27	20,26	20,27	20,31	20,40	20,29	20,25	20,29	
20,31	20,31	20,17	20,19	20,33	20,45	20,36	20,34	20,37	20,34	20,30	20,34	20,31	20,36	20,40	20,42	20,28	20,29	20,37	20,39	20,29	20,30	20,37	20,32	20,33	20,29	20,35	20,33	20,33	20,35	20,37	20,47	20,44	20,37	20,25	20,32	20,36	20,37	20,38	20,46	20,42	20,34	20,38	20,35	20,43	20,46	20,43	20,30	20,33	20,40	20,33	20,26	20,39	20,41	20,40	20,37	20,43	20,37	20,30	20,39	20,40	20,36	20,32	20,39	20,40	20,29	20,37	20,44	20,40	20,36	20,40	20,40	20,43	20,41	20,38	20,40	20,39	20,39	20,38	20,42	20,39	20,37	20,34	20,47	20,40	20,26	20,30	20,30	20,31	20,35	20,38	20,36	20,43	20,32	20,30	20,36	20,41	20,37	20,32	20,40	20,50	20,42	20,43	20,45	20,36	20,34	20,38	20,41	20,42	20,37	20,37	20,35	20,35	20,50	20,55	20,40	20,45	20,44	20,36	20,37	20,40	20,39	20,41	20,42	20,45	20,50	20,46	20,40	20,40	20,41	20,46	20,44	20,38	20,44	20,50	20,38	20,43	20,49	20,37	20,40	20,37	20,41	20,51	20,42	20,44	20,50	20,50	20,49	20,46	20,43	20,43	20,42	20,44	20,43	20,55	20,51	20,42	20,45	20,50	20,47	20,45	20,43	20,43	20,51	20,42	20,42	20,44	20,53	20,52	20,52	20,51	20,48	20,44	20,45	20,45	20,55	20,47	20,44	20,48	20,42	20,40	20,53	20,55	20,49	20,51	20,49	20,44	20,57	20,53	20,45	20,42	20,41	20,42	20,45	20,49	20,56	20,54	20,44	20,53	20,52	20,44	20,47	20,49	20,51	20,46	20,46	20,52	20,54	20,57	20,50	20,52	20,55	20,52	20,55	20,55	20,50	20,55	20,61	20,60	20,53	20,43	20,52	20,58	20,64	20,67	20,63	20,63	20,68	20,70	20,65	20,61	20,62	20,62	20,58	20,60	20,58	20,59	20,60	20,66	20,56	20,54	20,61	20,63	20,63	20,54	20,59	20,63	20,65	20,58	20,69	20,68	20,60	20,67	20,60	20,56	20,64	20,67	20,68	20,66	20,66	20,71	20,64	20,60	20,73	20,70	20,61	20,57	20,57	20,66	20,67	20,70	20,71	20,62	20,74	20,74	20,67	20,74	20,67	20,58	20,69	20,77	20,74	20,69	20,69	20,76	20,68	20,73	20,69	20,64	20,69	20,65	20,67	20,75	20,73	20,75	20,73	20,71	20,74	20,75	20,66	20,67	20,70	20,67	20,68	20,71	20,68	20,67	20,65	20,60	20,69	20,66	20,68	20,76	20,79	20,72	20,62	20,69	20,70	20,72	20,69	20,62	20,72	20,77	20,77	20,74	20,71	20,72	20,72	20,65	20,55	20,60	20,67	20,57	20,66	20,74	20,68	20,74	20,76	20,73	20,67	20,71	20,80	20,68	20,64	20,71	20,72	20,74	20,72	20,68	20,62	20,62	20,73	20,75	20,74	20,71	20,69	20,75	20,72	20,72	20,67	20,72	20,61	20,63	20,69	20,78	20,82	20,76	20,70	20,66	20,76	20,76	20,64	20,62	20,69	20,72	20,63	20,64	20,67	20,66	20,60	20,62	20,64	20,59	20,54	20,59	20,58	20,58	20,70	20,69	20,66	20,57	20,61	20,54	20,57	20,63	20,62	20,74	20,75	20,65	20,56	20,65	20,69	20,62	20,64	20,57	20,54	20,59	20,55	20,52	20,51	20,47	20,51	20,54	20,52	20,47	20,59	20,65	20,56	20,54	20,50	20,52	20,53	20,58	20,52	20,54	20,51	20,50	20,53	20,50	20,51	20,50	20,51	20,55	20,49	20,47	20,44	20,48	20,42	20,44	20,41	20,40	20,44	20,48	20,42	20,48	20,51	20,45	20,54	20,51	20,36	20,45	20,49	20,41	20,44	20,50	20,51	20,45	20,47	20,41	20,42	20,50	20,40	20,38	20,42	20,35	20,39	20,41	20,45	20,46	20,39	20,45	20,46	20,37	20,41	20,43	20,31	20,43	20,51	20,40	20,30	20,30	20,41	20,42	20,39	20,44	20,36	20,31	20,36	20,46	20,45	20,32	20,30	20,36	20,40	20,37	20,36	20,36	20,42	20,37	20,38	20,40	20,31	20,29	20,32	20,30	20,29	20,34	20,37	20,43	20,42	20,33	20,35	20,29	20,38	20,34	20,31	20,40	20,42	20,40	20,34	20,28	20,31	20,34	20,41	20,36	20,40	20,38	20,33	20,31	20,30	20,35	20,38	20,29	20,27	20,35	20,38	20,35	20,30	20,32	20,36	20,44	20,37	20,30	20,32	20,33	20,41	20,50	20,41	20,30	20,28	20,26	20,30	20,34	20,32	20,34	20,31	20,35	20,35	20,35	20,24	20,28	20,35	20,34	20,34	20,33	20,32	20,37	20,36	20,30	20,33	20,33	20,32	20,29	20,29	20,24	20,28	20,28	20,27	20,33	20,34	20,34	20,33	20,34	20,42	20,31	20,22	20,30	20,27	20,30	20,46	20,42	20,37	20,32	20,31	20,27	20,31	20,32	20,33	20,37	20,43	20,32	20,32	20,47	20,36	20,30	20,34	20,39	20,36	20,36	20,25	20,18	20,24	20,30	20,25	20,35	20,33	20,24	20,32	20,18	20,31	20,24	20,22	20,12	20,22	20,35	20,32	20,25	20,30	20,38	20,31	20,18	20,25	20,30	20,25	20,26	20,26	20,28	20,34	20,37	20,33	
20,35	20,36	20,24	20,24	20,31	20,38	20,35	20,35	20,39	20,42	20,38	20,30	20,28	20,37	20,44	20,43	20,34	20,31	20,41	20,45	20,35	20,31	20,45	20,42	20,33	20,37	20,40	20,43	20,36	20,36	20,39	20,46	20,40	20,38	20,34	20,33	20,36	20,32	20,33	20,38	20,34	20,33	20,31	20,26	20,45	20,43	20,34	20,33	20,44	20,52	20,45	20,29	20,29	20,31	20,34	20,33	20,34	20,35	20,29	20,36	20,36	20,29	20,38	20,37	20,29	20,32	20,37	20,39	20,41	20,41	20,41	20,41	20,37	20,28	20,34	20,37	20,39	20,45	20,38	20,34	20,39	20,38	20,32	20,37	20,40	20,29	20,35	20,35	20,31	20,40	20,35	20,30	20,43	20,36	20,38	20,47	20,42	20,39	20,37	20,41	20,45	20,44	20,41	20,37	20,32	20,32	20,42	20,41	20,42	20,41	20,40	20,49	20,39	20,46	20,55	20,45	20,41	20,49	20,50	20,43	20,38	20,41	20,44	20,44	20,36	20,42	20,37	20,36	20,37	20,36	20,46	20,52	20,51	20,49	20,46	20,40	20,46	20,45	20,30	20,34	20,41	20,47	20,44	20,41	20,45	20,47	20,44	20,45	20,42	20,39	20,35	20,37	20,46	20,43	20,52	20,53	20,45	20,40	20,48	20,53	20,41	20,37	20,42	20,47	20,45	20,36	20,45	20,52	20,46	20,40	20,49	20,49	20,43	20,44	20,43	20,46	20,46	20,52	20,52	20,41	20,43	20,49	20,53	20,48	20,48	20,58	20,46	20,48	20,47	20,43	20,45	20,44	20,39	20,48	20,50	20,59	20,64	20,56	20,53	20,51	20,44	20,50	20,47	20,48	20,43	20,55	20,56	20,57	20,56	20,52	20,52	20,62	20,59	20,51	20,49	20,53	20,60	20,60	20,60	20,60	20,55	20,56	20,63	20,67	20,65	20,62	20,64	20,71	20,71	20,65	20,65	20,66	20,63	20,66	20,63	20,62	20,60	20,63	20,66	20,67	20,61	20,64	20,61	20,67	20,61	20,62	20,64	20,68	20,66	20,67	20,65	20,66	20,71	20,67	20,63	20,66	20,72	20,71	20,73	20,64	20,65	20,60	20,64	20,66	20,71	20,65	20,62	20,68	20,69	20,67	20,69	20,67	20,59	20,60	20,68	20,71	20,65	20,66	20,64	20,68	20,74	20,75	20,68	20,73	20,81	20,73	20,73	20,69	20,67	20,70	20,73	20,64	20,61	20,64	20,66	20,72	20,73	20,74	20,75	20,67	20,62	20,68	20,68	20,68	20,69	20,70	20,69	20,67	20,68	20,69	20,72	20,77	20,80	20,75	20,69	20,69	20,70	20,68	20,74	20,69	20,69	20,68	20,75	20,78	20,76	20,75	20,75	20,64	20,69	20,71	20,69	20,70	20,66	20,61	20,73	20,65	20,68	20,66	20,68	20,73	20,74	20,78	20,70	20,65	20,68	20,72	20,72	20,64	20,70	20,66	20,64	20,67	20,66	20,65	20,65	20,67	20,75	20,78	20,72	20,67	20,66	20,66	20,66	20,68	20,75	20,71	20,70	20,71	20,67	20,76	20,72	20,65	20,63	20,62	20,68	20,67	20,61	20,61	20,65	20,64	20,68	20,71	20,66	20,67	20,71	20,62	20,61	20,68	20,66	20,61	20,58	20,59	20,57	20,58	20,67	20,69	20,67	20,73	20,66	20,60	20,68	20,71	20,59	20,62	20,57	20,49	20,49	20,53	20,57	20,50	20,52	20,59	20,54	20,52	20,54	20,55	20,58	20,53	20,56	20,53	20,51	20,52	20,56	20,55	20,52	20,57	20,53	20,52	20,53	20,53	20,47	20,53	20,59	20,49	20,47	20,52	20,49	20,42	20,34	20,31	20,42	20,49	20,46	20,47	20,47	20,50	20,50	20,50	20,48	20,44	20,55	20,49	20,44	20,39	20,45	20,46	20,54	20,52	20,41	20,35	20,45	20,39	20,34	20,46	20,35	20,39	20,43	20,43	20,46	20,40	20,40	20,42	20,31	20,27	20,33	20,34	20,38	20,45	20,47	20,40	20,38	20,36	20,32	20,34	20,41	20,41	20,45	20,40	20,42	20,41	20,32	20,28	20,33	20,30	20,30	20,35	20,38	20,41	20,38	20,34	20,35	20,32	20,32	20,31	20,34	20,29	20,31	20,41	20,42	20,48	20,31	20,36	20,35	20,30	20,37	20,37	20,38	20,36	20,35	20,30	20,35	20,35	20,35	20,31	20,33	20,31	20,41	20,36	20,30	20,24	20,25	20,33	20,32	20,28	20,32	20,29	20,24	20,28	20,25	20,35	20,38	20,34	20,33	20,38	20,39	20,41	20,44	20,44	20,36	20,20	20,29	20,36	20,32	20,33	20,42	20,37	20,35	20,30	20,32	20,26	20,29	20,34	20,33	20,42	20,33	20,35	20,41	20,37	20,27	20,29	20,35	20,36	20,32	20,35	20,34	20,38	20,36	20,31	20,23	20,36	20,36	20,33	20,36	20,48	20,38	20,30	20,29	20,33	20,29	20,40	20,38	20,32	20,23	20,27	20,28	20,25	20,25	20,27	20,37	20,35	20,29	20,34	20,38	20,37	20,37	20,34	20,29	20,32	20,27	20,29	20,27	20,23	20,37	20,25	20,26	20,35	20,32	20,32	20,23	20,23	20,26	20,29	20,22	20,26	20,36	20,25	20,24	20,26	20,35	20,32	20,18	20,26	20,27	20,28	20,24	20,16	20,15	20,29	20,37	20,37	
20,34	20,25	20,27	20,33	20,33	20,29	20,32	20,32	20,39	20,40	20,41	20,29	20,33	20,35	20,36	20,38	20,32	20,39	20,46	20,42	20,41	20,37	20,44	20,47	20,41	20,37	20,44	20,34	20,35	20,37	20,35	20,37	20,38	20,31	20,32	20,43	20,42	20,40	20,38	20,38	20,39	20,31	20,23	20,28	20,49	20,52	20,39	20,36	20,42	20,50	20,47	20,32	20,35	20,30	20,38	20,34	20,31	20,39	20,37	20,43	20,36	20,30	20,36	20,44	20,34	20,32	20,40	20,43	20,41	20,42	20,42	20,42	20,39	20,34	20,36	20,34	20,36	20,48	20,43	20,45	20,45	20,42	20,38	20,37	20,42	20,36	20,35	20,35	20,32	20,32	20,42	20,40	20,36	20,44	20,44	20,46	20,40	20,39	20,38	20,41	20,46	20,40	20,40	20,37	20,27	20,37	20,43	20,40	20,34	20,37	20,47	20,54	20,48	20,43	20,56	20,49	20,46	20,45	20,48	20,43	20,38	20,47	20,42	20,53	20,39	20,44	20,45	20,45	20,43	20,44	20,41	20,48	20,54	20,50	20,49	20,42	20,46	20,51	20,35	20,32	20,34	20,46	20,43	20,41	20,52	20,47	20,41	20,45	20,40	20,43	20,51	20,42	20,46	20,48	20,54	20,56	20,45	20,42	20,42	20,54	20,43	20,44	20,47	20,54	20,46	20,44	20,47	20,49	20,49	20,44	20,43	20,46	20,52	20,49	20,46	20,49	20,45	20,46	20,57	20,49	20,49	20,52	20,49	20,45	20,47	20,60	20,55	20,47	20,36	20,39	20,44	20,48	20,38	20,45	20,52	20,62	20,57	20,60	20,57	20,56	20,48	20,48	20,47	20,47	20,54	20,53	20,51	20,45	20,48	20,51	20,55	20,61	20,60	20,53	20,50	20,53	20,65	20,69	20,61	20,56	20,58	20,57	20,65	20,66	20,56	20,58	20,61	20,71	20,73	20,70	20,68	20,70	20,66	20,63	20,61	20,60	20,58	20,71	20,69	20,70	20,64	20,58	20,65	20,65	20,59	20,65	20,70	20,71	20,63	20,63	20,62	20,66	20,79	20,82	20,72	20,73	20,74	20,74	20,73	20,74	20,71	20,63	20,70	20,70	20,66	20,72	20,72	20,75	20,78	20,72	20,71	20,77	20,65	20,66	20,72	20,73	20,70	20,64	20,66	20,65	20,65	20,74	20,72	20,77	20,85	20,70	20,70	20,76	20,74	20,74	20,75	20,71	20,69	20,60	20,62	20,61	20,74	20,76	20,73	20,72	20,70	20,71	20,71	20,73	20,71	20,71	20,72	20,69	20,71	20,73	20,74	20,74	20,77	20,79	20,66	20,61	20,70	20,76	20,80	20,70	20,66	20,71	20,72	20,71	20,69	20,71	20,72	20,65	20,71	20,82	20,75	20,64	20,69	20,74	20,80	20,72	20,70	20,70	20,70	20,73	20,78	20,78	20,77	20,70	20,71	20,77	20,77	20,73	20,68	20,69	20,71	20,66	20,63	20,61	20,72	20,70	20,71	20,77	20,72	20,73	20,69	20,74	20,68	20,59	20,70	20,70	20,65	20,72	20,73	20,76	20,71	20,65	20,65	20,62	20,64	20,63	20,64	20,70	20,65	20,70	20,71	20,78	20,68	20,67	20,72	20,72	20,65	20,68	20,64	20,66	20,62	20,66	20,71	20,70	20,60	20,66	20,67	20,71	20,62	20,58	20,68	20,66	20,67	20,62	20,63	20,60	20,54	20,49	20,61	20,58	20,57	20,61	20,57	20,50	20,56	20,57	20,52	20,58	20,50	20,51	20,51	20,53	20,51	20,57	20,53	20,44	20,52	20,52	20,55	20,51	20,42	20,48	20,62	20,61	20,56	20,53	20,50	20,48	20,43	20,45	20,47	20,44	20,48	20,48	20,50	20,46	20,43	20,45	20,36	20,41	20,50	20,44	20,40	20,33	20,38	20,41	20,41	20,53	20,52	20,40	20,43	20,45	20,46	20,40	20,41	20,42	20,49	20,41	20,45	20,36	20,33	20,44	20,39	20,28	20,30	20,34	20,34	20,34	20,40	20,42	20,38	20,34	20,31	20,35	20,47	20,42	20,42	20,43	20,44	20,45	20,41	20,30	20,35	20,33	20,30	20,28	20,26	20,37	20,47	20,43	20,31	20,31	20,24	20,32	20,28	20,28	20,31	20,40	20,38	20,38	20,38	20,35	20,37	20,32	20,30	20,31	20,34	20,29	20,30	20,29	20,38	20,46	20,40	20,35	20,30	20,33	20,40	20,35	20,34	20,34	20,30	20,36	20,39	20,32	20,36	20,30	20,26	20,33	20,25	20,33	20,36	20,28	20,31	20,42	20,37	20,42	20,44	20,37	20,33	20,16	20,18	20,41	20,37	20,34	20,34	20,39	20,39	20,36	20,38	20,36	20,33	20,35	20,35	20,46	20,45	20,34	20,35	20,33	20,29	20,35	20,34	20,43	20,37	20,35	20,27	20,26	20,37	20,40	20,29	20,27	20,36	20,34	20,33	20,32	20,28	20,30	20,37	20,26	20,30	20,38	20,36	20,42	20,38	20,31	20,30	20,28	20,20	20,31	20,33	20,39	20,37	20,30	20,30	20,38	20,45	20,40	20,41	20,35	20,27	20,25	20,35	20,28	20,37	20,27	20,24	20,29	20,34	20,32	20,26	20,25	20,26	20,35	20,33	20,34	20,28	20,20	20,32	20,29	20,31	20,37	20,35	20,27	20,34	20,39	20,33	20,23	20,24	20,18	20,24	20,31	
20,26	20,27	20,20	20,33	20,33	20,32	20,28	20,25	20,26	20,42	20,35	20,24	20,27	20,48	20,35	20,32	20,37	20,30	20,35	20,35	20,38	20,41	20,36	20,41	20,43	20,39	20,40	20,39	20,35	20,38	20,37	20,34	20,24	20,31	20,35	20,46	20,44	20,33	20,33	20,39	20,43	20,34	20,32	20,30	20,45	20,41	20,37	20,35	20,45	20,43	20,31	20,34	20,46	20,40	20,45	20,43	20,26	20,35	20,39	20,31	20,29	20,35	20,37	20,40	20,40	20,38	20,41	20,45	20,38	20,43	20,43	20,39	20,41	20,44	20,34	20,33	20,35	20,48	20,43	20,47	20,51	20,38	20,40	20,35	20,40	20,42	20,35	20,31	20,39	20,40	20,40	20,40	20,34	20,41	20,50	20,42	20,35	20,31	20,30	20,33	20,42	20,39	20,37	20,45	20,38	20,42	20,44	20,40	20,40	20,37	20,38	20,42	20,41	20,44	20,56	20,54	20,44	20,49	20,42	20,43	20,43	20,51	20,41	20,39	20,39	20,42	20,50	20,45	20,38	20,40	20,36	20,34	20,44	20,43	20,47	20,42	20,39	20,47	20,39	20,39	20,34	20,40	20,43	20,35	20,43	20,42	20,39	20,48	20,43	20,45	20,49	20,43	20,48	20,53	20,50	20,52	20,45	20,43	20,40	20,45	20,46	20,43	20,47	20,53	20,45	20,37	20,43	20,47	20,46	20,47	20,46	20,42	20,46	20,51	20,45	20,51	20,47	20,41	20,42	20,41	20,48	20,48	20,50	20,44	20,50	20,57	20,52	20,47	20,46	20,48	20,55	20,55	20,39	20,39	20,50	20,56	20,47	20,48	20,56	20,54	20,46	20,45	20,49	20,46	20,48	20,46	20,49	20,50	20,52	20,57	20,59	20,61	20,58	20,56	20,54	20,57	20,62	20,66	20,69	20,58	20,51	20,60	20,64	20,66	20,66	20,64	20,60	20,67	20,71	20,66	20,60	20,64	20,66	20,64	20,61	20,61	20,61	20,59	20,63	20,64	20,63	20,64	20,67	20,72	20,66	20,65	20,61	20,61	20,58	20,62	20,70	20,67	20,75	20,72	20,74	20,76	20,77	20,74	20,67	20,67	20,71	20,68	20,72	20,74	20,76	20,74	20,64	20,68	20,72	20,76	20,80	20,78	20,65	20,67	20,76	20,77	20,65	20,64	20,70	20,70	20,66	20,73	20,78	20,68	20,78	20,65	20,71	20,77	20,79	20,75	20,80	20,76	20,75	20,74	20,70	20,75	20,72	20,75	20,73	20,72	20,85	20,80	20,73	20,74	20,77	20,73	20,63	20,69	20,74	20,73	20,68	20,71	20,81	20,85	20,74	20,68	20,74	20,77	20,79	20,79	20,72	20,76	20,79	20,71	20,69	20,70	20,69	20,69	20,76	20,77	20,70	20,68	20,67	20,74	20,77	20,72	20,72	20,69	20,65	20,69	20,75	20,80	20,72	20,72	20,76	20,73	20,75	20,76	20,72	20,68	20,69	20,66	20,68	20,72	20,70	20,70	20,70	20,68	20,65	20,67	20,74	20,68	20,66	20,69	20,74	20,72	20,71	20,79	20,77	20,76	20,79	20,65	20,60	20,63	20,67	20,64	20,68	20,77	20,68	20,67	20,70	20,66	20,69	20,70	20,69	20,70	20,66	20,67	20,57	20,61	20,62	20,66	20,69	20,69	20,73	20,67	20,64	20,68	20,61	20,54	20,65	20,61	20,69	20,68	20,62	20,56	20,54	20,46	20,56	20,55	20,62	20,59	20,52	20,51	20,55	20,58	20,55	20,55	20,50	20,47	20,46	20,53	20,53	20,51	20,55	20,46	20,46	20,53	20,49	20,54	20,37	20,47	20,57	20,57	20,53	20,46	20,48	20,44	20,54	20,49	20,47	20,54	20,49	20,54	20,56	20,46	20,44	20,44	20,43	20,31	20,48	20,42	20,46	20,40	20,36	20,41	20,42	20,43	20,52	20,41	20,43	20,47	20,48	20,53	20,47	20,47	20,49	20,48	20,50	20,41	20,33	20,45	20,43	20,31	20,37	20,38	20,41	20,36	20,38	20,37	20,36	20,37	20,28	20,33	20,42	20,34	20,30	20,34	20,42	20,38	20,33	20,38	20,42	20,37	20,30	20,29	20,34	20,36	20,43	20,43	20,40	20,39	20,29	20,33	20,39	20,36	20,38	20,36	20,32	20,37	20,44	20,41	20,37	20,34	20,32	20,32	20,29	20,28	20,31	20,31	20,40	20,35	20,35	20,33	20,40	20,39	20,37	20,39	20,34	20,38	20,40	20,38	20,34	20,32	20,39	20,35	20,31	20,32	20,36	20,39	20,42	20,35	20,33	20,43	20,43	20,36	20,34	20,33	20,30	20,25	20,23	20,39	20,33	20,39	20,40	20,45	20,40	20,35	20,36	20,32	20,28	20,40	20,40	20,39	20,35	20,40	20,39	20,31	20,36	20,35	20,29	20,38	20,34	20,33	20,34	20,27	20,29	20,37	20,36	20,37	20,30	20,29	20,32	20,33	20,28	20,28	20,41	20,35	20,29	20,34	20,34	20,38	20,41	20,31	20,24	20,28	20,28	20,33	20,37	20,36	20,39	20,27	20,24	20,33	20,38	20,33	20,28	20,40	20,28	20,24	20,30	20,36	20,32	20,27	20,34	20,31	20,30	20,30	20,20	20,27	20,35	20,32	20,26	20,27	20,26	20,24	20,27	20,26	20,27	20,27	20,30	20,19	20,28	20,41	20,38	20,24	20,32	20,26	20,19	20,24	
20,38	20,35	20,25	20,28	20,25	20,34	20,25	20,29	20,35	20,32	20,23	20,12	20,26	20,43	20,39	20,25	20,29	20,36	20,36	20,43	20,39	20,34	20,39	20,40	20,44	20,33	20,30	20,35	20,34	20,36	20,33	20,32	20,27	20,30	20,41	20,51	20,42	20,25	20,36	20,37	20,38	20,29	20,26	20,35	20,45	20,43	20,30	20,36	20,46	20,41	20,29	20,29	20,38	20,35	20,39	20,40	20,31	20,32	20,46	20,37	20,26	20,29	20,37	20,39	20,32	20,38	20,36	20,42	20,41	20,43	20,45	20,44	20,45	20,38	20,37	20,37	20,39	20,40	20,38	20,42	20,42	20,38	20,31	20,35	20,44	20,42	20,41	20,38	20,40	20,45	20,45	20,44	20,36	20,38	20,46	20,49	20,41	20,29	20,36	20,29	20,34	20,43	20,36	20,34	20,43	20,46	20,46	20,44	20,46	20,48	20,44	20,42	20,35	20,43	20,55	20,53	20,38	20,33	20,36	20,31	20,34	20,46	20,44	20,40	20,37	20,39	20,52	20,45	20,35	20,36	20,38	20,40	20,44	20,41	20,46	20,47	20,41	20,39	20,34	20,41	20,42	20,43	20,39	20,34	20,42	20,42	20,39	20,49	20,48	20,45	20,48	20,39	20,38	20,52	20,57	20,50	20,38	20,37	20,40	20,46	20,45	20,46	20,53	20,47	20,42	20,36	20,38	20,48	20,49	20,45	20,46	20,39	20,47	20,47	20,50	20,49	20,51	20,49	20,45	20,42	20,50	20,52	20,49	20,43	20,48	20,58	20,55	20,55	20,47	20,55	20,56	20,51	20,41	20,42	20,53	20,60	20,51	20,47	20,56	20,48	20,42	20,48	20,56	20,54	20,55	20,48	20,51	20,54	20,60	20,61	20,63	20,58	20,50	20,56	20,55	20,52	20,59	20,58	20,61	20,61	20,58	20,56	20,60	20,63	20,60	20,59	20,64	20,62	20,65	20,64	20,59	20,60	20,62	20,68	20,63	20,63	20,66	20,56	20,57	20,65	20,65	20,65	20,71	20,67	20,67	20,68	20,67	20,69	20,66	20,65	20,65	20,59	20,65	20,68	20,64	20,64	20,72	20,77	20,71	20,63	20,64	20,65	20,61	20,72	20,77	20,73	20,66	20,67	20,72	20,69	20,76	20,84	20,67	20,71	20,78	20,78	20,71	20,66	20,71	20,74	20,70	20,69	20,73	20,70	20,74	20,73	20,76	20,82	20,78	20,78	20,77	20,76	20,70	20,72	20,69	20,74	20,72	20,63	20,70	20,72	20,83	20,81	20,72	20,73	20,79	20,75	20,71	20,74	20,74	20,69	20,66	20,72	20,81	20,85	20,78	20,78	20,78	20,78	20,71	20,73	20,76	20,79	20,81	20,79	20,70	20,70	20,74	20,68	20,68	20,69	20,70	20,72	20,69	20,74	20,76	20,75	20,78	20,67	20,63	20,67	20,70	20,77	20,68	20,67	20,76	20,78	20,70	20,68	20,69	20,67	20,67	20,67	20,70	20,80	20,68	20,67	20,71	20,74	20,73	20,73	20,73	20,69	20,65	20,67	20,77	20,75	20,73	20,84	20,79	20,71	20,80	20,74	20,67	20,66	20,73	20,83	20,74	20,70	20,76	20,75	20,74	20,69	20,74	20,71	20,65	20,73	20,64	20,67	20,69	20,67	20,67	20,72	20,72	20,67	20,75	20,76	20,70	20,70	20,65	20,55	20,58	20,64	20,69	20,65	20,64	20,55	20,56	20,53	20,53	20,54	20,57	20,57	20,53	20,55	20,54	20,66	20,59	20,51	20,58	20,51	20,47	20,54	20,57	20,56	20,65	20,52	20,46	20,53	20,52	20,51	20,44	20,49	20,62	20,57	20,56	20,49	20,49	20,46	20,55	20,51	20,46	20,53	20,54	20,41	20,46	20,45	20,45	20,48	20,45	20,45	20,42	20,37	20,43	20,44	20,42	20,42	20,41	20,36	20,52	20,44	20,50	20,44	20,37	20,50	20,51	20,54	20,51	20,46	20,46	20,41	20,48	20,45	20,39	20,41	20,40	20,33	20,39	20,42	20,37	20,40	20,40	20,44	20,34	20,33	20,38	20,41	20,36	20,36	20,33	20,37	20,38	20,40	20,46	20,34	20,28	20,32	20,40	20,40	20,32	20,38	20,42	20,41	20,41	20,40	20,38	20,37	20,37	20,29	20,33	20,35	20,38	20,40	20,34	20,36	20,34	20,34	20,30	20,36	20,33	20,30	20,34	20,31	20,34	20,29	20,32	20,38	20,28	20,37	20,42	20,39	20,35	20,37	20,42	20,32	20,34	20,40	20,40	20,30	20,36	20,47	20,44	20,33	20,39	20,46	20,41	20,37	20,34	20,31	20,32	20,26	20,38	20,37	20,35	20,35	20,34	20,40	20,40	20,39	20,39	20,28	20,22	20,37	20,42	20,37	20,40	20,38	20,38	20,29	20,33	20,29	20,35	20,33	20,32	20,27	20,34	20,31	20,25	20,34	20,32	20,32	20,31	20,28	20,33	20,35	20,31	20,27	20,34	20,32	20,31	20,36	20,33	20,36	20,32	20,29	20,28	20,28	20,31	20,33	20,41	20,34	20,33	20,24	20,28	20,31	20,28	20,27	20,21	20,31	20,28	20,22	20,29	20,36	20,32	20,28	20,29	20,36	20,40	20,26	20,24	20,25	20,35	20,35	20,29	20,23	20,13	20,25	20,27	20,25	20,18	20,23	20,22	20,15	20,20	20,36	20,38	20,33	20,35	20,28	20,13	20,12	
20,43	20,34	20,29	20,24	20,20	20,28	20,36	20,37	20,36	20,29	20,29	20,30	20,31	20,37	20,29	20,25	20,32	20,31	20,46	20,47	20,40	20,35	20,42	20,38	20,42	20,24	20,24	20,33	20,35	20,37	20,30	20,30	20,29	20,31	20,29	20,42	20,41	20,27	20,44	20,47	20,37	20,25	20,18	20,27	20,40	20,50	20,36	20,31	20,34	20,42	20,31	20,30	20,36	20,33	20,33	20,36	20,34	20,33	20,39	20,41	20,31	20,34	20,43	20,42	20,33	20,34	20,44	20,42	20,36	20,35	20,38	20,40	20,44	20,33	20,35	20,40	20,39	20,44	20,42	20,48	20,41	20,35	20,27	20,37	20,41	20,35	20,36	20,43	20,46	20,47	20,54	20,47	20,44	20,42	20,43	20,54	20,53	20,47	20,38	20,42	20,45	20,40	20,33	20,42	20,45	20,45	20,47	20,43	20,40	20,48	20,51	20,48	20,48	20,42	20,52	20,47	20,35	20,32	20,39	20,33	20,30	20,38	20,45	20,43	20,33	20,39	20,43	20,45	20,41	20,41	20,40	20,42	20,52	20,54	20,50	20,46	20,45	20,38	20,35	20,39	20,40	20,47	20,48	20,49	20,44	20,36	20,40	20,39	20,42	20,48	20,50	20,43	20,42	20,44	20,60	20,54	20,37	20,34	20,40	20,40	20,44	20,45	20,53	20,55	20,51	20,46	20,44	20,46	20,51	20,55	20,46	20,45	20,44	20,49	20,50	20,51	20,51	20,50	20,54	20,50	20,49	20,49	20,48	20,46	20,45	20,52	20,51	20,56	20,52	20,50	20,53	20,49	20,47	20,51	20,53	20,54	20,54	20,57	20,59	20,56	20,46	20,55	20,63	20,61	20,57	20,59	20,55	20,54	20,56	20,66	20,66	20,58	20,60	20,60	20,54	20,58	20,64	20,66	20,59	20,58	20,60	20,61	20,63	20,60	20,52	20,55	20,60	20,69	20,68	20,65	20,60	20,66	20,63	20,62	20,66	20,61	20,65	20,66	20,62	20,59	20,72	20,69	20,71	20,64	20,58	20,58	20,60	20,68	20,74	20,69	20,63	20,63	20,70	20,72	20,63	20,69	20,72	20,72	20,72	20,75	20,72	20,68	20,63	20,71	20,80	20,84	20,71	20,68	20,71	20,77	20,80	20,84	20,78	20,74	20,85	20,80	20,72	20,76	20,81	20,77	20,70	20,69	20,71	20,78	20,78	20,77	20,81	20,79	20,81	20,80	20,80	20,80	20,74	20,74	20,73	20,74	20,77	20,69	20,75	20,76	20,75	20,82	20,79	20,78	20,79	20,76	20,75	20,77	20,71	20,74	20,79	20,77	20,80	20,79	20,71	20,73	20,73	20,70	20,74	20,70	20,77	20,83	20,82	20,79	20,78	20,78	20,83	20,77	20,71	20,71	20,69	20,80	20,68	20,73	20,80	20,82	20,88	20,78	20,70	20,70	20,65	20,69	20,74	20,71	20,73	20,72	20,75	20,74	20,79	20,72	20,72	20,70	20,91	20,82	20,75	20,70	20,77	20,77	20,76	20,79	20,77	20,69	20,65	20,67	20,74	20,72	20,73	20,78	20,72	20,71	20,74	20,75	20,76	20,70	20,67	20,76	20,75	20,66	20,73	20,75	20,76	20,77	20,74	20,68	20,67	20,66	20,59	20,68	20,73	20,65	20,70	20,71	20,67	20,69	20,77	20,75	20,75	20,70	20,66	20,58	20,64	20,71	20,73	20,66	20,63	20,65	20,62	20,54	20,59	20,56	20,55	20,53	20,56	20,59	20,59	20,56	20,58	20,57	20,56	20,49	20,53	20,55	20,55	20,54	20,60	20,52	20,48	20,54	20,55	20,49	20,49	20,58	20,62	20,53	20,51	20,50	20,43	20,46	20,49	20,48	20,56	20,47	20,43	20,39	20,46	20,49	20,45	20,46	20,48	20,50	20,47	20,37	20,40	20,38	20,37	20,42	20,41	20,36	20,47	20,46	20,57	20,47	20,39	20,52	20,40	20,41	20,48	20,43	20,43	20,42	20,42	20,46	20,44	20,43	20,39	20,34	20,28	20,41	20,42	20,33	20,35	20,39	20,41	20,44	20,38	20,36	20,47	20,46	20,42	20,41	20,42	20,42	20,42	20,37	20,27	20,32	20,38	20,44	20,39	20,39	20,48	20,40	20,38	20,31	20,33	20,42	20,39	20,35	20,35	20,40	20,36	20,36	20,33	20,39	20,33	20,29	20,36	20,36	20,35	20,30	20,32	20,43	20,40	20,28	20,31	20,40	20,29	20,34	20,37	20,36	20,34	20,34	20,42	20,40	20,30	20,36	20,43	20,33	20,34	20,41	20,39	20,28	20,35	20,49	20,38	20,34	20,35	20,38	20,33	20,25	20,29	20,41	20,31	20,30	20,38	20,32	20,38	20,37	20,35	20,27	20,34	20,38	20,33	20,41	20,36	20,41	20,36	20,31	20,32	20,24	20,32	20,38	20,32	20,34	20,26	20,24	20,25	20,34	20,37	20,28	20,29	20,36	20,37	20,34	20,35	20,28	20,30	20,29	20,32	20,34	20,36	20,38	20,32	20,30	20,36	20,33	20,29	20,24	20,30	20,28	20,32	20,26	20,24	20,36	20,32	20,28	20,22	20,29	20,28	20,19	20,27	20,29	20,30	20,21	20,23	20,26	20,31	20,33	20,29	20,28	20,32	20,29	20,27	20,32	20,21	20,17	20,20	20,26	20,24	20,21	20,23	20,20	20,19	20,33	20,38	20,28	20,22	20,21	20,16	20,18	
20,43	20,30	20,17	20,22	20,23	20,26	20,40	20,47	20,34	20,30	20,39	20,35	20,32	20,42	20,35	20,34	20,30	20,27	20,39	20,45	20,40	20,42	20,38	20,44	20,36	20,33	20,32	20,46	20,44	20,36	20,35	20,33	20,33	20,33	20,30	20,38	20,41	20,34	20,39	20,48	20,39	20,27	20,21	20,26	20,31	20,47	20,43	20,29	20,29	20,37	20,40	20,34	20,43	20,36	20,35	20,42	20,40	20,46	20,39	20,37	20,33	20,39	20,41	20,42	20,43	20,39	20,45	20,50	20,42	20,39	20,42	20,40	20,39	20,35	20,35	20,44	20,38	20,38	20,49	20,48	20,46	20,40	20,35	20,35	20,38	20,38	20,40	20,38	20,48	20,45	20,49	20,43	20,40	20,43	20,49	20,54	20,47	20,43	20,43	20,43	20,48	20,47	20,40	20,46	20,49	20,47	20,41	20,36	20,39	20,46	20,44	20,46	20,53	20,50	20,48	20,45	20,36	20,43	20,43	20,42	20,35	20,43	20,40	20,42	20,39	20,41	20,38	20,29	20,38	20,44	20,36	20,36	20,41	20,52	20,47	20,43	20,47	20,46	20,43	20,33	20,40	20,53	20,51	20,47	20,44	20,36	20,37	20,33	20,35	20,40	20,47	20,43	20,44	20,47	20,57	20,52	20,37	20,37	20,49	20,37	20,36	20,45	20,37	20,49	20,55	20,49	20,59	20,52	20,52	20,50	20,47	20,57	20,55	20,42	20,46	20,53	20,53	20,49	20,54	20,52	20,57	20,58	20,46	20,45	20,52	20,58	20,55	20,49	20,50	20,47	20,50	20,51	20,51	20,51	20,52	20,54	20,47	20,49	20,61	20,60	20,58	20,58	20,59	20,63	20,56	20,55	20,54	20,55	20,59	20,58	20,61	20,64	20,62	20,66	20,62	20,55	20,65	20,70	20,68	20,62	20,64	20,71	20,70	20,66	20,58	20,61	20,63	20,74	20,74	20,66	20,60	20,62	20,57	20,60	20,61	20,66	20,69	20,64	20,69	20,56	20,65	20,71	20,69	20,74	20,67	20,64	20,61	20,69	20,71	20,73	20,73	20,64	20,75	20,72	20,68	20,76	20,80	20,75	20,73	20,71	20,71	20,74	20,70	20,66	20,70	20,78	20,73	20,68	20,74	20,70	20,78	20,79	20,75	20,76	20,84	20,85	20,71	20,68	20,78	20,80	20,75	20,72	20,70	20,75	20,81	20,77	20,74	20,79	20,83	20,85	20,80	20,81	20,77	20,77	20,75	20,77	20,86	20,85	20,81	20,80	20,74	20,78	20,86	20,85	20,81	20,77	20,71	20,76	20,83	20,80	20,83	20,77	20,83	20,78	20,70	20,73	20,79	20,81	20,79	20,79	20,80	20,84	20,79	20,76	20,79	20,87	20,87	20,75	20,71	20,75	20,72	20,75	20,76	20,78	20,80	20,81	20,81	20,81	20,78	20,78	20,76	20,75	20,77	20,84	20,84	20,80	20,81	20,83	20,84	20,79	20,76	20,80	20,77	20,77	20,79	20,79	20,83	20,80	20,76	20,79	20,73	20,72	20,62	20,73	20,78	20,68	20,74	20,88	20,76	20,73	20,79	20,75	20,80	20,75	20,71	20,69	20,68	20,63	20,70	20,75	20,77	20,75	20,71	20,65	20,67	20,65	20,59	20,71	20,73	20,67	20,77	20,75	20,68	20,67	20,74	20,77	20,76	20,72	20,71	20,69	20,73	20,73	20,71	20,71	20,62	20,67	20,69	20,67	20,69	20,70	20,65	20,58	20,57	20,59	20,56	20,57	20,62	20,67	20,64	20,49	20,53	20,52	20,61	20,52	20,52	20,54	20,57	20,60	20,59	20,52	20,46	20,51	20,57	20,53	20,52	20,58	20,47	20,42	20,46	20,44	20,52	20,48	20,42	20,41	20,50	20,52	20,46	20,49	20,50	20,49	20,46	20,40	20,38	20,44	20,48	20,41	20,39	20,37	20,38	20,47	20,55	20,57	20,45	20,51	20,47	20,38	20,42	20,45	20,41	20,43	20,42	20,42	20,41	20,38	20,44	20,39	20,40	20,42	20,41	20,33	20,32	20,33	20,35	20,37	20,38	20,39	20,41	20,44	20,37	20,43	20,29	20,27	20,40	20,37	20,37	20,23	20,44	20,50	20,45	20,42	20,45	20,44	20,50	20,36	20,34	20,40	20,33	20,33	20,27	20,44	20,41	20,36	20,38	20,40	20,42	20,42	20,40	20,41	20,36	20,38	20,34	20,43	20,44	20,36	20,41	20,36	20,36	20,37	20,36	20,34	20,36	20,30	20,30	20,38	20,26	20,30	20,38	20,34	20,41	20,38	20,31	20,27	20,38	20,44	20,40	20,40	20,40	20,32	20,32	20,26	20,29	20,35	20,39	20,36	20,35	20,29	20,35	20,40	20,36	20,35	20,33	20,34	20,30	20,35	20,36	20,31	20,34	20,36	20,28	20,31	20,30	20,36	20,38	20,34	20,32	20,28	20,36	20,40	20,26	20,26	20,32	20,31	20,36	20,38	20,33	20,33	20,30	20,31	20,31	20,36	20,32	20,33	20,31	20,39	20,43	20,43	20,29	20,24	20,26	20,34	20,23	20,22	20,25	20,26	20,33	20,31	20,37	20,32	20,31	20,24	20,34	20,34	20,26	20,30	20,21	20,25	20,27	20,33	20,34	20,27	20,31	20,29	20,27	20,24	20,28	20,17	20,21	20,32	20,30	20,21	20,19	20,20	20,15	20,24	20,33	20,30	20,21	20,21	20,27	20,24	
20,40	20,32	20,20	20,26	20,30	20,32	20,38	20,35	20,32	20,29	20,31	20,32	20,32	20,37	20,40	20,38	20,37	20,30	20,35	20,42	20,40	20,37	20,36	20,44	20,39	20,35	20,36	20,49	20,47	20,27	20,32	20,37	20,25	20,30	20,25	20,37	20,40	20,29	20,37	20,42	20,41	20,34	20,40	20,33	20,32	20,47	20,49	20,42	20,46	20,39	20,31	20,46	20,48	20,39	20,38	20,38	20,35	20,39	20,38	20,33	20,26	20,39	20,38	20,41	20,38	20,37	20,42	20,39	20,43	20,37	20,33	20,45	20,42	20,42	20,36	20,44	20,38	20,40	20,50	20,49	20,36	20,40	20,35	20,35	20,46	20,42	20,35	20,31	20,41	20,45	20,40	20,36	20,39	20,43	20,48	20,50	20,44	20,44	20,36	20,46	20,44	20,45	20,55	20,46	20,46	20,46	20,46	20,41	20,42	20,48	20,40	20,40	20,43	20,51	20,44	20,42	20,36	20,46	20,47	20,39	20,44	20,43	20,46	20,44	20,42	20,43	20,43	20,40	20,47	20,45	20,37	20,34	20,37	20,38	20,38	20,37	20,42	20,44	20,40	20,44	20,42	20,53	20,49	20,36	20,40	20,41	20,40	20,48	20,37	20,34	20,40	20,40	20,45	20,42	20,50	20,57	20,46	20,32	20,36	20,44	20,45	20,40	20,38	20,43	20,48	20,50	20,53	20,59	20,58	20,56	20,46	20,53	20,50	20,45	20,46	20,48	20,43	20,50	20,52	20,47	20,49	20,51	20,48	20,47	20,46	20,56	20,54	20,50	20,52	20,49	20,48	20,52	20,54	20,52	20,50	20,51	20,46	20,52	20,57	20,62	20,61	20,61	20,61	20,52	20,60	20,57	20,54	20,51	20,58	20,55	20,61	20,68	20,62	20,63	20,67	20,60	20,66	20,66	20,69	20,65	20,67	20,70	20,69	20,65	20,58	20,68	20,67	20,65	20,74	20,68	20,61	20,62	20,53	20,57	20,64	20,68	20,70	20,68	20,65	20,71	20,64	20,70	20,72	20,73	20,71	20,65	20,61	20,70	20,72	20,75	20,72	20,60	20,74	20,72	20,63	20,75	20,76	20,76	20,74	20,69	20,71	20,75	20,69	20,72	20,70	20,73	20,72	20,79	20,77	20,74	20,70	20,74	20,70	20,69	20,73	20,76	20,68	20,70	20,79	20,77	20,75	20,75	20,68	20,76	20,81	20,82	20,79	20,78	20,86	20,85	20,82	20,80	20,75	20,72	20,81	20,79	20,82	20,93	20,84	20,86	20,82	20,79	20,79	20,81	20,86	20,80	20,77	20,78	20,78	20,84	20,82	20,74	20,84	20,83	20,75	20,74	20,83	20,84	20,85	20,78	20,77	20,84	20,83	20,78	20,80	20,87	20,82	20,78	20,75	20,75	20,75	20,75	20,82	20,89	20,89	20,85	20,80	20,81	20,72	20,74	20,80	20,80	20,81	20,81	20,90	20,90	20,88	20,85	20,82	20,84	20,85	20,82	20,83	20,75	20,75	20,83	20,86	20,84	20,79	20,78	20,75	20,80	20,73	20,79	20,90	20,78	20,77	20,81	20,83	20,81	20,81	20,83	20,86	20,75	20,73	20,71	20,74	20,69	20,71	20,70	20,73	20,78	20,68	20,67	20,73	20,72	20,65	20,71	20,71	20,76	20,81	20,79	20,66	20,72	20,68	20,72	20,74	20,75	20,75	20,75	20,77	20,74	20,69	20,68	20,66	20,68	20,75	20,73	20,74	20,72	20,72	20,68	20,62	20,63	20,57	20,58	20,63	20,66	20,67	20,60	20,56	20,57	20,65	20,62	20,59	20,54	20,58	20,65	20,62	20,56	20,53	20,48	20,55	20,59	20,57	20,52	20,51	20,44	20,50	20,53	20,52	20,48	20,41	20,42	20,48	20,47	20,46	20,45	20,47	20,44	20,46	20,45	20,45	20,48	20,48	20,37	20,41	20,41	20,42	20,35	20,46	20,49	20,48	20,48	20,51	20,49	20,43	20,41	20,47	20,40	20,43	20,43	20,36	20,33	20,40	20,34	20,42	20,47	20,45	20,34	20,28	20,35	20,38	20,39	20,42	20,43	20,40	20,39	20,36	20,37	20,35	20,24	20,34	20,31	20,37	20,31	20,32	20,49	20,41	20,34	20,32	20,31	20,40	20,37	20,29	20,36	20,30	20,32	20,27	20,36	20,38	20,41	20,34	20,33	20,41	20,42	20,39	20,40	20,33	20,30	20,31	20,34	20,29	20,33	20,40	20,37	20,37	20,33	20,31	20,32	20,38	20,36	20,26	20,34	20,28	20,28	20,31	20,30	20,31	20,38	20,33	20,31	20,33	20,26	20,32	20,39	20,38	20,37	20,36	20,30	20,30	20,32	20,36	20,43	20,35	20,27	20,27	20,39	20,40	20,38	20,33	20,24	20,25	20,33	20,37	20,32	20,37	20,35	20,26	20,27	20,23	20,23	20,29	20,33	20,23	20,30	20,42	20,38	20,26	20,30	20,38	20,37	20,33	20,38	20,39	20,35	20,28	20,29	20,35	20,32	20,35	20,34	20,18	20,40	20,43	20,32	20,26	20,28	20,26	20,41	20,28	20,14	20,31	20,30	20,33	20,27	20,34	20,36	20,35	20,29	20,30	20,28	20,23	20,28	20,30	20,24	20,23	20,22	20,22	20,24	20,24	20,45	20,37	20,32	20,24	20,19	20,20	20,28	20,23	20,25	20,22	20,23	20,19	20,29	20,34	20,31	20,29	20,24	20,26	20,30	
20,25	20,28	20,23	20,27	20,32	20,30	20,35	20,33	20,31	20,26	20,25	20,31	20,31	20,34	20,31	20,37	20,40	20,39	20,44	20,49	20,37	20,35	20,39	20,46	20,44	20,45	20,37	20,41	20,37	20,25	20,33	20,42	20,28	20,33	20,30	20,35	20,37	20,31	20,32	20,29	20,32	20,32	20,47	20,41	20,34	20,49	20,48	20,35	20,41	20,43	20,37	20,37	20,42	20,44	20,39	20,34	20,26	20,35	20,40	20,31	20,33	20,38	20,41	20,34	20,29	20,29	20,41	20,45	20,44	20,34	20,29	20,37	20,40	20,46	20,46	20,36	20,36	20,44	20,50	20,46	20,35	20,36	20,37	20,32	20,49	20,43	20,42	20,35	20,34	20,49	20,39	20,42	20,42	20,42	20,46	20,49	20,40	20,37	20,41	20,46	20,47	20,46	20,48	20,45	20,44	20,45	20,40	20,43	20,41	20,49	20,52	20,39	20,43	20,43	20,46	20,48	20,45	20,37	20,39	20,40	20,34	20,42	20,43	20,49	20,44	20,47	20,44	20,40	20,50	20,48	20,37	20,42	20,46	20,36	20,40	20,43	20,39	20,36	20,40	20,41	20,46	20,45	20,47	20,40	20,37	20,41	20,39	20,51	20,44	20,42	20,49	20,50	20,47	20,49	20,53	20,58	20,48	20,39	20,37	20,40	20,46	20,45	20,36	20,38	20,41	20,41	20,51	20,56	20,56	20,56	20,53	20,48	20,47	20,48	20,50	20,49	20,44	20,53	20,57	20,44	20,48	20,43	20,41	20,44	20,43	20,51	20,49	20,44	20,48	20,45	20,41	20,47	20,51	20,55	20,51	20,53	20,48	20,53	20,62	20,59	20,56	20,66	20,64	20,57	20,57	20,60	20,54	20,56	20,57	20,63	20,58	20,61	20,65	20,65	20,65	20,62	20,65	20,74	20,69	20,63	20,72	20,67	20,62	20,60	20,57	20,62	20,65	20,63	20,66	20,68	20,68	20,65	20,59	20,66	20,68	20,67	20,69	20,64	20,64	20,76	20,77	20,73	20,78	20,70	20,63	20,65	20,61	20,73	20,75	20,76	20,72	20,66	20,67	20,72	20,71	20,78	20,75	20,73	20,77	20,74	20,75	20,80	20,82	20,74	20,74	20,68	20,68	20,77	20,83	20,78	20,72	20,74	20,74	20,72	20,74	20,70	20,73	20,78	20,86	20,81	20,78	20,79	20,81	20,76	20,80	20,81	20,82	20,79	20,84	20,81	20,85	20,87	20,89	20,73	20,75	20,75	20,83	20,86	20,87	20,84	20,82	20,85	20,85	20,86	20,90	20,80	20,74	20,80	20,82	20,86	20,88	20,80	20,87	20,84	20,78	20,78	20,88	20,86	20,83	20,83	20,82	20,85	20,82	20,82	20,82	20,83	20,85	20,85	20,83	20,82	20,74	20,76	20,74	20,85	20,93	20,89	20,91	20,88	20,76	20,73	20,83	20,88	20,84	20,83	20,90	20,88	20,86	20,80	20,73	20,78	20,81	20,82	20,81	20,79	20,74	20,77	20,87	20,85	20,82	20,80	20,78	20,80	20,81	20,81	20,88	20,85	20,82	20,81	20,81	20,89	20,92	20,76	20,87	20,76	20,72	20,71	20,77	20,85	20,80	20,80	20,83	20,85	20,79	20,76	20,88	20,89	20,74	20,70	20,68	20,70	20,68	20,71	20,72	20,73	20,78	20,74	20,76	20,76	20,76	20,70	20,70	20,73	20,77	20,79	20,80	20,81	20,75	20,70	20,77	20,78	20,73	20,78	20,73	20,70	20,67	20,72	20,68	20,74	20,68	20,69	20,67	20,73	20,71	20,66	20,67	20,59	20,57	20,65	20,67	20,57	20,63	20,68	20,64	20,65	20,54	20,45	20,51	20,47	20,36	20,50	20,50	20,50	20,37	20,37	20,44	20,38	20,45	20,45	20,46	20,46	20,50	20,45	20,42	20,47	20,46	20,42	20,38	20,42	20,45	20,29	20,39	20,45	20,51	20,51	20,44	20,45	20,45	20,46	20,52	20,50	20,48	20,47	20,37	20,35	20,41	20,32	20,34	20,34	20,34	20,34	20,31	20,50	20,45	20,42	20,44	20,40	20,41	20,32	20,34	20,41	20,36	20,24	20,28	20,27	20,27	20,35	20,34	20,36	20,39	20,40	20,37	20,36	20,36	20,36	20,36	20,39	20,39	20,32	20,31	20,36	20,47	20,51	20,45	20,31	20,39	20,41	20,38	20,45	20,35	20,29	20,36	20,31	20,28	20,37	20,37	20,41	20,34	20,31	20,21	20,34	20,32	20,34	20,35	20,39	20,39	20,24	20,30	20,37	20,31	20,30	20,31	20,23	20,31	20,32	20,39	20,37	20,34	20,35	20,38	20,32	20,33	20,34	20,36	20,39	20,29	20,36	20,32	20,34	20,36	20,27	20,32	20,37	20,29	20,39	20,38	20,39	20,36	20,30	20,24	20,34	20,31	20,30	20,35	20,31	20,19	20,27	20,37	20,40	20,36	20,43	20,46	20,45	20,39	20,33	20,35	20,34	20,35	20,32	20,33	20,34	20,35	20,32	20,24	20,37	20,40	20,27	20,30	20,38	20,34	20,33	20,32	20,21	20,32	20,30	20,32	20,30	20,29	20,35	20,26	20,23	20,19	20,20	20,23	20,30	20,32	20,28	20,15	20,21	20,19	20,27	20,32	20,40	20,38	20,30	20,29	20,23	20,23	20,31	20,32	20,28	20,28	20,30	20,26	20,31	20,42	20,27	20,24	20,28	20,26	20,24	
20,26	20,26	20,20	20,27	20,39	20,44	20,29	20,34	20,36	20,31	20,29	20,33	20,28	20,35	20,38	20,41	20,42	20,40	20,51	20,40	20,36	20,31	20,36	20,48	20,41	20,38	20,38	20,39	20,34	20,22	20,26	20,38	20,31	20,33	20,30	20,36	20,34	20,27	20,36	20,28	20,29	20,35	20,38	20,37	20,35	20,50	20,47	20,29	20,31	20,46	20,42	20,37	20,35	20,43	20,45	20,41	20,35	20,36	20,44	20,35	20,33	20,35	20,32	20,34	20,36	20,38	20,42	20,42	20,41	20,39	20,36	20,41	20,37	20,34	20,45	20,41	20,44	20,43	20,43	20,41	20,33	20,36	20,29	20,36	20,40	20,36	20,42	20,47	20,40	20,50	20,45	20,40	20,40	20,33	20,35	20,37	20,38	20,27	20,40	20,48	20,42	20,42	20,49	20,43	20,43	20,45	20,37	20,40	20,43	20,49	20,50	20,50	20,47	20,46	20,45	20,47	20,50	20,36	20,32	20,32	20,35	20,44	20,42	20,43	20,45	20,49	20,47	20,33	20,39	20,41	20,51	20,45	20,43	20,43	20,39	20,44	20,42	20,39	20,40	20,43	20,45	20,42	20,40	20,44	20,44	20,42	20,42	20,45	20,40	20,43	20,51	20,50	20,50	20,45	20,51	20,55	20,47	20,39	20,46	20,48	20,45	20,39	20,34	20,46	20,47	20,37	20,44	20,52	20,52	20,51	20,49	20,58	20,47	20,49	20,53	20,55	20,41	20,50	20,50	20,37	20,44	20,44	20,42	20,43	20,50	20,49	20,46	20,48	20,55	20,47	20,43	20,51	20,50	20,52	20,52	20,60	20,59	20,50	20,61	20,62	20,57	20,65	20,62	20,56	20,56	20,59	20,56	20,63	20,59	20,63	20,67	20,63	20,65	20,63	20,61	20,59	20,71	20,72	20,65	20,59	20,66	20,68	20,70	20,64	20,55	20,61	20,64	20,67	20,70	20,66	20,67	20,67	20,71	20,73	20,66	20,66	20,67	20,67	20,70	20,75	20,76	20,73	20,77	20,69	20,67	20,65	20,61	20,68	20,72	20,69	20,71	20,68	20,74	20,76	20,80	20,81	20,79	20,81	20,77	20,77	20,81	20,79	20,79	20,76	20,78	20,76	20,66	20,72	20,76	20,87	20,80	20,79	20,81	20,84	20,86	20,81	20,77	20,78	20,85	20,83	20,93	20,94	20,89	20,87	20,93	20,92	20,86	20,81	20,90	20,85	20,92	20,91	20,95	20,86	20,79	20,84	20,81	20,82	20,87	20,88	20,83	20,88	20,88	20,88	20,97	20,89	20,81	20,85	20,93	20,86	20,87	20,88	20,85	20,89	20,85	20,89	20,90	20,91	20,89	20,91	20,88	20,89	20,93	20,95	20,96	20,89	20,92	20,94	20,92	20,89	20,84	20,84	20,86	20,86	20,91	20,96	20,94	20,88	20,88	20,89	20,89	20,93	20,89	20,96	20,95	20,91	20,87	20,83	20,79	20,85	20,78	20,86	20,87	20,84	20,76	20,79	20,92	20,91	20,86	20,89	20,87	20,88	20,90	20,90	20,93	20,93	20,95	20,91	20,87	20,95	21,01	20,84	20,88	20,92	20,79	20,80	20,86	20,84	20,86	20,87	20,87	20,90	20,84	20,87	20,90	20,88	20,81	20,77	20,77	20,81	20,78	20,80	20,75	20,82	20,79	20,80	20,81	20,82	20,79	20,75	20,79	20,81	20,89	20,93	20,97	20,98	20,94	20,83	20,84	20,89	20,85	20,80	20,84	20,82	20,79	20,84	20,88	20,91	20,82	20,76	20,74	20,78	20,84	20,72	20,79	20,81	20,75	20,79	20,77	20,66	20,65	20,68	20,69	20,72	20,60	20,40	20,53	20,53	20,42	20,47	20,49	20,48	20,43	20,40	20,45	20,40	20,33	20,42	20,47	20,49	20,46	20,46	20,45	20,47	20,48	20,46	20,34	20,35	20,43	20,41	20,38	20,37	20,46	20,48	20,44	20,46	20,44	20,48	20,45	20,53	20,52	20,46	20,37	20,36	20,42	20,35	20,40	20,37	20,29	20,29	20,37	20,44	20,41	20,41	20,39	20,33	20,37	20,37	20,30	20,41	20,40	20,32	20,34	20,38	20,34	20,29	20,33	20,40	20,37	20,41	20,42	20,40	20,33	20,35	20,35	20,39	20,41	20,37	20,31	20,44	20,44	20,43	20,41	20,33	20,33	20,43	20,38	20,37	20,44	20,37	20,37	20,36	20,40	20,42	20,37	20,37	20,36	20,40	20,34	20,38	20,38	20,37	20,36	20,38	20,33	20,29	20,30	20,38	20,37	20,31	20,33	20,27	20,32	20,38	20,41	20,37	20,31	20,35	20,41	20,37	20,38	20,43	20,37	20,31	20,27	20,36	20,44	20,42	20,41	20,30	20,27	20,38	20,41	20,36	20,38	20,38	20,39	20,37	20,28	20,33	20,32	20,36	20,39	20,31	20,23	20,25	20,42	20,42	20,38	20,35	20,46	20,42	20,41	20,30	20,34	20,35	20,41	20,37	20,23	20,32	20,34	20,31	20,26	20,33	20,37	20,32	20,36	20,36	20,40	20,37	20,30	20,29	20,28	20,28	20,31	20,37	20,28	20,24	20,31	20,32	20,21	20,28	20,25	20,28	20,36	20,31	20,24	20,20	20,31	20,33	20,33	20,31	20,29	20,23	20,29	20,22	20,28	20,30	20,24	20,27	20,26	20,25	20,19	20,23	20,24	20,41	20,36	20,31	20,29	20,26	
20,31	20,29	20,21	20,22	20,36	20,40	20,19	20,28	20,48	20,39	20,35	20,31	20,34	20,35	20,40	20,46	20,35	20,32	20,44	20,34	20,32	20,34	20,34	20,38	20,43	20,30	20,31	20,39	20,32	20,33	20,36	20,29	20,21	20,26	20,30	20,35	20,34	20,33	20,35	20,33	20,33	20,35	20,29	20,35	20,39	20,41	20,40	20,33	20,38	20,45	20,37	20,37	20,43	20,42	20,45	20,37	20,37	20,43	20,32	20,30	20,31	20,32	20,31	20,34	20,40	20,43	20,45	20,42	20,35	20,41	20,36	20,43	20,38	20,29	20,33	20,37	20,35	20,43	20,38	20,40	20,45	20,39	20,31	20,34	20,38	20,41	20,38	20,38	20,40	20,48	20,49	20,42	20,28	20,35	20,38	20,39	20,35	20,29	20,33	20,47	20,41	20,38	20,37	20,44	20,36	20,35	20,34	20,34	20,42	20,41	20,41	20,45	20,52	20,43	20,38	20,39	20,35	20,37	20,37	20,35	20,34	20,46	20,40	20,40	20,40	20,48	20,40	20,39	20,40	20,45	20,47	20,47	20,46	20,48	20,40	20,41	20,41	20,42	20,45	20,45	20,38	20,45	20,49	20,47	20,45	20,44	20,42	20,46	20,41	20,39	20,48	20,40	20,43	20,48	20,49	20,56	20,48	20,41	20,50	20,53	20,52	20,40	20,30	20,40	20,42	20,42	20,47	20,40	20,42	20,49	20,47	20,53	20,55	20,48	20,52	20,50	20,37	20,41	20,44	20,39	20,42	20,50	20,45	20,44	20,53	20,48	20,44	20,49	20,57	20,50	20,50	20,53	20,53	20,52	20,52	20,54	20,52	20,56	20,57	20,59	20,59	20,63	20,56	20,57	20,53	20,53	20,55	20,59	20,58	20,59	20,67	20,60	20,64	20,64	20,65	20,66	20,67	20,67	20,70	20,67	20,64	20,69	20,80	20,69	20,60	20,65	20,67	20,65	20,72	20,77	20,78	20,74	20,71	20,74	20,65	20,70	20,73	20,72	20,75	20,75	20,74	20,73	20,71	20,66	20,74	20,76	20,70	20,74	20,81	20,78	20,74	20,76	20,80	20,80	20,75	20,84	20,83	20,89	20,84	20,87	20,87	20,88	20,85	20,87	20,86	20,87	20,85	20,76	20,79	20,81	20,87	20,91	20,91	20,90	20,94	20,92	20,85	20,85	20,90	20,89	20,91	21,01	20,99	20,93	20,98	20,96	20,95	20,91	20,92	20,91	20,96	20,98	20,94	20,92	20,91	20,96	21,01	20,95	20,93	20,95	20,95	21,00	20,94	20,94	21,01	21,03	20,98	20,94	20,98	20,97	20,97	20,95	21,02	20,97	20,91	20,92	20,97	21,03	20,96	20,96	20,95	20,94	21,02	21,05	21,06	21,12	21,09	21,14	21,07	21,06	21,01	21,04	21,06	21,00	20,99	21,00	21,07	21,01	20,98	21,00	21,05	21,11	21,11	21,03	20,99	21,02	21,00	20,98	20,95	21,08	20,98	20,92	21,03	20,97	20,91	20,85	20,95	21,01	20,98	20,89	20,92	20,96	20,97	20,99	21,03	21,08	21,02	21,02	20,98	20,98	21,06	20,89	20,91	20,98	20,95	20,91	20,96	20,91	20,90	20,94	20,94	20,89	20,90	20,88	21,00	20,91	20,86	20,92	20,93	20,92	20,91	20,97	20,89	20,82	20,83	20,87	20,92	20,90	20,87	20,82	20,91	20,95	21,08	21,05	21,04	21,11	21,09	21,00	20,96	20,97	20,97	20,94	21,03	21,06	20,93	20,91	20,92	20,97	20,90	20,89	20,80	20,86	20,99	20,92	20,96	20,95	20,88	20,89	20,88	20,77	20,73	20,69	20,72	20,68	20,69	20,50	20,55	20,45	20,45	20,51	20,50	20,46	20,47	20,49	20,53	20,43	20,43	20,38	20,44	20,51	20,46	20,47	20,52	20,47	20,53	20,45	20,44	20,42	20,44	20,36	20,38	20,40	20,40	20,44	20,50	20,47	20,41	20,38	20,44	20,47	20,48	20,42	20,37	20,35	20,39	20,35	20,36	20,40	20,35	20,33	20,35	20,39	20,41	20,46	20,44	20,35	20,38	20,41	20,38	20,35	20,34	20,32	20,37	20,42	20,37	20,37	20,28	20,33	20,47	20,42	20,38	20,36	20,34	20,22	20,26	20,33	20,37	20,42	20,33	20,41	20,39	20,41	20,39	20,38	20,38	20,42	20,38	20,34	20,33	20,38	20,32	20,37	20,37	20,38	20,38	20,43	20,40	20,35	20,39	20,37	20,37	20,41	20,44	20,41	20,28	20,23	20,30	20,35	20,48	20,28	20,32	20,37	20,39	20,38	20,36	20,35	20,32	20,30	20,31	20,31	20,31	20,35	20,31	20,27	20,19	20,28	20,43	20,43	20,42	20,35	20,24	20,36	20,34	20,34	20,35	20,33	20,29	20,31	20,23	20,28	20,27	20,33	20,37	20,28	20,30	20,31	20,32	20,37	20,34	20,26	20,36	20,34	20,31	20,28	20,28	20,26	20,31	20,30	20,21	20,29	20,30	20,27	20,27	20,36	20,30	20,30	20,30	20,33	20,38	20,28	20,30	20,29	20,26	20,22	20,28	20,28	20,25	20,32	20,27	20,31	20,30	20,32	20,33	20,33	20,36	20,29	20,35	20,24	20,24	20,29	20,25	20,27	20,26	20,23	20,35	20,27	20,24	20,27	20,22	20,24	20,19	20,21	20,26	20,34	20,23	20,30	20,36	20,27	20,26	20,24	
20,36	20,32	20,23	20,29	20,33	20,36	20,17	20,27	20,36	20,32	20,31	20,30	20,29	20,34	20,38	20,43	20,34	20,27	20,37	20,41	20,37	20,34	20,38	20,42	20,42	20,34	20,29	20,38	20,35	20,37	20,40	20,36	20,26	20,29	20,32	20,42	20,43	20,40	20,42	20,37	20,32	20,30	20,27	20,33	20,33	20,33	20,33	20,32	20,34	20,41	20,33	20,35	20,51	20,43	20,35	20,35	20,35	20,32	20,22	20,30	20,34	20,30	20,42	20,41	20,34	20,34	20,43	20,41	20,35	20,38	20,40	20,43	20,34	20,31	20,34	20,35	20,34	20,40	20,41	20,39	20,47	20,39	20,26	20,35	20,37	20,43	20,44	20,36	20,38	20,41	20,45	20,44	20,32	20,32	20,42	20,43	20,43	20,34	20,34	20,43	20,38	20,41	20,44	20,46	20,39	20,35	20,34	20,37	20,41	20,43	20,40	20,42	20,45	20,48	20,40	20,40	20,39	20,38	20,41	20,35	20,39	20,43	20,49	20,46	20,42	20,44	20,43	20,42	20,53	20,50	20,50	20,44	20,43	20,43	20,39	20,39	20,43	20,43	20,53	20,53	20,43	20,51	20,53	20,46	20,46	20,39	20,34	20,43	20,49	20,43	20,47	20,45	20,37	20,46	20,49	20,50	20,42	20,42	20,46	20,49	20,41	20,38	20,38	20,43	20,45	20,42	20,47	20,44	20,39	20,43	20,42	20,49	20,50	20,47	20,49	20,48	20,35	20,44	20,47	20,49	20,55	20,51	20,49	20,46	20,52	20,48	20,41	20,51	20,59	20,60	20,52	20,49	20,49	20,57	20,58	20,57	20,49	20,52	20,59	20,54	20,55	20,63	20,62	20,65	20,62	20,53	20,53	20,61	20,64	20,61	20,68	20,68	20,63	20,71	20,76	20,73	20,73	20,72	20,79	20,79	20,74	20,75	20,75	20,77	20,71	20,74	20,75	20,80	20,90	20,83	20,80	20,82	20,75	20,79	20,78	20,82	20,82	20,80	20,78	20,80	20,80	20,78	20,83	20,78	20,86	20,83	20,80	20,82	20,84	20,82	20,79	20,89	20,93	20,90	20,89	20,96	20,91	20,98	20,97	20,95	20,95	20,95	20,94	20,99	20,95	20,93	20,91	20,92	20,97	21,01	20,98	21,05	21,03	20,97	21,02	20,97	20,98	21,02	21,05	21,00	20,99	21,09	21,03	20,98	21,08	21,03	21,04	21,08	21,07	21,07	21,08	21,05	21,06	21,08	21,09	21,03	21,09	21,08	21,06	21,08	21,07	21,11	21,06	21,07	21,11	21,10	21,08	21,08	21,09	21,12	21,09	21,09	21,16	21,21	21,11	21,02	21,12	21,15	21,09	21,02	21,12	21,12	21,10	21,11	21,24	21,41	21,51	21,49	21,47	21,47	21,39	21,30	21,24	21,21	21,22	21,15	21,24	21,17	21,15	21,20	21,25	21,32	21,37	21,30	21,21	21,18	21,15	21,18	21,19	21,27	21,25	21,11	21,14	21,14	21,12	21,05	21,10	21,18	21,20	21,15	21,15	21,27	21,16	21,12	21,25	21,26	21,19	21,20	21,26	21,29	21,22	21,11	21,08	21,14	21,15	21,17	21,19	21,17	21,18	21,19	21,16	21,11	21,16	21,11	21,15	21,13	21,07	21,10	21,08	21,02	21,03	21,13	21,08	21,05	21,08	21,08	21,09	21,09	21,03	21,07	21,12	21,12	21,23	21,27	21,18	21,24	21,20	21,15	21,09	21,15	21,15	21,08	21,18	21,23	21,15	21,01	21,05	21,11	21,09	21,07	21,07	21,08	21,23	21,14	21,14	21,07	21,01	20,99	20,93	20,87	20,85	20,86	20,77	20,77	20,72	20,57	20,50	20,45	20,47	20,51	20,50	20,45	20,45	20,48	20,49	20,45	20,41	20,44	20,39	20,47	20,43	20,45	20,54	20,48	20,53	20,45	20,48	20,48	20,44	20,40	20,45	20,48	20,51	20,54	20,51	20,48	20,47	20,46	20,44	20,43	20,44	20,42	20,33	20,39	20,40	20,37	20,41	20,40	20,41	20,37	20,46	20,45	20,33	20,40	20,43	20,40	20,40	20,35	20,36	20,31	20,36	20,34	20,42	20,42	20,39	20,33	20,33	20,34	20,38	20,45	20,45	20,35	20,27	20,29	20,23	20,32	20,40	20,36	20,33	20,39	20,38	20,38	20,41	20,33	20,37	20,41	20,44	20,29	20,31	20,38	20,28	20,33	20,38	20,36	20,33	20,41	20,39	20,32	20,39	20,37	20,30	20,41	20,47	20,38	20,25	20,24	20,27	20,26	20,33	20,33	20,33	20,38	20,32	20,40	20,31	20,34	20,30	20,32	20,34	20,22	20,29	20,33	20,25	20,35	20,27	20,25	20,39	20,33	20,34	20,36	20,27	20,25	20,35	20,31	20,30	20,25	20,27	20,28	20,29	20,34	20,34	20,35	20,33	20,37	20,34	20,31	20,30	20,27	20,32	20,23	20,35	20,36	20,36	20,37	20,26	20,24	20,22	20,30	20,25	20,26	20,27	20,27	20,30	20,37	20,27	20,32	20,32	20,31	20,26	20,31	20,25	20,29	20,30	20,24	20,34	20,30	20,19	20,25	20,34	20,32	20,29	20,27	20,27	20,32	20,42	20,36	20,36	20,30	20,14	20,22	20,30	20,25	20,29	20,27	20,34	20,25	20,18	20,26	20,32	20,33	20,21	20,21	20,24	20,30	20,22	20,25	20,30	20,28	20,29	20,35	
20,32	20,27	20,21	20,21	20,26	20,32	20,31	20,22	20,30	20,37	20,37	20,26	20,32	20,35	20,29	20,33	20,33	20,31	20,39	20,42	20,41	20,33	20,36	20,34	20,39	20,31	20,31	20,34	20,38	20,28	20,27	20,34	20,34	20,31	20,31	20,34	20,39	20,34	20,35	20,31	20,30	20,30	20,30	20,27	20,28	20,32	20,35	20,35	20,33	20,39	20,25	20,30	20,42	20,46	20,32	20,37	20,39	20,33	20,32	20,31	20,33	20,33	20,31	20,34	20,36	20,37	20,48	20,46	20,43	20,31	20,35	20,36	20,36	20,32	20,37	20,37	20,33	20,33	20,37	20,40	20,37	20,38	20,30	20,24	20,36	20,38	20,40	20,42	20,25	20,37	20,35	20,39	20,31	20,40	20,41	20,46	20,49	20,44	20,42	20,40	20,28	20,38	20,49	20,49	20,40	20,38	20,35	20,36	20,38	20,43	20,39	20,39	20,41	20,48	20,45	20,47	20,42	20,46	20,42	20,38	20,40	20,45	20,48	20,42	20,42	20,44	20,39	20,35	20,39	20,47	20,51	20,47	20,45	20,49	20,42	20,38	20,39	20,40	20,50	20,50	20,42	20,45	20,47	20,39	20,47	20,40	20,32	20,41	20,48	20,43	20,37	20,42	20,46	20,49	20,51	20,48	20,45	20,43	20,40	20,38	20,36	20,40	20,42	20,41	20,43	20,48	20,50	20,47	20,42	20,39	20,41	20,43	20,48	20,41	20,46	20,50	20,40	20,43	20,55	20,47	20,46	20,52	20,51	20,47	20,53	20,50	20,46	20,48	20,55	20,52	20,55	20,48	20,39	20,48	20,56	20,63	20,54	20,52	20,57	20,55	20,50	20,58	20,68	20,71	20,66	20,55	20,61	20,71	20,76	20,76	20,82	20,79	20,70	20,79	20,88	20,79	20,84	20,89	20,97	20,85	20,83	20,98	20,86	20,83	20,83	20,86	20,85	20,90	21,01	21,02	20,99	20,96	20,84	20,87	20,89	20,91	20,94	20,96	20,91	20,93	20,95	20,94	20,97	21,00	20,98	21,00	20,97	21,00	21,01	20,98	21,00	20,93	21,05	21,04	21,08	21,09	21,08	21,09	21,16	21,05	21,06	21,11	21,13	21,16	21,20	21,22	21,14	21,13	21,20	21,22	21,15	21,24	21,19	21,18	21,24	21,15	21,19	21,24	21,28	21,27	21,19	21,31	21,29	21,23	21,31	21,25	21,24	21,29	21,33	21,26	21,30	21,30	21,30	21,28	21,32	21,26	21,29	21,35	21,35	21,40	21,28	21,29	21,35	21,35	21,26	21,29	21,30	21,33	21,38	21,43	21,38	21,33	21,42	21,45	21,43	21,33	21,41	21,44	21,42	21,40	21,44	21,43	21,40	21,45	21,58	21,42	22,17	22,09	22,07	22,08	22,01	21,88	21,35	21,74	21,66	21,61	21,60	21,60	21,52	21,62	21,79	21,81	21,73	21,71	21,67	21,62	21,60	21,55	21,52	21,58	21,65	21,56	21,51	21,58	21,51	21,57	21,62	21,64	21,61	21,64	21,64	21,55	21,55	21,61	21,68	21,35	21,70	21,63	21,67	21,74	21,65	21,51	21,58	21,62	21,61	21,65	21,61	21,59	21,61	21,63	21,68	21,61	21,61	21,56	21,54	21,57	21,49	21,48	21,50	21,49	21,45	21,47	21,49	21,47	21,47	21,48	21,53	21,52	21,44	21,46	21,52	21,51	21,57	21,58	21,56	21,53	21,52	21,45	21,45	21,44	21,40	21,38	21,40	21,39	21,37	21,38	21,31	21,35	21,36	21,34	21,44	21,43	21,37	21,33	21,37	21,30	21,29	21,19	21,13	21,05	21,02	20,95	20,88	20,80	20,71	20,57	20,58	20,51	20,49	20,54	20,52	20,49	20,47	20,50	20,46	20,39	20,38	20,37	20,43	20,42	20,49	20,48	20,47	20,42	20,34	20,42	20,42	20,49	20,42	20,37	20,50	20,51	20,55	20,58	20,47	20,47	20,49	20,48	20,41	20,34	20,45	20,42	20,40	20,38	20,39	20,37	20,41	20,46	20,43	20,31	20,40	20,44	20,36	20,37	20,36	20,34	20,37	20,38	20,32	20,41	20,31	20,32	20,42	20,36	20,30	20,28	20,37	20,38	20,28	20,41	20,45	20,31	20,30	20,33	20,29	20,29	20,33	20,32	20,32	20,37	20,34	20,35	20,35	20,29	20,29	20,34	20,39	20,33	20,29	20,38	20,36	20,31	20,40	20,38	20,29	20,33	20,39	20,31	20,35	20,28	20,27	20,37	20,38	20,35	20,25	20,26	20,25	20,25	20,28	20,27	20,27	20,24	20,30	20,30	20,30	20,29	20,33	20,29	20,27	20,26	20,31	20,35	20,30	20,39	20,27	20,27	20,30	20,34	20,37	20,33	20,26	20,31	20,36	20,33	20,27	20,29	20,28	20,36	20,28	20,36	20,31	20,35	20,32	20,38	20,35	20,22	20,28	20,26	20,24	20,26	20,45	20,44	20,33	20,39	20,34	20,26	20,28	20,27	20,31	20,30	20,26	20,34	20,32	20,33	20,32	20,26	20,30	20,21	20,30	20,32	20,34	20,26	20,29	20,26	20,29	20,27	20,23	20,18	20,29	20,32	20,24	20,24	20,23	20,19	20,31	20,32	20,33	20,28	20,13	20,24	20,28	20,28	20,26	20,27	20,28	20,29	20,17	20,29	20,34	20,34	20,29	20,26	20,24	20,27	20,25	20,24	20,29	20,30	20,36	20,34	
20,38	20,28	20,27	20,30	20,24	20,33	20,32	20,27	20,25	20,44	20,36	20,37	20,38	20,32	20,23	20,29	20,29	20,38	20,31	20,37	20,36	20,25	20,28	20,38	20,39	20,38	20,27	20,32	20,33	20,37	20,32	20,31	20,43	20,33	20,37	20,33	20,31	20,38	20,41	20,34	20,33	20,42	20,33	20,27	20,34	20,42	20,41	20,32	20,29	20,32	20,30	20,33	20,35	20,40	20,36	20,33	20,36	20,30	20,33	20,34	20,28	20,35	20,41	20,34	20,38	20,37	20,39	20,46	20,39	20,37	20,39	20,45	20,36	20,31	20,38	20,34	20,32	20,43	20,42	20,46	20,43	20,38	20,37	20,29	20,38	20,34	20,41	20,45	20,35	20,40	20,40	20,37	20,37	20,35	20,49	20,44	20,45	20,42	20,43	20,44	20,40	20,30	20,38	20,45	20,43	20,37	20,41	20,43	20,40	20,33	20,39	20,40	20,42	20,44	20,50	20,46	20,39	20,39	20,42	20,39	20,44	20,46	20,46	20,40	20,41	20,48	20,41	20,40	20,41	20,43	20,45	20,41	20,43	20,47	20,40	20,37	20,44	20,41	20,41	20,46	20,37	20,33	20,41	20,39	20,44	20,42	20,35	20,39	20,48	20,45	20,39	20,43	20,42	20,43	20,54	20,54	20,46	20,50	20,46	20,46	20,36	20,42	20,46	20,50	20,49	20,49	20,47	20,50	20,44	20,38	20,40	20,45	20,48	20,49	20,45	20,43	20,42	20,47	20,53	20,45	20,46	20,54	20,54	20,48	20,47	20,48	20,51	20,54	20,50	20,49	20,48	20,53	20,44	20,48	20,56	20,57	20,55	20,57	20,58	20,55	20,55	20,62	20,69	20,73	20,76	20,69	20,74	20,81	20,96	20,97	20,98	21,02	20,95	20,94	21,04	21,06	21,09	21,18	21,19	21,16	21,14	21,21	21,15	21,04	21,04	21,09	21,06	21,05	21,20	21,20	21,22	21,16	21,09	21,16	21,12	21,14	21,21	21,16	21,16	21,23	21,25	21,18	21,23	21,27	21,22	21,30	21,31	21,31	21,29	21,28	21,29	21,31	21,33	21,41	21,47	21,45	21,43	21,46	21,53	21,43	21,43	21,50	21,50	21,48	21,58	21,61	21,55	21,14	21,64	21,58	21,53	21,60	21,62	21,54	21,21	21,67	21,63	21,63	21,75	21,74	21,69	21,78	21,74	21,74	21,80	21,72	21,73	21,77	21,81	21,84	21,87	21,88	21,83	21,30	21,80	21,76	21,84	21,92	21,91	21,91	21,89	21,90	21,93	21,93	21,94	21,87	21,90	21,44	21,92	21,53	22,01	21,95	21,60	22,05	22,00	21,58	22,15	22,09	21,54	22,08	22,05	22,05	21,61	22,11	21,77	22,51	22,74	22,71	22,70	22,67	22,63	22,58	22,52	22,45	22,41	22,35	22,32	22,39	22,32	21,79	22,15	22,73	22,50	22,45	22,47	22,32	22,33	22,28	21,84	21,95	22,30	22,31	22,29	22,34	21,95	21,89	22,40	22,33	22,32	22,36	22,35	22,24	21,80	22,41	21,98	22,50	22,42	22,39	22,45	22,47	22,38	21,84	22,35	22,30	21,87	22,36	22,28	22,28	22,29	22,32	22,31	22,27	22,23	22,25	22,28	22,23	22,20	22,16	22,14	22,22	22,19	22,14	22,12	22,07	22,06	22,00	22,07	22,17	22,08	22,00	22,01	22,00	22,04	22,03	21,98	21,98	21,93	21,82	21,87	21,87	21,78	21,70	21,79	21,77	21,74	21,70	21,72	21,69	21,64	21,62	21,64	21,65	21,61	21,53	21,56	21,58	21,42	21,37	21,39	21,33	21,23	21,09	20,97	20,89	20,76	20,59	20,59	20,55	20,52	20,50	20,48	20,51	20,52	20,54	20,51	20,39	20,38	20,47	20,45	20,44	20,47	20,46	20,41	20,40	20,44	20,45	20,43	20,46	20,43	20,35	20,46	20,52	20,54	20,55	20,49	20,44	20,36	20,41	20,39	20,40	20,44	20,45	20,44	20,39	20,36	20,26	20,35	20,43	20,44	20,32	20,34	20,44	20,39	20,35	20,37	20,36	20,35	20,34	20,38	20,45	20,37	20,25	20,38	20,41	20,38	20,41	20,35	20,43	20,38	20,41	20,47	20,41	20,38	20,34	20,29	20,33	20,37	20,36	20,35	20,39	20,37	20,36	20,42	20,40	20,32	20,33	20,37	20,38	20,35	20,34	20,39	20,37	20,41	20,39	20,34	20,29	20,35	20,39	20,30	20,32	20,34	20,42	20,37	20,31	20,27	20,28	20,28	20,20	20,27	20,31	20,25	20,25	20,29	20,31	20,41	20,33	20,37	20,34	20,25	20,25	20,30	20,32	20,33	20,38	20,29	20,29	20,34	20,35	20,33	20,27	20,24	20,33	20,36	20,29	20,32	20,33	20,28	20,31	20,24	20,28	20,33	20,36	20,33	20,38	20,37	20,28	20,25	20,22	20,22	20,33	20,36	20,41	20,33	20,35	20,30	20,27	20,26	20,22	20,26	20,39	20,36	20,37	20,34	20,29	20,35	20,31	20,29	20,22	20,28	20,33	20,32	20,25	20,30	20,32	20,23	20,17	20,31	20,20	20,33	20,37	20,32	20,21	20,26	20,25	20,26	20,32	20,31	20,31	20,25	20,23	20,32	20,38	20,37	20,19	20,23	20,27	20,18	20,19	20,19	20,24	20,29	20,29	20,25	20,25	20,29	20,24	20,24	20,25	20,32	20,35	
20,46	20,37	20,30	20,40	20,35	20,33	20,33	20,29	20,29	20,36	20,40	20,41	20,38	20,27	20,22	20,30	20,32	20,39	20,35	20,43	20,25	20,28	20,31	20,39	20,42	20,35	20,27	20,40	20,37	20,35	20,47	20,42	20,38	20,39	20,40	20,41	20,35	20,33	20,38	20,32	20,32	20,42	20,41	20,32	20,34	20,44	20,39	20,32	20,29	20,29	20,33	20,38	20,36	20,33	20,34	20,33	20,30	20,29	20,35	20,39	20,27	20,33	20,42	20,40	20,35	20,36	20,34	20,40	20,41	20,39	20,46	20,42	20,45	20,41	20,44	20,42	20,36	20,41	20,43	20,44	20,40	20,31	20,32	20,36	20,39	20,40	20,43	20,51	20,38	20,41	20,48	20,46	20,39	20,39	20,48	20,53	20,40	20,37	20,41	20,45	20,37	20,40	20,39	20,48	20,54	20,46	20,41	20,48	20,46	20,42	20,42	20,48	20,47	20,41	20,49	20,41	20,35	20,37	20,39	20,45	20,39	20,43	20,49	20,41	20,46	20,44	20,43	20,43	20,45	20,37	20,32	20,39	20,45	20,52	20,44	20,40	20,46	20,42	20,39	20,49	20,44	20,35	20,34	20,44	20,45	20,46	20,42	20,47	20,48	20,45	20,45	20,47	20,43	20,37	20,45	20,51	20,52	20,51	20,48	20,44	20,37	20,36	20,42	20,44	20,51	20,50	20,45	20,46	20,50	20,49	20,46	20,45	20,46	20,52	20,45	20,49	20,48	20,52	20,57	20,49	20,50	20,54	20,47	20,46	20,48	20,48	20,56	20,62	20,56	20,54	20,56	20,50	20,47	20,59	20,65	20,65	20,62	20,64	20,65	20,63	20,75	20,83	20,81	20,88	20,88	20,93	20,98	21,04	21,16	21,28	21,31	21,40	21,34	21,34	21,36	21,41	21,52	21,58	21,64	21,60	21,61	21,63	21,61	21,58	21,46	21,51	21,54	21,46	21,57	21,61	21,61	21,63	21,73	21,71	21,62	21,21	21,78	21,70	21,72	21,79	21,86	21,78	21,80	21,80	21,78	21,85	21,84	21,88	21,85	21,41	21,93	22,00	21,60	22,03	22,08	22,07	22,10	22,09	22,13	22,13	22,14	22,22	22,16	22,06	22,18	22,21	22,26	22,21	22,27	22,34	22,34	22,30	22,29	21,87	22,42	22,39	22,35	21,87	22,46	22,43	22,44	22,53	22,55	22,48	22,52	22,38	22,41	22,50	22,53	22,60	22,61	22,59	22,60	22,47	22,53	22,47	22,53	22,65	22,67	22,60	22,56	22,61	22,63	22,62	22,64	22,61	22,63	22,71	22,62	22,69	22,69	22,67	22,78	22,81	22,72	22,74	22,85	22,86	22,78	22,77	22,76	22,66	22,78	22,88	22,86	22,94	23,07	23,14	23,09	23,06	23,09	23,04	22,97	22,96	22,93	22,96	23,01	22,95	22,95	22,95	23,05	23,19	23,06	23,01	23,11	23,02	22,96	22,98	22,94	23,05	23,02	23,02	22,98	22,98	23,06	23,00	23,00	23,00	23,00	23,00	22,97	22,94	22,93	23,04	23,10	23,04	23,00	22,98	23,08	23,11	23,08	22,99	22,97	22,93	22,96	22,92	22,81	22,87	22,91	22,91	22,90	22,81	22,76	22,82	22,91	22,83	22,74	22,76	22,73	22,69	22,69	22,70	22,63	22,57	22,55	22,51	22,54	22,58	22,52	22,40	22,39	22,37	22,35	22,28	22,23	22,25	22,23	22,10	22,11	22,08	22,04	22,01	22,02	21,92	21,96	21,90	21,95	21,89	21,85	21,76	21,73	21,77	21,78	21,75	21,75	21,68	21,54	21,57	21,57	21,49	21,32	21,22	21,10	20,97	20,80	20,68	20,65	20,53	20,53	20,56	20,50	20,43	20,50	20,54	20,59	20,48	20,41	20,52	20,54	20,44	20,43	20,42	20,45	20,47	20,39	20,48	20,45	20,41	20,40	20,39	20,45	20,50	20,45	20,46	20,44	20,40	20,38	20,39	20,42	20,43	20,46	20,51	20,40	20,32	20,43	20,38	20,35	20,48	20,43	20,32	20,34	20,37	20,39	20,38	20,40	20,35	20,38	20,37	20,36	20,36	20,38	20,27	20,37	20,41	20,44	20,40	20,44	20,41	20,41	20,36	20,42	20,40	20,40	20,32	20,36	20,39	20,41	20,37	20,38	20,40	20,35	20,39	20,40	20,41	20,39	20,33	20,33	20,36	20,37	20,31	20,34	20,43	20,45	20,40	20,38	20,37	20,33	20,34	20,31	20,27	20,29	20,36	20,38	20,32	20,37	20,28	20,32	20,30	20,25	20,31	20,27	20,29	20,42	20,36	20,38	20,34	20,33	20,34	20,37	20,32	20,36	20,32	20,29	20,31	20,29	20,35	20,44	20,39	20,37	20,21	20,15	20,33	20,39	20,35	20,36	20,37	20,28	20,30	20,19	20,29	20,32	20,34	20,37	20,43	20,37	20,26	20,23	20,34	20,32	20,31	20,46	20,41	20,38	20,41	20,31	20,31	20,22	20,35	20,37	20,34	20,32	20,40	20,32	20,28	20,31	20,38	20,35	20,25	20,29	20,32	20,28	20,23	20,24	20,35	20,31	20,21	20,32	20,24	20,28	20,35	20,29	20,25	20,26	20,35	20,36	20,36	20,34	20,25	20,23	20,26	20,22	20,31	20,36	20,26	20,24	20,21	20,20	20,15	20,20	20,28	20,33	20,32	20,17	20,26	20,28	20,25	20,24	20,17	20,28	20,31	
20,39	20,38	20,33	20,31	20,32	20,36	20,39	20,38	20,38	20,39	20,47	20,44	20,34	20,32	20,37	20,33	20,32	20,38	20,30	20,34	20,28	20,32	20,36	20,36	20,44	20,31	20,29	20,35	20,43	20,36	20,38	20,41	20,39	20,31	20,39	20,36	20,32	20,28	20,34	20,38	20,37	20,42	20,40	20,31	20,31	20,37	20,42	20,34	20,26	20,31	20,35	20,40	20,37	20,41	20,37	20,29	20,33	20,36	20,31	20,36	20,40	20,38	20,33	20,38	20,26	20,32	20,40	20,38	20,45	20,37	20,43	20,45	20,38	20,44	20,37	20,37	20,28	20,37	20,41	20,42	20,35	20,33	20,26	20,35	20,39	20,42	20,51	20,49	20,41	20,33	20,45	20,42	20,33	20,39	20,44	20,43	20,46	20,42	20,49	20,40	20,37	20,40	20,43	20,46	20,47	20,41	20,47	20,41	20,42	20,46	20,44	20,43	20,42	20,44	20,48	20,43	20,33	20,41	20,39	20,37	20,37	20,41	20,37	20,36	20,45	20,51	20,45	20,47	20,44	20,37	20,34	20,47	20,46	20,51	20,48	20,44	20,49	20,44	20,38	20,51	20,45	20,37	20,37	20,49	20,49	20,51	20,48	20,52	20,54	20,47	20,42	20,46	20,48	20,45	20,43	20,44	20,45	20,46	20,45	20,45	20,43	20,46	20,42	20,45	20,46	20,47	20,52	20,48	20,49	20,55	20,50	20,43	20,48	20,46	20,48	20,51	20,43	20,51	20,53	20,49	20,51	20,47	20,48	20,59	20,56	20,59	20,63	20,53	20,49	20,52	20,59	20,59	20,54	20,56	20,72	20,63	20,59	20,70	20,70	20,75	20,77	20,94	21,01	21,07	21,05	21,17	21,18	21,27	21,47	21,62	21,75	21,78	21,74	21,76	21,75	21,81	21,91	21,93	21,99	22,06	22,05	22,09	22,08	22,08	22,01	22,06	22,11	22,09	22,16	22,18	22,15	22,24	22,26	22,33	22,24	22,26	22,37	22,44	22,35	22,44	22,49	22,53	22,48	22,45	22,47	22,49	22,48	22,55	22,58	22,61	22,57	22,60	22,72	22,69	22,70	22,69	22,72	22,77	22,71	22,74	22,79	22,86	22,80	22,77	22,85	22,80	22,81	22,80	22,83	22,87	22,94	22,93	22,88	22,90	22,96	22,94	22,85	22,82	22,87	22,91	22,96	23,03	23,03	23,04	23,06	22,96	22,92	22,99	22,99	23,02	23,08	23,03	23,05	23,02	23,01	23,00	23,04	23,12	23,13	23,06	23,01	23,03	22,98	22,93	22,92	22,98	23,03	23,08	23,05	22,99	23,04	23,02	23,07	23,11	23,09	23,06	23,10	23,17	23,12	23,05	23,05	22,97	23,05	23,18	23,16	23,15	23,17	23,20	23,18	23,17	23,21	23,17	23,12	23,17	23,09	23,15	23,27	23,26	23,16	23,08	23,05	23,21	23,15	23,17	23,27	23,27	23,23	23,21	23,17	23,24	23,24	23,25	23,19	23,21	23,23	23,20	23,22	23,30	23,25	23,20	23,17	23,17	23,15	23,21	23,29	23,26	23,15	23,22	23,22	23,29	23,27	23,19	23,15	23,05	23,17	23,11	23,04	23,06	23,12	23,11	23,15	23,03	22,94	22,98	23,04	23,02	22,90	22,97	22,99	22,88	22,80	22,80	22,79	22,70	22,74	22,69	22,65	22,69	22,63	22,57	22,61	22,55	22,49	22,37	22,29	22,31	22,32	22,25	22,31	22,29	22,17	22,07	22,11	22,04	22,03	22,02	21,98	21,97	21,91	21,86	21,75	21,82	21,82	21,82	21,77	21,68	21,61	21,65	21,69	21,52	21,28	21,18	21,18	21,04	20,90	20,76	20,67	20,64	20,58	20,57	20,56	20,45	20,49	20,53	20,62	20,57	20,46	20,59	20,59	20,44	20,41	20,45	20,49	20,54	20,40	20,42	20,46	20,39	20,40	20,39	20,50	20,50	20,49	20,49	20,42	20,43	20,47	20,41	20,35	20,36	20,43	20,49	20,46	20,36	20,45	20,48	20,37	20,48	20,46	20,30	20,32	20,39	20,41	20,39	20,32	20,32	20,35	20,37	20,37	20,35	20,38	20,39	20,35	20,41	20,44	20,36	20,32	20,40	20,42	20,36	20,39	20,29	20,25	20,29	20,32	20,38	20,40	20,34	20,36	20,40	20,37	20,37	20,36	20,44	20,43	20,41	20,38	20,37	20,31	20,32	20,30	20,38	20,43	20,40	20,39	20,37	20,31	20,38	20,37	20,28	20,42	20,45	20,46	20,36	20,32	20,32	20,34	20,35	20,29	20,26	20,26	20,23	20,41	20,42	20,45	20,39	20,35	20,40	20,42	20,32	20,35	20,43	20,32	20,27	20,25	20,28	20,42	20,44	20,43	20,35	20,21	20,33	20,43	20,43	20,33	20,29	20,30	20,26	20,28	20,36	20,24	20,35	20,38	20,42	20,30	20,30	20,36	20,39	20,30	20,35	20,47	20,46	20,38	20,31	20,35	20,33	20,24	20,25	20,34	20,29	20,29	20,34	20,29	20,29	20,35	20,39	20,32	20,30	20,34	20,31	20,32	20,34	20,40	20,37	20,29	20,21	20,27	20,31	20,28	20,29	20,31	20,26	20,27	20,29	20,38	20,33	20,29	20,22	20,12	20,26	20,30	20,29	20,29	20,25	20,26	20,23	20,22	20,24	20,34	20,35	20,30	20,23	20,18	20,26	20,28	20,32	20,36	20,29	20,26	20,25	
20,42	20,36	20,25	20,17	20,29	20,31	20,32	20,43	20,34	20,33	20,34	20,38	20,29	20,38	20,41	20,35	20,36	20,36	20,37	20,36	20,32	20,40	20,42	20,40	20,47	20,37	20,32	20,30	20,28	20,26	20,27	20,32	20,30	20,24	20,25	20,30	20,34	20,38	20,38	20,28	20,36	20,37	20,39	20,31	20,30	20,38	20,44	20,42	20,32	20,33	20,28	20,31	20,40	20,43	20,37	20,35	20,33	20,29	20,25	20,37	20,41	20,44	20,34	20,39	20,39	20,26	20,31	20,41	20,52	20,44	20,38	20,46	20,36	20,39	20,34	20,27	20,34	20,38	20,42	20,42	20,45	20,46	20,42	20,38	20,39	20,36	20,44	20,47	20,46	20,44	20,49	20,44	20,28	20,33	20,38	20,39	20,40	20,39	20,48	20,41	20,40	20,42	20,43	20,39	20,37	20,40	20,40	20,41	20,39	20,43	20,46	20,43	20,41	20,44	20,47	20,45	20,41	20,43	20,39	20,40	20,41	20,45	20,42	20,42	20,43	20,43	20,44	20,54	20,54	20,51	20,41	20,41	20,50	20,46	20,49	20,50	20,48	20,46	20,37	20,46	20,50	20,43	20,44	20,43	20,46	20,54	20,50	20,49	20,51	20,43	20,49	20,45	20,43	20,45	20,46	20,46	20,44	20,49	20,41	20,40	20,39	20,48	20,46	20,47	20,51	20,43	20,46	20,51	20,46	20,54	20,53	20,43	20,42	20,43	20,50	20,53	20,37	20,39	20,52	20,48	20,45	20,56	20,55	20,62	20,65	20,65	20,61	20,62	20,57	20,57	20,57	20,62	20,63	20,61	20,67	20,70	20,63	20,77	20,87	20,91	20,91	21,02	21,20	21,25	21,36	21,45	21,44	21,43	21,62	21,82	21,95	21,96	21,95	21,94	22,02	22,02	22,14	22,12	22,08	22,18	22,26	22,27	22,29	22,34	22,29	22,35	22,47	22,50	22,45	22,44	22,40	22,47	22,51	22,58	22,52	22,53	22,67	22,73	22,71	22,66	22,76	22,75	22,71	22,75	22,76	22,82	22,77	22,84	22,85	22,90	22,88	22,80	22,92	22,96	22,96	22,96	22,93	23,00	23,00	22,88	22,94	22,97	22,98	22,99	23,09	23,05	23,00	23,00	23,04	23,08	23,00	23,04	23,05	23,03	23,12	23,12	23,00	22,97	23,02	23,12	23,20	23,22	23,23	23,21	23,17	23,09	23,11	23,08	23,14	23,18	23,18	23,13	23,15	23,17	23,18	23,18	23,14	23,27	23,31	23,18	23,17	23,18	23,13	23,05	23,13	23,16	23,14	23,13	23,19	23,14	23,14	23,15	23,20	23,16	23,17	23,20	23,18	23,16	23,17	23,13	23,16	23,17	23,15	23,21	23,22	23,24	23,17	23,19	23,23	23,22	23,21	23,21	23,17	23,18	23,18	23,26	23,32	23,34	23,33	23,19	23,19	23,26	23,30	23,28	23,25	23,28	23,27	23,23	23,21	23,29	23,26	23,20	23,16	23,25	23,27	23,27	23,29	23,40	23,31	23,28	23,31	23,26	23,25	23,26	23,27	23,29	23,20	23,29	23,34	23,31	23,27	23,22	23,21	23,12	23,17	23,26	23,15	23,13	23,13	23,12	23,13	23,11	23,14	23,14	23,06	22,97	22,99	23,02	23,05	22,93	22,85	22,83	22,82	22,81	22,76	22,73	22,73	22,69	22,66	22,69	22,69	22,61	22,57	22,45	22,35	22,35	22,31	22,25	22,26	22,26	22,23	22,15	22,15	22,13	22,06	22,07	22,03	21,95	21,92	21,85	21,83	21,83	21,80	21,75	21,79	21,70	21,63	21,60	21,58	21,42	21,21	21,24	21,23	21,12	21,01	20,83	20,73	20,65	20,59	20,55	20,57	20,51	20,51	20,45	20,48	20,48	20,46	20,43	20,47	20,44	20,48	20,47	20,39	20,42	20,46	20,47	20,44	20,45	20,43	20,35	20,42	20,46	20,43	20,52	20,50	20,50	20,51	20,39	20,36	20,37	20,40	20,37	20,39	20,43	20,51	20,46	20,31	20,39	20,46	20,40	20,39	20,28	20,36	20,36	20,37	20,28	20,33	20,37	20,36	20,37	20,37	20,32	20,34	20,31	20,44	20,33	20,29	20,35	20,41	20,43	20,40	20,42	20,31	20,27	20,26	20,27	20,34	20,28	20,32	20,41	20,37	20,35	20,38	20,41	20,36	20,37	20,37	20,38	20,34	20,24	20,34	20,37	20,38	20,42	20,37	20,39	20,31	20,34	20,35	20,30	20,43	20,51	20,43	20,39	20,29	20,29	20,30	20,23	20,24	20,26	20,29	20,29	20,42	20,38	20,35	20,42	20,41	20,34	20,39	20,31	20,37	20,38	20,36	20,31	20,22	20,25	20,36	20,40	20,41	20,36	20,25	20,34	20,35	20,33	20,31	20,32	20,31	20,34	20,32	20,30	20,25	20,25	20,31	20,30	20,30	20,23	20,36	20,43	20,31	20,38	20,38	20,28	20,32	20,39	20,33	20,34	20,35	20,31	20,28	20,25	20,21	20,26	20,30	20,30	20,31	20,36	20,32	20,30	20,43	20,23	20,23	20,28	20,33	20,45	20,32	20,23	20,24	20,32	20,34	20,30	20,29	20,22	20,26	20,21	20,32	20,33	20,28	20,18	20,17	20,28	20,34	20,30	20,26	20,23	20,27	20,31	20,29	20,26	20,25	20,36	20,29	20,25	20,19	20,32	20,28	20,24	20,33	20,23	20,25	20,21	
20,38	20,36	20,31	20,24	20,37	20,32	20,31	20,40	20,32	20,26	20,35	20,32	20,21	20,29	20,29	20,32	20,30	20,32	20,39	20,29	20,22	20,23	20,41	20,49	20,43	20,34	20,30	20,20	20,24	20,26	20,26	20,35	20,32	20,32	20,31	20,40	20,38	20,34	20,34	20,30	20,24	20,27	20,25	20,36	20,29	20,29	20,32	20,41	20,35	20,42	20,42	20,25	20,29	20,42	20,40	20,36	20,40	20,36	20,32	20,38	20,41	20,39	20,43	20,43	20,40	20,37	20,30	20,32	20,43	20,45	20,38	20,48	20,36	20,45	20,42	20,29	20,33	20,44	20,40	20,38	20,35	20,38	20,33	20,41	20,40	20,40	20,40	20,36	20,42	20,46	20,49	20,44	20,32	20,31	20,40	20,42	20,39	20,39	20,39	20,42	20,35	20,37	20,41	20,38	20,39	20,40	20,37	20,40	20,43	20,39	20,41	20,46	20,43	20,39	20,38	20,43	20,43	20,37	20,34	20,36	20,49	20,55	20,51	20,44	20,47	20,42	20,42	20,44	20,41	20,52	20,45	20,37	20,39	20,43	20,57	20,43	20,41	20,46	20,43	20,50	20,49	20,48	20,46	20,45	20,44	20,48	20,51	20,45	20,43	20,42	20,49	20,48	20,49	20,45	20,48	20,54	20,48	20,46	20,46	20,48	20,40	20,45	20,43	20,44	20,52	20,42	20,45	20,47	20,45	20,53	20,52	20,46	20,48	20,46	20,49	20,56	20,42	20,43	20,57	20,46	20,44	20,53	20,56	20,52	20,59	20,61	20,63	20,63	20,69	20,65	20,69	20,72	20,67	20,66	20,68	20,76	20,79	20,97	21,01	21,06	21,07	21,19	21,27	21,35	21,47	21,53	21,63	21,63	21,62	21,83	22,06	22,04	22,02	22,01	22,13	22,16	22,17	22,25	22,22	22,23	22,23	22,27	22,32	22,33	22,39	22,44	22,48	22,58	22,58	22,58	22,51	22,54	22,59	22,63	22,66	22,72	22,71	22,73	22,80	22,79	22,83	22,81	22,72	22,83	22,81	22,83	22,84	22,93	22,94	22,94	22,99	22,89	22,97	23,03	22,99	23,01	22,94	23,05	23,15	23,07	22,94	23,04	23,03	23,03	23,07	23,14	23,15	23,08	23,14	23,13	23,05	23,09	23,15	23,16	23,21	23,17	23,19	23,11	23,13	23,15	23,23	23,22	23,25	23,27	23,25	23,16	23,12	23,13	23,20	23,25	23,22	23,22	23,28	23,24	23,21	23,28	23,22	23,24	23,31	23,28	23,24	23,29	23,25	23,17	23,20	23,26	23,20	23,17	23,25	23,24	23,19	23,17	23,19	23,24	23,22	23,22	23,25	23,25	23,26	23,25	23,26	23,25	23,23	23,24	23,23	23,28	23,23	23,22	23,27	23,25	23,29	23,26	23,23	23,21	23,24	23,26	23,28	23,33	23,32	23,27	23,35	23,38	23,30	23,30	23,29	23,29	23,37	23,29	23,22	23,29	23,31	23,30	23,26	23,30	23,33	23,29	23,38	23,36	23,40	23,34	23,36	23,29	23,34	23,33	23,32	23,26	23,24	23,34	23,32	23,42	23,38	23,25	23,28	23,25	23,22	23,25	23,22	23,15	23,18	23,11	23,13	23,18	23,18	23,19	23,12	23,07	22,96	23,07	23,02	22,95	22,92	22,94	22,85	22,85	22,89	22,83	22,80	22,79	22,74	22,76	22,73	22,65	22,56	22,53	22,48	22,43	22,36	22,30	22,26	22,17	22,23	22,19	22,17	22,18	22,12	22,06	22,00	21,91	21,90	21,92	21,87	21,84	21,85	21,73	21,72	21,71	21,67	21,69	21,55	21,35	21,27	21,43	21,34	21,16	21,10	20,90	20,76	20,69	20,64	20,63	20,59	20,54	20,58	20,48	20,51	20,49	20,45	20,49	20,50	20,49	20,52	20,57	20,51	20,49	20,54	20,55	20,43	20,37	20,46	20,39	20,41	20,43	20,44	20,46	20,47	20,47	20,52	20,49	20,48	20,38	20,37	20,40	20,34	20,39	20,46	20,47	20,40	20,40	20,43	20,34	20,34	20,35	20,29	20,35	20,38	20,39	20,39	20,37	20,36	20,39	20,34	20,38	20,41	20,43	20,39	20,33	20,26	20,38	20,36	20,39	20,42	20,37	20,38	20,30	20,25	20,22	20,38	20,36	20,25	20,36	20,42	20,45	20,32	20,34	20,28	20,29	20,31	20,28	20,30	20,24	20,32	20,39	20,41	20,42	20,34	20,26	20,30	20,30	20,33	20,22	20,30	20,37	20,40	20,27	20,27	20,28	20,30	20,19	20,26	20,26	20,31	20,29	20,36	20,39	20,30	20,40	20,38	20,27	20,30	20,35	20,35	20,43	20,35	20,36	20,36	20,23	20,38	20,39	20,40	20,35	20,26	20,35	20,29	20,32	20,27	20,24	20,32	20,36	20,36	20,24	20,26	20,22	20,31	20,37	20,32	20,23	20,21	20,31	20,36	20,34	20,32	20,24	20,31	20,41	20,35	20,28	20,21	20,21	20,32	20,33	20,26	20,28	20,30	20,27	20,28	20,28	20,21	20,27	20,33	20,35	20,29	20,26	20,27	20,35	20,36	20,27	20,23	20,24	20,24	20,25	20,29	20,25	20,28	20,25	20,27	20,27	20,28	20,14	20,24	20,38	20,20	20,25	20,25	20,34	20,30	20,27	20,24	20,31	20,32	20,31	20,29	20,22	20,26	20,25	20,28	20,18	20,17	20,23	20,28	20,32	
20,28	20,33	20,24	20,29	20,38	20,42	20,34	20,31	20,33	20,42	20,39	20,32	20,26	20,33	20,40	20,37	20,31	20,35	20,35	20,32	20,30	20,26	20,26	20,43	20,43	20,33	20,32	20,30	20,28	20,36	20,33	20,36	20,32	20,31	20,25	20,37	20,38	20,38	20,35	20,28	20,22	20,29	20,24	20,44	20,39	20,25	20,32	20,32	20,41	20,37	20,38	20,29	20,32	20,36	20,47	20,45	20,45	20,43	20,37	20,37	20,40	20,36	20,38	20,42	20,39	20,32	20,39	20,30	20,37	20,37	20,34	20,44	20,40	20,40	20,45	20,40	20,37	20,44	20,44	20,34	20,39	20,38	20,30	20,35	20,41	20,40	20,36	20,30	20,34	20,37	20,45	20,44	20,44	20,38	20,49	20,43	20,34	20,33	20,36	20,34	20,31	20,31	20,44	20,54	20,45	20,41	20,38	20,41	20,45	20,33	20,30	20,39	20,42	20,36	20,42	20,49	20,38	20,34	20,37	20,30	20,39	20,56	20,54	20,48	20,41	20,46	20,46	20,42	20,41	20,39	20,44	20,39	20,38	20,45	20,55	20,44	20,37	20,41	20,45	20,51	20,50	20,47	20,49	20,49	20,53	20,49	20,45	20,44	20,38	20,39	20,41	20,41	20,50	20,46	20,48	20,50	20,47	20,46	20,48	20,49	20,43	20,46	20,45	20,38	20,44	20,44	20,50	20,56	20,54	20,60	20,55	20,46	20,48	20,48	20,51	20,57	20,43	20,46	20,54	20,47	20,45	20,52	20,50	20,45	20,57	20,61	20,63	20,64	20,63	20,67	20,68	20,73	20,67	20,68	20,70	20,77	20,83	20,96	21,00	21,09	21,12	21,26	21,33	21,34	21,46	21,61	21,66	21,72	21,56	21,68	21,89	22,09	22,08	22,12	22,17	22,18	22,18	22,24	22,31	22,29	22,32	22,39	22,38	22,42	22,45	22,51	22,54	22,54	22,62	22,68	22,62	22,60	22,69	22,72	22,70	22,78	22,77	22,77	22,82	22,86	22,92	22,89	22,91	22,92	22,89	22,92	22,90	22,92	22,92	23,04	23,09	23,05	23,06	23,06	23,09	23,05	23,10	23,10	23,14	23,17	23,08	23,12	23,18	23,09	23,09	23,11	23,18	23,14	23,18	23,16	23,11	23,17	23,16	23,21	23,25	23,17	23,18	23,25	23,31	23,25	23,22	23,23	23,24	23,24	23,33	23,31	23,26	23,24	23,28	23,33	23,36	23,30	23,33	23,29	23,37	23,36	23,29	23,25	23,31	23,41	23,38	23,37	23,35	23,31	23,23	23,25	23,20	23,32	23,26	23,28	23,28	23,27	23,27	23,29	23,36	23,30	23,27	23,23	23,31	23,40	23,33	23,33	23,29	23,24	23,28	23,28	23,34	23,30	23,22	23,24	23,29	23,35	23,34	23,36	23,35	23,33	23,34	23,38	23,39	23,41	23,46	23,46	23,35	23,35	23,34	23,37	23,41	23,42	23,31	23,34	23,36	23,40	23,35	23,32	23,43	23,41	23,42	23,43	23,44	23,45	23,39	23,35	23,42	23,38	23,39	23,38	23,36	23,43	23,34	23,39	23,48	23,34	23,37	23,32	23,28	23,29	23,27	23,19	23,23	23,18	23,22	23,24	23,27	23,25	23,18	23,16	22,99	23,04	23,09	22,98	23,02	22,99	22,89	22,88	22,99	22,89	22,82	22,85	22,85	22,77	22,75	22,64	22,55	22,52	22,50	22,50	22,41	22,32	22,36	22,26	22,20	22,21	22,15	22,08	22,15	22,11	22,04	21,94	21,94	21,95	21,92	21,91	21,87	21,86	21,74	21,71	21,74	21,66	21,55	21,44	21,44	21,55	21,40	21,18	21,06	20,93	20,77	20,72	20,74	20,69	20,69	20,62	20,59	20,53	20,58	20,52	20,47	20,52	20,57	20,56	20,55	20,51	20,50	20,53	20,55	20,50	20,48	20,45	20,45	20,41	20,45	20,38	20,42	20,42	20,51	20,51	20,42	20,44	20,45	20,42	20,40	20,45	20,45	20,41	20,46	20,41	20,41	20,48	20,40	20,33	20,36	20,37	20,34	20,33	20,36	20,43	20,45	20,33	20,36	20,38	20,34	20,34	20,41	20,34	20,40	20,38	20,39	20,40	20,36	20,39	20,43	20,32	20,29	20,28	20,27	20,32	20,37	20,42	20,31	20,33	20,40	20,45	20,36	20,36	20,31	20,32	20,29	20,35	20,32	20,30	20,34	20,42	20,41	20,37	20,39	20,38	20,35	20,34	20,30	20,24	20,28	20,35	20,38	20,27	20,25	20,31	20,29	20,24	20,24	20,20	20,27	20,26	20,32	20,34	20,34	20,35	20,38	20,33	20,43	20,39	20,39	20,38	20,41	20,38	20,34	20,32	20,31	20,37	20,41	20,39	20,27	20,35	20,33	20,36	20,30	20,27	20,30	20,34	20,32	20,36	20,29	20,21	20,32	20,37	20,27	20,22	20,30	20,31	20,37	20,31	20,35	20,33	20,33	20,36	20,30	20,21	20,22	20,20	20,24	20,31	20,35	20,32	20,32	20,35	20,34	20,34	20,27	20,33	20,37	20,34	20,37	20,33	20,35	20,34	20,35	20,34	20,29	20,31	20,29	20,29	20,28	20,34	20,30	20,27	20,34	20,28	20,32	20,26	20,21	20,34	20,27	20,26	20,27	20,33	20,31	20,25	20,29	20,29	20,30	20,26	20,27	20,25	20,24	20,21	20,30	20,28	20,24	20,19	20,30	20,34	
20,33	20,33	20,27	20,30	20,45	20,34	20,27	20,27	20,34	20,35	20,31	20,28	20,31	20,33	20,47	20,55	20,37	20,33	20,33	20,26	20,30	20,34	20,26	20,40	20,47	20,35	20,29	20,31	20,31	20,39	20,42	20,41	20,20	20,22	20,33	20,32	20,31	20,37	20,42	20,34	20,28	20,30	20,26	20,41	20,43	20,30	20,32	20,40	20,31	20,37	20,31	20,17	20,28	20,37	20,47	20,42	20,35	20,35	20,42	20,40	20,36	20,40	20,36	20,40	20,36	20,29	20,40	20,35	20,38	20,38	20,33	20,39	20,42	20,38	20,37	20,39	20,33	20,38	20,44	20,43	20,40	20,45	20,31	20,36	20,39	20,41	20,42	20,34	20,29	20,39	20,48	20,39	20,34	20,37	20,45	20,48	20,39	20,33	20,36	20,28	20,36	20,38	20,38	20,51	20,56	20,46	20,41	20,43	20,39	20,36	20,40	20,41	20,44	20,44	20,48	20,45	20,39	20,35	20,42	20,41	20,40	20,54	20,48	20,42	20,47	20,46	20,46	20,45	20,50	20,42	20,40	20,37	20,40	20,48	20,44	20,43	20,46	20,47	20,44	20,48	20,45	20,40	20,42	20,47	20,50	20,42	20,36	20,49	20,45	20,37	20,39	20,41	20,43	20,44	20,47	20,48	20,50	20,47	20,43	20,46	20,45	20,43	20,50	20,45	20,48	20,53	20,55	20,58	20,58	20,56	20,53	20,49	20,39	20,48	20,50	20,52	20,43	20,41	20,57	20,47	20,48	20,51	20,52	20,51	20,60	20,66	20,57	20,62	20,64	20,65	20,69	20,75	20,74	20,76	20,80	20,83	20,83	20,96	20,93	21,01	21,14	21,25	21,40	21,36	21,44	21,69	21,74	21,82	21,64	21,62	21,79	22,01	22,15	22,15	22,22	22,23	22,20	22,22	22,29	22,30	22,36	22,51	22,47	22,44	22,50	22,48	22,57	22,61	22,60	22,65	22,74	22,68	22,74	22,78	22,73	22,86	22,88	22,87	22,85	22,84	22,96	22,96	22,97	23,04	23,00	22,96	22,97	23,00	22,98	23,08	23,09	23,11	23,11	23,11	23,13	23,18	23,18	23,23	23,23	23,20	23,20	23,17	23,16	23,18	23,21	23,14	23,22	23,33	23,32	23,23	23,19	23,23	23,27	23,28	23,33	23,25	23,26	23,33	23,34	23,37	23,39	23,37	23,29	23,29	23,33	23,34	23,38	23,42	23,36	23,40	23,48	23,36	23,27	23,36	23,42	23,39	23,38	23,35	23,36	23,36	23,39	23,37	23,32	23,36	23,30	23,25	23,27	23,37	23,36	23,34	23,39	23,40	23,43	23,35	23,37	23,36	23,31	23,31	23,33	23,42	23,41	23,46	23,43	23,44	23,45	23,38	23,33	23,36	23,33	23,36	23,36	23,38	23,45	23,47	23,45	23,39	23,38	23,44	23,41	23,50	23,50	23,50	23,43	23,39	23,45	23,36	23,43	23,42	23,43	23,46	23,45	23,46	23,44	23,47	23,43	23,45	23,51	23,53	23,55	23,52	23,51	23,46	23,41	23,43	23,51	23,52	23,50	23,51	23,42	23,42	23,47	23,45	23,45	23,42	23,36	23,31	23,32	23,28	23,27	23,28	23,30	23,31	23,36	23,32	23,31	23,27	23,15	23,14	23,12	23,07	23,08	22,97	22,96	22,99	23,02	22,95	22,89	22,84	22,79	22,76	22,75	22,66	22,68	22,63	22,59	22,51	22,46	22,46	22,43	22,38	22,37	22,24	22,26	22,14	22,16	22,20	22,15	22,03	22,04	21,95	21,97	21,91	21,87	21,83	21,78	21,70	21,70	21,52	21,40	21,46	21,55	21,60	21,50	21,26	21,10	20,96	20,83	20,71	20,70	20,69	20,64	20,65	20,62	20,59	20,60	20,61	20,53	20,56	20,55	20,53	20,54	20,48	20,47	20,48	20,48	20,48	20,44	20,38	20,43	20,32	20,40	20,44	20,40	20,46	20,44	20,52	20,49	20,48	20,51	20,44	20,37	20,44	20,46	20,40	20,44	20,43	20,39	20,49	20,39	20,35	20,44	20,46	20,37	20,35	20,42	20,40	20,37	20,34	20,39	20,42	20,33	20,40	20,37	20,37	20,41	20,35	20,38	20,34	20,32	20,51	20,51	20,34	20,27	20,25	20,31	20,38	20,38	20,42	20,43	20,44	20,37	20,46	20,41	20,31	20,26	20,33	20,36	20,39	20,35	20,34	20,37	20,38	20,43	20,41	20,48	20,46	20,43	20,40	20,32	20,23	20,29	20,30	20,35	20,34	20,33	20,28	20,29	20,23	20,28	20,24	20,34	20,39	20,31	20,30	20,32	20,35	20,34	20,26	20,45	20,36	20,44	20,43	20,39	20,43	20,42	20,36	20,37	20,35	20,39	20,35	20,27	20,29	20,34	20,30	20,29	20,35	20,35	20,38	20,27	20,39	20,42	20,33	20,35	20,35	20,31	20,26	20,25	20,35	20,32	20,27	20,24	20,28	20,28	20,39	20,32	20,26	20,23	20,35	20,34	20,30	20,28	20,36	20,35	20,45	20,39	20,37	20,33	20,32	20,39	20,37	20,24	20,25	20,40	20,27	20,25	20,31	20,29	20,33	20,29	20,26	20,31	20,31	20,29	20,31	20,41	20,34	20,39	20,35	20,20	20,24	20,35	20,33	20,32	20,27	20,28	20,22	20,26	20,32	20,28	20,26	20,24	20,30	20,26	20,15	20,27	20,31	20,27	20,27	20,23	20,25	
20,40	20,37	20,30	20,31	20,36	20,25	20,21	20,27	20,39	20,40	20,28	20,29	20,31	20,35	20,31	20,40	20,46	20,46	20,39	20,35	20,23	20,28	20,35	20,38	20,35	20,33	20,33	20,38	20,34	20,30	20,33	20,44	20,35	20,30	20,28	20,24	20,36	20,34	20,38	20,31	20,34	20,26	20,30	20,34	20,36	20,42	20,38	20,32	20,35	20,37	20,38	20,32	20,31	20,28	20,40	20,34	20,34	20,34	20,38	20,42	20,41	20,43	20,43	20,47	20,48	20,32	20,35	20,41	20,47	20,35	20,31	20,27	20,37	20,40	20,47	20,32	20,34	20,37	20,52	20,43	20,43	20,39	20,28	20,29	20,42	20,45	20,38	20,42	20,29	20,36	20,44	20,34	20,32	20,36	20,39	20,33	20,40	20,41	20,42	20,40	20,34	20,31	20,38	20,38	20,43	20,42	20,44	20,39	20,42	20,40	20,43	20,42	20,40	20,45	20,46	20,40	20,36	20,36	20,39	20,39	20,32	20,40	20,48	20,43	20,47	20,53	20,47	20,43	20,41	20,45	20,37	20,33	20,36	20,47	20,43	20,40	20,43	20,49	20,52	20,49	20,39	20,47	20,44	20,49	20,48	20,40	20,37	20,55	20,61	20,46	20,40	20,43	20,44	20,43	20,47	20,57	20,52	20,49	20,47	20,51	20,49	20,41	20,49	20,56	20,51	20,49	20,53	20,51	20,59	20,59	20,48	20,50	20,43	20,43	20,51	20,58	20,50	20,50	20,50	20,55	20,58	20,58	20,52	20,51	20,58	20,66	20,65	20,58	20,64	20,61	20,75	20,85	20,76	20,76	20,83	20,81	20,84	20,89	20,92	21,00	21,17	21,32	21,44	21,38	21,42	21,67	21,89	21,93	21,79	21,60	21,61	21,90	22,08	22,12	22,18	22,21	22,26	22,29	22,27	22,29	22,42	22,51	22,53	22,55	22,50	22,48	22,56	22,61	22,67	22,72	22,70	22,79	22,80	22,78	22,82	22,85	22,93	22,93	22,91	22,93	23,01	23,02	23,04	23,13	23,05	23,01	23,00	23,06	23,09	23,18	23,16	23,11	23,16	23,21	23,22	23,28	23,26	23,21	23,28	23,32	23,34	23,28	23,19	23,19	23,18	23,23	23,27	23,37	23,40	23,37	23,33	23,34	23,29	23,33	23,38	23,41	23,34	23,39	23,41	23,38	23,38	23,39	23,40	23,35	23,41	23,37	23,46	23,45	23,46	23,39	23,48	23,48	23,37	23,35	23,34	23,35	23,43	23,43	23,45	23,38	23,40	23,41	23,39	23,31	23,38	23,36	23,38	23,40	23,48	23,47	23,50	23,44	23,48	23,43	23,36	23,39	23,43	23,46	23,47	23,39	23,42	23,46	23,42	23,45	23,45	23,44	23,36	23,34	23,42	23,48	23,50	23,49	23,52	23,49	23,45	23,44	23,40	23,44	23,50	23,52	23,52	23,49	23,50	23,49	23,54	23,50	23,46	23,43	23,52	23,59	23,56	23,52	23,53	23,52	23,44	23,40	23,57	23,56	23,60	23,61	23,55	23,49	23,43	23,47	23,57	23,52	23,53	23,56	23,49	23,54	23,53	23,43	23,51	23,54	23,49	23,45	23,40	23,37	23,34	23,33	23,34	23,35	23,30	23,32	23,28	23,26	23,23	23,23	23,16	23,13	23,12	23,08	23,10	23,07	23,05	22,95	23,01	22,91	22,81	22,82	22,80	22,74	22,72	22,70	22,67	22,54	22,53	22,49	22,47	22,37	22,38	22,31	22,31	22,35	22,26	22,24	22,17	22,06	22,10	22,00	21,93	21,97	21,99	21,84	21,77	21,72	21,61	21,51	21,44	21,54	21,67	21,60	21,48	21,37	21,13	20,92	20,85	20,78	20,71	20,70	20,67	20,63	20,63	20,66	20,67	20,62	20,61	20,54	20,53	20,51	20,51	20,53	20,47	20,44	20,50	20,49	20,45	20,37	20,41	20,40	20,52	20,42	20,37	20,41	20,44	20,45	20,54	20,49	20,53	20,44	20,37	20,45	20,43	20,43	20,39	20,38	20,36	20,44	20,38	20,29	20,41	20,40	20,38	20,38	20,39	20,40	20,33	20,36	20,33	20,37	20,40	20,39	20,39	20,41	20,40	20,39	20,39	20,36	20,34	20,43	20,48	20,38	20,24	20,30	20,31	20,37	20,43	20,40	20,37	20,46	20,38	20,35	20,41	20,31	20,30	20,37	20,36	20,34	20,37	20,33	20,36	20,36	20,33	20,40	20,37	20,42	20,36	20,37	20,32	20,32	20,35	20,35	20,34	20,31	20,31	20,29	20,31	20,28	20,24	20,22	20,35	20,38	20,36	20,27	20,30	20,34	20,36	20,32	20,33	20,32	20,28	20,35	20,33	20,30	20,33	20,38	20,44	20,39	20,37	20,31	20,28	20,30	20,42	20,36	20,28	20,33	20,31	20,31	20,32	20,36	20,40	20,39	20,46	20,29	20,28	20,29	20,27	20,31	20,27	20,19	20,24	20,21	20,28	20,39	20,30	20,28	20,29	20,31	20,37	20,39	20,32	20,32	20,31	20,36	20,37	20,28	20,31	20,17	20,25	20,37	20,28	20,33	20,34	20,35	20,27	20,29	20,28	20,33	20,28	20,26	20,25	20,23	20,21	20,36	20,39	20,28	20,32	20,41	20,28	20,30	20,34	20,35	20,29	20,28	20,33	20,28	20,17	20,26	20,24	20,31	20,22	20,20	20,25	20,20	20,25	20,25	20,17	20,21	20,26	20,26	
20,36	20,38	20,33	20,26	20,26	20,32	20,36	20,34	20,38	20,35	20,31	20,30	20,36	20,35	20,31	20,37	20,25	20,30	20,33	20,37	20,33	20,22	20,33	20,35	20,36	20,36	20,36	20,37	20,36	20,30	20,32	20,36	20,38	20,36	20,28	20,28	20,28	20,34	20,28	20,33	20,37	20,35	20,32	20,38	20,37	20,33	20,36	20,26	20,27	20,39	20,35	20,38	20,38	20,37	20,37	20,37	20,36	20,30	20,26	20,38	20,37	20,37	20,42	20,41	20,46	20,44	20,31	20,49	20,49	20,36	20,28	20,23	20,29	20,41	20,45	20,39	20,27	20,46	20,38	20,38	20,37	20,37	20,31	20,28	20,41	20,43	20,34	20,31	20,33	20,42	20,46	20,45	20,35	20,37	20,40	20,35	20,36	20,38	20,42	20,47	20,37	20,29	20,29	20,47	20,43	20,36	20,35	20,41	20,40	20,41	20,39	20,39	20,42	20,47	20,51	20,50	20,36	20,33	20,41	20,39	20,38	20,41	20,46	20,42	20,38	20,46	20,42	20,33	20,38	20,43	20,43	20,42	20,36	20,42	20,43	20,45	20,41	20,44	20,46	20,48	20,42	20,52	20,47	20,35	20,42	20,41	20,37	20,57	20,51	20,51	20,45	20,43	20,43	20,46	20,46	20,48	20,45	20,42	20,45	20,50	20,41	20,38	20,41	20,52	20,51	20,44	20,51	20,52	20,51	20,60	20,49	20,42	20,42	20,49	20,47	20,53	20,55	20,56	20,54	20,50	20,61	20,61	20,54	20,52	20,53	20,62	20,69	20,65	20,62	20,60	20,74	20,79	20,80	20,78	20,80	20,82	20,84	20,93	21,00	21,14	21,21	21,33	21,46	21,44	21,53	21,69	21,90	21,98	21,88	21,76	21,61	21,70	22,00	22,10	22,18	22,21	22,26	22,35	22,38	22,37	22,43	22,54	22,55	22,52	22,52	22,58	22,63	22,63	22,63	22,76	22,73	22,82	22,89	22,86	22,90	23,00	23,02	23,02	23,00	23,00	23,10	23,02	23,04	23,13	23,05	23,09	23,05	23,12	23,17	23,27	23,27	23,22	23,22	23,22	23,27	23,31	23,30	23,25	23,35	23,34	23,40	23,36	23,27	23,25	23,26	23,30	23,37	23,33	23,32	23,39	23,41	23,42	23,36	23,30	23,38	23,38	23,40	23,36	23,47	23,47	23,42	23,41	23,47	23,45	23,48	23,46	23,53	23,54	23,48	23,49	23,50	23,51	23,41	23,43	23,37	23,41	23,45	23,54	23,55	23,53	23,51	23,45	23,45	23,47	23,46	23,45	23,45	23,47	23,51	23,56	23,52	23,52	23,54	23,48	23,44	23,43	23,47	23,54	23,56	23,52	23,46	23,50	23,49	23,47	23,49	23,52	23,52	23,46	23,46	23,45	23,50	23,54	23,56	23,53	23,51	23,48	23,61	23,56	23,54	23,58	23,62	23,56	23,55	23,52	23,57	23,64	23,54	23,54	23,67	23,70	23,62	23,57	23,57	23,53	23,55	23,54	23,62	23,59	23,55	23,58	23,54	23,53	23,59	23,58	23,56	23,59	23,62	23,62	23,56	23,59	23,66	23,45	23,55	23,53	23,53	23,58	23,50	23,46	23,49	23,42	23,39	23,43	23,39	23,31	23,36	23,36	23,34	23,32	23,23	23,21	23,22	23,14	23,15	23,14	23,16	23,05	23,08	22,97	22,94	22,91	22,87	22,83	22,73	22,75	22,65	22,57	22,59	22,56	22,46	22,43	22,44	22,45	22,41	22,37	22,26	22,28	22,17	22,07	22,14	22,09	22,01	21,96	21,99	21,94	21,89	21,75	21,56	21,49	21,54	21,62	21,68	21,63	21,51	21,36	21,13	20,93	20,95	20,84	20,75	20,69	20,69	20,68	20,59	20,56	20,62	20,54	20,48	20,54	20,50	20,51	20,55	20,55	20,49	20,37	20,50	20,53	20,44	20,44	20,48	20,46	20,45	20,41	20,40	20,48	20,49	20,56	20,52	20,40	20,38	20,42	20,39	20,46	20,47	20,44	20,42	20,37	20,40	20,48	20,46	20,28	20,31	20,35	20,40	20,37	20,32	20,33	20,37	20,34	20,30	20,36	20,37	20,37	20,36	20,37	20,37	20,38	20,36	20,42	20,40	20,35	20,37	20,35	20,31	20,31	20,32	20,31	20,38	20,35	20,39	20,45	20,43	20,31	20,33	20,38	20,34	20,37	20,37	20,32	20,32	20,35	20,34	20,39	20,30	20,36	20,36	20,33	20,38	20,44	20,38	20,33	20,37	20,32	20,31	20,26	20,25	20,27	20,34	20,28	20,13	20,20	20,34	20,41	20,40	20,41	20,38	20,32	20,35	20,33	20,27	20,29	20,30	20,30	20,26	20,33	20,26	20,29	20,34	20,30	20,31	20,24	20,27	20,35	20,36	20,39	20,30	20,27	20,26	20,24	20,25	20,34	20,32	20,31	20,37	20,21	20,24	20,30	20,30	20,29	20,27	20,26	20,29	20,27	20,31	20,35	20,32	20,33	20,31	20,33	20,32	20,31	20,41	20,33	20,28	20,36	20,36	20,32	20,33	20,25	20,30	20,38	20,23	20,24	20,31	20,38	20,37	20,23	20,22	20,15	20,25	20,31	20,29	20,19	20,19	20,20	20,30	20,27	20,29	20,34	20,18	20,29	20,32	20,31	20,31	20,25	20,25	20,25	20,27	20,22	20,29	20,31	20,26	20,11	20,19	20,27	20,21	20,17	20,16	20,13	20,23	20,26	
20,27	20,26	20,32	20,30	20,21	20,25	20,36	20,34	20,34	20,37	20,38	20,41	20,43	20,38	20,34	20,45	20,32	20,28	20,28	20,37	20,33	20,28	20,38	20,40	20,45	20,39	20,30	20,23	20,29	20,38	20,37	20,37	20,33	20,33	20,36	20,37	20,42	20,28	20,31	20,33	20,34	20,36	20,33	20,29	20,34	20,42	20,39	20,35	20,34	20,31	20,35	20,32	20,37	20,41	20,40	20,32	20,28	20,38	20,37	20,41	20,34	20,42	20,41	20,42	20,29	20,38	20,36	20,40	20,45	20,34	20,26	20,29	20,38	20,43	20,41	20,38	20,32	20,33	20,27	20,30	20,35	20,36	20,34	20,34	20,40	20,35	20,37	20,40	20,37	20,47	20,47	20,40	20,38	20,39	20,41	20,42	20,48	20,40	20,34	20,45	20,42	20,28	20,37	20,46	20,47	20,43	20,42	20,38	20,50	20,42	20,37	20,44	20,41	20,42	20,50	20,42	20,40	20,38	20,44	20,42	20,42	20,48	20,46	20,46	20,33	20,37	20,37	20,37	20,38	20,40	20,46	20,58	20,50	20,39	20,46	20,48	20,40	20,42	20,50	20,45	20,46	20,50	20,39	20,34	20,48	20,48	20,47	20,52	20,44	20,46	20,52	20,44	20,42	20,45	20,45	20,56	20,52	20,41	20,41	20,48	20,43	20,45	20,54	20,52	20,55	20,50	20,48	20,54	20,52	20,56	20,47	20,48	20,46	20,51	20,53	20,48	20,48	20,57	20,58	20,51	20,54	20,59	20,54	20,54	20,53	20,64	20,62	20,65	20,70	20,69	20,71	20,80	20,77	20,81	20,84	20,80	20,84	20,96	21,05	21,19	21,20	21,32	21,40	21,47	21,62	21,82	21,92	22,05	22,05	21,91	21,77	21,70	21,88	22,09	22,26	22,25	22,30	22,37	22,36	22,40	22,48	22,61	22,59	22,61	22,62	22,63	22,73	22,70	22,70	22,76	22,81	22,89	22,90	22,93	22,96	23,00	23,06	23,10	23,05	23,02	23,16	23,10	23,15	23,17	23,19	23,23	23,19	23,21	23,28	23,29	23,31	23,33	23,34	23,35	23,32	23,34	23,36	23,33	23,43	23,44	23,38	23,37	23,32	23,39	23,43	23,45	23,47	23,44	23,37	23,40	23,49	23,51	23,47	23,44	23,51	23,47	23,45	23,44	23,54	23,57	23,46	23,58	23,64	23,56	23,60	23,52	23,56	23,57	23,61	23,66	23,64	23,57	23,51	23,50	23,49	23,48	23,58	23,58	23,61	23,52	23,54	23,56	23,56	23,59	23,53	23,54	23,57	23,59	23,59	23,57	23,58	23,53	23,58	23,57	23,53	23,57	23,60	23,59	23,67	23,62	23,52	23,62	23,66	23,60	23,61	23,63	23,67	23,65	23,57	23,53	23,58	23,61	23,62	23,61	23,63	23,61	23,77	23,74	23,67	23,63	23,68	23,70	23,60	23,67	23,73	23,71	23,65	23,60	23,72	23,75	23,70	23,68	23,66	23,65	23,70	23,71	23,71	23,68	23,59	23,56	23,60	23,65	23,61	23,65	23,61	23,69	23,77	23,73	23,60	23,66	23,73	23,61	23,62	23,64	23,66	23,60	23,60	23,54	23,62	23,59	23,47	23,48	23,54	23,39	23,48	23,50	23,34	23,37	23,36	23,29	23,31	23,23	23,22	23,22	23,21	23,15	23,13	23,10	23,06	23,03	22,97	22,86	22,88	22,84	22,77	22,71	22,66	22,61	22,57	22,46	22,52	22,47	22,46	22,38	22,21	22,30	22,25	22,18	22,18	22,12	22,00	21,98	22,02	21,92	21,85	21,73	21,52	21,56	21,68	21,75	21,65	21,65	21,56	21,32	21,13	20,93	20,84	20,82	20,78	20,73	20,72	20,69	20,59	20,53	20,55	20,60	20,51	20,53	20,56	20,54	20,62	20,60	20,58	20,58	20,53	20,49	20,44	20,45	20,43	20,44	20,43	20,46	20,44	20,49	20,52	20,54	20,48	20,40	20,38	20,34	20,34	20,49	20,47	20,46	20,38	20,39	20,42	20,40	20,35	20,31	20,35	20,33	20,42	20,42	20,38	20,41	20,36	20,31	20,27	20,35	20,36	20,35	20,29	20,32	20,36	20,31	20,31	20,37	20,45	20,40	20,32	20,34	20,35	20,30	20,27	20,29	20,36	20,41	20,38	20,47	20,43	20,38	20,36	20,33	20,32	20,34	20,38	20,37	20,29	20,29	20,32	20,41	20,38	20,34	20,32	20,33	20,36	20,37	20,39	20,32	20,36	20,28	20,34	20,33	20,25	20,32	20,33	20,21	20,14	20,25	20,36	20,30	20,29	20,39	20,47	20,41	20,35	20,28	20,23	20,21	20,33	20,42	20,30	20,30	20,33	20,33	20,30	20,23	20,27	20,27	20,19	20,31	20,38	20,38	20,28	20,26	20,25	20,23	20,24	20,33	20,29	20,25	20,38	20,36	20,32	20,28	20,30	20,27	20,19	20,16	20,33	20,27	20,32	20,33	20,34	20,32	20,25	20,30	20,34	20,30	20,30	20,33	20,33	20,39	20,42	20,34	20,32	20,28	20,40	20,40	20,21	20,20	20,21	20,31	20,33	20,21	20,21	20,22	20,26	20,32	20,24	20,17	20,21	20,19	20,29	20,33	20,25	20,23	20,24	20,27	20,26	20,22	20,20	20,22	20,20	20,23	20,25	20,21	20,27	20,27	20,24	20,21	20,17	20,18	20,25	20,19	20,17	20,11	20,25	20,29	
20,38	20,27	20,27	20,27	20,23	20,20	20,23	20,33	20,19	20,27	20,41	20,41	20,33	20,41	20,36	20,39	20,24	20,29	20,31	20,32	20,27	20,35	20,39	20,39	20,41	20,39	20,26	20,23	20,27	20,34	20,37	20,37	20,31	20,32	20,41	20,44	20,45	20,46	20,42	20,41	20,30	20,28	20,32	20,26	20,26	20,45	20,43	20,41	20,41	20,35	20,32	20,33	20,41	20,42	20,45	20,39	20,36	20,41	20,45	20,44	20,37	20,34	20,31	20,37	20,34	20,37	20,39	20,36	20,30	20,33	20,26	20,27	20,41	20,47	20,37	20,32	20,30	20,32	20,30	20,26	20,35	20,31	20,21	20,31	20,37	20,35	20,36	20,47	20,47	20,41	20,42	20,37	20,37	20,42	20,41	20,40	20,47	20,45	20,40	20,41	20,38	20,25	20,34	20,45	20,36	20,43	20,44	20,41	20,46	20,47	20,31	20,44	20,43	20,42	20,39	20,34	20,29	20,39	20,53	20,46	20,42	20,48	20,45	20,46	20,37	20,46	20,51	20,42	20,40	20,42	20,53	20,55	20,49	20,44	20,39	20,44	20,43	20,35	20,42	20,43	20,44	20,49	20,36	20,32	20,45	20,52	20,45	20,56	20,45	20,39	20,42	20,44	20,47	20,46	20,47	20,51	20,48	20,47	20,47	20,45	20,51	20,51	20,51	20,53	20,50	20,51	20,49	20,53	20,50	20,57	20,54	20,50	20,47	20,52	20,46	20,46	20,50	20,52	20,54	20,45	20,48	20,54	20,52	20,58	20,56	20,67	20,71	20,67	20,68	20,67	20,70	20,77	20,87	20,89	20,89	20,85	20,93	20,99	21,04	21,11	21,18	21,32	21,36	21,49	21,65	21,88	21,99	22,07	22,11	22,09	21,91	21,66	21,65	21,91	22,21	22,26	22,36	22,38	22,38	22,44	22,54	22,60	22,57	22,64	22,67	22,73	22,81	22,83	22,83	22,89	22,95	22,98	22,98	22,98	22,98	23,03	23,05	23,04	23,10	23,08	23,16	23,27	23,29	23,31	23,30	23,27	23,28	23,33	23,33	23,37	23,37	23,38	23,40	23,41	23,40	23,39	23,43	23,51	23,56	23,44	23,40	23,46	23,41	23,45	23,49	23,49	23,49	23,49	23,50	23,55	23,63	23,61	23,56	23,51	23,56	23,62	23,58	23,54	23,62	23,65	23,63	23,71	23,69	23,63	23,68	23,67	23,58	23,59	23,68	23,74	23,69	23,64	23,58	23,54	23,55	23,58	23,62	23,66	23,65	23,61	23,59	23,65	23,70	23,66	23,59	23,59	23,61	23,59	23,67	23,62	23,59	23,60	23,65	23,72	23,61	23,60	23,71	23,73	23,80	23,78	23,63	23,70	23,69	23,66	23,68	23,68	23,73	23,76	23,80	23,76	23,76	23,75	23,72	23,69	23,70	23,70	23,80	23,86	23,80	23,79	23,80	23,79	23,71	23,78	23,85	23,77	23,76	23,78	23,73	23,82	23,80	23,79	23,82	23,77	23,79	23,76	23,77	23,80	23,83	23,78	23,74	23,74	23,67	23,62	23,75	23,78	23,78	23,81	23,75	23,72	23,75	23,73	23,72	23,70	23,71	23,65	23,72	23,71	23,64	23,62	23,65	23,59	23,62	23,57	23,56	23,51	23,42	23,44	23,47	23,46	23,37	23,36	23,34	23,36	23,40	23,24	23,11	23,15	23,21	23,25	23,11	22,92	22,94	22,94	22,81	22,75	22,71	22,65	22,64	22,56	22,52	22,46	22,46	22,43	22,29	22,35	22,35	22,26	22,21	22,10	22,03	22,00	22,02	21,96	21,83	21,62	21,51	21,68	21,81	21,81	21,74	21,70	21,61	21,34	21,10	20,93	20,85	20,77	20,76	20,77	20,67	20,62	20,60	20,61	20,58	20,55	20,55	20,58	20,59	20,58	20,61	20,69	20,64	20,59	20,57	20,56	20,52	20,51	20,53	20,45	20,38	20,40	20,45	20,52	20,50	20,46	20,37	20,45	20,42	20,32	20,34	20,37	20,43	20,41	20,34	20,39	20,34	20,36	20,37	20,33	20,38	20,35	20,34	20,42	20,40	20,36	20,37	20,36	20,38	20,39	20,39	20,28	20,31	20,28	20,35	20,37	20,34	20,34	20,32	20,34	20,36	20,35	20,43	20,36	20,21	20,22	20,33	20,41	20,37	20,42	20,33	20,38	20,39	20,33	20,30	20,32	20,38	20,37	20,30	20,24	20,30	20,34	20,38	20,42	20,32	20,32	20,31	20,23	20,20	20,25	20,34	20,33	20,36	20,36	20,24	20,30	20,36	20,28	20,28	20,29	20,30	20,30	20,30	20,35	20,38	20,36	20,27	20,28	20,25	20,27	20,30	20,31	20,30	20,30	20,30	20,33	20,34	20,26	20,30	20,29	20,22	20,26	20,35	20,36	20,30	20,27	20,36	20,26	20,23	20,37	20,29	20,31	20,34	20,35	20,31	20,28	20,23	20,33	20,26	20,16	20,28	20,28	20,32	20,25	20,29	20,29	20,26	20,25	20,37	20,30	20,26	20,28	20,33	20,45	20,37	20,32	20,24	20,28	20,33	20,33	20,21	20,26	20,29	20,25	20,25	20,20	20,26	20,32	20,30	20,30	20,21	20,25	20,19	20,25	20,26	20,27	20,22	20,29	20,30	20,30	20,28	20,24	20,24	20,21	20,22	20,21	20,18	20,21	20,26	20,31	20,21	20,22	20,20	20,17	20,25	20,21	20,24	20,25	20,30	20,29	
20,46	20,28	20,17	20,21	20,31	20,32	20,26	20,29	20,21	20,20	20,32	20,37	20,30	20,36	20,41	20,42	20,28	20,22	20,29	20,33	20,28	20,35	20,44	20,34	20,35	20,38	20,29	20,36	20,34	20,29	20,39	20,45	20,32	20,26	20,47	20,51	20,34	20,44	20,47	20,37	20,28	20,35	20,31	20,31	20,26	20,43	20,34	20,36	20,46	20,45	20,37	20,30	20,38	20,46	20,40	20,38	20,44	20,31	20,30	20,31	20,28	20,38	20,32	20,42	20,33	20,32	20,33	20,45	20,45	20,42	20,39	20,37	20,35	20,43	20,37	20,38	20,38	20,33	20,40	20,31	20,29	20,31	20,26	20,34	20,43	20,35	20,36	20,42	20,45	20,42	20,41	20,40	20,33	20,39	20,44	20,43	20,45	20,39	20,41	20,40	20,40	20,36	20,39	20,43	20,38	20,44	20,45	20,48	20,43	20,43	20,37	20,38	20,39	20,35	20,39	20,38	20,35	20,41	20,46	20,45	20,49	20,49	20,48	20,41	20,45	20,48	20,50	20,48	20,40	20,45	20,51	20,52	20,46	20,41	20,41	20,39	20,49	20,46	20,38	20,45	20,52	20,45	20,43	20,38	20,39	20,36	20,44	20,60	20,52	20,40	20,40	20,47	20,48	20,47	20,48	20,43	20,38	20,42	20,51	20,50	20,50	20,43	20,48	20,52	20,46	20,45	20,52	20,53	20,48	20,49	20,54	20,56	20,45	20,42	20,55	20,56	20,51	20,50	20,50	20,42	20,49	20,59	20,65	20,62	20,62	20,60	20,67	20,73	20,73	20,71	20,69	20,76	20,88	20,92	20,85	20,86	20,95	21,05	21,10	21,10	21,16	21,33	21,40	21,51	21,66	21,83	22,00	22,12	22,14	22,15	22,10	21,89	21,62	21,76	22,16	22,29	22,43	22,47	22,39	22,50	22,61	22,72	22,75	22,72	22,67	22,78	22,92	22,93	22,96	23,02	23,00	23,03	23,09	23,08	23,08	23,14	23,16	23,08	23,15	23,24	23,23	23,32	23,35	23,35	23,40	23,30	23,33	23,44	23,48	23,50	23,53	23,46	23,52	23,57	23,48	23,53	23,56	23,65	23,72	23,60	23,55	23,59	23,57	23,60	23,54	23,58	23,53	23,56	23,63	23,70	23,72	23,65	23,61	23,60	23,69	23,67	23,57	23,59	23,70	23,73	23,73	23,83	23,70	23,67	23,74	23,75	23,71	23,70	23,85	23,81	23,74	23,66	23,67	23,66	23,74	23,79	23,73	23,77	23,86	23,81	23,72	23,72	23,76	23,74	23,74	23,73	23,69	23,68	23,77	23,68	23,66	23,68	23,78	23,84	23,78	23,75	23,77	23,74	23,80	23,84	23,72	23,79	23,78	23,76	23,81	23,82	23,82	23,80	23,80	23,81	23,84	23,81	23,77	23,79	23,79	23,81	23,82	23,90	23,88	23,89	23,87	23,85	23,86	23,92	23,89	23,80	23,82	23,87	23,85	23,87	23,88	23,83	23,91	23,91	23,88	23,89	23,87	23,89	23,90	23,87	23,90	23,91	23,84	23,82	23,90	23,92	23,89	23,91	23,89	23,91	23,83	23,81	23,92	23,82	23,70	23,74	23,79	23,78	23,71	23,73	23,80	23,76	23,71	23,67	23,68	23,63	23,54	23,62	23,59	23,53	23,50	23,43	23,40	23,45	23,48	23,37	23,31	23,25	23,28	23,28	23,19	23,02	23,02	23,07	22,88	22,92	22,82	22,70	22,75	22,72	22,65	22,54	22,42	22,40	22,37	22,39	22,38	22,37	22,24	22,15	22,13	22,15	22,01	21,90	21,81	21,62	21,60	21,82	21,88	21,89	21,81	21,79	21,70	21,37	21,18	20,99	20,97	20,83	20,73	20,75	20,74	20,68	20,70	20,71	20,69	20,59	20,57	20,70	20,62	20,61	20,63	20,70	20,76	20,59	20,48	20,58	20,53	20,47	20,44	20,45	20,50	20,45	20,45	20,51	20,52	20,49	20,42	20,43	20,46	20,38	20,43	20,41	20,40	20,40	20,43	20,43	20,35	20,46	20,53	20,46	20,35	20,34	20,36	20,38	20,44	20,40	20,37	20,25	20,43	20,46	20,39	20,33	20,34	20,37	20,27	20,34	20,41	20,43	20,37	20,39	20,45	20,40	20,40	20,31	20,20	20,23	20,31	20,36	20,42	20,39	20,31	20,28	20,36	20,34	20,31	20,34	20,35	20,36	20,26	20,23	20,37	20,40	20,36	20,37	20,35	20,37	20,31	20,28	20,26	20,31	20,40	20,37	20,31	20,31	20,26	20,29	20,35	20,27	20,35	20,27	20,31	20,32	20,34	20,34	20,34	20,29	20,27	20,35	20,41	20,35	20,28	20,23	20,19	20,29	20,31	20,30	20,36	20,34	20,31	20,25	20,28	20,31	20,28	20,32	20,21	20,23	20,39	20,38	20,19	20,28	20,33	20,24	20,21	20,27	20,29	20,28	20,34	20,33	20,32	20,24	20,30	20,35	20,29	20,34	20,33	20,28	20,27	20,29	20,32	20,30	20,27	20,30	20,36	20,44	20,30	20,23	20,17	20,32	20,33	20,32	20,24	20,25	20,37	20,36	20,25	20,20	20,26	20,28	20,28	20,29	20,25	20,23	20,26	20,24	20,31	20,21	20,17	20,16	20,20	20,22	20,27	20,26	20,29	20,23	20,23	20,27	20,19	20,25	20,29	20,23	20,13	20,17	20,27	20,26	20,23	20,28	20,24	20,23	20,24	20,19	
20,50	20,38	20,19	20,28	20,36	20,39	20,34	20,26	20,19	20,23	20,25	20,30	20,41	20,39	20,30	20,41	20,25	20,31	20,32	20,41	20,35	20,31	20,32	20,34	20,37	20,37	20,29	20,33	20,31	20,28	20,37	20,38	20,36	20,33	20,32	20,46	20,45	20,39	20,42	20,37	20,31	20,33	20,31	20,40	20,34	20,44	20,38	20,33	20,44	20,48	20,38	20,35	20,42	20,44	20,36	20,31	20,40	20,36	20,28	20,28	20,31	20,36	20,36	20,46	20,40	20,30	20,31	20,41	20,44	20,41	20,44	20,43	20,36	20,41	20,45	20,47	20,44	20,46	20,42	20,38	20,34	20,35	20,27	20,37	20,36	20,33	20,33	20,32	20,40	20,48	20,47	20,40	20,38	20,42	20,44	20,43	20,44	20,39	20,41	20,40	20,45	20,46	20,42	20,48	20,42	20,41	20,48	20,47	20,43	20,45	20,41	20,39	20,45	20,37	20,42	20,40	20,39	20,42	20,47	20,45	20,51	20,49	20,41	20,42	20,43	20,49	20,47	20,47	20,45	20,41	20,48	20,49	20,47	20,44	20,46	20,45	20,49	20,48	20,42	20,49	20,47	20,41	20,43	20,48	20,53	20,44	20,43	20,53	20,46	20,40	20,41	20,45	20,51	20,45	20,53	20,48	20,51	20,41	20,46	20,54	20,42	20,42	20,49	20,55	20,46	20,49	20,57	20,58	20,49	20,46	20,45	20,54	20,56	20,49	20,59	20,61	20,55	20,57	20,58	20,55	20,52	20,56	20,59	20,61	20,60	20,70	20,69	20,79	20,77	20,73	20,71	20,75	20,86	20,92	20,91	20,91	20,96	21,07	21,20	21,17	21,22	21,36	21,49	21,58	21,66	21,95	22,07	22,13	22,22	22,23	22,16	22,06	21,80	21,72	21,99	22,27	22,40	22,54	22,55	22,56	22,62	22,75	22,81	22,77	22,77	22,84	22,92	22,93	23,06	23,09	23,05	23,07	23,14	23,20	23,20	23,21	23,31	23,30	23,28	23,36	23,37	23,39	23,47	23,50	23,49	23,46	23,46	23,51	23,52	23,58	23,62	23,62	23,56	23,65	23,59	23,59	23,66	23,76	23,79	23,75	23,63	23,72	23,76	23,70	23,68	23,69	23,69	23,69	23,75	23,81	23,87	23,80	23,73	23,73	23,79	23,75	23,78	23,72	23,78	23,84	23,80	23,87	23,87	23,85	23,81	23,86	23,90	23,93	23,89	23,89	23,91	23,84	23,80	23,76	23,87	23,87	23,85	23,85	23,93	23,94	23,88	23,88	23,88	23,81	23,86	23,85	23,81	23,82	23,87	23,85	23,79	23,77	23,87	23,92	23,86	23,89	23,93	23,87	23,88	23,90	23,90	23,90	23,89	23,88	23,94	23,96	23,97	23,86	23,84	23,87	23,87	23,89	23,89	23,95	23,94	23,90	23,97	24,03	23,95	23,87	23,89	23,94	23,94	23,97	24,02	23,99	23,93	24,00	24,03	24,04	24,00	24,02	24,00	24,03	24,01	24,03	23,99	23,94	24,00	24,00	24,00	24,04	24,06	23,99	24,06	24,07	24,06	24,15	24,13	24,01	23,96	23,95	23,96	23,93	23,88	23,86	23,89	23,91	23,95	23,87	23,92	23,90	23,81	23,85	23,82	23,77	23,66	23,68	23,72	23,63	23,63	23,66	23,63	23,60	23,57	23,41	23,39	23,39	23,40	23,37	23,28	23,14	23,16	23,13	22,99	22,92	22,96	22,85	22,89	22,83	22,71	22,69	22,50	22,46	22,47	22,48	22,43	22,38	22,30	22,20	22,18	22,21	22,02	21,83	21,78	21,71	21,85	21,95	21,97	21,94	21,91	21,81	21,66	21,34	21,17	21,04	20,99	20,85	20,77	20,77	20,74	20,67	20,67	20,74	20,69	20,64	20,66	20,77	20,69	20,67	20,74	20,67	20,70	20,67	20,56	20,57	20,54	20,51	20,50	20,41	20,49	20,52	20,46	20,48	20,52	20,57	20,51	20,48	20,47	20,48	20,50	20,47	20,49	20,40	20,40	20,41	20,43	20,46	20,45	20,51	20,42	20,34	20,34	20,40	20,39	20,45	20,45	20,29	20,33	20,42	20,42	20,36	20,36	20,38	20,36	20,31	20,35	20,37	20,37	20,44	20,47	20,45	20,39	20,35	20,28	20,36	20,41	20,40	20,32	20,41	20,36	20,33	20,33	20,33	20,32	20,36	20,32	20,31	20,27	20,28	20,42	20,43	20,43	20,40	20,33	20,31	20,33	20,35	20,37	20,32	20,38	20,36	20,33	20,33	20,33	20,24	20,21	20,26	20,32	20,30	20,30	20,32	20,30	20,28	20,36	20,35	20,36	20,41	20,38	20,31	20,30	20,33	20,24	20,29	20,33	20,32	20,39	20,42	20,37	20,35	20,30	20,24	20,29	20,32	20,32	20,26	20,28	20,34	20,24	20,29	20,38	20,34	20,25	20,33	20,35	20,31	20,39	20,39	20,26	20,25	20,33	20,37	20,36	20,40	20,36	20,31	20,24	20,28	20,34	20,31	20,31	20,36	20,40	20,41	20,35	20,27	20,26	20,34	20,39	20,31	20,32	20,30	20,30	20,43	20,36	20,26	20,23	20,32	20,34	20,27	20,29	20,31	20,24	20,25	20,34	20,28	20,26	20,21	20,18	20,31	20,32	20,36	20,30	20,28	20,34	20,33	20,26	20,30	20,33	20,32	20,26	20,22	20,31	20,33	20,33	20,31	20,29	20,26	20,18	20,22	
20,41	20,39	20,24	20,26	20,28	20,35	20,33	20,28	20,43	20,29	20,23	20,26	20,40	20,39	20,32	20,30	20,29	20,34	20,43	20,38	20,35	20,34	20,35	20,23	20,30	20,36	20,27	20,29	20,28	20,33	20,33	20,34	20,27	20,38	20,30	20,33	20,46	20,36	20,25	20,34	20,42	20,37	20,40	20,30	20,32	20,44	20,33	20,36	20,42	20,41	20,31	20,34	20,38	20,45	20,43	20,32	20,37	20,32	20,32	20,36	20,33	20,38	20,35	20,38	20,46	20,38	20,41	20,42	20,37	20,44	20,40	20,43	20,41	20,44	20,45	20,37	20,40	20,48	20,39	20,40	20,37	20,38	20,31	20,35	20,41	20,38	20,37	20,31	20,34	20,43	20,45	20,34	20,38	20,46	20,50	20,48	20,46	20,48	20,46	20,33	20,38	20,41	20,44	20,50	20,39	20,37	20,45	20,40	20,39	20,41	20,44	20,48	20,50	20,50	20,48	20,54	20,40	20,43	20,52	20,48	20,47	20,48	20,43	20,35	20,36	20,46	20,44	20,42	20,43	20,43	20,51	20,48	20,45	20,46	20,43	20,44	20,46	20,47	20,49	20,49	20,41	20,42	20,43	20,48	20,57	20,44	20,41	20,51	20,52	20,44	20,46	20,50	20,50	20,51	20,49	20,45	20,54	20,53	20,53	20,47	20,40	20,41	20,47	20,54	20,49	20,48	20,58	20,62	20,51	20,47	20,46	20,49	20,56	20,58	20,60	20,61	20,55	20,53	20,54	20,54	20,60	20,59	20,53	20,50	20,59	20,68	20,72	20,73	20,77	20,78	20,84	20,88	20,92	21,03	21,06	21,12	21,06	21,05	21,18	21,21	21,21	21,34	21,48	21,61	21,71	21,95	22,19	22,18	22,29	22,33	22,27	22,16	21,96	21,75	21,82	22,13	22,41	22,52	22,58	22,65	22,68	22,75	22,86	22,88	22,83	22,84	22,92	22,97	23,13	23,24	23,16	23,25	23,27	23,34	23,27	23,26	23,40	23,48	23,39	23,51	23,53	23,44	23,47	23,52	23,59	23,58	23,56	23,62	23,62	23,69	23,76	23,65	23,65	23,70	23,77	23,77	23,76	23,84	23,81	23,80	23,77	23,79	23,77	23,71	23,77	23,85	23,90	23,87	23,85	23,87	23,95	23,91	23,82	23,91	23,87	23,88	23,91	23,92	23,94	23,99	23,94	23,93	23,93	23,97	23,95	23,98	24,00	24,01	24,03	24,03	24,03	24,00	23,90	23,89	24,00	24,03	23,99	23,95	23,95	23,98	23,99	24,06	23,97	23,91	23,97	24,02	23,95	23,97	23,96	23,99	23,94	23,96	24,02	24,01	23,91	23,99	24,10	24,06	24,01	24,00	24,03	24,09	24,01	23,96	24,00	24,06	24,09	24,01	23,97	24,05	24,04	24,02	24,00	24,10	24,09	24,07	24,10	24,13	24,07	23,95	24,02	24,14	24,09	24,05	24,15	24,12	24,06	24,06	24,15	24,14	24,15	24,13	24,14	24,13	24,13	24,07	24,10	24,09	24,08	24,06	24,07	24,08	24,12	24,14	24,19	24,16	24,19	24,20	24,12	24,12	24,10	23,99	23,97	24,00	24,10	24,06	23,94	24,00	24,04	23,95	24,00	23,94	23,93	23,92	23,93	23,86	23,78	23,73	23,74	23,75	23,71	23,75	23,72	23,71	23,63	23,55	23,56	23,47	23,46	23,43	23,36	23,21	23,22	23,22	23,05	23,02	22,98	22,92	22,91	22,86	22,83	22,73	22,66	22,61	22,60	22,53	22,53	22,45	22,35	22,31	22,18	22,15	21,96	21,71	21,73	21,95	22,02	22,07	22,03	21,95	21,98	21,88	21,74	21,44	21,20	20,99	21,04	20,91	20,88	20,78	20,74	20,70	20,69	20,65	20,66	20,63	20,65	20,72	20,74	20,73	20,82	20,74	20,73	20,70	20,65	20,60	20,60	20,56	20,48	20,45	20,44	20,49	20,43	20,44	20,46	20,51	20,49	20,46	20,51	20,52	20,51	20,41	20,44	20,44	20,40	20,40	20,39	20,42	20,35	20,39	20,43	20,46	20,39	20,32	20,37	20,44	20,51	20,39	20,35	20,37	20,37	20,36	20,35	20,36	20,39	20,35	20,30	20,39	20,35	20,35	20,43	20,40	20,36	20,34	20,30	20,40	20,41	20,43	20,39	20,42	20,43	20,37	20,32	20,37	20,38	20,40	20,41	20,33	20,27	20,32	20,37	20,39	20,38	20,38	20,35	20,27	20,33	20,36	20,36	20,32	20,36	20,36	20,36	20,28	20,32	20,26	20,26	20,28	20,32	20,31	20,36	20,33	20,27	20,33	20,38	20,37	20,41	20,39	20,36	20,36	20,30	20,33	20,26	20,31	20,39	20,43	20,44	20,37	20,37	20,35	20,25	20,27	20,30	20,31	20,30	20,27	20,23	20,25	20,26	20,29	20,35	20,39	20,35	20,38	20,25	20,30	20,33	20,40	20,25	20,20	20,30	20,32	20,34	20,39	20,29	20,26	20,27	20,28	20,26	20,27	20,27	20,35	20,36	20,40	20,38	20,29	20,32	20,34	20,45	20,37	20,37	20,39	20,31	20,36	20,38	20,30	20,33	20,29	20,35	20,28	20,24	20,27	20,32	20,29	20,33	20,26	20,20	20,20	20,22	20,33	20,35	20,27	20,37	20,29	20,32	20,29	20,22	20,22	20,27	20,36	20,29	20,20	20,21	20,26	20,31	20,30	20,27	20,30	20,22	20,18	
20,35	20,25	20,23	20,14	20,30	20,28	20,19	20,26	20,37	20,42	20,31	20,25	20,35	20,31	20,34	20,33	20,32	20,31	20,34	20,34	20,27	20,30	20,34	20,34	20,35	20,31	20,26	20,27	20,37	20,35	20,37	20,40	20,32	20,30	20,33	20,30	20,38	20,33	20,28	20,26	20,31	20,30	20,34	20,32	20,35	20,40	20,34	20,35	20,32	20,35	20,27	20,21	20,36	20,33	20,37	20,31	20,32	20,39	20,35	20,32	20,27	20,35	20,41	20,40	20,38	20,33	20,34	20,37	20,30	20,30	20,41	20,42	20,46	20,47	20,42	20,28	20,30	20,45	20,27	20,25	20,40	20,35	20,31	20,29	20,33	20,43	20,36	20,35	20,26	20,41	20,44	20,41	20,36	20,33	20,41	20,40	20,44	20,37	20,41	20,37	20,37	20,33	20,38	20,44	20,44	20,43	20,39	20,42	20,40	20,47	20,41	20,36	20,49	20,52	20,54	20,57	20,49	20,40	20,50	20,52	20,42	20,43	20,49	20,41	20,36	20,43	20,47	20,49	20,49	20,50	20,56	20,47	20,44	20,51	20,44	20,37	20,36	20,41	20,46	20,44	20,38	20,40	20,40	20,41	20,50	20,40	20,43	20,56	20,51	20,49	20,47	20,48	20,51	20,55	20,55	20,55	20,56	20,53	20,55	20,47	20,38	20,42	20,46	20,55	20,49	20,45	20,50	20,56	20,54	20,51	20,55	20,47	20,52	20,56	20,53	20,58	20,58	20,57	20,56	20,49	20,58	20,59	20,61	20,60	20,64	20,67	20,75	20,83	20,85	20,84	20,91	20,98	21,05	21,12	21,19	21,23	21,15	21,16	21,19	21,23	21,25	21,36	21,52	21,63	21,80	21,96	22,18	22,28	22,31	22,35	22,30	22,29	22,17	21,97	21,83	21,95	22,39	22,57	22,65	22,69	22,76	22,82	22,89	22,98	22,95	22,92	23,07	23,11	23,13	23,24	23,28	23,32	23,34	23,37	23,38	23,37	23,47	23,49	23,45	23,52	23,63	23,58	23,58	23,61	23,66	23,67	23,67	23,73	23,65	23,69	23,77	23,79	23,75	23,82	23,81	23,86	23,86	23,89	23,85	23,76	23,83	23,93	23,86	23,84	23,87	23,92	23,96	24,02	24,01	24,01	23,99	23,98	23,89	23,95	24,08	24,07	24,03	24,03	24,13	24,12	24,08	24,05	24,00	24,04	24,09	24,09	24,18	24,07	24,05	24,11	24,15	24,09	24,08	24,02	24,13	24,07	24,09	24,09	24,07	24,05	24,07	24,02	24,02	23,96	24,03	24,05	24,12	24,05	24,01	24,09	24,10	24,06	24,19	24,14	23,99	24,02	24,07	24,14	24,14	24,16	24,10	24,16	24,11	24,07	24,08	24,12	24,22	24,14	24,13	24,14	24,12	24,15	24,18	24,20	24,23	24,27	24,30	24,20	24,12	24,12	24,18	24,23	24,18	24,19	24,25	24,23	24,22	24,22	24,19	24,19	24,20	24,22	24,18	24,16	24,25	24,15	24,16	24,19	24,16	24,09	24,09	24,22	24,23	24,18	24,30	24,29	24,27	24,20	24,15	24,21	24,23	24,17	24,10	24,12	24,18	24,20	24,10	24,08	24,07	24,06	24,08	23,95	23,95	23,98	23,96	23,99	23,85	23,89	23,90	23,82	23,84	23,85	23,77	23,74	23,72	23,69	23,62	23,56	23,49	23,43	23,41	23,28	23,23	23,25	23,19	23,18	23,07	22,95	22,95	22,91	22,82	22,77	22,70	22,65	22,64	22,58	22,57	22,50	22,40	22,35	22,26	22,10	21,95	21,72	21,80	22,00	22,11	22,10	22,14	22,04	21,98	21,91	21,84	21,48	21,22	21,03	20,91	20,85	20,83	20,82	20,83	20,76	20,70	20,61	20,55	20,59	20,65	20,73	20,72	20,71	20,75	20,75	20,74	20,68	20,63	20,64	20,62	20,57	20,51	20,45	20,46	20,45	20,39	20,45	20,47	20,42	20,43	20,40	20,45	20,43	20,50	20,45	20,38	20,37	20,38	20,33	20,38	20,41	20,35	20,39	20,42	20,40	20,29	20,26	20,34	20,43	20,47	20,42	20,44	20,45	20,35	20,31	20,36	20,30	20,32	20,35	20,36	20,41	20,42	20,36	20,43	20,41	20,35	20,38	20,36	20,37	20,40	20,37	20,42	20,38	20,40	20,37	20,31	20,38	20,34	20,32	20,33	20,31	20,27	20,29	20,30	20,37	20,36	20,40	20,37	20,32	20,31	20,31	20,30	20,29	20,33	20,34	20,34	20,32	20,29	20,31	20,33	20,29	20,34	20,30	20,30	20,28	20,31	20,37	20,42	20,35	20,37	20,39	20,39	20,37	20,33	20,27	20,24	20,33	20,41	20,37	20,36	20,22	20,32	20,34	20,26	20,23	20,34	20,28	20,30	20,30	20,30	20,29	20,29	20,30	20,27	20,36	20,32	20,30	20,28	20,25	20,29	20,37	20,21	20,21	20,26	20,27	20,37	20,38	20,25	20,24	20,22	20,26	20,28	20,24	20,27	20,39	20,37	20,38	20,33	20,33	20,28	20,24	20,36	20,39	20,31	20,34	20,28	20,31	20,34	20,23	20,23	20,26	20,25	20,29	20,18	20,24	20,29	20,34	20,25	20,17	20,18	20,17	20,16	20,26	20,32	20,23	20,27	20,22	20,27	20,34	20,24	20,22	20,17	20,27	20,23	20,17	20,19	20,25	20,35	20,40	20,28	20,22	20,21	20,19	
20,25	20,22	20,16	20,20	20,29	20,23	20,12	20,14	20,27	20,44	20,39	20,32	20,33	20,32	20,32	20,39	20,24	20,29	20,38	20,36	20,31	20,34	20,35	20,32	20,37	20,28	20,25	20,30	20,28	20,37	20,39	20,44	20,27	20,31	20,28	20,44	20,42	20,32	20,37	20,26	20,20	20,24	20,29	20,25	20,35	20,42	20,42	20,35	20,35	20,32	20,30	20,24	20,34	20,38	20,34	20,34	20,36	20,43	20,36	20,33	20,27	20,32	20,39	20,43	20,38	20,33	20,29	20,41	20,34	20,27	20,38	20,39	20,38	20,40	20,43	20,29	20,29	20,41	20,41	20,38	20,47	20,36	20,26	20,32	20,32	20,34	20,41	20,36	20,30	20,39	20,43	20,41	20,39	20,33	20,34	20,34	20,37	20,31	20,37	20,47	20,41	20,39	20,40	20,41	20,45	20,49	20,36	20,36	20,43	20,34	20,43	20,40	20,46	20,38	20,46	20,49	20,48	20,34	20,43	20,51	20,41	20,44	20,45	20,49	20,50	20,48	20,45	20,46	20,41	20,46	20,46	20,46	20,46	20,51	20,47	20,41	20,36	20,31	20,38	20,39	20,35	20,38	20,35	20,45	20,46	20,44	20,49	20,53	20,45	20,45	20,47	20,46	20,47	20,48	20,54	20,55	20,50	20,47	20,57	20,50	20,40	20,41	20,45	20,46	20,48	20,41	20,48	20,45	20,51	20,52	20,50	20,51	20,53	20,50	20,52	20,55	20,59	20,56	20,54	20,58	20,61	20,54	20,56	20,58	20,59	20,69	20,74	20,89	20,87	20,90	20,88	20,93	21,13	21,17	21,24	21,30	21,25	21,31	21,29	21,33	21,37	21,44	21,55	21,61	21,74	21,95	22,17	22,28	22,30	22,33	22,35	22,32	22,30	22,19	21,97	21,88	22,17	22,58	22,71	22,74	22,81	22,92	22,98	23,04	23,04	23,06	23,12	23,23	23,25	23,27	23,35	23,50	23,43	23,42	23,46	23,50	23,56	23,53	23,57	23,66	23,71	23,72	23,75	23,69	23,69	23,78	23,76	23,88	23,84	23,82	23,88	23,86	23,91	23,94	23,90	23,92	23,98	24,00	24,01	23,90	23,91	23,95	24,05	24,03	23,98	24,05	24,04	24,05	24,08	24,10	24,11	24,07	23,97	24,01	24,19	24,27	24,10	24,12	24,24	24,15	24,13	24,17	24,16	24,13	24,17	24,18	24,19	24,21	24,19	24,12	24,16	24,17	24,15	24,08	24,19	24,16	24,14	24,24	24,15	24,13	24,13	24,12	24,16	24,07	24,12	24,13	24,12	24,18	24,14	24,14	24,18	24,21	24,26	24,23	24,19	24,15	24,19	24,26	24,30	24,24	24,22	24,26	24,28	24,23	24,31	24,26	24,26	24,32	24,27	24,27	24,24	24,27	24,26	24,30	24,29	24,34	24,38	24,32	24,20	24,19	24,28	24,27	24,23	24,27	24,39	24,36	24,37	24,33	24,27	24,29	24,32	24,42	24,40	24,28	24,30	24,34	24,38	24,36	24,28	24,30	24,28	24,31	24,32	24,33	24,25	24,35	24,38	24,37	24,30	24,31	24,39	24,28	24,26	24,23	24,28	24,27	24,29	24,20	24,20	24,13	24,14	24,10	24,05	24,02	24,09	24,09	23,97	24,06	24,13	24,02	23,91	23,92	23,88	23,85	23,89	23,81	23,71	23,65	23,61	23,49	23,50	23,44	23,44	23,38	23,29	23,24	23,16	23,07	23,04	23,01	22,85	22,84	22,84	22,73	22,69	22,68	22,58	22,55	22,49	22,36	22,28	22,03	21,84	21,80	21,96	22,06	22,07	22,10	22,15	22,09	22,00	22,01	21,79	21,47	21,22	21,05	20,93	20,91	20,81	20,84	20,77	20,74	20,68	20,68	20,67	20,54	20,62	20,71	20,69	20,62	20,70	20,72	20,69	20,57	20,60	20,65	20,60	20,56	20,56	20,49	20,49	20,47	20,45	20,41	20,49	20,49	20,46	20,45	20,36	20,39	20,42	20,47	20,41	20,36	20,37	20,33	20,38	20,43	20,40	20,36	20,41	20,47	20,39	20,32	20,36	20,35	20,36	20,35	20,41	20,40	20,37	20,34	20,37	20,30	20,27	20,31	20,34	20,40	20,36	20,39	20,41	20,42	20,38	20,38	20,42	20,36	20,32	20,33	20,34	20,35	20,38	20,37	20,37	20,35	20,35	20,32	20,29	20,28	20,28	20,32	20,31	20,37	20,28	20,33	20,38	20,37	20,35	20,25	20,29	20,28	20,32	20,37	20,41	20,30	20,29	20,30	20,29	20,28	20,29	20,24	20,26	20,24	20,28	20,30	20,36	20,27	20,24	20,33	20,33	20,29	20,28	20,24	20,24	20,27	20,35	20,31	20,24	20,26	20,24	20,28	20,26	20,30	20,36	20,31	20,31	20,36	20,40	20,34	20,27	20,26	20,24	20,28	20,28	20,27	20,32	20,33	20,27	20,30	20,20	20,19	20,25	20,24	20,32	20,36	20,29	20,20	20,18	20,25	20,29	20,28	20,29	20,31	20,26	20,37	20,37	20,28	20,22	20,26	20,30	20,32	20,32	20,28	20,35	20,35	20,34	20,29	20,22	20,26	20,32	20,29	20,26	20,37	20,32	20,21	20,28	20,18	20,20	20,23	20,24	20,18	20,32	20,25	20,25	20,15	20,20	20,26	20,26	20,22	20,14	20,21	20,25	20,14	20,23	20,24	20,32	20,35	20,25	20,19	20,23	20,23	
20,35	20,27	20,19	20,19	20,28	20,27	20,22	20,19	20,29	20,39	20,45	20,36	20,28	20,35	20,40	20,39	20,27	20,32	20,40	20,40	20,43	20,41	20,44	20,35	20,36	20,29	20,31	20,30	20,32	20,40	20,34	20,44	20,31	20,36	20,31	20,40	20,42	20,40	20,33	20,35	20,35	20,32	20,28	20,32	20,37	20,43	20,43	20,33	20,29	20,35	20,33	20,33	20,41	20,36	20,37	20,33	20,31	20,37	20,41	20,42	20,38	20,38	20,32	20,45	20,38	20,28	20,29	20,47	20,46	20,38	20,35	20,36	20,35	20,40	20,35	20,32	20,32	20,45	20,45	20,37	20,41	20,42	20,26	20,38	20,45	20,37	20,33	20,34	20,31	20,39	20,42	20,35	20,35	20,45	20,42	20,33	20,34	20,32	20,37	20,46	20,50	20,37	20,36	20,47	20,49	20,46	20,39	20,38	20,45	20,43	20,36	20,42	20,45	20,43	20,47	20,48	20,41	20,42	20,41	20,51	20,49	20,47	20,38	20,44	20,48	20,47	20,44	20,43	20,42	20,48	20,49	20,47	20,42	20,46	20,50	20,47	20,46	20,40	20,38	20,44	20,36	20,44	20,45	20,42	20,51	20,45	20,46	20,54	20,46	20,41	20,45	20,46	20,47	20,45	20,45	20,46	20,43	20,43	20,58	20,55	20,40	20,39	20,46	20,44	20,45	20,48	20,49	20,52	20,48	20,60	20,53	20,55	20,58	20,47	20,48	20,52	20,50	20,53	20,56	20,57	20,65	20,63	20,56	20,58	20,70	20,77	20,75	20,86	20,91	21,01	20,96	20,93	21,00	21,14	21,30	21,38	21,40	21,38	21,34	21,34	21,38	21,46	21,61	21,65	21,76	22,02	22,26	22,40	22,34	22,32	22,43	22,44	22,44	22,40	22,19	22,03	22,00	22,38	22,65	22,76	22,85	22,99	23,03	23,06	23,10	23,16	23,24	23,33	23,34	23,41	23,40	23,48	23,55	23,55	23,60	23,66	23,68	23,64	23,65	23,70	23,75	23,77	23,79	23,83	23,85	23,89	23,88	23,90	23,94	23,98	24,04	24,00	24,03	24,15	24,13	24,13	24,09	24,13	24,09	24,11	24,15	24,16	24,17	24,16	24,08	24,22	24,20	24,16	24,26	24,23	24,20	24,23	24,22	24,14	24,28	24,32	24,30	24,22	24,29	24,28	24,26	24,34	24,26	24,21	24,23	24,21	24,30	24,37	24,42	24,37	24,31	24,32	24,31	24,16	24,24	24,32	24,32	24,28	24,27	24,16	24,23	24,27	24,28	24,26	24,27	24,25	24,23	24,25	24,29	24,30	24,30	24,36	24,35	24,30	24,37	24,35	24,32	24,35	24,45	24,33	24,34	24,40	24,39	24,38	24,47	24,47	24,40	24,37	24,45	24,45	24,41	24,35	24,39	24,41	24,44	24,35	24,46	24,51	24,39	24,35	24,41	24,46	24,43	24,43	24,51	24,54	24,43	24,42	24,45	24,54	24,55	24,54	24,55	24,44	24,50	24,43	24,51	24,54	24,39	24,46	24,54	24,45	24,44	24,41	24,40	24,41	24,50	24,52	24,51	24,45	24,43	24,38	24,42	24,37	24,40	24,42	24,38	24,36	24,33	24,29	24,28	24,28	24,32	24,21	24,26	24,32	24,19	24,21	24,19	24,13	24,08	24,06	24,04	24,00	24,05	23,97	23,90	23,90	23,87	23,69	23,65	23,54	23,50	23,51	23,34	23,24	23,28	23,21	23,16	23,13	23,00	22,98	22,96	22,90	22,85	22,81	22,73	22,65	22,58	22,43	22,20	21,92	21,81	22,02	22,17	22,20	22,09	22,18	22,15	22,09	22,00	21,98	21,84	21,44	21,25	21,05	20,94	20,90	20,80	20,74	20,81	20,86	20,80	20,70	20,75	20,69	20,63	20,66	20,68	20,74	20,78	20,65	20,63	20,58	20,64	20,64	20,63	20,53	20,54	20,49	20,51	20,42	20,46	20,50	20,42	20,54	20,51	20,44	20,42	20,41	20,39	20,44	20,44	20,39	20,34	20,39	20,40	20,45	20,46	20,38	20,42	20,52	20,41	20,36	20,32	20,31	20,34	20,37	20,36	20,30	20,30	20,38	20,40	20,37	20,34	20,39	20,38	20,38	20,37	20,37	20,40	20,39	20,31	20,36	20,41	20,42	20,36	20,39	20,43	20,37	20,44	20,44	20,40	20,33	20,32	20,30	20,30	20,30	20,32	20,35	20,36	20,33	20,34	20,36	20,47	20,45	20,33	20,19	20,23	20,30	20,29	20,32	20,36	20,25	20,19	20,21	20,29	20,26	20,23	20,20	20,20	20,24	20,25	20,26	20,34	20,30	20,23	20,26	20,32	20,25	20,28	20,27	20,19	20,30	20,33	20,28	20,23	20,29	20,30	20,19	20,25	20,30	20,28	20,35	20,34	20,26	20,34	20,33	20,32	20,31	20,32	20,32	20,25	20,27	20,23	20,30	20,30	20,28	20,19	20,21	20,24	20,27	20,27	20,29	20,35	20,25	20,20	20,22	20,31	20,31	20,31	20,27	20,22	20,34	20,42	20,32	20,29	20,30	20,28	20,32	20,35	20,34	20,33	20,35	20,33	20,37	20,27	20,25	20,23	20,28	20,32	20,36	20,30	20,24	20,26	20,24	20,30	20,34	20,34	20,32	20,35	20,37	20,32	20,19	20,18	20,12	20,20	20,29	20,24	20,29	20,23	20,15	20,18	20,32	20,34	20,30	20,26	20,25	20,21	20,21	
20,42	20,31	20,20	20,22	20,22	20,28	20,24	20,27	20,34	20,41	20,37	20,33	20,29	20,30	20,40	20,34	20,25	20,35	20,40	20,40	20,35	20,30	20,29	20,30	20,30	20,28	20,30	20,33	20,34	20,39	20,32	20,41	20,45	20,34	20,33	20,31	20,32	20,34	20,40	20,35	20,32	20,30	20,35	20,31	20,38	20,34	20,38	20,34	20,28	20,34	20,26	20,28	20,43	20,37	20,33	20,37	20,24	20,23	20,36	20,44	20,38	20,42	20,39	20,45	20,42	20,18	20,31	20,44	20,40	20,39	20,35	20,36	20,44	20,46	20,36	20,33	20,36	20,36	20,39	20,38	20,39	20,47	20,28	20,36	20,46	20,40	20,35	20,35	20,35	20,49	20,47	20,36	20,32	20,33	20,40	20,37	20,32	20,32	20,31	20,33	20,41	20,38	20,34	20,46	20,44	20,37	20,45	20,46	20,47	20,45	20,33	20,38	20,41	20,47	20,48	20,48	20,35	20,34	20,51	20,44	20,47	20,48	20,48	20,40	20,41	20,50	20,50	20,52	20,47	20,43	20,47	20,50	20,42	20,46	20,57	20,41	20,35	20,37	20,48	20,52	20,45	20,44	20,51	20,48	20,50	20,43	20,38	20,51	20,45	20,43	20,47	20,52	20,51	20,47	20,47	20,47	20,36	20,49	20,53	20,49	20,39	20,39	20,48	20,48	20,48	20,51	20,51	20,50	20,57	20,61	20,54	20,58	20,58	20,55	20,55	20,50	20,43	20,45	20,55	20,54	20,62	20,68	20,65	20,64	20,68	20,84	20,84	20,95	21,05	21,11	21,09	21,09	21,04	21,18	21,30	21,35	21,37	21,45	21,36	21,41	21,41	21,51	21,65	21,77	21,85	22,09	22,33	22,41	22,37	22,44	22,41	22,49	22,50	22,54	22,40	22,23	22,08	22,12	22,59	22,76	22,87	23,04	23,14	23,14	23,21	23,24	23,36	23,42	23,51	23,57	23,55	23,48	23,60	23,63	23,65	23,76	23,78	23,72	23,80	23,79	23,83	23,90	23,91	23,97	23,97	23,97	24,06	24,07	24,07	24,09	24,14	24,09	24,13	24,31	24,28	24,34	24,26	24,28	24,24	24,24	24,31	24,30	24,29	24,30	24,23	24,24	24,24	24,24	24,35	24,33	24,26	24,34	24,32	24,30	24,33	24,35	24,39	24,37	24,37	24,34	24,43	24,50	24,40	24,31	24,34	24,44	24,44	24,48	24,50	24,50	24,47	24,46	24,44	24,37	24,38	24,39	24,33	24,35	24,44	24,39	24,41	24,44	24,38	24,35	24,37	24,35	24,39	24,38	24,41	24,43	24,50	24,52	24,50	24,48	24,54	24,50	24,45	24,50	24,57	24,49	24,48	24,46	24,47	24,47	24,54	24,56	24,44	24,48	24,50	24,51	24,47	24,53	24,55	24,58	24,58	24,55	24,51	24,58	24,52	24,50	24,52	24,57	24,55	24,51	24,62	24,66	24,59	24,61	24,68	24,72	24,69	24,64	24,67	24,66	24,65	24,58	24,61	24,61	24,53	24,55	24,68	24,61	24,54	24,59	24,62	24,64	24,60	24,54	24,57	24,60	24,58	24,52	24,54	24,55	24,49	24,59	24,49	24,46	24,45	24,37	24,34	24,37	24,47	24,43	24,42	24,38	24,32	24,32	24,28	24,21	24,18	24,21	24,19	24,11	24,09	24,09	24,06	23,99	23,94	23,86	23,78	23,67	23,53	23,57	23,49	23,39	23,29	23,20	23,30	23,21	23,14	23,14	23,06	22,93	22,87	22,86	22,80	22,68	22,56	22,36	22,09	21,87	21,94	22,17	22,35	22,32	22,24	22,24	22,23	22,16	22,11	21,99	21,79	21,46	21,29	21,19	21,02	20,88	20,83	20,77	20,82	20,91	20,85	20,72	20,80	20,72	20,64	20,62	20,63	20,68	20,74	20,69	20,67	20,65	20,61	20,69	20,60	20,58	20,55	20,48	20,41	20,40	20,55	20,54	20,42	20,47	20,51	20,47	20,42	20,41	20,41	20,40	20,35	20,32	20,39	20,41	20,42	20,40	20,43	20,35	20,44	20,51	20,45	20,40	20,37	20,34	20,39	20,36	20,37	20,38	20,38	20,33	20,42	20,42	20,40	20,35	20,30	20,39	20,43	20,36	20,38	20,38	20,35	20,34	20,34	20,41	20,40	20,31	20,31	20,38	20,41	20,38	20,35	20,33	20,36	20,36	20,29	20,36	20,32	20,33	20,39	20,33	20,33	20,36	20,40	20,43	20,35	20,26	20,26	20,26	20,30	20,32	20,25	20,22	20,14	20,15	20,23	20,26	20,27	20,25	20,28	20,27	20,27	20,22	20,32	20,37	20,38	20,32	20,31	20,27	20,32	20,30	20,29	20,33	20,26	20,24	20,27	20,37	20,39	20,25	20,23	20,34	20,28	20,31	20,27	20,27	20,32	20,28	20,28	20,29	20,21	20,32	20,31	20,24	20,19	20,22	20,30	20,27	20,29	20,19	20,20	20,24	20,29	20,30	20,32	20,26	20,25	20,23	20,32	20,30	20,40	20,43	20,29	20,33	20,35	20,28	20,27	20,29	20,30	20,34	20,33	20,29	20,35	20,37	20,31	20,32	20,29	20,27	20,21	20,24	20,30	20,28	20,31	20,24	20,28	20,22	20,22	20,34	20,37	20,34	20,31	20,42	20,36	20,23	20,22	20,11	20,18	20,24	20,22	20,22	20,20	20,13	20,14	20,19	20,33	20,30	20,28	20,19	20,26	20,26	
20,33	20,35	20,20	20,21	20,36	20,27	20,31	20,40	20,46	20,41	20,34	20,29	20,32	20,28	20,35	20,38	20,28	20,27	20,39	20,40	20,32	20,27	20,22	20,23	20,31	20,33	20,36	20,29	20,28	20,37	20,33	20,38	20,35	20,34	20,31	20,30	20,32	20,33	20,34	20,37	20,35	20,27	20,35	20,33	20,32	20,36	20,34	20,29	20,39	20,40	20,36	20,30	20,37	20,36	20,34	20,40	20,37	20,32	20,29	20,39	20,32	20,30	20,35	20,42	20,39	20,30	20,29	20,40	20,40	20,33	20,30	20,39	20,38	20,39	20,34	20,36	20,40	20,39	20,33	20,37	20,42	20,44	20,33	20,32	20,38	20,38	20,35	20,33	20,34	20,40	20,49	20,43	20,33	20,30	20,31	20,44	20,45	20,37	20,35	20,33	20,31	20,29	20,35	20,40	20,42	20,38	20,39	20,51	20,50	20,43	20,35	20,34	20,43	20,46	20,43	20,45	20,40	20,38	20,44	20,45	20,36	20,36	20,45	20,46	20,42	20,44	20,48	20,51	20,47	20,43	20,36	20,40	20,41	20,45	20,53	20,43	20,39	20,35	20,41	20,53	20,50	20,41	20,48	20,54	20,49	20,41	20,40	20,46	20,52	20,51	20,51	20,52	20,55	20,55	20,45	20,50	20,49	20,45	20,57	20,56	20,41	20,47	20,50	20,52	20,53	20,52	20,50	20,50	20,60	20,59	20,49	20,56	20,56	20,55	20,61	20,52	20,44	20,49	20,63	20,57	20,54	20,62	20,66	20,55	20,69	20,78	20,88	21,02	21,10	21,18	21,21	21,14	21,16	21,33	21,40	21,39	21,38	21,44	21,46	21,48	21,59	21,66	21,79	21,88	22,01	22,16	22,34	22,42	22,36	22,48	22,48	22,50	22,59	22,58	22,59	22,42	22,29	22,11	22,39	22,75	22,90	23,08	23,16	23,21	23,26	23,35	23,49	23,53	23,55	23,61	23,62	23,68	23,78	23,79	23,78	23,83	23,90	23,86	23,95	24,00	23,96	24,03	24,04	24,05	24,11	24,08	24,10	24,15	24,19	24,24	24,24	24,25	24,29	24,29	24,32	24,41	24,41	24,35	24,28	24,27	24,38	24,39	24,36	24,42	24,42	24,40	24,33	24,37	24,46	24,44	24,52	24,50	24,46	24,48	24,50	24,46	24,42	24,46	24,54	24,55	24,54	24,56	24,51	24,43	24,45	24,53	24,56	24,56	24,59	24,56	24,59	24,61	24,51	24,48	24,51	24,55	24,50	24,54	24,54	24,48	24,57	24,63	24,59	24,49	24,51	24,45	24,51	24,53	24,55	24,53	24,56	24,60	24,60	24,70	24,71	24,65	24,57	24,63	24,69	24,62	24,56	24,60	24,64	24,64	24,61	24,62	24,55	24,54	24,62	24,63	24,54	24,61	24,71	24,66	24,69	24,61	24,71	24,72	24,60	24,56	24,63	24,70	24,66	24,66	24,68	24,66	24,67	24,77	24,83	24,76	24,76	24,77	24,78	24,76	24,78	24,72	24,73	24,69	24,66	24,66	24,76	24,79	24,67	24,72	24,80	24,75	24,64	24,69	24,71	24,71	24,67	24,67	24,66	24,63	24,61	24,58	24,59	24,60	24,65	24,47	24,45	24,50	24,52	24,50	24,48	24,43	24,40	24,39	24,32	24,38	24,33	24,35	24,27	24,30	24,24	24,15	24,14	24,12	24,08	23,97	23,85	23,78	23,80	23,74	23,70	23,60	23,50	23,37	23,31	23,30	23,24	23,20	23,08	23,03	23,01	22,86	22,77	22,66	22,50	22,23	21,99	21,99	22,17	22,35	22,45	22,39	22,27	22,25	22,28	22,26	22,25	22,05	21,79	21,48	21,26	21,17	21,00	20,87	20,88	20,90	20,86	20,89	20,81	20,76	20,83	20,78	20,76	20,68	20,63	20,67	20,63	20,64	20,55	20,57	20,60	20,67	20,59	20,55	20,52	20,48	20,44	20,42	20,50	20,48	20,46	20,46	20,44	20,42	20,38	20,36	20,44	20,43	20,39	20,39	20,44	20,38	20,35	20,38	20,45	20,34	20,33	20,39	20,41	20,46	20,42	20,37	20,40	20,32	20,39	20,39	20,41	20,33	20,27	20,32	20,30	20,33	20,24	20,33	20,41	20,36	20,46	20,38	20,31	20,36	20,36	20,38	20,47	20,41	20,28	20,37	20,47	20,35	20,34	20,35	20,38	20,39	20,34	20,30	20,37	20,32	20,37	20,39	20,36	20,35	20,34	20,37	20,40	20,27	20,29	20,28	20,30	20,28	20,28	20,29	20,26	20,27	20,27	20,28	20,32	20,31	20,38	20,40	20,31	20,25	20,23	20,25	20,37	20,37	20,33	20,19	20,25	20,23	20,28	20,26	20,21	20,25	20,34	20,41	20,40	20,29	20,31	20,35	20,31	20,33	20,35	20,35	20,37	20,26	20,13	20,22	20,24	20,39	20,38	20,33	20,24	20,21	20,27	20,32	20,30	20,22	20,17	20,21	20,25	20,29	20,30	20,29	20,23	20,29	20,41	20,35	20,30	20,34	20,33	20,40	20,38	20,27	20,23	20,27	20,37	20,28	20,22	20,25	20,39	20,37	20,31	20,25	20,28	20,27	20,29	20,24	20,25	20,22	20,16	20,20	20,27	20,27	20,32	20,25	20,27	20,24	20,26	20,35	20,37	20,26	20,23	20,20	20,15	20,19	20,17	20,20	20,13	20,13	20,14	20,28	20,25	20,17	20,19	20,15	20,17	20,25	
20,34	20,31	20,19	20,26	20,30	20,28	20,28	20,38	20,37	20,41	20,32	20,24	20,33	20,35	20,31	20,31	20,30	20,28	20,31	20,37	20,26	20,31	20,35	20,29	20,33	20,36	20,45	20,36	20,22	20,24	20,42	20,39	20,38	20,30	20,26	20,31	20,31	20,32	20,27	20,27	20,44	20,33	20,27	20,31	20,36	20,44	20,38	20,25	20,34	20,40	20,36	20,33	20,35	20,25	20,44	20,41	20,44	20,40	20,34	20,32	20,30	20,32	20,31	20,40	20,35	20,33	20,34	20,27	20,36	20,36	20,35	20,33	20,31	20,35	20,39	20,44	20,40	20,41	20,37	20,33	20,37	20,42	20,38	20,34	20,36	20,37	20,37	20,31	20,35	20,38	20,41	20,43	20,35	20,32	20,36	20,43	20,47	20,44	20,47	20,42	20,35	20,41	20,38	20,40	20,41	20,46	20,42	20,49	20,56	20,43	20,37	20,38	20,40	20,38	20,42	20,46	20,41	20,35	20,44	20,36	20,35	20,38	20,42	20,49	20,45	20,41	20,47	20,51	20,50	20,49	20,42	20,41	20,44	20,39	20,49	20,52	20,43	20,39	20,38	20,43	20,39	20,45	20,45	20,44	20,46	20,39	20,39	20,48	20,52	20,50	20,54	20,56	20,47	20,52	20,51	20,54	20,55	20,50	20,56	20,59	20,56	20,55	20,54	20,54	20,53	20,60	20,59	20,64	20,70	20,70	20,63	20,58	20,63	20,61	20,66	20,69	20,53	20,58	20,71	20,68	20,58	20,61	20,67	20,61	20,69	20,85	20,86	21,08	21,16	21,23	21,35	21,36	21,37	21,42	21,54	21,54	21,51	21,58	21,64	21,59	21,67	21,84	21,96	22,00	22,05	22,22	22,38	22,43	22,46	22,56	22,56	22,61	22,73	22,64	22,63	22,61	22,50	22,19	22,19	22,56	22,92	23,14	23,19	23,29	23,33	23,46	23,58	23,61	23,65	23,70	23,61	23,70	23,93	23,93	23,92	23,95	23,96	24,04	24,03	24,02	24,09	24,19	24,17	24,18	24,23	24,26	24,21	24,18	24,25	24,31	24,32	24,35	24,41	24,41	24,44	24,49	24,46	24,46	24,39	24,40	24,51	24,49	24,49	24,58	24,56	24,53	24,51	24,55	24,58	24,55	24,63	24,67	24,62	24,57	24,66	24,66	24,61	24,57	24,64	24,64	24,64	24,63	24,57	24,56	24,60	24,67	24,68	24,69	24,63	24,68	24,67	24,67	24,69	24,64	24,61	24,63	24,73	24,72	24,61	24,56	24,65	24,74	24,74	24,68	24,64	24,62	24,64	24,68	24,66	24,65	24,65	24,67	24,70	24,76	24,78	24,71	24,69	24,74	24,86	24,77	24,76	24,78	24,76	24,78	24,73	24,71	24,66	24,66	24,76	24,82	24,72	24,81	24,83	24,82	24,86	24,81	24,81	24,84	24,75	24,68	24,77	24,82	24,85	24,85	24,83	24,77	24,80	24,84	24,90	24,85	24,85	24,95	24,93	24,88	24,94	24,86	24,84	24,77	24,81	24,85	24,89	24,93	24,85	24,84	24,94	24,85	24,82	24,88	24,86	24,86	24,82	24,76	24,83	24,76	24,75	24,67	24,67	24,68	24,75	24,62	24,63	24,64	24,68	24,66	24,60	24,58	24,57	24,54	24,49	24,46	24,45	24,41	24,37	24,34	24,37	24,22	24,20	24,22	24,19	24,10	23,99	23,88	23,91	23,89	23,78	23,66	23,63	23,55	23,50	23,52	23,44	23,35	23,26	23,13	23,10	23,01	22,87	22,74	22,47	22,16	22,01	22,20	22,40	22,47	22,47	22,42	22,38	22,32	22,35	22,30	22,25	22,12	21,84	21,55	21,29	21,13	21,11	20,98	20,94	20,91	20,91	20,89	20,86	20,78	20,84	20,76	20,82	20,85	20,75	20,69	20,69	20,69	20,65	20,61	20,58	20,66	20,60	20,59	20,57	20,48	20,48	20,48	20,50	20,48	20,46	20,48	20,46	20,46	20,39	20,37	20,41	20,42	20,39	20,39	20,48	20,42	20,36	20,43	20,41	20,39	20,41	20,35	20,40	20,37	20,37	20,39	20,42	20,41	20,37	20,36	20,32	20,30	20,40	20,41	20,33	20,30	20,27	20,33	20,41	20,38	20,42	20,37	20,31	20,25	20,27	20,43	20,45	20,38	20,33	20,34	20,40	20,35	20,34	20,39	20,32	20,32	20,35	20,29	20,33	20,32	20,35	20,39	20,40	20,40	20,39	20,42	20,40	20,27	20,28	20,35	20,27	20,24	20,26	20,36	20,34	20,32	20,30	20,23	20,30	20,33	20,43	20,37	20,35	20,33	20,28	20,22	20,32	20,29	20,33	20,32	20,26	20,18	20,21	20,22	20,13	20,23	20,34	20,41	20,32	20,25	20,29	20,38	20,30	20,33	20,33	20,22	20,21	20,20	20,16	20,19	20,30	20,29	20,33	20,38	20,34	20,25	20,30	20,31	20,24	20,23	20,27	20,26	20,22	20,19	20,32	20,26	20,25	20,27	20,39	20,36	20,27	20,26	20,29	20,37	20,37	20,30	20,25	20,22	20,25	20,22	20,34	20,31	20,37	20,32	20,27	20,26	20,26	20,30	20,35	20,30	20,22	20,28	20,21	20,10	20,28	20,30	20,35	20,29	20,20	20,25	20,33	20,25	20,32	20,31	20,22	20,22	20,17	20,19	20,13	20,07	20,13	20,16	20,12	20,21	20,27	20,24	20,20	20,23	20,28	20,23	
20,33	20,28	20,18	20,23	20,19	20,18	20,27	20,37	20,32	20,43	20,36	20,24	20,32	20,39	20,34	20,35	20,35	20,38	20,33	20,35	20,30	20,28	20,32	20,38	20,40	20,31	20,37	20,37	20,28	20,28	20,38	20,48	20,35	20,33	20,24	20,27	20,36	20,35	20,40	20,35	20,38	20,31	20,29	20,31	20,40	20,49	20,44	20,35	20,37	20,42	20,34	20,30	20,38	20,33	20,36	20,42	20,35	20,40	20,33	20,29	20,31	20,41	20,33	20,37	20,33	20,29	20,31	20,33	20,29	20,32	20,37	20,32	20,27	20,35	20,42	20,38	20,40	20,41	20,45	20,35	20,36	20,41	20,37	20,38	20,38	20,37	20,38	20,35	20,46	20,47	20,44	20,44	20,35	20,41	20,41	20,34	20,42	20,40	20,42	20,41	20,44	20,40	20,41	20,43	20,41	20,43	20,44	20,38	20,49	20,43	20,34	20,43	20,44	20,39	20,45	20,44	20,42	20,42	20,44	20,40	20,36	20,36	20,42	20,40	20,49	20,45	20,46	20,45	20,47	20,54	20,51	20,47	20,51	20,52	20,49	20,49	20,46	20,40	20,40	20,44	20,38	20,48	20,54	20,48	20,44	20,39	20,39	20,47	20,46	20,46	20,50	20,49	20,46	20,40	20,52	20,58	20,56	20,49	20,55	20,62	20,57	20,59	20,57	20,61	20,64	20,66	20,68	20,64	20,66	20,71	20,74	20,75	20,66	20,66	20,69	20,75	20,66	20,63	20,68	20,71	20,67	20,66	20,69	20,66	20,73	20,88	20,93	21,16	21,30	21,36	21,40	21,45	21,53	21,56	21,68	21,75	21,69	21,70	21,76	21,76	21,80	21,97	22,05	22,17	22,21	22,28	22,47	22,50	22,53	22,60	22,68	22,69	22,74	22,73	22,67	22,78	22,79	22,50	22,17	22,35	22,83	23,07	23,24	23,34	23,38	23,47	23,58	23,62	23,78	23,86	23,73	23,77	23,92	23,99	23,93	24,02	24,10	24,11	24,18	24,15	24,17	24,25	24,32	24,33	24,32	24,36	24,37	24,45	24,37	24,43	24,44	24,44	24,41	24,51	24,57	24,61	24,58	24,58	24,57	24,51	24,66	24,65	24,61	24,64	24,66	24,65	24,64	24,69	24,71	24,69	24,64	24,75	24,72	24,67	24,76	24,76	24,77	24,76	24,76	24,77	24,75	24,74	24,74	24,74	24,77	24,78	24,78	24,74	24,74	24,80	24,86	24,79	24,77	24,78	24,76	24,73	24,78	24,82	24,77	24,71	24,72	24,82	24,82	24,77	24,81	24,82	24,77	24,82	24,80	24,78	24,77	24,82	24,86	24,82	24,84	24,90	24,93	24,89	24,94	24,89	24,91	24,95	24,88	24,89	24,89	24,84	24,78	24,77	24,83	24,93	24,90	24,94	24,95	24,94	24,94	25,00	25,02	24,96	24,90	24,84	24,96	25,00	24,92	24,88	24,94	24,97	24,92	24,88	24,90	24,98	24,98	25,01	25,01	25,00	25,05	24,97	24,99	24,96	24,94	25,04	25,03	25,06	24,97	24,95	25,02	25,01	24,94	24,98	24,92	24,95	24,97	24,86	24,89	24,89	24,85	24,80	24,82	24,79	24,81	24,74	24,76	24,74	24,76	24,73	24,70	24,72	24,64	24,63	24,57	24,53	24,53	24,52	24,45	24,45	24,46	24,36	24,34	24,33	24,24	24,13	24,14	24,00	23,93	23,93	23,91	23,84	23,70	23,61	23,58	23,57	23,52	23,47	23,36	23,21	23,08	23,01	22,94	22,81	22,46	22,14	22,21	22,50	22,59	22,53	22,48	22,45	22,42	22,45	22,38	22,27	22,20	22,13	21,92	21,60	21,42	21,21	21,14	21,16	21,07	21,01	21,00	20,95	20,89	20,90	20,89	20,81	20,73	20,84	20,80	20,67	20,65	20,73	20,74	20,70	20,69	20,65	20,65	20,63	20,60	20,44	20,46	20,46	20,52	20,46	20,46	20,50	20,49	20,54	20,47	20,38	20,39	20,40	20,39	20,42	20,42	20,36	20,41	20,45	20,40	20,35	20,45	20,46	20,46	20,43	20,43	20,38	20,41	20,40	20,44	20,33	20,33	20,31	20,40	20,39	20,36	20,37	20,34	20,36	20,38	20,40	20,37	20,37	20,39	20,38	20,30	20,26	20,38	20,35	20,32	20,34	20,34	20,31	20,31	20,37	20,29	20,30	20,29	20,33	20,32	20,33	20,32	20,36	20,32	20,36	20,40	20,34	20,35	20,27	20,29	20,32	20,25	20,23	20,26	20,32	20,29	20,23	20,29	20,15	20,23	20,33	20,38	20,38	20,33	20,34	20,38	20,36	20,32	20,33	20,33	20,32	20,37	20,28	20,20	20,28	20,21	20,20	20,28	20,31	20,26	20,26	20,28	20,30	20,35	20,34	20,33	20,29	20,19	20,17	20,24	20,27	20,25	20,29	20,27	20,34	20,34	20,28	20,34	20,32	20,29	20,27	20,29	20,34	20,30	20,28	20,31	20,30	20,29	20,29	20,25	20,24	20,22	20,29	20,33	20,34	20,32	20,29	20,29	20,26	20,27	20,24	20,32	20,34	20,22	20,25	20,18	20,22	20,24	20,19	20,19	20,34	20,25	20,31	20,25	20,15	20,32	20,34	20,33	20,28	20,22	20,27	20,28	20,23	20,29	20,34	20,22	20,20	20,17	20,26	20,18	20,13	20,18	20,21	20,20	20,22	20,22	20,23	20,24	20,19	20,35	20,36	
20,29	20,28	20,25	20,24	20,14	20,19	20,30	20,31	20,30	20,34	20,36	20,19	20,21	20,30	20,27	20,29	20,34	20,32	20,34	20,39	20,36	20,28	20,37	20,37	20,40	20,31	20,32	20,38	20,34	20,42	20,42	20,37	20,34	20,30	20,31	20,27	20,35	20,32	20,31	20,29	20,24	20,22	20,31	20,30	20,33	20,38	20,38	20,37	20,38	20,41	20,37	20,28	20,36	20,38	20,45	20,47	20,39	20,33	20,32	20,28	20,36	20,40	20,33	20,36	20,32	20,30	20,40	20,43	20,36	20,36	20,32	20,33	20,33	20,39	20,36	20,42	20,38	20,34	20,41	20,36	20,34	20,33	20,31	20,36	20,36	20,40	20,39	20,36	20,44	20,50	20,47	20,45	20,34	20,33	20,36	20,36	20,35	20,38	20,46	20,42	20,41	20,44	20,42	20,41	20,39	20,41	20,38	20,30	20,45	20,49	20,37	20,45	20,48	20,44	20,49	20,56	20,39	20,43	20,46	20,43	20,46	20,41	20,38	20,44	20,49	20,45	20,39	20,46	20,55	20,54	20,51	20,46	20,44	20,47	20,45	20,46	20,45	20,46	20,45	20,47	20,42	20,45	20,49	20,50	20,49	20,41	20,40	20,49	20,44	20,44	20,45	20,42	20,46	20,54	20,57	20,55	20,50	20,50	20,51	20,60	20,61	20,66	20,71	20,78	20,83	20,88	20,93	20,87	20,84	20,85	20,92	20,93	20,86	20,82	20,81	20,84	20,80	20,72	20,71	20,77	20,72	20,77	20,73	20,68	20,68	20,86	21,05	21,29	21,49	21,55	21,54	21,55	21,54	21,64	21,78	21,83	21,85	21,89	21,98	21,98	22,03	22,14	22,18	22,30	22,41	22,50	22,53	22,61	22,62	22,65	22,70	22,70	22,74	22,77	22,76	22,79	22,85	22,74	22,43	22,33	22,68	23,12	23,29	23,36	23,35	23,53	23,67	23,68	23,82	23,91	23,85	23,83	23,93	24,09	24,04	24,08	24,16	24,19	24,24	24,32	24,39	24,36	24,34	24,37	24,45	24,48	24,48	24,56	24,52	24,52	24,61	24,60	24,54	24,58	24,66	24,69	24,66	24,72	24,76	24,70	24,74	24,80	24,78	24,71	24,73	24,76	24,71	24,76	24,80	24,87	24,81	24,86	24,78	24,75	24,87	24,90	24,86	24,83	24,99	24,96	24,88	24,88	24,92	24,88	24,92	24,94	24,93	24,90	24,95	24,99	24,94	24,87	24,90	24,80	24,87	24,86	24,87	24,89	24,91	24,93	24,91	24,92	24,94	24,86	24,93	24,97	24,96	24,92	24,92	24,95	24,91	24,97	24,97	24,94	24,97	25,08	25,09	25,05	24,99	24,93	25,03	25,05	24,99	24,95	25,01	25,03	24,98	24,90	24,92	25,00	25,02	25,01	25,03	25,08	25,01	25,06	25,14	25,11	25,04	25,07	25,09	25,14	25,01	24,94	25,05	25,14	25,09	25,06	25,09	25,10	25,11	25,10	25,13	25,12	25,16	25,10	25,10	25,08	25,08	25,12	25,12	25,16	25,09	25,12	25,19	25,16	25,05	25,06	25,03	25,07	25,13	25,06	25,06	25,03	24,95	24,97	24,93	24,91	24,91	24,89	24,79	24,82	24,86	24,86	24,81	24,79	24,65	24,69	24,66	24,64	24,64	24,68	24,63	24,58	24,60	24,55	24,50	24,43	24,40	24,28	24,26	24,10	24,04	23,97	23,91	23,98	23,84	23,73	23,68	23,59	23,53	23,58	23,42	23,27	23,09	23,04	22,92	22,68	22,35	22,21	22,44	22,66	22,62	22,53	22,54	22,52	22,43	22,40	22,47	22,36	22,27	22,18	22,01	21,66	21,48	21,31	21,22	21,17	21,12	21,11	21,11	21,03	20,94	20,86	20,97	20,95	20,91	20,85	20,84	20,76	20,73	20,81	20,80	20,70	20,72	20,79	20,71	20,61	20,58	20,53	20,47	20,55	20,53	20,54	20,47	20,48	20,41	20,41	20,41	20,40	20,40	20,34	20,36	20,41	20,47	20,41	20,39	20,41	20,40	20,40	20,40	20,42	20,39	20,35	20,42	20,41	20,40	20,36	20,35	20,38	20,35	20,30	20,35	20,34	20,38	20,42	20,36	20,37	20,30	20,36	20,42	20,34	20,40	20,43	20,30	20,21	20,26	20,34	20,31	20,30	20,32	20,35	20,33	20,30	20,28	20,31	20,33	20,34	20,36	20,34	20,26	20,28	20,28	20,32	20,28	20,27	20,32	20,24	20,28	20,26	20,29	20,20	20,26	20,25	20,24	20,24	20,28	20,30	20,25	20,24	20,35	20,38	20,34	20,34	20,40	20,34	20,35	20,36	20,33	20,26	20,26	20,24	20,23	20,22	20,23	20,20	20,19	20,29	20,29	20,21	20,19	20,26	20,35	20,37	20,26	20,31	20,27	20,30	20,29	20,31	20,30	20,34	20,27	20,27	20,33	20,26	20,28	20,34	20,28	20,27	20,33	20,29	20,27	20,23	20,26	20,26	20,30	20,24	20,22	20,19	20,21	20,32	20,29	20,30	20,26	20,37	20,29	20,29	20,38	20,31	20,30	20,28	20,30	20,32	20,24	20,30	20,23	20,26	20,23	20,31	20,32	20,27	20,20	20,22	20,33	20,33	20,23	20,21	20,22	20,27	20,29	20,27	20,23	20,35	20,26	20,17	20,14	20,26	20,27	20,23	20,17	20,18	20,23	20,20	20,25	20,34	20,34	20,28	20,30	20,34	
20,30	20,28	20,15	20,24	20,24	20,13	20,26	20,33	20,30	20,34	20,40	20,30	20,25	20,26	20,21	20,25	20,33	20,36	20,41	20,45	20,37	20,33	20,35	20,43	20,35	20,31	20,29	20,37	20,34	20,41	20,37	20,33	20,33	20,38	20,35	20,37	20,39	20,33	20,20	20,32	20,35	20,28	20,27	20,35	20,39	20,36	20,35	20,46	20,38	20,41	20,32	20,30	20,39	20,37	20,45	20,39	20,35	20,35	20,37	20,31	20,30	20,42	20,35	20,34	20,32	20,34	20,41	20,39	20,36	20,39	20,40	20,41	20,34	20,44	20,41	20,37	20,45	20,38	20,37	20,38	20,38	20,35	20,31	20,32	20,41	20,40	20,39	20,33	20,35	20,39	20,44	20,38	20,28	20,32	20,34	20,37	20,35	20,36	20,35	20,32	20,41	20,43	20,41	20,44	20,42	20,41	20,43	20,33	20,38	20,50	20,43	20,41	20,45	20,48	20,50	20,55	20,40	20,35	20,49	20,41	20,43	20,43	20,46	20,46	20,50	20,44	20,39	20,46	20,53	20,51	20,49	20,47	20,45	20,50	20,42	20,42	20,50	20,45	20,46	20,45	20,43	20,45	20,43	20,44	20,47	20,46	20,41	20,50	20,50	20,42	20,41	20,44	20,41	20,53	20,63	20,56	20,57	20,60	20,57	20,57	20,65	20,83	20,97	21,07	21,18	21,24	21,30	21,32	21,32	21,32	21,33	21,31	21,26	21,29	21,23	21,17	21,10	20,96	20,97	20,95	20,90	20,89	20,87	20,87	20,77	20,86	21,18	21,57	21,69	21,72	21,72	21,74	21,72	21,80	21,95	22,02	22,04	22,13	22,28	22,26	22,21	22,29	22,44	22,47	22,53	22,52	22,55	22,59	22,63	22,68	22,76	22,72	22,77	22,77	22,83	22,85	22,93	22,86	22,73	22,50	22,46	22,90	23,24	23,36	23,45	23,53	23,67	23,81	23,85	23,93	23,96	23,98	24,00	24,14	24,13	24,12	24,20	24,26	24,30	24,39	24,47	24,48	24,43	24,41	24,55	24,61	24,62	24,63	24,63	24,59	24,65	24,65	24,69	24,79	24,77	24,79	24,74	24,80	24,87	24,84	24,83	24,88	24,89	24,87	24,82	24,85	24,89	24,85	24,89	24,93	25,00	24,99	24,91	24,90	24,97	25,01	24,97	24,97	25,06	25,06	24,99	25,06	25,03	25,04	25,08	25,07	25,05	25,01	25,01	25,07	25,04	24,99	25,04	25,04	25,05	25,08	25,01	25,03	25,06	25,05	25,05	25,08	25,03	25,04	25,07	24,99	24,96	24,96	25,00	25,09	25,10	25,15	25,14	25,08	25,08	25,15	25,12	25,18	25,15	25,03	25,05	25,16	25,11	25,04	25,02	25,10	25,10	25,11	25,10	25,10	25,08	25,02	25,06	25,25	25,17	25,14	25,23	25,24	25,16	25,18	25,18	25,18	25,12	25,06	25,18	25,28	25,28	25,26	25,23	25,24	25,19	25,22	25,19	25,20	25,24	25,18	25,13	25,08	25,11	25,15	25,24	25,27	25,15	25,13	25,18	25,17	25,17	25,18	25,19	25,20	25,18	25,18	25,14	25,11	25,03	25,06	25,03	25,01	24,98	24,91	24,93	24,94	24,97	24,94	24,95	24,87	24,76	24,77	24,77	24,75	24,76	24,76	24,71	24,66	24,63	24,64	24,57	24,47	24,47	24,45	24,32	24,20	24,15	24,07	23,97	23,95	23,88	23,76	23,78	23,72	23,65	23,59	23,57	23,38	23,21	23,10	22,88	22,53	22,36	22,46	22,63	22,75	22,72	22,63	22,64	22,54	22,49	22,49	22,56	22,43	22,38	22,32	22,12	21,75	21,52	21,44	21,33	21,20	21,11	21,19	21,13	21,12	21,04	20,95	20,96	20,98	20,99	20,96	20,98	20,94	20,90	20,91	20,82	20,78	20,83	20,83	20,83	20,60	20,55	20,48	20,52	20,57	20,55	20,53	20,51	20,47	20,46	20,44	20,40	20,43	20,44	20,39	20,38	20,35	20,44	20,43	20,41	20,44	20,39	20,38	20,40	20,41	20,39	20,35	20,41	20,47	20,44	20,34	20,39	20,40	20,30	20,32	20,43	20,35	20,39	20,36	20,43	20,44	20,34	20,33	20,39	20,33	20,36	20,34	20,34	20,27	20,28	20,31	20,26	20,25	20,25	20,35	20,40	20,37	20,24	20,34	20,35	20,37	20,29	20,26	20,29	20,31	20,35	20,39	20,39	20,31	20,27	20,25	20,33	20,38	20,36	20,23	20,26	20,28	20,28	20,25	20,17	20,22	20,28	20,23	20,26	20,35	20,33	20,36	20,32	20,29	20,29	20,39	20,34	20,25	20,30	20,31	20,31	20,22	20,25	20,32	20,28	20,33	20,31	20,18	20,13	20,24	20,32	20,32	20,26	20,23	20,24	20,29	20,34	20,34	20,30	20,32	20,29	20,27	20,22	20,25	20,35	20,34	20,31	20,26	20,33	20,30	20,33	20,33	20,31	20,24	20,23	20,16	20,25	20,30	20,31	20,42	20,29	20,29	20,36	20,39	20,28	20,23	20,42	20,32	20,24	20,14	20,26	20,37	20,32	20,34	20,37	20,31	20,30	20,31	20,33	20,23	20,20	20,27	20,32	20,28	20,21	20,20	20,22	20,23	20,31	20,36	20,26	20,31	20,23	20,14	20,24	20,31	20,29	20,27	20,19	20,18	20,17	20,26	20,28	20,23	20,30	20,34	20,30	20,30	
20,35	20,31	20,20	20,21	20,33	20,28	20,20	20,24	20,32	20,41	20,40	20,29	20,32	20,33	20,28	20,31	20,30	20,35	20,41	20,46	20,30	20,25	20,33	20,41	20,36	20,26	20,37	20,31	20,38	20,40	20,35	20,33	20,41	20,38	20,39	20,40	20,34	20,39	20,30	20,28	20,30	20,37	20,37	20,37	20,46	20,47	20,38	20,38	20,39	20,38	20,23	20,31	20,36	20,31	20,33	20,36	20,38	20,41	20,47	20,26	20,23	20,33	20,41	20,41	20,33	20,34	20,36	20,35	20,40	20,40	20,42	20,41	20,30	20,37	20,45	20,37	20,47	20,49	20,39	20,35	20,37	20,42	20,38	20,33	20,38	20,42	20,45	20,42	20,31	20,38	20,37	20,44	20,39	20,38	20,35	20,31	20,38	20,36	20,39	20,30	20,34	20,39	20,38	20,52	20,51	20,40	20,40	20,46	20,44	20,47	20,42	20,40	20,38	20,49	20,49	20,43	20,43	20,39	20,50	20,47	20,46	20,51	20,53	20,40	20,43	20,45	20,45	20,46	20,45	20,45	20,50	20,48	20,47	20,48	20,52	20,45	20,50	20,43	20,42	20,49	20,46	20,48	20,51	20,50	20,46	20,52	20,45	20,45	20,45	20,44	20,44	20,47	20,53	20,54	20,59	20,63	20,60	20,65	20,73	20,82	20,84	20,99	21,27	21,39	21,39	21,48	21,63	21,60	21,59	21,78	21,81	21,84	21,82	21,88	21,91	21,77	21,60	21,47	21,35	21,34	21,28	21,14	21,08	21,06	21,02	21,08	21,25	21,67	21,93	21,91	21,89	21,91	21,97	22,05	22,19	22,30	22,35	22,37	22,44	22,44	22,54	22,58	22,75	22,72	22,72	22,65	22,57	22,63	22,69	22,72	22,69	22,74	22,82	22,76	22,83	22,91	22,96	22,96	22,94	22,78	22,47	22,60	23,09	23,39	23,50	23,64	23,68	23,78	23,89	23,97	24,02	24,04	24,01	24,10	24,19	24,25	24,25	24,28	24,33	24,38	24,44	24,47	24,50	24,55	24,61	24,60	24,62	24,70	24,71	24,77	24,73	24,64	24,74	24,92	24,86	24,86	24,80	24,87	24,92	24,88	24,92	24,96	24,97	24,94	24,94	24,97	24,95	24,98	25,04	25,05	25,07	25,09	25,04	25,06	25,05	25,09	25,07	25,08	25,21	25,07	25,05	25,21	25,20	25,15	25,21	25,23	25,14	25,08	25,10	25,18	25,16	25,17	25,14	25,21	25,26	25,21	25,17	25,19	25,19	25,19	25,14	25,23	25,21	25,16	25,19	25,12	25,04	25,03	25,11	25,15	25,18	25,25	25,23	25,22	25,18	25,26	25,25	25,26	25,27	25,19	25,16	25,24	25,30	25,22	25,16	25,22	25,18	25,21	25,23	25,22	25,23	25,19	25,21	25,28	25,33	25,23	25,28	25,24	25,23	25,25	25,25	25,30	25,28	25,28	25,34	25,39	25,46	25,31	25,32	25,34	25,31	25,32	25,34	25,28	25,32	25,25	25,25	25,22	25,26	25,28	25,27	25,28	25,31	25,22	25,21	25,20	25,17	25,28	25,30	25,26	25,29	25,29	25,19	25,18	25,19	25,13	25,13	25,09	25,05	25,01	25,03	25,05	25,03	25,03	25,03	24,92	24,90	24,93	24,84	24,80	24,80	24,81	24,78	24,72	24,68	24,64	24,60	24,53	24,55	24,51	24,44	24,30	24,27	24,17	24,12	24,06	24,00	23,89	23,84	23,78	23,78	23,64	23,60	23,45	23,31	23,16	22,75	22,43	22,53	22,73	22,75	22,74	22,78	22,77	22,72	22,70	22,60	22,66	22,64	22,48	22,40	22,33	22,16	21,81	21,59	21,51	21,47	21,28	21,24	21,32	21,32	21,25	21,14	21,12	21,15	21,13	21,07	21,04	21,08	21,00	20,93	20,90	20,92	20,90	20,93	20,84	20,79	20,66	20,54	20,39	20,49	20,55	20,53	20,50	20,44	20,51	20,53	20,48	20,48	20,40	20,41	20,43	20,37	20,33	20,43	20,38	20,44	20,43	20,38	20,35	20,41	20,38	20,37	20,37	20,39	20,40	20,43	20,34	20,38	20,38	20,23	20,24	20,43	20,38	20,33	20,28	20,38	20,48	20,39	20,37	20,46	20,37	20,35	20,32	20,33	20,34	20,32	20,29	20,28	20,39	20,38	20,39	20,46	20,42	20,33	20,33	20,33	20,33	20,27	20,23	20,29	20,35	20,40	20,39	20,35	20,37	20,36	20,29	20,31	20,34	20,42	20,35	20,35	20,27	20,31	20,36	20,27	20,22	20,28	20,35	20,25	20,27	20,33	20,39	20,31	20,22	20,22	20,27	20,38	20,30	20,27	20,36	20,41	20,32	20,30	20,33	20,34	20,37	20,34	20,22	20,20	20,20	20,28	20,30	20,24	20,26	20,24	20,18	20,31	20,35	20,28	20,29	20,38	20,31	20,22	20,24	20,33	20,38	20,38	20,32	20,32	20,32	20,32	20,35	20,36	20,31	20,21	20,21	20,23	20,32	20,30	20,34	20,30	20,34	20,32	20,36	20,31	20,20	20,26	20,27	20,22	20,15	20,30	20,35	20,30	20,31	20,36	20,35	20,24	20,32	20,36	20,26	20,19	20,21	20,21	20,14	20,16	20,23	20,16	20,19	20,22	20,35	20,43	20,33	20,29	20,16	20,24	20,32	20,35	20,26	20,24	20,23	20,20	20,32	20,29	20,27	20,26	20,25	20,28	20,23	
20,36	20,28	20,22	20,19	20,30	20,28	20,28	20,17	20,27	20,40	20,52	20,29	20,28	20,33	20,29	20,26	20,28	20,30	20,31	20,38	20,30	20,25	20,29	20,31	20,32	20,28	20,31	20,31	20,32	20,34	20,35	20,40	20,33	20,42	20,41	20,41	20,35	20,35	20,36	20,27	20,23	20,33	20,32	20,31	20,37	20,44	20,39	20,30	20,35	20,37	20,29	20,25	20,42	20,28	20,23	20,39	20,38	20,35	20,41	20,25	20,17	20,22	20,27	20,43	20,39	20,37	20,36	20,38	20,45	20,45	20,43	20,39	20,33	20,33	20,36	20,36	20,37	20,47	20,47	20,31	20,38	20,40	20,29	20,38	20,39	20,31	20,43	20,39	20,44	20,42	20,35	20,39	20,39	20,38	20,35	20,28	20,33	20,30	20,36	20,40	20,33	20,37	20,44	20,47	20,47	20,41	20,33	20,42	20,45	20,41	20,42	20,44	20,42	20,46	20,45	20,42	20,36	20,36	20,38	20,44	20,41	20,44	20,54	20,46	20,41	20,47	20,47	20,48	20,46	20,46	20,50	20,49	20,46	20,50	20,55	20,45	20,39	20,43	20,41	20,45	20,45	20,50	20,50	20,54	20,51	20,44	20,44	20,49	20,47	20,44	20,46	20,49	20,59	20,59	20,54	20,57	20,59	20,57	20,74	20,96	21,14	21,26	21,35	21,47	21,41	21,34	21,40	21,44	21,44	21,59	21,71	21,80	21,88	22,01	22,17	22,23	22,16	22,11	21,99	21,91	21,87	21,73	21,52	21,47	21,47	21,39	21,44	21,77	22,07	22,15	22,14	22,13	22,13	22,24	22,32	22,47	22,59	22,62	22,68	22,69	22,81	22,95	22,98	22,99	22,99	22,86	22,70	22,65	22,71	22,69	22,76	22,83	22,85	22,84	22,86	22,87	22,99	23,04	22,96	22,95	22,66	22,48	22,82	23,35	23,51	23,61	23,70	23,75	23,88	24,02	24,01	24,04	24,02	24,16	24,18	24,29	24,31	24,36	24,47	24,46	24,47	24,50	24,54	24,58	24,63	24,63	24,63	24,65	24,71	24,80	24,85	24,71	24,81	24,91	24,91	24,95	24,97	24,96	24,96	24,98	24,95	25,07	25,08	25,08	25,03	25,07	25,09	25,11	25,14	25,14	25,16	25,13	25,08	25,12	25,12	25,12	25,16	25,08	25,26	25,24	25,10	25,30	25,33	25,19	25,24	25,25	25,21	25,19	25,18	25,24	25,25	25,23	25,20	25,22	25,34	25,32	25,28	25,28	25,27	25,29	25,21	25,28	25,36	25,26	25,24	25,25	25,24	25,14	25,21	25,29	25,26	25,26	25,22	25,26	25,26	25,28	25,32	25,38	25,36	25,33	25,30	25,28	25,29	25,32	25,29	25,32	25,28	25,27	25,27	25,31	25,31	25,35	25,31	25,34	25,35	25,33	25,33	25,32	25,32	25,30	25,34	25,38	25,33	25,34	25,41	25,40	25,37	25,35	25,31	25,38	25,38	25,40	25,41	25,34	25,31	25,33	25,30	25,36	25,39	25,34	25,30	25,27	25,32	25,26	25,33	25,32	25,26	25,32	25,26	25,22	25,26	25,27	25,20	25,18	25,26	25,17	25,22	25,18	25,11	25,08	25,01	24,99	25,07	25,11	25,11	24,99	24,93	24,96	24,89	24,87	24,87	24,81	24,75	24,74	24,72	24,73	24,70	24,61	24,54	24,49	24,47	24,39	24,34	24,28	24,24	24,24	24,15	23,99	23,84	23,77	23,73	23,70	23,61	23,49	23,31	22,97	22,64	22,63	22,79	22,88	22,79	22,75	22,78	22,77	22,75	22,81	22,74	22,70	22,57	22,50	22,40	22,43	22,29	21,91	21,71	21,61	21,53	21,42	21,45	21,44	21,42	21,33	21,25	21,30	21,34	21,23	21,08	21,09	21,13	21,05	21,01	20,97	20,99	20,93	20,88	20,82	20,81	20,69	20,58	20,47	20,47	20,47	20,46	20,47	20,40	20,50	20,47	20,46	20,46	20,44	20,39	20,46	20,39	20,37	20,43	20,44	20,39	20,39	20,38	20,41	20,35	20,32	20,31	20,37	20,40	20,40	20,37	20,25	20,29	20,32	20,18	20,18	20,30	20,34	20,31	20,28	20,27	20,42	20,44	20,37	20,43	20,41	20,38	20,36	20,35	20,34	20,35	20,29	20,30	20,30	20,39	20,36	20,40	20,41	20,33	20,31	20,34	20,32	20,32	20,31	20,30	20,37	20,38	20,38	20,37	20,33	20,37	20,37	20,30	20,29	20,29	20,24	20,31	20,31	20,22	20,27	20,29	20,31	20,23	20,29	20,37	20,32	20,35	20,33	20,29	20,28	20,30	20,33	20,29	20,26	20,30	20,36	20,34	20,30	20,28	20,30	20,34	20,36	20,30	20,23	20,21	20,20	20,23	20,26	20,19	20,26	20,20	20,17	20,26	20,31	20,26	20,31	20,37	20,36	20,25	20,24	20,28	20,30	20,31	20,24	20,23	20,22	20,25	20,28	20,23	20,28	20,21	20,21	20,26	20,25	20,24	20,26	20,27	20,25	20,27	20,29	20,31	20,30	20,32	20,16	20,17	20,18	20,24	20,31	20,33	20,30	20,17	20,24	20,26	20,27	20,29	20,21	20,19	20,19	20,17	20,12	20,18	20,22	20,18	20,22	20,24	20,31	20,37	20,30	20,24	20,21	20,22	20,24	20,21	20,26	20,19	20,16	20,17	20,29	20,24	20,25	20,32	20,27	20,29	20,30	
20,37	20,29	20,27	20,22	20,23	20,21	20,33	20,26	20,19	20,30	20,38	20,34	20,30	20,31	20,33	20,30	20,20	20,25	20,32	20,29	20,19	20,34	20,34	20,32	20,35	20,28	20,33	20,27	20,27	20,37	20,30	20,30	20,35	20,34	20,29	20,32	20,32	20,22	20,29	20,31	20,32	20,31	20,28	20,26	20,34	20,39	20,30	20,26	20,25	20,37	20,30	20,28	20,34	20,31	20,22	20,27	20,34	20,37	20,43	20,35	20,31	20,28	20,36	20,44	20,43	20,33	20,37	20,38	20,40	20,47	20,45	20,39	20,37	20,33	20,38	20,40	20,40	20,50	20,48	20,37	20,37	20,36	20,24	20,34	20,40	20,32	20,38	20,41	20,40	20,47	20,41	20,39	20,33	20,34	20,39	20,37	20,36	20,32	20,36	20,41	20,41	20,34	20,42	20,46	20,41	20,36	20,36	20,40	20,43	20,47	20,45	20,53	20,49	20,43	20,44	20,44	20,40	20,38	20,39	20,45	20,35	20,36	20,50	20,51	20,41	20,46	20,41	20,44	20,47	20,46	20,49	20,46	20,47	20,52	20,54	20,46	20,44	20,43	20,50	20,42	20,36	20,45	20,49	20,52	20,56	20,51	20,42	20,50	20,54	20,50	20,51	20,53	20,65	20,63	20,58	20,57	20,65	20,71	20,87	21,07	21,24	21,24	21,17	21,13	21,09	20,93	20,90	20,94	20,98	21,10	21,22	21,31	21,44	21,54	21,78	21,94	22,05	22,24	22,34	22,32	22,34	22,37	22,26	22,13	22,15	22,08	22,00	22,11	22,34	22,39	22,42	22,44	22,36	22,41	22,57	22,67	22,80	22,80	22,89	22,97	23,00	23,16	23,23	23,29	23,25	22,94	22,73	22,70	22,74	22,72	22,73	22,87	22,92	22,96	22,92	22,93	23,04	23,07	23,11	23,02	22,91	22,71	22,58	23,04	23,46	23,59	23,71	23,85	23,94	24,05	24,02	24,09	24,10	24,15	24,25	24,33	24,36	24,33	24,46	24,47	24,51	24,57	24,59	24,61	24,69	24,72	24,65	24,68	24,71	24,85	24,86	24,81	24,93	24,99	24,96	25,01	24,98	25,01	25,09	25,07	25,09	25,11	25,23	25,14	25,14	25,13	25,14	25,20	25,24	25,21	25,27	25,25	25,22	25,26	25,25	25,23	25,16	25,10	25,28	25,33	25,24	25,31	25,40	25,38	25,33	25,26	25,29	25,32	25,30	25,31	25,34	25,32	25,30	25,37	25,39	25,39	25,40	25,39	25,38	25,42	25,33	25,36	25,35	25,28	25,23	25,29	25,41	25,32	25,30	25,35	25,37	25,29	25,28	25,29	25,30	25,37	25,40	25,44	25,43	25,37	25,31	25,35	25,30	25,37	25,40	25,35	25,30	25,39	25,38	25,39	25,42	25,42	25,40	25,39	25,38	25,36	25,38	25,37	25,36	25,37	25,37	25,47	25,41	25,38	25,43	25,39	25,44	25,40	25,34	25,40	25,45	25,44	25,45	25,37	25,38	25,37	25,33	25,38	25,42	25,36	25,33	25,37	25,38	25,30	25,37	25,34	25,33	25,36	25,30	25,24	25,24	25,27	25,26	25,18	25,24	25,23	25,18	25,25	25,24	25,12	25,11	24,99	25,08	25,13	25,04	25,07	24,91	24,97	25,00	24,94	24,87	24,91	24,91	24,85	24,73	24,70	24,78	24,68	24,56	24,51	24,47	24,43	24,42	24,34	24,26	24,24	24,11	24,03	23,98	23,90	23,78	23,70	23,61	23,49	23,22	22,79	22,63	22,86	23,03	22,96	22,90	22,90	22,87	22,79	22,78	22,86	22,79	22,74	22,68	22,58	22,48	22,42	22,39	22,09	21,90	21,78	21,71	21,68	21,66	21,62	21,51	21,47	21,39	21,39	21,43	21,32	21,16	21,16	21,16	21,14	21,09	21,08	21,00	21,00	20,98	20,93	20,82	20,77	20,64	20,51	20,54	20,50	20,42	20,46	20,45	20,55	20,55	20,43	20,37	20,40	20,44	20,49	20,46	20,41	20,45	20,42	20,41	20,36	20,33	20,33	20,32	20,36	20,35	20,41	20,43	20,44	20,39	20,28	20,35	20,34	20,35	20,27	20,25	20,25	20,32	20,35	20,32	20,31	20,35	20,32	20,35	20,35	20,39	20,33	20,35	20,31	20,33	20,27	20,23	20,31	20,30	20,32	20,32	20,36	20,34	20,32	20,39	20,34	20,30	20,36	20,42	20,45	20,52	20,50	20,51	20,42	20,40	20,34	20,32	20,30	20,27	20,26	20,28	20,25	20,15	20,15	20,21	20,29	20,24	20,29	20,42	20,32	20,29	20,27	20,24	20,33	20,37	20,37	20,33	20,24	20,31	20,33	20,38	20,28	20,25	20,29	20,34	20,34	20,29	20,30	20,25	20,28	20,28	20,27	20,20	20,29	20,26	20,23	20,28	20,29	20,26	20,27	20,30	20,29	20,24	20,25	20,28	20,21	20,19	20,17	20,26	20,30	20,33	20,34	20,28	20,27	20,19	20,20	20,28	20,33	20,30	20,29	20,34	20,27	20,23	20,31	20,28	20,30	20,29	20,25	20,19	20,20	20,22	20,32	20,29	20,22	20,22	20,22	20,28	20,28	20,30	20,23	20,19	20,22	20,23	20,18	20,18	20,16	20,21	20,26	20,24	20,25	20,33	20,21	20,15	20,15	20,20	20,19	20,15	20,24	20,25	20,06	20,11	20,26	20,28	20,26	20,31	20,30	20,28	20,31	
20,32	20,28	20,26	20,19	20,17	20,25	20,25	20,27	20,25	20,30	20,32	20,32	20,30	20,39	20,39	20,42	20,35	20,27	20,34	20,26	20,10	20,31	20,38	20,37	20,33	20,29	20,35	20,30	20,21	20,29	20,27	20,35	20,39	20,37	20,28	20,30	20,30	20,23	20,31	20,29	20,32	20,29	20,29	20,26	20,34	20,35	20,31	20,25	20,30	20,39	20,33	20,28	20,35	20,30	20,33	20,31	20,34	20,37	20,34	20,44	20,34	20,31	20,37	20,43	20,41	20,28	20,30	20,42	20,45	20,36	20,41	20,37	20,42	20,42	20,39	20,37	20,36	20,41	20,40	20,36	20,31	20,35	20,19	20,30	20,42	20,37	20,47	20,53	20,42	20,44	20,46	20,38	20,36	20,39	20,40	20,42	20,43	20,32	20,34	20,40	20,33	20,34	20,36	20,44	20,41	20,38	20,40	20,46	20,46	20,48	20,44	20,45	20,47	20,41	20,48	20,47	20,39	20,40	20,43	20,40	20,33	20,39	20,51	20,55	20,40	20,40	20,48	20,44	20,43	20,47	20,46	20,43	20,45	20,47	20,48	20,43	20,39	20,40	20,51	20,51	20,36	20,45	20,46	20,41	20,47	20,46	20,46	20,51	20,55	20,58	20,54	20,50	20,56	20,58	20,60	20,66	20,68	20,81	21,06	21,17	21,21	21,16	20,91	20,69	20,64	20,61	20,67	20,76	20,80	20,83	20,84	20,79	20,87	20,95	21,13	21,25	21,42	21,68	21,95	22,06	22,22	22,31	22,40	22,46	22,53	22,69	22,64	22,58	22,62	22,61	22,64	22,59	22,55	22,62	22,87	22,97	23,00	23,05	23,04	23,19	23,25	23,39	23,44	23,51	23,40	23,00	22,72	22,67	22,68	22,74	22,79	22,77	22,89	22,95	22,98	23,01	23,11	23,06	23,08	23,12	23,04	22,93	22,65	22,70	23,22	23,59	23,73	23,88	24,02	24,05	23,97	24,09	24,12	24,17	24,22	24,26	24,35	24,40	24,43	24,50	24,52	24,56	24,59	24,59	24,68	24,76	24,80	24,81	24,76	24,88	24,91	24,85	25,01	25,11	24,99	25,04	25,08	25,03	25,18	25,17	25,12	25,13	25,19	25,18	25,25	25,23	25,19	25,21	25,27	25,25	25,28	25,34	25,30	25,29	25,37	25,40	25,29	25,19	25,32	25,31	25,33	25,36	25,37	25,45	25,48	25,37	25,38	25,40	25,36	25,42	25,41	25,43	25,37	25,43	25,49	25,44	25,42	25,44	25,50	25,43	25,40	25,31	25,27	25,26	25,28	25,30	25,38	25,39	25,43	25,42	25,37	25,39	25,35	25,39	25,34	25,41	25,43	25,47	25,50	25,44	25,30	25,42	25,40	25,40	25,45	25,40	25,38	25,40	25,40	25,45	25,48	25,45	25,42	25,43	25,38	25,36	25,42	25,47	25,41	25,38	25,45	25,52	25,48	25,38	25,46	25,46	25,47	25,49	25,37	25,41	25,52	25,54	25,48	25,46	25,44	25,40	25,37	25,41	25,43	25,40	25,31	25,39	25,43	25,36	25,45	25,46	25,39	25,35	25,27	25,29	25,20	25,20	25,26	25,26	25,27	25,25	25,21	25,29	25,28	25,18	25,17	25,10	25,10	25,08	25,03	25,03	24,92	24,94	24,99	24,95	24,90	24,87	24,90	24,89	24,79	24,68	24,70	24,71	24,61	24,53	24,55	24,43	24,37	24,36	24,29	24,21	24,14	24,04	23,91	23,81	23,84	23,68	23,53	23,40	23,08	22,78	22,78	22,92	23,03	23,02	23,01	23,02	22,94	22,81	22,81	22,83	22,82	22,79	22,70	22,64	22,58	22,51	22,43	22,27	22,10	22,02	21,98	22,00	21,94	21,82	21,74	21,65	21,55	21,49	21,46	21,36	21,32	21,29	21,25	21,21	21,21	21,11	21,06	21,03	21,06	21,08	20,94	20,83	20,72	20,56	20,52	20,50	20,47	20,48	20,48	20,53	20,57	20,47	20,39	20,45	20,45	20,47	20,46	20,40	20,44	20,39	20,41	20,43	20,43	20,40	20,42	20,38	20,31	20,37	20,39	20,47	20,44	20,35	20,40	20,38	20,30	20,29	20,29	20,28	20,27	20,41	20,36	20,33	20,34	20,33	20,37	20,35	20,36	20,32	20,33	20,30	20,29	20,31	20,33	20,40	20,31	20,28	20,26	20,30	20,37	20,41	20,48	20,38	20,32	20,29	20,41	20,55	20,61	20,60	20,48	20,49	20,42	20,36	20,35	20,26	20,28	20,27	20,31	20,34	20,24	20,21	20,24	20,29	20,23	20,30	20,33	20,26	20,29	20,30	20,36	20,28	20,28	20,26	20,33	20,28	20,36	20,34	20,31	20,23	20,25	20,36	20,35	20,35	20,29	20,26	20,20	20,34	20,32	20,24	20,21	20,30	20,26	20,24	20,35	20,30	20,23	20,25	20,36	20,33	20,18	20,23	20,27	20,26	20,26	20,26	20,33	20,31	20,26	20,34	20,26	20,22	20,13	20,22	20,32	20,32	20,36	20,29	20,27	20,31	20,32	20,34	20,31	20,17	20,24	20,22	20,33	20,30	20,29	20,30	20,30	20,18	20,16	20,18	20,27	20,29	20,35	20,37	20,26	20,21	20,25	20,21	20,21	20,13	20,16	20,29	20,22	20,22	20,33	20,23	20,21	20,23	20,27	20,27	20,26	20,27	20,34	20,24	20,16	20,25	20,25	20,25	20,26	20,22	20,26	20,20	
20,28	20,19	20,14	20,25	20,30	20,26	20,25	20,16	20,23	20,31	20,25	20,25	20,31	20,33	20,34	20,36	20,45	20,38	20,35	20,39	20,21	20,32	20,41	20,30	20,34	20,34	20,31	20,30	20,26	20,28	20,25	20,43	20,43	20,41	20,31	20,31	20,28	20,32	20,30	20,31	20,34	20,35	20,35	20,32	20,39	20,37	20,39	20,35	20,30	20,41	20,44	20,36	20,41	20,35	20,34	20,37	20,36	20,38	20,30	20,34	20,28	20,22	20,30	20,50	20,35	20,30	20,38	20,42	20,45	20,36	20,31	20,37	20,41	20,45	20,39	20,42	20,37	20,35	20,39	20,39	20,39	20,34	20,23	20,32	20,49	20,37	20,36	20,41	20,42	20,42	20,38	20,30	20,33	20,39	20,39	20,40	20,39	20,35	20,34	20,38	20,35	20,38	20,40	20,41	20,37	20,39	20,40	20,37	20,44	20,47	20,35	20,42	20,41	20,40	20,51	20,51	20,43	20,43	20,49	20,42	20,34	20,42	20,46	20,50	20,40	20,46	20,50	20,47	20,42	20,45	20,45	20,49	20,49	20,49	20,48	20,46	20,39	20,43	20,48	20,51	20,46	20,45	20,36	20,42	20,43	20,39	20,40	20,58	20,55	20,53	20,62	20,64	20,61	20,61	20,65	20,69	20,71	20,78	21,05	21,12	21,06	21,11	20,90	20,61	20,43	20,55	20,69	20,72	21,06	21,24	20,93	20,71	20,65	20,64	20,80	20,80	20,78	20,92	21,20	21,30	21,49	21,70	21,89	22,11	22,27	22,57	22,68	22,59	22,61	22,66	22,61	22,65	22,62	22,72	22,85	22,98	23,02	23,09	23,22	23,31	23,33	23,50	23,59	23,54	23,48	23,17	22,79	22,64	22,70	22,74	22,84	22,87	22,92	22,92	22,95	22,90	23,02	23,11	23,16	23,15	23,08	23,08	22,89	22,62	22,85	23,36	23,69	23,80	23,89	24,00	24,01	24,05	24,10	24,11	24,19	24,26	24,30	24,36	24,42	24,47	24,49	24,55	24,65	24,63	24,62	24,71	24,83	24,85	24,82	24,82	24,92	24,95	25,03	25,06	25,02	25,04	25,09	25,14	25,14	25,15	25,11	25,15	25,23	25,20	25,28	25,31	25,22	25,28	25,30	25,31	25,32	25,39	25,42	25,28	25,37	25,41	25,37	25,32	25,33	25,34	25,41	25,38	25,37	25,43	25,50	25,43	25,44	25,45	25,46	25,40	25,42	25,49	25,37	25,38	25,40	25,44	25,49	25,42	25,48	25,48	25,42	25,31	25,30	25,32	25,35	25,37	25,43	25,43	25,42	25,42	25,39	25,47	25,53	25,50	25,42	25,35	25,39	25,46	25,46	25,46	25,46	25,46	25,47	25,48	25,47	25,49	25,40	25,41	25,39	25,47	25,51	25,49	25,45	25,41	25,44	25,41	25,39	25,49	25,45	25,43	25,45	25,51	25,47	25,42	25,44	25,46	25,42	25,48	25,49	25,54	25,52	25,48	25,45	25,40	25,38	25,42	25,41	25,41	25,37	25,34	25,43	25,43	25,43	25,43	25,50	25,42	25,37	25,38	25,33	25,34	25,26	25,26	25,33	25,31	25,28	25,27	25,31	25,26	25,20	25,17	25,18	25,13	25,08	25,03	25,07	25,06	24,90	24,91	24,88	24,88	24,82	24,87	24,83	24,82	24,83	24,78	24,66	24,66	24,68	24,54	24,48	24,42	24,38	24,34	24,25	24,22	24,16	24,01	23,90	23,81	23,82	23,68	23,46	23,21	22,84	22,84	22,99	23,05	23,04	23,02	23,03	22,99	23,01	22,87	22,84	22,81	22,72	22,77	22,73	22,65	22,64	22,55	22,58	22,48	22,47	22,37	22,29	22,22	22,14	22,05	21,99	21,91	21,74	21,68	21,68	21,54	21,45	21,49	21,40	21,33	21,32	21,24	21,12	21,12	21,16	21,15	21,05	20,88	20,77	20,62	20,59	20,52	20,48	20,51	20,45	20,48	20,55	20,46	20,39	20,41	20,43	20,44	20,41	20,43	20,46	20,43	20,43	20,48	20,40	20,36	20,45	20,36	20,37	20,38	20,41	20,41	20,40	20,35	20,41	20,38	20,34	20,32	20,30	20,34	20,37	20,32	20,36	20,38	20,32	20,38	20,32	20,38	20,37	20,36	20,28	20,26	20,32	20,33	20,33	20,39	20,39	20,35	20,30	20,29	20,32	20,45	20,42	20,41	20,33	20,28	20,38	20,53	20,59	20,61	20,53	20,50	20,41	20,34	20,37	20,33	20,36	20,28	20,31	20,33	20,28	20,23	20,29	20,29	20,22	20,28	20,33	20,27	20,33	20,33	20,32	20,27	20,25	20,23	20,27	20,30	20,25	20,36	20,29	20,19	20,24	20,30	20,26	20,27	20,29	20,17	20,13	20,32	20,38	20,31	20,19	20,23	20,26	20,25	20,26	20,33	20,24	20,27	20,39	20,34	20,26	20,17	20,26	20,31	20,31	20,34	20,31	20,28	20,28	20,31	20,33	20,25	20,25	20,27	20,25	20,28	20,36	20,31	20,27	20,27	20,31	20,32	20,30	20,21	20,21	20,29	20,33	20,34	20,29	20,27	20,28	20,21	20,18	20,29	20,34	20,32	20,28	20,34	20,24	20,14	20,27	20,28	20,29	20,15	20,13	20,17	20,31	20,30	20,33	20,34	20,29	20,23	20,24	20,24	20,22	20,29	20,22	20,19	20,31	20,31	20,32	20,32	20,24	20,15	20,18	20,25	
20,26	20,24	20,17	20,25	20,33	20,25	20,23	20,24	20,32	20,34	20,36	20,20	20,25	20,26	20,29	20,41	20,45	20,37	20,33	20,36	20,35	20,37	20,47	20,42	20,35	20,30	20,32	20,31	20,37	20,28	20,27	20,38	20,42	20,39	20,30	20,34	20,37	20,28	20,32	20,37	20,40	20,31	20,22	20,26	20,40	20,39	20,33	20,32	20,37	20,34	20,37	20,33	20,35	20,38	20,42	20,37	20,39	20,38	20,38	20,35	20,31	20,24	20,31	20,44	20,39	20,32	20,38	20,40	20,43	20,40	20,47	20,45	20,39	20,45	20,46	20,37	20,37	20,35	20,41	20,34	20,40	20,44	20,28	20,37	20,48	20,42	20,30	20,29	20,37	20,45	20,36	20,26	20,31	20,40	20,47	20,43	20,41	20,36	20,40	20,41	20,38	20,45	20,47	20,38	20,37	20,45	20,42	20,37	20,43	20,47	20,42	20,42	20,48	20,40	20,49	20,46	20,31	20,45	20,51	20,48	20,39	20,38	20,37	20,37	20,37	20,49	20,50	20,43	20,41	20,47	20,45	20,43	20,41	20,49	20,47	20,40	20,41	20,42	20,45	20,49	20,43	20,43	20,43	20,56	20,59	20,49	20,46	20,58	20,52	20,53	20,59	20,73	20,73	20,73	20,84	20,88	20,83	20,78	20,87	20,95	20,86	20,90	20,82	20,60	20,52	20,51	20,69	20,68	21,10	21,63	21,56	20,63	20,62	20,54	20,71	20,70	20,65	20,67	20,80	20,87	20,91	21,05	21,16	21,32	21,54	21,85	22,50	22,24	22,39	22,52	22,50	22,51	22,56	22,65	22,79	22,89	22,91	22,99	23,05	23,18	23,20	23,20	23,32	23,40	23,33	23,67	22,83	22,68	22,71	22,78	22,82	22,84	22,91	22,93	22,91	22,93	23,01	23,02	23,11	23,22	23,18	23,21	23,17	22,85	22,62	23,04	23,52	23,75	23,81	23,89	23,98	24,01	24,09	24,16	24,16	24,35	24,36	24,33	24,42	24,43	24,48	24,49	24,58	24,67	24,68	24,69	24,75	24,81	24,74	24,84	24,97	24,88	24,94	25,05	25,12	25,15	25,08	25,16	25,16	25,15	25,13	25,16	25,20	25,27	25,22	25,31	25,28	25,24	25,34	25,40	25,42	25,42	25,37	25,30	25,40	25,43	25,37	25,31	25,34	25,32	25,42	25,44	25,37	25,37	25,40	25,49	25,41	25,44	25,49	25,47	25,47	25,43	25,42	25,33	25,39	25,40	25,49	25,48	25,44	25,47	25,47	25,41	25,42	25,45	25,42	25,42	25,43	25,40	25,43	25,44	25,52	25,54	25,53	25,51	25,41	25,38	25,50	25,52	25,46	25,48	25,48	25,47	25,39	25,46	25,44	25,44	25,40	25,41	25,40	25,48	25,60	25,57	25,46	25,43	25,43	25,37	25,41	25,41	25,37	25,41	25,45	25,51	25,47	25,42	25,44	25,45	25,37	25,33	25,45	25,55	25,51	25,41	25,36	25,39	25,38	25,37	25,44	25,38	25,37	25,39	25,43	25,41	25,38	25,40	25,42	25,31	25,32	25,38	25,38	25,36	25,33	25,26	25,26	25,30	25,32	25,27	25,35	25,31	25,23	25,16	25,17	25,16	25,20	25,09	25,04	24,99	24,96	24,92	24,91	24,92	24,86	24,86	24,90	24,82	24,79	24,75	24,67	24,64	24,67	24,61	24,56	24,44	24,40	24,32	24,25	24,19	24,11	24,04	23,98	23,93	23,86	23,67	23,40	22,90	22,67	22,99	23,21	23,21	23,12	23,02	23,04	22,99	23,00	22,95	22,95	22,86	22,72	22,66	22,78	22,71	22,65	22,64	22,74	22,76	22,77	22,73	22,68	22,52	22,40	22,36	22,21	22,06	22,00	21,91	21,89	21,80	21,68	21,65	21,60	21,45	21,44	21,36	21,26	21,27	21,33	21,26	21,09	20,97	20,78	20,63	20,56	20,54	20,52	20,48	20,40	20,46	20,55	20,45	20,34	20,50	20,49	20,50	20,39	20,37	20,39	20,41	20,44	20,44	20,34	20,27	20,35	20,37	20,39	20,44	20,44	20,46	20,36	20,33	20,48	20,41	20,39	20,38	20,37	20,31	20,37	20,32	20,33	20,43	20,28	20,24	20,38	20,36	20,34	20,30	20,26	20,28	20,38	20,41	20,30	20,38	20,41	20,39	20,38	20,36	20,33	20,39	20,49	20,53	20,56	20,45	20,44	20,49	20,55	20,47	20,46	20,36	20,26	20,19	20,27	20,29	20,35	20,31	20,32	20,42	20,35	20,32	20,27	20,26	20,26	20,23	20,32	20,30	20,30	20,36	20,37	20,35	20,21	20,20	20,26	20,29	20,30	20,29	20,31	20,20	20,22	20,29	20,28	20,29	20,34	20,21	20,21	20,29	20,36	20,40	20,31	20,23	20,28	20,32	20,25	20,28	20,28	20,32	20,39	20,38	20,24	20,22	20,25	20,28	20,33	20,28	20,28	20,26	20,24	20,23	20,23	20,29	20,31	20,28	20,31	20,26	20,22	20,24	20,21	20,36	20,39	20,30	20,19	20,23	20,25	20,31	20,23	20,26	20,30	20,25	20,17	20,21	20,19	20,31	20,31	20,31	20,29	20,30	20,31	20,23	20,26	20,37	20,31	20,20	20,23	20,18	20,18	20,31	20,34	20,39	20,35	20,33	20,29	20,19	20,24	20,24	20,20	20,17	20,25	20,30	20,37	20,35	20,30	20,27	20,24	20,28	
20,21	20,25	20,23	20,25	20,20	20,16	20,22	20,24	20,32	20,23	20,27	20,32	20,20	20,22	20,36	20,43	20,36	20,29	20,32	20,35	20,24	20,30	20,38	20,41	20,40	20,31	20,33	20,49	20,38	20,29	20,26	20,28	20,28	20,36	20,33	20,37	20,33	20,33	20,32	20,34	20,34	20,20	20,20	20,28	20,39	20,46	20,35	20,29	20,37	20,46	20,33	20,31	20,36	20,36	20,37	20,38	20,34	20,30	20,38	20,40	20,32	20,34	20,37	20,39	20,37	20,39	20,34	20,46	20,47	20,43	20,43	20,40	20,41	20,45	20,43	20,36	20,32	20,32	20,36	20,36	20,37	20,44	20,31	20,37	20,46	20,41	20,34	20,30	20,36	20,47	20,44	20,38	20,29	20,34	20,37	20,40	20,43	20,38	20,39	20,44	20,40	20,34	20,44	20,43	20,35	20,42	20,44	20,36	20,42	20,50	20,45	20,43	20,37	20,34	20,40	20,41	20,40	20,41	20,52	20,48	20,42	20,38	20,34	20,38	20,42	20,51	20,41	20,38	20,42	20,47	20,45	20,40	20,37	20,51	20,52	20,45	20,50	20,42	20,37	20,48	20,49	20,54	20,56	20,59	20,64	20,59	20,58	20,62	20,65	20,59	20,74	20,83	20,92	20,92	21,02	21,12	20,99	20,79	20,71	20,78	20,76	20,66	20,61	20,54	20,52	20,54	20,64	20,69	20,78	21,08	21,30	20,57	20,63	20,62	20,60	20,61	20,56	20,60	20,71	20,74	20,77	20,84	20,82	20,89	20,98	21,17	21,43	21,77	22,07	22,27	22,32	22,34	22,39	22,45	22,58	22,75	22,82	22,87	22,81	22,86	22,93	23,00	23,05	23,10	23,10	22,97	22,82	22,73	22,74	22,78	22,81	22,80	22,79	22,86	22,96	22,91	23,02	23,07	23,08	23,17	23,27	23,26	23,26	23,10	22,70	22,71	23,25	23,59	23,72	23,86	23,90	24,00	24,11	24,18	24,21	24,35	24,37	24,36	24,36	24,41	24,46	24,47	24,57	24,58	24,68	24,75	24,70	24,79	24,83	24,89	24,95	24,89	24,93	24,96	25,08	25,10	25,06	25,08	25,10	25,16	25,16	25,20	25,21	25,20	25,26	25,32	25,31	25,34	25,31	25,32	25,38	25,42	25,35	25,31	25,40	25,45	25,45	25,36	25,36	25,39	25,41	25,42	25,47	25,39	25,43	25,48	25,44	25,46	25,51	25,49	25,53	25,50	25,41	25,36	25,40	25,39	25,49	25,46	25,39	25,43	25,44	25,45	25,44	25,50	25,50	25,44	25,43	25,43	25,45	25,49	25,54	25,56	25,47	25,45	25,37	25,39	25,51	25,52	25,49	25,46	25,46	25,48	25,48	25,43	25,50	25,49	25,42	25,46	25,43	25,47	25,51	25,53	25,44	25,42	25,44	25,39	25,43	25,44	25,37	25,35	25,38	25,51	25,46	25,37	25,38	25,35	25,35	25,34	25,37	25,49	25,46	25,44	25,45	25,41	25,40	25,40	25,42	25,38	25,37	25,45	25,42	25,38	25,36	25,31	25,29	25,32	25,29	25,34	25,32	25,33	25,33	25,19	25,22	25,25	25,29	25,28	25,32	25,30	25,19	25,12	25,07	25,12	25,16	25,07	24,97	24,91	24,93	24,97	24,92	24,86	24,82	24,81	24,81	24,78	24,70	24,71	24,64	24,60	24,59	24,51	24,54	24,54	24,41	24,30	24,29	24,21	24,11	24,05	23,92	23,87	23,76	23,55	23,16	22,76	22,45	23,25	23,35	23,23	23,21	23,10	23,14	23,12	23,01	22,95	22,92	22,80	22,77	22,77	22,84	22,81	22,73	22,72	22,90	23,09	23,12	23,08	23,11	22,98	22,77	22,67	22,49	22,36	22,25	22,20	22,11	21,96	21,84	21,80	21,77	21,66	21,61	21,53	21,51	21,48	21,42	21,34	21,17	21,06	20,81	20,59	20,56	20,57	20,51	20,51	20,42	20,41	20,47	20,48	20,40	20,48	20,57	20,51	20,43	20,34	20,30	20,37	20,44	20,44	20,34	20,27	20,32	20,31	20,35	20,39	20,44	20,40	20,32	20,26	20,42	20,43	20,37	20,32	20,42	20,32	20,33	20,34	20,38	20,33	20,31	20,26	20,44	20,45	20,35	20,33	20,31	20,31	20,38	20,42	20,34	20,33	20,34	20,34	20,44	20,41	20,36	20,53	20,63	20,81	20,90	20,85	20,76	20,59	20,46	20,41	20,34	20,25	20,15	20,12	20,13	20,15	20,28	20,30	20,35	20,36	20,36	20,33	20,27	20,27	20,30	20,23	20,28	20,37	20,32	20,34	20,32	20,33	20,31	20,20	20,26	20,28	20,31	20,29	20,26	20,26	20,16	20,13	20,31	20,30	20,35	20,33	20,33	20,38	20,38	20,42	20,34	20,28	20,29	20,40	20,30	20,24	20,29	20,24	20,32	20,32	20,24	20,20	20,27	20,26	20,25	20,28	20,35	20,22	20,18	20,30	20,36	20,23	20,28	20,35	20,36	20,28	20,26	20,25	20,24	20,38	20,43	20,34	20,18	20,21	20,24	20,32	20,20	20,15	20,33	20,29	20,21	20,14	20,18	20,27	20,27	20,22	20,23	20,27	20,27	20,23	20,28	20,38	20,39	20,27	20,21	20,22	20,21	20,32	20,34	20,37	20,44	20,29	20,26	20,29	20,24	20,26	20,18	20,17	20,30	20,30	20,32	20,28	20,24	20,29	20,26	20,32	
20,22	20,21	20,22	20,18	20,20	20,23	20,32	20,31	20,31	20,28	20,26	20,26	20,26	20,24	20,26	20,32	20,25	20,32	20,37	20,35	20,21	20,30	20,29	20,33	20,36	20,38	20,35	20,36	20,33	20,35	20,33	20,32	20,29	20,33	20,26	20,34	20,32	20,34	20,32	20,32	20,37	20,28	20,32	20,40	20,36	20,42	20,35	20,36	20,37	20,38	20,34	20,29	20,32	20,35	20,38	20,31	20,23	20,31	20,33	20,34	20,32	20,32	20,33	20,42	20,37	20,34	20,35	20,42	20,46	20,35	20,28	20,34	20,40	20,44	20,38	20,29	20,28	20,37	20,38	20,34	20,31	20,42	20,35	20,30	20,33	20,33	20,37	20,34	20,31	20,45	20,44	20,37	20,28	20,37	20,38	20,35	20,44	20,46	20,46	20,48	20,49	20,35	20,36	20,48	20,43	20,37	20,35	20,43	20,45	20,45	20,49	20,44	20,35	20,34	20,45	20,44	20,35	20,41	20,45	20,50	20,45	20,39	20,37	20,40	20,46	20,52	20,43	20,45	20,46	20,53	20,53	20,45	20,47	20,51	20,46	20,44	20,45	20,45	20,42	20,49	20,52	20,53	20,51	20,60	20,59	20,60	20,66	20,75	20,83	20,85	20,85	20,93	21,04	21,06	21,17	21,16	20,98	20,79	20,67	20,67	20,71	20,64	20,66	20,71	20,59	20,53	20,60	20,61	20,59	20,61	20,58	20,60	20,55	20,53	20,59	20,64	20,62	20,57	20,56	20,70	20,70	20,72	20,69	20,76	20,90	21,01	21,17	21,51	21,84	22,04	22,08	22,16	22,28	22,27	22,34	22,52	22,57	22,63	22,58	22,62	22,67	22,73	22,87	22,88	22,89	22,87	22,81	22,75	22,76	22,78	22,82	22,88	22,87	22,84	22,87	22,93	23,00	23,14	23,12	23,15	23,23	23,32	23,29	23,25	22,95	22,65	22,91	23,44	23,75	23,81	23,88	23,97	24,10	24,12	24,12	24,30	24,35	24,24	24,24	24,38	24,44	24,49	24,50	24,59	24,66	24,66	24,62	24,74	24,80	24,90	24,85	24,90	24,95	24,99	24,99	25,03	24,96	25,03	25,10	25,12	25,15	25,22	25,25	25,30	25,33	25,36	25,29	25,34	25,34	25,23	25,33	25,41	25,40	25,36	25,39	25,39	25,37	25,35	25,41	25,45	25,40	25,34	25,39	25,44	25,40	25,46	25,39	25,42	25,49	25,55	25,53	25,51	25,46	25,39	25,46	25,44	25,50	25,49	25,39	25,41	25,37	25,43	25,45	25,45	25,50	25,47	25,44	25,49	25,50	25,47	25,47	25,45	25,47	25,43	25,40	25,42	25,43	25,50	25,47	25,44	25,42	25,39	25,45	25,44	25,43	25,50	25,49	25,43	25,36	25,40	25,43	25,41	25,44	25,45	25,43	25,51	25,50	25,48	25,42	25,38	25,46	25,54	25,50	25,47	25,45	25,42	25,37	25,38	25,41	25,43	25,41	25,43	25,45	25,47	25,38	25,41	25,41	25,39	25,37	25,38	25,43	25,34	25,29	25,33	25,35	25,37	25,33	25,29	25,36	25,32	25,27	25,17	25,26	25,37	25,28	25,23	25,21	25,17	25,17	25,10	25,03	25,04	25,08	25,03	25,02	24,92	24,86	24,82	24,79	24,76	24,74	24,76	24,76	24,68	24,71	24,74	24,64	24,56	24,56	24,47	24,43	24,44	24,35	24,35	24,34	24,29	24,18	24,05	23,85	23,77	23,73	23,36	22,91	22,80	23,10	23,40	23,35	23,25	23,21	23,14	23,10	23,09	22,99	22,94	22,86	22,78	22,78	22,81	22,78	22,73	22,69	22,70	22,95	23,25	23,55	23,49	23,52	23,38	23,25	23,03	22,89	22,82	22,59	22,44	22,36	22,17	22,13	22,02	21,86	21,82	21,86	21,75	21,65	21,66	21,55	21,48	21,35	21,16	20,90	20,68	20,57	20,55	20,52	20,52	20,46	20,53	20,52	20,42	20,45	20,41	20,49	20,48	20,45	20,41	20,36	20,33	20,41	20,50	20,47	20,40	20,35	20,33	20,32	20,37	20,46	20,40	20,38	20,30	20,36	20,41	20,39	20,32	20,33	20,30	20,35	20,38	20,29	20,34	20,27	20,31	20,41	20,43	20,40	20,33	20,34	20,32	20,41	20,39	20,30	20,37	20,36	20,31	20,40	20,49	20,47	20,71	20,90	21,02	21,00	20,94	20,80	20,64	20,49	20,43	20,37	20,32	20,20	20,20	20,10	20,11	20,27	20,38	20,38	20,24	20,28	20,28	20,32	20,38	20,36	20,27	20,19	20,31	20,38	20,34	20,31	20,31	20,33	20,29	20,27	20,26	20,30	20,31	20,24	20,33	20,22	20,17	20,27	20,33	20,41	20,30	20,32	20,34	20,37	20,32	20,28	20,25	20,29	20,31	20,28	20,25	20,21	20,28	20,27	20,28	20,20	20,21	20,31	20,36	20,27	20,27	20,33	20,39	20,24	20,28	20,28	20,27	20,28	20,32	20,32	20,22	20,35	20,31	20,31	20,37	20,31	20,38	20,32	20,29	20,34	20,31	20,29	20,21	20,29	20,31	20,31	20,26	20,21	20,28	20,30	20,24	20,30	20,28	20,29	20,26	20,33	20,32	20,27	20,31	20,29	20,25	20,23	20,31	20,32	20,30	20,37	20,27	20,27	20,31	20,25	20,21	20,26	20,21	20,32	20,32	20,26	20,20	20,26	20,30	20,24	20,20
[truncated: 1,444,217 more chars]
