# Supplementary material for: A novel phased-array thermography concept for non-destructive testing
Source: Sci Rep. 2025 Nov 7;15:39144. doi: 10.1038/s41598-025-26380-8 (PMC12594793; doi:10.1038/s41598-025-26380-8)
Supplement: Supplementary file 2 — Supplementary Information 2. [file 41598_2025_26380_MOESM2_ESM.zip › Supplementary_Data/2-Experimental/1-Composite_Plate/PAT_DT_1s_TUp_40s/Impact 2_0033_33.asc]

[Settings]
Version=3
ImageWidth=640
ImageHeight=480
ShotRange=15.00;35.00
CalibRange=-40.00;120.00
TempUnit=�C

[MeasDefs]
ID=Avg	Min	Max	Span	SDev
R1=24.22	20,48	26,94	6,46	1,28

[Data]
20,37	20,26	20,19	20,31	20,31	20,31	20,30	20,22	20,20	20,32	20,37	20,29	20,30	20,43	20,38	20,37	20,35	20,37	20,35	20,30	20,31	20,28	20,30	20,33	20,37	20,34	20,27	20,31	20,33	20,36	20,38	20,33	20,43	20,36	20,18	20,36	20,40	20,38	20,33	20,35	20,36	20,41	20,43	20,28	20,30	20,36	20,43	20,43	20,40	20,34	20,35	20,35	20,39	20,35	20,40	20,35	20,37	20,49	20,37	20,40	20,40	20,35	20,35	20,35	20,37	20,41	20,33	20,26	20,36	20,37	20,37	20,42	20,44	20,38	20,33	20,39	20,40	20,43	20,35	20,34	20,32	20,33	20,31	20,31	20,39	20,34	20,23	20,31	20,41	20,40	20,39	20,38	20,38	20,38	20,31	20,42	20,48	20,38	20,32	20,30	20,35	20,29	20,28	20,38	20,44	20,45	20,34	20,36	20,38	20,30	20,36	20,29	20,27	20,38	20,35	20,35	20,32	20,33	20,38	20,40	20,32	20,26	20,39	20,41	20,32	20,35	20,38	20,39	20,39	20,39	20,44	20,38	20,39	20,36	20,33	20,37	20,32	20,36	20,45	20,46	20,40	20,41	20,43	20,37	20,40	20,39	20,32	20,29	20,29	20,27	20,33	20,45	20,43	20,41	20,43	20,39	20,39	20,37	20,37	20,34	20,37	20,36	20,37	20,41	20,39	20,42	20,40	20,29	20,37	20,42	20,38	20,32	20,32	20,33	20,42	20,46	20,42	20,38	20,43	20,43	20,41	20,32	20,35	20,37	20,41	20,38	20,33	20,34	20,43	20,45	20,42	20,44	20,39	20,39	20,41	20,46	20,35	20,41	20,49	20,41	20,39	20,44	20,33	20,41	20,41	20,36	20,47	20,43	20,43	20,54	20,48	20,42	20,41	20,40	20,38	20,35	20,39	20,45	20,47	20,43	20,39	20,38	20,38	20,41	20,37	20,40	20,48	20,42	20,38	20,38	20,42	20,47	20,42	20,39	20,44	20,43	20,47	20,50	20,48	20,49	20,46	20,44	20,39	20,46	20,48	20,40	20,39	20,47	20,57	20,48	20,41	20,39	20,37	20,47	20,42	20,33	20,39	20,47	20,45	20,40	20,36	20,44	20,49	20,48	20,43	20,43	20,44	20,42	20,38	20,36	20,43	20,41	20,37	20,37	20,42	20,37	20,37	20,42	20,39	20,43	20,33	20,34	20,38	20,41	20,45	20,44	20,39	20,30	20,33	20,40	20,36	20,35	20,41	20,43	20,45	20,41	20,43	20,53	20,44	20,45	20,46	20,41	20,41	20,40	20,48	20,43	20,40	20,37	20,36	20,46	20,35	20,38	20,38	20,46	20,42	20,36	20,34	20,39	20,40	20,39	20,40	20,40	20,46	20,44	20,36	20,39	20,39	20,31	20,45	20,42	20,45	20,39	20,24	20,34	20,48	20,41	20,43	20,38	20,39	20,33	20,35	20,42	20,39	20,33	20,37	20,30	20,33	20,42	20,42	20,44	20,46	20,45	20,48	20,46	20,43	20,44	20,40	20,45	20,46	20,43	20,45	20,47	20,36	20,35	20,45	20,48	20,40	20,35	20,42	20,48	20,42	20,41	20,43	20,40	20,37	20,34	20,49	20,47	20,45	20,46	20,44	20,40	20,39	20,40	20,46	20,50	20,33	20,39	20,42	20,47	20,48	20,43	20,40	20,42	20,45	20,43	20,41	20,48	20,43	20,44	20,47	20,41	20,42	20,46	20,43	20,41	20,41	20,38	20,38	20,35	20,39	20,47	20,44	20,43	20,41	20,40	20,47	20,51	20,41	20,41	20,47	20,40	20,41	20,38	20,40	20,50	20,49	20,47	20,44	20,42	20,40	20,37	20,39	20,37	20,37	20,41	20,40	20,34	20,44	20,49	20,43	20,40	20,41	20,38	20,35	20,36	20,40	20,44	20,50	20,34	20,35	20,29	20,34	20,39	20,41	20,42	20,38	20,32	20,40	20,37	20,26	20,34	20,40	20,45	20,43	20,39	20,38	20,40	20,38	20,44	20,39	20,37	20,43	20,44	20,42	20,33	20,33	20,42	20,32	20,32	20,34	20,42	20,37	20,34	20,43	20,28	20,35	20,33	20,30	20,37	20,35	20,35	20,32	20,34	20,32	20,31	20,42	20,45	20,36	20,46	20,47	20,34	20,40	20,43	20,41	20,35	20,45	20,44	20,42	20,48	20,37	20,37	20,46	20,36	20,29	20,37	20,36	20,37	20,42	20,39	20,43	20,44	20,47	20,41	20,39	20,42	20,43	20,35	20,37	20,42	20,44	20,37	20,35	20,40	20,32	20,36	20,34	20,34	20,37	20,35	20,43	20,38	20,36	20,36	20,31	20,27	20,31	20,33	20,36	20,38	20,36	20,35	20,41	20,34	20,35	20,38	20,40	20,34	20,36	20,30	20,36	20,36	20,37	20,40	20,28	20,27	20,35	20,46	20,37	20,36	20,33	20,28	20,34	20,36	20,28	20,28	20,29	20,28	20,28	20,28	20,23	20,31	20,33	20,37	20,36	20,35	20,33	20,24	20,28	20,28	20,35	20,31	20,27	20,32	20,36	20,35	20,37	20,34	20,34	20,28	20,27	20,22	20,22	20,19	20,20	20,23	20,34	20,41	20,40	20,33	20,28	20,16	20,21	20,24	20,32	20,40	20,35	20,30	20,28	20,28	20,32	20,24	20,27	20,30	20,22	20,25	20,26	20,22	20,23	20,23	20,43	20,28	20,28	20,20	20,16	20,05	20,01	20,20	20,13	20,16	
20,29	20,24	20,16	20,34	20,36	20,34	20,40	20,31	20,26	20,35	20,34	20,23	20,24	20,44	20,40	20,34	20,31	20,29	20,41	20,32	20,20	20,24	20,33	20,28	20,36	20,43	20,37	20,38	20,40	20,41	20,34	20,39	20,42	20,38	20,26	20,33	20,40	20,41	20,41	20,30	20,29	20,36	20,35	20,29	20,26	20,28	20,47	20,45	20,48	20,48	20,43	20,33	20,36	20,37	20,49	20,46	20,49	20,40	20,43	20,50	20,47	20,33	20,32	20,31	20,37	20,44	20,40	20,30	20,36	20,39	20,38	20,40	20,43	20,40	20,39	20,44	20,49	20,47	20,41	20,42	20,38	20,35	20,33	20,32	20,33	20,35	20,29	20,35	20,36	20,32	20,44	20,36	20,45	20,41	20,32	20,43	20,49	20,45	20,47	20,41	20,34	20,31	20,30	20,27	20,31	20,37	20,42	20,39	20,40	20,40	20,35	20,35	20,28	20,39	20,54	20,46	20,40	20,43	20,44	20,40	20,40	20,36	20,42	20,38	20,27	20,36	20,40	20,41	20,34	20,41	20,47	20,44	20,36	20,37	20,49	20,31	20,34	20,34	20,38	20,47	20,36	20,38	20,41	20,42	20,45	20,46	20,37	20,27	20,25	20,40	20,43	20,47	20,34	20,41	20,51	20,47	20,34	20,34	20,41	20,36	20,36	20,32	20,30	20,44	20,43	20,51	20,53	20,42	20,39	20,42	20,37	20,39	20,43	20,41	20,38	20,41	20,40	20,39	20,38	20,44	20,40	20,34	20,33	20,35	20,34	20,40	20,38	20,43	20,46	20,44	20,41	20,49	20,36	20,34	20,40	20,44	20,43	20,41	20,51	20,41	20,40	20,51	20,49	20,44	20,43	20,36	20,39	20,39	20,49	20,59	20,47	20,42	20,48	20,40	20,37	20,43	20,37	20,40	20,48	20,42	20,30	20,43	20,42	20,43	20,41	20,42	20,48	20,41	20,43	20,39	20,35	20,42	20,42	20,38	20,38	20,46	20,45	20,49	20,51	20,52	20,50	20,41	20,44	20,42	20,49	20,37	20,41	20,50	20,61	20,57	20,44	20,43	20,43	20,46	20,42	20,35	20,40	20,49	20,54	20,41	20,36	20,46	20,49	20,49	20,50	20,47	20,43	20,34	20,48	20,49	20,40	20,38	20,39	20,41	20,45	20,35	20,40	20,44	20,49	20,43	20,37	20,40	20,38	20,46	20,49	20,37	20,46	20,39	20,34	20,39	20,36	20,37	20,42	20,40	20,39	20,44	20,44	20,46	20,45	20,45	20,40	20,37	20,36	20,41	20,32	20,40	20,39	20,45	20,40	20,38	20,40	20,43	20,47	20,48	20,34	20,37	20,40	20,39	20,52	20,44	20,42	20,45	20,43	20,41	20,34	20,38	20,41	20,32	20,47	20,45	20,44	20,45	20,31	20,41	20,45	20,38	20,48	20,46	20,45	20,42	20,48	20,49	20,43	20,36	20,40	20,45	20,36	20,41	20,39	20,42	20,43	20,33	20,36	20,49	20,46	20,39	20,41	20,53	20,47	20,46	20,51	20,43	20,39	20,31	20,41	20,47	20,47	20,47	20,37	20,42	20,46	20,44	20,46	20,46	20,41	20,37	20,48	20,42	20,44	20,47	20,48	20,48	20,42	20,38	20,42	20,43	20,35	20,38	20,33	20,38	20,44	20,44	20,44	20,35	20,34	20,35	20,41	20,50	20,45	20,39	20,48	20,41	20,37	20,44	20,41	20,44	20,48	20,38	20,40	20,38	20,40	20,46	20,48	20,42	20,42	20,36	20,39	20,38	20,36	20,34	20,46	20,42	20,42	20,37	20,39	20,49	20,54	20,48	20,47	20,46	20,44	20,40	20,47	20,38	20,45	20,41	20,43	20,37	20,35	20,55	20,48	20,41	20,40	20,35	20,32	20,33	20,36	20,44	20,48	20,44	20,36	20,36	20,38	20,43	20,36	20,35	20,39	20,44	20,40	20,39	20,37	20,37	20,45	20,49	20,43	20,40	20,36	20,44	20,40	20,35	20,32	20,26	20,31	20,31	20,39	20,29	20,28	20,39	20,34	20,27	20,33	20,42	20,35	20,34	20,36	20,35	20,34	20,34	20,25	20,34	20,36	20,31	20,40	20,44	20,29	20,25	20,36	20,52	20,40	20,39	20,52	20,37	20,35	20,40	20,40	20,31	20,34	20,41	20,39	20,44	20,39	20,37	20,46	20,39	20,25	20,34	20,39	20,46	20,51	20,47	20,39	20,45	20,50	20,36	20,37	20,34	20,36	20,38	20,39	20,35	20,37	20,40	20,37	20,39	20,36	20,39	20,37	20,33	20,37	20,35	20,35	20,39	20,39	20,38	20,35	20,33	20,36	20,37	20,37	20,34	20,38	20,33	20,37	20,41	20,38	20,28	20,41	20,30	20,39	20,33	20,26	20,37	20,38	20,36	20,24	20,25	20,38	20,49	20,35	20,30	20,29	20,36	20,33	20,33	20,32	20,34	20,33	20,30	20,29	20,30	20,31	20,30	20,31	20,33	20,39	20,37	20,34	20,28	20,32	20,31	20,40	20,43	20,31	20,38	20,30	20,26	20,31	20,28	20,29	20,21	20,25	20,35	20,38	20,29	20,23	20,28	20,36	20,36	20,39	20,28	20,29	20,13	20,13	20,25	20,33	20,31	20,23	20,21	20,37	20,24	20,28	20,27	20,24	20,32	20,20	20,15	20,19	20,26	20,27	20,24	20,32	20,30	20,25	20,32	20,23	20,16	20,13	20,18	20,15	20,20	
20,27	20,20	20,20	20,28	20,38	20,37	20,46	20,38	20,28	20,35	20,31	20,22	20,29	20,40	20,42	20,32	20,29	20,35	20,41	20,35	20,15	20,19	20,38	20,42	20,44	20,38	20,37	20,30	20,34	20,38	20,28	20,29	20,36	20,36	20,33	20,28	20,25	20,31	20,35	20,30	20,30	20,26	20,31	20,28	20,30	20,35	20,39	20,36	20,39	20,38	20,32	20,30	20,33	20,36	20,44	20,40	20,40	20,36	20,34	20,45	20,42	20,36	20,29	20,38	20,37	20,33	20,38	20,38	20,46	20,38	20,32	20,35	20,34	20,40	20,33	20,33	20,43	20,46	20,34	20,32	20,28	20,27	20,22	20,24	20,30	20,34	20,38	20,29	20,38	20,45	20,44	20,40	20,40	20,39	20,38	20,39	20,43	20,45	20,49	20,44	20,33	20,30	20,40	20,34	20,30	20,43	20,41	20,39	20,46	20,41	20,28	20,38	20,45	20,40	20,49	20,48	20,38	20,40	20,48	20,36	20,34	20,42	20,43	20,41	20,42	20,38	20,38	20,41	20,42	20,38	20,48	20,45	20,37	20,27	20,39	20,33	20,27	20,35	20,38	20,47	20,33	20,36	20,44	20,38	20,37	20,48	20,37	20,37	20,34	20,50	20,51	20,43	20,45	20,45	20,51	20,51	20,40	20,36	20,31	20,38	20,37	20,39	20,31	20,42	20,37	20,36	20,47	20,41	20,44	20,45	20,37	20,38	20,46	20,40	20,32	20,43	20,44	20,43	20,35	20,36	20,43	20,41	20,36	20,42	20,38	20,43	20,47	20,46	20,46	20,43	20,36	20,46	20,39	20,37	20,38	20,49	20,41	20,35	20,43	20,43	20,34	20,46	20,50	20,48	20,42	20,34	20,34	20,38	20,37	20,47	20,48	20,36	20,39	20,43	20,32	20,40	20,49	20,43	20,45	20,41	20,35	20,43	20,46	20,44	20,45	20,45	20,37	20,38	20,43	20,43	20,40	20,47	20,51	20,43	20,34	20,39	20,48	20,40	20,45	20,46	20,51	20,42	20,43	20,52	20,50	20,35	20,30	20,50	20,53	20,51	20,40	20,42	20,40	20,48	20,36	20,35	20,37	20,47	20,48	20,44	20,42	20,46	20,49	20,50	20,47	20,45	20,46	20,41	20,48	20,48	20,49	20,50	20,42	20,39	20,48	20,44	20,50	20,47	20,44	20,41	20,39	20,42	20,45	20,41	20,47	20,43	20,52	20,43	20,44	20,52	20,49	20,42	20,47	20,43	20,38	20,42	20,48	20,46	20,40	20,41	20,43	20,37	20,41	20,43	20,36	20,31	20,37	20,47	20,51	20,43	20,34	20,46	20,41	20,44	20,42	20,36	20,46	20,48	20,45	20,42	20,41	20,50	20,45	20,38	20,36	20,37	20,38	20,38	20,44	20,44	20,39	20,40	20,38	20,40	20,44	20,36	20,43	20,52	20,47	20,45	20,49	20,49	20,45	20,39	20,38	20,39	20,40	20,36	20,39	20,45	20,43	20,38	20,35	20,44	20,49	20,38	20,41	20,49	20,48	20,42	20,46	20,46	20,37	20,34	20,44	20,45	20,39	20,48	20,48	20,46	20,48	20,49	20,45	20,37	20,39	20,33	20,40	20,42	20,40	20,48	20,46	20,42	20,40	20,39	20,42	20,43	20,41	20,44	20,40	20,44	20,47	20,46	20,42	20,37	20,36	20,40	20,44	20,47	20,49	20,37	20,43	20,35	20,37	20,46	20,47	20,48	20,41	20,39	20,36	20,43	20,49	20,43	20,45	20,44	20,43	20,43	20,34	20,35	20,33	20,36	20,43	20,33	20,41	20,32	20,41	20,45	20,44	20,40	20,38	20,39	20,37	20,39	20,54	20,50	20,42	20,41	20,40	20,39	20,42	20,52	20,54	20,44	20,37	20,34	20,32	20,23	20,32	20,43	20,47	20,44	20,37	20,35	20,42	20,47	20,45	20,45	20,39	20,43	20,43	20,42	20,41	20,43	20,48	20,48	20,45	20,38	20,42	20,48	20,46	20,40	20,31	20,31	20,41	20,28	20,37	20,34	20,38	20,41	20,42	20,37	20,35	20,40	20,43	20,35	20,36	20,37	20,37	20,33	20,38	20,31	20,30	20,30	20,38	20,40	20,31	20,29	20,35	20,46	20,35	20,36	20,45	20,39	20,39	20,41	20,40	20,37	20,37	20,37	20,34	20,42	20,42	20,43	20,42	20,38	20,32	20,29	20,40	20,46	20,38	20,54	20,44	20,44	20,47	20,42	20,34	20,34	20,29	20,43	20,38	20,36	20,30	20,41	20,41	20,39	20,47	20,37	20,35	20,39	20,37	20,31	20,29	20,34	20,35	20,39	20,35	20,36	20,32	20,37	20,38	20,38	20,34	20,29	20,29	20,38	20,36	20,36	20,34	20,35	20,30	20,33	20,21	20,36	20,41	20,36	20,33	20,35	20,37	20,37	20,31	20,31	20,32	20,32	20,37	20,40	20,30	20,29	20,33	20,34	20,35	20,36	20,36	20,26	20,27	20,29	20,34	20,34	20,31	20,42	20,42	20,35	20,32	20,36	20,32	20,36	20,26	20,14	20,31	20,28	20,33	20,27	20,31	20,39	20,46	20,38	20,26	20,24	20,35	20,29	20,33	20,33	20,24	20,26	20,29	20,30	20,25	20,24	20,18	20,25	20,31	20,28	20,31	20,31	20,21	20,25	20,26	20,22	20,11	20,18	20,30	20,30	20,27	20,15	20,22	20,35	20,35	20,30	20,24	20,22	20,26	20,25	
20,27	20,25	20,25	20,25	20,25	20,34	20,34	20,34	20,23	20,35	20,28	20,26	20,29	20,31	20,37	20,39	20,25	20,33	20,42	20,29	20,13	20,15	20,32	20,34	20,43	20,37	20,24	20,26	20,30	20,32	20,37	20,29	20,37	20,33	20,29	20,14	20,18	20,29	20,34	20,40	20,40	20,34	20,37	20,30	20,30	20,36	20,36	20,38	20,32	20,34	20,29	20,35	20,37	20,34	20,38	20,34	20,33	20,33	20,33	20,32	20,31	20,42	20,41	20,43	20,39	20,37	20,33	20,33	20,39	20,34	20,29	20,38	20,39	20,38	20,38	20,32	20,35	20,40	20,33	20,30	20,33	20,20	20,23	20,27	20,38	20,44	20,36	20,33	20,28	20,42	20,43	20,36	20,41	20,36	20,33	20,36	20,35	20,34	20,33	20,37	20,41	20,33	20,36	20,38	20,33	20,44	20,38	20,44	20,43	20,34	20,33	20,31	20,43	20,44	20,46	20,44	20,35	20,30	20,37	20,37	20,32	20,37	20,43	20,41	20,39	20,37	20,32	20,32	20,31	20,40	20,42	20,38	20,34	20,36	20,37	20,36	20,23	20,40	20,48	20,43	20,31	20,32	20,34	20,35	20,40	20,49	20,42	20,42	20,37	20,34	20,36	20,37	20,47	20,43	20,46	20,44	20,37	20,44	20,36	20,38	20,42	20,43	20,47	20,42	20,34	20,33	20,38	20,39	20,41	20,41	20,40	20,35	20,39	20,40	20,38	20,38	20,39	20,36	20,41	20,28	20,32	20,35	20,36	20,43	20,46	20,35	20,40	20,44	20,40	20,48	20,40	20,44	20,43	20,37	20,49	20,48	20,48	20,39	20,40	20,40	20,37	20,44	20,46	20,45	20,37	20,37	20,41	20,37	20,36	20,45	20,48	20,35	20,36	20,40	20,38	20,37	20,50	20,41	20,46	20,37	20,39	20,39	20,44	20,39	20,39	20,38	20,38	20,40	20,40	20,47	20,53	20,55	20,49	20,43	20,38	20,39	20,44	20,38	20,41	20,39	20,42	20,47	20,39	20,50	20,47	20,40	20,32	20,46	20,48	20,41	20,42	20,41	20,48	20,46	20,38	20,32	20,39	20,49	20,48	20,41	20,37	20,45	20,54	20,51	20,43	20,42	20,39	20,38	20,45	20,47	20,47	20,49	20,46	20,37	20,42	20,49	20,50	20,41	20,41	20,39	20,39	20,46	20,41	20,42	20,40	20,46	20,46	20,38	20,41	20,44	20,45	20,42	20,37	20,39	20,35	20,37	20,51	20,48	20,42	20,43	20,46	20,40	20,39	20,42	20,42	20,36	20,38	20,41	20,47	20,46	20,41	20,42	20,40	20,39	20,51	20,43	20,41	20,46	20,41	20,37	20,41	20,45	20,38	20,42	20,35	20,35	20,34	20,42	20,46	20,34	20,31	20,34	20,42	20,41	20,45	20,41	20,34	20,50	20,51	20,39	20,47	20,44	20,40	20,35	20,37	20,43	20,41	20,41	20,41	20,41	20,37	20,40	20,45	20,43	20,39	20,33	20,35	20,42	20,49	20,43	20,42	20,45	20,40	20,38	20,40	20,43	20,38	20,49	20,49	20,50	20,50	20,45	20,48	20,36	20,36	20,35	20,37	20,41	20,43	20,33	20,42	20,40	20,40	20,43	20,40	20,38	20,37	20,42	20,39	20,41	20,45	20,48	20,47	20,41	20,40	20,43	20,43	20,46	20,45	20,43	20,40	20,36	20,45	20,51	20,48	20,43	20,35	20,36	20,39	20,39	20,43	20,40	20,37	20,39	20,38	20,43	20,40	20,43	20,35	20,32	20,44	20,41	20,44	20,41	20,43	20,41	20,42	20,39	20,38	20,38	20,44	20,47	20,46	20,47	20,39	20,34	20,32	20,33	20,42	20,42	20,49	20,47	20,35	20,33	20,33	20,26	20,37	20,50	20,43	20,34	20,43	20,32	20,36	20,40	20,47	20,48	20,42	20,44	20,42	20,36	20,43	20,41	20,44	20,46	20,45	20,42	20,43	20,45	20,44	20,43	20,40	20,38	20,40	20,43	20,38	20,39	20,39	20,44	20,29	20,30	20,32	20,33	20,39	20,35	20,38	20,43	20,42	20,32	20,45	20,43	20,29	20,30	20,44	20,36	20,33	20,34	20,34	20,33	20,32	20,35	20,32	20,34	20,34	20,47	20,40	20,37	20,41	20,39	20,37	20,43	20,35	20,39	20,49	20,34	20,36	20,38	20,30	20,43	20,32	20,34	20,43	20,35	20,38	20,37	20,34	20,37	20,32	20,40	20,39	20,29	20,33	20,29	20,33	20,35	20,47	20,46	20,40	20,37	20,34	20,27	20,28	20,34	20,27	20,40	20,44	20,29	20,31	20,36	20,41	20,42	20,36	20,30	20,30	20,38	20,34	20,38	20,49	20,41	20,33	20,30	20,27	20,33	20,41	20,40	20,27	20,32	20,40	20,40	20,32	20,36	20,29	20,22	20,27	20,41	20,36	20,22	20,22	20,26	20,32	20,29	20,26	20,29	20,36	20,30	20,28	20,30	20,33	20,36	20,32	20,35	20,33	20,28	20,37	20,41	20,33	20,25	20,34	20,38	20,42	20,36	20,29	20,37	20,43	20,27	20,21	20,24	20,23	20,26	20,32	20,24	20,23	20,18	20,27	20,36	20,41	20,32	20,29	20,31	20,31	20,38	20,32	20,38	20,31	20,24	20,19	20,27	20,23	20,17	20,24	20,20	20,16	20,15	20,13	20,22	20,26	20,24	20,13	20,17	20,26	20,33	
20,29	20,29	20,26	20,30	20,32	20,23	20,22	20,19	20,23	20,29	20,27	20,20	20,32	20,38	20,32	20,32	20,23	20,23	20,34	20,33	20,13	20,12	20,18	20,19	20,20	20,30	20,20	20,24	20,36	20,36	20,47	20,48	20,36	20,24	20,19	20,21	20,19	20,35	20,38	20,35	20,39	20,36	20,42	20,34	20,23	20,35	20,38	20,45	20,42	20,32	20,38	20,38	20,33	20,32	20,22	20,24	20,28	20,26	20,30	20,42	20,31	20,30	20,39	20,43	20,38	20,29	20,27	20,24	20,32	20,37	20,42	20,33	20,29	20,46	20,44	20,37	20,27	20,38	20,38	20,33	20,36	20,31	20,29	20,32	20,36	20,36	20,28	20,43	20,40	20,28	20,31	20,32	20,32	20,32	20,28	20,39	20,38	20,33	20,28	20,28	20,41	20,34	20,26	20,29	20,34	20,40	20,31	20,42	20,48	20,34	20,32	20,36	20,32	20,40	20,47	20,43	20,41	20,32	20,28	20,41	20,38	20,42	20,39	20,42	20,41	20,36	20,34	20,37	20,29	20,30	20,33	20,29	20,30	20,37	20,38	20,30	20,26	20,35	20,43	20,42	20,34	20,30	20,29	20,31	20,44	20,47	20,43	20,40	20,35	20,34	20,35	20,35	20,33	20,41	20,38	20,38	20,30	20,38	20,42	20,28	20,33	20,41	20,44	20,49	20,33	20,31	20,43	20,45	20,38	20,23	20,30	20,33	20,36	20,40	20,39	20,38	20,35	20,33	20,40	20,27	20,28	20,34	20,40	20,43	20,42	20,39	20,37	20,40	20,29	20,40	20,42	20,40	20,46	20,37	20,41	20,44	20,45	20,48	20,45	20,42	20,39	20,52	20,49	20,33	20,32	20,35	20,44	20,45	20,38	20,44	20,51	20,46	20,39	20,41	20,42	20,41	20,44	20,38	20,42	20,41	20,35	20,43	20,39	20,40	20,41	20,32	20,38	20,41	20,42	20,46	20,54	20,49	20,42	20,42	20,41	20,46	20,50	20,45	20,45	20,44	20,35	20,40	20,42	20,48	20,50	20,44	20,33	20,42	20,42	20,39	20,46	20,41	20,37	20,44	20,44	20,34	20,30	20,42	20,40	20,40	20,39	20,39	20,48	20,55	20,44	20,43	20,37	20,36	20,41	20,46	20,45	20,46	20,41	20,28	20,38	20,33	20,42	20,36	20,39	20,43	20,48	20,46	20,47	20,44	20,45	20,41	20,46	20,43	20,43	20,45	20,39	20,39	20,45	20,41	20,41	20,34	20,47	20,50	20,45	20,48	20,41	20,36	20,40	20,41	20,36	20,36	20,41	20,44	20,51	20,43	20,45	20,44	20,44	20,44	20,35	20,37	20,38	20,46	20,41	20,38	20,36	20,48	20,43	20,38	20,37	20,32	20,40	20,40	20,34	20,29	20,39	20,43	20,51	20,47	20,47	20,45	20,42	20,42	20,49	20,43	20,43	20,53	20,45	20,35	20,43	20,46	20,48	20,45	20,41	20,38	20,45	20,42	20,46	20,45	20,42	20,36	20,37	20,40	20,48	20,45	20,41	20,45	20,44	20,30	20,36	20,45	20,42	20,49	20,46	20,43	20,44	20,49	20,51	20,43	20,40	20,40	20,44	20,42	20,43	20,30	20,39	20,37	20,38	20,40	20,49	20,43	20,32	20,40	20,40	20,45	20,37	20,37	20,50	20,42	20,42	20,48	20,36	20,41	20,50	20,45	20,34	20,38	20,40	20,47	20,48	20,50	20,41	20,39	20,38	20,34	20,40	20,45	20,44	20,44	20,38	20,39	20,44	20,47	20,46	20,36	20,49	20,47	20,42	20,50	20,47	20,41	20,39	20,35	20,38	20,36	20,37	20,43	20,44	20,38	20,41	20,37	20,36	20,35	20,36	20,44	20,49	20,50	20,37	20,35	20,31	20,28	20,47	20,53	20,40	20,37	20,43	20,32	20,32	20,32	20,28	20,38	20,39	20,41	20,44	20,41	20,41	20,49	20,42	20,41	20,35	20,37	20,42	20,41	20,39	20,40	20,35	20,31	20,35	20,41	20,40	20,37	20,41	20,48	20,38	20,31	20,35	20,40	20,40	20,31	20,36	20,48	20,39	20,32	20,37	20,45	20,41	20,34	20,39	20,42	20,35	20,25	20,38	20,37	20,37	20,43	20,45	20,31	20,28	20,41	20,47	20,41	20,28	20,36	20,38	20,42	20,37	20,35	20,40	20,34	20,30	20,39	20,34	20,36	20,40	20,36	20,35	20,34	20,36	20,37	20,29	20,36	20,45	20,44	20,49	20,37	20,39	20,33	20,31	20,34	20,37	20,45	20,41	20,33	20,36	20,39	20,40	20,38	20,36	20,38	20,47	20,31	20,24	20,34	20,34	20,35	20,40	20,35	20,41	20,41	20,35	20,28	20,35	20,39	20,38	20,27	20,27	20,39	20,44	20,40	20,34	20,30	20,44	20,41	20,33	20,28	20,27	20,25	20,35	20,32	20,35	20,35	20,35	20,35	20,32	20,24	20,21	20,31	20,37	20,31	20,31	20,25	20,25	20,25	20,23	20,18	20,30	20,22	20,28	20,43	20,41	20,33	20,34	20,32	20,35	20,36	20,36	20,27	20,28	20,26	20,23	20,26	20,22	20,25	20,34	20,26	20,24	20,24	20,23	20,35	20,52	20,40	20,25	20,21	20,22	20,31	20,40	20,25	20,26	20,21	20,27	20,25	20,28	20,24	20,27	20,21	20,16	20,23	20,21	20,24	20,20	20,22	20,20	20,26	20,28	20,32	
20,23	20,34	20,25	20,20	20,27	20,15	20,30	20,20	20,18	20,22	20,30	20,30	20,32	20,35	20,32	20,33	20,17	20,22	20,28	20,32	20,25	20,19	20,22	20,21	20,24	20,36	20,34	20,26	20,45	20,47	20,36	20,39	20,38	20,25	20,28	20,32	20,34	20,36	20,37	20,32	20,33	20,34	20,30	20,32	20,27	20,33	20,37	20,35	20,40	20,37	20,32	20,37	20,29	20,38	20,34	20,31	20,33	20,33	20,35	20,40	20,34	20,26	20,32	20,28	20,26	20,25	20,21	20,28	20,33	20,37	20,42	20,46	20,40	20,39	20,35	20,36	20,30	20,35	20,41	20,38	20,31	20,28	20,28	20,32	20,30	20,30	20,27	20,29	20,30	20,30	20,29	20,22	20,35	20,36	20,40	20,41	20,35	20,35	20,34	20,36	20,26	20,37	20,35	20,31	20,32	20,35	20,30	20,37	20,41	20,41	20,39	20,30	20,35	20,43	20,43	20,50	20,43	20,37	20,42	20,32	20,42	20,43	20,45	20,49	20,47	20,45	20,45	20,46	20,34	20,37	20,30	20,40	20,34	20,33	20,39	20,25	20,22	20,27	20,30	20,30	20,27	20,42	20,32	20,24	20,39	20,39	20,33	20,36	20,32	20,45	20,39	20,36	20,36	20,39	20,50	20,48	20,39	20,43	20,43	20,36	20,37	20,38	20,37	20,37	20,33	20,34	20,38	20,42	20,43	20,38	20,26	20,35	20,27	20,38	20,43	20,42	20,40	20,42	20,40	20,41	20,37	20,44	20,41	20,42	20,38	20,31	20,30	20,40	20,34	20,38	20,35	20,37	20,38	20,34	20,38	20,40	20,45	20,43	20,45	20,38	20,35	20,47	20,47	20,36	20,32	20,31	20,38	20,46	20,43	20,49	20,50	20,44	20,37	20,37	20,49	20,41	20,46	20,41	20,41	20,45	20,34	20,36	20,39	20,48	20,52	20,40	20,44	20,45	20,45	20,49	20,50	20,43	20,39	20,41	20,40	20,45	20,54	20,47	20,43	20,42	20,43	20,41	20,47	20,55	20,48	20,41	20,42	20,44	20,50	20,49	20,52	20,40	20,37	20,40	20,41	20,43	20,36	20,46	20,48	20,46	20,45	20,42	20,42	20,43	20,47	20,47	20,40	20,43	20,47	20,46	20,37	20,33	20,37	20,41	20,43	20,41	20,35	20,41	20,46	20,45	20,49	20,40	20,39	20,36	20,46	20,45	20,37	20,40	20,45	20,50	20,46	20,43	20,47	20,37	20,37	20,39	20,40	20,42	20,49	20,40	20,34	20,36	20,44	20,47	20,35	20,36	20,38	20,40	20,50	20,47	20,44	20,44	20,44	20,48	20,44	20,37	20,38	20,45	20,42	20,42	20,41	20,45	20,38	20,33	20,43	20,46	20,39	20,43	20,37	20,32	20,41	20,51	20,44	20,40	20,45	20,48	20,48	20,40	20,43	20,43	20,40	20,45	20,42	20,44	20,48	20,42	20,39	20,45	20,39	20,44	20,45	20,43	20,41	20,42	20,41	20,38	20,39	20,51	20,49	20,42	20,34	20,34	20,39	20,37	20,38	20,39	20,44	20,54	20,44	20,43	20,48	20,47	20,46	20,41	20,44	20,43	20,52	20,47	20,43	20,42	20,41	20,36	20,40	20,36	20,40	20,45	20,41	20,36	20,36	20,45	20,46	20,41	20,42	20,40	20,35	20,38	20,34	20,39	20,45	20,45	20,46	20,37	20,39	20,45	20,44	20,48	20,42	20,35	20,36	20,35	20,43	20,48	20,52	20,50	20,39	20,41	20,45	20,48	20,44	20,43	20,45	20,36	20,40	20,40	20,39	20,36	20,37	20,44	20,36	20,36	20,35	20,36	20,43	20,45	20,43	20,42	20,36	20,36	20,37	20,42	20,51	20,48	20,41	20,44	20,34	20,29	20,38	20,45	20,46	20,43	20,40	20,28	20,38	20,42	20,40	20,42	20,37	20,42	20,44	20,41	20,40	20,43	20,41	20,50	20,38	20,35	20,40	20,37	20,37	20,41	20,38	20,32	20,32	20,31	20,32	20,30	20,35	20,40	20,39	20,42	20,44	20,47	20,42	20,36	20,35	20,39	20,39	20,30	20,31	20,31	20,37	20,37	20,44	20,42	20,47	20,36	20,30	20,37	20,35	20,39	20,45	20,42	20,37	20,30	20,41	20,38	20,29	20,28	20,32	20,37	20,42	20,42	20,36	20,32	20,30	20,34	20,34	20,37	20,39	20,32	20,29	20,38	20,42	20,38	20,33	20,36	20,50	20,47	20,42	20,35	20,30	20,37	20,32	20,40	20,30	20,34	20,40	20,37	20,35	20,40	20,36	20,41	20,39	20,37	20,42	20,38	20,33	20,38	20,34	20,26	20,29	20,32	20,30	20,33	20,39	20,34	20,27	20,33	20,38	20,39	20,25	20,32	20,41	20,34	20,38	20,38	20,44	20,47	20,29	20,29	20,29	20,26	20,34	20,37	20,42	20,39	20,36	20,41	20,31	20,28	20,29	20,30	20,35	20,31	20,29	20,33	20,24	20,21	20,23	20,22	20,25	20,22	20,29	20,39	20,40	20,35	20,28	20,34	20,41	20,39	20,36	20,25	20,17	20,29	20,36	20,28	20,30	20,32	20,40	20,33	20,33	20,28	20,33	20,37	20,36	20,30	20,26	20,21	20,19	20,15	20,24	20,23	20,20	20,20	20,29	20,30	20,30	20,34	20,30	20,27	20,20	20,26	20,30	20,35	20,22	20,28	20,30	20,27	20,21	20,24	
20,22	20,29	20,26	20,25	20,26	20,22	20,21	20,25	20,24	20,26	20,29	20,29	20,35	20,32	20,36	20,36	20,20	20,11	20,31	20,29	20,25	20,35	20,26	20,32	20,42	20,39	20,39	20,29	20,34	20,36	20,30	20,38	20,41	20,32	20,31	20,31	20,29	20,32	20,32	20,32	20,40	20,32	20,27	20,29	20,28	20,31	20,32	20,37	20,39	20,34	20,27	20,30	20,32	20,38	20,37	20,32	20,35	20,39	20,37	20,35	20,30	20,31	20,41	20,39	20,31	20,30	20,26	20,27	20,40	20,33	20,35	20,39	20,42	20,43	20,33	20,38	20,45	20,35	20,44	20,38	20,26	20,28	20,25	20,33	20,29	20,29	20,28	20,31	20,26	20,35	20,43	20,37	20,42	20,48	20,52	20,39	20,40	20,43	20,37	20,31	20,31	20,25	20,33	20,36	20,38	20,39	20,22	20,31	20,32	20,27	20,34	20,36	20,34	20,39	20,36	20,35	20,40	20,34	20,37	20,35	20,35	20,43	20,52	20,45	20,35	20,48	20,43	20,35	20,34	20,41	20,35	20,43	20,42	20,36	20,43	20,34	20,33	20,34	20,28	20,33	20,35	20,38	20,37	20,37	20,37	20,43	20,27	20,36	20,35	20,47	20,46	20,36	20,36	20,42	20,57	20,56	20,48	20,45	20,45	20,40	20,34	20,44	20,39	20,35	20,43	20,46	20,43	20,46	20,51	20,42	20,37	20,34	20,40	20,36	20,40	20,48	20,41	20,43	20,42	20,39	20,41	20,46	20,44	20,41	20,35	20,34	20,32	20,38	20,39	20,46	20,37	20,38	20,34	20,38	20,42	20,45	20,42	20,37	20,37	20,34	20,30	20,39	20,48	20,38	20,36	20,37	20,42	20,39	20,39	20,49	20,46	20,41	20,35	20,31	20,37	20,43	20,43	20,40	20,39	20,43	20,37	20,37	20,39	20,40	20,52	20,53	20,53	20,37	20,47	20,55	20,50	20,41	20,34	20,40	20,36	20,42	20,50	20,49	20,45	20,44	20,46	20,43	20,47	20,49	20,36	20,40	20,41	20,47	20,47	20,49	20,46	20,50	20,43	20,51	20,38	20,46	20,48	20,52	20,53	20,48	20,42	20,46	20,45	20,40	20,47	20,42	20,33	20,41	20,52	20,44	20,35	20,36	20,41	20,48	20,54	20,42	20,40	20,43	20,43	20,41	20,37	20,38	20,36	20,38	20,42	20,50	20,47	20,41	20,40	20,43	20,42	20,44	20,44	20,37	20,32	20,35	20,40	20,45	20,51	20,48	20,36	20,38	20,49	20,57	20,45	20,36	20,39	20,44	20,44	20,41	20,43	20,44	20,41	20,43	20,45	20,44	20,38	20,40	20,38	20,36	20,39	20,38	20,38	20,35	20,36	20,44	20,42	20,41	20,37	20,36	20,39	20,47	20,41	20,37	20,48	20,54	20,52	20,51	20,43	20,41	20,41	20,41	20,33	20,42	20,48	20,43	20,31	20,39	20,50	20,42	20,42	20,42	20,41	20,45	20,44	20,42	20,45	20,51	20,52	20,52	20,39	20,33	20,38	20,40	20,43	20,45	20,45	20,48	20,41	20,43	20,49	20,39	20,43	20,39	20,45	20,44	20,48	20,47	20,39	20,38	20,44	20,44	20,36	20,43	20,44	20,46	20,39	20,44	20,40	20,45	20,42	20,42	20,43	20,45	20,39	20,38	20,37	20,41	20,43	20,38	20,45	20,44	20,37	20,36	20,43	20,46	20,40	20,39	20,38	20,40	20,43	20,47	20,49	20,44	20,42	20,40	20,41	20,53	20,48	20,40	20,49	20,41	20,40	20,45	20,47	20,38	20,34	20,41	20,41	20,41	20,46	20,39	20,40	20,50	20,48	20,42	20,40	20,38	20,41	20,42	20,40	20,42	20,43	20,41	20,40	20,38	20,36	20,40	20,44	20,49	20,40	20,39	20,37	20,40	20,45	20,41	20,35	20,42	20,46	20,42	20,41	20,34	20,44	20,44	20,42	20,44	20,46	20,39	20,30	20,41	20,40	20,36	20,36	20,37	20,35	20,34	20,36	20,42	20,40	20,41	20,41	20,47	20,39	20,27	20,30	20,32	20,35	20,35	20,32	20,30	20,34	20,39	20,39	20,37	20,40	20,43	20,36	20,40	20,35	20,31	20,31	20,37	20,31	20,27	20,33	20,32	20,31	20,30	20,32	20,38	20,42	20,46	20,39	20,31	20,28	20,35	20,46	20,48	20,39	20,26	20,31	20,38	20,44	20,37	20,38	20,34	20,34	20,42	20,41	20,41	20,30	20,30	20,35	20,38	20,28	20,33	20,39	20,45	20,38	20,39	20,41	20,33	20,32	20,31	20,41	20,43	20,43	20,40	20,32	20,28	20,33	20,33	20,32	20,30	20,45	20,33	20,36	20,42	20,33	20,34	20,29	20,29	20,41	20,39	20,43	20,42	20,36	20,40	20,31	20,27	20,33	20,33	20,36	20,34	20,39	20,35	20,25	20,22	20,29	20,28	20,34	20,31	20,34	20,34	20,33	20,30	20,30	20,28	20,32	20,36	20,22	20,28	20,28	20,42	20,39	20,33	20,24	20,28	20,50	20,38	20,29	20,25	20,22	20,33	20,37	20,25	20,28	20,34	20,41	20,36	20,37	20,29	20,26	20,31	20,32	20,18	20,26	20,23	20,17	20,19	20,24	20,23	20,19	20,19	20,22	20,31	20,24	20,33	20,37	20,28	20,16	20,30	20,29	20,22	20,20	20,17	20,21	20,24	20,27	20,32	
20,25	20,29	20,34	20,33	20,29	20,26	20,26	20,30	20,28	20,28	20,33	20,37	20,36	20,33	20,33	20,35	20,36	20,18	20,20	20,31	20,33	20,34	20,27	20,39	20,43	20,38	20,40	20,33	20,25	20,31	20,34	20,39	20,33	20,25	20,26	20,26	20,28	20,22	20,24	20,36	20,45	20,33	20,28	20,34	20,28	20,32	20,32	20,30	20,38	20,35	20,33	20,28	20,41	20,37	20,32	20,34	20,36	20,36	20,23	20,31	20,34	20,38	20,34	20,48	20,40	20,36	20,31	20,25	20,43	20,34	20,30	20,40	20,44	20,42	20,38	20,32	20,41	20,49	20,43	20,42	20,36	20,27	20,32	20,37	20,34	20,33	20,24	20,38	20,35	20,39	20,38	20,49	20,49	20,44	20,43	20,42	20,37	20,44	20,38	20,30	20,31	20,32	20,27	20,35	20,39	20,42	20,30	20,27	20,40	20,36	20,30	20,37	20,45	20,35	20,36	20,35	20,32	20,37	20,31	20,29	20,33	20,40	20,47	20,44	20,31	20,44	20,42	20,34	20,40	20,38	20,43	20,43	20,45	20,48	20,41	20,39	20,38	20,41	20,39	20,38	20,40	20,45	20,40	20,33	20,43	20,50	20,37	20,36	20,40	20,40	20,39	20,44	20,43	20,38	20,46	20,45	20,44	20,52	20,50	20,36	20,27	20,33	20,42	20,36	20,35	20,41	20,42	20,46	20,49	20,46	20,43	20,42	20,39	20,38	20,39	20,44	20,45	20,36	20,37	20,39	20,41	20,37	20,39	20,44	20,44	20,36	20,37	20,44	20,38	20,37	20,39	20,30	20,35	20,36	20,42	20,46	20,46	20,42	20,34	20,37	20,33	20,46	20,46	20,42	20,41	20,41	20,47	20,44	20,40	20,43	20,43	20,41	20,39	20,42	20,39	20,39	20,46	20,47	20,44	20,40	20,37	20,39	20,38	20,39	20,43	20,47	20,49	20,38	20,34	20,46	20,50	20,48	20,45	20,48	20,43	20,43	20,50	20,45	20,51	20,48	20,45	20,44	20,48	20,53	20,38	20,40	20,44	20,44	20,44	20,40	20,39	20,45	20,41	20,45	20,38	20,45	20,47	20,51	20,44	20,41	20,44	20,38	20,38	20,40	20,40	20,47	20,41	20,37	20,44	20,50	20,45	20,42	20,47	20,46	20,54	20,48	20,36	20,36	20,45	20,41	20,40	20,41	20,36	20,42	20,41	20,41	20,42	20,43	20,48	20,46	20,37	20,39	20,45	20,39	20,35	20,34	20,39	20,44	20,48	20,50	20,40	20,40	20,43	20,43	20,45	20,41	20,38	20,42	20,50	20,44	20,42	20,46	20,41	20,34	20,46	20,44	20,45	20,43	20,47	20,45	20,39	20,38	20,43	20,40	20,42	20,49	20,43	20,43	20,41	20,42	20,38	20,44	20,39	20,34	20,39	20,47	20,46	20,45	20,39	20,39	20,47	20,46	20,39	20,38	20,36	20,43	20,39	20,35	20,46	20,41	20,42	20,43	20,44	20,49	20,50	20,36	20,42	20,47	20,50	20,48	20,48	20,43	20,41	20,44	20,42	20,38	20,41	20,48	20,43	20,47	20,50	20,45	20,46	20,39	20,41	20,44	20,38	20,40	20,36	20,35	20,37	20,38	20,38	20,41	20,51	20,53	20,44	20,44	20,44	20,44	20,39	20,39	20,43	20,40	20,41	20,49	20,41	20,38	20,43	20,45	20,43	20,45	20,40	20,41	20,43	20,44	20,41	20,38	20,43	20,37	20,35	20,44	20,38	20,37	20,42	20,45	20,39	20,40	20,48	20,44	20,48	20,54	20,45	20,43	20,47	20,42	20,35	20,46	20,42	20,39	20,43	20,37	20,38	20,51	20,46	20,45	20,44	20,36	20,35	20,42	20,40	20,30	20,39	20,40	20,40	20,42	20,44	20,45	20,47	20,42	20,45	20,37	20,45	20,41	20,42	20,40	20,38	20,44	20,44	20,29	20,38	20,45	20,40	20,41	20,35	20,37	20,40	20,45	20,34	20,38	20,47	20,41	20,38	20,40	20,44	20,39	20,39	20,43	20,41	20,35	20,41	20,44	20,38	20,24	20,34	20,34	20,31	20,32	20,33	20,34	20,40	20,41	20,38	20,40	20,34	20,37	20,41	20,36	20,30	20,31	20,26	20,27	20,29	20,23	20,30	20,29	20,35	20,32	20,31	20,42	20,43	20,46	20,44	20,33	20,30	20,35	20,41	20,46	20,41	20,28	20,30	20,41	20,33	20,31	20,34	20,31	20,31	20,38	20,45	20,43	20,41	20,34	20,39	20,40	20,44	20,43	20,35	20,41	20,42	20,36	20,47	20,38	20,38	20,30	20,40	20,43	20,30	20,33	20,35	20,31	20,43	20,37	20,34	20,37	20,48	20,36	20,25	20,40	20,40	20,32	20,20	20,32	20,42	20,37	20,35	20,36	20,36	20,36	20,29	20,27	20,27	20,31	20,44	20,40	20,23	20,28	20,27	20,25	20,19	20,30	20,40	20,30	20,37	20,38	20,30	20,39	20,38	20,35	20,30	20,38	20,35	20,31	20,33	20,37	20,30	20,27	20,27	20,32	20,31	20,26	20,29	20,29	20,29	20,22	20,29	20,18	20,20	20,24	20,36	20,33	20,31	20,22	20,23	20,23	20,26	20,19	20,25	20,25	20,26	20,25	20,29	20,30	20,28	20,32	20,22	20,25	20,23	20,25	20,31	20,25	20,21	20,24	20,28	20,26	20,23	20,13	20,16	20,25	20,31	20,33	
20,34	20,34	20,40	20,31	20,27	20,23	20,35	20,30	20,27	20,31	20,27	20,37	20,33	20,39	20,44	20,32	20,28	20,21	20,30	20,39	20,22	20,24	20,22	20,31	20,48	20,42	20,33	20,36	20,31	20,36	20,41	20,41	20,32	20,31	20,35	20,31	20,38	20,21	20,26	20,31	20,38	20,36	20,30	20,34	20,32	20,42	20,35	20,33	20,44	20,40	20,33	20,36	20,34	20,34	20,29	20,37	20,31	20,30	20,29	20,34	20,34	20,42	20,45	20,50	20,46	20,42	20,39	20,32	20,42	20,42	20,35	20,41	20,39	20,47	20,41	20,40	20,39	20,50	20,46	20,41	20,37	20,32	20,36	20,41	20,38	20,35	20,29	20,29	20,36	20,36	20,39	20,36	20,48	20,37	20,36	20,37	20,35	20,34	20,38	20,31	20,32	20,32	20,38	20,44	20,39	20,33	20,29	20,35	20,43	20,43	20,41	20,38	20,42	20,38	20,36	20,46	20,32	20,36	20,29	20,32	20,35	20,37	20,36	20,39	20,38	20,40	20,34	20,27	20,39	20,40	20,44	20,46	20,36	20,41	20,50	20,39	20,35	20,35	20,35	20,49	20,37	20,32	20,40	20,36	20,34	20,41	20,39	20,37	20,36	20,41	20,45	20,43	20,43	20,43	20,43	20,39	20,32	20,41	20,53	20,34	20,32	20,36	20,37	20,44	20,34	20,36	20,41	20,53	20,47	20,43	20,42	20,45	20,39	20,35	20,43	20,50	20,47	20,41	20,37	20,40	20,33	20,40	20,38	20,40	20,42	20,39	20,33	20,38	20,39	20,42	20,34	20,32	20,35	20,42	20,41	20,44	20,45	20,39	20,37	20,39	20,43	20,51	20,46	20,38	20,42	20,45	20,49	20,49	20,41	20,49	20,49	20,38	20,40	20,46	20,39	20,40	20,49	20,54	20,48	20,45	20,42	20,42	20,43	20,43	20,42	20,47	20,48	20,39	20,39	20,43	20,40	20,46	20,46	20,42	20,46	20,48	20,53	20,42	20,39	20,41	20,46	20,49	20,48	20,51	20,39	20,44	20,47	20,39	20,40	20,45	20,41	20,42	20,42	20,44	20,52	20,43	20,43	20,49	20,53	20,38	20,39	20,41	20,46	20,47	20,42	20,48	20,51	20,43	20,39	20,53	20,48	20,46	20,45	20,43	20,53	20,43	20,47	20,49	20,44	20,44	20,41	20,45	20,41	20,41	20,50	20,41	20,39	20,45	20,50	20,53	20,41	20,44	20,47	20,42	20,42	20,44	20,46	20,50	20,44	20,45	20,42	20,44	20,43	20,40	20,43	20,43	20,40	20,47	20,51	20,47	20,38	20,43	20,51	20,40	20,45	20,44	20,42	20,50	20,44	20,44	20,45	20,49	20,42	20,37	20,39	20,50	20,53	20,43	20,36	20,43	20,46	20,42	20,36	20,36	20,39	20,37	20,50	20,54	20,41	20,43	20,45	20,54	20,45	20,38	20,45	20,44	20,48	20,45	20,49	20,46	20,49	20,43	20,45	20,54	20,44	20,29	20,33	20,43	20,53	20,48	20,51	20,43	20,45	20,46	20,47	20,48	20,40	20,47	20,50	20,48	20,48	20,38	20,43	20,42	20,44	20,40	20,37	20,38	20,39	20,37	20,42	20,42	20,38	20,38	20,45	20,41	20,42	20,44	20,40	20,42	20,44	20,42	20,40	20,37	20,45	20,45	20,38	20,42	20,41	20,41	20,44	20,49	20,42	20,42	20,42	20,39	20,39	20,39	20,46	20,46	20,42	20,51	20,47	20,35	20,38	20,42	20,42	20,44	20,37	20,34	20,36	20,41	20,46	20,37	20,35	20,39	20,39	20,43	20,49	20,42	20,39	20,36	20,35	20,46	20,42	20,39	20,38	20,34	20,37	20,42	20,38	20,36	20,41	20,40	20,44	20,40	20,33	20,47	20,47	20,41	20,48	20,41	20,41	20,53	20,47	20,46	20,39	20,45	20,50	20,41	20,40	20,41	20,39	20,37	20,38	20,33	20,36	20,42	20,38	20,34	20,42	20,42	20,39	20,37	20,37	20,35	20,35	20,38	20,38	20,34	20,40	20,43	20,37	20,33	20,34	20,33	20,40	20,36	20,31	20,40	20,36	20,33	20,35	20,33	20,36	20,41	20,36	20,31	20,37	20,43	20,41	20,37	20,33	20,35	20,47	20,42	20,33	20,39	20,35	20,38	20,44	20,43	20,42	20,37	20,31	20,38	20,40	20,46	20,42	20,33	20,33	20,37	20,41	20,32	20,32	20,34	20,32	20,38	20,51	20,50	20,49	20,37	20,43	20,35	20,42	20,41	20,30	20,36	20,44	20,41	20,44	20,40	20,38	20,34	20,36	20,47	20,41	20,32	20,31	20,30	20,41	20,39	20,32	20,34	20,39	20,35	20,27	20,36	20,40	20,35	20,24	20,24	20,36	20,43	20,30	20,23	20,35	20,32	20,25	20,39	20,38	20,21	20,29	20,45	20,30	20,29	20,41	20,42	20,33	20,30	20,45	20,25	20,31	20,39	20,31	20,29	20,38	20,34	20,32	20,37	20,41	20,33	20,33	20,38	20,29	20,26	20,27	20,35	20,37	20,29	20,30	20,33	20,26	20,24	20,28	20,19	20,18	20,27	20,30	20,36	20,40	20,31	20,29	20,28	20,23	20,26	20,29	20,32	20,27	20,20	20,34	20,26	20,26	20,30	20,32	20,21	20,23	20,28	20,32	20,23	20,27	20,20	20,29	20,35	20,34	20,26	20,22	20,31	20,31	20,29	
20,40	20,36	20,29	20,29	20,32	20,23	20,34	20,29	20,26	20,32	20,28	20,30	20,27	20,30	20,39	20,35	20,27	20,18	20,25	20,38	20,28	20,20	20,21	20,26	20,41	20,40	20,36	20,32	20,32	20,38	20,45	20,41	20,36	20,33	20,31	20,30	20,36	20,32	20,41	20,41	20,37	20,34	20,38	20,38	20,36	20,44	20,37	20,30	20,45	20,37	20,32	20,33	20,30	20,40	20,42	20,51	20,40	20,28	20,32	20,40	20,36	20,37	20,41	20,51	20,49	20,41	20,37	20,32	20,44	20,42	20,41	20,39	20,37	20,40	20,41	20,40	20,42	20,54	20,47	20,46	20,39	20,34	20,38	20,36	20,38	20,28	20,32	20,34	20,32	20,38	20,41	20,36	20,36	20,43	20,44	20,42	20,51	20,43	20,36	20,38	20,29	20,30	20,38	20,51	20,48	20,43	20,39	20,45	20,42	20,44	20,46	20,42	20,33	20,34	20,41	20,39	20,37	20,37	20,38	20,35	20,37	20,34	20,40	20,40	20,38	20,43	20,41	20,33	20,29	20,41	20,49	20,48	20,40	20,35	20,46	20,44	20,30	20,33	20,33	20,35	20,35	20,41	20,48	20,41	20,42	20,44	20,41	20,38	20,34	20,35	20,39	20,43	20,45	20,50	20,49	20,42	20,42	20,39	20,43	20,42	20,42	20,43	20,40	20,43	20,35	20,33	20,40	20,44	20,48	20,41	20,42	20,44	20,48	20,41	20,40	20,51	20,52	20,43	20,43	20,39	20,32	20,34	20,42	20,33	20,43	20,49	20,43	20,38	20,37	20,43	20,33	20,34	20,44	20,47	20,47	20,45	20,41	20,38	20,45	20,38	20,42	20,48	20,50	20,43	20,33	20,41	20,44	20,43	20,43	20,50	20,47	20,39	20,32	20,38	20,40	20,42	20,47	20,52	20,48	20,48	20,42	20,44	20,42	20,45	20,45	20,48	20,54	20,40	20,50	20,50	20,38	20,32	20,40	20,43	20,40	20,48	20,50	20,50	20,41	20,42	20,49	20,43	20,45	20,44	20,39	20,36	20,46	20,38	20,42	20,51	20,44	20,44	20,42	20,41	20,46	20,41	20,41	20,50	20,52	20,44	20,40	20,47	20,43	20,51	20,50	20,51	20,49	20,43	20,43	20,51	20,48	20,45	20,41	20,41	20,51	20,48	20,42	20,47	20,46	20,46	20,47	20,40	20,49	20,49	20,49	20,46	20,49	20,45	20,44	20,47	20,47	20,44	20,44	20,44	20,47	20,49	20,47	20,51	20,53	20,47	20,44	20,49	20,41	20,40	20,44	20,47	20,45	20,48	20,50	20,47	20,43	20,45	20,52	20,46	20,41	20,46	20,47	20,46	20,46	20,43	20,41	20,52	20,47	20,47	20,44	20,43	20,54	20,42	20,33	20,41	20,43	20,34	20,38	20,43	20,43	20,50	20,50	20,52	20,50	20,45	20,48	20,53	20,53	20,44	20,43	20,44	20,45	20,47	20,50	20,47	20,54	20,50	20,48	20,62	20,48	20,35	20,39	20,36	20,45	20,46	20,48	20,47	20,47	20,41	20,46	20,52	20,45	20,48	20,45	20,57	20,53	20,41	20,44	20,43	20,44	20,40	20,41	20,49	20,46	20,45	20,50	20,51	20,44	20,42	20,40	20,36	20,41	20,48	20,46	20,42	20,40	20,51	20,48	20,44	20,43	20,40	20,41	20,49	20,48	20,43	20,43	20,48	20,55	20,45	20,41	20,42	20,36	20,33	20,38	20,41	20,47	20,55	20,52	20,45	20,40	20,40	20,41	20,49	20,45	20,35	20,35	20,39	20,47	20,38	20,43	20,45	20,42	20,31	20,45	20,40	20,34	20,36	20,38	20,39	20,42	20,41	20,36	20,35	20,39	20,37	20,40	20,38	20,46	20,45	20,40	20,42	20,39	20,44	20,46	20,39	20,43	20,35	20,35	20,41	20,44	20,46	20,37	20,38	20,47	20,48	20,45	20,43	20,36	20,37	20,40	20,43	20,37	20,32	20,32	20,41	20,51	20,43	20,45	20,41	20,35	20,33	20,34	20,43	20,38	20,32	20,40	20,43	20,40	20,43	20,38	20,31	20,35	20,34	20,30	20,38	20,42	20,40	20,38	20,36	20,37	20,37	20,38	20,34	20,27	20,39	20,44	20,41	20,35	20,38	20,42	20,43	20,35	20,39	20,29	20,37	20,47	20,40	20,42	20,44	20,32	20,32	20,36	20,45	20,45	20,39	20,30	20,32	20,44	20,35	20,31	20,29	20,31	20,33	20,38	20,39	20,39	20,31	20,34	20,46	20,41	20,40	20,34	20,36	20,40	20,36	20,35	20,34	20,37	20,39	20,37	20,46	20,44	20,41	20,36	20,34	20,35	20,36	20,32	20,33	20,31	20,28	20,32	20,43	20,39	20,33	20,26	20,24	20,34	20,41	20,33	20,27	20,36	20,34	20,31	20,37	20,40	20,31	20,30	20,43	20,39	20,36	20,33	20,43	20,34	20,34	20,50	20,37	20,27	20,31	20,31	20,32	20,37	20,32	20,34	20,32	20,30	20,26	20,33	20,35	20,34	20,30	20,30	20,35	20,39	20,37	20,40	20,27	20,32	20,23	20,37	20,26	20,18	20,29	20,28	20,33	20,42	20,29	20,34	20,35	20,40	20,33	20,30	20,27	20,23	20,16	20,26	20,30	20,23	20,26	20,34	20,27	20,22	20,28	20,31	20,28	20,23	20,18	20,26	20,30	20,28	20,31	20,28	20,24	20,34	20,34	
20,39	20,31	20,26	20,30	20,31	20,32	20,28	20,20	20,16	20,33	20,33	20,28	20,38	20,47	20,36	20,40	20,30	20,26	20,31	20,28	20,23	20,26	20,28	20,30	20,36	20,30	20,30	20,22	20,18	20,31	20,42	20,43	20,33	20,33	20,29	20,31	20,35	20,39	20,36	20,38	20,31	20,27	20,33	20,34	20,29	20,35	20,36	20,29	20,38	20,34	20,34	20,37	20,36	20,34	20,40	20,48	20,40	20,38	20,37	20,39	20,34	20,29	20,37	20,46	20,38	20,32	20,33	20,30	20,32	20,37	20,48	20,42	20,42	20,39	20,26	20,37	20,35	20,46	20,42	20,47	20,43	20,38	20,35	20,34	20,38	20,34	20,28	20,35	20,38	20,37	20,34	20,35	20,40	20,47	20,51	20,42	20,43	20,41	20,42	20,36	20,28	20,27	20,32	20,38	20,39	20,41	20,43	20,45	20,36	20,38	20,37	20,41	20,42	20,39	20,41	20,31	20,30	20,32	20,25	20,25	20,34	20,38	20,47	20,51	20,42	20,43	20,40	20,50	20,42	20,36	20,44	20,38	20,46	20,34	20,36	20,37	20,34	20,33	20,30	20,35	20,39	20,38	20,47	20,45	20,46	20,43	20,37	20,35	20,33	20,35	20,34	20,42	20,39	20,48	20,49	20,48	20,40	20,31	20,37	20,43	20,43	20,45	20,38	20,41	20,35	20,31	20,35	20,46	20,56	20,50	20,39	20,46	20,46	20,44	20,37	20,38	20,44	20,41	20,33	20,36	20,40	20,35	20,42	20,38	20,39	20,46	20,42	20,36	20,32	20,36	20,35	20,38	20,36	20,32	20,40	20,45	20,42	20,37	20,43	20,40	20,44	20,49	20,43	20,37	20,26	20,34	20,35	20,41	20,43	20,45	20,50	20,44	20,46	20,42	20,40	20,36	20,45	20,44	20,47	20,45	20,48	20,48	20,45	20,48	20,41	20,44	20,43	20,38	20,49	20,51	20,43	20,33	20,31	20,41	20,37	20,45	20,57	20,49	20,45	20,48	20,44	20,40	20,41	20,39	20,47	20,40	20,37	20,41	20,43	20,52	20,41	20,37	20,43	20,39	20,35	20,37	20,40	20,55	20,51	20,40	20,39	20,48	20,48	20,51	20,46	20,44	20,42	20,42	20,46	20,57	20,48	20,41	20,40	20,41	20,45	20,46	20,44	20,43	20,51	20,53	20,47	20,43	20,38	20,46	20,46	20,52	20,46	20,37	20,41	20,43	20,42	20,39	20,37	20,40	20,43	20,47	20,50	20,51	20,54	20,49	20,41	20,43	20,42	20,46	20,43	20,40	20,41	20,46	20,41	20,51	20,51	20,46	20,45	20,45	20,42	20,34	20,43	20,48	20,48	20,43	20,41	20,48	20,49	20,47	20,51	20,39	20,42	20,39	20,35	20,41	20,39	20,26	20,35	20,48	20,50	20,48	20,44	20,43	20,48	20,46	20,41	20,50	20,46	20,44	20,46	20,40	20,40	20,42	20,37	20,44	20,50	20,51	20,43	20,53	20,50	20,44	20,44	20,42	20,35	20,38	20,49	20,52	20,48	20,40	20,43	20,51	20,42	20,43	20,46	20,50	20,48	20,40	20,49	20,45	20,37	20,36	20,39	20,46	20,52	20,40	20,45	20,46	20,47	20,48	20,35	20,31	20,42	20,47	20,42	20,43	20,44	20,46	20,44	20,46	20,47	20,46	20,46	20,47	20,47	20,38	20,42	20,49	20,52	20,47	20,38	20,42	20,33	20,35	20,44	20,39	20,41	20,37	20,42	20,45	20,40	20,40	20,36	20,44	20,40	20,39	20,34	20,32	20,38	20,37	20,37	20,43	20,39	20,29	20,33	20,30	20,35	20,31	20,41	20,41	20,36	20,37	20,34	20,37	20,40	20,36	20,39	20,44	20,39	20,44	20,40	20,40	20,43	20,45	20,41	20,39	20,42	20,36	20,35	20,39	20,35	20,39	20,29	20,29	20,42	20,40	20,44	20,37	20,41	20,42	20,36	20,38	20,51	20,50	20,34	20,36	20,39	20,42	20,42	20,39	20,31	20,35	20,35	20,37	20,40	20,42	20,39	20,42	20,42	20,37	20,35	20,35	20,32	20,32	20,33	20,38	20,43	20,43	20,42	20,41	20,40	20,33	20,35	20,32	20,35	20,34	20,39	20,39	20,33	20,28	20,36	20,36	20,33	20,37	20,25	20,37	20,39	20,43	20,39	20,33	20,26	20,28	20,36	20,38	20,41	20,34	20,38	20,38	20,36	20,32	20,39	20,35	20,28	20,32	20,40	20,31	20,36	20,34	20,32	20,41	20,38	20,33	20,40	20,34	20,41	20,37	20,25	20,30	20,38	20,33	20,36	20,36	20,41	20,40	20,39	20,33	20,36	20,32	20,31	20,23	20,31	20,26	20,35	20,36	20,35	20,32	20,26	20,28	20,41	20,43	20,32	20,28	20,35	20,31	20,30	20,37	20,31	20,27	20,26	20,38	20,39	20,37	20,36	20,20	20,25	20,36	20,40	20,38	20,34	20,34	20,29	20,32	20,33	20,26	20,30	20,32	20,29	20,30	20,33	20,28	20,32	20,36	20,37	20,31	20,36	20,29	20,27	20,26	20,34	20,25	20,30	20,32	20,21	20,32	20,37	20,29	20,40	20,22	20,22	20,25	20,27	20,37	20,21	20,11	20,16	20,14	20,22	20,34	20,31	20,22	20,27	20,23	20,22	20,16	20,22	20,28	20,26	20,17	20,18	20,31	20,26	20,19	20,17	20,21	20,37	20,42	
20,38	20,23	20,22	20,35	20,35	20,33	20,38	20,24	20,09	20,10	20,30	20,32	20,31	20,39	20,36	20,32	20,35	20,30	20,32	20,31	20,28	20,35	20,45	20,41	20,37	20,33	20,30	20,25	20,16	20,25	20,46	20,45	20,36	20,29	20,31	20,35	20,37	20,39	20,38	20,34	20,34	20,33	20,39	20,33	20,33	20,34	20,39	20,30	20,35	20,40	20,45	20,32	20,42	20,46	20,45	20,41	20,39	20,43	20,36	20,37	20,38	20,37	20,38	20,50	20,41	20,36	20,33	20,34	20,30	20,34	20,52	20,47	20,37	20,39	20,32	20,37	20,40	20,44	20,44	20,44	20,40	20,39	20,34	20,37	20,45	20,42	20,36	20,30	20,27	20,36	20,40	20,39	20,45	20,45	20,43	20,51	20,47	20,47	20,49	20,39	20,33	20,35	20,35	20,31	20,38	20,36	20,39	20,39	20,39	20,34	20,30	20,31	20,45	20,43	20,45	20,35	20,32	20,36	20,31	20,33	20,36	20,41	20,46	20,64	20,53	20,43	20,42	20,46	20,46	20,33	20,36	20,42	20,45	20,39	20,33	20,41	20,35	20,42	20,41	20,44	20,43	20,41	20,39	20,37	20,47	20,37	20,39	20,48	20,32	20,37	20,39	20,41	20,47	20,49	20,45	20,38	20,41	20,34	20,41	20,45	20,39	20,44	20,43	20,46	20,39	20,35	20,34	20,42	20,47	20,51	20,34	20,41	20,46	20,46	20,34	20,37	20,47	20,38	20,34	20,41	20,43	20,40	20,40	20,44	20,41	20,38	20,49	20,42	20,29	20,33	20,33	20,34	20,30	20,27	20,35	20,46	20,44	20,45	20,43	20,40	20,43	20,49	20,46	20,35	20,23	20,26	20,30	20,35	20,41	20,44	20,54	20,57	20,45	20,40	20,34	20,38	20,49	20,46	20,41	20,44	20,46	20,52	20,50	20,55	20,51	20,47	20,44	20,37	20,44	20,41	20,44	20,43	20,36	20,42	20,39	20,47	20,50	20,53	20,49	20,48	20,46	20,48	20,44	20,42	20,41	20,51	20,39	20,40	20,42	20,44	20,37	20,37	20,46	20,48	20,42	20,40	20,46	20,58	20,50	20,41	20,43	20,42	20,51	20,52	20,46	20,42	20,43	20,46	20,48	20,48	20,47	20,38	20,42	20,44	20,51	20,43	20,31	20,34	20,53	20,57	20,45	20,42	20,45	20,42	20,48	20,49	20,53	20,48	20,46	20,49	20,41	20,30	20,38	20,43	20,43	20,50	20,46	20,49	20,45	20,44	20,40	20,37	20,38	20,37	20,45	20,45	20,42	20,49	20,48	20,47	20,47	20,41	20,41	20,38	20,45	20,39	20,44	20,50	20,46	20,38	20,38	20,41	20,41	20,42	20,44	20,44	20,42	20,40	20,46	20,47	20,43	20,45	20,38	20,48	20,51	20,41	20,50	20,48	20,46	20,47	20,47	20,53	20,43	20,42	20,45	20,39	20,39	20,46	20,42	20,42	20,46	20,46	20,42	20,50	20,45	20,40	20,44	20,49	20,51	20,43	20,47	20,49	20,44	20,45	20,49	20,55	20,43	20,40	20,44	20,49	20,44	20,35	20,42	20,44	20,39	20,43	20,45	20,41	20,47	20,43	20,36	20,44	20,41	20,49	20,46	20,33	20,39	20,45	20,44	20,42	20,45	20,44	20,39	20,34	20,42	20,54	20,44	20,46	20,49	20,41	20,38	20,43	20,49	20,53	20,46	20,44	20,34	20,37	20,45	20,43	20,43	20,43	20,45	20,49	20,45	20,42	20,38	20,47	20,40	20,35	20,44	20,39	20,44	20,46	20,40	20,34	20,38	20,35	20,35	20,36	20,41	20,36	20,34	20,40	20,33	20,28	20,33	20,36	20,45	20,37	20,38	20,45	20,43	20,39	20,44	20,37	20,32	20,42	20,37	20,30	20,36	20,43	20,45	20,49	20,42	20,37	20,32	20,39	20,39	20,31	20,37	20,43	20,44	20,43	20,41	20,40	20,48	20,51	20,39	20,40	20,45	20,44	20,41	20,41	20,32	20,33	20,44	20,37	20,38	20,45	20,38	20,31	20,38	20,43	20,34	20,27	20,36	20,33	20,34	20,40	20,39	20,39	20,32	20,38	20,36	20,35	20,37	20,29	20,31	20,43	20,37	20,41	20,37	20,29	20,30	20,29	20,41	20,40	20,33	20,45	20,42	20,37	20,43	20,30	20,26	20,24	20,31	20,30	20,34	20,37	20,39	20,41	20,42	20,31	20,37	20,35	20,37	20,40	20,40	20,35	20,32	20,35	20,31	20,35	20,35	20,31	20,29	20,25	20,35	20,36	20,35	20,35	20,41	20,38	20,38	20,36	20,30	20,34	20,44	20,38	20,33	20,32	20,27	20,29	20,29	20,31	20,26	20,25	20,31	20,30	20,27	20,30	20,37	20,45	20,33	20,26	20,36	20,38	20,34	20,37	20,39	20,35	20,27	20,28	20,37	20,35	20,34	20,25	20,27	20,38	20,38	20,37	20,36	20,36	20,32	20,33	20,29	20,23	20,34	20,35	20,28	20,31	20,29	20,28	20,29	20,40	20,43	20,32	20,41	20,37	20,20	20,27	20,29	20,26	20,37	20,30	20,17	20,29	20,39	20,25	20,31	20,27	20,22	20,23	20,32	20,36	20,24	20,19	20,24	20,23	20,26	20,28	20,29	20,27	20,29	20,23	20,15	20,23	20,33	20,35	20,24	20,13	20,14	20,32	20,35	20,17	20,16	20,21	20,35	20,36	
20,31	20,24	20,24	20,31	20,37	20,22	20,31	20,30	20,26	20,21	20,18	20,33	20,25	20,23	20,26	20,33	20,30	20,36	20,33	20,34	20,32	20,34	20,42	20,51	20,46	20,32	20,31	20,31	20,30	20,26	20,47	20,42	20,29	20,26	20,35	20,38	20,42	20,40	20,32	20,34	20,44	20,41	20,40	20,41	20,39	20,41	20,32	20,29	20,34	20,42	20,45	20,35	20,36	20,45	20,47	20,38	20,40	20,38	20,33	20,35	20,32	20,41	20,31	20,31	20,34	20,31	20,31	20,40	20,45	20,41	20,50	20,45	20,34	20,38	20,35	20,41	20,37	20,48	20,48	20,44	20,35	20,36	20,38	20,39	20,46	20,40	20,28	20,31	20,30	20,34	20,40	20,38	20,40	20,43	20,42	20,48	20,49	20,46	20,38	20,36	20,46	20,47	20,42	20,39	20,39	20,40	20,36	20,35	20,39	20,40	20,37	20,38	20,41	20,44	20,47	20,41	20,33	20,33	20,39	20,35	20,35	20,36	20,42	20,48	20,45	20,28	20,43	20,42	20,35	20,30	20,37	20,40	20,46	20,33	20,37	20,44	20,39	20,37	20,40	20,42	20,48	20,42	20,36	20,38	20,46	20,42	20,45	20,49	20,41	20,34	20,39	20,44	20,49	20,46	20,52	20,38	20,35	20,44	20,40	20,46	20,46	20,36	20,34	20,39	20,40	20,43	20,47	20,43	20,47	20,39	20,34	20,28	20,38	20,43	20,41	20,36	20,47	20,41	20,33	20,47	20,40	20,41	20,43	20,37	20,40	20,38	20,43	20,46	20,40	20,37	20,40	20,38	20,35	20,33	20,36	20,44	20,42	20,44	20,42	20,36	20,38	20,48	20,41	20,42	20,43	20,38	20,33	20,37	20,41	20,46	20,43	20,47	20,41	20,40	20,44	20,44	20,42	20,43	20,40	20,37	20,46	20,45	20,54	20,56	20,47	20,45	20,44	20,41	20,44	20,45	20,41	20,44	20,44	20,47	20,43	20,43	20,49	20,48	20,50	20,49	20,51	20,51	20,52	20,53	20,51	20,45	20,40	20,40	20,46	20,43	20,47	20,49	20,50	20,40	20,43	20,37	20,36	20,52	20,45	20,44	20,49	20,46	20,48	20,46	20,42	20,38	20,40	20,40	20,50	20,49	20,45	20,43	20,39	20,47	20,54	20,47	20,37	20,43	20,51	20,48	20,47	20,45	20,46	20,42	20,47	20,42	20,46	20,50	20,49	20,52	20,44	20,38	20,38	20,45	20,41	20,40	20,44	20,47	20,43	20,46	20,44	20,40	20,44	20,37	20,44	20,48	20,39	20,46	20,50	20,42	20,37	20,41	20,44	20,48	20,45	20,44	20,43	20,49	20,48	20,43	20,40	20,44	20,41	20,41	20,41	20,46	20,41	20,45	20,45	20,41	20,45	20,42	20,42	20,49	20,46	20,34	20,50	20,50	20,42	20,49	20,48	20,55	20,49	20,52	20,47	20,41	20,41	20,45	20,52	20,52	20,43	20,37	20,43	20,49	20,48	20,48	20,47	20,48	20,53	20,44	20,40	20,48	20,44	20,42	20,53	20,46	20,44	20,47	20,41	20,40	20,43	20,46	20,44	20,36	20,38	20,41	20,51	20,45	20,45	20,47	20,46	20,46	20,50	20,50	20,49	20,40	20,36	20,43	20,49	20,48	20,37	20,50	20,50	20,38	20,38	20,46	20,44	20,47	20,47	20,41	20,42	20,37	20,45	20,49	20,42	20,40	20,40	20,44	20,45	20,35	20,42	20,47	20,49	20,50	20,42	20,45	20,44	20,52	20,46	20,38	20,44	20,44	20,49	20,41	20,41	20,41	20,40	20,46	20,42	20,43	20,43	20,37	20,33	20,41	20,39	20,34	20,35	20,36	20,38	20,35	20,34	20,36	20,37	20,37	20,41	20,43	20,43	20,44	20,37	20,34	20,39	20,40	20,43	20,45	20,40	20,48	20,46	20,48	20,48	20,31	20,40	20,38	20,40	20,41	20,39	20,42	20,45	20,46	20,43	20,46	20,46	20,49	20,51	20,47	20,39	20,37	20,41	20,37	20,41	20,47	20,42	20,38	20,41	20,48	20,43	20,29	20,32	20,32	20,35	20,37	20,38	20,36	20,35	20,36	20,37	20,37	20,39	20,33	20,43	20,39	20,39	20,41	20,42	20,30	20,23	20,35	20,41	20,33	20,32	20,47	20,43	20,46	20,39	20,29	20,34	20,42	20,31	20,30	20,32	20,34	20,45	20,45	20,41	20,36	20,30	20,33	20,36	20,41	20,39	20,41	20,37	20,40	20,38	20,31	20,40	20,35	20,34	20,30	20,34	20,38	20,39	20,34	20,39	20,42	20,45	20,40	20,39	20,40	20,40	20,42	20,37	20,29	20,31	20,32	20,34	20,31	20,32	20,30	20,39	20,39	20,26	20,26	20,38	20,40	20,31	20,28	20,46	20,41	20,35	20,34	20,34	20,37	20,34	20,26	20,28	20,26	20,33	20,31	20,33	20,39	20,36	20,31	20,35	20,39	20,43	20,32	20,28	20,26	20,26	20,30	20,30	20,32	20,40	20,36	20,31	20,29	20,35	20,34	20,40	20,41	20,30	20,28	20,26	20,20	20,32	20,27	20,20	20,21	20,33	20,27	20,28	20,27	20,31	20,30	20,32	20,33	20,29	20,23	20,27	20,34	20,31	20,28	20,25	20,25	20,28	20,15	20,18	20,29	20,33	20,30	20,23	20,19	20,22	20,22	20,21	20,15	20,19	20,32	20,34	20,31	
20,36	20,19	20,22	20,23	20,30	20,23	20,21	20,24	20,21	20,24	20,22	20,30	20,23	20,26	20,28	20,32	20,30	20,27	20,30	20,32	20,30	20,27	20,31	20,51	20,47	20,34	20,32	20,30	20,31	20,37	20,41	20,43	20,31	20,30	20,30	20,36	20,37	20,31	20,27	20,34	20,47	20,40	20,35	20,32	20,32	20,36	20,28	20,24	20,25	20,41	20,45	20,46	20,42	20,42	20,39	20,38	20,35	20,40	20,42	20,39	20,34	20,39	20,37	20,33	20,37	20,36	20,32	20,40	20,48	20,44	20,41	20,39	20,37	20,46	20,37	20,33	20,34	20,36	20,40	20,47	20,41	20,32	20,37	20,35	20,40	20,40	20,29	20,38	20,42	20,40	20,35	20,38	20,41	20,45	20,43	20,48	20,43	20,35	20,39	20,34	20,43	20,40	20,38	20,41	20,45	20,42	20,41	20,45	20,43	20,38	20,43	20,42	20,38	20,50	20,56	20,46	20,34	20,38	20,43	20,42	20,39	20,36	20,41	20,44	20,42	20,42	20,43	20,46	20,42	20,35	20,37	20,43	20,43	20,38	20,40	20,39	20,34	20,32	20,34	20,40	20,38	20,30	20,31	20,35	20,44	20,50	20,41	20,36	20,37	20,32	20,40	20,42	20,47	20,46	20,47	20,46	20,40	20,36	20,43	20,39	20,44	20,41	20,32	20,37	20,33	20,35	20,46	20,48	20,48	20,39	20,31	20,34	20,35	20,36	20,39	20,40	20,41	20,42	20,38	20,43	20,37	20,39	20,42	20,41	20,45	20,41	20,46	20,51	20,47	20,44	20,40	20,39	20,35	20,34	20,38	20,44	20,40	20,40	20,42	20,39	20,39	20,45	20,48	20,48	20,48	20,47	20,40	20,37	20,40	20,41	20,40	20,43	20,45	20,44	20,45	20,42	20,45	20,48	20,43	20,42	20,37	20,46	20,47	20,48	20,45	20,42	20,44	20,54	20,59	20,47	20,46	20,46	20,46	20,49	20,46	20,44	20,54	20,50	20,49	20,48	20,55	20,47	20,48	20,53	20,43	20,41	20,46	20,44	20,41	20,43	20,49	20,49	20,50	20,44	20,37	20,35	20,33	20,38	20,36	20,33	20,42	20,54	20,52	20,48	20,41	20,45	20,43	20,37	20,48	20,54	20,51	20,46	20,47	20,39	20,43	20,50	20,42	20,44	20,51	20,45	20,45	20,43	20,41	20,43	20,49	20,50	20,52	20,45	20,53	20,47	20,43	20,42	20,43	20,39	20,40	20,37	20,43	20,45	20,46	20,44	20,42	20,37	20,38	20,41	20,47	20,46	20,41	20,46	20,46	20,43	20,30	20,33	20,45	20,48	20,45	20,37	20,42	20,44	20,51	20,48	20,43	20,44	20,40	20,42	20,39	20,42	20,40	20,46	20,49	20,39	20,39	20,38	20,32	20,40	20,43	20,41	20,47	20,50	20,37	20,41	20,42	20,49	20,41	20,44	20,42	20,41	20,46	20,42	20,51	20,53	20,46	20,40	20,44	20,53	20,47	20,46	20,43	20,41	20,42	20,46	20,46	20,46	20,45	20,44	20,40	20,43	20,51	20,50	20,48	20,43	20,42	20,44	20,43	20,40	20,43	20,46	20,49	20,42	20,49	20,51	20,51	20,44	20,43	20,46	20,41	20,41	20,36	20,39	20,49	20,50	20,37	20,47	20,56	20,47	20,39	20,42	20,40	20,43	20,49	20,50	20,46	20,42	20,42	20,43	20,33	20,37	20,37	20,37	20,38	20,29	20,36	20,42	20,44	20,48	20,39	20,41	20,41	20,47	20,51	20,42	20,48	20,46	20,43	20,33	20,34	20,36	20,37	20,41	20,46	20,40	20,43	20,40	20,37	20,39	20,37	20,35	20,38	20,36	20,45	20,40	20,36	20,39	20,40	20,38	20,36	20,43	20,48	20,45	20,36	20,35	20,48	20,37	20,32	20,38	20,42	20,43	20,41	20,36	20,41	20,37	20,41	20,39	20,37	20,44	20,35	20,43	20,46	20,48	20,42	20,45	20,42	20,41	20,44	20,44	20,38	20,36	20,31	20,38	20,29	20,39	20,39	20,37	20,40	20,41	20,45	20,27	20,27	20,32	20,41	20,43	20,35	20,37	20,38	20,42	20,38	20,37	20,40	20,40	20,32	20,42	20,38	20,38	20,47	20,38	20,33	20,38	20,43	20,32	20,28	20,40	20,30	20,38	20,38	20,31	20,34	20,39	20,45	20,33	20,34	20,40	20,46	20,52	20,43	20,35	20,31	20,31	20,42	20,35	20,40	20,39	20,40	20,37	20,34	20,30	20,37	20,36	20,39	20,35	20,33	20,39	20,40	20,34	20,47	20,44	20,37	20,40	20,40	20,40	20,38	20,28	20,35	20,33	20,34	20,35	20,36	20,41	20,38	20,36	20,33	20,37	20,34	20,29	20,33	20,35	20,37	20,31	20,44	20,43	20,32	20,28	20,24	20,31	20,43	20,39	20,28	20,28	20,28	20,34	20,29	20,26	20,31	20,32	20,36	20,36	20,39	20,39	20,31	20,33	20,31	20,29	20,33	20,37	20,42	20,39	20,35	20,37	20,38	20,33	20,36	20,35	20,29	20,25	20,28	20,23	20,18	20,31	20,35	20,33	20,31	20,27	20,32	20,25	20,33	20,40	20,32	20,22	20,27	20,30	20,22	20,21	20,32	20,29	20,23	20,17	20,26	20,14	20,24	20,32	20,30	20,25	20,27	20,31	20,26	20,25	20,16	20,11	20,11	20,28	20,31	20,26	
20,37	20,22	20,21	20,33	20,35	20,22	20,25	20,23	20,24	20,36	20,30	20,25	20,23	20,28	20,28	20,26	20,20	20,23	20,32	20,35	20,24	20,21	20,21	20,30	20,41	20,29	20,33	20,29	20,30	20,40	20,47	20,54	20,33	20,33	20,30	20,32	20,44	20,34	20,38	20,28	20,32	20,30	20,30	20,28	20,35	20,32	20,28	20,31	20,32	20,46	20,54	20,46	20,42	20,38	20,43	20,37	20,40	20,31	20,32	20,44	20,29	20,34	20,40	20,44	20,42	20,39	20,32	20,28	20,36	20,30	20,36	20,40	20,47	20,48	20,46	20,41	20,47	20,43	20,44	20,41	20,41	20,28	20,30	20,39	20,35	20,41	20,44	20,43	20,47	20,43	20,40	20,37	20,40	20,44	20,44	20,42	20,36	20,29	20,38	20,36	20,36	20,47	20,41	20,39	20,37	20,43	20,35	20,40	20,41	20,37	20,47	20,42	20,32	20,37	20,52	20,44	20,31	20,37	20,37	20,40	20,47	20,41	20,41	20,49	20,43	20,42	20,40	20,37	20,46	20,44	20,37	20,39	20,40	20,38	20,41	20,38	20,29	20,30	20,33	20,37	20,35	20,39	20,43	20,37	20,41	20,40	20,39	20,36	20,36	20,41	20,43	20,46	20,39	20,47	20,50	20,41	20,47	20,41	20,36	20,37	20,41	20,43	20,40	20,36	20,41	20,41	20,39	20,46	20,47	20,40	20,32	20,27	20,38	20,37	20,37	20,36	20,47	20,44	20,40	20,39	20,41	20,41	20,42	20,44	20,44	20,39	20,41	20,50	20,47	20,42	20,35	20,39	20,40	20,31	20,43	20,52	20,37	20,37	20,42	20,36	20,37	20,40	20,49	20,51	20,47	20,44	20,38	20,42	20,44	20,40	20,41	20,43	20,46	20,42	20,39	20,35	20,46	20,43	20,42	20,36	20,37	20,44	20,42	20,47	20,44	20,53	20,44	20,46	20,60	20,53	20,51	20,52	20,47	20,48	20,44	20,42	20,48	20,52	20,49	20,46	20,42	20,42	20,42	20,46	20,48	20,40	20,38	20,44	20,48	20,44	20,41	20,39	20,45	20,43	20,42	20,37	20,38	20,38	20,34	20,34	20,38	20,50	20,52	20,49	20,36	20,45	20,55	20,46	20,43	20,46	20,46	20,41	20,46	20,47	20,48	20,52	20,46	20,42	20,45	20,48	20,49	20,43	20,41	20,37	20,50	20,48	20,52	20,45	20,47	20,40	20,42	20,44	20,46	20,44	20,47	20,42	20,38	20,40	20,42	20,50	20,40	20,34	20,39	20,37	20,44	20,40	20,45	20,49	20,45	20,41	20,41	20,33	20,49	20,50	20,48	20,37	20,38	20,42	20,49	20,48	20,43	20,46	20,39	20,38	20,44	20,39	20,39	20,40	20,43	20,34	20,39	20,38	20,32	20,42	20,43	20,53	20,50	20,47	20,38	20,36	20,36	20,46	20,41	20,34	20,46	20,49	20,41	20,41	20,49	20,48	20,45	20,48	20,55	20,50	20,40	20,40	20,39	20,34	20,43	20,49	20,50	20,45	20,45	20,41	20,42	20,44	20,51	20,52	20,50	20,50	20,40	20,41	20,45	20,37	20,44	20,45	20,51	20,45	20,42	20,48	20,47	20,39	20,44	20,45	20,44	20,40	20,38	20,36	20,41	20,43	20,44	20,37	20,48	20,47	20,48	20,48	20,43	20,48	20,50	20,45	20,45	20,40	20,43	20,42	20,41	20,40	20,35	20,32	20,34	20,36	20,40	20,48	20,47	20,53	20,44	20,37	20,45	20,46	20,47	20,45	20,49	20,45	20,42	20,34	20,36	20,36	20,36	20,38	20,50	20,42	20,43	20,45	20,49	20,47	20,40	20,39	20,43	20,33	20,41	20,46	20,39	20,34	20,42	20,49	20,45	20,40	20,40	20,40	20,39	20,38	20,40	20,40	20,35	20,36	20,40	20,42	20,40	20,32	20,40	20,34	20,39	20,40	20,40	20,42	20,41	20,38	20,43	20,49	20,48	20,48	20,46	20,39	20,40	20,36	20,36	20,36	20,34	20,39	20,26	20,26	20,38	20,40	20,37	20,42	20,51	20,39	20,39	20,40	20,40	20,32	20,32	20,33	20,33	20,34	20,33	20,25	20,33	20,31	20,32	20,35	20,32	20,29	20,32	20,36	20,39	20,48	20,36	20,27	20,36	20,38	20,27	20,29	20,43	20,38	20,31	20,31	20,43	20,36	20,33	20,38	20,42	20,48	20,37	20,36	20,37	20,47	20,42	20,39	20,39	20,31	20,34	20,27	20,32	20,35	20,37	20,36	20,26	20,30	20,39	20,36	20,35	20,41	20,38	20,41	20,32	20,36	20,37	20,34	20,38	20,34	20,33	20,34	20,39	20,33	20,40	20,46	20,41	20,37	20,35	20,32	20,27	20,31	20,31	20,36	20,29	20,23	20,44	20,37	20,30	20,37	20,30	20,35	20,39	20,38	20,31	20,33	20,33	20,27	20,23	20,20	20,34	20,40	20,39	20,33	20,27	20,36	20,35	20,32	20,35	20,30	20,34	20,42	20,44	20,43	20,44	20,41	20,43	20,39	20,37	20,33	20,28	20,18	20,23	20,19	20,23	20,30	20,34	20,41	20,36	20,26	20,31	20,32	20,21	20,31	20,37	20,24	20,21	20,20	20,23	20,20	20,26	20,31	20,30	20,22	20,25	20,25	20,21	20,22	20,24	20,22	20,23	20,25	20,31	20,26	20,24	20,22	20,08	20,19	20,30	20,28	
20,32	20,22	20,20	20,32	20,29	20,21	20,30	20,23	20,29	20,37	20,32	20,15	20,20	20,30	20,34	20,29	20,23	20,19	20,26	20,37	20,17	20,18	20,28	20,31	20,43	20,28	20,21	20,26	20,36	20,41	20,48	20,47	20,42	20,29	20,33	20,25	20,38	20,36	20,39	20,36	20,28	20,30	20,33	20,37	20,31	20,43	20,42	20,34	20,33	20,41	20,48	20,39	20,37	20,31	20,40	20,37	20,35	20,30	20,31	20,34	20,34	20,36	20,38	20,45	20,39	20,40	20,28	20,29	20,32	20,34	20,29	20,36	20,41	20,36	20,39	20,41	20,48	20,44	20,45	20,46	20,40	20,32	20,31	20,41	20,35	20,39	20,38	20,37	20,39	20,38	20,43	20,39	20,28	20,32	20,44	20,40	20,38	20,33	20,34	20,31	20,33	20,37	20,38	20,33	20,36	20,46	20,33	20,35	20,36	20,40	20,37	20,40	20,35	20,34	20,36	20,42	20,32	20,29	20,33	20,36	20,38	20,35	20,39	20,41	20,41	20,36	20,39	20,36	20,43	20,40	20,42	20,34	20,37	20,40	20,44	20,32	20,35	20,29	20,29	20,31	20,34	20,39	20,46	20,45	20,43	20,42	20,33	20,39	20,42	20,41	20,41	20,55	20,44	20,35	20,54	20,50	20,38	20,46	20,35	20,35	20,36	20,38	20,51	20,44	20,42	20,43	20,38	20,42	20,46	20,37	20,40	20,38	20,33	20,38	20,42	20,41	20,42	20,41	20,43	20,44	20,46	20,44	20,43	20,38	20,41	20,40	20,38	20,39	20,39	20,40	20,39	20,36	20,37	20,40	20,43	20,48	20,37	20,39	20,48	20,38	20,31	20,43	20,45	20,45	20,41	20,43	20,46	20,47	20,45	20,47	20,46	20,40	20,41	20,44	20,43	20,40	20,49	20,42	20,40	20,39	20,37	20,48	20,48	20,46	20,48	20,56	20,60	20,40	20,47	20,56	20,49	20,45	20,42	20,53	20,40	20,29	20,39	20,41	20,44	20,46	20,43	20,39	20,41	20,42	20,49	20,47	20,41	20,43	20,49	20,48	20,41	20,39	20,45	20,41	20,33	20,35	20,41	20,42	20,38	20,37	20,42	20,47	20,37	20,48	20,40	20,37	20,43	20,46	20,44	20,42	20,43	20,36	20,38	20,40	20,41	20,42	20,40	20,41	20,41	20,45	20,43	20,43	20,44	20,41	20,47	20,45	20,47	20,48	20,48	20,46	20,43	20,45	20,43	20,43	20,47	20,43	20,40	20,46	20,40	20,43	20,43	20,34	20,41	20,38	20,41	20,43	20,45	20,50	20,42	20,39	20,38	20,37	20,53	20,54	20,54	20,46	20,41	20,45	20,44	20,48	20,39	20,37	20,36	20,40	20,42	20,41	20,39	20,44	20,40	20,47	20,46	20,40	20,38	20,41	20,43	20,49	20,49	20,47	20,43	20,39	20,48	20,51	20,45	20,43	20,46	20,50	20,44	20,40	20,44	20,47	20,51	20,50	20,52	20,49	20,30	20,29	20,35	20,39	20,43	20,49	20,45	20,42	20,36	20,39	20,40	20,45	20,42	20,46	20,44	20,51	20,44	20,38	20,47	20,37	20,42	20,41	20,47	20,42	20,38	20,44	20,44	20,40	20,45	20,46	20,44	20,49	20,33	20,39	20,43	20,45	20,50	20,44	20,47	20,44	20,41	20,50	20,34	20,47	20,52	20,40	20,46	20,40	20,43	20,40	20,41	20,40	20,33	20,31	20,34	20,37	20,45	20,50	20,48	20,50	20,39	20,32	20,40	20,45	20,37	20,32	20,38	20,40	20,45	20,36	20,33	20,38	20,35	20,42	20,47	20,42	20,35	20,33	20,40	20,44	20,45	20,43	20,37	20,35	20,36	20,41	20,39	20,33	20,41	20,42	20,44	20,33	20,30	20,41	20,43	20,44	20,41	20,39	20,38	20,41	20,42	20,40	20,48	20,42	20,43	20,42	20,37	20,39	20,36	20,39	20,37	20,33	20,37	20,44	20,46	20,47	20,44	20,35	20,36	20,38	20,37	20,41	20,40	20,43	20,39	20,34	20,33	20,37	20,31	20,38	20,48	20,45	20,46	20,43	20,36	20,36	20,39	20,36	20,33	20,29	20,34	20,26	20,26	20,33	20,31	20,35	20,27	20,25	20,25	20,32	20,36	20,44	20,41	20,27	20,30	20,41	20,33	20,30	20,41	20,27	20,19	20,25	20,32	20,38	20,35	20,39	20,35	20,45	20,44	20,31	20,38	20,45	20,48	20,42	20,40	20,34	20,36	20,31	20,27	20,40	20,33	20,34	20,35	20,29	20,39	20,29	20,27	20,36	20,38	20,38	20,36	20,34	20,34	20,34	20,44	20,38	20,40	20,39	20,36	20,35	20,36	20,35	20,39	20,30	20,27	20,25	20,15	20,35	20,40	20,36	20,23	20,16	20,33	20,28	20,24	20,34	20,27	20,28	20,37	20,34	20,28	20,35	20,37	20,31	20,23	20,30	20,36	20,41	20,44	20,39	20,33	20,46	20,32	20,26	20,36	20,31	20,29	20,38	20,44	20,39	20,40	20,41	20,42	20,42	20,35	20,25	20,25	20,25	20,24	20,18	20,22	20,30	20,35	20,37	20,41	20,28	20,30	20,31	20,25	20,25	20,40	20,31	20,26	20,26	20,24	20,22	20,23	20,28	20,35	20,28	20,22	20,24	20,26	20,20	20,22	20,23	20,33	20,20	20,29	20,34	20,30	20,24	20,16	20,21	20,31	20,29	
20,43	20,22	20,15	20,31	20,25	20,20	20,26	20,28	20,28	20,33	20,33	20,25	20,16	20,23	20,36	20,33	20,31	20,28	20,31	20,32	20,22	20,24	20,30	20,25	20,42	20,30	20,22	20,28	20,30	20,37	20,40	20,36	20,37	20,43	20,31	20,23	20,29	20,29	20,39	20,36	20,32	20,32	20,39	20,35	20,34	20,41	20,45	20,38	20,34	20,35	20,34	20,41	20,42	20,35	20,36	20,40	20,40	20,42	20,44	20,43	20,34	20,44	20,38	20,37	20,38	20,36	20,34	20,39	20,31	20,33	20,33	20,37	20,45	20,38	20,34	20,35	20,42	20,38	20,43	20,43	20,39	20,36	20,39	20,35	20,38	20,40	20,39	20,32	20,47	20,43	20,43	20,37	20,34	20,41	20,36	20,37	20,37	20,40	20,43	20,32	20,39	20,34	20,31	20,37	20,39	20,52	20,38	20,34	20,36	20,38	20,38	20,40	20,38	20,32	20,38	20,45	20,38	20,36	20,41	20,42	20,44	20,44	20,44	20,42	20,46	20,40	20,35	20,38	20,38	20,41	20,40	20,38	20,37	20,41	20,45	20,34	20,29	20,37	20,38	20,41	20,35	20,40	20,33	20,32	20,36	20,41	20,45	20,43	20,48	20,38	20,42	20,44	20,45	20,37	20,47	20,50	20,41	20,37	20,43	20,41	20,32	20,35	20,53	20,49	20,41	20,39	20,45	20,45	20,49	20,48	20,42	20,40	20,35	20,33	20,39	20,47	20,49	20,34	20,40	20,46	20,42	20,36	20,41	20,39	20,42	20,39	20,35	20,33	20,34	20,42	20,32	20,35	20,33	20,37	20,40	20,42	20,36	20,36	20,43	20,36	20,33	20,38	20,39	20,35	20,36	20,37	20,42	20,39	20,44	20,48	20,40	20,34	20,42	20,42	20,38	20,38	20,47	20,46	20,39	20,42	20,49	20,56	20,49	20,50	20,51	20,58	20,55	20,52	20,43	20,41	20,32	20,41	20,43	20,51	20,45	20,34	20,42	20,42	20,49	20,48	20,45	20,50	20,48	20,51	20,47	20,53	20,49	20,47	20,46	20,41	20,43	20,41	20,38	20,43	20,46	20,43	20,39	20,44	20,44	20,41	20,44	20,53	20,46	20,40	20,46	20,40	20,37	20,44	20,46	20,43	20,45	20,46	20,44	20,49	20,42	20,43	20,38	20,38	20,42	20,50	20,43	20,45	20,44	20,39	20,41	20,43	20,45	20,46	20,47	20,50	20,54	20,48	20,46	20,41	20,36	20,38	20,49	20,45	20,47	20,39	20,43	20,39	20,45	20,44	20,42	20,41	20,47	20,47	20,39	20,42	20,34	20,37	20,46	20,52	20,41	20,38	20,43	20,48	20,48	20,39	20,40	20,39	20,41	20,38	20,40	20,40	20,35	20,43	20,40	20,46	20,52	20,41	20,41	20,49	20,45	20,52	20,56	20,51	20,45	20,42	20,51	20,49	20,51	20,53	20,48	20,44	20,45	20,47	20,44	20,51	20,44	20,48	20,48	20,54	20,33	20,31	20,34	20,37	20,36	20,44	20,43	20,40	20,40	20,43	20,43	20,45	20,43	20,43	20,41	20,46	20,46	20,47	20,50	20,46	20,51	20,46	20,39	20,37	20,39	20,43	20,40	20,44	20,47	20,42	20,43	20,47	20,33	20,34	20,42	20,53	20,53	20,48	20,46	20,39	20,33	20,38	20,42	20,51	20,54	20,44	20,40	20,37	20,39	20,37	20,38	20,37	20,35	20,34	20,41	20,33	20,36	20,40	20,47	20,50	20,40	20,27	20,35	20,43	20,41	20,38	20,36	20,41	20,45	20,45	20,42	20,41	20,35	20,34	20,40	20,38	20,35	20,31	20,43	20,43	20,38	20,42	20,44	20,40	20,39	20,41	20,36	20,30	20,40	20,40	20,40	20,33	20,32	20,42	20,44	20,45	20,52	20,45	20,40	20,42	20,41	20,37	20,42	20,49	20,45	20,38	20,43	20,39	20,35	20,36	20,37	20,35	20,43	20,48	20,38	20,44	20,44	20,39	20,39	20,41	20,35	20,38	20,40	20,49	20,41	20,36	20,36	20,38	20,32	20,38	20,41	20,43	20,34	20,37	20,43	20,42	20,45	20,48	20,39	20,25	20,31	20,33	20,39	20,39	20,32	20,32	20,27	20,32	20,30	20,30	20,35	20,28	20,37	20,34	20,29	20,43	20,40	20,42	20,36	20,27	20,24	20,31	20,39	20,45	20,39	20,37	20,34	20,42	20,50	20,38	20,36	20,38	20,40	20,51	20,43	20,36	20,42	20,35	20,34	20,42	20,29	20,34	20,43	20,35	20,32	20,25	20,27	20,34	20,31	20,44	20,37	20,33	20,34	20,33	20,35	20,37	20,32	20,36	20,33	20,30	20,33	20,34	20,30	20,25	20,23	20,29	20,33	20,40	20,47	20,38	20,31	20,26	20,38	20,36	20,33	20,36	20,25	20,23	20,29	20,36	20,39	20,38	20,35	20,29	20,28	20,32	20,43	20,44	20,34	20,40	20,31	20,34	20,34	20,26	20,26	20,33	20,35	20,34	20,41	20,36	20,33	20,39	20,35	20,32	20,35	20,28	20,32	20,31	20,34	20,25	20,31	20,29	20,33	20,38	20,41	20,26	20,30	20,25	20,27	20,27	20,31	20,28	20,19	20,21	20,22	20,34	20,29	20,19	20,32	20,24	20,31	20,27	20,26	20,27	20,27	20,27	20,33	20,21	20,26	20,34	20,26	20,20	20,12	20,21	20,17	20,23	
20,34	20,23	20,18	20,30	20,28	20,25	20,34	20,28	20,27	20,39	20,34	20,31	20,28	20,29	20,31	20,42	20,40	20,26	20,23	20,29	20,27	20,35	20,27	20,34	20,41	20,33	20,25	20,31	20,31	20,30	20,41	20,35	20,30	20,31	20,33	20,29	20,30	20,39	20,40	20,36	20,38	20,30	20,31	20,38	20,41	20,41	20,37	20,34	20,45	20,42	20,39	20,39	20,37	20,35	20,34	20,37	20,47	20,52	20,47	20,40	20,30	20,37	20,43	20,41	20,40	20,36	20,33	20,42	20,36	20,30	20,33	20,35	20,41	20,44	20,31	20,30	20,39	20,49	20,42	20,40	20,39	20,35	20,39	20,42	20,33	20,41	20,37	20,41	20,34	20,41	20,45	20,42	20,40	20,46	20,44	20,43	20,37	20,33	20,48	20,36	20,44	20,43	20,37	20,50	20,45	20,53	20,43	20,38	20,42	20,30	20,44	20,51	20,37	20,31	20,45	20,45	20,38	20,41	20,46	20,46	20,38	20,44	20,39	20,38	20,45	20,40	20,35	20,39	20,35	20,36	20,37	20,45	20,47	20,35	20,40	20,31	20,28	20,35	20,37	20,51	20,42	20,39	20,40	20,34	20,43	20,43	20,42	20,48	20,45	20,41	20,37	20,47	20,48	20,47	20,48	20,54	20,43	20,35	20,33	20,48	20,41	20,40	20,46	20,50	20,45	20,46	20,49	20,52	20,55	20,50	20,40	20,38	20,43	20,35	20,33	20,45	20,50	20,35	20,31	20,45	20,38	20,37	20,38	20,42	20,41	20,37	20,34	20,32	20,37	20,44	20,37	20,33	20,40	20,40	20,44	20,44	20,38	20,33	20,38	20,44	20,41	20,40	20,46	20,41	20,40	20,43	20,49	20,39	20,35	20,46	20,45	20,36	20,45	20,40	20,42	20,36	20,44	20,45	20,41	20,38	20,44	20,46	20,38	20,42	20,48	20,49	20,47	20,43	20,43	20,40	20,36	20,37	20,47	20,46	20,42	20,41	20,45	20,39	20,50	20,49	20,42	20,46	20,50	20,52	20,54	20,49	20,52	20,54	20,56	20,49	20,46	20,49	20,53	20,48	20,50	20,50	20,53	20,51	20,43	20,42	20,39	20,52	20,52	20,57	20,51	20,42	20,44	20,46	20,50	20,49	20,47	20,47	20,43	20,44	20,50	20,44	20,45	20,40	20,37	20,44	20,46	20,42	20,47	20,40	20,43	20,44	20,58	20,55	20,56	20,55	20,52	20,51	20,48	20,40	20,35	20,37	20,53	20,56	20,47	20,42	20,42	20,43	20,45	20,50	20,47	20,44	20,46	20,49	20,42	20,41	20,37	20,38	20,52	20,48	20,46	20,40	20,41	20,55	20,50	20,41	20,43	20,45	20,42	20,41	20,36	20,47	20,38	20,36	20,38	20,40	20,47	20,37	20,35	20,50	20,52	20,52	20,56	20,54	20,41	20,40	20,52	20,54	20,53	20,52	20,45	20,44	20,44	20,43	20,41	20,52	20,51	20,43	20,47	20,51	20,42	20,44	20,42	20,42	20,39	20,39	20,47	20,47	20,45	20,48	20,47	20,54	20,47	20,47	20,45	20,45	20,48	20,50	20,49	20,41	20,42	20,46	20,45	20,43	20,36	20,40	20,38	20,39	20,45	20,44	20,47	20,43	20,34	20,38	20,45	20,38	20,43	20,40	20,38	20,36	20,40	20,46	20,41	20,53	20,55	20,48	20,41	20,34	20,39	20,45	20,42	20,47	20,38	20,32	20,43	20,43	20,43	20,39	20,38	20,45	20,48	20,37	20,42	20,44	20,40	20,35	20,41	20,46	20,45	20,43	20,48	20,41	20,33	20,32	20,40	20,38	20,43	20,41	20,44	20,45	20,36	20,37	20,44	20,35	20,41	20,36	20,37	20,27	20,37	20,41	20,42	20,36	20,32	20,42	20,45	20,36	20,40	20,44	20,41	20,42	20,44	20,37	20,39	20,47	20,45	20,43	20,40	20,40	20,41	20,33	20,35	20,39	20,41	20,43	20,42	20,41	20,42	20,40	20,40	20,39	20,37	20,35	20,43	20,44	20,43	20,29	20,32	20,34	20,38	20,38	20,41	20,39	20,30	20,30	20,39	20,45	20,41	20,40	20,43	20,38	20,34	20,31	20,40	20,32	20,31	20,37	20,31	20,34	20,36	20,29	20,34	20,29	20,35	20,42	20,37	20,43	20,42	20,39	20,36	20,30	20,35	20,46	20,45	20,46	20,32	20,21	20,34	20,45	20,45	20,41	20,33	20,42	20,34	20,39	20,48	20,39	20,44	20,43	20,41	20,37	20,35	20,34	20,43	20,44	20,40	20,33	20,37	20,46	20,39	20,42	20,38	20,31	20,26	20,29	20,28	20,31	20,33	20,35	20,34	20,22	20,29	20,32	20,36	20,30	20,38	20,34	20,27	20,37	20,38	20,43	20,42	20,36	20,39	20,40	20,35	20,37	20,30	20,20	20,31	20,40	20,41	20,41	20,32	20,35	20,29	20,37	20,35	20,44	20,46	20,46	20,32	20,29	20,32	20,34	20,30	20,24	20,36	20,37	20,40	20,39	20,29	20,33	20,26	20,26	20,26	20,31	20,32	20,37	20,35	20,29	20,34	20,30	20,32	20,38	20,31	20,31	20,30	20,25	20,24	20,26	20,33	20,27	20,16	20,21	20,27	20,33	20,36	20,31	20,35	20,26	20,28	20,25	20,19	20,28	20,27	20,32	20,27	20,27	20,36	20,43	20,31	20,05	20,12	20,33	20,22	20,20	
20,27	20,23	20,19	20,37	20,41	20,24	20,35	20,37	20,24	20,34	20,39	20,33	20,37	20,31	20,27	20,37	20,32	20,18	20,25	20,34	20,32	20,35	20,33	20,21	20,39	20,38	20,33	20,29	20,30	20,36	20,46	20,46	20,30	20,30	20,26	20,31	20,34	20,40	20,41	20,42	20,37	20,30	20,24	20,35	20,38	20,42	20,35	20,37	20,43	20,46	20,44	20,42	20,36	20,41	20,48	20,35	20,38	20,43	20,44	20,42	20,35	20,36	20,49	20,47	20,39	20,34	20,34	20,37	20,47	20,47	20,37	20,31	20,34	20,42	20,37	20,37	20,38	20,45	20,40	20,39	20,37	20,32	20,30	20,43	20,37	20,42	20,41	20,38	20,35	20,36	20,45	20,45	20,45	20,50	20,49	20,47	20,38	20,39	20,42	20,33	20,42	20,38	20,32	20,41	20,50	20,50	20,36	20,32	20,47	20,36	20,38	20,43	20,32	20,29	20,41	20,41	20,31	20,34	20,35	20,32	20,38	20,42	20,44	20,37	20,40	20,36	20,34	20,39	20,40	20,39	20,34	20,42	20,55	20,45	20,37	20,36	20,30	20,32	20,41	20,46	20,48	20,42	20,54	20,43	20,37	20,32	20,23	20,39	20,42	20,37	20,42	20,48	20,49	20,42	20,39	20,36	20,43	20,37	20,36	20,48	20,48	20,43	20,44	20,50	20,41	20,37	20,46	20,51	20,45	20,38	20,37	20,41	20,43	20,46	20,41	20,40	20,42	20,42	20,37	20,41	20,40	20,37	20,40	20,43	20,41	20,37	20,39	20,36	20,31	20,42	20,40	20,36	20,39	20,37	20,42	20,46	20,43	20,38	20,42	20,46	20,41	20,47	20,43	20,46	20,41	20,41	20,48	20,43	20,34	20,42	20,50	20,45	20,50	20,40	20,40	20,44	20,47	20,43	20,41	20,44	20,42	20,41	20,36	20,40	20,42	20,39	20,41	20,30	20,39	20,48	20,39	20,34	20,45	20,47	20,34	20,38	20,48	20,42	20,55	20,58	20,46	20,43	20,43	20,48	20,55	20,42	20,41	20,51	20,59	20,57	20,50	20,51	20,54	20,55	20,46	20,42	20,46	20,56	20,47	20,35	20,45	20,47	20,51	20,54	20,55	20,43	20,42	20,43	20,51	20,45	20,47	20,45	20,40	20,38	20,42	20,49	20,47	20,36	20,36	20,34	20,43	20,49	20,42	20,36	20,42	20,49	20,52	20,48	20,54	20,57	20,46	20,50	20,47	20,43	20,49	20,48	20,55	20,58	20,48	20,44	20,45	20,43	20,42	20,45	20,50	20,40	20,47	20,50	20,46	20,40	20,42	20,48	20,52	20,51	20,56	20,49	20,43	20,50	20,56	20,46	20,46	20,46	20,37	20,43	20,44	20,47	20,41	20,42	20,44	20,42	20,37	20,38	20,39	20,44	20,49	20,52	20,51	20,51	20,41	20,39	20,48	20,55	20,50	20,53	20,44	20,48	20,45	20,44	20,50	20,51	20,52	20,44	20,41	20,44	20,44	20,45	20,46	20,54	20,50	20,46	20,52	20,51	20,48	20,50	20,46	20,52	20,49	20,45	20,45	20,51	20,53	20,46	20,49	20,41	20,36	20,44	20,50	20,45	20,38	20,34	20,43	20,52	20,59	20,45	20,52	20,46	20,37	20,41	20,51	20,45	20,42	20,40	20,37	20,44	20,44	20,50	20,39	20,46	20,50	20,45	20,47	20,39	20,41	20,42	20,39	20,42	20,39	20,43	20,44	20,44	20,49	20,49	20,43	20,47	20,49	20,42	20,41	20,45	20,42	20,34	20,37	20,39	20,47	20,44	20,48	20,48	20,40	20,34	20,42	20,44	20,44	20,39	20,38	20,47	20,45	20,39	20,44	20,30	20,29	20,38	20,43	20,38	20,41	20,42	20,45	20,40	20,39	20,41	20,40	20,43	20,43	20,37	20,41	20,39	20,44	20,43	20,40	20,40	20,43	20,45	20,44	20,39	20,40	20,37	20,43	20,42	20,39	20,43	20,42	20,43	20,40	20,40	20,38	20,46	20,38	20,30	20,35	20,38	20,37	20,30	20,34	20,37	20,37	20,34	20,38	20,40	20,30	20,28	20,33	20,33	20,27	20,26	20,33	20,41	20,37	20,28	20,33	20,34	20,30	20,36	20,35	20,40	20,38	20,30	20,30	20,33	20,35	20,44	20,32	20,35	20,31	20,43	20,48	20,41	20,36	20,45	20,44	20,45	20,35	20,22	20,31	20,41	20,44	20,38	20,36	20,45	20,31	20,29	20,41	20,35	20,34	20,43	20,43	20,37	20,42	20,40	20,36	20,36	20,40	20,36	20,35	20,43	20,37	20,33	20,37	20,28	20,23	20,27	20,32	20,35	20,34	20,38	20,36	20,23	20,33	20,36	20,33	20,32	20,37	20,38	20,24	20,24	20,29	20,40	20,39	20,36	20,40	20,45	20,31	20,37	20,29	20,32	20,29	20,36	20,42	20,38	20,36	20,33	20,45	20,38	20,36	20,36	20,45	20,44	20,35	20,28	20,25	20,32	20,35	20,23	20,25	20,31	20,33	20,37	20,34	20,34	20,27	20,29	20,28	20,25	20,28	20,39	20,41	20,29	20,33	20,31	20,31	20,36	20,32	20,24	20,32	20,25	20,19	20,23	20,37	20,29	20,20	20,19	20,26	20,34	20,29	20,27	20,27	20,25	20,25	20,33	20,28	20,23	20,35	20,34	20,23	20,31	20,32	20,36	20,26	20,11	20,09	20,34	20,27	20,25	
20,42	20,35	20,23	20,27	20,35	20,28	20,34	20,34	20,30	20,28	20,32	20,28	20,35	20,34	20,25	20,28	20,31	20,20	20,25	20,31	20,24	20,26	20,36	20,41	20,25	20,30	20,27	20,30	20,27	20,31	20,39	20,47	20,47	20,44	20,37	20,28	20,30	20,37	20,48	20,35	20,31	20,31	20,26	20,32	20,31	20,36	20,33	20,34	20,37	20,40	20,36	20,40	20,36	20,38	20,46	20,43	20,33	20,38	20,36	20,47	20,40	20,42	20,45	20,44	20,37	20,36	20,41	20,38	20,41	20,45	20,44	20,42	20,43	20,46	20,35	20,35	20,38	20,45	20,38	20,38	20,41	20,33	20,28	20,38	20,38	20,36	20,38	20,32	20,37	20,36	20,46	20,41	20,44	20,53	20,46	20,40	20,35	20,32	20,39	20,31	20,35	20,29	20,33	20,38	20,34	20,42	20,31	20,38	20,48	20,44	20,38	20,34	20,32	20,33	20,34	20,38	20,35	20,29	20,34	20,31	20,38	20,45	20,44	20,41	20,37	20,40	20,38	20,46	20,44	20,38	20,42	20,34	20,44	20,49	20,43	20,45	20,38	20,33	20,34	20,38	20,42	20,44	20,48	20,43	20,34	20,33	20,31	20,35	20,34	20,36	20,42	20,50	20,47	20,43	20,44	20,29	20,26	20,35	20,31	20,42	20,40	20,39	20,41	20,45	20,46	20,32	20,34	20,45	20,41	20,37	20,40	20,39	20,36	20,40	20,50	20,46	20,46	20,42	20,46	20,40	20,43	20,41	20,41	20,43	20,44	20,39	20,38	20,30	20,35	20,39	20,41	20,41	20,42	20,36	20,50	20,48	20,42	20,38	20,40	20,42	20,43	20,47	20,46	20,44	20,43	20,43	20,45	20,40	20,35	20,37	20,44	20,40	20,41	20,40	20,36	20,40	20,44	20,47	20,40	20,45	20,46	20,42	20,45	20,43	20,45	20,47	20,45	20,33	20,35	20,45	20,42	20,40	20,47	20,43	20,35	20,33	20,46	20,46	20,53	20,53	20,49	20,42	20,38	20,47	20,41	20,38	20,43	20,54	20,49	20,52	20,45	20,44	20,46	20,49	20,50	20,44	20,41	20,56	20,53	20,39	20,39	20,47	20,47	20,52	20,49	20,37	20,37	20,40	20,52	20,46	20,45	20,42	20,36	20,35	20,47	20,54	20,46	20,38	20,39	20,42	20,46	20,48	20,43	20,38	20,46	20,48	20,49	20,39	20,46	20,53	20,41	20,48	20,50	20,48	20,51	20,47	20,49	20,53	20,48	20,48	20,43	20,38	20,47	20,49	20,43	20,37	20,40	20,49	20,44	20,37	20,38	20,47	20,48	20,49	20,52	20,47	20,43	20,42	20,47	20,43	20,41	20,51	20,40	20,38	20,48	20,43	20,42	20,38	20,37	20,36	20,37	20,42	20,43	20,45	20,40	20,43	20,43	20,45	20,36	20,45	20,51	20,47	20,45	20,48	20,53	20,47	20,43	20,41	20,46	20,47	20,44	20,45	20,39	20,38	20,39	20,36	20,36	20,58	20,63	20,55	20,49	20,45	20,38	20,40	20,47	20,52	20,42	20,42	20,47	20,50	20,48	20,41	20,50	20,47	20,37	20,43	20,46	20,44	20,43	20,47	20,46	20,43	20,57	20,54	20,46	20,43	20,39	20,39	20,43	20,40	20,43	20,44	20,39	20,42	20,41	20,44	20,34	20,44	20,52	20,48	20,47	20,41	20,39	20,35	20,35	20,39	20,40	20,48	20,48	20,41	20,49	20,47	20,42	20,47	20,46	20,41	20,39	20,43	20,46	20,43	20,45	20,38	20,49	20,37	20,32	20,36	20,38	20,39	20,43	20,45	20,39	20,36	20,46	20,44	20,44	20,40	20,44	20,42	20,35	20,40	20,44	20,39	20,37	20,43	20,42	20,41	20,36	20,42	20,44	20,42	20,47	20,42	20,38	20,34	20,42	20,40	20,35	20,39	20,39	20,41	20,44	20,46	20,39	20,35	20,38	20,43	20,42	20,43	20,48	20,50	20,47	20,46	20,41	20,39	20,36	20,30	20,36	20,37	20,35	20,34	20,37	20,48	20,40	20,37	20,39	20,32	20,35	20,33	20,36	20,29	20,25	20,30	20,33	20,36	20,33	20,29	20,38	20,48	20,38	20,28	20,34	20,37	20,31	20,25	20,33	20,30	20,30	20,37	20,29	20,36	20,29	20,33	20,46	20,44	20,33	20,41	20,40	20,36	20,36	20,30	20,34	20,46	20,43	20,32	20,36	20,39	20,32	20,35	20,35	20,44	20,34	20,30	20,35	20,45	20,44	20,48	20,38	20,26	20,34	20,27	20,29	20,38	20,36	20,28	20,26	20,26	20,24	20,28	20,38	20,38	20,31	20,33	20,36	20,25	20,32	20,31	20,36	20,33	20,38	20,35	20,28	20,29	20,36	20,36	20,35	20,29	20,33	20,45	20,35	20,36	20,34	20,34	20,31	20,37	20,39	20,44	20,34	20,30	20,33	20,38	20,33	20,32	20,42	20,39	20,26	20,34	20,28	20,33	20,25	20,21	20,22	20,28	20,24	20,37	20,31	20,30	20,25	20,27	20,30	20,23	20,30	20,29	20,32	20,26	20,36	20,35	20,34	20,40	20,30	20,18	20,23	20,25	20,29	20,27	20,34	20,33	20,27	20,27	20,22	20,27	20,22	20,18	20,23	20,22	20,29	20,25	20,27	20,22	20,32	20,32	20,17	20,26	20,23	20,19	20,25	20,11	20,17	20,16	20,21	20,21	
20,37	20,42	20,23	20,26	20,28	20,22	20,33	20,30	20,29	20,28	20,20	20,17	20,31	20,33	20,31	20,31	20,25	20,24	20,29	20,27	20,31	20,32	20,33	20,39	20,41	20,32	20,30	20,22	20,25	20,34	20,32	20,50	20,38	20,40	20,38	20,28	20,37	20,38	20,47	20,43	20,34	20,36	20,29	20,26	20,24	20,31	20,32	20,26	20,36	20,32	20,32	20,32	20,43	20,38	20,43	20,47	20,40	20,33	20,37	20,50	20,39	20,34	20,37	20,34	20,43	20,44	20,48	20,42	20,40	20,43	20,40	20,43	20,43	20,40	20,36	20,37	20,35	20,43	20,40	20,34	20,35	20,36	20,29	20,31	20,40	20,34	20,40	20,32	20,31	20,39	20,50	20,45	20,36	20,42	20,37	20,41	20,41	20,43	20,43	20,41	20,42	20,46	20,39	20,42	20,35	20,36	20,32	20,32	20,45	20,52	20,43	20,43	20,45	20,38	20,35	20,36	20,30	20,27	20,32	20,42	20,44	20,47	20,47	20,46	20,36	20,36	20,34	20,39	20,44	20,43	20,48	20,36	20,36	20,46	20,48	20,40	20,39	20,37	20,30	20,45	20,42	20,42	20,40	20,36	20,36	20,38	20,37	20,41	20,43	20,40	20,44	20,44	20,41	20,44	20,48	20,45	20,27	20,31	20,36	20,41	20,37	20,44	20,42	20,49	20,46	20,38	20,36	20,39	20,44	20,49	20,43	20,36	20,39	20,37	20,40	20,53	20,48	20,45	20,42	20,39	20,40	20,41	20,49	20,41	20,44	20,47	20,38	20,37	20,36	20,46	20,42	20,41	20,37	20,31	20,38	20,53	20,44	20,38	20,43	20,38	20,38	20,46	20,47	20,48	20,46	20,43	20,46	20,47	20,40	20,42	20,40	20,40	20,43	20,42	20,43	20,40	20,54	20,43	20,33	20,42	20,42	20,42	20,47	20,48	20,46	20,48	20,46	20,39	20,42	20,52	20,44	20,41	20,45	20,44	20,41	20,43	20,45	20,49	20,55	20,51	20,44	20,46	20,45	20,45	20,40	20,33	20,41	20,54	20,46	20,46	20,46	20,42	20,46	20,48	20,46	20,46	20,46	20,48	20,49	20,40	20,39	20,41	20,44	20,49	20,48	20,46	20,43	20,48	20,52	20,49	20,45	20,43	20,33	20,32	20,51	20,59	20,45	20,35	20,36	20,49	20,56	20,51	20,43	20,38	20,44	20,50	20,49	20,49	20,52	20,61	20,47	20,44	20,52	20,46	20,46	20,42	20,42	20,47	20,52	20,46	20,40	20,36	20,47	20,54	20,42	20,44	20,40	20,41	20,39	20,45	20,37	20,39	20,47	20,41	20,42	20,42	20,40	20,37	20,41	20,43	20,42	20,49	20,44	20,35	20,44	20,45	20,48	20,40	20,44	20,39	20,43	20,46	20,46	20,46	20,42	20,43	20,43	20,47	20,46	20,49	20,50	20,47	20,45	20,49	20,50	20,52	20,48	20,46	20,45	20,45	20,46	20,44	20,51	20,45	20,36	20,42	20,31	20,47	20,57	20,52	20,38	20,42	20,38	20,42	20,40	20,44	20,43	20,48	20,50	20,50	20,38	20,36	20,45	20,45	20,46	20,40	20,46	20,48	20,46	20,49	20,43	20,31	20,43	20,46	20,47	20,36	20,32	20,44	20,41	20,36	20,38	20,42	20,49	20,50	20,40	20,49	20,45	20,47	20,52	20,47	20,50	20,42	20,41	20,41	20,34	20,36	20,44	20,37	20,40	20,42	20,47	20,48	20,40	20,37	20,40	20,41	20,39	20,40	20,47	20,41	20,39	20,44	20,42	20,38	20,37	20,35	20,32	20,40	20,37	20,38	20,34	20,35	20,42	20,47	20,43	20,44	20,43	20,43	20,40	20,36	20,46	20,41	20,32	20,34	20,39	20,34	20,32	20,37	20,53	20,51	20,52	20,41	20,42	20,33	20,33	20,34	20,33	20,33	20,38	20,33	20,38	20,40	20,39	20,37	20,45	20,39	20,40	20,49	20,44	20,52	20,41	20,41	20,46	20,42	20,37	20,35	20,41	20,41	20,29	20,33	20,31	20,39	20,37	20,40	20,44	20,33	20,28	20,31	20,41	20,38	20,40	20,45	20,38	20,29	20,38	20,36	20,45	20,39	20,30	20,31	20,33	20,33	20,33	20,31	20,29	20,28	20,31	20,35	20,28	20,46	20,42	20,33	20,33	20,35	20,25	20,31	20,33	20,34	20,32	20,40	20,39	20,44	20,45	20,34	20,28	20,38	20,30	20,36	20,29	20,35	20,37	20,34	20,36	20,39	20,39	20,39	20,42	20,40	20,39	20,28	20,27	20,32	20,34	20,32	20,33	20,29	20,27	20,30	20,30	20,26	20,31	20,33	20,33	20,26	20,30	20,31	20,30	20,36	20,36	20,27	20,26	20,29	20,36	20,34	20,33	20,29	20,34	20,36	20,32	20,34	20,35	20,32	20,26	20,39	20,36	20,38	20,34	20,30	20,21	20,26	20,24	20,37	20,40	20,44	20,38	20,34	20,35	20,30	20,23	20,20	20,30	20,40	20,35	20,35	20,29	20,26	20,29	20,35	20,35	20,25	20,28	20,22	20,29	20,31	20,37	20,34	20,34	20,37	20,26	20,20	20,21	20,25	20,35	20,37	20,33	20,29	20,30	20,24	20,21	20,18	20,21	20,26	20,23	20,27	20,24	20,18	20,28	20,24	20,21	20,20	20,14	20,17	20,17	20,27	20,24	20,10	20,18	20,24	20,23	20,27	
20,28	20,32	20,27	20,27	20,27	20,26	20,33	20,35	20,34	20,31	20,19	20,20	20,23	20,28	20,34	20,32	20,21	20,27	20,38	20,32	20,33	20,30	20,31	20,40	20,46	20,34	20,33	20,28	20,25	20,33	20,43	20,42	20,39	20,29	20,36	20,38	20,39	20,38	20,44	20,36	20,42	20,44	20,37	20,35	20,35	20,32	20,34	20,31	20,29	20,38	20,34	20,32	20,41	20,46	20,48	20,52	20,43	20,29	20,32	20,41	20,24	20,25	20,34	20,40	20,40	20,41	20,49	20,48	20,39	20,39	20,36	20,44	20,52	20,32	20,22	20,34	20,37	20,43	20,38	20,33	20,28	20,38	20,35	20,30	20,43	20,51	20,42	20,31	20,38	20,39	20,46	20,49	20,39	20,41	20,43	20,45	20,53	20,55	20,49	20,43	20,39	20,45	20,40	20,38	20,38	20,45	20,37	20,30	20,36	20,41	20,43	20,47	20,43	20,44	20,48	20,46	20,35	20,30	20,41	20,46	20,49	20,46	20,46	20,43	20,38	20,39	20,41	20,42	20,47	20,51	20,43	20,41	20,49	20,55	20,51	20,38	20,34	20,38	20,37	20,40	20,41	20,45	20,35	20,32	20,36	20,35	20,36	20,41	20,39	20,44	20,51	20,47	20,41	20,45	20,50	20,47	20,39	20,39	20,43	20,41	20,35	20,44	20,42	20,46	20,50	20,39	20,39	20,40	20,42	20,48	20,50	20,37	20,41	20,39	20,40	20,48	20,50	20,49	20,42	20,43	20,46	20,37	20,38	20,43	20,43	20,43	20,44	20,40	20,34	20,37	20,39	20,37	20,39	20,37	20,45	20,49	20,39	20,36	20,39	20,34	20,34	20,46	20,49	20,48	20,45	20,45	20,48	20,49	20,43	20,42	20,44	20,42	20,44	20,40	20,36	20,39	20,51	20,48	20,32	20,40	20,48	20,45	20,49	20,54	20,52	20,50	20,45	20,39	20,45	20,51	20,49	20,51	20,43	20,36	20,41	20,45	20,44	20,44	20,49	20,49	20,46	20,48	20,48	20,47	20,45	20,36	20,41	20,44	20,48	20,49	20,51	20,54	20,52	20,52	20,41	20,42	20,45	20,42	20,39	20,40	20,46	20,49	20,51	20,49	20,48	20,51	20,46	20,44	20,52	20,53	20,40	20,36	20,43	20,41	20,54	20,58	20,51	20,42	20,42	20,52	20,47	20,48	20,44	20,42	20,38	20,47	20,46	20,44	20,50	20,54	20,52	20,49	20,51	20,48	20,42	20,43	20,43	20,44	20,45	20,50	20,42	20,44	20,43	20,44	20,38	20,48	20,45	20,43	20,41	20,46	20,50	20,38	20,43	20,42	20,42	20,46	20,45	20,42	20,48	20,44	20,31	20,47	20,49	20,41	20,43	20,46	20,55	20,58	20,48	20,43	20,48	20,46	20,40	20,46	20,43	20,43	20,49	20,55	20,53	20,50	20,46	20,42	20,40	20,48	20,49	20,47	20,49	20,49	20,46	20,42	20,44	20,43	20,49	20,55	20,45	20,47	20,47	20,49	20,51	20,46	20,43	20,49	20,45	20,46	20,46	20,40	20,42	20,56	20,51	20,49	20,44	20,40	20,45	20,46	20,50	20,45	20,42	20,41	20,44	20,45	20,42	20,41	20,45	20,44	20,50	20,35	20,34	20,46	20,46	20,41	20,43	20,48	20,50	20,50	20,42	20,50	20,50	20,55	20,49	20,54	20,46	20,43	20,34	20,43	20,37	20,37	20,43	20,38	20,31	20,33	20,41	20,48	20,39	20,40	20,34	20,39	20,43	20,53	20,48	20,43	20,38	20,41	20,44	20,43	20,44	20,44	20,34	20,43	20,44	20,44	20,45	20,38	20,44	20,46	20,47	20,42	20,41	20,45	20,46	20,37	20,44	20,38	20,36	20,33	20,41	20,39	20,35	20,40	20,49	20,50	20,38	20,41	20,44	20,43	20,38	20,38	20,41	20,41	20,43	20,26	20,30	20,33	20,41	20,47	20,40	20,45	20,40	20,39	20,38	20,49	20,41	20,36	20,40	20,49	20,43	20,42	20,34	20,41	20,36	20,30	20,32	20,30	20,36	20,45	20,44	20,32	20,29	20,35	20,43	20,43	20,48	20,48	20,42	20,34	20,35	20,34	20,39	20,38	20,26	20,33	20,48	20,34	20,34	20,35	20,32	20,26	20,32	20,36	20,29	20,42	20,42	20,33	20,33	20,28	20,27	20,28	20,34	20,38	20,35	20,37	20,29	20,40	20,37	20,32	20,37	20,27	20,31	20,38	20,37	20,38	20,33	20,38	20,42	20,41	20,36	20,34	20,41	20,47	20,42	20,30	20,31	20,34	20,40	20,37	20,34	20,43	20,29	20,31	20,35	20,35	20,30	20,35	20,33	20,27	20,29	20,32	20,26	20,31	20,33	20,29	20,35	20,38	20,33	20,35	20,42	20,30	20,28	20,32	20,29	20,29	20,25	20,24	20,23	20,37	20,29	20,33	20,29	20,29	20,36	20,21	20,17	20,35	20,38	20,33	20,26	20,30	20,32	20,27	20,21	20,19	20,26	20,36	20,40	20,29	20,28	20,25	20,27	20,38	20,36	20,30	20,34	20,27	20,36	20,41	20,33	20,22	20,34	20,37	20,36	20,27	20,19	20,22	20,33	20,34	20,32	20,34	20,27	20,18	20,19	20,26	20,28	20,27	20,23	20,16	20,27	20,27	20,32	20,33	20,26	20,18	20,17	20,13	20,15	20,20	20,28	20,12	20,09	20,24	20,29	20,27	
20,33	20,30	20,29	20,22	20,27	20,36	20,37	20,39	20,33	20,37	20,35	20,31	20,18	20,21	20,39	20,34	20,30	20,32	20,33	20,34	20,29	20,33	20,36	20,28	20,41	20,40	20,29	20,31	20,39	20,31	20,38	20,44	20,41	20,34	20,35	20,41	20,40	20,33	20,35	20,45	20,47	20,41	20,37	20,34	20,38	20,33	20,30	20,32	20,28	20,40	20,41	20,33	20,37	20,48	20,50	20,49	20,43	20,33	20,44	20,37	20,23	20,30	20,40	20,43	20,35	20,39	20,44	20,42	20,41	20,37	20,42	20,40	20,50	20,39	20,26	20,27	20,41	20,49	20,40	20,33	20,32	20,37	20,35	20,32	20,47	20,49	20,44	20,40	20,45	20,46	20,47	20,45	20,40	20,43	20,47	20,54	20,45	20,42	20,39	20,40	20,45	20,42	20,43	20,40	20,33	20,41	20,38	20,35	20,50	20,46	20,38	20,41	20,41	20,42	20,51	20,42	20,36	20,46	20,43	20,38	20,38	20,49	20,42	20,38	20,39	20,39	20,48	20,50	20,42	20,46	20,44	20,40	20,43	20,52	20,51	20,40	20,33	20,39	20,43	20,47	20,33	20,42	20,48	20,42	20,43	20,42	20,37	20,41	20,36	20,43	20,45	20,44	20,45	20,51	20,49	20,46	20,47	20,43	20,44	20,35	20,27	20,42	20,51	20,47	20,46	20,36	20,41	20,49	20,46	20,42	20,41	20,40	20,35	20,40	20,51	20,44	20,39	20,41	20,39	20,46	20,47	20,37	20,36	20,41	20,42	20,50	20,45	20,42	20,41	20,44	20,36	20,40	20,43	20,40	20,49	20,47	20,42	20,43	20,47	20,36	20,35	20,52	20,50	20,56	20,47	20,42	20,45	20,45	20,40	20,44	20,51	20,47	20,48	20,40	20,39	20,41	20,45	20,45	20,40	20,40	20,58	20,55	20,42	20,47	20,54	20,47	20,45	20,43	20,45	20,50	20,54	20,48	20,38	20,44	20,46	20,48	20,48	20,47	20,49	20,48	20,51	20,56	20,56	20,58	20,46	20,40	20,41	20,45	20,51	20,54	20,56	20,58	20,60	20,55	20,42	20,38	20,45	20,47	20,44	20,41	20,49	20,53	20,50	20,54	20,48	20,52	20,54	20,46	20,50	20,55	20,49	20,42	20,47	20,46	20,55	20,58	20,56	20,46	20,47	20,52	20,42	20,48	20,50	20,45	20,48	20,50	20,53	20,46	20,49	20,47	20,49	20,54	20,55	20,48	20,48	20,43	20,43	20,40	20,43	20,55	20,48	20,44	20,45	20,39	20,50	20,48	20,48	20,43	20,47	20,49	20,50	20,47	20,46	20,47	20,44	20,46	20,54	20,45	20,42	20,40	20,40	20,49	20,51	20,50	20,48	20,45	20,47	20,55	20,60	20,45	20,46	20,42	20,35	20,39	20,47	20,44	20,48	20,44	20,44	20,42	20,40	20,45	20,41	20,44	20,52	20,47	20,45	20,41	20,43	20,49	20,44	20,44	20,47	20,47	20,43	20,42	20,53	20,49	20,48	20,44	20,47	20,50	20,48	20,45	20,51	20,46	20,39	20,50	20,54	20,49	20,51	20,44	20,45	20,44	20,42	20,43	20,43	20,37	20,44	20,44	20,38	20,51	20,47	20,41	20,57	20,47	20,34	20,43	20,45	20,46	20,42	20,46	20,52	20,52	20,44	20,53	20,49	20,49	20,52	20,44	20,39	20,41	20,34	20,39	20,42	20,45	20,44	20,42	20,38	20,32	20,37	20,38	20,39	20,34	20,38	20,47	20,48	20,44	20,48	20,43	20,39	20,39	20,46	20,49	20,48	20,40	20,37	20,37	20,45	20,42	20,44	20,44	20,39	20,50	20,42	20,35	20,43	20,48	20,46	20,44	20,43	20,41	20,39	20,40	20,45	20,36	20,28	20,41	20,45	20,38	20,37	20,37	20,39	20,42	20,44	20,41	20,40	20,44	20,48	20,32	20,30	20,31	20,38	20,52	20,43	20,44	20,43	20,34	20,31	20,37	20,39	20,34	20,33	20,41	20,43	20,39	20,35	20,41	20,41	20,36	20,39	20,40	20,37	20,40	20,46	20,38	20,32	20,38	20,43	20,34	20,35	20,41	20,42	20,37	20,33	20,31	20,37	20,36	20,26	20,29	20,47	20,39	20,33	20,31	20,31	20,30	20,27	20,39	20,36	20,40	20,45	20,39	20,34	20,26	20,28	20,36	20,40	20,45	20,41	20,33	20,28	20,40	20,44	20,38	20,40	20,29	20,30	20,39	20,39	20,41	20,38	20,37	20,36	20,40	20,41	20,43	20,48	20,42	20,36	20,22	20,22	20,35	20,40	20,38	20,31	20,43	20,40	20,32	20,42	20,42	20,35	20,28	20,30	20,25	20,35	20,32	20,29	20,24	20,29	20,35	20,32	20,42	20,49	20,37	20,35	20,35	20,27	20,32	20,32	20,29	20,21	20,24	20,31	20,33	20,27	20,24	20,23	20,32	20,32	20,19	20,22	20,33	20,40	20,33	20,19	20,24	20,32	20,24	20,31	20,16	20,25	20,31	20,33	20,39	20,31	20,27	20,28	20,27	20,34	20,29	20,33	20,29	20,33	20,44	20,42	20,23	20,20	20,33	20,36	20,26	20,26	20,21	20,31	20,29	20,36	20,38	20,29	20,31	20,28	20,27	20,28	20,23	20,21	20,16	20,27	20,32	20,33	20,30	20,32	20,34	20,20	20,24	20,27	20,26	20,25	20,16	20,10	20,22	20,23	20,27	
20,32	20,29	20,25	20,24	20,36	20,30	20,31	20,41	20,36	20,28	20,28	20,27	20,24	20,26	20,32	20,31	20,34	20,24	20,31	20,34	20,29	20,33	20,35	20,36	20,37	20,44	20,40	20,43	20,39	20,40	20,42	20,40	20,37	20,40	20,30	20,41	20,35	20,30	20,41	20,37	20,42	20,31	20,31	20,37	20,39	20,34	20,38	20,34	20,33	20,40	20,46	20,36	20,36	20,39	20,47	20,38	20,32	20,34	20,43	20,40	20,31	20,36	20,40	20,39	20,36	20,47	20,50	20,34	20,33	20,35	20,46	20,40	20,33	20,39	20,41	20,36	20,43	20,63	20,51	20,42	20,40	20,40	20,33	20,34	20,40	20,43	20,35	20,36	20,41	20,41	20,44	20,39	20,33	20,42	20,42	20,42	20,42	20,44	20,42	20,42	20,42	20,42	20,43	20,51	20,44	20,46	20,41	20,43	20,59	20,53	20,36	20,43	20,49	20,55	20,56	20,46	20,31	20,40	20,39	20,32	20,38	20,48	20,50	20,48	20,46	20,43	20,38	20,39	20,35	20,48	20,51	20,43	20,41	20,42	20,41	20,40	20,40	20,37	20,43	20,48	20,45	20,43	20,49	20,48	20,51	20,46	20,42	20,48	20,44	20,37	20,34	20,40	20,44	20,54	20,52	20,45	20,50	20,45	20,46	20,46	20,32	20,36	20,47	20,47	20,45	20,40	20,43	20,45	20,44	20,44	20,36	20,37	20,41	20,40	20,43	20,38	20,42	20,40	20,40	20,42	20,47	20,36	20,33	20,39	20,44	20,47	20,44	20,47	20,42	20,52	20,43	20,45	20,45	20,45	20,50	20,49	20,38	20,38	20,47	20,42	20,41	20,50	20,49	20,46	20,44	20,46	20,42	20,45	20,43	20,49	20,52	20,46	20,44	20,36	20,43	20,49	20,47	20,50	20,50	20,44	20,53	20,60	20,47	20,40	20,47	20,50	20,46	20,45	20,51	20,55	20,54	20,47	20,39	20,47	20,42	20,43	20,50	20,53	20,50	20,47	20,55	20,58	20,55	20,56	20,52	20,47	20,46	20,53	20,45	20,47	20,51	20,51	20,56	20,54	20,43	20,35	20,45	20,56	20,47	20,43	20,44	20,44	20,47	20,48	20,48	20,44	20,53	20,53	20,49	20,59	20,48	20,46	20,52	20,42	20,54	20,62	20,53	20,46	20,41	20,49	20,51	20,40	20,48	20,54	20,52	20,50	20,52	20,54	20,51	20,53	20,50	20,41	20,54	20,52	20,53	20,49	20,49	20,45	20,44	20,52	20,50	20,44	20,47	20,51	20,49	20,49	20,46	20,51	20,48	20,52	20,51	20,49	20,50	20,55	20,46	20,46	20,53	20,51	20,37	20,34	20,45	20,49	20,56	20,54	20,53	20,51	20,47	20,48	20,57	20,54	20,49	20,48	20,44	20,39	20,42	20,40	20,48	20,47	20,44	20,45	20,46	20,46	20,48	20,53	20,54	20,54	20,47	20,49	20,47	20,48	20,53	20,47	20,52	20,47	20,43	20,40	20,50	20,48	20,43	20,44	20,45	20,45	20,45	20,47	20,54	20,50	20,42	20,49	20,49	20,51	20,55	20,48	20,46	20,41	20,42	20,41	20,51	20,46	20,46	20,55	20,42	20,41	20,43	20,43	20,48	20,48	20,39	20,50	20,41	20,40	20,44	20,47	20,55	20,57	20,45	20,51	20,46	20,56	20,58	20,52	20,41	20,42	20,46	20,47	20,47	20,43	20,40	20,39	20,45	20,35	20,34	20,39	20,35	20,36	20,33	20,47	20,44	20,44	20,38	20,39	20,44	20,42	20,39	20,49	20,52	20,36	20,36	20,41	20,44	20,41	20,44	20,43	20,44	20,48	20,45	20,43	20,49	20,46	20,44	20,43	20,47	20,47	20,39	20,38	20,46	20,40	20,28	20,43	20,43	20,38	20,40	20,41	20,37	20,38	20,43	20,42	20,39	20,41	20,37	20,39	20,34	20,37	20,36	20,42	20,47	20,47	20,46	20,40	20,31	20,32	20,37	20,44	20,35	20,32	20,31	20,34	20,35	20,36	20,45	20,49	20,40	20,39	20,42	20,41	20,46	20,37	20,39	20,34	20,41	20,39	20,32	20,35	20,36	20,35	20,32	20,33	20,38	20,36	20,24	20,30	20,37	20,38	20,33	20,37	20,36	20,36	20,29	20,34	20,34	20,35	20,39	20,35	20,37	20,32	20,33	20,40	20,42	20,46	20,46	20,46	20,36	20,44	20,42	20,37	20,31	20,29	20,39	20,43	20,46	20,44	20,42	20,35	20,34	20,34	20,38	20,48	20,44	20,38	20,40	20,29	20,26	20,32	20,35	20,38	20,39	20,40	20,45	20,39	20,43	20,39	20,36	20,38	20,35	20,35	20,31	20,30	20,28	20,27	20,28	20,30	20,27	20,35	20,38	20,35	20,29	20,40	20,43	20,35	20,27	20,29	20,28	20,29	20,37	20,33	20,20	20,21	20,23	20,34	20,33	20,21	20,30	20,40	20,37	20,34	20,29	20,20	20,25	20,23	20,22	20,25	20,28	20,28	20,29	20,45	20,38	20,41	20,35	20,30	20,30	20,34	20,35	20,28	20,26	20,37	20,41	20,28	20,23	20,21	20,34	20,20	20,23	20,28	20,24	20,27	20,40	20,39	20,30	20,30	20,34	20,27	20,19	20,30	20,27	20,25	20,21	20,29	20,38	20,30	20,28	20,36	20,26	20,30	20,34	20,39	20,34	20,23	20,15	20,21	20,31	20,33	
20,25	20,27	20,29	20,24	20,39	20,36	20,28	20,23	20,26	20,28	20,19	20,31	20,31	20,34	20,41	20,26	20,28	20,32	20,27	20,30	20,28	20,35	20,36	20,40	20,38	20,35	20,39	20,46	20,39	20,41	20,43	20,40	20,33	20,42	20,39	20,45	20,40	20,40	20,38	20,32	20,34	20,30	20,36	20,42	20,43	20,44	20,43	20,35	20,35	20,40	20,41	20,46	20,50	20,49	20,45	20,39	20,34	20,33	20,28	20,35	20,39	20,39	20,42	20,43	20,38	20,44	20,45	20,44	20,41	20,40	20,44	20,43	20,42	20,49	20,46	20,48	20,43	20,46	20,45	20,40	20,45	20,40	20,32	20,32	20,37	20,40	20,32	20,33	20,35	20,31	20,47	20,39	20,37	20,47	20,37	20,39	20,40	20,45	20,48	20,39	20,41	20,39	20,37	20,47	20,49	20,46	20,53	20,46	20,53	20,44	20,43	20,48	20,59	20,60	20,59	20,48	20,37	20,39	20,32	20,32	20,39	20,48	20,46	20,45	20,45	20,48	20,36	20,40	20,34	20,41	20,43	20,36	20,40	20,45	20,42	20,34	20,43	20,33	20,28	20,37	20,37	20,48	20,44	20,40	20,49	20,47	20,42	20,45	20,42	20,35	20,32	20,33	20,41	20,54	20,56	20,43	20,41	20,41	20,41	20,48	20,50	20,42	20,41	20,41	20,43	20,41	20,39	20,44	20,43	20,37	20,35	20,35	20,36	20,34	20,35	20,36	20,41	20,43	20,49	20,49	20,43	20,43	20,36	20,42	20,39	20,49	20,42	20,44	20,45	20,47	20,43	20,46	20,52	20,51	20,50	20,51	20,45	20,39	20,45	20,40	20,40	20,44	20,41	20,38	20,44	20,47	20,42	20,44	20,44	20,45	20,49	20,41	20,44	20,45	20,39	20,45	20,52	20,53	20,49	20,39	20,42	20,54	20,43	20,38	20,47	20,51	20,48	20,42	20,46	20,53	20,54	20,54	20,53	20,52	20,43	20,37	20,45	20,46	20,52	20,50	20,51	20,50	20,55	20,44	20,44	20,47	20,47	20,49	20,42	20,44	20,45	20,48	20,48	20,49	20,47	20,43	20,49	20,49	20,49	20,43	20,47	20,50	20,58	20,49	20,49	20,48	20,45	20,44	20,49	20,56	20,49	20,47	20,49	20,45	20,51	20,53	20,50	20,52	20,56	20,59	20,56	20,48	20,38	20,46	20,57	20,44	20,45	20,55	20,60	20,53	20,41	20,43	20,49	20,49	20,49	20,45	20,44	20,51	20,53	20,49	20,49	20,46	20,50	20,52	20,47	20,47	20,47	20,47	20,52	20,57	20,58	20,53	20,54	20,56	20,51	20,49	20,52	20,53	20,41	20,39	20,39	20,48	20,51	20,43	20,41	20,47	20,51	20,44	20,50	20,52	20,51	20,46	20,49	20,50	20,50	20,46	20,48	20,52	20,42	20,41	20,43	20,51	20,50	20,53	20,57	20,52	20,46	20,44	20,49	20,46	20,41	20,50	20,54	20,49	20,43	20,41	20,49	20,48	20,47	20,47	20,43	20,45	20,51	20,49	20,48	20,51	20,50	20,51	20,44	20,48	20,53	20,54	20,53	20,49	20,46	20,54	20,53	20,43	20,42	20,43	20,49	20,43	20,40	20,46	20,50	20,46	20,46	20,58	20,51	20,44	20,54	20,53	20,53	20,55	20,45	20,42	20,47	20,54	20,54	20,46	20,46	20,40	20,46	20,49	20,43	20,44	20,41	20,40	20,47	20,39	20,45	20,47	20,39	20,40	20,38	20,43	20,47	20,46	20,45	20,38	20,46	20,49	20,43	20,41	20,46	20,40	20,34	20,43	20,46	20,43	20,44	20,38	20,42	20,47	20,46	20,44	20,39	20,39	20,43	20,48	20,45	20,45	20,42	20,34	20,40	20,40	20,41	20,42	20,45	20,41	20,43	20,40	20,40	20,44	20,49	20,54	20,54	20,45	20,40	20,41	20,41	20,37	20,44	20,39	20,37	20,41	20,46	20,41	20,39	20,46	20,46	20,43	20,41	20,36	20,32	20,27	20,35	20,41	20,36	20,46	20,45	20,49	20,43	20,42	20,47	20,41	20,40	20,35	20,37	20,36	20,34	20,38	20,40	20,36	20,37	20,28	20,36	20,28	20,18	20,28	20,39	20,38	20,33	20,30	20,34	20,33	20,40	20,42	20,34	20,40	20,35	20,36	20,34	20,34	20,35	20,36	20,36	20,39	20,44	20,49	20,45	20,47	20,44	20,37	20,34	20,35	20,37	20,46	20,48	20,47	20,41	20,27	20,36	20,43	20,42	20,46	20,48	20,35	20,42	20,41	20,33	20,40	20,34	20,38	20,41	20,37	20,38	20,44	20,38	20,36	20,35	20,35	20,31	20,35	20,33	20,31	20,25	20,29	20,30	20,26	20,15	20,21	20,40	20,43	20,38	20,39	20,46	20,39	20,36	20,35	20,30	20,34	20,35	20,33	20,31	20,31	20,30	20,33	20,32	20,21	20,27	20,33	20,33	20,25	20,30	20,30	20,28	20,28	20,21	20,25	20,34	20,32	20,28	20,37	20,36	20,36	20,38	20,34	20,24	20,27	20,35	20,29	20,30	20,32	20,40	20,28	20,26	20,30	20,35	20,19	20,27	20,29	20,25	20,20	20,40	20,38	20,34	20,25	20,19	20,19	20,22	20,23	20,25	20,18	20,24	20,27	20,37	20,26	20,26	20,33	20,26	20,38	20,29	20,36	20,26	20,19	20,14	20,23	20,28	20,28	
20,37	20,28	20,19	20,26	20,32	20,33	20,36	20,29	20,21	20,25	20,24	20,27	20,38	20,35	20,35	20,31	20,23	20,39	20,37	20,34	20,31	20,27	20,27	20,41	20,38	20,26	20,32	20,44	20,50	20,46	20,46	20,46	20,43	20,39	20,34	20,37	20,42	20,37	20,42	20,33	20,43	20,33	20,33	20,39	20,36	20,38	20,42	20,39	20,40	20,40	20,33	20,45	20,51	20,49	20,50	20,48	20,40	20,44	20,36	20,42	20,43	20,41	20,44	20,44	20,37	20,46	20,38	20,36	20,39	20,51	20,46	20,43	20,43	20,46	20,38	20,44	20,47	20,42	20,41	20,43	20,46	20,44	20,34	20,35	20,33	20,31	20,32	20,37	20,38	20,39	20,43	20,40	20,38	20,41	20,37	20,35	20,36	20,39	20,40	20,42	20,48	20,45	20,41	20,42	20,40	20,41	20,42	20,47	20,40	20,41	20,38	20,39	20,41	20,44	20,44	20,50	20,47	20,40	20,42	20,44	20,45	20,46	20,39	20,41	20,41	20,41	20,43	20,45	20,35	20,36	20,39	20,38	20,39	20,38	20,50	20,39	20,41	20,40	20,27	20,36	20,42	20,34	20,39	20,40	20,44	20,41	20,49	20,42	20,44	20,37	20,35	20,39	20,45	20,50	20,51	20,45	20,39	20,41	20,43	20,44	20,44	20,43	20,35	20,44	20,44	20,44	20,40	20,48	20,51	20,46	20,34	20,36	20,39	20,39	20,43	20,46	20,43	20,40	20,47	20,49	20,40	20,38	20,51	20,44	20,43	20,42	20,43	20,40	20,43	20,44	20,37	20,44	20,48	20,45	20,51	20,55	20,52	20,44	20,49	20,38	20,35	20,47	20,56	20,40	20,43	20,48	20,44	20,36	20,38	20,47	20,50	20,45	20,53	20,50	20,46	20,40	20,49	20,57	20,52	20,44	20,41	20,45	20,39	20,41	20,42	20,49	20,49	20,50	20,41	20,43	20,47	20,50	20,49	20,48	20,46	20,43	20,51	20,47	20,54	20,53	20,50	20,52	20,51	20,50	20,42	20,43	20,43	20,49	20,47	20,38	20,43	20,39	20,44	20,48	20,47	20,52	20,48	20,46	20,42	20,43	20,47	20,52	20,56	20,56	20,51	20,52	20,48	20,47	20,49	20,50	20,49	20,46	20,42	20,45	20,52	20,50	20,48	20,51	20,59	20,54	20,51	20,48	20,42	20,46	20,47	20,45	20,48	20,50	20,59	20,52	20,45	20,46	20,50	20,46	20,50	20,47	20,40	20,42	20,46	20,48	20,51	20,48	20,51	20,48	20,48	20,46	20,44	20,58	20,49	20,53	20,56	20,53	20,50	20,52	20,46	20,44	20,44	20,49	20,48	20,47	20,45	20,53	20,42	20,41	20,45	20,47	20,54	20,50	20,45	20,51	20,51	20,38	20,39	20,50	20,48	20,46	20,49	20,54	20,47	20,48	20,53	20,56	20,53	20,48	20,50	20,50	20,50	20,41	20,48	20,59	20,50	20,49	20,51	20,48	20,48	20,47	20,44	20,46	20,53	20,49	20,42	20,45	20,48	20,48	20,49	20,41	20,40	20,47	20,48	20,45	20,50	20,52	20,50	20,41	20,46	20,50	20,47	20,41	20,42	20,43	20,47	20,48	20,40	20,42	20,49	20,49	20,45	20,49	20,50	20,49	20,51	20,54	20,50	20,49	20,47	20,50	20,51	20,57	20,51	20,48	20,51	20,43	20,44	20,50	20,41	20,43	20,42	20,38	20,43	20,35	20,39	20,55	20,44	20,42	20,42	20,46	20,49	20,54	20,50	20,45	20,40	20,43	20,51	20,44	20,39	20,45	20,36	20,31	20,43	20,42	20,41	20,37	20,42	20,47	20,38	20,35	20,38	20,32	20,39	20,43	20,44	20,45	20,35	20,36	20,37	20,38	20,43	20,43	20,44	20,46	20,43	20,39	20,33	20,40	20,51	20,47	20,45	20,44	20,42	20,41	20,39	20,41	20,44	20,41	20,33	20,43	20,43	20,45	20,39	20,49	20,45	20,40	20,41	20,37	20,39	20,33	20,44	20,45	20,40	20,44	20,44	20,45	20,52	20,44	20,45	20,43	20,43	20,37	20,34	20,34	20,33	20,30	20,41	20,41	20,40	20,30	20,30	20,33	20,32	20,41	20,41	20,41	20,32	20,37	20,35	20,33	20,40	20,39	20,37	20,42	20,38	20,32	20,37	20,34	20,39	20,34	20,33	20,37	20,41	20,40	20,38	20,37	20,35	20,34	20,36	20,37	20,43	20,34	20,47	20,34	20,36	20,31	20,35	20,42	20,43	20,45	20,44	20,38	20,44	20,40	20,36	20,33	20,34	20,32	20,33	20,40	20,49	20,45	20,39	20,42	20,40	20,35	20,30	20,38	20,28	20,27	20,37	20,32	20,33	20,27	20,24	20,20	20,33	20,39	20,38	20,39	20,40	20,40	20,37	20,35	20,33	20,34	20,39	20,39	20,38	20,35	20,29	20,38	20,33	20,24	20,31	20,34	20,29	20,29	20,32	20,29	20,24	20,37	20,32	20,31	20,35	20,39	20,30	20,26	20,35	20,42	20,41	20,35	20,37	20,28	20,36	20,34	20,30	20,32	20,28	20,30	20,30	20,33	20,30	20,16	20,28	20,26	20,21	20,21	20,33	20,35	20,30	20,23	20,23	20,27	20,32	20,28	20,27	20,22	20,29	20,33	20,32	20,29	20,38	20,30	20,21	20,29	20,22	20,30	20,31	20,19	20,16	20,24	20,34	20,31	
20,38	20,34	20,27	20,27	20,35	20,35	20,28	20,29	20,25	20,31	20,26	20,32	20,31	20,37	20,35	20,29	20,21	20,18	20,32	20,34	20,36	20,30	20,27	20,30	20,37	20,33	20,32	20,41	20,48	20,42	20,36	20,44	20,38	20,38	20,34	20,31	20,39	20,34	20,48	20,46	20,44	20,41	20,33	20,33	20,30	20,37	20,40	20,43	20,39	20,40	20,50	20,43	20,48	20,46	20,43	20,37	20,42	20,46	20,45	20,45	20,43	20,41	20,49	20,43	20,37	20,45	20,41	20,31	20,34	20,43	20,46	20,45	20,40	20,45	20,42	20,40	20,40	20,36	20,35	20,36	20,39	20,34	20,26	20,32	20,35	20,35	20,32	20,31	20,36	20,42	20,44	20,39	20,37	20,37	20,42	20,44	20,48	20,47	20,47	20,40	20,47	20,40	20,41	20,48	20,43	20,39	20,36	20,37	20,38	20,27	20,32	20,32	20,40	20,35	20,37	20,43	20,46	20,40	20,38	20,54	20,51	20,52	20,43	20,51	20,48	20,37	20,43	20,51	20,41	20,32	20,46	20,44	20,47	20,44	20,52	20,48	20,46	20,40	20,36	20,41	20,38	20,38	20,46	20,38	20,45	20,45	20,47	20,44	20,37	20,46	20,42	20,46	20,48	20,44	20,56	20,42	20,36	20,36	20,43	20,43	20,47	20,40	20,37	20,44	20,48	20,49	20,44	20,44	20,45	20,40	20,42	20,36	20,40	20,46	20,47	20,46	20,44	20,33	20,40	20,45	20,41	20,42	20,41	20,39	20,40	20,40	20,35	20,41	20,42	20,43	20,37	20,40	20,50	20,40	20,47	20,51	20,53	20,45	20,46	20,41	20,36	20,48	20,53	20,49	20,47	20,44	20,46	20,38	20,38	20,46	20,50	20,42	20,42	20,42	20,48	20,47	20,52	20,57	20,58	20,39	20,43	20,47	20,38	20,41	20,41	20,41	20,45	20,41	20,48	20,42	20,34	20,44	20,41	20,52	20,50	20,47	20,47	20,51	20,55	20,53	20,48	20,55	20,50	20,44	20,45	20,47	20,47	20,47	20,57	20,50	20,48	20,54	20,43	20,41	20,49	20,56	20,50	20,57	20,50	20,48	20,54	20,52	20,48	20,58	20,58	20,57	20,53	20,47	20,51	20,53	20,46	20,43	20,43	20,45	20,51	20,52	20,46	20,42	20,49	20,47	20,45	20,49	20,47	20,50	20,46	20,49	20,54	20,46	20,52	20,54	20,49	20,46	20,47	20,46	20,46	20,51	20,46	20,48	20,48	20,49	20,50	20,49	20,50	20,50	20,44	20,44	20,49	20,54	20,52	20,52	20,45	20,44	20,52	20,50	20,48	20,47	20,48	20,47	20,44	20,49	20,42	20,59	20,49	20,46	20,54	20,57	20,54	20,56	20,50	20,53	20,55	20,49	20,47	20,49	20,49	20,50	20,47	20,51	20,53	20,50	20,52	20,54	20,44	20,53	20,51	20,44	20,54	20,48	20,52	20,62	20,64	20,58	20,57	20,49	20,44	20,49	20,48	20,53	20,51	20,48	20,41	20,45	20,49	20,46	20,51	20,44	20,45	20,50	20,49	20,41	20,43	20,47	20,44	20,38	20,40	20,46	20,48	20,52	20,52	20,46	20,47	20,44	20,41	20,42	20,49	20,44	20,39	20,43	20,42	20,48	20,46	20,49	20,49	20,47	20,45	20,55	20,54	20,50	20,48	20,48	20,47	20,45	20,42	20,46	20,38	20,36	20,34	20,34	20,38	20,37	20,42	20,52	20,49	20,44	20,39	20,43	20,50	20,54	20,51	20,42	20,39	20,37	20,48	20,46	20,42	20,42	20,37	20,42	20,39	20,43	20,42	20,43	20,42	20,42	20,39	20,40	20,41	20,32	20,34	20,44	20,50	20,48	20,43	20,42	20,45	20,35	20,37	20,44	20,40	20,38	20,41	20,33	20,35	20,34	20,44	20,42	20,36	20,48	20,47	20,38	20,39	20,38	20,43	20,39	20,34	20,49	20,41	20,37	20,39	20,48	20,52	20,37	20,42	20,47	20,40	20,37	20,44	20,43	20,37	20,38	20,45	20,41	20,39	20,45	20,42	20,35	20,35	20,31	20,37	20,40	20,27	20,31	20,35	20,36	20,37	20,25	20,27	20,36	20,34	20,34	20,36	20,36	20,33	20,37	20,44	20,35	20,32	20,25	20,33	20,44	20,37	20,32	20,37	20,32	20,36	20,37	20,33	20,44	20,41	20,33	20,35	20,36	20,32	20,28	20,36	20,35	20,42	20,39	20,43	20,31	20,31	20,32	20,36	20,36	20,41	20,44	20,41	20,34	20,36	20,37	20,40	20,40	20,39	20,42	20,35	20,37	20,45	20,43	20,39	20,35	20,43	20,46	20,34	20,23	20,31	20,30	20,46	20,37	20,30	20,27	20,20	20,33	20,33	20,31	20,36	20,36	20,35	20,35	20,33	20,39	20,35	20,31	20,37	20,40	20,33	20,37	20,35	20,35	20,37	20,30	20,36	20,42	20,37	20,32	20,28	20,28	20,30	20,36	20,40	20,32	20,32	20,39	20,32	20,35	20,32	20,40	20,41	20,42	20,34	20,32	20,31	20,24	20,28	20,31	20,26	20,24	20,24	20,26	20,29	20,28	20,34	20,35	20,31	20,34	20,39	20,36	20,28	20,21	20,32	20,40	20,28	20,23	20,29	20,25	20,29	20,29	20,23	20,17	20,30	20,33	20,24	20,23	20,36	20,33	20,28	20,22	20,21	20,26	20,25	20,28	
20,36	20,38	20,34	20,33	20,25	20,29	20,29	20,17	20,18	20,37	20,33	20,32	20,32	20,25	20,31	20,32	20,22	20,14	20,22	20,38	20,31	20,26	20,27	20,24	20,25	20,37	20,36	20,31	20,35	20,33	20,33	20,40	20,35	20,24	20,22	20,28	20,27	20,30	20,50	20,53	20,38	20,35	20,36	20,28	20,31	20,47	20,45	20,38	20,42	20,36	20,43	20,46	20,40	20,47	20,46	20,45	20,44	20,36	20,33	20,43	20,29	20,34	20,42	20,43	20,32	20,38	20,46	20,41	20,40	20,39	20,43	20,52	20,49	20,40	20,49	20,39	20,40	20,45	20,36	20,34	20,37	20,38	20,25	20,27	20,35	20,31	20,30	20,28	20,37	20,50	20,42	20,34	20,29	20,35	20,36	20,45	20,48	20,47	20,43	20,38	20,42	20,40	20,29	20,41	20,37	20,40	20,40	20,46	20,36	20,25	20,35	20,39	20,47	20,43	20,44	20,51	20,40	20,31	20,33	20,44	20,50	20,56	20,46	20,51	20,51	20,47	20,44	20,45	20,38	20,36	20,43	20,36	20,44	20,49	20,51	20,44	20,47	20,46	20,37	20,41	20,37	20,38	20,51	20,48	20,44	20,46	20,40	20,41	20,37	20,44	20,47	20,48	20,51	20,52	20,52	20,44	20,33	20,35	20,36	20,39	20,40	20,48	20,46	20,49	20,48	20,47	20,49	20,42	20,42	20,39	20,40	20,39	20,41	20,38	20,41	20,45	20,44	20,36	20,41	20,44	20,48	20,44	20,45	20,48	20,48	20,45	20,39	20,41	20,43	20,51	20,44	20,39	20,45	20,42	20,44	20,52	20,51	20,40	20,46	20,49	20,43	20,50	20,47	20,45	20,43	20,41	20,45	20,43	20,42	20,42	20,45	20,40	20,39	20,49	20,45	20,43	20,46	20,49	20,58	20,43	20,43	20,52	20,43	20,42	20,47	20,48	20,45	20,42	20,46	20,46	20,33	20,41	20,51	20,58	20,50	20,45	20,46	20,50	20,52	20,52	20,51	20,53	20,51	20,48	20,41	20,44	20,47	20,46	20,51	20,62	20,58	20,53	20,51	20,45	20,46	20,48	20,51	20,59	20,51	20,40	20,48	20,46	20,52	20,62	20,54	20,50	20,52	20,44	20,51	20,52	20,45	20,40	20,38	20,46	20,55	20,53	20,48	20,43	20,45	20,48	20,51	20,50	20,44	20,45	20,48	20,44	20,50	20,53	20,52	20,63	20,59	20,49	20,49	20,58	20,54	20,53	20,54	20,50	20,52	20,50	20,47	20,50	20,51	20,45	20,45	20,41	20,41	20,52	20,52	20,48	20,44	20,50	20,55	20,48	20,42	20,52	20,44	20,49	20,45	20,45	20,50	20,57	20,55	20,49	20,49	20,55	20,56	20,50	20,59	20,56	20,58	20,54	20,47	20,55	20,53	20,50	20,45	20,49	20,52	20,54	20,55	20,54	20,44	20,50	20,51	20,44	20,45	20,46	20,47	20,56	20,54	20,51	20,53	20,52	20,47	20,46	20,42	20,49	20,48	20,47	20,48	20,51	20,55	20,46	20,45	20,43	20,46	20,47	20,45	20,46	20,45	20,49	20,45	20,38	20,43	20,45	20,54	20,59	20,46	20,47	20,50	20,50	20,45	20,40	20,52	20,48	20,35	20,44	20,46	20,47	20,42	20,42	20,49	20,44	20,42	20,48	20,50	20,52	20,55	20,51	20,48	20,42	20,45	20,47	20,48	20,45	20,39	20,34	20,32	20,37	20,48	20,54	20,49	20,43	20,40	20,40	20,42	20,52	20,48	20,44	20,44	20,44	20,45	20,46	20,44	20,44	20,41	20,44	20,48	20,42	20,43	20,47	20,47	20,40	20,38	20,41	20,44	20,40	20,42	20,46	20,43	20,39	20,39	20,39	20,44	20,38	20,35	20,45	20,50	20,39	20,40	20,40	20,39	20,37	20,41	20,43	20,34	20,39	20,45	20,41	20,46	20,47	20,44	20,48	20,37	20,42	20,33	20,33	20,33	20,37	20,49	20,41	20,35	20,36	20,36	20,34	20,34	20,40	20,41	20,38	20,35	20,38	20,37	20,43	20,38	20,32	20,32	20,32	20,39	20,42	20,40	20,34	20,37	20,38	20,29	20,25	20,31	20,39	20,38	20,36	20,32	20,32	20,33	20,31	20,33	20,38	20,33	20,32	20,29	20,44	20,41	20,33	20,34	20,25	20,30	20,36	20,40	20,51	20,52	20,42	20,39	20,42	20,35	20,34	20,40	20,37	20,38	20,40	20,38	20,33	20,33	20,30	20,34	20,39	20,44	20,44	20,35	20,28	20,29	20,33	20,43	20,43	20,49	20,45	20,39	20,40	20,43	20,34	20,34	20,37	20,35	20,40	20,36	20,21	20,28	20,29	20,43	20,36	20,34	20,37	20,23	20,31	20,43	20,35	20,30	20,33	20,38	20,40	20,33	20,36	20,36	20,31	20,34	20,37	20,29	20,37	20,40	20,37	20,30	20,25	20,34	20,39	20,37	20,34	20,26	20,30	20,31	20,34	20,39	20,30	20,30	20,34	20,37	20,32	20,29	20,32	20,38	20,37	20,27	20,32	20,34	20,25	20,26	20,30	20,31	20,35	20,35	20,27	20,39	20,41	20,36	20,28	20,27	20,32	20,32	20,34	20,23	20,28	20,28	20,33	20,34	20,23	20,27	20,24	20,26	20,23	20,17	20,15	20,27	20,36	20,28	20,22	20,29	20,33	20,20	20,15	20,21	20,25	20,28	20,29	
20,42	20,37	20,26	20,29	20,32	20,24	20,26	20,23	20,22	20,33	20,33	20,31	20,29	20,30	20,35	20,40	20,36	20,28	20,31	20,35	20,27	20,30	20,35	20,36	20,41	20,34	20,39	20,34	20,32	20,43	20,35	20,36	20,40	20,28	20,21	20,25	20,24	20,19	20,29	20,49	20,30	20,29	20,35	20,30	20,35	20,44	20,46	20,33	20,45	20,37	20,44	20,47	20,44	20,38	20,42	20,40	20,43	20,39	20,33	20,43	20,34	20,35	20,41	20,45	20,36	20,32	20,46	20,52	20,43	20,37	20,49	20,50	20,49	20,47	20,36	20,45	20,41	20,48	20,40	20,41	20,33	20,36	20,31	20,29	20,40	20,39	20,30	20,36	20,39	20,45	20,46	20,32	20,31	20,39	20,38	20,35	20,37	20,42	20,38	20,30	20,40	20,45	20,40	20,34	20,38	20,38	20,43	20,46	20,44	20,32	20,36	20,47	20,47	20,44	20,45	20,42	20,38	20,30	20,32	20,40	20,44	20,51	20,47	20,46	20,48	20,49	20,37	20,37	20,41	20,42	20,44	20,36	20,34	20,40	20,38	20,37	20,38	20,42	20,39	20,43	20,38	20,38	20,45	20,44	20,46	20,40	20,37	20,35	20,39	20,44	20,51	20,49	20,48	20,50	20,46	20,39	20,34	20,38	20,38	20,35	20,32	20,36	20,47	20,48	20,48	20,44	20,49	20,44	20,43	20,44	20,43	20,42	20,43	20,45	20,48	20,48	20,47	20,38	20,45	20,42	20,41	20,43	20,41	20,42	20,51	20,43	20,45	20,46	20,42	20,46	20,41	20,41	20,41	20,36	20,41	20,48	20,38	20,36	20,43	20,48	20,44	20,50	20,47	20,44	20,49	20,41	20,45	20,43	20,40	20,40	20,50	20,44	20,45	20,50	20,50	20,53	20,48	20,45	20,51	20,48	20,46	20,51	20,48	20,40	20,42	20,46	20,47	20,42	20,41	20,39	20,43	20,45	20,44	20,49	20,45	20,45	20,50	20,49	20,56	20,53	20,53	20,51	20,51	20,56	20,50	20,44	20,48	20,47	20,53	20,58	20,54	20,43	20,44	20,44	20,44	20,51	20,48	20,56	20,52	20,44	20,45	20,46	20,52	20,58	20,51	20,48	20,49	20,48	20,49	20,49	20,46	20,47	20,45	20,47	20,52	20,53	20,51	20,45	20,45	20,49	20,50	20,49	20,42	20,42	20,52	20,48	20,48	20,49	20,59	20,58	20,44	20,48	20,43	20,49	20,58	20,52	20,50	20,46	20,48	20,54	20,49	20,51	20,51	20,54	20,48	20,47	20,43	20,46	20,52	20,51	20,47	20,46	20,55	20,51	20,49	20,53	20,47	20,52	20,57	20,50	20,44	20,50	20,57	20,56	20,50	20,53	20,49	20,48	20,51	20,54	20,54	20,47	20,40	20,53	20,60	20,50	20,48	20,45	20,49	20,53	20,56	20,53	20,49	20,50	20,56	20,50	20,54	20,49	20,47	20,49	20,50	20,49	20,54	20,54	20,57	20,52	20,49	20,53	20,51	20,57	20,47	20,47	20,49	20,44	20,45	20,50	20,43	20,49	20,51	20,57	20,51	20,41	20,46	20,42	20,43	20,41	20,50	20,52	20,47	20,38	20,42	20,43	20,51	20,46	20,51	20,51	20,41	20,33	20,44	20,52	20,53	20,40	20,41	20,44	20,45	20,46	20,44	20,53	20,53	20,44	20,49	20,51	20,46	20,45	20,53	20,53	20,49	20,46	20,39	20,33	20,43	20,51	20,45	20,43	20,44	20,44	20,42	20,46	20,43	20,35	20,43	20,39	20,46	20,44	20,44	20,42	20,41	20,42	20,48	20,47	20,46	20,41	20,41	20,44	20,43	20,37	20,34	20,36	20,46	20,53	20,47	20,38	20,41	20,43	20,45	20,40	20,40	20,44	20,46	20,47	20,42	20,44	20,47	20,42	20,40	20,39	20,34	20,42	20,43	20,30	20,34	20,46	20,48	20,44	20,37	20,34	20,39	20,39	20,41	20,38	20,41	20,43	20,42	20,40	20,37	20,31	20,34	20,47	20,40	20,39	20,37	20,38	20,36	20,45	20,39	20,32	20,37	20,37	20,40	20,42	20,36	20,40	20,33	20,32	20,31	20,31	20,39	20,35	20,33	20,39	20,37	20,34	20,35	20,34	20,31	20,26	20,34	20,41	20,39	20,43	20,40	20,44	20,44	20,28	20,29	20,40	20,43	20,50	20,46	20,42	20,41	20,39	20,36	20,42	20,41	20,37	20,36	20,35	20,44	20,32	20,26	20,28	20,37	20,39	20,47	20,51	20,38	20,24	20,24	20,27	20,33	20,36	20,40	20,40	20,40	20,46	20,44	20,38	20,24	20,24	20,33	20,31	20,26	20,20	20,27	20,25	20,37	20,36	20,31	20,26	20,26	20,20	20,34	20,38	20,32	20,36	20,48	20,47	20,34	20,32	20,22	20,32	20,26	20,33	20,30	20,32	20,35	20,35	20,36	20,28	20,31	20,34	20,41	20,42	20,35	20,32	20,32	20,28	20,32	20,33	20,37	20,36	20,36	20,38	20,38	20,40	20,36	20,45	20,38	20,33	20,22	20,14	20,24	20,33	20,32	20,34	20,28	20,30	20,41	20,39	20,32	20,27	20,23	20,27	20,34	20,33	20,25	20,20	20,28	20,36	20,37	20,30	20,18	20,26	20,24	20,27	20,17	20,21	20,30	20,38	20,29	20,22	20,23	20,19	20,25	20,16	20,17	20,28	20,20	20,22	
20,42	20,33	20,26	20,29	20,37	20,30	20,27	20,17	20,26	20,24	20,26	20,32	20,34	20,26	20,36	20,36	20,36	20,29	20,33	20,36	20,29	20,33	20,33	20,42	20,55	20,38	20,29	20,32	20,38	20,36	20,36	20,39	20,43	20,33	20,26	20,33	20,32	20,37	20,41	20,38	20,38	20,32	20,33	20,29	20,28	20,32	20,36	20,41	20,45	20,46	20,43	20,36	20,38	20,43	20,31	20,29	20,34	20,40	20,40	20,48	20,36	20,39	20,39	20,42	20,39	20,34	20,41	20,42	20,34	20,32	20,53	20,56	20,42	20,48	20,44	20,37	20,44	20,50	20,45	20,43	20,39	20,40	20,32	20,31	20,37	20,37	20,35	20,38	20,36	20,47	20,44	20,40	20,36	20,36	20,37	20,33	20,39	20,39	20,43	20,35	20,36	20,39	20,47	20,41	20,38	20,41	20,38	20,38	20,44	20,37	20,27	20,34	20,40	20,43	20,45	20,38	20,37	20,37	20,38	20,36	20,45	20,53	20,52	20,46	20,49	20,42	20,45	20,38	20,37	20,47	20,48	20,42	20,37	20,39	20,43	20,32	20,40	20,36	20,35	20,44	20,47	20,49	20,46	20,44	20,42	20,44	20,32	20,41	20,36	20,39	20,51	20,46	20,45	20,36	20,41	20,40	20,31	20,40	20,35	20,36	20,39	20,43	20,41	20,40	20,49	20,44	20,50	20,43	20,42	20,47	20,44	20,48	20,45	20,42	20,46	20,47	20,45	20,44	20,45	20,47	20,43	20,47	20,45	20,45	20,48	20,45	20,43	20,50	20,46	20,41	20,32	20,41	20,50	20,41	20,40	20,54	20,47	20,37	20,44	20,43	20,41	20,53	20,48	20,43	20,44	20,41	20,48	20,43	20,41	20,44	20,49	20,42	20,40	20,39	20,43	20,49	20,51	20,51	20,49	20,45	20,39	20,43	20,47	20,43	20,40	20,40	20,52	20,45	20,44	20,47	20,51	20,55	20,51	20,44	20,49	20,51	20,46	20,48	20,54	20,56	20,52	20,49	20,41	20,44	20,50	20,51	20,44	20,45	20,48	20,53	20,47	20,43	20,45	20,47	20,49	20,53	20,45	20,53	20,56	20,48	20,55	20,55	20,47	20,46	20,44	20,44	20,49	20,50	20,55	20,50	20,54	20,57	20,53	20,45	20,53	20,43	20,46	20,49	20,52	20,52	20,54	20,48	20,46	20,39	20,51	20,52	20,45	20,44	20,55	20,53	20,37	20,41	20,44	20,37	20,43	20,46	20,54	20,51	20,47	20,50	20,49	20,50	20,58	20,54	20,57	20,52	20,45	20,40	20,51	20,54	20,53	20,44	20,52	20,52	20,45	20,49	20,53	20,51	20,50	20,52	20,50	20,52	20,56	20,58	20,55	20,54	20,49	20,47	20,43	20,49	20,51	20,50	20,40	20,46	20,53	20,54	20,56	20,55	20,56	20,49	20,51	20,53	20,52	20,56	20,60	20,55	20,48	20,56	20,51	20,54	20,55	20,56	20,59	20,59	20,47	20,49	20,51	20,53	20,56	20,58	20,49	20,41	20,38	20,44	20,50	20,53	20,45	20,50	20,51	20,53	20,50	20,49	20,46	20,43	20,42	20,38	20,46	20,54	20,54	20,42	20,37	20,45	20,47	20,45	20,58	20,52	20,40	20,40	20,34	20,45	20,50	20,42	20,40	20,39	20,45	20,43	20,42	20,52	20,48	20,39	20,43	20,51	20,52	20,45	20,44	20,47	20,38	20,41	20,39	20,36	20,45	20,55	20,44	20,36	20,43	20,51	20,51	20,42	20,38	20,34	20,43	20,47	20,53	20,42	20,39	20,41	20,36	20,43	20,46	20,43	20,42	20,40	20,35	20,46	20,47	20,47	20,36	20,32	20,38	20,43	20,50	20,47	20,38	20,44	20,42	20,31	20,37	20,42	20,44	20,41	20,46	20,40	20,45	20,45	20,43	20,43	20,42	20,48	20,49	20,38	20,34	20,40	20,47	20,35	20,39	20,40	20,45	20,46	20,39	20,39	20,46	20,43	20,43	20,43	20,37	20,40	20,34	20,41	20,40	20,36	20,39	20,44	20,35	20,34	20,44	20,29	20,30	20,35	20,41	20,38	20,33	20,26	20,33	20,34	20,32	20,38	20,39	20,37	20,37	20,38	20,35	20,27	20,37	20,41	20,34	20,31	20,36	20,41	20,35	20,41	20,36	20,33	20,39	20,33	20,29	20,34	20,39	20,40	20,28	20,35	20,40	20,33	20,31	20,32	20,36	20,42	20,40	20,36	20,44	20,39	20,30	20,32	20,36	20,43	20,36	20,46	20,44	20,29	20,37	20,35	20,31	20,36	20,41	20,39	20,39	20,40	20,39	20,32	20,32	20,24	20,29	20,34	20,27	20,27	20,29	20,27	20,32	20,40	20,36	20,20	20,14	20,23	20,30	20,35	20,27	20,28	20,39	20,42	20,32	20,30	20,27	20,27	20,28	20,26	20,32	20,36	20,33	20,34	20,28	20,29	20,39	20,34	20,33	20,41	20,29	20,33	20,27	20,29	20,32	20,34	20,38	20,37	20,32	20,37	20,34	20,33	20,38	20,34	20,37	20,34	20,27	20,19	20,16	20,28	20,31	20,29	20,26	20,26	20,42	20,25	20,26	20,36	20,27	20,26	20,31	20,27	20,15	20,18	20,18	20,26	20,31	20,19	20,25	20,17	20,16	20,22	20,12	20,21	20,28	20,28	20,27	20,30	20,28	20,23	20,26	20,23	20,22	20,27	20,23	20,22	
20,28	20,27	20,28	20,34	20,35	20,32	20,34	20,22	20,23	20,37	20,37	20,24	20,36	20,34	20,25	20,32	20,35	20,30	20,42	20,44	20,31	20,31	20,27	20,35	20,45	20,36	20,32	20,34	20,35	20,36	20,34	20,38	20,42	20,28	20,34	20,42	20,38	20,38	20,39	20,37	20,43	20,43	20,41	20,33	20,44	20,39	20,35	20,38	20,45	20,45	20,46	20,34	20,30	20,41	20,35	20,36	20,39	20,40	20,39	20,42	20,39	20,36	20,35	20,32	20,36	20,38	20,37	20,39	20,37	20,41	20,47	20,56	20,48	20,41	20,43	20,38	20,36	20,47	20,39	20,41	20,38	20,42	20,38	20,33	20,46	20,38	20,31	20,33	20,35	20,50	20,50	20,35	20,38	20,42	20,36	20,43	20,50	20,47	20,47	20,52	20,46	20,45	20,46	20,44	20,34	20,45	20,47	20,48	20,60	20,50	20,38	20,35	20,46	20,43	20,51	20,41	20,40	20,43	20,39	20,40	20,44	20,49	20,51	20,52	20,45	20,41	20,39	20,38	20,37	20,45	20,46	20,41	20,45	20,37	20,46	20,40	20,41	20,41	20,44	20,46	20,44	20,44	20,46	20,47	20,41	20,34	20,41	20,46	20,41	20,40	20,48	20,42	20,41	20,40	20,41	20,48	20,37	20,38	20,42	20,40	20,42	20,49	20,43	20,32	20,36	20,44	20,45	20,51	20,43	20,45	20,39	20,40	20,46	20,40	20,47	20,47	20,41	20,38	20,32	20,45	20,46	20,52	20,52	20,50	20,43	20,51	20,46	20,44	20,45	20,44	20,34	20,44	20,43	20,39	20,43	20,45	20,53	20,44	20,40	20,43	20,40	20,51	20,47	20,42	20,41	20,40	20,46	20,48	20,43	20,46	20,55	20,49	20,41	20,38	20,42	20,47	20,46	20,44	20,49	20,44	20,42	20,48	20,41	20,39	20,44	20,45	20,45	20,51	20,48	20,56	20,57	20,62	20,57	20,45	20,40	20,47	20,52	20,53	20,55	20,53	20,53	20,41	20,43	20,44	20,48	20,41	20,45	20,56	20,49	20,51	20,39	20,48	20,50	20,54	20,54	20,51	20,48	20,54	20,53	20,47	20,54	20,57	20,49	20,45	20,48	20,42	20,45	20,46	20,53	20,51	20,55	20,59	20,52	20,43	20,45	20,50	20,47	20,44	20,51	20,53	20,53	20,51	20,49	20,51	20,45	20,46	20,44	20,43	20,49	20,54	20,49	20,55	20,54	20,41	20,44	20,42	20,46	20,49	20,49	20,49	20,50	20,44	20,52	20,45	20,54	20,50	20,49	20,47	20,49	20,53	20,56	20,48	20,53	20,59	20,53	20,52	20,54	20,55	20,54	20,52	20,53	20,60	20,50	20,47	20,55	20,51	20,44	20,49	20,56	20,51	20,58	20,53	20,45	20,48	20,54	20,54	20,56	20,57	20,53	20,52	20,55	20,55	20,47	20,52	20,55	20,52	20,54	20,51	20,54	20,52	20,46	20,56	20,60	20,56	20,45	20,45	20,48	20,55	20,57	20,58	20,54	20,48	20,42	20,43	20,40	20,51	20,49	20,49	20,51	20,57	20,48	20,48	20,51	20,43	20,49	20,43	20,45	20,46	20,50	20,47	20,48	20,50	20,47	20,43	20,53	20,48	20,38	20,44	20,42	20,42	20,44	20,46	20,44	20,36	20,40	20,54	20,48	20,55	20,47	20,38	20,45	20,46	20,46	20,47	20,49	20,43	20,42	20,34	20,42	20,42	20,43	20,49	20,55	20,45	20,38	20,47	20,47	20,46	20,42	20,37	20,43	20,44	20,56	20,48	20,44	20,54	20,43	20,36	20,43	20,35	20,42	20,40	20,42	20,48	20,47	20,48	20,51	20,39	20,36	20,43	20,48	20,45	20,43	20,45	20,48	20,38	20,39	20,45	20,48	20,48	20,50	20,41	20,42	20,44	20,39	20,41	20,42	20,33	20,38	20,43	20,36	20,34	20,39	20,48	20,45	20,42	20,40	20,42	20,45	20,47	20,43	20,38	20,47	20,45	20,41	20,30	20,33	20,47	20,42	20,33	20,38	20,45	20,39	20,34	20,36	20,36	20,36	20,40	20,38	20,39	20,33	20,29	20,33	20,39	20,39	20,26	20,28	20,35	20,33	20,40	20,48	20,42	20,37	20,39	20,37	20,35	20,40	20,32	20,36	20,41	20,38	20,27	20,27	20,33	20,33	20,33	20,34	20,38	20,26	20,31	20,35	20,25	20,32	20,34	20,36	20,43	20,38	20,30	20,38	20,35	20,39	20,40	20,36	20,41	20,41	20,38	20,41	20,41	20,32	20,37	20,37	20,37	20,44	20,40	20,30	20,39	20,33	20,29	20,28	20,31	20,38	20,36	20,27	20,28	20,34	20,28	20,37	20,37	20,36	20,29	20,13	20,32	20,42	20,43	20,34	20,24	20,35	20,33	20,28	20,25	20,24	20,24	20,25	20,29	20,42	20,41	20,30	20,28	20,21	20,23	20,34	20,36	20,29	20,32	20,41	20,32	20,24	20,22	20,30	20,31	20,34	20,37	20,36	20,36	20,33	20,24	20,29	20,38	20,39	20,27	20,33	20,30	20,14	20,14	20,27	20,29	20,29	20,31	20,35	20,28	20,28	20,27	20,22	20,23	20,27	20,26	20,26	20,25	20,23	20,19	20,25	20,16	20,35	20,32	20,21	20,24	20,18	20,21	20,20	20,18	20,22	20,18	20,26	20,27	20,26	20,19	20,25	20,29	20,29	20,32	
20,32	20,27	20,28	20,31	20,36	20,35	20,32	20,25	20,26	20,34	20,43	20,29	20,29	20,35	20,35	20,40	20,37	20,35	20,37	20,41	20,34	20,30	20,24	20,31	20,44	20,37	20,27	20,35	20,39	20,38	20,45	20,44	20,40	20,33	20,28	20,38	20,46	20,40	20,42	20,33	20,37	20,44	20,46	20,38	20,45	20,50	20,44	20,44	20,44	20,45	20,44	20,41	20,43	20,45	20,30	20,30	20,48	20,51	20,45	20,42	20,41	20,39	20,33	20,37	20,31	20,36	20,42	20,45	20,52	20,49	20,40	20,50	20,50	20,35	20,36	20,37	20,43	20,45	20,38	20,34	20,34	20,35	20,34	20,29	20,38	20,35	20,32	20,35	20,34	20,41	20,47	20,36	20,39	20,41	20,39	20,40	20,42	20,43	20,41	20,45	20,48	20,42	20,43	20,43	20,41	20,44	20,45	20,48	20,58	20,56	20,43	20,43	20,50	20,47	20,46	20,47	20,44	20,46	20,31	20,34	20,44	20,48	20,55	20,54	20,44	20,43	20,40	20,39	20,42	20,48	20,48	20,40	20,46	20,40	20,49	20,39	20,41	20,40	20,42	20,47	20,42	20,39	20,36	20,46	20,44	20,40	20,41	20,48	20,42	20,45	20,50	20,46	20,41	20,40	20,49	20,51	20,49	20,37	20,35	20,41	20,39	20,48	20,41	20,37	20,33	20,42	20,40	20,45	20,53	20,49	20,47	20,46	20,40	20,39	20,53	20,55	20,51	20,47	20,38	20,38	20,43	20,48	20,47	20,48	20,49	20,48	20,46	20,47	20,42	20,47	20,40	20,45	20,46	20,44	20,50	20,47	20,55	20,46	20,42	20,46	20,52	20,51	20,45	20,47	20,49	20,48	20,45	20,49	20,42	20,39	20,47	20,53	20,48	20,45	20,47	20,52	20,45	20,47	20,47	20,48	20,55	20,54	20,52	20,44	20,50	20,50	20,48	20,51	20,54	20,59	20,51	20,50	20,61	20,52	20,38	20,37	20,52	20,56	20,55	20,56	20,52	20,47	20,48	20,54	20,52	20,49	20,47	20,54	20,56	20,57	20,52	20,55	20,57	20,48	20,51	20,52	20,51	20,58	20,62	20,53	20,46	20,54	20,49	20,53	20,54	20,57	20,54	20,47	20,51	20,55	20,51	20,58	20,58	20,52	20,51	20,50	20,50	20,47	20,46	20,51	20,54	20,59	20,54	20,55	20,53	20,45	20,47	20,39	20,40	20,56	20,53	20,54	20,53	20,47	20,43	20,47	20,41	20,49	20,48	20,49	20,52	20,50	20,44	20,43	20,49	20,53	20,44	20,51	20,52	20,48	20,51	20,45	20,46	20,57	20,56	20,53	20,58	20,51	20,56	20,55	20,57	20,61	20,51	20,47	20,47	20,52	20,42	20,39	20,53	20,58	20,65	20,63	20,49	20,53	20,60	20,58	20,53	20,53	20,55	20,51	20,55	20,60	20,45	20,45	20,56	20,56	20,54	20,55	20,52	20,51	20,49	20,52	20,56	20,57	20,47	20,40	20,44	20,51	20,56	20,56	20,62	20,53	20,42	20,54	20,47	20,54	20,51	20,50	20,53	20,53	20,44	20,48	20,50	20,48	20,49	20,49	20,41	20,50	20,53	20,54	20,55	20,54	20,50	20,53	20,56	20,49	20,41	20,38	20,49	20,43	20,47	20,46	20,44	20,45	20,44	20,54	20,51	20,50	20,56	20,46	20,43	20,55	20,45	20,46	20,47	20,47	20,47	20,41	20,39	20,50	20,45	20,45	20,52	20,58	20,47	20,48	20,48	20,46	20,41	20,46	20,46	20,47	20,54	20,45	20,45	20,53	20,45	20,41	20,41	20,40	20,42	20,43	20,43	20,46	20,46	20,52	20,51	20,49	20,44	20,51	20,54	20,48	20,46	20,45	20,43	20,35	20,31	20,49	20,52	20,43	20,45	20,39	20,37	20,48	20,43	20,41	20,40	20,42	20,44	20,42	20,34	20,35	20,39	20,50	20,49	20,45	20,44	20,46	20,45	20,54	20,47	20,39	20,43	20,48	20,44	20,39	20,36	20,43	20,45	20,43	20,49	20,46	20,40	20,42	20,40	20,36	20,39	20,41	20,45	20,44	20,44	20,43	20,46	20,35	20,31	20,32	20,30	20,32	20,25	20,31	20,47	20,45	20,29	20,30	20,37	20,34	20,33	20,40	20,36	20,47	20,44	20,36	20,29	20,26	20,32	20,34	20,39	20,46	20,41	20,32	20,35	20,31	20,36	20,30	20,37	20,35	20,30	20,30	20,39	20,34	20,31	20,35	20,41	20,46	20,46	20,41	20,43	20,40	20,37	20,33	20,33	20,32	20,33	20,48	20,46	20,33	20,35	20,33	20,32	20,28	20,37	20,33	20,27	20,26	20,37	20,30	20,26	20,25	20,28	20,36	20,19	20,27	20,39	20,44	20,46	20,36	20,39	20,39	20,28	20,31	20,31	20,29	20,20	20,22	20,39	20,34	20,25	20,28	20,26	20,26	20,31	20,35	20,29	20,33	20,41	20,39	20,35	20,28	20,31	20,35	20,30	20,35	20,36	20,32	20,35	20,28	20,23	20,32	20,37	20,31	20,33	20,31	20,26	20,17	20,23	20,31	20,26	20,34	20,25	20,32	20,34	20,25	20,25	20,20	20,28	20,26	20,30	20,35	20,32	20,32	20,33	20,26	20,41	20,36	20,22	20,27	20,24	20,18	20,25	20,13	20,17	20,25	20,22	20,25	20,22	20,24	20,27	20,30	20,33	20,27	
20,40	20,34	20,24	20,23	20,37	20,38	20,29	20,24	20,17	20,27	20,38	20,32	20,23	20,33	20,39	20,43	20,42	20,35	20,38	20,37	20,39	20,39	20,28	20,25	20,33	20,34	20,28	20,23	20,27	20,40	20,50	20,41	20,39	20,36	20,32	20,29	20,37	20,44	20,50	20,39	20,40	20,47	20,45	20,35	20,41	20,46	20,50	20,39	20,37	20,47	20,27	20,27	20,33	20,47	20,47	20,34	20,40	20,45	20,31	20,30	20,31	20,40	20,38	20,36	20,33	20,26	20,34	20,48	20,46	20,42	20,34	20,40	20,44	20,38	20,38	20,41	20,40	20,41	20,44	20,38	20,23	20,33	20,34	20,31	20,42	20,31	20,34	20,40	20,38	20,42	20,41	20,40	20,38	20,43	20,37	20,39	20,40	20,41	20,41	20,31	20,39	20,44	20,39	20,51	20,42	20,41	20,41	20,42	20,47	20,44	20,32	20,44	20,46	20,43	20,39	20,48	20,46	20,40	20,37	20,35	20,39	20,51	20,56	20,56	20,49	20,42	20,44	20,48	20,40	20,43	20,43	20,33	20,34	20,39	20,50	20,45	20,41	20,40	20,40	20,43	20,37	20,42	20,36	20,38	20,49	20,39	20,33	20,39	20,42	20,43	20,49	20,44	20,40	20,48	20,47	20,45	20,45	20,40	20,38	20,46	20,35	20,35	20,39	20,43	20,41	20,39	20,41	20,42	20,49	20,42	20,43	20,53	20,49	20,42	20,45	20,42	20,44	20,49	20,44	20,35	20,42	20,35	20,39	20,50	20,52	20,49	20,41	20,44	20,46	20,47	20,46	20,41	20,50	20,45	20,46	20,52	20,58	20,54	20,52	20,52	20,46	20,53	20,44	20,46	20,50	20,47	20,46	20,49	20,52	20,43	20,43	20,47	20,55	20,49	20,46	20,42	20,44	20,50	20,53	20,46	20,55	20,49	20,47	20,55	20,51	20,56	20,56	20,52	20,50	20,57	20,56	20,51	20,55	20,50	20,46	20,41	20,52	20,55	20,53	20,57	20,52	20,50	20,54	20,49	20,48	20,44	20,40	20,39	20,48	20,52	20,51	20,57	20,46	20,47	20,55	20,54	20,52	20,52	20,57	20,51	20,48	20,49	20,53	20,52	20,54	20,54	20,50	20,46	20,51	20,60	20,52	20,51	20,56	20,50	20,48	20,48	20,45	20,49	20,52	20,55	20,55	20,55	20,54	20,55	20,54	20,43	20,53	20,45	20,50	20,52	20,53	20,52	20,51	20,48	20,49	20,54	20,57	20,50	20,57	20,56	20,52	20,60	20,52	20,48	20,48	20,46	20,49	20,61	20,46	20,49	20,56	20,50	20,50	20,61	20,54	20,55	20,59	20,52	20,51	20,50	20,48	20,58	20,51	20,45	20,48	20,50	20,51	20,47	20,50	20,49	20,51	20,62	20,54	20,51	20,60	20,56	20,51	20,54	20,52	20,52	20,49	20,54	20,46	20,45	20,55	20,64	20,59	20,48	20,50	20,48	20,51	20,48	20,54	20,58	20,45	20,39	20,46	20,54	20,50	20,50	20,55	20,55	20,48	20,52	20,49	20,51	20,52	20,43	20,56	20,56	20,44	20,45	20,53	20,48	20,45	20,46	20,46	20,49	20,56	20,53	20,45	20,50	20,50	20,55	20,61	20,51	20,42	20,42	20,53	20,55	20,53	20,50	20,49	20,55	20,47	20,52	20,59	20,52	20,43	20,43	20,46	20,45	20,45	20,46	20,44	20,47	20,45	20,43	20,45	20,49	20,48	20,52	20,48	20,47	20,43	20,47	20,51	20,52	20,42	20,50	20,52	20,41	20,43	20,46	20,43	20,47	20,45	20,46	20,46	20,36	20,41	20,45	20,48	20,51	20,52	20,48	20,43	20,32	20,41	20,42	20,49	20,47	20,47	20,41	20,40	20,34	20,32	20,43	20,46	20,35	20,45	20,39	20,39	20,38	20,38	20,38	20,39	20,44	20,50	20,43	20,43	20,40	20,44	20,45	20,40	20,47	20,38	20,40	20,44	20,51	20,52	20,44	20,35	20,48	20,47	20,38	20,36	20,39	20,43	20,47	20,42	20,37	20,36	20,38	20,35	20,28	20,26	20,38	20,40	20,40	20,38	20,36	20,39	20,34	20,29	20,36	20,41	20,36	20,29	20,34	20,41	20,41	20,34	20,34	20,48	20,30	20,29	20,40	20,48	20,49	20,46	20,35	20,35	20,30	20,32	20,38	20,42	20,45	20,45	20,39	20,31	20,29	20,41	20,32	20,33	20,35	20,26	20,31	20,39	20,36	20,37	20,36	20,35	20,42	20,45	20,50	20,39	20,33	20,29	20,29	20,30	20,24	20,33	20,38	20,46	20,40	20,41	20,37	20,32	20,30	20,33	20,31	20,29	20,29	20,42	20,35	20,21	20,27	20,37	20,40	20,27	20,29	20,42	20,35	20,34	20,35	20,35	20,35	20,31	20,29	20,34	20,37	20,32	20,16	20,30	20,34	20,37	20,30	20,25	20,28	20,26	20,25	20,23	20,32	20,38	20,38	20,36	20,23	20,25	20,28	20,27	20,35	20,34	20,39	20,30	20,34	20,28	20,28	20,23	20,19	20,26	20,36	20,28	20,23	20,29	20,27	20,28	20,40	20,42	20,26	20,29	20,22	20,20	20,16	20,25	20,26	20,28	20,30	20,25	20,32	20,40	20,35	20,29	20,25	20,22	20,26	20,29	20,20	20,29	20,19	20,16	20,19	20,25	20,29	20,13	20,15	20,26	20,33	20,33	20,32	
20,38	20,29	20,22	20,28	20,37	20,34	20,35	20,22	20,26	20,21	20,25	20,25	20,18	20,31	20,35	20,31	20,26	20,27	20,40	20,33	20,26	20,40	20,35	20,26	20,32	20,23	20,26	20,25	20,29	20,27	20,37	20,36	20,35	20,43	20,44	20,42	20,30	20,30	20,45	20,39	20,40	20,41	20,35	20,32	20,40	20,42	20,41	20,36	20,41	20,43	20,30	20,31	20,40	20,45	20,49	20,40	20,40	20,37	20,34	20,37	20,26	20,34	20,36	20,31	20,28	20,28	20,27	20,42	20,42	20,30	20,38	20,43	20,39	20,34	20,36	20,35	20,46	20,42	20,44	20,42	20,36	20,33	20,27	20,34	20,48	20,48	20,43	20,36	20,35	20,53	20,48	20,44	20,39	20,39	20,36	20,37	20,44	20,41	20,38	20,38	20,38	20,44	20,40	20,48	20,44	20,34	20,35	20,36	20,37	20,36	20,37	20,45	20,46	20,42	20,46	20,45	20,47	20,43	20,44	20,42	20,42	20,49	20,50	20,44	20,44	20,43	20,37	20,45	20,44	20,33	20,42	20,35	20,38	20,38	20,41	20,48	20,46	20,41	20,35	20,46	20,42	20,43	20,47	20,46	20,54	20,41	20,35	20,43	20,46	20,39	20,41	20,44	20,45	20,44	20,45	20,41	20,45	20,43	20,42	20,45	20,40	20,35	20,41	20,42	20,44	20,48	20,46	20,51	20,51	20,39	20,35	20,44	20,50	20,46	20,41	20,45	20,42	20,43	20,47	20,40	20,51	20,44	20,47	20,54	20,42	20,39	20,46	20,40	20,42	20,45	20,47	20,44	20,41	20,39	20,41	20,43	20,54	20,60	20,47	20,53	20,45	20,51	20,51	20,48	20,50	20,51	20,48	20,45	20,47	20,45	20,44	20,52	20,51	20,54	20,44	20,39	20,43	20,52	20,61	20,48	20,48	20,53	20,47	20,59	20,58	20,54	20,59	20,45	20,47	20,48	20,49	20,54	20,52	20,48	20,45	20,47	20,47	20,46	20,50	20,60	20,49	20,45	20,46	20,46	20,41	20,44	20,43	20,47	20,52	20,50	20,40	20,45	20,53	20,55	20,49	20,47	20,50	20,56	20,57	20,48	20,51	20,50	20,50	20,53	20,55	20,53	20,49	20,42	20,50	20,56	20,52	20,54	20,50	20,43	20,48	20,46	20,49	20,52	20,57	20,52	20,50	20,46	20,42	20,52	20,55	20,47	20,51	20,48	20,47	20,53	20,50	20,53	20,55	20,48	20,46	20,50	20,53	20,56	20,57	20,55	20,46	20,57	20,54	20,50	20,52	20,47	20,51	20,63	20,52	20,47	20,48	20,52	20,56	20,59	20,51	20,49	20,52	20,52	20,58	20,52	20,48	20,58	20,54	20,49	20,51	20,52	20,51	20,53	20,56	20,55	20,52	20,51	20,55	20,55	20,54	20,56	20,51	20,52	20,55	20,50	20,47	20,48	20,49	20,47	20,56	20,60	20,55	20,50	20,47	20,52	20,47	20,48	20,56	20,55	20,46	20,42	20,53	20,54	20,47	20,50	20,53	20,48	20,50	20,53	20,50	20,51	20,60	20,59	20,50	20,61	20,59	20,49	20,53	20,52	20,50	20,44	20,48	20,52	20,55	20,48	20,41	20,47	20,48	20,51	20,58	20,52	20,41	20,42	20,54	20,48	20,53	20,48	20,45	20,56	20,56	20,53	20,58	20,57	20,45	20,47	20,50	20,42	20,40	20,47	20,49	20,45	20,40	20,43	20,46	20,46	20,50	20,55	20,53	20,44	20,41	20,39	20,44	20,51	20,54	20,41	20,53	20,43	20,43	20,46	20,40	20,44	20,44	20,48	20,46	20,40	20,34	20,34	20,40	20,48	20,51	20,47	20,42	20,41	20,37	20,42	20,44	20,45	20,43	20,40	20,44	20,42	20,44	20,50	20,47	20,30	20,39	20,47	20,38	20,37	20,39	20,35	20,34	20,43	20,50	20,41	20,38	20,34	20,38	20,35	20,37	20,40	20,36	20,36	20,42	20,48	20,45	20,42	20,36	20,41	20,52	20,46	20,37	20,43	20,38	20,41	20,38	20,35	20,36	20,35	20,33	20,34	20,31	20,35	20,40	20,29	20,33	20,30	20,30	20,35	20,41	20,39	20,41	20,40	20,32	20,34	20,36	20,29	20,37	20,40	20,39	20,35	20,34	20,33	20,39	20,45	20,44	20,32	20,31	20,30	20,31	20,38	20,38	20,46	20,40	20,40	20,33	20,30	20,41	20,34	20,32	20,30	20,26	20,25	20,42	20,39	20,39	20,42	20,43	20,39	20,43	20,46	20,42	20,37	20,34	20,29	20,39	20,41	20,37	20,33	20,37	20,37	20,38	20,36	20,28	20,29	20,37	20,36	20,29	20,27	20,39	20,34	20,28	20,21	20,34	20,40	20,35	20,32	20,42	20,35	20,27	20,26	20,25	20,29	20,25	20,37	20,34	20,33	20,34	20,26	20,23	20,31	20,32	20,37	20,33	20,27	20,30	20,33	20,28	20,33	20,33	20,38	20,39	20,32	20,28	20,27	20,30	20,44	20,36	20,35	20,36	20,27	20,21	20,24	20,28	20,19	20,24	20,29	20,28	20,35	20,30	20,20	20,26	20,42	20,45	20,25	20,19	20,21	20,21	20,15	20,25	20,31	20,29	20,21	20,17	20,29	20,30	20,30	20,24	20,19	20,31	20,29	20,28	20,32	20,32	20,31	20,19	20,25	20,24	20,28	20,24	20,16	20,18	20,27	20,32	20,40	
20,35	20,25	20,24	20,27	20,26	20,22	20,29	20,26	20,36	20,38	20,22	20,27	20,27	20,36	20,37	20,37	20,19	20,21	20,33	20,35	20,34	20,41	20,43	20,38	20,44	20,35	20,31	20,36	20,38	20,35	20,35	20,43	20,38	20,35	20,36	20,36	20,32	20,31	20,37	20,38	20,35	20,39	20,31	20,31	20,35	20,46	20,45	20,36	20,46	20,42	20,32	20,43	20,47	20,46	20,43	20,53	20,44	20,39	20,41	20,40	20,36	20,34	20,41	20,35	20,29	20,32	20,35	20,42	20,33	20,32	20,38	20,42	20,43	20,41	20,35	20,39	20,41	20,37	20,31	20,39	20,38	20,33	20,34	20,38	20,51	20,45	20,36	20,36	20,31	20,46	20,60	20,47	20,39	20,36	20,31	20,34	20,43	20,46	20,36	20,31	20,36	20,36	20,47	20,51	20,41	20,40	20,31	20,24	20,30	20,39	20,39	20,42	20,43	20,44	20,38	20,46	20,42	20,49	20,44	20,44	20,37	20,39	20,42	20,43	20,45	20,50	20,39	20,37	20,37	20,36	20,37	20,35	20,46	20,51	20,43	20,46	20,39	20,45	20,40	20,41	20,41	20,37	20,33	20,40	20,44	20,41	20,41	20,43	20,37	20,41	20,40	20,41	20,42	20,49	20,51	20,46	20,39	20,44	20,46	20,39	20,35	20,37	20,41	20,40	20,41	20,46	20,48	20,51	20,52	20,45	20,41	20,44	20,46	20,45	20,39	20,47	20,47	20,48	20,47	20,47	20,45	20,45	20,45	20,53	20,38	20,37	20,43	20,44	20,42	20,48	20,50	20,51	20,46	20,43	20,44	20,49	20,48	20,50	20,40	20,40	20,53	20,54	20,47	20,48	20,49	20,49	20,52	20,48	20,45	20,45	20,46	20,47	20,51	20,56	20,54	20,50	20,45	20,51	20,57	20,52	20,48	20,50	20,52	20,46	20,49	20,53	20,54	20,51	20,50	20,45	20,49	20,53	20,52	20,46	20,47	20,54	20,51	20,45	20,47	20,59	20,60	20,48	20,48	20,54	20,47	20,44	20,47	20,50	20,54	20,54	20,50	20,49	20,54	20,59	20,48	20,48	20,50	20,63	20,63	20,53	20,48	20,48	20,49	20,55	20,63	20,58	20,54	20,51	20,56	20,57	20,56	20,52	20,53	20,51	20,58	20,57	20,45	20,49	20,55	20,56	20,52	20,55	20,54	20,56	20,52	20,53	20,55	20,53	20,53	20,57	20,58	20,54	20,50	20,48	20,48	20,44	20,49	20,52	20,61	20,53	20,44	20,53	20,55	20,58	20,56	20,48	20,50	20,53	20,51	20,51	20,43	20,47	20,51	20,51	20,56	20,57	20,57	20,52	20,60	20,55	20,48	20,60	20,59	20,43	20,55	20,58	20,49	20,47	20,51	20,57	20,50	20,51	20,52	20,55	20,54	20,50	20,54	20,58	20,55	20,52	20,47	20,50	20,56	20,53	20,54	20,55	20,51	20,53	20,50	20,49	20,52	20,50	20,57	20,54	20,44	20,48	20,52	20,49	20,51	20,54	20,52	20,49	20,46	20,56	20,54	20,48	20,61	20,65	20,48	20,54	20,58	20,57	20,55	20,54	20,52	20,54	20,56	20,53	20,54	20,49	20,44	20,41	20,45	20,45	20,61	20,54	20,43	20,45	20,48	20,51	20,50	20,46	20,47	20,52	20,58	20,58	20,51	20,52	20,54	20,51	20,53	20,47	20,46	20,52	20,49	20,47	20,44	20,38	20,48	20,40	20,41	20,48	20,48	20,46	20,41	20,44	20,38	20,45	20,46	20,34	20,41	20,49	20,37	20,43	20,40	20,43	20,44	20,40	20,47	20,39	20,34	20,32	20,34	20,43	20,45	20,48	20,51	20,47	20,43	20,36	20,47	20,46	20,51	20,47	20,45	20,40	20,44	20,54	20,50	20,33	20,35	20,40	20,41	20,38	20,42	20,46	20,32	20,46	20,48	20,49	20,38	20,44	20,41	20,42	20,40	20,45	20,42	20,40	20,39	20,46	20,45	20,39	20,41	20,45	20,48	20,51	20,41	20,36	20,31	20,31	20,39	20,40	20,39	20,38	20,41	20,39	20,40	20,37	20,38	20,37	20,31	20,30	20,33	20,44	20,40	20,31	20,29	20,30	20,25	20,31	20,38	20,35	20,33	20,41	20,40	20,36	20,38	20,40	20,33	20,47	20,42	20,32	20,33	20,30	20,32	20,35	20,34	20,39	20,39	20,36	20,40	20,31	20,40	20,45	20,36	20,28	20,31	20,41	20,40	20,33	20,35	20,36	20,42	20,40	20,42	20,38	20,41	20,37	20,34	20,33	20,42	20,47	20,39	20,30	20,36	20,36	20,40	20,36	20,29	20,23	20,37	20,31	20,28	20,36	20,36	20,35	20,31	20,28	20,29	20,27	20,25	20,34	20,38	20,30	20,30	20,29	20,30	20,32	20,27	20,30	20,34	20,29	20,29	20,36	20,34	20,39	20,34	20,34	20,37	20,33	20,27	20,37	20,40	20,40	20,29	20,29	20,35	20,31	20,32	20,26	20,31	20,32	20,33	20,37	20,29	20,34	20,30	20,27	20,26	20,17	20,27	20,25	20,23	20,35	20,41	20,30	20,22	20,39	20,41	20,28	20,17	20,20	20,25	20,21	20,30	20,36	20,34	20,33	20,26	20,23	20,28	20,17	20,24	20,25	20,30	20,29	20,30	20,35	20,38	20,30	20,30	20,30	20,31	20,21	20,14	20,22	20,21	20,17	20,25	20,28	
20,40	20,35	20,33	20,27	20,24	20,19	20,34	20,32	20,31	20,44	20,37	20,33	20,33	20,37	20,47	20,41	20,26	20,20	20,35	20,42	20,38	20,36	20,33	20,34	20,44	20,36	20,33	20,37	20,35	20,33	20,36	20,37	20,36	20,35	20,33	20,37	20,35	20,26	20,31	20,32	20,30	20,27	20,37	20,38	20,31	20,33	20,43	20,42	20,40	20,40	20,34	20,39	20,37	20,45	20,43	20,40	20,43	20,31	20,43	20,45	20,43	20,44	20,47	20,40	20,40	20,38	20,46	20,45	20,45	20,38	20,41	20,43	20,45	20,40	20,42	20,35	20,32	20,38	20,33	20,36	20,40	20,38	20,34	20,35	20,43	20,40	20,27	20,26	20,31	20,39	20,51	20,46	20,40	20,44	20,44	20,33	20,47	20,48	20,49	20,32	20,35	20,41	20,43	20,54	20,40	20,38	20,36	20,34	20,40	20,37	20,38	20,42	20,40	20,42	20,39	20,45	20,45	20,47	20,40	20,36	20,34	20,36	20,42	20,43	20,40	20,43	20,43	20,42	20,38	20,35	20,36	20,31	20,40	20,47	20,44	20,43	20,39	20,37	20,44	20,41	20,38	20,45	20,36	20,27	20,39	20,38	20,37	20,37	20,39	20,44	20,41	20,37	20,47	20,54	20,54	20,50	20,38	20,44	20,42	20,40	20,28	20,35	20,41	20,49	20,46	20,39	20,46	20,40	20,46	20,50	20,44	20,44	20,45	20,44	20,35	20,42	20,47	20,42	20,47	20,49	20,40	20,42	20,48	20,41	20,32	20,40	20,41	20,43	20,47	20,42	20,42	20,44	20,54	20,48	20,49	20,55	20,52	20,42	20,42	20,38	20,43	20,52	20,49	20,49	20,54	20,51	20,54	20,47	20,48	20,52	20,56	20,52	20,59	20,55	20,50	20,59	20,54	20,47	20,54	20,51	20,53	20,50	20,48	20,42	20,38	20,48	20,47	20,46	20,50	20,49	20,43	20,53	20,47	20,43	20,48	20,46	20,51	20,48	20,54	20,65	20,62	20,47	20,43	20,51	20,57	20,51	20,46	20,52	20,54	20,47	20,48	20,40	20,48	20,55	20,45	20,45	20,51	20,56	20,58	20,43	20,38	20,48	20,57	20,56	20,55	20,48	20,49	20,48	20,51	20,56	20,58	20,53	20,48	20,52	20,55	20,49	20,45	20,45	20,44	20,57	20,57	20,59	20,57	20,53	20,54	20,56	20,50	20,52	20,55	20,59	20,54	20,55	20,51	20,52	20,56	20,45	20,47	20,52	20,57	20,52	20,46	20,52	20,57	20,59	20,60	20,49	20,52	20,51	20,51	20,51	20,46	20,50	20,54	20,50	20,55	20,58	20,61	20,59	20,51	20,50	20,53	20,61	20,54	20,46	20,58	20,55	20,52	20,46	20,47	20,55	20,56	20,51	20,47	20,46	20,57	20,52	20,57	20,58	20,53	20,52	20,53	20,56	20,59	20,59	20,56	20,59	20,59	20,55	20,50	20,59	20,58	20,58	20,60	20,56	20,45	20,45	20,45	20,47	20,50	20,56	20,48	20,46	20,48	20,53	20,59	20,52	20,45	20,48	20,51	20,47	20,47	20,50	20,50	20,55	20,58	20,59	20,57	20,54	20,50	20,48	20,49	20,48	20,47	20,48	20,54	20,48	20,40	20,39	20,47	20,53	20,50	20,51	20,51	20,53	20,48	20,51	20,48	20,52	20,57	20,55	20,44	20,54	20,46	20,48	20,50	20,46	20,44	20,35	20,45	20,41	20,39	20,42	20,43	20,37	20,35	20,43	20,44	20,43	20,41	20,34	20,38	20,47	20,41	20,34	20,43	20,47	20,44	20,39	20,45	20,42	20,40	20,40	20,37	20,39	20,44	20,45	20,46	20,48	20,48	20,41	20,40	20,42	20,39	20,45	20,46	20,42	20,35	20,47	20,46	20,31	20,33	20,34	20,36	20,45	20,37	20,39	20,41	20,44	20,43	20,35	20,37	20,42	20,45	20,38	20,39	20,42	20,41	20,36	20,39	20,47	20,48	20,39	20,43	20,47	20,36	20,44	20,41	20,37	20,29	20,30	20,37	20,40	20,35	20,35	20,37	20,36	20,34	20,36	20,40	20,41	20,37	20,28	20,32	20,43	20,43	20,26	20,25	20,20	20,21	20,30	20,33	20,35	20,30	20,39	20,39	20,40	20,35	20,43	20,33	20,45	20,41	20,33	20,33	20,30	20,33	20,29	20,34	20,40	20,42	20,35	20,37	20,40	20,42	20,40	20,41	20,38	20,30	20,46	20,42	20,37	20,33	20,30	20,30	20,36	20,40	20,46	20,38	20,42	20,30	20,27	20,36	20,40	20,38	20,31	20,30	20,30	20,31	20,39	20,36	20,31	20,31	20,32	20,32	20,35	20,38	20,31	20,24	20,31	20,38	20,30	20,17	20,31	20,49	20,38	20,23	20,32	20,29	20,40	20,31	20,28	20,28	20,29	20,26	20,27	20,36	20,41	20,39	20,37	20,33	20,37	20,28	20,36	20,40	20,42	20,38	20,26	20,21	20,19	20,18	20,24	20,31	20,30	20,31	20,30	20,29	20,30	20,26	20,26	20,25	20,22	20,29	20,19	20,23	20,31	20,36	20,28	20,19	20,26	20,36	20,38	20,29	20,26	20,15	20,09	20,23	20,34	20,27	20,31	20,32	20,30	20,23	20,20	20,26	20,25	20,20	20,23	20,24	20,32	20,33	20,28	20,37	20,33	20,34	20,31	20,23	20,20	20,14	20,12	20,12	20,15	
20,33	20,32	20,30	20,34	20,33	20,27	20,42	20,35	20,31	20,37	20,34	20,36	20,40	20,40	20,38	20,38	20,27	20,24	20,33	20,34	20,32	20,22	20,31	20,36	20,38	20,44	20,34	20,40	20,31	20,36	20,44	20,40	20,43	20,35	20,35	20,37	20,39	20,29	20,30	20,36	20,40	20,39	20,44	20,41	20,35	20,37	20,41	20,43	20,48	20,45	20,42	20,43	20,47	20,50	20,47	20,39	20,38	20,36	20,37	20,37	20,43	20,39	20,44	20,41	20,38	20,36	20,43	20,45	20,40	20,40	20,38	20,40	20,46	20,40	20,39	20,33	20,38	20,43	20,29	20,25	20,35	20,38	20,32	20,33	20,44	20,36	20,32	20,34	20,34	20,40	20,44	20,42	20,37	20,41	20,43	20,39	20,40	20,42	20,47	20,37	20,39	20,46	20,49	20,46	20,40	20,34	20,41	20,42	20,42	20,33	20,33	20,46	20,41	20,31	20,43	20,46	20,47	20,53	20,40	20,30	20,33	20,42	20,46	20,51	20,35	20,35	20,35	20,48	20,47	20,40	20,36	20,36	20,35	20,36	20,47	20,48	20,46	20,38	20,43	20,43	20,36	20,41	20,44	20,35	20,36	20,31	20,37	20,44	20,37	20,46	20,42	20,31	20,38	20,46	20,38	20,41	20,43	20,41	20,43	20,40	20,37	20,42	20,50	20,55	20,49	20,50	20,45	20,35	20,42	20,49	20,46	20,47	20,40	20,41	20,44	20,42	20,47	20,41	20,45	20,50	20,44	20,44	20,51	20,44	20,40	20,46	20,45	20,41	20,43	20,40	20,34	20,36	20,44	20,42	20,41	20,54	20,49	20,41	20,44	20,47	20,38	20,52	20,51	20,46	20,49	20,47	20,49	20,47	20,40	20,46	20,57	20,48	20,51	20,55	20,52	20,48	20,54	20,54	20,58	20,58	20,55	20,47	20,47	20,46	20,41	20,47	20,52	20,45	20,52	20,54	20,49	20,53	20,52	20,51	20,46	20,47	20,52	20,51	20,55	20,58	20,56	20,47	20,46	20,47	20,53	20,57	20,46	20,52	20,59	20,50	20,48	20,43	20,43	20,55	20,50	20,45	20,50	20,46	20,56	20,52	20,40	20,46	20,58	20,50	20,51	20,44	20,50	20,48	20,48	20,64	20,60	20,59	20,49	20,51	20,60	20,52	20,50	20,52	20,45	20,51	20,51	20,54	20,51	20,55	20,52	20,54	20,54	20,51	20,57	20,53	20,55	20,57	20,56	20,54	20,52	20,47	20,51	20,47	20,52	20,51	20,48	20,56	20,54	20,55	20,58	20,56	20,53	20,51	20,56	20,57	20,45	20,46	20,56	20,54	20,61	20,61	20,52	20,56	20,62	20,49	20,47	20,57	20,50	20,52	20,56	20,51	20,48	20,51	20,52	20,47	20,52	20,51	20,43	20,47	20,56	20,60	20,58	20,64	20,55	20,60	20,56	20,53	20,50	20,69	20,56	20,50	20,57	20,48	20,51	20,54	20,63	20,59	20,52	20,53	20,47	20,48	20,48	20,53	20,50	20,53	20,53	20,47	20,49	20,56	20,55	20,53	20,49	20,48	20,52	20,52	20,46	20,51	20,49	20,50	20,60	20,56	20,59	20,56	20,52	20,44	20,58	20,53	20,50	20,52	20,53	20,52	20,42	20,38	20,45	20,51	20,49	20,52	20,55	20,52	20,52	20,49	20,51	20,56	20,62	20,56	20,47	20,48	20,43	20,44	20,48	20,54	20,50	20,47	20,43	20,35	20,40	20,41	20,44	20,43	20,38	20,43	20,51	20,48	20,38	20,40	20,45	20,44	20,40	20,40	20,45	20,51	20,43	20,41	20,48	20,51	20,47	20,41	20,47	20,44	20,47	20,44	20,40	20,41	20,48	20,46	20,43	20,41	20,39	20,45	20,44	20,42	20,44	20,46	20,46	20,37	20,40	20,37	20,40	20,42	20,39	20,35	20,44	20,48	20,45	20,32	20,33	20,40	20,45	20,40	20,34	20,39	20,35	20,36	20,42	20,51	20,45	20,43	20,46	20,46	20,35	20,35	20,37	20,43	20,33	20,36	20,43	20,44	20,33	20,33	20,38	20,27	20,27	20,38	20,45	20,49	20,51	20,41	20,28	20,31	20,40	20,31	20,31	20,33	20,27	20,39	20,38	20,34	20,26	20,33	20,41	20,35	20,32	20,31	20,32	20,36	20,42	20,38	20,43	20,30	20,43	20,40	20,34	20,44	20,43	20,36	20,38	20,44	20,36	20,41	20,38	20,47	20,38	20,45	20,43	20,41	20,38	20,32	20,30	20,36	20,40	20,42	20,41	20,32	20,36	20,31	20,31	20,31	20,37	20,45	20,41	20,30	20,32	20,33	20,32	20,31	20,32	20,33	20,41	20,33	20,33	20,33	20,31	20,32	20,40	20,36	20,27	20,33	20,43	20,42	20,29	20,33	20,36	20,37	20,36	20,31	20,28	20,37	20,31	20,24	20,31	20,40	20,36	20,35	20,30	20,31	20,39	20,38	20,38	20,36	20,35	20,34	20,21	20,25	20,23	20,28	20,32	20,31	20,29	20,31	20,33	20,29	20,26	20,23	20,32	20,24	20,34	20,22	20,16	20,30	20,31	20,23	20,20	20,24	20,25	20,29	20,38	20,38	20,25	20,16	20,30	20,35	20,28	20,24	20,33	20,31	20,25	20,18	20,29	20,22	20,18	20,26	20,26	20,31	20,30	20,24	20,27	20,23	20,27	20,30	20,24	20,23	20,19	20,10	20,24	20,22	
20,39	20,26	20,20	20,29	20,33	20,28	20,36	20,34	20,21	20,35	20,26	20,32	20,41	20,51	20,46	20,38	20,26	20,23	20,35	20,39	20,39	20,33	20,36	20,36	20,34	20,35	20,37	20,34	20,30	20,25	20,43	20,40	20,38	20,37	20,34	20,32	20,32	20,38	20,37	20,36	20,35	20,39	20,44	20,40	20,29	20,43	20,45	20,41	20,44	20,41	20,41	20,40	20,49	20,51	20,47	20,40	20,36	20,42	20,38	20,36	20,34	20,37	20,34	20,35	20,44	20,40	20,45	20,45	20,39	20,37	20,42	20,39	20,38	20,36	20,37	20,38	20,36	20,43	20,34	20,25	20,23	20,27	20,35	20,30	20,35	20,34	20,32	20,43	20,44	20,48	20,44	20,34	20,33	20,34	20,49	20,36	20,37	20,45	20,49	20,40	20,29	20,37	20,38	20,44	20,36	20,39	20,40	20,47	20,43	20,35	20,45	20,50	20,53	20,39	20,45	20,52	20,47	20,51	20,41	20,28	20,29	20,44	20,46	20,43	20,41	20,49	20,42	20,42	20,44	20,44	20,40	20,37	20,31	20,35	20,51	20,45	20,38	20,41	20,39	20,45	20,36	20,35	20,52	20,49	20,49	20,41	20,34	20,43	20,36	20,46	20,42	20,33	20,43	20,44	20,37	20,36	20,36	20,46	20,43	20,43	20,38	20,39	20,45	20,48	20,45	20,49	20,54	20,43	20,46	20,44	20,44	20,47	20,42	20,43	20,45	20,47	20,49	20,46	20,47	20,50	20,51	20,38	20,42	20,48	20,47	20,52	20,49	20,41	20,30	20,42	20,36	20,40	20,45	20,37	20,46	20,53	20,56	20,47	20,46	20,46	20,42	20,51	20,49	20,44	20,45	20,35	20,37	20,37	20,46	20,45	20,48	20,52	20,51	20,49	20,47	20,45	20,49	20,58	20,65	20,48	20,49	20,54	20,51	20,46	20,42	20,55	20,57	20,52	20,50	20,58	20,54	20,57	20,63	20,57	20,54	20,50	20,53	20,50	20,52	20,58	20,55	20,49	20,52	20,49	20,51	20,57	20,49	20,49	20,58	20,60	20,52	20,52	20,56	20,60	20,55	20,45	20,50	20,55	20,54	20,54	20,51	20,46	20,53	20,57	20,49	20,49	20,54	20,58	20,60	20,63	20,58	20,57	20,54	20,57	20,60	20,57	20,54	20,55	20,57	20,49	20,48	20,57	20,50	20,53	20,53	20,51	20,52	20,58	20,61	20,59	20,59	20,59	20,51	20,54	20,52	20,57	20,62	20,47	20,52	20,52	20,45	20,47	20,50	20,50	20,62	20,60	20,51	20,53	20,57	20,55	20,53	20,57	20,65	20,58	20,54	20,58	20,51	20,54	20,62	20,53	20,51	20,57	20,49	20,53	20,58	20,56	20,53	20,49	20,52	20,51	20,50	20,53	20,49	20,53	20,57	20,61	20,64	20,66	20,58	20,53	20,55	20,49	20,49	20,55	20,60	20,49	20,58	20,57	20,50	20,52	20,46	20,51	20,47	20,50	20,53	20,52	20,60	20,62	20,57	20,55	20,54	20,51	20,54	20,49	20,53	20,61	20,61	20,58	20,56	20,55	20,57	20,53	20,50	20,46	20,58	20,53	20,53	20,58	20,53	20,50	20,51	20,53	20,52	20,47	20,51	20,54	20,47	20,48	20,48	20,53	20,47	20,51	20,60	20,60	20,48	20,50	20,48	20,57	20,63	20,51	20,52	20,41	20,41	20,43	20,47	20,46	20,54	20,52	20,54	20,37	20,41	20,47	20,44	20,46	20,40	20,43	20,43	20,45	20,41	20,35	20,46	20,40	20,47	20,46	20,47	20,53	20,48	20,50	20,49	20,41	20,45	20,43	20,43	20,48	20,40	20,43	20,37	20,38	20,43	20,45	20,47	20,43	20,36	20,41	20,44	20,45	20,44	20,51	20,51	20,42	20,43	20,39	20,40	20,47	20,42	20,42	20,45	20,52	20,51	20,38	20,40	20,36	20,41	20,43	20,32	20,34	20,36	20,37	20,44	20,48	20,47	20,39	20,37	20,39	20,32	20,34	20,40	20,37	20,40	20,40	20,42	20,41	20,35	20,36	20,45	20,29	20,28	20,36	20,45	20,46	20,39	20,39	20,37	20,28	20,32	20,40	20,33	20,39	20,39	20,36	20,43	20,37	20,37	20,40	20,36	20,37	20,43	20,34	20,32	20,40	20,42	20,42	20,38	20,23	20,32	20,35	20,30	20,36	20,39	20,43	20,46	20,41	20,33	20,36	20,43	20,42	20,32	20,35	20,40	20,31	20,35	20,38	20,32	20,34	20,43	20,39	20,48	20,32	20,23	20,26	20,33	20,35	20,33	20,35	20,36	20,39	20,43	20,44	20,34	20,37	20,42	20,41	20,35	20,31	20,33	20,33	20,36	20,37	20,27	20,34	20,25	20,31	20,38	20,36	20,31	20,32	20,40	20,34	20,35	20,32	20,20	20,29	20,33	20,29	20,32	20,35	20,31	20,34	20,23	20,22	20,36	20,36	20,32	20,36	20,31	20,33	20,38	20,26	20,20	20,23	20,29	20,28	20,33	20,35	20,32	20,32	20,25	20,33	20,36	20,24	20,23	20,31	20,28	20,30	20,35	20,24	20,22	20,25	20,32	20,27	20,34	20,34	20,28	20,29	20,29	20,29	20,30	20,25	20,28	20,35	20,30	20,24	20,28	20,25	20,27	20,26	20,32	20,32	20,35	20,23	20,16	20,20	20,19	20,27	20,13	20,16	20,18	20,27	20,23	20,23	
20,48	20,38	20,22	20,32	20,24	20,37	20,43	20,23	20,28	20,38	20,35	20,35	20,42	20,40	20,40	20,37	20,33	20,29	20,33	20,42	20,36	20,33	20,35	20,35	20,34	20,35	20,34	20,29	20,31	20,30	20,38	20,39	20,28	20,35	20,34	20,33	20,35	20,36	20,35	20,34	20,33	20,37	20,38	20,40	20,28	20,37	20,49	20,47	20,36	20,35	20,48	20,47	20,47	20,47	20,40	20,40	20,41	20,44	20,35	20,40	20,41	20,37	20,34	20,34	20,44	20,47	20,43	20,49	20,35	20,31	20,41	20,48	20,35	20,35	20,38	20,41	20,29	20,36	20,36	20,29	20,28	20,26	20,34	20,38	20,42	20,43	20,36	20,41	20,46	20,47	20,46	20,38	20,34	20,36	20,37	20,40	20,37	20,38	20,41	20,43	20,43	20,33	20,30	20,43	20,37	20,41	20,40	20,38	20,41	20,46	20,48	20,41	20,44	20,42	20,50	20,46	20,43	20,46	20,40	20,29	20,36	20,44	20,40	20,37	20,41	20,50	20,46	20,47	20,45	20,38	20,42	20,42	20,32	20,35	20,48	20,44	20,40	20,40	20,38	20,44	20,41	20,35	20,44	20,48	20,46	20,49	20,37	20,32	20,39	20,53	20,45	20,40	20,50	20,45	20,39	20,39	20,35	20,37	20,44	20,37	20,37	20,37	20,39	20,45	20,51	20,42	20,48	20,47	20,49	20,44	20,39	20,43	20,40	20,40	20,50	20,53	20,49	20,43	20,44	20,48	20,51	20,40	20,44	20,45	20,48	20,56	20,45	20,46	20,36	20,44	20,46	20,40	20,46	20,39	20,41	20,54	20,52	20,47	20,53	20,43	20,44	20,54	20,56	20,52	20,45	20,40	20,37	20,47	20,44	20,46	20,44	20,49	20,54	20,45	20,47	20,44	20,48	20,49	20,54	20,54	20,42	20,46	20,51	20,52	20,49	20,51	20,52	20,48	20,54	20,56	20,51	20,57	20,60	20,50	20,51	20,52	20,53	20,51	20,57	20,59	20,59	20,49	20,55	20,55	20,52	20,50	20,50	20,55	20,54	20,57	20,54	20,48	20,57	20,65	20,60	20,56	20,49	20,55	20,61	20,49	20,50	20,57	20,56	20,65	20,66	20,54	20,54	20,47	20,59	20,58	20,56	20,53	20,46	20,55	20,63	20,58	20,55	20,58	20,59	20,57	20,55	20,57	20,51	20,54	20,54	20,50	20,56	20,58	20,61	20,60	20,62	20,55	20,53	20,49	20,48	20,50	20,63	20,57	20,54	20,55	20,51	20,53	20,56	20,54	20,52	20,57	20,48	20,56	20,57	20,54	20,51	20,56	20,64	20,59	20,54	20,55	20,56	20,57	20,57	20,55	20,55	20,58	20,56	20,56	20,54	20,50	20,57	20,49	20,47	20,51	20,56	20,57	20,55	20,57	20,53	20,59	20,62	20,67	20,59	20,52	20,55	20,58	20,56	20,54	20,56	20,56	20,54	20,57	20,54	20,57	20,55	20,49	20,49	20,55	20,51	20,48	20,59	20,65	20,62	20,55	20,52	20,50	20,45	20,48	20,55	20,58	20,60	20,54	20,52	20,58	20,54	20,56	20,50	20,47	20,52	20,52	20,52	20,54	20,52	20,61	20,53	20,47	20,54	20,55	20,61	20,60	20,48	20,49	20,59	20,60	20,51	20,52	20,61	20,54	20,43	20,50	20,54	20,57	20,66	20,56	20,52	20,50	20,48	20,48	20,50	20,54	20,58	20,52	20,56	20,47	20,49	20,51	20,50	20,41	20,44	20,46	20,43	20,44	20,50	20,43	20,49	20,48	20,46	20,48	20,51	20,56	20,47	20,46	20,55	20,42	20,39	20,48	20,45	20,48	20,38	20,35	20,52	20,45	20,44	20,49	20,50	20,46	20,38	20,41	20,48	20,49	20,46	20,51	20,47	20,37	20,45	20,46	20,45	20,48	20,46	20,46	20,43	20,42	20,47	20,37	20,38	20,36	20,39	20,41	20,36	20,38	20,37	20,39	20,44	20,48	20,47	20,43	20,41	20,36	20,33	20,36	20,34	20,30	20,35	20,44	20,43	20,41	20,40	20,42	20,43	20,33	20,27	20,36	20,47	20,45	20,34	20,31	20,41	20,39	20,38	20,34	20,36	20,41	20,34	20,33	20,37	20,38	20,36	20,34	20,42	20,36	20,45	20,51	20,42	20,34	20,34	20,38	20,39	20,28	20,26	20,33	20,35	20,42	20,40	20,45	20,46	20,47	20,37	20,34	20,38	20,43	20,36	20,33	20,39	20,34	20,37	20,38	20,37	20,36	20,41	20,46	20,47	20,26	20,18	20,23	20,36	20,39	20,33	20,35	20,34	20,31	20,34	20,35	20,39	20,40	20,42	20,40	20,27	20,16	20,34	20,35	20,35	20,30	20,26	20,33	20,34	20,27	20,48	20,42	20,33	20,27	20,38	20,36	20,31	20,41	20,23	20,30	20,24	20,28	20,41	20,35	20,33	20,38	20,26	20,20	20,27	20,38	20,38	20,34	20,37	20,37	20,35	20,28	20,23	20,17	20,23	20,32	20,34	20,31	20,27	20,31	20,24	20,33	20,39	20,31	20,28	20,32	20,38	20,32	20,36	20,28	20,20	20,16	20,30	20,22	20,30	20,31	20,19	20,31	20,28	20,21	20,23	20,23	20,33	20,39	20,39	20,29	20,28	20,25	20,27	20,23	20,27	20,29	20,21	20,23	20,25	20,29	20,28	20,40	20,33	20,21	20,23	20,20	20,24	20,23	
20,46	20,41	20,38	20,36	20,33	20,32	20,49	20,24	20,23	20,29	20,37	20,38	20,39	20,42	20,30	20,33	20,32	20,33	20,36	20,41	20,39	20,41	20,45	20,41	20,42	20,38	20,28	20,27	20,31	20,36	20,45	20,46	20,44	20,40	20,35	20,39	20,41	20,36	20,37	20,36	20,41	20,39	20,48	20,43	20,34	20,38	20,41	20,41	20,43	20,47	20,42	20,41	20,37	20,42	20,43	20,36	20,38	20,44	20,39	20,41	20,35	20,38	20,33	20,38	20,39	20,35	20,36	20,45	20,39	20,42	20,46	20,44	20,33	20,42	20,37	20,36	20,38	20,42	20,43	20,34	20,36	20,36	20,35	20,42	20,47	20,44	20,39	20,31	20,39	20,41	20,40	20,40	20,31	20,36	20,40	20,43	20,40	20,33	20,36	20,40	20,52	20,39	20,31	20,38	20,38	20,44	20,41	20,42	20,43	20,40	20,48	20,40	20,43	20,45	20,48	20,43	20,42	20,43	20,42	20,30	20,37	20,47	20,40	20,43	20,47	20,39	20,42	20,45	20,46	20,31	20,38	20,45	20,33	20,38	20,42	20,38	20,38	20,31	20,32	20,37	20,38	20,48	20,40	20,39	20,46	20,47	20,39	20,41	20,45	20,48	20,53	20,45	20,41	20,47	20,42	20,50	20,52	20,44	20,41	20,44	20,34	20,41	20,48	20,43	20,45	20,46	20,46	20,49	20,51	20,41	20,40	20,44	20,44	20,43	20,44	20,50	20,50	20,38	20,42	20,41	20,45	20,44	20,46	20,49	20,53	20,56	20,46	20,51	20,49	20,48	20,51	20,46	20,44	20,40	20,48	20,56	20,49	20,44	20,50	20,42	20,36	20,51	20,60	20,56	20,47	20,44	20,46	20,57	20,47	20,47	20,51	20,51	20,46	20,52	20,57	20,53	20,56	20,49	20,50	20,52	20,53	20,45	20,47	20,57	20,48	20,43	20,46	20,47	20,59	20,52	20,58	20,60	20,55	20,47	20,47	20,47	20,48	20,56	20,62	20,59	20,53	20,49	20,49	20,48	20,53	20,51	20,51	20,54	20,53	20,52	20,53	20,50	20,53	20,65	20,61	20,60	20,53	20,55	20,54	20,49	20,48	20,58	20,54	20,57	20,65	20,51	20,55	20,55	20,57	20,62	20,54	20,48	20,43	20,48	20,65	20,61	20,57	20,56	20,59	20,64	20,60	20,62	20,57	20,58	20,66	20,54	20,54	20,58	20,62	20,60	20,56	20,56	20,56	20,60	20,55	20,58	20,54	20,59	20,56	20,61	20,57	20,56	20,59	20,53	20,58	20,56	20,49	20,48	20,57	20,57	20,52	20,52	20,55	20,58	20,51	20,55	20,58	20,64	20,60	20,61	20,58	20,62	20,53	20,53	20,60	20,57	20,54	20,52	20,44	20,48	20,57	20,54	20,50	20,57	20,57	20,54	20,60	20,64	20,70	20,54	20,60	20,60	20,58	20,59	20,59	20,54	20,54	20,53	20,57	20,52	20,54	20,52	20,52	20,53	20,56	20,53	20,55	20,61	20,58	20,51	20,51	20,51	20,52	20,51	20,57	20,52	20,47	20,51	20,53	20,56	20,51	20,51	20,62	20,49	20,47	20,57	20,64	20,54	20,55	20,58	20,59	20,57	20,57	20,56	20,63	20,64	20,53	20,48	20,56	20,58	20,53	20,48	20,52	20,54	20,49	20,46	20,46	20,51	20,57	20,61	20,61	20,52	20,48	20,58	20,51	20,51	20,54	20,52	20,44	20,46	20,48	20,49	20,53	20,51	20,47	20,53	20,53	20,51	20,51	20,49	20,48	20,50	20,52	20,47	20,48	20,55	20,44	20,46	20,51	20,47	20,45	20,54	20,54	20,58	20,49	20,32	20,42	20,41	20,46	20,49	20,48	20,43	20,47	20,51	20,58	20,54	20,38	20,42	20,46	20,45	20,43	20,45	20,56	20,47	20,47	20,52	20,48	20,36	20,43	20,43	20,41	20,42	20,40	20,43	20,36	20,39	20,44	20,42	20,40	20,44	20,56	20,52	20,43	20,47	20,42	20,43	20,38	20,29	20,32	20,38	20,48	20,42	20,40	20,39	20,44	20,36	20,31	20,37	20,48	20,48	20,41	20,35	20,45	20,45	20,41	20,39	20,37	20,45	20,41	20,36	20,43	20,36	20,35	20,35	20,35	20,31	20,32	20,46	20,46	20,37	20,33	20,36	20,42	20,41	20,35	20,35	20,40	20,46	20,42	20,42	20,43	20,42	20,41	20,38	20,42	20,42	20,42	20,35	20,39	20,40	20,38	20,36	20,31	20,39	20,39	20,41	20,45	20,31	20,30	20,29	20,34	20,38	20,34	20,29	20,28	20,28	20,28	20,26	20,32	20,32	20,40	20,36	20,30	20,15	20,34	20,40	20,36	20,34	20,34	20,32	20,25	20,27	20,42	20,39	20,26	20,29	20,37	20,39	20,39	20,37	20,34	20,31	20,28	20,23	20,31	20,40	20,36	20,35	20,28	20,21	20,31	20,33	20,32	20,35	20,39	20,36	20,29	20,24	20,16	20,26	20,33	20,39	20,31	20,39	20,35	20,29	20,27	20,27	20,31	20,33	20,34	20,37	20,39	20,36	20,29	20,23	20,22	20,25	20,29	20,30	20,31	20,23	20,21	20,27	20,32	20,26	20,26	20,25	20,31	20,38	20,32	20,38	20,28	20,31	20,35	20,37	20,31	20,18	20,32	20,30	20,28	20,28	20,27	20,30	20,40	20,26	20,14	20,21	20,21	20,20	
20,42	20,35	20,36	20,32	20,36	20,35	20,44	20,32	20,28	20,40	20,32	20,37	20,40	20,41	20,42	20,41	20,31	20,28	20,46	20,46	20,36	20,27	20,40	20,37	20,36	20,31	20,24	20,29	20,34	20,44	20,46	20,46	20,44	20,44	20,35	20,39	20,37	20,43	20,47	20,34	20,35	20,28	20,38	20,42	20,44	20,44	20,43	20,40	20,51	20,52	20,47	20,36	20,31	20,38	20,42	20,40	20,38	20,48	20,45	20,45	20,28	20,35	20,38	20,31	20,33	20,35	20,41	20,40	20,44	20,40	20,47	20,49	20,40	20,41	20,39	20,29	20,34	20,40	20,43	20,35	20,34	20,36	20,31	20,39	20,47	20,36	20,37	20,32	20,32	20,42	20,44	20,36	20,35	20,42	20,38	20,37	20,43	20,41	20,38	20,41	20,41	20,43	20,36	20,35	20,32	20,44	20,40	20,47	20,53	20,39	20,41	20,50	20,50	20,49	20,46	20,46	20,42	20,47	20,42	20,31	20,35	20,49	20,46	20,49	20,47	20,37	20,35	20,44	20,38	20,36	20,45	20,45	20,42	20,38	20,47	20,36	20,32	20,29	20,40	20,41	20,36	20,43	20,41	20,37	20,48	20,46	20,40	20,46	20,47	20,45	20,48	20,51	20,43	20,47	20,53	20,46	20,47	20,46	20,46	20,44	20,37	20,41	20,50	20,50	20,40	20,38	20,46	20,53	20,44	20,42	20,36	20,39	20,44	20,48	20,48	20,46	20,48	20,45	20,47	20,48	20,43	20,47	20,47	20,38	20,51	20,52	20,42	20,42	20,41	20,42	20,46	20,44	20,43	20,44	20,41	20,60	20,59	20,46	20,50	20,42	20,36	20,49	20,53	20,48	20,45	20,46	20,49	20,49	20,46	20,45	20,56	20,56	20,50	20,56	20,63	20,52	20,55	20,56	20,62	20,54	20,55	20,55	20,45	20,50	20,51	20,45	20,50	20,45	20,52	20,51	20,55	20,66	20,56	20,53	20,51	20,50	20,53	20,50	20,54	20,54	20,54	20,60	20,48	20,42	20,45	20,48	20,52	20,54	20,47	20,51	20,51	20,52	20,53	20,54	20,53	20,55	20,50	20,61	20,57	20,46	20,49	20,53	20,51	20,57	20,62	20,53	20,51	20,59	20,62	20,67	20,61	20,55	20,56	20,60	20,67	20,52	20,55	20,61	20,63	20,58	20,53	20,63	20,57	20,55	20,62	20,56	20,60	20,59	20,61	20,62	20,63	20,60	20,57	20,59	20,52	20,54	20,57	20,51	20,61	20,60	20,53	20,54	20,59	20,59	20,61	20,53	20,52	20,52	20,56	20,59	20,51	20,47	20,54	20,58	20,56	20,52	20,53	20,59	20,58	20,59	20,54	20,58	20,60	20,52	20,60	20,64	20,59	20,54	20,45	20,52	20,56	20,51	20,44	20,59	20,67	20,58	20,54	20,58	20,55	20,60	20,58	20,57	20,47	20,48	20,52	20,53	20,55	20,59	20,57	20,50	20,49	20,55	20,61	20,54	20,52	20,57	20,58	20,60	20,53	20,49	20,54	20,54	20,57	20,61	20,57	20,55	20,45	20,55	20,55	20,58	20,50	20,48	20,58	20,54	20,49	20,53	20,58	20,55	20,51	20,50	20,54	20,59	20,59	20,57	20,63	20,65	20,60	20,55	20,58	20,54	20,61	20,59	20,53	20,60	20,60	20,47	20,42	20,50	20,60	20,63	20,55	20,50	20,48	20,50	20,54	20,47	20,52	20,43	20,44	20,40	20,54	20,57	20,60	20,58	20,51	20,52	20,47	20,44	20,46	20,51	20,46	20,44	20,48	20,48	20,50	20,52	20,48	20,54	20,57	20,51	20,44	20,39	20,48	20,52	20,52	20,47	20,44	20,40	20,42	20,48	20,53	20,49	20,49	20,45	20,50	20,49	20,43	20,50	20,52	20,41	20,46	20,40	20,44	20,47	20,41	20,39	20,41	20,41	20,41	20,47	20,37	20,42	20,42	20,44	20,40	20,37	20,41	20,45	20,41	20,53	20,56	20,47	20,44	20,51	20,47	20,41	20,41	20,44	20,32	20,32	20,42	20,46	20,43	20,45	20,43	20,36	20,31	20,35	20,48	20,42	20,37	20,38	20,46	20,38	20,36	20,39	20,37	20,40	20,34	20,43	20,57	20,50	20,41	20,35	20,32	20,36	20,31	20,39	20,46	20,47	20,42	20,44	20,44	20,41	20,37	20,35	20,29	20,38	20,44	20,46	20,34	20,42	20,41	20,41	20,37	20,37	20,37	20,33	20,40	20,47	20,35	20,44	20,42	20,35	20,44	20,36	20,34	20,41	20,41	20,42	20,38	20,38	20,27	20,39	20,34	20,37	20,38	20,32	20,36	20,39	20,33	20,36	20,29	20,30	20,36	20,33	20,28	20,34	20,40	20,34	20,23	20,27	20,37	20,34	20,30	20,30	20,36	20,42	20,39	20,36	20,38	20,34	20,29	20,33	20,31	20,34	20,40	20,44	20,30	20,25	20,31	20,30	20,30	20,30	20,31	20,30	20,28	20,29	20,14	20,22	20,37	20,39	20,29	20,37	20,39	20,34	20,31	20,28	20,26	20,42	20,32	20,27	20,35	20,31	20,31	20,23	20,24	20,27	20,31	20,27	20,33	20,30	20,23	20,23	20,28	20,31	20,41	20,31	20,29	20,35	20,41	20,37	20,39	20,31	20,32	20,34	20,33	20,22	20,33	20,30	20,27	20,29	20,28	20,35	20,31	20,27	20,17	20,23	20,27	20,23	
20,36	20,26	20,26	20,28	20,32	20,44	20,49	20,41	20,43	20,45	20,38	20,33	20,37	20,35	20,37	20,37	20,20	20,19	20,42	20,44	20,39	20,32	20,33	20,33	20,35	20,35	20,30	20,28	20,34	20,36	20,46	20,37	20,39	20,34	20,34	20,33	20,34	20,29	20,45	20,29	20,37	20,34	20,32	20,31	20,40	20,44	20,43	20,39	20,43	20,48	20,46	20,39	20,36	20,36	20,41	20,43	20,46	20,51	20,48	20,42	20,35	20,33	20,29	20,29	20,27	20,32	20,38	20,44	20,51	20,40	20,40	20,45	20,38	20,37	20,38	20,25	20,32	20,34	20,35	20,37	20,31	20,32	20,26	20,35	20,44	20,38	20,39	20,36	20,31	20,41	20,48	20,36	20,37	20,40	20,33	20,39	20,50	20,53	20,40	20,28	20,35	20,39	20,43	20,41	20,39	20,42	20,38	20,39	20,50	20,40	20,35	20,43	20,44	20,42	20,43	20,38	20,42	20,48	20,47	20,41	20,32	20,42	20,39	20,40	20,38	20,40	20,41	20,36	20,34	20,36	20,47	20,44	20,37	20,39	20,44	20,31	20,39	20,40	20,42	20,49	20,39	20,46	20,40	20,39	20,51	20,49	20,40	20,40	20,43	20,42	20,42	20,47	20,46	20,50	20,55	20,43	20,35	20,39	20,42	20,43	20,39	20,42	20,51	20,46	20,42	20,40	20,43	20,48	20,38	20,37	20,36	20,37	20,44	20,44	20,45	20,44	20,41	20,41	20,44	20,49	20,45	20,43	20,44	20,45	20,49	20,53	20,39	20,38	20,38	20,42	20,45	20,42	20,38	20,48	20,43	20,50	20,51	20,46	20,48	20,51	20,45	20,49	20,50	20,47	20,48	20,44	20,50	20,44	20,36	20,49	20,56	20,56	20,51	20,50	20,59	20,50	20,40	20,44	20,51	20,51	20,48	20,52	20,51	20,52	20,56	20,54	20,56	20,47	20,50	20,52	20,51	20,52	20,57	20,53	20,54	20,47	20,52	20,54	20,56	20,59	20,58	20,58	20,59	20,56	20,54	20,46	20,54	20,51	20,51	20,50	20,52	20,47	20,56	20,54	20,50	20,58	20,54	20,59	20,59	20,59	20,61	20,51	20,51	20,57	20,65	20,53	20,52	20,53	20,61	20,65	20,62	20,56	20,52	20,61	20,71	20,57	20,50	20,56	20,53	20,60	20,52	20,61	20,59	20,59	20,58	20,54	20,63	20,66	20,56	20,58	20,55	20,66	20,61	20,61	20,53	20,52	20,60	20,52	20,56	20,62	20,50	20,55	20,58	20,60	20,60	20,54	20,52	20,56	20,55	20,56	20,52	20,46	20,56	20,60	20,59	20,57	20,61	20,58	20,59	20,60	20,58	20,56	20,55	20,60	20,68	20,65	20,64	20,61	20,52	20,58	20,56	20,53	20,53	20,62	20,65	20,58	20,59	20,61	20,52	20,57	20,62	20,56	20,44	20,52	20,57	20,61	20,58	20,57	20,56	20,51	20,54	20,64	20,54	20,57	20,54	20,55	20,53	20,60	20,56	20,51	20,57	20,60	20,60	20,61	20,56	20,59	20,52	20,56	20,57	20,63	20,52	20,55	20,57	20,51	20,50	20,47	20,52	20,46	20,52	20,56	20,54	20,59	20,56	20,54	20,62	20,64	20,50	20,51	20,53	20,57	20,60	20,60	20,50	20,55	20,48	20,50	20,57	20,55	20,54	20,52	20,52	20,46	20,50	20,49	20,46	20,44	20,47	20,44	20,38	20,39	20,53	20,60	20,59	20,56	20,49	20,44	20,42	20,40	20,42	20,52	20,55	20,44	20,43	20,37	20,43	20,51	20,44	20,45	20,52	20,46	20,50	20,52	20,43	20,47	20,43	20,44	20,54	20,48	20,52	20,52	20,52	20,46	20,45	20,46	20,43	20,43	20,41	20,48	20,50	20,35	20,46	20,47	20,36	20,40	20,44	20,37	20,36	20,48	20,44	20,45	20,36	20,37	20,44	20,42	20,34	20,38	20,38	20,41	20,34	20,44	20,50	20,44	20,49	20,53	20,52	20,37	20,35	20,45	20,37	20,36	20,43	20,38	20,35	20,29	20,36	20,31	20,36	20,34	20,45	20,43	20,34	20,39	20,40	20,33	20,32	20,30	20,31	20,30	20,24	20,35	20,48	20,44	20,35	20,32	20,30	20,27	20,39	20,34	20,43	20,44	20,47	20,48	20,44	20,42	20,38	20,40	20,31	20,43	20,45	20,42	20,33	20,35	20,37	20,37	20,40	20,30	20,33	20,31	20,33	20,31	20,41	20,44	20,43	20,40	20,41	20,43	20,36	20,35	20,40	20,36	20,42	20,38	20,39	20,41	20,37	20,34	20,36	20,29	20,34	20,39	20,32	20,31	20,33	20,37	20,34	20,38	20,27	20,29	20,34	20,33	20,23	20,24	20,35	20,34	20,32	20,35	20,34	20,39	20,40	20,38	20,34	20,32	20,31	20,34	20,31	20,36	20,36	20,35	20,30	20,30	20,29	20,29	20,28	20,35	20,30	20,23	20,29	20,29	20,20	20,20	20,27	20,30	20,31	20,39	20,36	20,28	20,32	20,27	20,26	20,29	20,31	20,18	20,35	20,32	20,32	20,35	20,30	20,32	20,32	20,35	20,29	20,27	20,31	20,26	20,33	20,34	20,34	20,25	20,22	20,29	20,27	20,27	20,33	20,29	20,28	20,25	20,28	20,29	20,19	20,15	20,22	20,19	20,22	20,37	20,35	20,21	20,23	20,32	20,30	20,33	
20,42	20,31	20,19	20,27	20,30	20,24	20,35	20,36	20,38	20,48	20,41	20,34	20,40	20,42	20,41	20,33	20,17	20,17	20,30	20,36	20,38	20,36	20,35	20,39	20,46	20,47	20,31	20,26	20,30	20,30	20,32	20,39	20,36	20,33	20,30	20,33	20,36	20,36	20,40	20,34	20,41	20,40	20,39	20,31	20,34	20,42	20,39	20,36	20,44	20,41	20,48	20,48	20,37	20,43	20,43	20,37	20,45	20,46	20,45	20,44	20,38	20,35	20,28	20,30	20,43	20,44	20,34	20,35	20,44	20,44	20,44	20,42	20,32	20,29	20,37	20,34	20,37	20,37	20,37	20,39	20,37	20,34	20,28	20,29	20,37	20,36	20,36	20,43	20,36	20,38	20,53	20,39	20,28	20,37	20,35	20,43	20,49	20,50	20,46	20,33	20,32	20,43	20,42	20,41	20,43	20,40	20,32	20,39	20,50	20,42	20,29	20,33	20,42	20,38	20,36	20,39	20,45	20,49	20,44	20,45	20,38	20,33	20,42	20,41	20,28	20,39	20,41	20,46	20,42	20,41	20,44	20,38	20,31	20,36	20,47	20,35	20,33	20,42	20,43	20,48	20,45	20,48	20,48	20,43	20,48	20,46	20,39	20,38	20,38	20,33	20,45	20,46	20,49	20,52	20,54	20,45	20,39	20,43	20,50	20,46	20,41	20,43	20,48	20,50	20,46	20,42	20,47	20,49	20,42	20,43	20,35	20,41	20,45	20,47	20,44	20,49	20,38	20,38	20,43	20,47	20,43	20,45	20,46	20,40	20,47	20,58	20,53	20,53	20,47	20,43	20,38	20,44	20,47	20,43	20,53	20,52	20,48	20,45	20,51	20,49	20,43	20,52	20,56	20,58	20,54	20,49	20,58	20,60	20,51	20,47	20,58	20,59	20,52	20,46	20,50	20,48	20,50	20,49	20,57	20,48	20,46	20,51	20,56	20,58	20,54	20,52	20,59	20,54	20,59	20,57	20,49	20,50	20,55	20,54	20,51	20,48	20,55	20,55	20,61	20,57	20,51	20,55	20,59	20,59	20,54	20,53	20,58	20,57	20,54	20,56	20,52	20,54	20,54	20,63	20,56	20,56	20,58	20,58	20,54	20,55	20,59	20,56	20,53	20,54	20,58	20,58	20,58	20,61	20,58	20,56	20,54	20,59	20,55	20,62	20,61	20,54	20,59	20,50	20,53	20,57	20,58	20,60	20,58	20,60	20,65	20,51	20,62	20,72	20,63	20,51	20,50	20,53	20,60	20,61	20,53	20,50	20,55	20,55	20,55	20,57	20,59	20,56	20,57	20,62	20,63	20,64	20,65	20,62	20,58	20,59	20,58	20,52	20,56	20,56	20,53	20,53	20,61	20,69	20,62	20,51	20,59	20,58	20,55	20,60	20,68	20,62	20,61	20,67	20,63	20,65	20,64	20,55	20,50	20,59	20,65	20,63	20,58	20,69	20,60	20,55	20,58	20,60	20,52	20,49	20,58	20,60	20,61	20,59	20,54	20,60	20,62	20,65	20,51	20,55	20,64	20,56	20,56	20,58	20,64	20,61	20,63	20,66	20,67	20,63	20,51	20,56	20,60	20,57	20,54	20,60	20,64	20,66	20,66	20,50	20,56	20,55	20,54	20,58	20,63	20,58	20,57	20,57	20,52	20,55	20,63	20,62	20,48	20,49	20,54	20,51	20,52	20,51	20,53	20,50	20,46	20,47	20,53	20,64	20,55	20,43	20,49	20,53	20,61	20,61	20,49	20,45	20,55	20,51	20,46	20,42	20,53	20,55	20,56	20,52	20,48	20,56	20,49	20,47	20,40	20,43	20,62	20,55	20,50	20,41	20,44	20,50	20,50	20,44	20,47	20,45	20,49	20,43	20,47	20,55	20,44	20,45	20,48	20,41	20,48	20,53	20,55	20,43	20,47	20,52	20,44	20,44	20,44	20,46	20,49	20,39	20,44	20,46	20,40	20,38	20,39	20,42	20,39	20,40	20,44	20,38	20,44	20,41	20,47	20,43	20,31	20,42	20,46	20,36	20,35	20,38	20,42	20,39	20,44	20,49	20,44	20,42	20,41	20,47	20,50	20,43	20,43	20,43	20,39	20,39	20,38	20,32	20,40	20,40	20,40	20,40	20,35	20,32	20,35	20,35	20,35	20,33	20,38	20,39	20,33	20,34	20,45	20,42	20,35	20,33	20,45	20,40	20,43	20,42	20,40	20,47	20,48	20,46	20,38	20,39	20,39	20,35	20,32	20,39	20,39	20,31	20,36	20,39	20,29	20,29	20,38	20,43	20,36	20,32	20,29	20,29	20,35	20,38	20,46	20,43	20,44	20,45	20,42	20,43	20,41	20,37	20,33	20,35	20,39	20,42	20,33	20,38	20,33	20,37	20,41	20,41	20,42	20,35	20,27	20,23	20,40	20,35	20,35	20,33	20,36	20,34	20,24	20,37	20,37	20,40	20,33	20,36	20,29	20,24	20,31	20,41	20,25	20,33	20,34	20,35	20,36	20,34	20,33	20,30	20,28	20,32	20,33	20,39	20,25	20,35	20,35	20,30	20,32	20,32	20,27	20,23	20,31	20,40	20,31	20,36	20,37	20,35	20,33	20,33	20,24	20,24	20,28	20,28	20,37	20,34	20,35	20,38	20,39	20,35	20,41	20,35	20,28	20,23	20,25	20,33	20,40	20,32	20,22	20,28	20,26	20,23	20,18	20,23	20,25	20,18	20,21	20,31	20,31	20,22	20,18	20,15	20,21	20,23	20,17	20,28	20,39	20,27	20,22	20,40	20,36	20,32	
20,50	20,42	20,27	20,26	20,38	20,18	20,31	20,38	20,39	20,37	20,37	20,34	20,34	20,32	20,26	20,29	20,26	20,25	20,33	20,32	20,28	20,29	20,33	20,34	20,36	20,32	20,34	20,37	20,34	20,36	20,36	20,31	20,34	20,28	20,28	20,30	20,28	20,36	20,27	20,32	20,34	20,27	20,40	20,34	20,35	20,40	20,46	20,44	20,44	20,38	20,41	20,44	20,35	20,39	20,43	20,39	20,41	20,38	20,37	20,44	20,31	20,33	20,39	20,38	20,26	20,37	20,38	20,36	20,35	20,32	20,38	20,42	20,32	20,32	20,32	20,36	20,50	20,49	20,42	20,45	20,41	20,41	20,37	20,41	20,38	20,41	20,35	20,42	20,45	20,41	20,45	20,39	20,34	20,39	20,38	20,38	20,37	20,43	20,41	20,28	20,37	20,46	20,44	20,39	20,36	20,38	20,33	20,38	20,46	20,41	20,35	20,39	20,42	20,43	20,45	20,46	20,39	20,39	20,41	20,36	20,41	20,44	20,47	20,44	20,35	20,40	20,37	20,38	20,47	20,41	20,43	20,34	20,33	20,41	20,51	20,34	20,36	20,43	20,41	20,43	20,42	20,50	20,51	20,36	20,44	20,50	20,44	20,39	20,35	20,39	20,39	20,48	20,51	20,52	20,53	20,51	20,49	20,42	20,48	20,50	20,52	20,44	20,40	20,45	20,48	20,49	20,40	20,44	20,43	20,47	20,41	20,45	20,45	20,44	20,48	20,51	20,43	20,42	20,51	20,46	20,38	20,39	20,41	20,41	20,47	20,51	20,50	20,50	20,43	20,40	20,35	20,42	20,45	20,47	20,45	20,51	20,51	20,55	20,54	20,43	20,35	20,54	20,59	20,54	20,51	20,47	20,50	20,57	20,52	20,50	20,53	20,48	20,44	20,49	20,45	20,44	20,50	20,54	20,56	20,56	20,42	20,50	20,54	20,57	20,52	20,47	20,48	20,54	20,60	20,61	20,52	20,50	20,53	20,52	20,50	20,51	20,53	20,53	20,53	20,53	20,51	20,57	20,54	20,54	20,56	20,55	20,60	20,62	20,55	20,56	20,52	20,59	20,53	20,50	20,60	20,59	20,58	20,64	20,57	20,51	20,51	20,53	20,55	20,65	20,60	20,58	20,56	20,60	20,66	20,57	20,50	20,54	20,54	20,57	20,59	20,55	20,55	20,53	20,60	20,62	20,59	20,62	20,51	20,56	20,65	20,56	20,53	20,61	20,70	20,56	20,51	20,60	20,57	20,62	20,56	20,57	20,65	20,55	20,56	20,56	20,58	20,59	20,60	20,62	20,63	20,63	20,60	20,57	20,62	20,56	20,48	20,52	20,58	20,64	20,62	20,55	20,56	20,64	20,63	20,61	20,50	20,57	20,60	20,61	20,69	20,60	20,52	20,56	20,62	20,65	20,68	20,61	20,51	20,50	20,64	20,64	20,62	20,62	20,61	20,56	20,55	20,61	20,66	20,59	20,57	20,57	20,56	20,59	20,57	20,63	20,61	20,57	20,54	20,48	20,54	20,55	20,56	20,63	20,58	20,59	20,54	20,53	20,54	20,53	20,54	20,57	20,61	20,60	20,60	20,62	20,62	20,60	20,65	20,58	20,55	20,58	20,54	20,60	20,61	20,52	20,56	20,54	20,58	20,55	20,61	20,56	20,47	20,51	20,58	20,50	20,50	20,51	20,58	20,63	20,53	20,57	20,54	20,58	20,55	20,54	20,47	20,42	20,50	20,54	20,50	20,50	20,56	20,50	20,42	20,46	20,55	20,57	20,49	20,47	20,51	20,55	20,52	20,48	20,40	20,40	20,53	20,55	20,51	20,45	20,50	20,45	20,45	20,44	20,48	20,51	20,47	20,32	20,39	20,48	20,44	20,43	20,43	20,42	20,51	20,54	20,44	20,43	20,45	20,55	20,51	20,48	20,46	20,50	20,52	20,44	20,35	20,48	20,41	20,45	20,39	20,38	20,37	20,46	20,47	20,40	20,39	20,42	20,43	20,39	20,38	20,40	20,39	20,46	20,40	20,46	20,46	20,47	20,38	20,39	20,38	20,36	20,46	20,48	20,41	20,40	20,43	20,46	20,39	20,43	20,39	20,28	20,39	20,35	20,38	20,47	20,41	20,32	20,35	20,32	20,36	20,35	20,41	20,44	20,33	20,33	20,40	20,35	20,44	20,44	20,40	20,44	20,46	20,44	20,39	20,41	20,42	20,44	20,43	20,36	20,38	20,41	20,41	20,36	20,28	20,24	20,38	20,46	20,46	20,32	20,29	20,37	20,38	20,31	20,27	20,22	20,33	20,34	20,38	20,50	20,42	20,46	20,38	20,37	20,35	20,35	20,40	20,37	20,36	20,43	20,43	20,30	20,30	20,35	20,41	20,32	20,41	20,39	20,27	20,18	20,33	20,36	20,32	20,30	20,36	20,30	20,24	20,38	20,40	20,36	20,31	20,35	20,29	20,24	20,26	20,39	20,29	20,32	20,36	20,30	20,36	20,43	20,35	20,34	20,28	20,37	20,40	20,36	20,35	20,38	20,27	20,22	20,34	20,37	20,34	20,26	20,23	20,37	20,37	20,27	20,28	20,35	20,30	20,28	20,24	20,26	20,33	20,28	20,36	20,42	20,35	20,33	20,34	20,28	20,34	20,37	20,31	20,17	20,22	20,16	20,38	20,31	20,23	20,36	20,39	20,25	20,28	20,27	20,26	20,19	20,22	20,32	20,34	20,33	20,27	20,30	20,38	20,34	20,25	20,18	20,31	20,34	20,38	20,41	20,22	20,19	
20,44	20,35	20,30	20,30	20,36	20,25	20,38	20,42	20,39	20,40	20,29	20,33	20,38	20,33	20,29	20,34	20,43	20,26	20,35	20,37	20,24	20,32	20,45	20,38	20,35	20,34	20,32	20,36	20,38	20,37	20,45	20,36	20,35	20,32	20,27	20,20	20,24	20,32	20,36	20,28	20,38	20,34	20,37	20,42	20,41	20,42	20,47	20,43	20,51	20,45	20,39	20,44	20,39	20,44	20,47	20,44	20,38	20,25	20,32	20,43	20,34	20,31	20,42	20,44	20,25	20,28	20,38	20,41	20,48	20,33	20,26	20,40	20,39	20,37	20,31	20,31	20,40	20,51	20,39	20,39	20,44	20,41	20,33	20,37	20,47	20,41	20,43	20,46	20,43	20,37	20,46	20,41	20,40	20,43	20,44	20,37	20,44	20,44	20,39	20,29	20,31	20,45	20,38	20,42	20,37	20,37	20,40	20,40	20,42	20,44	20,40	20,37	20,38	20,42	20,43	20,44	20,37	20,38	20,43	20,38	20,27	20,49	20,44	20,48	20,43	20,44	20,42	20,35	20,44	20,46	20,36	20,32	20,36	20,39	20,45	20,44	20,35	20,39	20,43	20,45	20,37	20,43	20,44	20,36	20,34	20,42	20,40	20,37	20,35	20,44	20,42	20,41	20,47	20,53	20,53	20,54	20,48	20,42	20,47	20,48	20,47	20,45	20,42	20,43	20,45	20,52	20,44	20,43	20,37	20,43	20,47	20,43	20,45	20,48	20,55	20,52	20,48	20,54	20,55	20,53	20,38	20,36	20,43	20,46	20,45	20,48	20,49	20,47	20,40	20,36	20,35	20,33	20,40	20,50	20,48	20,41	20,45	20,52	20,54	20,42	20,36	20,52	20,54	20,53	20,56	20,45	20,46	20,52	20,47	20,49	20,55	20,52	20,44	20,47	20,43	20,49	20,45	20,45	20,54	20,51	20,55	20,52	20,57	20,56	20,51	20,48	20,46	20,46	20,55	20,63	20,61	20,56	20,57	20,58	20,56	20,53	20,56	20,51	20,62	20,56	20,58	20,57	20,59	20,63	20,59	20,52	20,59	20,60	20,54	20,58	20,58	20,58	20,56	20,56	20,55	20,60	20,56	20,60	20,59	20,54	20,54	20,57	20,57	20,68	20,62	20,58	20,57	20,57	20,64	20,61	20,55	20,60	20,55	20,58	20,62	20,54	20,60	20,52	20,57	20,62	20,59	20,58	20,52	20,54	20,62	20,58	20,56	20,61	20,69	20,72	20,66	20,63	20,61	20,57	20,54	20,54	20,64	20,58	20,51	20,60	20,59	20,60	20,58	20,59	20,60	20,59	20,52	20,49	20,55	20,57	20,48	20,53	20,60	20,66	20,70	20,62	20,54	20,58	20,68	20,61	20,51	20,55	20,63	20,58	20,58	20,61	20,58	20,58	20,58	20,57	20,61	20,61	20,55	20,55	20,59	20,51	20,52	20,58	20,58	20,60	20,62	20,63	20,57	20,56	20,59	20,59	20,54	20,56	20,63	20,62	20,60	20,52	20,54	20,59	20,50	20,50	20,58	20,61	20,56	20,52	20,52	20,54	20,56	20,56	20,53	20,55	20,56	20,56	20,62	20,63	20,57	20,60	20,60	20,58	20,57	20,52	20,52	20,55	20,60	20,52	20,51	20,54	20,55	20,55	20,61	20,56	20,54	20,51	20,64	20,60	20,49	20,52	20,57	20,58	20,51	20,53	20,56	20,52	20,54	20,56	20,56	20,48	20,54	20,49	20,44	20,44	20,50	20,45	20,55	20,53	20,56	20,55	20,58	20,55	20,49	20,55	20,50	20,52	20,39	20,38	20,51	20,48	20,52	20,43	20,43	20,43	20,41	20,37	20,48	20,47	20,43	20,39	20,45	20,38	20,36	20,40	20,45	20,43	20,48	20,50	20,47	20,43	20,43	20,43	20,43	20,42	20,49	20,48	20,43	20,43	20,44	20,39	20,44	20,44	20,47	20,44	20,45	20,41	20,49	20,38	20,41	20,39	20,40	20,39	20,40	20,49	20,45	20,45	20,46	20,51	20,51	20,41	20,43	20,35	20,39	20,39	20,39	20,43	20,35	20,30	20,39	20,47	20,38	20,38	20,49	20,30	20,35	20,28	20,36	20,45	20,47	20,38	20,37	20,37	20,36	20,32	20,36	20,43	20,33	20,24	20,32	20,26	20,32	20,37	20,39	20,36	20,42	20,38	20,35	20,26	20,30	20,39	20,40	20,36	20,38	20,41	20,35	20,40	20,28	20,27	20,34	20,34	20,42	20,40	20,33	20,35	20,29	20,23	20,34	20,31	20,39	20,42	20,38	20,36	20,45	20,46	20,37	20,32	20,32	20,30	20,40	20,41	20,41	20,40	20,41	20,39	20,37	20,37	20,37	20,29	20,40	20,43	20,29	20,29	20,34	20,30	20,34	20,36	20,36	20,33	20,22	20,33	20,38	20,36	20,17	20,21	20,31	20,31	20,23	20,37	20,33	20,32	20,30	20,23	20,34	20,44	20,41	20,37	20,26	20,31	20,44	20,43	20,36	20,41	20,38	20,30	20,35	20,33	20,40	20,33	20,26	20,34	20,30	20,31	20,21	20,29	20,30	20,28	20,27	20,29	20,33	20,28	20,27	20,34	20,38	20,27	20,20	20,26	20,28	20,38	20,34	20,12	20,13	20,21	20,25	20,42	20,32	20,32	20,37	20,31	20,35	20,29	20,34	20,27	20,21	20,30	20,26	20,31	20,35	20,29	20,36	20,29	20,28	20,24	20,26	20,18	20,26	20,34	20,15	20,18	
20,35	20,30	20,25	20,33	20,35	20,32	20,32	20,39	20,39	20,39	20,39	20,31	20,32	20,35	20,33	20,23	20,27	20,23	20,26	20,35	20,31	20,34	20,41	20,44	20,36	20,41	20,41	20,39	20,42	20,46	20,41	20,38	20,34	20,40	20,31	20,28	20,24	20,24	20,36	20,25	20,28	20,34	20,42	20,42	20,42	20,40	20,42	20,46	20,53	20,46	20,36	20,40	20,39	20,43	20,44	20,37	20,37	20,33	20,31	20,41	20,37	20,36	20,40	20,36	20,34	20,39	20,36	20,33	20,46	20,39	20,32	20,31	20,29	20,29	20,29	20,33	20,33	20,48	20,46	20,40	20,41	20,38	20,34	20,36	20,38	20,39	20,38	20,35	20,34	20,39	20,50	20,41	20,36	20,44	20,48	20,42	20,40	20,48	20,41	20,36	20,42	20,41	20,37	20,37	20,37	20,40	20,40	20,45	20,40	20,37	20,42	20,42	20,36	20,42	20,46	20,48	20,43	20,48	20,49	20,36	20,28	20,42	20,53	20,43	20,36	20,32	20,34	20,38	20,46	20,49	20,38	20,34	20,42	20,38	20,32	20,42	20,37	20,28	20,33	20,42	20,34	20,36	20,43	20,44	20,42	20,29	20,37	20,37	20,41	20,42	20,46	20,46	20,51	20,58	20,51	20,53	20,52	20,45	20,57	20,50	20,43	20,46	20,44	20,49	20,46	20,44	20,39	20,33	20,34	20,40	20,38	20,41	20,45	20,40	20,43	20,49	20,46	20,48	20,52	20,48	20,44	20,39	20,45	20,44	20,43	20,48	20,47	20,43	20,39	20,37	20,27	20,31	20,35	20,45	20,55	20,45	20,40	20,45	20,50	20,39	20,37	20,55	20,60	20,56	20,53	20,45	20,46	20,52	20,45	20,46	20,51	20,54	20,53	20,52	20,52	20,51	20,55	20,49	20,54	20,59	20,54	20,53	20,52	20,56	20,52	20,50	20,51	20,48	20,50	20,59	20,60	20,62	20,56	20,54	20,53	20,48	20,60	20,58	20,57	20,61	20,53	20,54	20,59	20,62	20,53	20,49	20,51	20,57	20,49	20,52	20,54	20,50	20,50	20,61	20,58	20,50	20,51	20,57	20,55	20,46	20,57	20,58	20,54	20,56	20,59	20,56	20,55	20,50	20,55	20,57	20,53	20,53	20,51	20,55	20,60	20,59	20,57	20,58	20,57	20,62	20,60	20,63	20,55	20,55	20,63	20,63	20,61	20,67	20,70	20,72	20,68	20,61	20,59	20,59	20,50	20,50	20,60	20,55	20,57	20,62	20,60	20,60	20,53	20,51	20,55	20,55	20,58	20,52	20,56	20,53	20,50	20,55	20,65	20,65	20,66	20,62	20,55	20,63	20,55	20,56	20,53	20,67	20,60	20,52	20,54	20,60	20,57	20,61	20,58	20,63	20,65	20,60	20,51	20,56	20,63	20,51	20,57	20,56	20,56	20,61	20,63	20,67	20,60	20,55	20,58	20,65	20,60	20,50	20,51	20,54	20,55	20,56	20,50	20,56	20,54	20,54	20,54	20,58	20,54	20,53	20,53	20,58	20,57	20,58	20,54	20,51	20,54	20,52	20,54	20,67	20,65	20,58	20,57	20,50	20,55	20,54	20,52	20,51	20,62	20,61	20,53	20,53	20,55	20,53	20,61	20,67	20,56	20,54	20,54	20,55	20,50	20,53	20,59	20,53	20,49	20,56	20,57	20,56	20,54	20,56	20,59	20,56	20,54	20,53	20,47	20,41	20,45	20,50	20,55	20,53	20,62	20,57	20,55	20,59	20,48	20,49	20,51	20,53	20,55	20,44	20,44	20,42	20,41	20,46	20,42	20,48	20,47	20,47	20,47	20,39	20,39	20,42	20,47	20,37	20,35	20,34	20,39	20,42	20,47	20,45	20,50	20,48	20,38	20,36	20,28	20,35	20,47	20,48	20,39	20,40	20,36	20,41	20,45	20,41	20,34	20,45	20,44	20,47	20,50	20,43	20,42	20,35	20,43	20,49	20,40	20,45	20,46	20,39	20,40	20,51	20,48	20,34	20,38	20,32	20,39	20,44	20,39	20,36	20,35	20,36	20,37	20,42	20,40	20,37	20,49	20,38	20,36	20,26	20,32	20,43	20,35	20,34	20,31	20,39	20,33	20,31	20,34	20,41	20,34	20,33	20,40	20,30	20,28	20,33	20,30	20,31	20,36	20,39	20,33	20,35	20,32	20,38	20,37	20,30	20,35	20,38	20,37	20,40	20,29	20,37	20,37	20,37	20,44	20,41	20,30	20,38	20,33	20,30	20,39	20,37	20,44	20,43	20,32	20,37	20,31	20,35	20,39	20,34	20,30	20,27	20,31	20,37	20,40	20,33	20,33	20,40	20,43	20,37	20,32	20,30	20,33	20,37	20,33	20,23	20,32	20,31	20,35	20,36	20,31	20,30	20,20	20,24	20,33	20,32	20,25	20,25	20,26	20,35	20,27	20,36	20,32	20,28	20,22	20,29	20,32	20,28	20,29	20,41	20,31	20,28	20,34	20,43	20,35	20,40	20,38	20,34	20,24	20,22	20,33	20,27	20,27	20,25	20,33	20,37	20,27	20,26	20,26	20,35	20,36	20,26	20,32	20,27	20,22	20,26	20,35	20,24	20,15	20,28	20,30	20,24	20,35	20,24	20,23	20,22	20,30	20,36	20,33	20,30	20,34	20,27	20,31	20,37	20,41	20,28	20,13	20,18	20,25	20,29	20,29	20,28	20,26	20,26	20,29	20,40	20,22	20,16	20,15	20,26	20,17	20,19	
20,36	20,31	20,29	20,34	20,37	20,30	20,35	20,30	20,36	20,40	20,43	20,32	20,33	20,35	20,50	20,35	20,11	20,21	20,32	20,34	20,29	20,37	20,46	20,48	20,42	20,31	20,45	20,49	20,49	20,42	20,44	20,41	20,40	20,38	20,37	20,36	20,35	20,30	20,32	20,28	20,36	20,39	20,45	20,44	20,38	20,38	20,43	20,47	20,46	20,48	20,40	20,33	20,37	20,43	20,44	20,28	20,34	20,36	20,36	20,47	20,43	20,38	20,37	20,39	20,41	20,39	20,30	20,35	20,42	20,32	20,41	20,38	20,34	20,36	20,33	20,33	20,33	20,39	20,46	20,40	20,44	20,35	20,32	20,32	20,37	20,45	20,48	20,38	20,30	20,42	20,54	20,49	20,43	20,49	20,49	20,43	20,26	20,40	20,43	20,35	20,48	20,45	20,37	20,41	20,38	20,45	20,33	20,39	20,49	20,43	20,44	20,41	20,38	20,42	20,45	20,44	20,37	20,47	20,48	20,38	20,44	20,56	20,51	20,46	20,39	20,30	20,35	20,38	20,49	20,48	20,46	20,43	20,50	20,47	20,44	20,38	20,42	20,43	20,33	20,44	20,39	20,37	20,38	20,40	20,51	20,46	20,42	20,43	20,50	20,44	20,44	20,39	20,46	20,58	20,59	20,55	20,49	20,47	20,47	20,47	20,43	20,46	20,49	20,48	20,49	20,42	20,34	20,32	20,37	20,45	20,42	20,41	20,51	20,46	20,41	20,46	20,42	20,45	20,38	20,37	20,37	20,50	20,50	20,46	20,54	20,55	20,59	20,53	20,40	20,44	20,38	20,44	20,43	20,40	20,52	20,52	20,47	20,43	20,46	20,47	20,43	20,60	20,63	20,49	20,52	20,49	20,50	20,48	20,48	20,46	20,55	20,48	20,49	20,56	20,57	20,58	20,56	20,53	20,58	20,56	20,51	20,55	20,49	20,51	20,56	20,62	20,59	20,53	20,54	20,58	20,62	20,61	20,63	20,51	20,48	20,52	20,63	20,58	20,62	20,57	20,57	20,47	20,56	20,54	20,61	20,59	20,59	20,59	20,54	20,50	20,50	20,51	20,49	20,54	20,55	20,54	20,59	20,68	20,59	20,48	20,56	20,61	20,58	20,65	20,59	20,54	20,57	20,59	20,61	20,62	20,57	20,55	20,50	20,55	20,54	20,61	20,59	20,56	20,67	20,71	20,69	20,70	20,65	20,60	20,66	20,72	20,67	20,65	20,73	20,61	20,54	20,56	20,61	20,61	20,59	20,57	20,67	20,63	20,63	20,69	20,60	20,54	20,53	20,52	20,58	20,58	20,61	20,59	20,54	20,60	20,59	20,64	20,67	20,70	20,55	20,54	20,56	20,69	20,61	20,56	20,70	20,77	20,64	20,52	20,57	20,56	20,60	20,61	20,54	20,60	20,65	20,60	20,53	20,61	20,61	20,61	20,62	20,66	20,56	20,56	20,60	20,66	20,62	20,57	20,58	20,63	20,63	20,51	20,47	20,53	20,58	20,58	20,54	20,61	20,57	20,45	20,56	20,63	20,57	20,55	20,58	20,59	20,59	20,57	20,63	20,63	20,60	20,63	20,58	20,62	20,64	20,58	20,56	20,59	20,57	20,57	20,59	20,58	20,64	20,60	20,55	20,60	20,60	20,57	20,56	20,61	20,57	20,56	20,56	20,55	20,57	20,53	20,57	20,58	20,57	20,49	20,51	20,52	20,56	20,57	20,60	20,58	20,52	20,53	20,52	20,44	20,46	20,48	20,52	20,40	20,52	20,57	20,52	20,45	20,51	20,55	20,50	20,45	20,56	20,55	20,44	20,40	20,53	20,42	20,49	20,51	20,51	20,54	20,50	20,43	20,39	20,44	20,47	20,45	20,45	20,38	20,35	20,48	20,47	20,46	20,50	20,42	20,47	20,44	20,41	20,38	20,43	20,46	20,43	20,43	20,40	20,35	20,46	20,42	20,37	20,43	20,45	20,40	20,44	20,44	20,48	20,45	20,46	20,49	20,40	20,43	20,41	20,43	20,46	20,52	20,45	20,38	20,41	20,37	20,38	20,44	20,42	20,41	20,38	20,41	20,44	20,47	20,44	20,40	20,43	20,35	20,37	20,28	20,25	20,45	20,42	20,33	20,30	20,37	20,36	20,30	20,35	20,44	20,37	20,32	20,37	20,37	20,39	20,36	20,36	20,43	20,41	20,44	20,42	20,42	20,34	20,34	20,37	20,29	20,37	20,41	20,33	20,37	20,35	20,39	20,45	20,42	20,45	20,46	20,43	20,42	20,33	20,38	20,46	20,40	20,43	20,37	20,38	20,45	20,42	20,38	20,37	20,33	20,39	20,34	20,31	20,34	20,43	20,39	20,32	20,37	20,39	20,39	20,42	20,40	20,42	20,38	20,32	20,25	20,36	20,36	20,33	20,38	20,31	20,19	20,22	20,26	20,34	20,31	20,26	20,31	20,38	20,38	20,34	20,47	20,37	20,28	20,34	20,34	20,37	20,37	20,35	20,33	20,35	20,26	20,35	20,38	20,29	20,32	20,37	20,39	20,25	20,21	20,29	20,25	20,23	20,26	20,30	20,41	20,39	20,21	20,20	20,34	20,39	20,22	20,21	20,31	20,26	20,22	20,38	20,30	20,17	20,29	20,36	20,24	20,30	20,27	20,25	20,26	20,35	20,33	20,33	20,26	20,32	20,25	20,19	20,35	20,47	20,36	20,20	20,18	20,29	20,37	20,29	20,25	20,23	20,24	20,25	20,32	20,26	20,21	20,29	20,38	20,24	20,20	
20,37	20,26	20,25	20,28	20,35	20,28	20,32	20,38	20,39	20,36	20,30	20,27	20,36	20,43	20,44	20,41	20,32	20,24	20,37	20,36	20,29	20,38	20,38	20,50	20,46	20,30	20,39	20,42	20,40	20,31	20,43	20,44	20,30	20,33	20,33	20,32	20,35	20,43	20,35	20,37	20,40	20,41	20,42	20,35	20,40	20,43	20,43	20,33	20,37	20,44	20,40	20,29	20,30	20,41	20,42	20,28	20,35	20,38	20,39	20,39	20,35	20,37	20,32	20,43	20,45	20,39	20,35	20,41	20,45	20,35	20,43	20,45	20,37	20,36	20,31	20,43	20,44	20,45	20,45	20,40	20,47	20,39	20,33	20,34	20,39	20,37	20,39	20,51	20,34	20,39	20,54	20,49	20,48	20,47	20,35	20,38	20,33	20,37	20,30	20,30	20,43	20,37	20,39	20,52	20,47	20,45	20,45	20,41	20,46	20,41	20,45	20,44	20,41	20,48	20,49	20,41	20,30	20,47	20,48	20,34	20,43	20,51	20,48	20,41	20,49	20,43	20,38	20,46	20,41	20,48	20,40	20,45	20,48	20,48	20,50	20,44	20,42	20,48	20,41	20,48	20,39	20,45	20,45	20,35	20,44	20,53	20,46	20,52	20,53	20,44	20,45	20,44	20,45	20,56	20,54	20,50	20,45	20,50	20,45	20,45	20,43	20,44	20,54	20,41	20,36	20,38	20,40	20,37	20,39	20,50	20,47	20,40	20,52	20,56	20,58	20,49	20,48	20,38	20,40	20,41	20,39	20,50	20,46	20,44	20,48	20,52	20,56	20,60	20,61	20,53	20,41	20,45	20,44	20,40	20,53	20,58	20,51	20,45	20,47	20,46	20,46	20,51	20,60	20,54	20,47	20,52	20,54	20,47	20,44	20,55	20,59	20,58	20,53	20,52	20,52	20,51	20,57	20,55	20,55	20,57	20,54	20,51	20,48	20,57	20,62	20,62	20,63	20,58	20,62	20,59	20,55	20,55	20,55	20,55	20,50	20,55	20,67	20,61	20,62	20,60	20,56	20,55	20,63	20,57	20,61	20,59	20,56	20,58	20,60	20,57	20,58	20,62	20,58	20,54	20,54	20,59	20,60	20,71	20,65	20,53	20,56	20,56	20,55	20,71	20,64	20,57	20,53	20,61	20,69	20,65	20,62	20,61	20,52	20,57	20,62	20,61	20,60	20,60	20,65	20,66	20,60	20,64	20,58	20,57	20,66	20,68	20,66	20,63	20,65	20,61	20,62	20,68	20,67	20,68	20,62	20,57	20,67	20,67	20,68	20,74	20,67	20,57	20,53	20,52	20,56	20,62	20,58	20,59	20,59	20,60	20,59	20,60	20,62	20,63	20,58	20,53	20,63	20,65	20,69	20,66	20,72	20,78	20,63	20,52	20,55	20,63	20,60	20,56	20,55	20,56	20,63	20,58	20,61	20,59	20,62	20,60	20,62	20,66	20,58	20,56	20,61	20,64	20,61	20,57	20,63	20,65	20,60	20,57	20,54	20,57	20,57	20,56	20,54	20,50	20,55	20,52	20,58	20,67	20,62	20,54	20,62	20,63	20,57	20,62	20,63	20,56	20,51	20,59	20,63	20,62	20,62	20,58	20,58	20,55	20,56	20,54	20,55	20,62	20,61	20,61	20,59	20,59	20,60	20,55	20,67	20,60	20,52	20,64	20,67	20,55	20,56	20,57	20,55	20,54	20,59	20,52	20,48	20,56	20,56	20,58	20,61	20,58	20,51	20,53	20,53	20,50	20,49	20,54	20,51	20,47	20,50	20,60	20,53	20,47	20,53	20,58	20,49	20,50	20,51	20,48	20,48	20,43	20,50	20,51	20,56	20,59	20,50	20,54	20,52	20,51	20,53	20,43	20,54	20,56	20,46	20,48	20,51	20,53	20,50	20,50	20,50	20,45	20,49	20,44	20,46	20,43	20,36	20,44	20,51	20,45	20,44	20,42	20,47	20,44	20,41	20,39	20,39	20,44	20,54	20,40	20,43	20,49	20,49	20,49	20,47	20,50	20,39	20,40	20,42	20,46	20,47	20,39	20,44	20,49	20,40	20,37	20,42	20,38	20,39	20,38	20,35	20,46	20,41	20,43	20,46	20,37	20,36	20,33	20,29	20,36	20,42	20,43	20,40	20,41	20,36	20,34	20,31	20,34	20,39	20,34	20,33	20,26	20,36	20,43	20,43	20,41	20,45	20,40	20,38	20,44	20,30	20,35	20,41	20,26	20,31	20,42	20,40	20,42	20,38	20,33	20,36	20,38	20,39	20,36	20,41	20,47	20,43	20,38	20,46	20,38	20,38	20,39	20,34	20,37	20,36	20,43	20,50	20,41	20,43	20,37	20,34	20,33	20,33	20,38	20,34	20,32	20,35	20,34	20,41	20,34	20,49	20,46	20,31	20,24	20,38	20,38	20,33	20,29	20,34	20,26	20,15	20,25	20,38	20,36	20,25	20,21	20,38	20,43	20,30	20,42	20,37	20,33	20,31	20,36	20,34	20,39	20,43	20,32	20,19	20,25	20,38	20,36	20,32	20,38	20,39	20,37	20,28	20,19	20,32	20,28	20,22	20,25	20,36	20,40	20,39	20,33	20,23	20,27	20,39	20,32	20,26	20,29	20,32	20,26	20,29	20,26	20,15	20,24	20,39	20,36	20,25	20,34	20,23	20,22	20,41	20,36	20,25	20,25	20,29	20,30	20,25	20,28	20,37	20,33	20,21	20,21	20,29	20,33	20,40	20,31	20,23	20,22	20,23	20,26	20,24	20,25	20,24	20,37	20,40	20,39	
20,34	20,36	20,25	20,21	20,28	20,34	20,40	20,35	20,44	20,36	20,23	20,29	20,44	20,39	20,36	20,41	20,35	20,23	20,34	20,40	20,25	20,34	20,34	20,29	20,33	20,22	20,31	20,44	20,34	20,29	20,38	20,43	20,31	20,28	20,30	20,33	20,36	20,41	20,43	20,36	20,36	20,36	20,35	20,36	20,36	20,38	20,42	20,29	20,39	20,39	20,35	20,30	20,27	20,43	20,44	20,27	20,27	20,33	20,42	20,39	20,34	20,34	20,46	20,46	20,37	20,40	20,37	20,42	20,39	20,38	20,39	20,43	20,36	20,35	20,32	20,38	20,48	20,44	20,48	20,46	20,43	20,41	20,31	20,33	20,39	20,38	20,31	20,43	20,34	20,45	20,47	20,37	20,39	20,45	20,39	20,40	20,37	20,41	20,40	20,27	20,38	20,36	20,25	20,46	20,49	20,42	20,49	20,45	20,46	20,36	20,38	20,39	20,48	20,49	20,53	20,40	20,42	20,46	20,47	20,39	20,40	20,36	20,35	20,38	20,45	20,48	20,46	20,43	20,42	20,41	20,41	20,38	20,46	20,46	20,51	20,47	20,41	20,41	20,42	20,44	20,42	20,38	20,48	20,45	20,44	20,54	20,48	20,45	20,47	20,41	20,47	20,50	20,45	20,46	20,47	20,41	20,38	20,52	20,44	20,40	20,42	20,46	20,50	20,43	20,35	20,36	20,40	20,43	20,41	20,48	20,52	20,48	20,49	20,52	20,49	20,51	20,46	20,45	20,39	20,42	20,43	20,48	20,43	20,45	20,45	20,42	20,47	20,52	20,50	20,57	20,44	20,45	20,49	20,40	20,43	20,55	20,45	20,42	20,51	20,49	20,45	20,48	20,52	20,49	20,46	20,43	20,54	20,47	20,46	20,58	20,55	20,47	20,48	20,51	20,49	20,56	20,59	20,59	20,51	20,56	20,63	20,58	20,49	20,57	20,61	20,59	20,60	20,53	20,59	20,54	20,51	20,51	20,51	20,58	20,54	20,56	20,59	20,52	20,55	20,63	20,62	20,54	20,55	20,52	20,53	20,56	20,54	20,57	20,60	20,60	20,61	20,65	20,62	20,52	20,56	20,58	20,64	20,68	20,57	20,54	20,58	20,59	20,61	20,60	20,66	20,65	20,57	20,50	20,59	20,62	20,58	20,60	20,56	20,63	20,72	20,71	20,61	20,56	20,66	20,61	20,62	20,62	20,52	20,55	20,63	20,59	20,59	20,66	20,69	20,61	20,66	20,67	20,65	20,68	20,65	20,61	20,61	20,72	20,69	20,68	20,70	20,61	20,55	20,60	20,63	20,57	20,58	20,60	20,57	20,58	20,60	20,57	20,60	20,54	20,58	20,64	20,58	20,58	20,65	20,63	20,65	20,74	20,67	20,56	20,66	20,68	20,64	20,58	20,62	20,60	20,61	20,66	20,59	20,54	20,56	20,54	20,55	20,64	20,66	20,62	20,60	20,66	20,61	20,59	20,68	20,63	20,57	20,57	20,59	20,61	20,55	20,59	20,59	20,54	20,61	20,55	20,58	20,63	20,61	20,53	20,57	20,63	20,57	20,57	20,61	20,55	20,54	20,58	20,58	20,67	20,65	20,54	20,57	20,57	20,58	20,58	20,59	20,59	20,54	20,59	20,65	20,64	20,56	20,57	20,64	20,56	20,57	20,59	20,67	20,51	20,56	20,54	20,56	20,58	20,52	20,52	20,45	20,59	20,63	20,59	20,58	20,55	20,56	20,59	20,54	20,53	20,48	20,53	20,54	20,47	20,53	20,61	20,60	20,53	20,48	20,59	20,50	20,46	20,48	20,43	20,41	20,40	20,43	20,50	20,49	20,51	20,47	20,46	20,40	20,40	20,47	20,41	20,49	20,54	20,44	20,42	20,49	20,43	20,44	20,49	20,53	20,49	20,51	20,50	20,46	20,45	20,37	20,46	20,45	20,41	20,41	20,42	20,39	20,49	20,44	20,42	20,48	20,40	20,54	20,45	20,41	20,43	20,45	20,43	20,40	20,47	20,44	20,42	20,37	20,42	20,50	20,46	20,45	20,43	20,36	20,40	20,38	20,40	20,34	20,41	20,46	20,38	20,30	20,35	20,48	20,32	20,34	20,29	20,28	20,33	20,34	20,36	20,36	20,42	20,37	20,35	20,33	20,34	20,35	20,35	20,31	20,21	20,21	20,41	20,47	20,35	20,36	20,28	20,30	20,42	20,37	20,37	20,40	20,30	20,25	20,32	20,37	20,38	20,44	20,41	20,32	20,31	20,38	20,35	20,27	20,34	20,42	20,38	20,41	20,34	20,31	20,30	20,30	20,32	20,37	20,33	20,50	20,49	20,36	20,26	20,31	20,41	20,36	20,31	20,35	20,36	20,35	20,36	20,35	20,36	20,36	20,39	20,32	20,32	20,34	20,32	20,33	20,29	20,31	20,31	20,19	20,27	20,41	20,41	20,27	20,18	20,30	20,41	20,36	20,32	20,36	20,32	20,30	20,31	20,32	20,34	20,41	20,34	20,30	20,35	20,39	20,31	20,30	20,35	20,35	20,33	20,30	20,23	20,25	20,33	20,28	20,27	20,35	20,44	20,38	20,39	20,29	20,28	20,31	20,27	20,34	20,33	20,30	20,35	20,35	20,24	20,19	20,28	20,36	20,35	20,24	20,33	20,40	20,31	20,32	20,38	20,31	20,32	20,28	20,28	20,31	20,28	20,36	20,29	20,23	20,20	20,28	20,22	20,32	20,28	20,12	20,20	20,19	20,21	20,25	20,40	20,26	20,29	20,34	20,34	
20,35	20,35	20,35	20,28	20,25	20,32	20,43	20,34	20,36	20,40	20,31	20,34	20,44	20,40	20,39	20,36	20,25	20,33	20,32	20,34	20,29	20,31	20,36	20,30	20,26	20,21	20,27	20,32	20,33	20,32	20,35	20,37	20,35	20,31	20,33	20,36	20,44	20,48	20,43	20,32	20,32	20,35	20,34	20,35	20,34	20,37	20,47	20,38	20,40	20,37	20,38	20,39	20,37	20,39	20,46	20,43	20,29	20,23	20,35	20,42	20,41	20,38	20,35	20,43	20,40	20,40	20,40	20,38	20,35	20,24	20,38	20,40	20,36	20,40	20,39	20,36	20,45	20,36	20,42	20,41	20,37	20,32	20,35	20,37	20,43	20,46	20,40	20,46	20,43	20,49	20,50	20,36	20,32	20,33	20,40	20,38	20,42	20,42	20,46	20,30	20,34	20,40	20,36	20,37	20,47	20,37	20,40	20,41	20,40	20,39	20,40	20,42	20,43	20,48	20,50	20,43	20,45	20,43	20,39	20,36	20,42	20,43	20,39	20,41	20,47	20,43	20,36	20,47	20,46	20,47	20,44	20,38	20,42	20,43	20,46	20,42	20,37	20,43	20,44	20,44	20,33	20,33	20,38	20,44	20,52	20,55	20,46	20,41	20,48	20,50	20,44	20,44	20,51	20,52	20,51	20,50	20,33	20,41	20,46	20,42	20,42	20,45	20,49	20,49	20,45	20,42	20,41	20,41	20,44	20,47	20,51	20,52	20,51	20,42	20,40	20,49	20,47	20,47	20,46	20,46	20,44	20,49	20,51	20,54	20,49	20,44	20,44	20,48	20,44	20,48	20,45	20,42	20,46	20,48	20,50	20,57	20,55	20,49	20,57	20,52	20,45	20,52	20,58	20,43	20,48	20,43	20,48	20,51	20,42	20,56	20,53	20,45	20,48	20,51	20,52	20,53	20,59	20,54	20,53	20,53	20,52	20,47	20,57	20,58	20,54	20,58	20,60	20,56	20,52	20,55	20,52	20,54	20,52	20,52	20,52	20,59	20,60	20,52	20,62	20,62	20,61	20,58	20,59	20,57	20,52	20,57	20,55	20,57	20,55	20,59	20,59	20,58	20,58	20,60	20,60	20,57	20,54	20,63	20,56	20,53	20,53	20,56	20,71	20,67	20,60	20,65	20,68	20,57	20,62	20,64	20,57	20,60	20,59	20,61	20,73	20,66	20,60	20,54	20,59	20,61	20,62	20,67	20,56	20,64	20,70	20,64	20,58	20,63	20,69	20,66	20,63	20,59	20,64	20,63	20,50	20,62	20,65	20,65	20,67	20,69	20,62	20,58	20,61	20,62	20,64	20,62	20,64	20,66	20,63	20,65	20,66	20,62	20,64	20,62	20,59	20,61	20,61	20,64	20,64	20,55	20,57	20,74	20,67	20,61	20,57	20,64	20,63	20,57	20,58	20,61	20,62	20,53	20,56	20,56	20,60	20,64	20,64	20,72	20,69	20,64	20,62	20,62	20,62	20,60	20,69	20,64	20,53	20,58	20,58	20,62	20,64	20,66	20,68	20,64	20,58	20,61	20,65	20,62	20,58	20,55	20,55	20,59	20,61	20,55	20,56	20,55	20,58	20,61	20,56	20,65	20,69	20,54	20,59	20,62	20,66	20,60	20,63	20,56	20,56	20,62	20,66	20,64	20,64	20,60	20,61	20,63	20,55	20,58	20,65	20,61	20,59	20,59	20,55	20,62	20,60	20,52	20,44	20,56	20,65	20,61	20,51	20,52	20,59	20,64	20,57	20,52	20,51	20,49	20,53	20,53	20,47	20,50	20,52	20,46	20,44	20,56	20,56	20,50	20,52	20,45	20,42	20,40	20,42	20,44	20,47	20,42	20,48	20,48	20,45	20,38	20,40	20,43	20,50	20,53	20,48	20,48	20,51	20,44	20,36	20,47	20,56	20,47	20,48	20,46	20,44	20,47	20,46	20,55	20,46	20,48	20,42	20,38	20,36	20,39	20,45	20,37	20,46	20,46	20,40	20,43	20,44	20,47	20,55	20,46	20,38	20,35	20,42	20,39	20,42	20,39	20,52	20,56	20,45	20,41	20,39	20,41	20,41	20,34	20,36	20,44	20,43	20,43	20,35	20,39	20,47	20,35	20,35	20,37	20,32	20,41	20,34	20,29	20,36	20,39	20,41	20,42	20,32	20,35	20,38	20,42	20,40	20,35	20,27	20,36	20,40	20,34	20,40	20,36	20,29	20,40	20,44	20,34	20,42	20,32	20,26	20,31	20,33	20,35	20,41	20,39	20,33	20,31	20,40	20,35	20,39	20,39	20,36	20,43	20,45	20,36	20,38	20,39	20,36	20,39	20,43	20,41	20,39	20,41	20,38	20,36	20,35	20,43	20,44	20,43	20,41	20,40	20,36	20,33	20,37	20,34	20,31	20,36	20,30	20,38	20,42	20,29	20,22	20,31	20,23	20,26	20,32	20,34	20,39	20,35	20,27	20,23	20,34	20,37	20,35	20,37	20,37	20,33	20,36	20,37	20,35	20,30	20,33	20,35	20,32	20,36	20,39	20,34	20,32	20,37	20,39	20,33	20,25	20,27	20,27	20,30	20,20	20,29	20,34	20,38	20,37	20,30	20,29	20,32	20,38	20,26	20,28	20,30	20,27	20,35	20,38	20,21	20,31	20,30	20,34	20,30	20,26	20,23	20,36	20,33	20,29	20,29	20,28	20,34	20,34	20,25	20,26	20,31	20,35	20,33	20,31	20,25	20,20	20,29	20,25	20,22	20,18	20,20	20,26	20,24	20,30	20,29	20,26	20,26	20,29	20,28	
20,30	20,34	20,32	20,34	20,27	20,18	20,29	20,41	20,37	20,36	20,34	20,37	20,44	20,39	20,30	20,18	20,19	20,27	20,43	20,30	20,26	20,31	20,39	20,32	20,40	20,35	20,32	20,32	20,36	20,31	20,35	20,39	20,37	20,30	20,35	20,43	20,38	20,39	20,42	20,42	20,35	20,27	20,30	20,27	20,31	20,33	20,42	20,40	20,43	20,35	20,30	20,40	20,44	20,40	20,45	20,41	20,36	20,28	20,32	20,34	20,42	20,46	20,44	20,38	20,33	20,37	20,27	20,39	20,36	20,36	20,33	20,40	20,43	20,37	20,41	20,39	20,41	20,39	20,37	20,35	20,33	20,37	20,37	20,40	20,31	20,30	20,41	20,42	20,41	20,43	20,51	20,44	20,38	20,32	20,34	20,38	20,46	20,43	20,40	20,34	20,35	20,41	20,48	20,45	20,39	20,41	20,32	20,39	20,39	20,30	20,35	20,44	20,44	20,46	20,48	20,41	20,42	20,42	20,42	20,34	20,40	20,47	20,47	20,47	20,44	20,47	20,38	20,37	20,44	20,47	20,45	20,47	20,46	20,43	20,47	20,42	20,42	20,42	20,46	20,51	20,39	20,38	20,40	20,36	20,41	20,47	20,46	20,40	20,46	20,45	20,47	20,43	20,55	20,57	20,48	20,50	20,34	20,34	20,38	20,39	20,44	20,42	20,42	20,46	20,43	20,40	20,42	20,36	20,36	20,41	20,48	20,46	20,43	20,49	20,47	20,47	20,43	20,42	20,44	20,45	20,42	20,47	20,56	20,57	20,51	20,46	20,51	20,46	20,47	20,42	20,38	20,38	20,39	20,46	20,55	20,57	20,54	20,50	20,54	20,49	20,46	20,47	20,57	20,41	20,43	20,52	20,48	20,59	20,52	20,54	20,59	20,53	20,49	20,49	20,52	20,55	20,52	20,47	20,49	20,56	20,54	20,41	20,51	20,57	20,52	20,54	20,61	20,50	20,54	20,63	20,50	20,50	20,58	20,55	20,48	20,51	20,59	20,57	20,58	20,57	20,56	20,57	20,59	20,58	20,58	20,53	20,50	20,56	20,58	20,59	20,66	20,59	20,59	20,68	20,63	20,62	20,62	20,61	20,57	20,56	20,54	20,60	20,63	20,63	20,61	20,65	20,72	20,69	20,71	20,70	20,57	20,55	20,60	20,60	20,64	20,62	20,63	20,57	20,63	20,58	20,62	20,68	20,61	20,61	20,75	20,69	20,69	20,62	20,60	20,67	20,64	20,61	20,60	20,56	20,52	20,56	20,73	20,71	20,67	20,70	20,62	20,56	20,55	20,63	20,59	20,64	20,75	20,62	20,60	20,60	20,57	20,56	20,68	20,67	20,58	20,56	20,60	20,66	20,60	20,49	20,53	20,68	20,67	20,60	20,59	20,65	20,67	20,62	20,60	20,55	20,61	20,57	20,58	20,67	20,66	20,71	20,72	20,71	20,63	20,62	20,62	20,54	20,56	20,57	20,61	20,66	20,59	20,55	20,61	20,66	20,63	20,58	20,62	20,58	20,51	20,52	20,66	20,69	20,58	20,55	20,64	20,59	20,61	20,61	20,59	20,51	20,54	20,58	20,57	20,66	20,64	20,58	20,59	20,60	20,64	20,66	20,58	20,63	20,63	20,57	20,68	20,57	20,55	20,58	20,54	20,57	20,60	20,57	20,62	20,63	20,51	20,56	20,60	20,53	20,63	20,59	20,54	20,59	20,60	20,64	20,65	20,48	20,51	20,61	20,54	20,47	20,53	20,51	20,51	20,52	20,51	20,50	20,47	20,52	20,46	20,52	20,53	20,50	20,53	20,46	20,41	20,43	20,50	20,44	20,53	20,51	20,54	20,44	20,46	20,49	20,45	20,46	20,58	20,49	20,51	20,52	20,52	20,42	20,46	20,44	20,47	20,48	20,46	20,44	20,39	20,48	20,47	20,44	20,41	20,39	20,52	20,40	20,36	20,45	20,43	20,36	20,40	20,46	20,43	20,39	20,36	20,41	20,50	20,47	20,37	20,38	20,39	20,43	20,40	20,38	20,39	20,47	20,43	20,39	20,44	20,43	20,46	20,47	20,38	20,43	20,45	20,43	20,35	20,35	20,44	20,28	20,30	20,42	20,38	20,39	20,39	20,34	20,41	20,39	20,42	20,45	20,35	20,37	20,39	20,38	20,49	20,37	20,36	20,35	20,36	20,37	20,38	20,42	20,35	20,36	20,46	20,36	20,36	20,36	20,34	20,32	20,37	20,39	20,39	20,35	20,38	20,35	20,35	20,36	20,46	20,38	20,24	20,40	20,39	20,35	20,30	20,36	20,33	20,39	20,41	20,38	20,40	20,34	20,32	20,34	20,39	20,43	20,37	20,36	20,43	20,30	20,30	20,39	20,35	20,35	20,31	20,28	20,29	20,36	20,41	20,35	20,26	20,28	20,29	20,25	20,31	20,39	20,40	20,30	20,28	20,24	20,31	20,39	20,32	20,37	20,31	20,36	20,43	20,45	20,35	20,34	20,36	20,32	20,25	20,31	20,41	20,39	20,34	20,39	20,40	20,34	20,20	20,29	20,34	20,27	20,32	20,37	20,27	20,28	20,36	20,30	20,29	20,32	20,32	20,30	20,29	20,26	20,14	20,22	20,33	20,23	20,24	20,25	20,30	20,32	20,27	20,23	20,27	20,28	20,26	20,27	20,26	20,22	20,24	20,24	20,27	20,22	20,29	20,30	20,29	20,28	20,26	20,20	20,12	20,08	20,19	20,21	20,22	20,40	20,35	20,22	20,22	20,23	20,21	20,23	
20,41	20,31	20,21	20,33	20,38	20,34	20,25	20,38	20,34	20,35	20,28	20,41	20,48	20,45	20,30	20,22	20,26	20,26	20,38	20,32	20,25	20,36	20,36	20,34	20,36	20,41	20,38	20,38	20,37	20,32	20,34	20,49	20,43	20,34	20,30	20,33	20,42	20,36	20,35	20,42	20,40	20,28	20,28	20,34	20,27	20,29	20,33	20,36	20,34	20,26	20,28	20,33	20,42	20,40	20,43	20,42	20,35	20,25	20,33	20,38	20,44	20,49	20,42	20,38	20,41	20,45	20,37	20,34	20,43	20,40	20,31	20,32	20,45	20,42	20,34	20,44	20,47	20,42	20,47	20,41	20,38	20,43	20,44	20,42	20,42	20,31	20,30	20,35	20,32	20,34	20,41	20,35	20,29	20,40	20,40	20,42	20,49	20,50	20,43	20,36	20,37	20,46	20,46	20,41	20,38	20,45	20,35	20,35	20,43	20,34	20,28	20,43	20,39	20,48	20,50	20,41	20,38	20,42	20,40	20,35	20,40	20,50	20,49	20,49	20,40	20,44	20,37	20,38	20,37	20,37	20,41	20,47	20,47	20,43	20,50	20,45	20,34	20,35	20,36	20,43	20,38	20,47	20,45	20,41	20,35	20,41	20,44	20,42	20,36	20,38	20,41	20,45	20,45	20,46	20,49	20,47	20,36	20,41	20,39	20,43	20,41	20,39	20,32	20,38	20,44	20,46	20,43	20,39	20,33	20,36	20,41	20,54	20,47	20,42	20,48	20,49	20,42	20,36	20,43	20,41	20,37	20,49	20,57	20,54	20,45	20,45	20,46	20,50	20,53	20,52	20,42	20,39	20,45	20,48	20,50	20,51	20,52	20,50	20,48	20,51	20,48	20,51	20,56	20,45	20,41	20,51	20,58	20,54	20,57	20,59	20,56	20,49	20,49	20,52	20,61	20,56	20,53	20,51	20,55	20,62	20,54	20,47	20,50	20,54	20,53	20,60	20,57	20,46	20,60	20,61	20,50	20,50	20,55	20,55	20,52	20,52	20,60	20,60	20,59	20,61	20,55	20,56	20,60	20,57	20,57	20,58	20,58	20,55	20,58	20,61	20,59	20,63	20,65	20,64	20,55	20,58	20,63	20,70	20,63	20,56	20,59	20,60	20,57	20,61	20,66	20,65	20,67	20,68	20,75	20,68	20,63	20,56	20,58	20,66	20,70	20,62	20,66	20,65	20,66	20,64	20,61	20,67	20,66	20,67	20,71	20,63	20,66	20,62	20,69	20,58	20,50	20,62	20,61	20,60	20,57	20,64	20,71	20,73	20,62	20,64	20,62	20,59	20,57	20,59	20,59	20,57	20,65	20,63	20,58	20,62	20,63	20,57	20,65	20,74	20,70	20,63	20,61	20,58	20,60	20,52	20,58	20,65	20,63	20,61	20,65	20,67	20,62	20,61	20,58	20,63	20,60	20,62	20,62	20,62	20,68	20,68	20,69	20,69	20,64	20,63	20,62	20,59	20,59	20,63	20,60	20,68	20,60	20,56	20,58	20,62	20,64	20,58	20,59	20,64	20,55	20,51	20,59	20,63	20,63	20,65	20,66	20,63	20,60	20,68	20,68	20,60	20,56	20,62	20,63	20,59	20,60	20,68	20,64	20,48	20,57	20,63	20,62	20,62	20,64	20,56	20,58	20,54	20,50	20,57	20,63	20,67	20,53	20,56	20,58	20,54	20,50	20,51	20,55	20,54	20,55	20,57	20,58	20,62	20,58	20,56	20,67	20,54	20,45	20,54	20,57	20,48	20,50	20,46	20,50	20,47	20,45	20,51	20,62	20,65	20,59	20,56	20,54	20,54	20,55	20,47	20,45	20,48	20,54	20,50	20,52	20,56	20,53	20,54	20,48	20,49	20,49	20,42	20,52	20,53	20,53	20,50	20,46	20,43	20,48	20,54	20,48	20,45	20,48	20,45	20,39	20,46	20,50	20,46	20,43	20,39	20,43	20,40	20,34	20,44	20,47	20,41	20,43	20,48	20,51	20,41	20,33	20,34	20,49	20,49	20,37	20,38	20,39	20,46	20,41	20,39	20,42	20,48	20,48	20,39	20,42	20,39	20,37	20,52	20,42	20,37	20,43	20,39	20,38	20,41	20,49	20,35	20,36	20,38	20,38	20,33	20,36	20,36	20,41	20,38	20,33	20,34	20,38	20,43	20,37	20,36	20,40	20,39	20,32	20,36	20,42	20,36	20,36	20,44	20,39	20,42	20,40	20,39	20,34	20,30	20,33	20,32	20,36	20,42	20,48	20,37	20,34	20,44	20,37	20,42	20,38	20,36	20,31	20,40	20,41	20,32	20,28	20,30	20,32	20,38	20,45	20,36	20,34	20,32	20,39	20,32	20,35	20,39	20,38	20,34	20,39	20,35	20,28	20,44	20,48	20,42	20,41	20,34	20,25	20,26	20,33	20,41	20,38	20,29	20,34	20,23	20,22	20,36	20,31	20,28	20,32	20,27	20,30	20,34	20,32	20,30	20,30	20,30	20,43	20,42	20,41	20,41	20,29	20,35	20,30	20,32	20,39	20,36	20,35	20,33	20,34	20,41	20,25	20,28	20,34	20,27	20,26	20,37	20,30	20,27	20,27	20,28	20,25	20,27	20,34	20,34	20,30	20,22	20,26	20,14	20,25	20,31	20,28	20,32	20,33	20,26	20,31	20,31	20,36	20,31	20,26	20,31	20,30	20,25	20,19	20,20	20,32	20,25	20,25	20,25	20,24	20,20	20,20	20,24	20,21	20,17	20,22	20,27	20,22	20,35	20,37	20,19	20,18	20,28	20,18	20,23	
20,43	20,32	20,24	20,32	20,44	20,32	20,34	20,24	20,26	20,33	20,34	20,40	20,43	20,39	20,33	20,43	20,34	20,26	20,43	20,40	20,25	20,33	20,43	20,37	20,39	20,27	20,27	20,36	20,44	20,39	20,29	20,42	20,45	20,35	20,28	20,36	20,45	20,41	20,44	20,34	20,27	20,26	20,26	20,29	20,31	20,34	20,41	20,33	20,32	20,29	20,26	20,34	20,39	20,34	20,34	20,45	20,36	20,27	20,33	20,41	20,41	20,52	20,42	20,39	20,46	20,56	20,47	20,37	20,47	20,39	20,33	20,39	20,41	20,41	20,40	20,44	20,50	20,53	20,49	20,44	20,42	20,39	20,37	20,45	20,45	20,33	20,31	20,33	20,33	20,38	20,45	20,39	20,38	20,42	20,41	20,42	20,53	20,46	20,42	20,40	20,39	20,38	20,43	20,38	20,37	20,41	20,37	20,33	20,41	20,32	20,36	20,41	20,45	20,46	20,49	20,46	20,43	20,50	20,49	20,41	20,40	20,51	20,44	20,40	20,49	20,44	20,34	20,34	20,37	20,36	20,38	20,38	20,40	20,43	20,48	20,47	20,34	20,34	20,37	20,43	20,37	20,37	20,43	20,41	20,49	20,50	20,44	20,54	20,51	20,43	20,34	20,47	20,41	20,36	20,52	20,56	20,46	20,41	20,36	20,42	20,45	20,43	20,42	20,46	20,53	20,46	20,48	20,47	20,39	20,45	20,40	20,45	20,52	20,40	20,41	20,49	20,49	20,46	20,48	20,44	20,42	20,49	20,55	20,52	20,44	20,47	20,43	20,42	20,50	20,55	20,50	20,48	20,43	20,48	20,58	20,50	20,54	20,56	20,45	20,42	20,43	20,48	20,52	20,48	20,45	20,50	20,48	20,54	20,52	20,55	20,57	20,53	20,48	20,57	20,56	20,56	20,49	20,50	20,60	20,64	20,56	20,47	20,48	20,47	20,53	20,57	20,52	20,48	20,61	20,62	20,56	20,46	20,52	20,59	20,55	20,59	20,55	20,50	20,49	20,59	20,57	20,50	20,59	20,60	20,59	20,52	20,55	20,60	20,60	20,64	20,61	20,61	20,60	20,64	20,50	20,49	20,53	20,62	20,65	20,64	20,61	20,58	20,52	20,53	20,59	20,64	20,59	20,57	20,70	20,69	20,63	20,62	20,63	20,65	20,79	20,71	20,64	20,67	20,68	20,67	20,73	20,71	20,71	20,67	20,68	20,51	20,64	20,63	20,70	20,71	20,53	20,54	20,57	20,62	20,63	20,60	20,67	20,64	20,65	20,62	20,52	20,58	20,65	20,62	20,60	20,58	20,62	20,59	20,57	20,62	20,58	20,63	20,66	20,67	20,73	20,67	20,56	20,63	20,62	20,54	20,59	20,66	20,67	20,66	20,67	20,63	20,59	20,61	20,57	20,63	20,68	20,56	20,56	20,63	20,64	20,67	20,72	20,71	20,72	20,75	20,67	20,68	20,64	20,66	20,63	20,71	20,61	20,53	20,60	20,60	20,60	20,59	20,58	20,62	20,59	20,56	20,62	20,64	20,64	20,69	20,65	20,59	20,59	20,58	20,65	20,66	20,61	20,62	20,64	20,69	20,68	20,66	20,66	20,60	20,56	20,61	20,61	20,63	20,53	20,55	20,63	20,57	20,51	20,61	20,70	20,74	20,65	20,62	20,61	20,54	20,55	20,59	20,62	20,59	20,58	20,54	20,53	20,59	20,57	20,55	20,60	20,53	20,47	20,55	20,53	20,53	20,52	20,48	20,52	20,52	20,52	20,58	20,62	20,65	20,61	20,54	20,55	20,60	20,58	20,54	20,49	20,52	20,55	20,44	20,49	20,55	20,49	20,50	20,48	20,47	20,44	20,44	20,49	20,49	20,53	20,52	20,50	20,48	20,54	20,56	20,55	20,49	20,49	20,46	20,40	20,42	20,50	20,53	20,54	20,48	20,40	20,34	20,37	20,37	20,46	20,42	20,41	20,40	20,45	20,40	20,36	20,37	20,39	20,49	20,38	20,41	20,35	20,39	20,41	20,37	20,43	20,53	20,51	20,42	20,39	20,38	20,32	20,41	20,38	20,34	20,40	20,46	20,43	20,44	20,47	20,40	20,29	20,34	20,40	20,38	20,30	20,40	20,35	20,40	20,38	20,32	20,32	20,39	20,41	20,36	20,37	20,40	20,41	20,36	20,44	20,35	20,36	20,41	20,39	20,46	20,42	20,31	20,33	20,35	20,34	20,31	20,37	20,46	20,44	20,35	20,30	20,43	20,39	20,30	20,33	20,37	20,39	20,41	20,41	20,35	20,27	20,34	20,37	20,35	20,38	20,39	20,37	20,35	20,37	20,38	20,38	20,39	20,35	20,34	20,34	20,39	20,36	20,43	20,42	20,41	20,43	20,33	20,33	20,21	20,32	20,34	20,37	20,33	20,37	20,29	20,24	20,35	20,36	20,35	20,33	20,31	20,38	20,34	20,29	20,24	20,23	20,31	20,36	20,33	20,30	20,34	20,26	20,25	20,28	20,26	20,35	20,32	20,26	20,39	20,37	20,31	20,34	20,33	20,31	20,28	20,25	20,35	20,35	20,30	20,25	20,24	20,35	20,36	20,37	20,33	20,22	20,26	20,25	20,24	20,29	20,36	20,35	20,33	20,38	20,33	20,40	20,28	20,23	20,35	20,34	20,30	20,31	20,33	20,27	20,23	20,21	20,34	20,34	20,32	20,31	20,26	20,18	20,33	20,27	20,19	20,17	20,31	20,30	20,32	20,36	20,22	20,12	20,21	20,26	20,26	
20,41	20,30	20,30	20,35	20,44	20,28	20,25	20,31	20,27	20,39	20,34	20,32	20,34	20,38	20,30	20,38	20,36	20,28	20,34	20,38	20,40	20,35	20,35	20,27	20,30	20,32	20,24	20,31	20,43	20,39	20,29	20,34	20,37	20,26	20,31	20,38	20,37	20,41	20,45	20,41	20,33	20,26	20,25	20,32	20,33	20,36	20,39	20,38	20,32	20,35	20,31	20,29	20,37	20,29	20,41	20,42	20,44	20,33	20,29	20,39	20,35	20,43	20,37	20,39	20,42	20,46	20,46	20,37	20,34	20,33	20,32	20,40	20,40	20,33	20,35	20,34	20,45	20,47	20,41	20,46	20,48	20,38	20,33	20,40	20,39	20,34	20,35	20,32	20,37	20,45	20,47	20,38	20,34	20,42	20,41	20,44	20,39	20,45	20,46	20,38	20,34	20,41	20,45	20,44	20,35	20,38	20,38	20,43	20,39	20,28	20,39	20,46	20,43	20,42	20,47	20,44	20,47	20,43	20,45	20,41	20,47	20,53	20,49	20,39	20,42	20,40	20,43	20,40	20,40	20,42	20,37	20,33	20,36	20,40	20,47	20,43	20,37	20,43	20,38	20,48	20,46	20,40	20,42	20,48	20,49	20,48	20,40	20,47	20,55	20,37	20,36	20,45	20,53	20,47	20,47	20,48	20,45	20,45	20,50	20,42	20,41	20,45	20,49	20,47	20,52	20,47	20,44	20,50	20,47	20,47	20,41	20,47	20,46	20,45	20,53	20,52	20,54	20,54	20,56	20,55	20,51	20,47	20,45	20,47	20,45	20,56	20,49	20,41	20,41	20,52	20,46	20,52	20,46	20,46	20,59	20,55	20,53	20,50	20,53	20,55	20,49	20,49	20,55	20,55	20,48	20,55	20,47	20,48	20,51	20,50	20,50	20,50	20,47	20,54	20,60	20,52	20,55	20,47	20,52	20,61	20,52	20,59	20,56	20,51	20,49	20,47	20,47	20,48	20,60	20,57	20,61	20,61	20,53	20,57	20,59	20,58	20,60	20,53	20,52	20,62	20,64	20,53	20,57	20,60	20,61	20,55	20,56	20,65	20,64	20,62	20,61	20,67	20,57	20,60	20,60	20,55	20,60	20,65	20,64	20,63	20,65	20,66	20,64	20,63	20,62	20,60	20,63	20,60	20,73	20,68	20,63	20,61	20,66	20,66	20,69	20,70	20,66	20,66	20,70	20,66	20,71	20,78	20,72	20,70	20,71	20,60	20,59	20,59	20,62	20,71	20,71	20,58	20,67	20,61	20,67	20,57	20,58	20,66	20,72	20,67	20,57	20,56	20,68	20,71	20,70	20,64	20,65	20,63	20,57	20,59	20,64	20,69	20,70	20,69	20,72	20,71	20,64	20,68	20,66	20,58	20,60	20,72	20,75	20,69	20,64	20,60	20,69	20,70	20,62	20,61	20,76	20,68	20,63	20,69	20,69	20,67	20,70	20,73	20,63	20,68	20,67	20,71	20,69	20,61	20,61	20,65	20,64	20,56	20,61	20,67	20,63	20,56	20,59	20,64	20,63	20,62	20,61	20,67	20,63	20,60	20,70	20,69	20,63	20,61	20,67	20,68	20,59	20,66	20,64	20,66	20,69	20,69	20,60	20,59	20,69	20,58	20,65	20,66	20,64	20,56	20,67	20,62	20,58	20,61	20,67	20,72	20,64	20,60	20,63	20,57	20,61	20,61	20,58	20,58	20,57	20,58	20,60	20,53	20,55	20,54	20,62	20,55	20,53	20,58	20,52	20,53	20,55	20,57	20,60	20,53	20,48	20,53	20,65	20,55	20,49	20,53	20,55	20,59	20,56	20,46	20,46	20,51	20,55	20,47	20,47	20,48	20,49	20,50	20,49	20,47	20,50	20,44	20,51	20,50	20,56	20,50	20,42	20,48	20,51	20,54	20,55	20,49	20,47	20,46	20,38	20,33	20,43	20,50	20,51	20,43	20,45	20,42	20,47	20,40	20,49	20,51	20,51	20,43	20,47	20,43	20,39	20,43	20,45	20,45	20,41	20,41	20,42	20,42	20,40	20,39	20,42	20,53	20,47	20,38	20,36	20,44	20,45	20,44	20,30	20,32	20,39	20,43	20,40	20,38	20,41	20,40	20,37	20,34	20,39	20,41	20,37	20,33	20,30	20,35	20,43	20,40	20,34	20,41	20,40	20,42	20,44	20,35	20,37	20,40	20,40	20,43	20,42	20,33	20,27	20,33	20,43	20,41	20,38	20,33	20,36	20,26	20,31	20,41	20,47	20,36	20,28	20,38	20,43	20,29	20,28	20,40	20,34	20,43	20,40	20,31	20,26	20,29	20,33	20,42	20,43	20,42	20,41	20,38	20,39	20,38	20,39	20,32	20,28	20,31	20,33	20,40	20,41	20,42	20,42	20,36	20,42	20,31	20,31	20,29	20,30	20,29	20,31	20,36	20,38	20,35	20,33	20,33	20,37	20,44	20,29	20,29	20,41	20,32	20,38	20,41	20,32	20,33	20,39	20,39	20,24	20,24	20,26	20,28	20,17	20,29	20,38	20,39	20,31	20,38	20,44	20,38	20,31	20,28	20,26	20,26	20,27	20,36	20,27	20,25	20,36	20,29	20,32	20,43	20,38	20,34	20,36	20,35	20,27	20,24	20,30	20,32	20,35	20,33	20,36	20,34	20,33	20,32	20,23	20,29	20,39	20,28	20,19	20,28	20,27	20,36	20,23	20,33	20,41	20,37	20,33	20,28	20,22	20,28	20,26	20,24	20,22	20,25	20,25	20,24	20,27	20,15	20,15	20,26	20,30	20,37	
20,40	20,31	20,22	20,29	20,33	20,32	20,28	20,32	20,35	20,34	20,35	20,34	20,29	20,33	20,33	20,31	20,31	20,29	20,37	20,32	20,32	20,37	20,37	20,31	20,31	20,26	20,30	20,38	20,43	20,34	20,35	20,41	20,38	20,32	20,25	20,36	20,34	20,34	20,38	20,39	20,42	20,35	20,32	20,33	20,39	20,25	20,33	20,34	20,35	20,31	20,29	20,27	20,29	20,42	20,43	20,38	20,37	20,31	20,30	20,41	20,46	20,37	20,29	20,34	20,37	20,34	20,42	20,32	20,29	20,35	20,32	20,37	20,45	20,41	20,38	20,36	20,41	20,46	20,36	20,44	20,43	20,33	20,29	20,35	20,39	20,42	20,36	20,39	20,36	20,39	20,45	20,42	20,34	20,36	20,43	20,44	20,37	20,43	20,45	20,39	20,41	20,39	20,32	20,43	20,41	20,40	20,38	20,43	20,45	20,39	20,38	20,43	20,43	20,47	20,46	20,35	20,39	20,35	20,31	20,31	20,44	20,52	20,51	20,43	20,43	20,48	20,43	20,45	20,42	20,39	20,43	20,32	20,35	20,36	20,40	20,33	20,39	20,46	20,40	20,39	20,46	20,44	20,44	20,47	20,51	20,50	20,38	20,33	20,40	20,40	20,36	20,44	20,46	20,48	20,46	20,48	20,48	20,47	20,49	20,48	20,42	20,47	20,47	20,48	20,50	20,48	20,47	20,42	20,42	20,44	20,33	20,37	20,51	20,38	20,47	20,51	20,52	20,49	20,51	20,55	20,52	20,48	20,39	20,42	20,51	20,60	20,48	20,39	20,44	20,46	20,49	20,47	20,49	20,53	20,53	20,54	20,54	20,54	20,54	20,60	20,55	20,57	20,59	20,48	20,48	20,55	20,55	20,52	20,49	20,52	20,59	20,52	20,54	20,58	20,58	20,48	20,56	20,47	20,44	20,53	20,50	20,52	20,58	20,54	20,51	20,47	20,54	20,55	20,56	20,57	20,55	20,62	20,61	20,57	20,57	20,63	20,71	20,67	20,61	20,63	20,73	20,62	20,57	20,65	20,61	20,57	20,58	20,56	20,67	20,66	20,63	20,63	20,64	20,64	20,67	20,67	20,63	20,70	20,61	20,56	20,59	20,65	20,65	20,64	20,66	20,65	20,69	20,64	20,71	20,72	20,63	20,68	20,62	20,64	20,73	20,77	20,67	20,69	20,72	20,65	20,65	20,72	20,68	20,64	20,71	20,65	20,59	20,57	20,62	20,67	20,65	20,64	20,67	20,68	20,59	20,56	20,62	20,68	20,67	20,69	20,58	20,62	20,59	20,69	20,72	20,63	20,59	20,67	20,67	20,66	20,65	20,69	20,69	20,65	20,66	20,67	20,62	20,69	20,69	20,59	20,57	20,67	20,73	20,66	20,66	20,61	20,63	20,63	20,64	20,67	20,70	20,66	20,66	20,67	20,63	20,64	20,70	20,65	20,56	20,60	20,62	20,66	20,65	20,64	20,64	20,72	20,66	20,59	20,66	20,72	20,64	20,63	20,57	20,65	20,64	20,60	20,61	20,66	20,58	20,58	20,64	20,69	20,63	20,64	20,70	20,68	20,67	20,65	20,65	20,70	20,67	20,61	20,56	20,55	20,64	20,60	20,61	20,68	20,65	20,59	20,67	20,62	20,58	20,58	20,66	20,69	20,58	20,53	20,56	20,60	20,62	20,59	20,53	20,51	20,58	20,65	20,68	20,60	20,61	20,58	20,58	20,57	20,54	20,56	20,61	20,58	20,51	20,47	20,57	20,54	20,50	20,52	20,52	20,56	20,45	20,46	20,55	20,53	20,47	20,47	20,47	20,55	20,53	20,47	20,42	20,52	20,45	20,51	20,51	20,51	20,51	20,49	20,53	20,52	20,51	20,47	20,50	20,51	20,51	20,50	20,56	20,46	20,47	20,45	20,48	20,44	20,39	20,49	20,50	20,38	20,40	20,44	20,48	20,49	20,50	20,46	20,50	20,48	20,46	20,37	20,40	20,44	20,49	20,50	20,44	20,45	20,45	20,43	20,42	20,43	20,46	20,51	20,46	20,40	20,36	20,44	20,43	20,41	20,44	20,36	20,39	20,39	20,35	20,41	20,44	20,34	20,38	20,32	20,31	20,40	20,45	20,34	20,39	20,48	20,44	20,41	20,36	20,38	20,35	20,41	20,52	20,30	20,30	20,40	20,40	20,41	20,49	20,38	20,30	20,35	20,42	20,42	20,38	20,35	20,37	20,32	20,33	20,39	20,37	20,38	20,37	20,37	20,42	20,35	20,39	20,45	20,33	20,36	20,41	20,33	20,29	20,30	20,39	20,46	20,41	20,46	20,51	20,39	20,35	20,39	20,31	20,33	20,30	20,36	20,34	20,35	20,40	20,36	20,36	20,26	20,36	20,35	20,29	20,29	20,24	20,29	20,27	20,34	20,42	20,35	20,33	20,30	20,35	20,44	20,42	20,27	20,29	20,28	20,32	20,40	20,35	20,34	20,34	20,33	20,32	20,25	20,26	20,32	20,20	20,26	20,42	20,42	20,36	20,37	20,39	20,33	20,37	20,20	20,27	20,27	20,18	20,32	20,26	20,22	20,35	20,28	20,29	20,39	20,44	20,34	20,39	20,32	20,29	20,31	20,38	20,31	20,26	20,36	20,36	20,42	20,38	20,32	20,24	20,26	20,28	20,25	20,23	20,24	20,22	20,36	20,30	20,36	20,51	20,40	20,35	20,27	20,23	20,26	20,31	20,25	20,24	20,26	20,26	20,26	20,23	20,16	20,15	20,32	20,34	20,36	
20,33	20,30	20,26	20,28	20,34	20,34	20,30	20,39	20,40	20,32	20,37	20,34	20,40	20,37	20,33	20,34	20,29	20,33	20,40	20,32	20,30	20,33	20,39	20,45	20,45	20,31	20,27	20,31	20,41	20,39	20,31	20,34	20,46	20,38	20,30	20,25	20,32	20,30	20,31	20,31	20,42	20,35	20,30	20,43	20,43	20,35	20,38	20,34	20,28	20,28	20,39	20,36	20,27	20,43	20,47	20,31	20,31	20,33	20,40	20,34	20,34	20,41	20,39	20,43	20,37	20,46	20,33	20,34	20,32	20,33	20,37	20,43	20,47	20,45	20,40	20,41	20,39	20,45	20,38	20,39	20,41	20,33	20,22	20,36	20,43	20,38	20,43	20,41	20,39	20,43	20,41	20,41	20,41	20,35	20,38	20,42	20,38	20,41	20,48	20,41	20,40	20,49	20,42	20,41	20,39	20,38	20,41	20,52	20,50	20,45	20,43	20,46	20,52	20,50	20,47	20,38	20,45	20,38	20,37	20,37	20,41	20,56	20,55	20,49	20,54	20,53	20,45	20,46	20,39	20,40	20,51	20,43	20,37	20,40	20,43	20,32	20,35	20,47	20,41	20,38	20,41	20,50	20,45	20,40	20,46	20,48	20,43	20,45	20,44	20,45	20,44	20,38	20,41	20,46	20,53	20,52	20,47	20,51	20,44	20,42	20,40	20,49	20,39	20,46	20,54	20,50	20,42	20,47	20,46	20,43	20,45	20,45	20,52	20,51	20,42	20,46	20,53	20,44	20,44	20,47	20,43	20,48	20,53	20,41	20,49	20,58	20,46	20,39	20,45	20,51	20,48	20,47	20,47	20,48	20,49	20,51	20,52	20,50	20,49	20,49	20,47	20,51	20,60	20,53	20,50	20,51	20,61	20,64	20,52	20,45	20,55	20,55	20,57	20,57	20,52	20,52	20,54	20,55	20,55	20,48	20,52	20,48	20,57	20,52	20,53	20,54	20,56	20,56	20,59	20,57	20,56	20,60	20,64	20,61	20,55	20,59	20,59	20,65	20,59	20,56	20,64	20,63	20,61	20,62	20,62	20,64	20,60	20,61	20,61	20,69	20,63	20,63	20,64	20,68	20,70	20,63	20,68	20,78	20,68	20,59	20,59	20,67	20,67	20,65	20,61	20,66	20,69	20,66	20,69	20,71	20,64	20,68	20,70	20,61	20,67	20,76	20,74	20,68	20,71	20,64	20,68	20,76	20,69	20,63	20,68	20,66	20,67	20,63	20,64	20,66	20,59	20,62	20,67	20,69	20,65	20,59	20,65	20,74	20,71	20,68	20,59	20,58	20,54	20,60	20,70	20,64	20,56	20,61	20,66	20,62	20,63	20,68	20,70	20,69	20,71	20,69	20,66	20,68	20,67	20,64	20,59	20,70	20,69	20,62	20,64	20,68	20,67	20,64	20,60	20,64	20,68	20,55	20,61	20,68	20,65	20,60	20,73	20,73	20,62	20,69	20,70	20,72	20,68	20,72	20,77	20,75	20,62	20,60	20,59	20,68	20,70	20,64	20,57	20,65	20,65	20,60	20,62	20,72	20,59	20,60	20,72	20,63	20,63	20,65	20,69	20,68	20,67	20,70	20,69	20,71	20,64	20,58	20,60	20,60	20,63	20,64	20,60	20,67	20,61	20,61	20,73	20,73	20,59	20,60	20,64	20,59	20,55	20,56	20,62	20,66	20,64	20,58	20,58	20,54	20,56	20,68	20,72	20,67	20,64	20,60	20,59	20,57	20,53	20,56	20,59	20,54	20,50	20,44	20,51	20,57	20,57	20,60	20,55	20,60	20,57	20,46	20,46	20,54	20,51	20,53	20,56	20,57	20,53	20,47	20,49	20,49	20,49	20,51	20,55	20,49	20,42	20,47	20,50	20,49	20,44	20,45	20,52	20,46	20,46	20,46	20,50	20,46	20,52	20,55	20,52	20,47	20,39	20,46	20,57	20,41	20,44	20,41	20,46	20,52	20,53	20,41	20,47	20,47	20,48	20,40	20,36	20,45	20,47	20,46	20,40	20,46	20,46	20,46	20,42	20,51	20,47	20,45	20,41	20,39	20,41	20,41	20,38	20,39	20,38	20,36	20,42	20,42	20,39	20,38	20,44	20,32	20,36	20,32	20,39	20,43	20,46	20,35	20,37	20,49	20,40	20,40	20,41	20,34	20,33	20,32	20,41	20,31	20,36	20,39	20,37	20,50	20,45	20,38	20,37	20,51	20,48	20,43	20,32	20,37	20,38	20,31	20,37	20,43	20,39	20,32	20,37	20,40	20,38	20,44	20,43	20,39	20,32	20,31	20,33	20,34	20,36	20,35	20,35	20,43	20,40	20,34	20,49	20,43	20,32	20,32	20,34	20,32	20,34	20,41	20,36	20,35	20,34	20,37	20,29	20,23	20,32	20,45	20,42	20,36	20,30	20,31	20,32	20,30	20,32	20,31	20,29	20,28	20,36	20,32	20,36	20,34	20,27	20,29	20,39	20,47	20,38	20,30	20,31	20,37	20,29	20,26	20,18	20,29	20,32	20,26	20,34	20,33	20,38	20,39	20,30	20,24	20,29	20,24	20,33	20,35	20,37	20,27	20,33	20,34	20,36	20,33	20,30	20,31	20,39	20,32	20,36	20,31	20,28	20,24	20,29	20,31	20,33	20,43	20,35	20,37	20,42	20,30	20,23	20,28	20,34	20,34	20,33	20,30	20,22	20,27	20,30	20,41	20,41	20,31	20,27	20,24	20,24	20,31	20,30	20,25	20,29	20,28	20,23	20,34	20,25	20,24	20,15	20,26	20,27	20,27	
20,44	20,31	20,26	20,24	20,35	20,39	20,33	20,30	20,38	20,35	20,42	20,42	20,38	20,31	20,37	20,35	20,30	20,24	20,32	20,33	20,28	20,35	20,38	20,43	20,39	20,32	20,33	20,37	20,35	20,32	20,36	20,32	20,40	20,42	20,32	20,31	20,30	20,40	20,38	20,40	20,37	20,38	20,38	20,48	20,45	20,45	20,36	20,35	20,35	20,29	20,34	20,47	20,29	20,34	20,43	20,30	20,30	20,39	20,33	20,42	20,34	20,34	20,41	20,42	20,37	20,42	20,36	20,28	20,28	20,22	20,32	20,42	20,44	20,42	20,37	20,40	20,38	20,40	20,41	20,27	20,36	20,36	20,32	20,37	20,41	20,42	20,43	20,42	20,34	20,40	20,43	20,33	20,33	20,44	20,36	20,32	20,38	20,39	20,54	20,46	20,39	20,42	20,44	20,37	20,36	20,33	20,34	20,49	20,53	20,42	20,41	20,45	20,48	20,46	20,34	20,32	20,44	20,40	20,38	20,38	20,46	20,55	20,49	20,48	20,50	20,49	20,38	20,40	20,38	20,39	20,44	20,45	20,37	20,39	20,51	20,42	20,37	20,36	20,33	20,40	20,29	20,39	20,43	20,41	20,44	20,39	20,42	20,40	20,43	20,42	20,43	20,43	20,44	20,46	20,47	20,44	20,40	20,47	20,44	20,45	20,50	20,45	20,41	20,47	20,53	20,48	20,41	20,44	20,47	20,42	20,44	20,50	20,48	20,43	20,46	20,45	20,55	20,59	20,48	20,41	20,41	20,49	20,58	20,50	20,44	20,59	20,51	20,47	20,47	20,47	20,50	20,43	20,40	20,42	20,46	20,56	20,57	20,50	20,43	20,42	20,43	20,52	20,57	20,49	20,47	20,45	20,48	20,54	20,57	20,55	20,55	20,53	20,47	20,52	20,52	20,48	20,54	20,50	20,62	20,56	20,56	20,58	20,65	20,59	20,51	20,56	20,52	20,52	20,61	20,57	20,55	20,60	20,54	20,54	20,64	20,59	20,56	20,57	20,56	20,62	20,61	20,56	20,55	20,64	20,50	20,56	20,63	20,63	20,62	20,66	20,67	20,59	20,60	20,57	20,59	20,55	20,67	20,74	20,69	20,64	20,69	20,74	20,72	20,68	20,67	20,67	20,69	20,70	20,75	20,71	20,62	20,67	20,73	20,69	20,69	20,67	20,68	20,62	20,65	20,69	20,67	20,74	20,69	20,64	20,63	20,70	20,75	20,72	20,71	20,69	20,63	20,61	20,67	20,74	20,68	20,66	20,65	20,73	20,71	20,72	20,66	20,65	20,63	20,56	20,64	20,65	20,63	20,65	20,70	20,62	20,63	20,62	20,67	20,69	20,66	20,65	20,66	20,73	20,72	20,67	20,62	20,70	20,67	20,60	20,72	20,66	20,68	20,71	20,66	20,59	20,67	20,59	20,61	20,77	20,69	20,70	20,74	20,68	20,63	20,67	20,72	20,76	20,71	20,73	20,73	20,68	20,66	20,59	20,63	20,70	20,69	20,63	20,64	20,70	20,68	20,61	20,57	20,69	20,63	20,62	20,67	20,63	20,60	20,61	20,63	20,66	20,61	20,66	20,69	20,73	20,70	20,64	20,68	20,65	20,66	20,66	20,67	20,69	20,65	20,60	20,68	20,68	20,60	20,61	20,65	20,56	20,54	20,63	20,65	20,67	20,64	20,64	20,58	20,61	20,55	20,61	20,59	20,69	20,65	20,59	20,58	20,56	20,51	20,56	20,56	20,52	20,51	20,54	20,54	20,41	20,54	20,61	20,60	20,59	20,55	20,51	20,47	20,54	20,64	20,52	20,55	20,54	20,53	20,49	20,51	20,55	20,50	20,51	20,49	20,49	20,47	20,42	20,47	20,46	20,46	20,51	20,50	20,38	20,37	20,47	20,49	20,39	20,45	20,50	20,57	20,51	20,42	20,47	20,46	20,42	20,42	20,38	20,41	20,49	20,44	20,41	20,42	20,45	20,47	20,42	20,39	20,39	20,41	20,36	20,37	20,45	20,47	20,51	20,41	20,41	20,38	20,45	20,41	20,37	20,44	20,44	20,41	20,39	20,32	20,33	20,41	20,45	20,40	20,39	20,42	20,43	20,40	20,35	20,37	20,36	20,37	20,35	20,31	20,33	20,41	20,42	20,44	20,44	20,34	20,32	20,33	20,31	20,25	20,38	20,45	20,40	20,44	20,47	20,39	20,46	20,45	20,40	20,35	20,37	20,45	20,33	20,39	20,39	20,37	20,33	20,38	20,41	20,37	20,42	20,36	20,38	20,35	20,37	20,36	20,42	20,35	20,32	20,24	20,34	20,40	20,35	20,42	20,46	20,39	20,30	20,32	20,31	20,29	20,42	20,32	20,29	20,33	20,35	20,40	20,35	20,40	20,36	20,38	20,34	20,35	20,31	20,39	20,31	20,27	20,21	20,23	20,23	20,28	20,34	20,31	20,30	20,37	20,40	20,50	20,50	20,37	20,27	20,27	20,33	20,38	20,32	20,27	20,23	20,24	20,26	20,31	20,33	20,32	20,43	20,33	20,32	20,24	20,20	20,32	20,37	20,32	20,36	20,31	20,31	20,39	20,31	20,26	20,31	20,25	20,26	20,32	20,31	20,30	20,27	20,24	20,21	20,25	20,34	20,34	20,33	20,30	20,20	20,25	20,31	20,35	20,34	20,31	20,25	20,29	20,30	20,31	20,33	20,33	20,22	20,22	20,19	20,20	20,27	20,27	20,23	20,27	20,26	20,17	20,25	20,21	20,15	20,22	20,33	20,20	20,19	
20,47	20,39	20,27	20,21	20,26	20,33	20,39	20,36	20,36	20,41	20,35	20,37	20,24	20,26	20,30	20,35	20,27	20,21	20,30	20,34	20,30	20,31	20,29	20,31	20,33	20,21	20,32	20,38	20,32	20,28	20,30	20,49	20,37	20,39	20,40	20,31	20,30	20,30	20,27	20,38	20,47	20,36	20,47	20,44	20,45	20,47	20,43	20,30	20,34	20,31	20,26	20,41	20,34	20,34	20,37	20,27	20,36	20,43	20,32	20,38	20,41	20,36	20,33	20,36	20,36	20,34	20,28	20,28	20,24	20,30	20,38	20,36	20,41	20,40	20,37	20,41	20,46	20,42	20,41	20,37	20,38	20,37	20,37	20,46	20,39	20,37	20,36	20,35	20,36	20,35	20,44	20,27	20,28	20,42	20,35	20,41	20,45	20,44	20,46	20,35	20,40	20,45	20,35	20,34	20,29	20,28	20,34	20,43	20,48	20,44	20,44	20,44	20,42	20,41	20,40	20,43	20,43	20,43	20,42	20,29	20,32	20,43	20,44	20,43	20,39	20,41	20,45	20,31	20,37	20,44	20,40	20,44	20,37	20,24	20,44	20,49	20,42	20,39	20,36	20,37	20,36	20,39	20,37	20,38	20,47	20,42	20,35	20,43	20,38	20,42	20,39	20,43	20,49	20,49	20,44	20,39	20,44	20,45	20,41	20,42	20,50	20,49	20,38	20,38	20,44	20,44	20,43	20,43	20,45	20,49	20,47	20,44	20,39	20,39	20,47	20,47	20,50	20,49	20,49	20,46	20,42	20,50	20,55	20,54	20,53	20,53	20,48	20,44	20,53	20,55	20,39	20,41	20,48	20,40	20,49	20,50	20,52	20,48	20,46	20,41	20,41	20,52	20,55	20,50	20,50	20,47	20,45	20,48	20,52	20,55	20,52	20,57	20,44	20,48	20,57	20,49	20,54	20,54	20,58	20,61	20,61	20,64	20,64	20,63	20,58	20,61	20,57	20,56	20,67	20,59	20,53	20,55	20,54	20,54	20,65	20,67	20,64	20,67	20,61	20,60	20,60	20,50	20,54	20,51	20,55	20,49	20,58	20,64	20,64	20,65	20,69	20,66	20,60	20,62	20,61	20,61	20,65	20,77	20,64	20,57	20,64	20,62	20,63	20,69	20,68	20,73	20,68	20,65	20,72	20,69	20,66	20,66	20,60	20,65	20,65	20,63	20,67	20,55	20,68	20,69	20,71	20,72	20,69	20,72	20,69	20,65	20,66	20,68	20,77	20,75	20,67	20,63	20,66	20,71	20,69	20,62	20,63	20,75	20,71	20,68	20,68	20,63	20,65	20,65	20,60	20,64	20,73	20,64	20,66	20,66	20,70	20,72	20,62	20,69	20,60	20,59	20,67	20,69	20,67	20,62	20,56	20,70	20,63	20,61	20,61	20,65	20,64	20,68	20,65	20,65	20,64	20,67	20,70	20,70	20,68	20,69	20,73	20,69	20,61	20,67	20,66	20,70	20,69	20,69	20,68	20,58	20,62	20,59	20,63	20,72	20,72	20,63	20,64	20,72	20,70	20,65	20,58	20,67	20,67	20,66	20,74	20,65	20,65	20,54	20,62	20,65	20,65	20,62	20,61	20,74	20,73	20,71	20,66	20,65	20,72	20,65	20,60	20,64	20,71	20,72	20,66	20,66	20,61	20,55	20,67	20,68	20,61	20,60	20,60	20,63	20,68	20,65	20,58	20,66	20,59	20,60	20,59	20,62	20,71	20,68	20,66	20,61	20,56	20,64	20,59	20,60	20,53	20,50	20,52	20,39	20,42	20,65	20,68	20,59	20,48	20,54	20,55	20,54	20,55	20,51	20,47	20,52	20,47	20,53	20,55	20,57	20,56	20,52	20,42	20,34	20,41	20,48	20,52	20,54	20,48	20,50	20,44	20,35	20,35	20,45	20,54	20,46	20,44	20,47	20,46	20,51	20,45	20,45	20,48	20,38	20,37	20,35	20,39	20,40	20,46	20,39	20,39	20,40	20,45	20,38	20,48	20,48	20,40	20,38	20,32	20,44	20,50	20,44	20,36	20,42	20,45	20,42	20,45	20,40	20,46	20,44	20,50	20,51	20,39	20,34	20,41	20,38	20,41	20,40	20,41	20,40	20,35	20,28	20,43	20,42	20,32	20,34	20,37	20,40	20,36	20,40	20,47	20,51	20,37	20,31	20,33	20,32	20,30	20,29	20,39	20,42	20,43	20,48	20,37	20,37	20,35	20,34	20,36	20,30	20,39	20,41	20,38	20,42	20,38	20,28	20,35	20,38	20,39	20,30	20,38	20,43	20,34	20,40	20,46	20,40	20,44	20,33	20,34	20,38	20,36	20,42	20,40	20,41	20,32	20,33	20,32	20,29	20,26	20,34	20,36	20,29	20,34	20,33	20,39	20,39	20,38	20,35	20,28	20,24	20,27	20,27	20,31	20,29	20,25	20,27	20,22	20,30	20,34	20,33	20,33	20,27	20,26	20,28	20,38	20,44	20,36	20,30	20,22	20,29	20,34	20,34	20,32	20,31	20,26	20,26	20,28	20,26	20,36	20,40	20,39	20,38	20,33	20,29	20,24	20,21	20,18	20,38	20,40	20,35	20,33	20,28	20,23	20,28	20,21	20,22	20,27	20,29	20,23	20,27	20,32	20,22	20,21	20,28	20,39	20,34	20,23	20,19	20,33	20,32	20,30	20,34	20,27	20,23	20,28	20,27	20,32	20,35	20,36	20,21	20,19	20,12	20,14	20,25	20,31	20,20	20,24	20,28	20,20	20,17	20,21	20,13	20,18	20,34	20,27	20,28	
20,37	20,31	20,33	20,35	20,40	20,33	20,34	20,37	20,40	20,45	20,37	20,32	20,37	20,43	20,33	20,33	20,32	20,28	20,38	20,40	20,41	20,37	20,31	20,28	20,32	20,29	20,32	20,41	20,41	20,31	20,32	20,44	20,42	20,36	20,37	20,39	20,27	20,19	20,29	20,29	20,43	20,37	20,43	20,40	20,39	20,40	20,34	20,32	20,29	20,29	20,36	20,40	20,45	20,40	20,37	20,34	20,42	20,43	20,33	20,40	20,50	20,52	20,42	20,35	20,33	20,35	20,32	20,36	20,43	20,42	20,43	20,42	20,39	20,35	20,39	20,36	20,44	20,47	20,45	20,40	20,38	20,34	20,32	20,38	20,42	20,35	20,33	20,29	20,33	20,41	20,47	20,39	20,28	20,47	20,45	20,46	20,47	20,43	20,41	20,33	20,45	20,54	20,40	20,39	20,34	20,39	20,34	20,37	20,42	20,42	20,43	20,51	20,50	20,40	20,45	20,48	20,41	20,41	20,46	20,42	20,34	20,40	20,42	20,46	20,51	20,48	20,46	20,43	20,40	20,40	20,48	20,48	20,40	20,39	20,44	20,45	20,38	20,45	20,43	20,41	20,47	20,44	20,41	20,50	20,50	20,47	20,41	20,46	20,50	20,40	20,42	20,44	20,52	20,54	20,50	20,42	20,46	20,39	20,34	20,41	20,42	20,43	20,40	20,38	20,40	20,41	20,49	20,51	20,47	20,50	20,51	20,41	20,48	20,44	20,49	20,51	20,48	20,44	20,48	20,47	20,47	20,49	20,44	20,47	20,59	20,55	20,47	20,50	20,56	20,54	20,41	20,41	20,54	20,47	20,50	20,44	20,46	20,44	20,49	20,45	20,48	20,55	20,51	20,43	20,49	20,52	20,49	20,52	20,49	20,54	20,53	20,57	20,55	20,59	20,58	20,56	20,57	20,57	20,61	20,59	20,57	20,61	20,54	20,57	20,60	20,60	20,61	20,59	20,67	20,62	20,57	20,66	20,65	20,68	20,65	20,61	20,61	20,67	20,70	20,63	20,55	20,56	20,59	20,67	20,59	20,57	20,57	20,64	20,72	20,70	20,68	20,70	20,62	20,69	20,65	20,65	20,65	20,74	20,64	20,58	20,60	20,61	20,63	20,69	20,71	20,69	20,71	20,62	20,70	20,71	20,69	20,69	20,66	20,62	20,68	20,63	20,70	20,67	20,68	20,73	20,70	20,70	20,68	20,72	20,83	20,71	20,66	20,65	20,69	20,66	20,67	20,67	20,69	20,72	20,73	20,68	20,67	20,72	20,75	20,74	20,71	20,66	20,61	20,60	20,65	20,67	20,75	20,67	20,66	20,70	20,66	20,73	20,71	20,72	20,66	20,62	20,73	20,76	20,68	20,65	20,66	20,69	20,67	20,64	20,68	20,64	20,68	20,65	20,60	20,68	20,72	20,67	20,69	20,70	20,67	20,72	20,69	20,65	20,67	20,69	20,66	20,69	20,69	20,71	20,65	20,58	20,64	20,63	20,62	20,76	20,80	20,75	20,72	20,72	20,71	20,66	20,59	20,68	20,65	20,69	20,77	20,72	20,66	20,60	20,67	20,69	20,68	20,73	20,70	20,76	20,74	20,73	20,66	20,65	20,68	20,72	20,66	20,63	20,71	20,69	20,68	20,64	20,71	20,65	20,67	20,73	20,66	20,63	20,60	20,72	20,68	20,66	20,61	20,61	20,62	20,59	20,58	20,58	20,64	20,66	20,72	20,66	20,63	20,62	20,57	20,61	20,62	20,56	20,56	20,56	20,56	20,60	20,62	20,55	20,47	20,50	20,55	20,53	20,51	20,49	20,54	20,56	20,55	20,49	20,54	20,50	20,51	20,53	20,47	20,37	20,40	20,47	20,52	20,54	20,45	20,42	20,45	20,40	20,38	20,42	20,52	20,51	20,44	20,41	20,44	20,49	20,54	20,50	20,47	20,38	20,42	20,35	20,42	20,40	20,46	20,46	20,42	20,47	20,45	20,47	20,46	20,48	20,46	20,45	20,37	20,42	20,44	20,46	20,43	20,53	20,49	20,43	20,45	20,38	20,36	20,41	20,43	20,46	20,43	20,43	20,44	20,37	20,36	20,43	20,42	20,38	20,39	20,36	20,40	20,46	20,40	20,27	20,32	20,43	20,45	20,38	20,36	20,45	20,41	20,36	20,34	20,34	20,41	20,31	20,32	20,38	20,43	20,46	20,37	20,38	20,37	20,31	20,26	20,38	20,35	20,40	20,37	20,44	20,41	20,40	20,37	20,45	20,43	20,34	20,36	20,46	20,32	20,34	20,41	20,38	20,41	20,35	20,33	20,42	20,47	20,36	20,37	20,39	20,37	20,32	20,35	20,33	20,33	20,34	20,33	20,38	20,33	20,35	20,34	20,33	20,42	20,35	20,26	20,19	20,23	20,31	20,24	20,23	20,33	20,33	20,25	20,35	20,39	20,38	20,39	20,36	20,29	20,24	20,37	20,38	20,29	20,27	20,28	20,37	20,38	20,27	20,34	20,37	20,33	20,26	20,33	20,41	20,40	20,45	20,35	20,35	20,32	20,32	20,38	20,22	20,23	20,36	20,36	20,29	20,32	20,31	20,25	20,32	20,30	20,23	20,25	20,30	20,34	20,30	20,31	20,24	20,16	20,31	20,35	20,29	20,38	20,27	20,31	20,33	20,24	20,25	20,31	20,36	20,34	20,26	20,33	20,25	20,30	20,18	20,22	20,19	20,14	20,18	20,24	20,28	20,16	20,22	20,27	20,18	20,21	20,35	20,36	20,28	20,30	20,29	
20,34	20,31	20,31	20,40	20,37	20,31	20,32	20,39	20,33	20,37	20,33	20,33	20,42	20,52	20,44	20,34	20,34	20,30	20,42	20,38	20,33	20,31	20,29	20,29	20,30	20,29	20,31	20,38	20,38	20,32	20,34	20,46	20,44	20,37	20,35	20,39	20,36	20,31	20,39	20,32	20,38	20,45	20,45	20,33	20,32	20,39	20,34	20,38	20,42	20,32	20,38	20,36	20,44	20,41	20,30	20,39	20,44	20,35	20,33	20,44	20,47	20,52	20,42	20,42	20,35	20,36	20,41	20,36	20,47	20,48	20,37	20,36	20,39	20,35	20,33	20,37	20,38	20,42	20,43	20,44	20,34	20,32	20,39	20,38	20,41	20,39	20,33	20,32	20,36	20,41	20,50	20,43	20,36	20,29	20,37	20,44	20,41	20,41	20,37	20,37	20,47	20,49	20,44	20,43	20,39	20,47	20,34	20,35	20,44	20,52	20,43	20,43	20,41	20,47	20,46	20,45	20,43	20,42	20,40	20,38	20,45	20,43	20,44	20,48	20,49	20,47	20,39	20,45	20,35	20,35	20,39	20,49	20,40	20,48	20,50	20,45	20,38	20,49	20,45	20,41	20,38	20,43	20,43	20,43	20,49	20,52	20,38	20,37	20,41	20,46	20,43	20,47	20,49	20,53	20,56	20,52	20,42	20,45	20,39	20,42	20,40	20,37	20,50	20,48	20,50	20,41	20,41	20,54	20,53	20,51	20,52	20,47	20,52	20,58	20,48	20,53	20,53	20,48	20,46	20,41	20,41	20,49	20,50	20,48	20,50	20,54	20,50	20,54	20,48	20,55	20,50	20,45	20,46	20,43	20,47	20,50	20,49	20,50	20,54	20,53	20,49	20,53	20,54	20,49	20,47	20,49	20,51	20,51	20,47	20,53	20,54	20,56	20,55	20,60	20,54	20,52	20,55	20,52	20,57	20,55	20,56	20,57	20,55	20,52	20,51	20,52	20,64	20,66	20,66	20,67	20,59	20,71	20,66	20,63	20,62	20,61	20,58	20,57	20,66	20,67	20,56	20,51	20,50	20,64	20,64	20,58	20,66	20,65	20,67	20,71	20,69	20,68	20,61	20,64	20,63	20,64	20,71	20,67	20,63	20,60	20,59	20,65	20,68	20,75	20,66	20,60	20,64	20,61	20,71	20,71	20,71	20,70	20,73	20,67	20,71	20,71	20,65	20,61	20,71	20,76	20,71	20,71	20,63	20,68	20,78	20,66	20,65	20,71	20,70	20,72	20,68	20,62	20,77	20,79	20,74	20,75	20,74	20,73	20,75	20,73	20,74	20,71	20,67	20,65	20,69	20,67	20,67	20,62	20,69	20,64	20,60	20,68	20,83	20,76	20,67	20,69	20,73	20,66	20,72	20,69	20,61	20,75	20,73	20,67	20,68	20,67	20,72	20,68	20,59	20,60	20,60	20,63	20,70	20,71	20,77	20,75	20,82	20,73	20,64	20,71	20,72	20,74	20,67	20,66	20,71	20,69	20,65	20,66	20,63	20,70	20,74	20,78	20,76	20,72	20,72	20,69	20,60	20,67	20,70	20,62	20,68	20,65	20,60	20,61	20,70	20,75	20,68	20,68	20,71	20,79	20,75	20,66	20,67	20,69	20,66	20,67	20,67	20,67	20,68	20,60	20,63	20,61	20,63	20,62	20,63	20,67	20,63	20,65	20,71	20,69	20,62	20,61	20,62	20,65	20,56	20,49	20,58	20,62	20,60	20,60	20,67	20,64	20,59	20,63	20,57	20,53	20,58	20,58	20,57	20,60	20,55	20,56	20,54	20,54	20,52	20,53	20,53	20,55	20,51	20,47	20,51	20,51	20,55	20,47	20,46	20,48	20,49	20,53	20,48	20,45	20,41	20,50	20,48	20,47	20,49	20,45	20,44	20,49	20,52	20,45	20,45	20,42	20,40	20,43	20,43	20,46	20,48	20,49	20,48	20,37	20,46	20,38	20,39	20,44	20,46	20,46	20,44	20,43	20,45	20,51	20,48	20,38	20,48	20,51	20,43	20,54	20,44	20,43	20,40	20,44	20,49	20,42	20,44	20,41	20,39	20,36	20,37	20,36	20,40	20,40	20,47	20,42	20,43	20,41	20,42	20,32	20,37	20,43	20,42	20,42	20,40	20,28	20,24	20,31	20,33	20,35	20,33	20,40	20,37	20,40	20,34	20,38	20,38	20,38	20,33	20,43	20,36	20,39	20,45	20,46	20,35	20,32	20,28	20,38	20,35	20,33	20,39	20,38	20,33	20,31	20,39	20,38	20,39	20,38	20,35	20,33	20,29	20,29	20,38	20,40	20,43	20,36	20,27	20,30	20,43	20,49	20,39	20,38	20,41	20,37	20,42	20,34	20,35	20,36	20,37	20,40	20,36	20,32	20,31	20,29	20,35	20,42	20,28	20,15	20,17	20,33	20,28	20,19	20,36	20,27	20,24	20,33	20,36	20,39	20,39	20,38	20,35	20,28	20,32	20,40	20,31	20,26	20,30	20,35	20,33	20,30	20,27	20,37	20,28	20,28	20,40	20,34	20,37	20,41	20,34	20,30	20,34	20,37	20,36	20,27	20,28	20,38	20,36	20,34	20,31	20,35	20,29	20,29	20,34	20,29	20,31	20,33	20,41	20,32	20,38	20,30	20,24	20,25	20,32	20,26	20,27	20,25	20,26	20,27	20,33	20,30	20,28	20,40	20,32	20,24	20,37	20,27	20,26	20,24	20,28	20,24	20,15	20,27	20,31	20,28	20,20	20,17	20,16	20,24	20,21	20,28	20,33	20,20	20,18	20,24	
20,27	20,30	20,27	20,28	20,36	20,38	20,34	20,34	20,34	20,30	20,27	20,24	20,34	20,34	20,47	20,43	20,29	20,30	20,42	20,42	20,26	20,31	20,35	20,25	20,30	20,27	20,23	20,24	20,32	20,38	20,45	20,51	20,49	20,33	20,25	20,33	20,36	20,36	20,35	20,31	20,32	20,41	20,42	20,33	20,36	20,40	20,34	20,32	20,38	20,39	20,36	20,28	20,37	20,40	20,36	20,38	20,48	20,32	20,34	20,43	20,38	20,35	20,35	20,31	20,36	20,36	20,41	20,37	20,39	20,36	20,35	20,38	20,39	20,38	20,38	20,37	20,39	20,43	20,37	20,46	20,42	20,36	20,39	20,47	20,44	20,37	20,29	20,33	20,36	20,39	20,47	20,42	20,41	20,35	20,24	20,36	20,38	20,35	20,34	20,35	20,44	20,46	20,44	20,47	20,39	20,37	20,39	20,38	20,47	20,47	20,44	20,42	20,36	20,42	20,57	20,43	20,44	20,43	20,38	20,38	20,44	20,39	20,41	20,40	20,41	20,48	20,42	20,43	20,40	20,37	20,39	20,38	20,41	20,47	20,48	20,35	20,36	20,41	20,35	20,37	20,42	20,44	20,49	20,37	20,41	20,51	20,46	20,48	20,45	20,48	20,43	20,41	20,42	20,45	20,54	20,50	20,42	20,48	20,48	20,51	20,46	20,42	20,45	20,53	20,43	20,39	20,37	20,48	20,51	20,44	20,43	20,43	20,45	20,48	20,56	20,58	20,54	20,52	20,48	20,42	20,35	20,45	20,50	20,48	20,42	20,43	20,47	20,55	20,50	20,50	20,48	20,42	20,45	20,42	20,48	20,55	20,57	20,53	20,57	20,51	20,47	20,50	20,52	20,57	20,54	20,47	20,50	20,52	20,51	20,46	20,53	20,55	20,52	20,56	20,60	20,55	20,56	20,56	20,59	20,56	20,46	20,49	20,58	20,62	20,63	20,62	20,66	20,65	20,61	20,60	20,60	20,62	20,60	20,55	20,59	20,57	20,60	20,61	20,68	20,65	20,56	20,60	20,53	20,61	20,59	20,52	20,58	20,61	20,62	20,71	20,71	20,63	20,70	20,66	20,63	20,68	20,67	20,70	20,67	20,63	20,62	20,68	20,69	20,77	20,76	20,64	20,64	20,61	20,65	20,66	20,75	20,71	20,64	20,73	20,74	20,68	20,77	20,69	20,68	20,69	20,70	20,75	20,66	20,68	20,77	20,68	20,74	20,66	20,66	20,75	20,68	20,61	20,73	20,76	20,77	20,70	20,73	20,74	20,79	20,69	20,65	20,67	20,62	20,64	20,72	20,67	20,68	20,68	20,67	20,67	20,62	20,66	20,82	20,82	20,73	20,66	20,70	20,73	20,74	20,69	20,64	20,76	20,77	20,76	20,69	20,63	20,71	20,73	20,65	20,63	20,59	20,65	20,62	20,72	20,73	20,67	20,79	20,72	20,63	20,69	20,77	20,79	20,69	20,64	20,71	20,75	20,67	20,70	20,69	20,67	20,73	20,79	20,76	20,74	20,72	20,71	20,69	20,74	20,80	20,73	20,70	20,66	20,61	20,64	20,72	20,77	20,69	20,68	20,70	20,79	20,73	20,66	20,66	20,68	20,68	20,66	20,67	20,68	20,73	20,67	20,66	20,63	20,59	20,60	20,67	20,61	20,58	20,69	20,71	20,69	20,60	20,65	20,62	20,61	20,60	20,53	20,65	20,71	20,65	20,58	20,58	20,60	20,62	20,67	20,55	20,51	20,58	20,53	20,46	20,54	20,51	20,49	20,55	20,55	20,56	20,59	20,58	20,55	20,48	20,39	20,48	20,47	20,54	20,44	20,47	20,49	20,48	20,57	20,50	20,48	20,50	20,48	20,50	20,46	20,43	20,50	20,45	20,40	20,49	20,46	20,46	20,45	20,39	20,44	20,50	20,47	20,49	20,50	20,46	20,40	20,45	20,39	20,39	20,48	20,48	20,46	20,45	20,47	20,39	20,47	20,49	20,35	20,38	20,43	20,41	20,50	20,43	20,42	20,38	20,35	20,52	20,47	20,33	20,39	20,39	20,39	20,45	20,50	20,46	20,38	20,41	20,40	20,48	20,49	20,43	20,30	20,31	20,32	20,41	20,38	20,33	20,31	20,32	20,33	20,32	20,31	20,31	20,33	20,32	20,37	20,42	20,29	20,26	20,31	20,31	20,35	20,32	20,32	20,43	20,46	20,37	20,35	20,29	20,36	20,30	20,26	20,35	20,34	20,35	20,31	20,30	20,36	20,34	20,35	20,38	20,39	20,28	20,24	20,32	20,30	20,38	20,37	20,28	20,33	20,39	20,47	20,46	20,37	20,36	20,36	20,41	20,39	20,27	20,29	20,34	20,39	20,45	20,39	20,32	20,29	20,33	20,33	20,30	20,20	20,28	20,30	20,31	20,23	20,34	20,29	20,24	20,38	20,38	20,35	20,32	20,30	20,34	20,29	20,34	20,40	20,36	20,24	20,22	20,36	20,30	20,29	20,29	20,32	20,28	20,27	20,30	20,32	20,31	20,36	20,32	20,22	20,30	20,29	20,35	20,32	20,31	20,24	20,25	20,33	20,28	20,24	20,26	20,36	20,35	20,41	20,38	20,33	20,38	20,26	20,31	20,27	20,31	20,37	20,31	20,20	20,18	20,20	20,28	20,30	20,33	20,37	20,29	20,36	20,23	20,24	20,28	20,22	20,23	20,23	20,32	20,32	20,23	20,24	20,41	20,27	20,09	20,19	20,16	20,27	20,20	20,13	20,21	20,28	20,33	20,27	
20,29	20,29	20,26	20,22	20,37	20,45	20,37	20,36	20,40	20,41	20,35	20,25	20,30	20,40	20,46	20,43	20,31	20,22	20,43	20,44	20,28	20,27	20,41	20,33	20,29	20,33	20,34	20,38	20,37	20,45	20,39	20,40	20,39	20,37	20,31	20,35	20,33	20,31	20,35	20,35	20,36	20,36	20,36	20,32	20,38	20,43	20,30	20,30	20,39	20,41	20,44	20,33	20,28	20,35	20,34	20,34	20,39	20,30	20,27	20,41	20,37	20,30	20,40	20,33	20,28	20,38	20,37	20,38	20,38	20,43	20,44	20,41	20,45	20,34	20,37	20,32	20,40	20,47	20,38	20,45	20,50	20,40	20,38	20,47	20,50	20,40	20,40	20,39	20,36	20,38	20,44	20,38	20,47	20,44	20,36	20,36	20,34	20,32	20,35	20,44	20,47	20,51	20,44	20,40	20,40	20,46	20,41	20,34	20,44	20,45	20,45	20,49	20,35	20,45	20,57	20,50	20,43	20,49	20,49	20,43	20,37	20,37	20,49	20,54	20,44	20,45	20,34	20,37	20,43	20,42	20,48	20,50	20,53	20,50	20,42	20,35	20,37	20,42	20,33	20,39	20,47	20,52	20,41	20,43	20,47	20,53	20,48	20,50	20,45	20,40	20,39	20,34	20,44	20,50	20,53	20,55	20,53	20,43	20,40	20,49	20,47	20,42	20,44	20,51	20,46	20,41	20,44	20,51	20,48	20,41	20,44	20,45	20,45	20,44	20,48	20,52	20,46	20,51	20,53	20,49	20,48	20,47	20,52	20,51	20,47	20,47	20,48	20,53	20,43	20,47	20,47	20,46	20,41	20,48	20,53	20,63	20,64	20,57	20,53	20,49	20,49	20,60	20,55	20,52	20,48	20,48	20,49	20,48	20,54	20,51	20,58	20,60	20,57	20,55	20,61	20,63	20,62	20,56	20,62	20,61	20,53	20,56	20,56	20,58	20,59	20,56	20,63	20,67	20,68	20,59	20,61	20,62	20,65	20,63	20,65	20,65	20,69	20,72	20,70	20,70	20,58	20,59	20,63	20,66	20,66	20,59	20,61	20,65	20,65	20,66	20,72	20,80	20,76	20,74	20,72	20,73	20,68	20,73	20,73	20,61	20,60	20,69	20,77	20,76	20,72	20,67	20,67	20,72	20,71	20,76	20,76	20,69	20,57	20,63	20,76	20,70	20,68	20,67	20,71	20,72	20,69	20,70	20,66	20,70	20,78	20,73	20,75	20,70	20,68	20,70	20,68	20,63	20,73	20,77	20,75	20,74	20,75	20,71	20,74	20,67	20,65	20,66	20,69	20,70	20,74	20,79	20,73	20,69	20,74	20,71	20,69	20,67	20,80	20,81	20,73	20,71	20,75	20,77	20,79	20,78	20,71	20,72	20,78	20,73	20,72	20,70	20,76	20,70	20,73	20,74	20,74	20,67	20,67	20,65	20,78	20,71	20,67	20,69	20,71	20,77	20,78	20,73	20,68	20,72	20,70	20,72	20,76	20,70	20,72	20,70	20,67	20,74	20,72	20,65	20,65	20,64	20,74	20,79	20,77	20,79	20,72	20,67	20,66	20,66	20,70	20,67	20,63	20,72	20,71	20,77	20,66	20,66	20,70	20,62	20,68	20,72	20,67	20,61	20,69	20,72	20,71	20,72	20,66	20,71	20,78	20,69	20,64	20,71	20,64	20,65	20,64	20,66	20,63	20,63	20,65	20,67	20,68	20,69	20,65	20,62	20,62	20,64	20,61	20,63	20,62	20,56	20,55	20,58	20,62	20,54	20,49	20,57	20,51	20,53	20,57	20,57	20,56	20,58	20,58	20,46	20,50	20,49	20,54	20,47	20,45	20,50	20,45	20,52	20,50	20,50	20,51	20,53	20,51	20,51	20,39	20,46	20,52	20,44	20,45	20,44	20,54	20,55	20,44	20,45	20,46	20,49	20,50	20,45	20,46	20,50	20,52	20,41	20,43	20,46	20,45	20,48	20,51	20,49	20,41	20,37	20,42	20,34	20,37	20,42	20,35	20,42	20,42	20,39	20,40	20,39	20,39	20,43	20,38	20,36	20,37	20,32	20,42	20,48	20,46	20,39	20,40	20,39	20,39	20,43	20,39	20,33	20,38	20,38	20,42	20,41	20,33	20,33	20,30	20,31	20,26	20,32	20,39	20,37	20,38	20,39	20,38	20,29	20,32	20,40	20,37	20,30	20,29	20,37	20,39	20,46	20,42	20,43	20,43	20,36	20,36	20,37	20,33	20,36	20,33	20,29	20,34	20,41	20,37	20,30	20,31	20,40	20,39	20,25	20,29	20,24	20,34	20,40	20,38	20,39	20,43	20,33	20,29	20,37	20,36	20,33	20,42	20,40	20,39	20,35	20,30	20,34	20,40	20,39	20,35	20,22	20,32	20,32	20,30	20,33	20,46	20,39	20,25	20,20	20,31	20,31	20,30	20,37	20,43	20,39	20,30	20,29	20,30	20,30	20,28	20,38	20,38	20,35	20,31	20,34	20,43	20,38	20,36	20,38	20,27	20,28	20,35	20,34	20,30	20,38	20,33	20,22	20,29	20,31	20,25	20,33	20,30	20,30	20,23	20,24	20,26	20,17	20,20	20,31	20,42	20,34	20,32	20,35	20,36	20,28	20,35	20,30	20,25	20,34	20,27	20,21	20,22	20,19	20,29	20,28	20,22	20,31	20,30	20,37	20,23	20,19	20,25	20,25	20,27	20,22	20,33	20,24	20,23	20,17	20,31	20,29	20,12	20,22	20,29	20,33	20,21	20,13	20,16	20,26	20,32	20,29	
20,44	20,31	20,28	20,29	20,36	20,32	20,32	20,26	20,38	20,49	20,40	20,21	20,23	20,30	20,37	20,45	20,34	20,25	20,41	20,45	20,36	20,34	20,33	20,38	20,35	20,29	20,37	20,30	20,33	20,36	20,35	20,35	20,42	20,35	20,38	20,43	20,33	20,35	20,41	20,38	20,42	20,42	20,30	20,31	20,43	20,47	20,37	20,28	20,38	20,36	20,42	20,38	20,34	20,34	20,38	20,37	20,47	20,34	20,27	20,37	20,37	20,35	20,39	20,44	20,37	20,38	20,38	20,42	20,44	20,39	20,38	20,44	20,36	20,33	20,31	20,32	20,36	20,48	20,38	20,45	20,45	20,39	20,32	20,33	20,39	20,30	20,37	20,34	20,35	20,39	20,42	20,39	20,36	20,46	20,43	20,46	20,31	20,33	20,37	20,36	20,48	20,45	20,39	20,40	20,31	20,42	20,42	20,35	20,41	20,43	20,44	20,50	20,45	20,44	20,53	20,46	20,44	20,53	20,49	20,38	20,36	20,45	20,44	20,62	20,53	20,42	20,38	20,41	20,40	20,41	20,42	20,48	20,57	20,51	20,44	20,35	20,40	20,48	20,35	20,36	20,40	20,43	20,42	20,42	20,45	20,46	20,42	20,46	20,44	20,45	20,48	20,43	20,43	20,53	20,60	20,61	20,50	20,47	20,37	20,51	20,43	20,43	20,44	20,54	20,49	20,46	20,45	20,49	20,48	20,46	20,44	20,44	20,49	20,48	20,52	20,52	20,44	20,41	20,51	20,50	20,48	20,51	20,47	20,52	20,52	20,51	20,48	20,51	20,43	20,46	20,44	20,44	20,45	20,51	20,58	20,61	20,58	20,52	20,52	20,48	20,52	20,63	20,62	20,50	20,50	20,44	20,51	20,49	20,51	20,52	20,53	20,57	20,52	20,51	20,49	20,56	20,63	20,62	20,63	20,62	20,57	20,59	20,58	20,58	20,56	20,54	20,55	20,62	20,70	20,65	20,61	20,64	20,63	20,60	20,56	20,65	20,71	20,72	20,68	20,79	20,65	20,51	20,63	20,66	20,63	20,65	20,67	20,71	20,66	20,67	20,71	20,80	20,80	20,76	20,73	20,65	20,63	20,78	20,75	20,70	20,64	20,69	20,81	20,75	20,65	20,65	20,73	20,71	20,79	20,79	20,74	20,76	20,65	20,68	20,75	20,70	20,75	20,68	20,65	20,71	20,70	20,74	20,71	20,72	20,81	20,73	20,66	20,69	20,77	20,77	20,72	20,66	20,72	20,76	20,74	20,68	20,80	20,75	20,67	20,73	20,77	20,75	20,75	20,74	20,76	20,77	20,76	20,71	20,76	20,78	20,73	20,71	20,76	20,79	20,70	20,72	20,74	20,80	20,78	20,78	20,70	20,74	20,74	20,66	20,69	20,71	20,76	20,71	20,74	20,83	20,76	20,64	20,65	20,71	20,81	20,79	20,73	20,71	20,75	20,79	20,79	20,80	20,76	20,69	20,73	20,74	20,76	20,74	20,68	20,69	20,70	20,67	20,66	20,68	20,67	20,63	20,66	20,79	20,71	20,76	20,73	20,70	20,71	20,64	20,75	20,72	20,63	20,68	20,73	20,78	20,71	20,66	20,72	20,63	20,66	20,66	20,62	20,66	20,68	20,74	20,74	20,72	20,70	20,67	20,73	20,78	20,66	20,65	20,61	20,70	20,68	20,67	20,73	20,70	20,62	20,68	20,60	20,68	20,67	20,63	20,73	20,65	20,65	20,66	20,65	20,66	20,57	20,54	20,58	20,54	20,56	20,60	20,59	20,49	20,44	20,61	20,61	20,58	20,52	20,51	20,53	20,50	20,51	20,46	20,46	20,43	20,44	20,53	20,50	20,43	20,44	20,48	20,53	20,55	20,46	20,52	20,49	20,50	20,42	20,45	20,55	20,52	20,48	20,46	20,43	20,45	20,46	20,40	20,41	20,42	20,49	20,46	20,39	20,41	20,42	20,48	20,46	20,48	20,48	20,32	20,34	20,42	20,47	20,43	20,37	20,44	20,43	20,44	20,41	20,41	20,34	20,45	20,41	20,41	20,41	20,37	20,35	20,41	20,40	20,44	20,39	20,39	20,33	20,32	20,46	20,36	20,38	20,40	20,46	20,45	20,37	20,34	20,31	20,27	20,32	20,33	20,36	20,33	20,39	20,44	20,33	20,32	20,31	20,43	20,37	20,37	20,38	20,39	20,37	20,41	20,43	20,43	20,40	20,33	20,32	20,36	20,39	20,40	20,33	20,26	20,32	20,42	20,45	20,35	20,28	20,36	20,37	20,35	20,36	20,30	20,29	20,39	20,38	20,35	20,39	20,32	20,25	20,35	20,40	20,34	20,39	20,39	20,37	20,38	20,31	20,34	20,39	20,34	20,35	20,20	20,20	20,33	20,41	20,37	20,38	20,35	20,31	20,25	20,34	20,36	20,32	20,32	20,39	20,46	20,38	20,26	20,30	20,25	20,27	20,32	20,37	20,40	20,37	20,29	20,37	20,35	20,31	20,32	20,25	20,26	20,37	20,42	20,31	20,34	20,37	20,32	20,37	20,26	20,24	20,30	20,26	20,38	20,34	20,30	20,29	20,21	20,21	20,32	20,36	20,27	20,40	20,32	20,30	20,33	20,43	20,33	20,32	20,35	20,30	20,25	20,29	20,27	20,27	20,24	20,29	20,29	20,27	20,25	20,23	20,27	20,30	20,32	20,32	20,30	20,24	20,20	20,28	20,23	20,28	20,32	20,30	20,24	20,32	20,41	20,29	20,23	20,21	20,22	20,24	20,31	
20,42	20,37	20,24	20,32	20,35	20,33	20,32	20,27	20,33	20,43	20,35	20,26	20,28	20,40	20,36	20,37	20,36	20,30	20,37	20,41	20,40	20,45	20,42	20,36	20,43	20,35	20,34	20,33	20,30	20,36	20,39	20,43	20,36	20,41	20,43	20,46	20,41	20,35	20,39	20,41	20,53	20,52	20,39	20,30	20,40	20,40	20,38	20,33	20,39	20,40	20,34	20,35	20,43	20,49	20,48	20,47	20,41	20,35	20,33	20,37	20,35	20,45	20,39	20,36	20,36	20,41	20,34	20,44	20,38	20,39	20,40	20,42	20,35	20,33	20,28	20,31	20,34	20,46	20,39	20,36	20,40	20,37	20,33	20,31	20,31	20,27	20,31	20,34	20,38	20,40	20,49	20,40	20,32	20,37	20,43	20,45	20,38	20,30	20,37	20,32	20,43	20,44	20,40	20,43	20,35	20,36	20,41	20,41	20,43	20,34	20,39	20,41	20,39	20,42	20,47	20,44	20,38	20,45	20,44	20,39	20,44	20,55	20,42	20,47	20,56	20,44	20,45	20,46	20,37	20,36	20,33	20,33	20,50	20,47	20,50	20,45	20,38	20,46	20,38	20,35	20,36	20,42	20,45	20,44	20,41	20,38	20,38	20,49	20,49	20,48	20,48	20,41	20,41	20,45	20,54	20,53	20,38	20,44	20,39	20,47	20,45	20,46	20,49	20,47	20,44	20,39	20,44	20,50	20,46	20,41	20,40	20,42	20,49	20,51	20,51	20,52	20,48	20,41	20,45	20,47	20,49	20,45	20,48	20,47	20,51	20,53	20,51	20,56	20,52	20,52	20,53	20,48	20,49	20,49	20,53	20,57	20,48	20,42	20,42	20,42	20,44	20,57	20,59	20,51	20,47	20,47	20,47	20,50	20,53	20,55	20,51	20,53	20,52	20,53	20,52	20,54	20,61	20,64	20,73	20,64	20,55	20,59	20,56	20,62	20,69	20,68	20,61	20,60	20,68	20,69	20,60	20,67	20,64	20,61	20,60	20,58	20,65	20,63	20,66	20,67	20,62	20,59	20,63	20,66	20,65	20,66	20,66	20,67	20,65	20,66	20,72	20,72	20,77	20,72	20,73	20,68	20,65	20,78	20,77	20,66	20,65	20,67	20,74	20,75	20,73	20,71	20,68	20,72	20,82	20,82	20,75	20,75	20,71	20,68	20,81	20,75	20,67	20,70	20,73	20,76	20,71	20,75	20,76	20,72	20,78	20,72	20,74	20,74	20,83	20,81	20,80	20,78	20,78	20,80	20,79	20,74	20,72	20,80	20,81	20,76	20,85	20,84	20,80	20,71	20,74	20,79	20,66	20,70	20,78	20,76	20,73	20,72	20,83	20,81	20,80	20,75	20,72	20,71	20,78	20,79	20,72	20,77	20,73	20,69	20,73	20,72	20,68	20,76	20,82	20,83	20,74	20,67	20,67	20,77	20,80	20,77	20,76	20,78	20,73	20,70	20,78	20,83	20,77	20,71	20,76	20,75	20,75	20,73	20,74	20,72	20,77	20,75	20,66	20,74	20,72	20,66	20,64	20,68	20,71	20,75	20,76	20,71	20,71	20,72	20,80	20,83	20,76	20,75	20,71	20,78	20,79	20,71	20,71	20,71	20,71	20,69	20,67	20,72	20,69	20,72	20,79	20,72	20,71	20,72	20,70	20,75	20,71	20,67	20,66	20,67	20,70	20,69	20,72	20,73	20,74	20,68	20,62	20,73	20,70	20,63	20,70	20,59	20,61	20,70	20,62	20,57	20,54	20,48	20,53	20,52	20,56	20,58	20,52	20,55	20,44	20,52	20,64	20,56	20,49	20,56	20,57	20,57	20,58	20,50	20,51	20,48	20,46	20,55	20,53	20,47	20,38	20,48	20,54	20,48	20,45	20,50	20,46	20,46	20,57	20,51	20,50	20,54	20,47	20,57	20,60	20,46	20,45	20,46	20,43	20,29	20,44	20,44	20,45	20,41	20,41	20,48	20,44	20,42	20,50	20,39	20,37	20,45	20,56	20,51	20,44	20,45	20,46	20,47	20,46	20,40	20,36	20,47	20,47	20,39	20,41	20,39	20,41	20,41	20,37	20,44	20,41	20,39	20,31	20,33	20,41	20,34	20,36	20,40	20,39	20,35	20,33	20,39	20,41	20,33	20,29	20,40	20,40	20,38	20,36	20,37	20,39	20,34	20,30	20,38	20,38	20,41	20,42	20,34	20,28	20,39	20,46	20,40	20,37	20,32	20,32	20,36	20,31	20,39	20,45	20,38	20,34	20,34	20,41	20,39	20,32	20,27	20,30	20,40	20,43	20,48	20,37	20,39	20,35	20,32	20,42	20,32	20,35	20,34	20,44	20,40	20,42	20,34	20,34	20,34	20,33	20,30	20,31	20,32	20,33	20,29	20,23	20,32	20,38	20,33	20,37	20,40	20,33	20,36	20,39	20,33	20,28	20,33	20,43	20,44	20,27	20,31	20,29	20,29	20,30	20,36	20,37	20,38	20,38	20,35	20,40	20,40	20,27	20,25	20,35	20,32	20,29	20,35	20,41	20,35	20,30	20,37	20,45	20,37	20,33	20,32	20,30	20,32	20,39	20,33	20,29	20,30	20,25	20,27	20,35	20,32	20,42	20,34	20,25	20,31	20,42	20,30	20,26	20,38	20,28	20,25	20,23	20,26	20,25	20,24	20,42	20,29	20,27	20,25	20,19	20,31	20,35	20,31	20,28	20,24	20,25	20,20	20,20	20,27	20,31	20,27	20,21	20,18	20,30	20,34	20,30	20,20	20,29	20,33	20,27	20,31	
20,43	20,41	20,25	20,28	20,28	20,33	20,32	20,29	20,33	20,40	20,27	20,18	20,34	20,39	20,41	20,28	20,27	20,34	20,44	20,46	20,37	20,30	20,40	20,40	20,40	20,29	20,32	20,33	20,30	20,34	20,34	20,40	20,33	20,38	20,43	20,44	20,36	20,32	20,37	20,39	20,44	20,43	20,41	20,33	20,41	20,40	20,38	20,41	20,43	20,38	20,32	20,36	20,37	20,41	20,44	20,35	20,33	20,31	20,41	20,46	20,29	20,34	20,34	20,42	20,36	20,34	20,32	20,41	20,33	20,36	20,43	20,46	20,46	20,35	20,30	20,35	20,39	20,43	20,41	20,38	20,41	20,37	20,36	20,38	20,45	20,37	20,36	20,39	20,35	20,36	20,42	20,43	20,35	20,39	20,45	20,48	20,41	20,33	20,36	20,31	20,34	20,42	20,41	20,43	20,45	20,44	20,44	20,42	20,47	20,39	20,40	20,40	20,35	20,39	20,47	20,46	20,39	20,36	20,35	20,30	20,38	20,51	20,45	20,44	20,46	20,39	20,48	20,48	20,33	20,33	20,37	20,39	20,41	20,42	20,47	20,47	20,38	20,40	20,44	20,47	20,40	20,35	20,42	20,43	20,50	20,41	20,37	20,49	20,48	20,47	20,48	20,40	20,38	20,46	20,56	20,51	20,36	20,36	20,41	20,51	20,45	20,45	20,51	20,41	20,37	20,36	20,38	20,53	20,52	20,45	20,42	20,39	20,47	20,51	20,49	20,48	20,51	20,49	20,47	20,47	20,55	20,52	20,53	20,43	20,42	20,59	20,57	20,59	20,50	20,55	20,51	20,45	20,51	20,47	20,51	20,58	20,52	20,43	20,46	20,46	20,51	20,57	20,54	20,48	20,49	20,47	20,50	20,54	20,52	20,60	20,61	20,62	20,54	20,61	20,61	20,54	20,55	20,51	20,61	20,67	20,67	20,57	20,58	20,61	20,69	20,68	20,69	20,57	20,61	20,67	20,58	20,60	20,66	20,66	20,66	20,62	20,61	20,57	20,66	20,64	20,62	20,62	20,72	20,64	20,60	20,64	20,70	20,74	20,66	20,66	20,68	20,64	20,71	20,72	20,73	20,66	20,68	20,79	20,78	20,68	20,67	20,67	20,63	20,70	20,74	20,74	20,67	20,71	20,82	20,74	20,75	20,79	20,66	20,67	20,77	20,77	20,73	20,66	20,72	20,80	20,73	20,76	20,77	20,74	20,77	20,76	20,79	20,84	20,89	20,84	20,81	20,79	20,75	20,74	20,75	20,71	20,75	20,77	20,83	20,82	20,83	20,83	20,72	20,71	20,80	20,78	20,72	20,72	20,78	20,75	20,75	20,74	20,81	20,81	20,77	20,81	20,75	20,70	20,72	20,68	20,75	20,80	20,76	20,72	20,72	20,68	20,71	20,68	20,71	20,74	20,75	20,67	20,68	20,78	20,74	20,79	20,78	20,78	20,74	20,74	20,75	20,81	20,75	20,73	20,79	20,80	20,75	20,76	20,77	20,75	20,73	20,77	20,70	20,79	20,76	20,69	20,69	20,78	20,75	20,76	20,80	20,78	20,68	20,73	20,82	20,79	20,76	20,79	20,76	20,70	20,75	20,74	20,71	20,69	20,71	20,79	20,76	20,75	20,81	20,81	20,82	20,73	20,74	20,73	20,72	20,76	20,70	20,69	20,74	20,75	20,70	20,69	20,72	20,67	20,71	20,71	20,68	20,74	20,64	20,60	20,63	20,65	20,64	20,68	20,66	20,54	20,53	20,51	20,53	20,59	20,54	20,56	20,54	20,54	20,46	20,61	20,63	20,60	20,54	20,48	20,54	20,58	20,63	20,65	20,60	20,48	20,51	20,54	20,53	20,53	20,44	20,49	20,61	20,58	20,45	20,45	20,47	20,46	20,58	20,55	20,45	20,47	20,49	20,41	20,46	20,46	20,47	20,55	20,51	20,41	20,41	20,43	20,41	20,40	20,39	20,43	20,41	20,41	20,50	20,41	20,44	20,45	20,45	20,56	20,43	20,49	20,51	20,48	20,40	20,42	20,45	20,44	20,37	20,37	20,42	20,40	20,41	20,42	20,37	20,43	20,42	20,44	20,36	20,29	20,32	20,41	20,39	20,30	20,26	20,25	20,31	20,40	20,44	20,40	20,35	20,37	20,37	20,39	20,33	20,36	20,40	20,33	20,38	20,41	20,37	20,38	20,37	20,35	20,32	20,34	20,36	20,36	20,36	20,36	20,33	20,34	20,34	20,40	20,38	20,42	20,38	20,34	20,42	20,35	20,34	20,33	20,29	20,44	20,46	20,43	20,44	20,40	20,44	20,34	20,39	20,42	20,39	20,34	20,37	20,42	20,37	20,30	20,40	20,40	20,27	20,30	20,30	20,33	20,33	20,30	20,37	20,33	20,34	20,32	20,35	20,37	20,36	20,34	20,37	20,27	20,15	20,27	20,36	20,35	20,30	20,26	20,31	20,20	20,27	20,34	20,37	20,32	20,35	20,31	20,35	20,31	20,26	20,29	20,32	20,31	20,31	20,39	20,39	20,35	20,30	20,32	20,33	20,37	20,38	20,31	20,24	20,27	20,29	20,30	20,27	20,24	20,29	20,31	20,29	20,29	20,38	20,30	20,26	20,27	20,28	20,18	20,20	20,34	20,33	20,22	20,30	20,29	20,28	20,29	20,36	20,33	20,25	20,31	20,23	20,22	20,39	20,35	20,29	20,24	20,19	20,24	20,18	20,24	20,28	20,30	20,13	20,15	20,21	20,26	20,23	20,27	20,25	20,23	20,20	20,21	
20,51	20,47	20,33	20,27	20,28	20,29	20,38	20,32	20,30	20,38	20,27	20,27	20,36	20,40	20,39	20,36	20,34	20,26	20,47	20,52	20,36	20,30	20,44	20,42	20,45	20,23	20,30	20,43	20,36	20,36	20,40	20,46	20,42	20,33	20,34	20,38	20,37	20,26	20,38	20,40	20,41	20,26	20,26	20,37	20,39	20,38	20,38	20,37	20,34	20,41	20,37	20,39	20,40	20,38	20,33	20,30	20,37	20,37	20,42	20,41	20,29	20,33	20,40	20,45	20,34	20,37	20,44	20,42	20,36	20,33	20,38	20,34	20,43	20,33	20,28	20,36	20,35	20,44	20,48	20,50	20,48	20,34	20,29	20,45	20,45	20,39	20,33	20,42	20,40	20,38	20,51	20,44	20,44	20,41	20,47	20,52	20,49	20,49	20,41	20,39	20,43	20,35	20,35	20,40	20,42	20,45	20,50	20,48	20,43	20,43	20,48	20,44	20,42	20,40	20,37	20,42	20,37	20,39	20,38	20,33	20,31	20,43	20,47	20,42	20,38	20,38	20,38	20,45	20,38	20,35	20,46	20,50	20,53	20,45	20,50	20,46	20,41	20,40	20,44	20,48	20,46	20,38	20,49	20,54	20,51	20,43	20,46	20,45	20,47	20,55	20,56	20,44	20,39	20,45	20,57	20,52	20,37	20,41	20,42	20,47	20,42	20,44	20,49	20,49	20,45	20,52	20,45	20,47	20,57	20,51	20,45	20,44	20,46	20,52	20,51	20,53	20,53	20,49	20,53	20,48	20,51	20,57	20,53	20,50	20,47	20,54	20,57	20,57	20,51	20,53	20,54	20,51	20,50	20,47	20,50	20,56	20,56	20,55	20,59	20,58	20,52	20,64	20,62	20,56	20,54	20,53	20,55	20,59	20,57	20,66	20,65	20,55	20,60	20,64	20,65	20,55	20,56	20,58	20,59	20,62	20,66	20,62	20,65	20,63	20,60	20,64	20,66	20,68	20,62	20,62	20,64	20,64	20,63	20,63	20,68	20,70	20,71	20,70	20,68	20,64	20,66	20,66	20,72	20,73	20,61	20,60	20,62	20,76	20,76	20,69	20,65	20,66	20,73	20,71	20,65	20,68	20,68	20,77	20,78	20,76	20,72	20,66	20,61	20,71	20,74	20,82	20,74	20,70	20,73	20,74	20,76	20,75	20,68	20,67	20,80	20,77	20,71	20,75	20,71	20,75	20,73	20,73	20,77	20,80	20,81	20,77	20,80	20,82	20,80	20,80	20,85	20,83	20,76	20,78	20,77	20,80	20,83	20,80	20,76	20,77	20,74	20,80	20,78	20,76	20,83	20,83	20,77	20,77	20,76	20,76	20,80	20,80	20,78	20,75	20,75	20,80	20,74	20,72	20,74	20,72	20,79	20,86	20,78	20,77	20,79	20,81	20,76	20,77	20,74	20,78	20,79	20,78	20,71	20,76	20,80	20,81	20,87	20,84	20,77	20,80	20,80	20,77	20,76	20,84	20,76	20,77	20,75	20,76	20,83	20,74	20,79	20,76	20,73	20,82	20,80	20,74	20,73	20,81	20,75	20,70	20,72	20,77	20,69	20,68	20,78	20,81	20,73	20,77	20,77	20,72	20,72	20,76	20,75	20,69	20,67	20,78	20,76	20,75	20,78	20,78	20,77	20,73	20,68	20,72	20,73	20,77	20,62	20,69	20,76	20,68	20,75	20,69	20,70	20,72	20,74	20,70	20,73	20,71	20,62	20,56	20,60	20,67	20,68	20,68	20,63	20,66	20,63	20,58	20,56	20,56	20,61	20,61	20,59	20,60	20,53	20,58	20,67	20,65	20,59	20,50	20,53	20,61	20,58	20,59	20,58	20,51	20,49	20,58	20,60	20,55	20,54	20,57	20,59	20,59	20,52	20,51	20,46	20,44	20,50	20,55	20,58	20,50	20,41	20,38	20,38	20,43	20,43	20,50	20,52	20,48	20,40	20,45	20,43	20,36	20,36	20,39	20,38	20,38	20,47	20,42	20,50	20,42	20,46	20,51	20,39	20,40	20,50	20,48	20,47	20,45	20,52	20,47	20,40	20,40	20,44	20,43	20,41	20,42	20,47	20,46	20,39	20,40	20,46	20,45	20,33	20,34	20,44	20,40	20,43	20,41	20,38	20,35	20,37	20,37	20,35	20,36	20,37	20,44	20,36	20,39	20,40	20,29	20,38	20,44	20,41	20,40	20,38	20,40	20,39	20,40	20,43	20,40	20,37	20,42	20,32	20,25	20,35	20,47	20,39	20,34	20,42	20,43	20,42	20,32	20,38	20,46	20,32	20,37	20,39	20,38	20,38	20,35	20,38	20,34	20,32	20,43	20,45	20,33	20,32	20,34	20,38	20,35	20,38	20,42	20,39	20,35	20,38	20,36	20,36	20,32	20,35	20,34	20,31	20,33	20,35	20,30	20,32	20,37	20,35	20,27	20,20	20,28	20,33	20,35	20,38	20,28	20,29	20,23	20,28	20,28	20,29	20,34	20,34	20,32	20,33	20,30	20,24	20,31	20,34	20,30	20,31	20,40	20,38	20,36	20,38	20,41	20,33	20,33	20,39	20,27	20,27	20,27	20,27	20,29	20,33	20,24	20,27	20,30	20,25	20,19	20,31	20,31	20,28	20,35	20,36	20,24	20,18	20,29	20,29	20,22	20,30	20,29	20,25	20,21	20,29	20,31	20,27	20,32	20,24	20,25	20,26	20,32	20,31	20,30	20,18	20,22	20,24	20,25	20,30	20,24	20,23	20,10	20,17	20,29	20,30	20,23	20,17	20,16	20,19	20,21	
20,48	20,46	20,24	20,21	20,32	20,26	20,31	20,40	20,28	20,34	20,32	20,32	20,35	20,45	20,47	20,42	20,33	20,24	20,34	20,46	20,44	20,32	20,35	20,46	20,44	20,39	20,34	20,46	20,45	20,41	20,46	20,50	20,54	20,43	20,35	20,33	20,40	20,39	20,34	20,43	20,45	20,35	20,27	20,33	20,38	20,43	20,46	20,34	20,35	20,35	20,38	20,45	20,43	20,44	20,33	20,39	20,41	20,39	20,38	20,36	20,29	20,41	20,35	20,41	20,44	20,41	20,48	20,44	20,40	20,46	20,43	20,36	20,36	20,33	20,30	20,40	20,35	20,37	20,50	20,49	20,46	20,37	20,32	20,32	20,41	20,45	20,39	20,42	20,46	20,37	20,49	20,53	20,51	20,45	20,50	20,54	20,45	20,45	20,44	20,39	20,44	20,46	20,38	20,46	20,44	20,46	20,42	20,46	20,44	20,41	20,41	20,44	20,46	20,47	20,48	20,43	20,41	20,46	20,42	20,36	20,36	20,41	20,39	20,43	20,42	20,40	20,43	20,41	20,44	20,44	20,38	20,42	20,47	20,43	20,48	20,42	20,41	20,44	20,40	20,40	20,42	20,54	20,52	20,51	20,45	20,33	20,38	20,36	20,45	20,52	20,53	20,47	20,46	20,48	20,54	20,47	20,33	20,44	20,50	20,39	20,38	20,47	20,42	20,45	20,56	20,54	20,53	20,41	20,53	20,53	20,46	20,48	20,54	20,48	20,47	20,56	20,56	20,49	20,54	20,47	20,50	20,60	20,49	20,50	20,54	20,58	20,56	20,58	20,55	20,55	20,57	20,54	20,49	20,50	20,51	20,47	20,48	20,56	20,63	20,59	20,55	20,62	20,61	20,59	20,56	20,57	20,60	20,61	20,60	20,64	20,62	20,58	20,56	20,63	20,65	20,60	20,68	20,67	20,68	20,65	20,69	20,72	20,71	20,62	20,54	20,61	20,62	20,65	20,68	20,67	20,65	20,65	20,66	20,61	20,66	20,76	20,76	20,72	20,76	20,68	20,67	20,65	20,67	20,77	20,69	20,61	20,58	20,67	20,76	20,75	20,68	20,70	20,74	20,75	20,72	20,74	20,76	20,74	20,71	20,70	20,71	20,68	20,71	20,75	20,68	20,74	20,73	20,71	20,74	20,72	20,80	20,79	20,65	20,70	20,80	20,78	20,72	20,69	20,74	20,79	20,80	20,82	20,76	20,77	20,81	20,76	20,79	20,82	20,84	20,83	20,83	20,85	20,81	20,80	20,76	20,77	20,84	20,85	20,80	20,79	20,80	20,80	20,85	20,84	20,87	20,82	20,78	20,82	20,78	20,72	20,82	20,83	20,81	20,77	20,74	20,79	20,80	20,76	20,81	20,84	20,79	20,90	20,85	20,77	20,80	20,88	20,87	20,83	20,82	20,78	20,81	20,80	20,81	20,84	20,82	20,85	20,83	20,89	20,83	20,83	20,87	20,85	20,80	20,81	20,83	20,87	20,89	20,80	20,81	20,77	20,81	20,79	20,73	20,79	20,87	20,83	20,82	20,81	20,75	20,73	20,67	20,72	20,77	20,73	20,81	20,80	20,71	20,83	20,80	20,82	20,83	20,74	20,78	20,75	20,74	20,75	20,77	20,74	20,74	20,79	20,77	20,68	20,70	20,75	20,76	20,73	20,67	20,75	20,79	20,73	20,79	20,78	20,73	20,67	20,70	20,72	20,75	20,81	20,75	20,74	20,71	20,70	20,72	20,70	20,63	20,74	20,72	20,67	20,62	20,62	20,67	20,63	20,64	20,64	20,54	20,64	20,68	20,70	20,61	20,54	20,65	20,57	20,58	20,53	20,53	20,54	20,56	20,59	20,68	20,57	20,55	20,62	20,58	20,58	20,51	20,59	20,49	20,41	20,51	20,55	20,58	20,49	20,41	20,39	20,38	20,47	20,47	20,54	20,52	20,46	20,46	20,47	20,48	20,41	20,37	20,35	20,38	20,38	20,39	20,38	20,47	20,49	20,50	20,50	20,40	20,41	20,42	20,44	20,47	20,50	20,45	20,43	20,41	20,42	20,45	20,39	20,40	20,45	20,43	20,39	20,43	20,30	20,36	20,45	20,42	20,31	20,35	20,42	20,46	20,52	20,38	20,33	20,39	20,39	20,34	20,31	20,35	20,47	20,48	20,41	20,38	20,33	20,39	20,39	20,43	20,41	20,33	20,37	20,38	20,46	20,48	20,47	20,40	20,36	20,36	20,34	20,37	20,41	20,44	20,43	20,42	20,47	20,42	20,39	20,38	20,35	20,34	20,39	20,36	20,39	20,40	20,27	20,23	20,40	20,32	20,30	20,34	20,30	20,37	20,33	20,37	20,39	20,39	20,40	20,44	20,40	20,45	20,31	20,37	20,37	20,37	20,30	20,32	20,31	20,34	20,32	20,32	20,37	20,36	20,33	20,27	20,28	20,32	20,28	20,32	20,24	20,32	20,30	20,26	20,32	20,25	20,35	20,39	20,34	20,36	20,27	20,35	20,35	20,29	20,28	20,30	20,32	20,34	20,36	20,40	20,39	20,32	20,32	20,35	20,32	20,28	20,26	20,24	20,32	20,36	20,36	20,35	20,27	20,21	20,28	20,35	20,31	20,30	20,31	20,33	20,27	20,35	20,42	20,35	20,22	20,33	20,29	20,24	20,24	20,24	20,33	20,31	20,29	20,25	20,26	20,30	20,29	20,36	20,30	20,27	20,21	20,32	20,32	20,31	20,22	20,22	20,17	20,14	20,28	20,23	20,25	20,12	20,15	20,25	20,24	
20,39	20,39	20,25	20,26	20,30	20,28	20,35	20,42	20,34	20,34	20,33	20,37	20,36	20,38	20,47	20,32	20,33	20,31	20,41	20,44	20,46	20,36	20,30	20,35	20,36	20,33	20,53	20,38	20,43	20,36	20,42	20,47	20,41	20,42	20,36	20,37	20,41	20,40	20,33	20,43	20,50	20,40	20,39	20,33	20,42	20,49	20,46	20,45	20,40	20,34	20,28	20,48	20,52	20,45	20,38	20,36	20,32	20,31	20,37	20,40	20,31	20,41	20,34	20,35	20,40	20,40	20,45	20,37	20,38	20,42	20,42	20,45	20,43	20,44	20,37	20,43	20,44	20,41	20,48	20,47	20,39	20,31	20,38	20,35	20,37	20,46	20,39	20,33	20,45	20,41	20,35	20,39	20,43	20,44	20,46	20,53	20,45	20,44	20,38	20,41	20,45	20,50	20,44	20,46	20,49	20,48	20,48	20,47	20,43	20,37	20,37	20,44	20,44	20,48	20,54	20,46	20,40	20,45	20,48	20,41	20,44	20,42	20,43	20,47	20,50	20,39	20,36	20,45	20,52	20,46	20,41	20,37	20,44	20,43	20,43	20,45	20,41	20,41	20,38	20,40	20,42	20,53	20,54	20,43	20,46	20,37	20,41	20,50	20,37	20,42	20,43	20,38	20,46	20,49	20,55	20,53	20,38	20,33	20,36	20,40	20,43	20,40	20,43	20,40	20,43	20,44	20,48	20,52	20,55	20,53	20,45	20,45	20,49	20,48	20,46	20,47	20,46	20,49	20,57	20,51	20,46	20,51	20,53	20,56	20,59	20,54	20,55	20,57	20,60	20,53	20,54	20,55	20,57	20,56	20,53	20,50	20,49	20,53	20,58	20,56	20,56	20,56	20,62	20,56	20,60	20,59	20,54	20,56	20,66	20,63	20,58	20,60	20,54	20,66	20,70	20,66	20,70	20,69	20,72	20,73	20,68	20,69	20,69	20,62	20,56	20,61	20,63	20,61	20,67	20,66	20,62	20,62	20,64	20,60	20,60	20,68	20,76	20,77	20,74	20,69	20,65	20,69	20,67	20,75	20,71	20,63	20,61	20,66	20,68	20,77	20,72	20,68	20,74	20,74	20,72	20,76	20,73	20,77	20,70	20,70	20,71	20,71	20,73	20,83	20,74	20,72	20,74	20,78	20,81	20,81	20,83	20,76	20,67	20,69	20,81	20,82	20,74	20,69	20,76	20,82	20,79	20,82	20,79	20,80	20,80	20,82	20,83	20,76	20,86	20,86	20,83	20,74	20,76	20,75	20,82	20,82	20,80	20,94	20,84	20,86	20,86	20,79	20,77	20,79	20,86	20,86	20,76	20,76	20,82	20,81	20,77	20,75	20,86	20,81	20,73	20,72	20,82	20,82	20,88	20,87	20,81	20,90	20,87	20,74	20,81	20,86	20,84	20,88	20,84	20,79	20,82	20,81	20,81	20,89	20,90	20,84	20,85	20,88	20,86	20,83	20,87	20,86	20,82	20,78	20,82	20,91	20,90	20,84	20,87	20,88	20,84	20,79	20,79	20,80	20,81	20,88	20,87	20,89	20,78	20,77	20,76	20,75	20,80	20,89	20,95	20,85	20,76	20,81	20,85	20,84	20,87	20,83	20,82	20,79	20,76	20,77	20,77	20,76	20,83	20,83	20,78	20,77	20,71	20,76	20,87	20,76	20,67	20,78	20,81	20,79	20,78	20,82	20,81	20,74	20,70	20,76	20,76	20,85	20,79	20,77	20,77	20,73	20,76	20,76	20,76	20,75	20,78	20,70	20,71	20,68	20,72	20,76	20,72	20,73	20,57	20,66	20,63	20,61	20,67	20,63	20,63	20,65	20,67	20,63	20,57	20,58	20,63	20,62	20,68	20,57	20,58	20,55	20,58	20,55	20,54	20,55	20,56	20,43	20,51	20,51	20,51	20,50	20,39	20,41	20,41	20,50	20,51	20,52	20,51	20,43	20,53	20,49	20,49	20,44	20,39	20,40	20,49	20,45	20,43	20,35	20,42	20,44	20,49	20,50	20,45	20,42	20,38	20,40	20,45	20,49	20,48	20,41	20,35	20,34	20,35	20,29	20,37	20,46	20,43	20,32	20,38	20,36	20,34	20,38	20,45	20,39	20,40	20,35	20,37	20,42	20,38	20,29	20,33	20,36	20,36	20,36	20,42	20,41	20,45	20,38	20,33	20,32	20,37	20,32	20,26	20,38	20,31	20,31	20,33	20,40	20,38	20,41	20,36	20,33	20,39	20,40	20,35	20,34	20,37	20,39	20,38	20,41	20,28	20,31	20,38	20,36	20,32	20,36	20,36	20,39	20,43	20,28	20,23	20,38	20,33	20,35	20,32	20,29	20,38	20,37	20,32	20,37	20,40	20,34	20,33	20,38	20,43	20,39	20,38	20,39	20,37	20,30	20,31	20,30	20,31	20,33	20,32	20,34	20,34	20,37	20,28	20,22	20,33	20,38	20,31	20,25	20,37	20,37	20,24	20,28	20,27	20,28	20,30	20,32	20,37	20,40	20,35	20,31	20,30	20,31	20,35	20,39	20,31	20,29	20,35	20,41	20,31	20,34	20,39	20,33	20,36	20,38	20,26	20,35	20,44	20,35	20,29	20,29	20,22	20,31	20,42	20,27	20,24	20,24	20,36	20,24	20,24	20,41	20,40	20,31	20,31	20,30	20,25	20,29	20,36	20,33	20,30	20,22	20,23	20,28	20,29	20,32	20,33	20,29	20,23	20,24	20,27	20,26	20,27	20,34	20,28	20,26	20,21	20,30	20,26	20,25	20,25	20,17	20,24	20,28	
20,28	20,30	20,20	20,25	20,31	20,24	20,35	20,39	20,39	20,42	20,38	20,40	20,44	20,35	20,38	20,27	20,32	20,40	20,51	20,50	20,45	20,41	20,36	20,34	20,31	20,38	20,30	20,41	20,42	20,30	20,36	20,44	20,32	20,34	20,33	20,37	20,33	20,31	20,33	20,30	20,40	20,40	20,44	20,39	20,41	20,53	20,43	20,31	20,37	20,37	20,31	20,39	20,43	20,45	20,36	20,32	20,29	20,32	20,39	20,39	20,37	20,39	20,35	20,32	20,33	20,37	20,40	20,41	20,41	20,35	20,45	20,40	20,44	20,49	20,42	20,36	20,50	20,48	20,49	20,44	20,38	20,34	20,37	20,27	20,36	20,46	20,44	20,40	20,37	20,44	20,41	20,43	20,43	20,48	20,40	20,48	20,44	20,36	20,41	20,38	20,43	20,52	20,47	20,45	20,42	20,48	20,46	20,48	20,44	20,43	20,50	20,43	20,49	20,51	20,50	20,44	20,38	20,38	20,40	20,41	20,41	20,52	20,49	20,48	20,50	20,49	20,34	20,38	20,46	20,46	20,41	20,38	20,47	20,44	20,46	20,44	20,41	20,35	20,40	20,42	20,41	20,46	20,52	20,45	20,44	20,38	20,32	20,52	20,44	20,46	20,51	20,45	20,50	20,49	20,57	20,58	20,44	20,42	20,42	20,49	20,48	20,46	20,46	20,41	20,36	20,40	20,46	20,54	20,58	20,54	20,53	20,46	20,51	20,50	20,51	20,48	20,46	20,57	20,59	20,50	20,46	20,46	20,47	20,54	20,57	20,50	20,47	20,48	20,53	20,53	20,48	20,55	20,58	20,56	20,55	20,60	20,57	20,56	20,57	20,54	20,57	20,70	20,66	20,58	20,60	20,61	20,56	20,62	20,62	20,68	20,64	20,67	20,62	20,65	20,68	20,63	20,61	20,70	20,71	20,70	20,77	20,73	20,60	20,62	20,61	20,68	20,66	20,60	20,68	20,63	20,67	20,68	20,65	20,64	20,63	20,73	20,72	20,76	20,78	20,72	20,67	20,65	20,71	20,74	20,69	20,66	20,62	20,68	20,72	20,75	20,73	20,69	20,69	20,72	20,71	20,75	20,78	20,78	20,79	20,76	20,72	20,75	20,81	20,83	20,79	20,72	20,80	20,79	20,84	20,89	20,88	20,83	20,81	20,80	20,89	20,80	20,78	20,73	20,80	20,82	20,81	20,82	20,83	20,87	20,86	20,81	20,83	20,76	20,83	20,83	20,84	20,83	20,91	20,77	20,75	20,82	20,88	20,90	20,87	20,87	20,84	20,84	20,80	20,80	20,91	20,86	20,79	20,77	20,84	20,89	20,87	20,77	20,90	20,85	20,80	20,81	20,87	20,87	20,88	20,88	20,90	20,94	20,82	20,81	20,84	20,88	20,83	20,90	20,94	20,87	20,79	20,77	20,80	20,87	20,91	20,85	20,95	20,91	20,86	20,85	20,91	20,90	20,87	20,83	20,89	20,90	20,84	20,87	20,83	20,88	20,85	20,82	20,84	20,80	20,77	20,77	20,87	20,89	20,89	20,79	20,82	20,81	20,80	20,85	20,96	20,92	20,85	20,86	20,88	20,94	20,95	20,89	20,90	20,81	20,74	20,78	20,79	20,81	20,85	20,94	20,90	20,83	20,81	20,81	20,90	20,85	20,71	20,74	20,81	20,78	20,69	20,76	20,86	20,81	20,79	20,81	20,83	20,85	20,80	20,74	20,77	20,79	20,79	20,89	20,92	20,90	20,78	20,64	20,75	20,80	20,82	20,86	20,84	20,75	20,68	20,72	20,70	20,69	20,76	20,74	20,75	20,75	20,83	20,69	20,70	20,71	20,68	20,67	20,71	20,61	20,65	20,66	20,62	20,66	20,57	20,57	20,54	20,51	20,46	20,52	20,48	20,44	20,37	20,41	20,46	20,43	20,47	20,49	20,47	20,41	20,52	20,48	20,49	20,49	20,42	20,38	20,46	20,49	20,44	20,33	20,42	20,39	20,46	20,54	20,43	20,43	20,41	20,47	20,47	20,50	20,52	20,47	20,41	20,40	20,40	20,36	20,38	20,42	20,40	20,37	20,36	20,45	20,39	20,41	20,42	20,39	20,45	20,37	20,30	20,44	20,38	20,29	20,28	20,34	20,35	20,32	20,39	20,31	20,38	20,49	20,41	20,37	20,35	20,32	20,32	20,32	20,38	20,26	20,27	20,36	20,44	20,42	20,41	20,34	20,37	20,41	20,34	20,34	20,32	20,32	20,44	20,43	20,32	20,26	20,27	20,33	20,34	20,37	20,27	20,30	20,31	20,31	20,31	20,39	20,42	20,39	20,34	20,36	20,34	20,30	20,28	20,29	20,33	20,35	20,37	20,31	20,39	20,40	20,35	20,31	20,33	20,27	20,27	20,27	20,26	20,36	20,31	20,31	20,32	20,31	20,30	20,24	20,29	20,40	20,39	20,35	20,34	20,30	20,28	20,29	20,26	20,27	20,31	20,32	20,32	20,35	20,40	20,37	20,35	20,38	20,35	20,45	20,40	20,33	20,36	20,37	20,38	20,29	20,34	20,39	20,39	20,34	20,31	20,35	20,39	20,34	20,35	20,33	20,32	20,22	20,36	20,33	20,29	20,28	20,33	20,33	20,26	20,31	20,28	20,23	20,27	20,26	20,31	20,32	20,35	20,35	20,21	20,23	20,21	20,31	20,39	20,37	20,29	20,25	20,28	20,30	20,25	20,23	20,31	20,33	20,28	20,20	20,27	20,30	20,36	20,24	20,34	20,34	20,30	20,26	
20,26	20,31	20,25	20,27	20,41	20,37	20,26	20,37	20,36	20,35	20,33	20,37	20,32	20,32	20,40	20,39	20,30	20,34	20,52	20,44	20,36	20,29	20,31	20,35	20,29	20,35	20,34	20,45	20,43	20,28	20,35	20,46	20,28	20,36	20,33	20,35	20,34	20,28	20,34	20,33	20,39	20,43	20,40	20,38	20,34	20,39	20,38	20,23	20,31	20,43	20,37	20,36	20,33	20,38	20,42	20,31	20,35	20,36	20,39	20,30	20,31	20,33	20,33	20,29	20,37	20,39	20,40	20,46	20,44	20,30	20,46	20,39	20,38	20,38	20,38	20,35	20,47	20,48	20,46	20,45	20,35	20,32	20,27	20,35	20,40	20,43	20,45	20,48	20,42	20,48	20,51	20,49	20,48	20,41	20,36	20,40	20,44	20,36	20,41	20,39	20,42	20,46	20,51	20,41	20,40	20,43	20,40	20,40	20,49	20,42	20,49	20,47	20,43	20,51	20,47	20,40	20,41	20,41	20,34	20,28	20,36	20,47	20,43	20,43	20,47	20,40	20,39	20,35	20,41	20,44	20,45	20,33	20,41	20,54	20,52	20,42	20,37	20,30	20,37	20,43	20,43	20,43	20,47	20,56	20,54	20,44	20,35	20,40	20,42	20,50	20,53	20,48	20,52	20,46	20,49	20,53	20,50	20,46	20,45	20,53	20,52	20,44	20,43	20,47	20,47	20,42	20,49	20,45	20,46	20,52	20,49	20,54	20,44	20,49	20,53	20,51	20,44	20,54	20,48	20,37	20,44	20,44	20,43	20,44	20,53	20,55	20,48	20,48	20,53	20,50	20,46	20,52	20,51	20,52	20,54	20,62	20,62	20,50	20,58	20,55	20,58	20,72	20,67	20,53	20,55	20,57	20,63	20,65	20,64	20,63	20,69	20,66	20,61	20,62	20,68	20,63	20,67	20,67	20,64	20,64	20,73	20,78	20,69	20,65	20,67	20,70	20,73	20,66	20,65	20,65	20,69	20,72	20,78	20,66	20,58	20,70	20,74	20,70	20,79	20,77	20,72	20,64	20,67	20,68	20,67	20,70	20,71	20,72	20,73	20,73	20,77	20,71	20,74	20,73	20,79	20,79	20,87	20,86	20,77	20,75	20,76	20,81	20,78	20,75	20,80	20,79	20,78	20,80	20,81	20,95	20,89	20,82	20,88	20,94	20,94	20,84	20,79	20,80	20,87	20,90	20,91	20,94	20,92	20,89	20,98	20,91	20,85	20,83	20,95	20,90	20,89	20,91	20,99	20,88	20,74	20,87	20,87	20,93	20,90	20,90	20,90	20,87	20,83	20,86	20,97	20,96	20,90	20,87	20,89	20,87	20,90	20,91	20,92	20,94	20,92	20,94	20,91	20,92	20,94	20,94	20,95	20,95	20,91	20,89	20,97	20,98	21,00	20,99	21,00	20,93	20,91	20,91	20,82	20,92	20,96	20,94	20,96	20,96	20,95	20,94	20,93	21,03	20,97	20,94	20,95	20,95	20,92	20,90	20,89	20,90	20,84	20,84	20,90	20,90	20,85	20,86	20,88	20,87	20,90	20,93	20,89	20,93	20,91	20,88	20,96	20,95	20,92	20,89	20,98	21,00	21,00	20,92	20,89	20,87	20,83	20,82	20,87	20,85	20,94	20,98	20,96	20,86	20,87	20,89	20,93	20,87	20,79	20,77	20,75	20,85	20,81	20,88	20,88	20,87	20,81	20,83	20,91	20,89	20,82	20,77	20,84	20,88	20,94	20,99	21,02	21,05	20,97	20,81	20,86	20,95	20,95	20,93	20,95	20,88	20,82	20,85	20,87	20,89	20,83	20,84	20,81	20,77	20,88	20,77	20,80	20,87	20,76	20,76	20,78	20,68	20,68	20,69	20,67	20,73	20,68	20,52	20,54	20,53	20,49	20,48	20,49	20,44	20,42	20,45	20,46	20,45	20,37	20,42	20,48	20,44	20,41	20,45	20,47	20,45	20,46	20,42	20,35	20,47	20,51	20,39	20,43	20,37	20,42	20,53	20,46	20,47	20,46	20,50	20,46	20,50	20,49	20,41	20,42	20,44	20,41	20,33	20,37	20,40	20,37	20,30	20,39	20,46	20,42	20,36	20,36	20,36	20,41	20,44	20,34	20,43	20,38	20,31	20,38	20,41	20,37	20,27	20,26	20,31	20,38	20,50	20,48	20,36	20,31	20,32	20,35	20,36	20,36	20,30	20,26	20,37	20,40	20,35	20,39	20,38	20,41	20,44	20,34	20,32	20,46	20,40	20,39	20,40	20,41	20,30	20,23	20,30	20,31	20,35	20,37	20,31	20,36	20,36	20,30	20,36	20,38	20,35	20,25	20,31	20,32	20,35	20,35	20,30	20,33	20,38	20,41	20,33	20,31	20,30	20,37	20,37	20,37	20,33	20,33	20,23	20,31	20,33	20,38	20,36	20,37	20,26	20,19	20,27	20,30	20,35	20,34	20,29	20,35	20,28	20,25	20,32	20,31	20,33	20,32	20,34	20,33	20,28	20,37	20,38	20,31	20,33	20,35	20,36	20,39	20,34	20,42	20,39	20,34	20,26	20,26	20,35	20,31	20,27	20,22	20,30	20,33	20,30	20,32	20,35	20,32	20,26	20,30	20,37	20,31	20,36	20,32	20,37	20,31	20,27	20,32	20,35	20,25	20,24	20,26	20,29	20,27	20,28	20,20	20,19	20,28	20,28	20,38	20,35	20,28	20,21	20,28	20,31	20,25	20,24	20,23	20,27	20,25	20,25	20,32	20,28	20,13	20,25	20,33	20,33	20,27	20,23	
20,31	20,31	20,28	20,27	20,41	20,39	20,22	20,33	20,40	20,37	20,34	20,32	20,37	20,35	20,39	20,45	20,29	20,21	20,35	20,36	20,34	20,30	20,37	20,33	20,31	20,29	20,31	20,35	20,36	20,36	20,40	20,41	20,28	20,28	20,35	20,36	20,38	20,35	20,41	20,34	20,40	20,44	20,37	20,36	20,35	20,36	20,36	20,24	20,32	20,36	20,26	20,37	20,41	20,43	20,37	20,33	20,35	20,40	20,33	20,29	20,28	20,38	20,39	20,43	20,39	20,44	20,47	20,46	20,42	20,30	20,39	20,46	20,43	20,37	20,31	20,35	20,37	20,52	20,42	20,38	20,43	20,31	20,30	20,39	20,46	20,48	20,41	20,33	20,43	20,44	20,45	20,43	20,39	20,39	20,36	20,38	20,39	20,43	20,40	20,41	20,40	20,43	20,42	20,41	20,32	20,42	20,44	20,32	20,42	20,39	20,36	20,43	20,45	20,49	20,46	20,44	20,42	20,39	20,39	20,35	20,38	20,48	20,40	20,49	20,45	20,39	20,35	20,40	20,40	20,43	20,46	20,39	20,41	20,48	20,45	20,44	20,43	20,38	20,39	20,43	20,40	20,52	20,52	20,47	20,51	20,52	20,46	20,51	20,47	20,45	20,48	20,36	20,43	20,43	20,49	20,54	20,44	20,46	20,43	20,50	20,50	20,47	20,44	20,43	20,43	20,45	20,50	20,43	20,46	20,47	20,41	20,53	20,54	20,45	20,53	20,50	20,44	20,45	20,45	20,42	20,43	20,45	20,38	20,46	20,52	20,52	20,53	20,51	20,56	20,54	20,52	20,53	20,57	20,58	20,53	20,53	20,55	20,54	20,55	20,60	20,59	20,62	20,59	20,58	20,54	20,53	20,58	20,64	20,60	20,58	20,65	20,69	20,63	20,64	20,68	20,70	20,73	20,67	20,67	20,66	20,69	20,67	20,73	20,66	20,65	20,73	20,73	20,67	20,72	20,85	20,83	20,78	20,80	20,72	20,61	20,73	20,82	20,78	20,79	20,77	20,75	20,73	20,77	20,72	20,68	20,78	20,84	20,82	20,82	20,80	20,82	20,80	20,85	20,86	20,73	20,83	20,88	20,95	20,82	20,84	20,86	20,92	20,91	20,89	20,87	20,87	20,86	20,86	20,92	20,91	20,90	20,89	20,93	21,00	20,99	20,96	20,88	20,89	20,88	20,95	20,97	21,04	20,98	20,95	21,01	20,96	20,94	20,93	20,98	21,02	21,00	20,99	20,98	20,86	20,90	20,99	21,06	20,99	20,98	20,97	20,97	20,95	20,87	20,95	21,04	21,04	20,99	20,94	20,93	20,94	20,96	20,95	21,08	21,02	20,94	21,00	21,02	21,01	21,05	20,95	20,96	21,07	21,09	21,05	21,03	21,13	21,13	21,18	21,16	21,09	21,03	21,06	21,03	20,99	21,08	21,07	21,06	21,05	21,07	21,06	21,07	21,11	21,13	21,04	21,06	21,06	21,04	20,98	20,99	21,12	21,02	20,99	21,07	21,05	20,96	20,99	21,03	21,01	21,01	20,94	20,95	21,06	21,04	21,02	21,04	21,06	21,06	21,00	21,02	21,03	20,99	20,93	20,94	20,96	20,95	20,98	21,04	20,97	21,05	21,03	20,95	20,93	20,97	21,00	21,07	20,99	20,95	20,92	20,92	20,96	21,00	21,01	21,00	20,95	20,92	20,97	21,00	20,97	20,87	20,88	20,94	20,96	21,10	21,11	21,05	21,15	21,14	21,05	20,99	20,99	21,02	21,04	21,06	21,09	20,99	20,95	20,91	21,03	20,93	20,95	20,95	20,95	21,03	20,98	20,94	21,00	20,86	20,85	20,91	20,81	20,78	20,75	20,75	20,71	20,72	20,61	20,57	20,44	20,45	20,47	20,49	20,51	20,51	20,52	20,54	20,49	20,46	20,44	20,52	20,42	20,42	20,49	20,43	20,41	20,47	20,45	20,42	20,42	20,42	20,39	20,36	20,38	20,41	20,50	20,51	20,45	20,43	20,35	20,39	20,43	20,45	20,37	20,40	20,43	20,35	20,32	20,38	20,41	20,37	20,31	20,32	20,41	20,38	20,38	20,38	20,37	20,35	20,40	20,39	20,37	20,34	20,31	20,37	20,50	20,38	20,34	20,28	20,28	20,42	20,42	20,39	20,36	20,36	20,25	20,33	20,38	20,37	20,39	20,34	20,40	20,36	20,38	20,37	20,38	20,33	20,35	20,32	20,39	20,38	20,41	20,30	20,30	20,39	20,32	20,34	20,38	20,35	20,37	20,40	20,44	20,41	20,35	20,34	20,44	20,35	20,31	20,29	20,31	20,39	20,36	20,40	20,40	20,41	20,37	20,32	20,34	20,39	20,27	20,31	20,33	20,36	20,33	20,37	20,30	20,29	20,33	20,33	20,42	20,38	20,22	20,08	20,31	20,35	20,33	20,33	20,26	20,33	20,28	20,21	20,28	20,30	20,39	20,31	20,28	20,32	20,30	20,32	20,37	20,35	20,27	20,36	20,31	20,26	20,31	20,37	20,30	20,28	20,19	20,24	20,33	20,26	20,26	20,21	20,36	20,34	20,25	20,27	20,33	20,29	20,23	20,24	20,33	20,30	20,28	20,30	20,31	20,27	20,26	20,32	20,36	20,33	20,30	20,27	20,34	20,38	20,30	20,39	20,28	20,25	20,26	20,31	20,28	20,31	20,18	20,28	20,27	20,24	20,26	20,27	20,30	20,21	20,17	20,30	20,35	20,18	20,19	20,23	20,26	20,20	20,21	
20,37	20,30	20,31	20,36	20,41	20,34	20,20	20,28	20,33	20,31	20,34	20,33	20,34	20,37	20,35	20,40	20,35	20,23	20,38	20,38	20,35	20,30	20,41	20,37	20,40	20,33	20,32	20,37	20,41	20,39	20,41	20,42	20,33	20,31	20,32	20,40	20,42	20,39	20,46	20,34	20,30	20,37	20,37	20,32	20,35	20,41	20,47	20,39	20,37	20,31	20,27	20,33	20,51	20,46	20,35	20,36	20,45	20,34	20,30	20,35	20,35	20,35	20,37	20,38	20,42	20,41	20,48	20,42	20,35	20,39	20,52	20,46	20,39	20,40	20,30	20,36	20,38	20,48	20,43	20,33	20,43	20,37	20,31	20,35	20,39	20,40	20,39	20,34	20,43	20,42	20,35	20,32	20,30	20,38	20,41	20,36	20,40	20,42	20,39	20,36	20,37	20,47	20,46	20,44	20,36	20,40	20,47	20,39	20,35	20,37	20,29	20,38	20,46	20,52	20,44	20,42	20,45	20,42	20,46	20,36	20,42	20,49	20,52	20,45	20,42	20,44	20,40	20,38	20,42	20,44	20,46	20,39	20,49	20,43	20,42	20,42	20,43	20,45	20,53	20,51	20,37	20,47	20,52	20,42	20,47	20,48	20,41	20,49	20,50	20,40	20,45	20,44	20,45	20,49	20,48	20,55	20,47	20,46	20,44	20,49	20,40	20,42	20,48	20,52	20,40	20,42	20,47	20,48	20,48	20,47	20,43	20,51	20,52	20,48	20,53	20,55	20,47	20,49	20,48	20,50	20,51	20,50	20,48	20,51	20,51	20,51	20,50	20,53	20,57	20,63	20,52	20,52	20,55	20,63	20,66	20,61	20,56	20,53	20,61	20,55	20,55	20,63	20,61	20,58	20,63	20,58	20,57	20,66	20,71	20,64	20,65	20,68	20,71	20,73	20,74	20,78	20,82	20,82	20,79	20,77	20,73	20,70	20,71	20,74	20,73	20,77	20,77	20,76	20,84	20,89	20,91	20,89	20,74	20,81	20,86	20,88	20,92	20,84	20,84	20,86	20,77	20,80	20,89	20,84	20,88	20,80	20,81	20,85	20,91	20,88	20,84	20,90	20,96	20,96	20,88	20,92	20,96	21,06	20,98	20,94	20,92	20,90	20,98	21,02	20,94	20,96	20,98	21,02	21,07	21,09	21,00	20,98	21,00	21,07	21,13	21,03	21,06	21,05	21,05	21,05	21,11	21,13	21,09	21,04	21,12	21,07	21,10	21,19	21,15	21,17	21,13	21,11	21,18	21,11	21,10	21,07	21,09	21,09	21,07	21,13	21,11	21,08	21,10	21,16	21,20	21,17	21,11	21,08	21,07	21,10	21,04	21,11	21,21	21,21	21,14	21,11	21,18	21,18	21,12	21,09	21,13	21,27	21,24	21,19	21,19	21,44	21,62	21,54	21,54	21,49	21,38	21,29	21,21	21,26	21,29	21,21	21,29	21,23	21,21	21,24	21,30	21,37	21,37	21,33	21,24	21,24	21,21	21,26	21,28	21,27	21,22	21,17	21,21	21,25	21,19	21,09	21,20	21,26	21,22	21,14	21,21	21,31	21,27	21,21	21,30	21,33	21,23	21,23	21,26	21,27	21,25	21,15	21,15	21,15	21,13	21,22	21,28	21,25	21,26	21,28	21,22	21,23	21,24	21,20	21,29	21,26	21,15	21,11	21,13	21,12	21,19	21,19	21,14	21,13	21,12	21,21	21,16	21,15	21,13	21,12	21,19	21,20	21,34	21,36	21,28	21,35	21,25	21,24	21,20	21,14	21,11	21,08	21,19	21,21	21,17	21,09	21,05	21,13	21,13	21,13	21,19	21,21	21,29	21,23	21,16	21,12	21,03	21,06	21,01	20,92	20,90	20,86	20,84	20,85	20,73	20,69	20,65	20,46	20,42	20,48	20,53	20,46	20,50	20,47	20,51	20,50	20,52	20,48	20,44	20,44	20,44	20,46	20,44	20,44	20,48	20,43	20,45	20,40	20,34	20,32	20,42	20,40	20,43	20,52	20,49	20,53	20,52	20,48	20,42	20,44	20,45	20,38	20,35	20,37	20,42	20,34	20,39	20,43	20,38	20,31	20,33	20,45	20,37	20,37	20,43	20,43	20,39	20,33	20,36	20,39	20,38	20,37	20,40	20,44	20,45	20,29	20,33	20,33	20,39	20,48	20,46	20,33	20,28	20,31	20,31	20,44	20,41	20,41	20,40	20,41	20,37	20,41	20,40	20,30	20,31	20,34	20,42	20,33	20,38	20,42	20,31	20,29	20,36	20,30	20,36	20,42	20,33	20,33	20,36	20,42	20,41	20,39	20,42	20,42	20,37	20,37	20,34	20,35	20,34	20,29	20,35	20,37	20,33	20,32	20,30	20,31	20,33	20,33	20,32	20,24	20,29	20,30	20,26	20,30	20,25	20,23	20,35	20,31	20,33	20,33	20,19	20,21	20,33	20,31	20,30	20,22	20,32	20,31	20,30	20,34	20,38	20,31	20,32	20,33	20,31	20,29	20,28	20,31	20,38	20,26	20,28	20,32	20,32	20,33	20,34	20,34	20,28	20,21	20,27	20,33	20,33	20,32	20,26	20,32	20,41	20,34	20,30	20,37	20,27	20,29	20,27	20,33	20,35	20,31	20,42	20,35	20,22	20,25	20,29	20,27	20,32	20,31	20,25	20,31	20,45	20,37	20,47	20,32	20,19	20,21	20,23	20,20	20,29	20,30	20,30	20,27	20,22	20,24	20,32	20,40	20,30	20,15	20,26	20,35	20,25	20,22	20,23	20,28	20,24	20,26	
20,41	20,41	20,33	20,29	20,29	20,30	20,26	20,18	20,26	20,39	20,37	20,28	20,40	20,39	20,39	20,44	20,33	20,22	20,38	20,43	20,35	20,24	20,38	20,34	20,38	20,34	20,31	20,42	20,42	20,33	20,32	20,37	20,38	20,31	20,28	20,31	20,35	20,38	20,42	20,31	20,28	20,37	20,43	20,29	20,30	20,38	20,45	20,46	20,42	20,40	20,28	20,39	20,42	20,50	20,34	20,32	20,36	20,31	20,24	20,40	20,30	20,34	20,29	20,27	20,37	20,38	20,44	20,45	20,44	20,41	20,50	20,41	20,38	20,36	20,33	20,42	20,40	20,35	20,42	20,44	20,39	20,39	20,35	20,33	20,35	20,35	20,36	20,38	20,35	20,41	20,41	20,35	20,28	20,38	20,41	20,44	20,43	20,36	20,44	20,43	20,29	20,39	20,47	20,47	20,47	20,48	20,40	20,39	20,38	20,42	20,39	20,42	20,47	20,49	20,48	20,45	20,36	20,39	20,42	20,36	20,39	20,48	20,51	20,40	20,43	20,52	20,42	20,38	20,39	20,45	20,52	20,42	20,47	20,54	20,49	20,36	20,40	20,41	20,46	20,49	20,37	20,41	20,46	20,36	20,46	20,50	20,36	20,42	20,51	20,42	20,39	20,47	20,46	20,50	20,53	20,51	20,52	20,44	20,45	20,44	20,38	20,39	20,44	20,44	20,45	20,44	20,44	20,48	20,48	20,42	20,42	20,44	20,49	20,48	20,52	20,56	20,50	20,47	20,57	20,46	20,44	20,55	20,56	20,54	20,54	20,53	20,45	20,53	20,58	20,59	20,52	20,48	20,49	20,52	20,66	20,73	20,63	20,54	20,61	20,56	20,50	20,64	20,68	20,72	20,66	20,65	20,67	20,76	20,80	20,84	20,84	20,78	20,76	20,82	20,87	20,85	20,90	20,95	21,03	20,90	20,79	20,89	20,84	20,81	20,89	20,87	20,86	20,87	20,93	20,97	21,08	21,06	20,88	20,87	20,93	21,00	21,02	21,00	20,95	21,00	20,95	20,95	21,02	21,12	21,05	20,99	20,94	21,01	21,13	21,07	21,02	20,94	21,11	21,13	21,14	21,11	21,12	21,16	21,17	21,11	21,08	21,15	21,17	21,22	21,18	21,20	21,19	21,22	21,27	21,28	21,21	21,24	21,25	21,27	21,34	21,18	21,23	21,22	21,26	21,29	21,26	21,36	21,32	21,32	21,34	21,31	21,32	21,36	21,48	21,35	21,36	21,34	21,42	21,34	21,39	21,33	21,28	21,42	21,41	21,41	21,34	21,35	21,43	21,45	21,41	21,42	21,35	21,28	21,36	21,45	21,41	21,38	21,45	21,53	21,47	21,46	21,50	21,52	21,46	21,47	21,44	21,58	21,56	21,52	21,60	21,56	22,29	22,23	22,21	22,13	22,04	21,90	21,81	21,39	21,85	21,72	21,67	21,68	21,63	21,71	21,44	22,08	21,94	21,80	21,69	21,70	21,70	21,65	21,68	21,63	21,64	21,62	21,61	21,72	21,68	21,60	21,65	21,71	21,65	21,13	21,67	21,70	21,64	21,67	21,77	21,69	21,73	21,64	21,72	21,77	21,72	21,62	21,23	21,65	21,60	21,68	21,74	21,70	21,72	21,82	21,75	21,71	21,67	21,67	21,71	21,70	21,64	21,09	21,58	21,57	21,58	21,58	21,58	21,60	21,18	21,66	21,55	21,51	21,52	21,53	21,59	21,59	21,66	21,66	21,65	21,65	21,57	21,50	21,52	21,48	21,45	21,44	21,38	21,43	21,41	21,40	21,38	21,45	21,39	21,42	21,55	21,48	21,45	21,42	21,45	21,41	21,31	21,23	21,24	21,15	21,11	20,98	20,89	20,87	20,75	20,70	20,62	20,50	20,47	20,51	20,55	20,51	20,45	20,51	20,46	20,42	20,47	20,40	20,40	20,40	20,55	20,46	20,41	20,41	20,47	20,41	20,39	20,48	20,44	20,35	20,44	20,49	20,53	20,51	20,48	20,51	20,48	20,43	20,41	20,43	20,50	20,39	20,40	20,39	20,42	20,40	20,39	20,47	20,47	20,35	20,38	20,42	20,41	20,33	20,40	20,37	20,37	20,38	20,33	20,46	20,40	20,37	20,41	20,43	20,44	20,34	20,34	20,39	20,37	20,46	20,48	20,32	20,33	20,32	20,36	20,39	20,32	20,32	20,38	20,38	20,34	20,39	20,43	20,35	20,26	20,33	20,40	20,32	20,31	20,37	20,32	20,37	20,41	20,36	20,34	20,35	20,38	20,42	20,36	20,29	20,35	20,42	20,43	20,43	20,38	20,39	20,33	20,24	20,33	20,29	20,31	20,30	20,31	20,33	20,33	20,31	20,39	20,31	20,30	20,22	20,29	20,35	20,29	20,33	20,24	20,21	20,30	20,30	20,26	20,31	20,26	20,29	20,38	20,30	20,26	20,24	20,24	20,33	20,28	20,30	20,28	20,33	20,37	20,45	20,39	20,28	20,33	20,29	20,29	20,25	20,34	20,41	20,33	20,32	20,29	20,29	20,27	20,20	20,27	20,33	20,34	20,33	20,27	20,23	20,26	20,29	20,31	20,30	20,32	20,27	20,31	20,26	20,32	20,30	20,32	20,27	20,26	20,28	20,30	20,26	20,28	20,31	20,25	20,24	20,36	20,38	20,32	20,28	20,23	20,23	20,22	20,23	20,31	20,34	20,28	20,33	20,20	20,22	20,30	20,35	20,28	20,15	20,18	20,29	20,25	20,22	20,22	20,28	20,33	20,30	
20,46	20,35	20,37	20,34	20,31	20,35	20,28	20,25	20,27	20,40	20,32	20,31	20,39	20,34	20,35	20,41	20,28	20,24	20,29	20,41	20,32	20,25	20,31	20,33	20,37	20,34	20,28	20,29	20,33	20,37	20,35	20,36	20,34	20,34	20,33	20,29	20,32	20,40	20,50	20,32	20,34	20,38	20,32	20,32	20,27	20,36	20,42	20,32	20,31	20,33	20,36	20,39	20,40	20,44	20,40	20,34	20,37	20,24	20,22	20,30	20,29	20,34	20,37	20,30	20,30	20,28	20,35	20,42	20,42	20,42	20,44	20,40	20,37	20,36	20,35	20,43	20,47	20,43	20,39	20,46	20,44	20,38	20,34	20,31	20,35	20,32	20,38	20,37	20,35	20,32	20,44	20,50	20,40	20,36	20,39	20,42	20,48	20,40	20,40	20,35	20,32	20,33	20,38	20,45	20,39	20,45	20,46	20,39	20,46	20,40	20,42	20,45	20,49	20,47	20,53	20,43	20,34	20,38	20,40	20,32	20,41	20,51	20,52	20,44	20,39	20,45	20,41	20,41	20,41	20,40	20,44	20,42	20,43	20,49	20,48	20,42	20,37	20,43	20,39	20,42	20,40	20,35	20,41	20,44	20,43	20,45	20,33	20,35	20,42	20,42	20,39	20,40	20,48	20,50	20,59	20,54	20,44	20,44	20,44	20,47	20,36	20,38	20,47	20,45	20,49	20,49	20,42	20,47	20,47	20,43	20,41	20,48	20,49	20,51	20,52	20,50	20,49	20,47	20,50	20,41	20,39	20,51	20,56	20,49	20,51	20,53	20,56	20,59	20,54	20,53	20,51	20,53	20,51	20,53	20,62	20,63	20,60	20,59	20,66	20,57	20,56	20,67	20,75	20,76	20,75	20,70	20,77	20,82	20,94	20,98	21,06	21,01	20,97	20,97	20,99	21,08	21,16	21,22	21,26	21,26	21,19	21,17	21,13	21,09	21,09	21,11	21,12	21,11	21,15	21,16	21,28	21,25	21,18	21,20	21,17	21,28	21,32	21,20	21,17	21,27	21,30	21,24	21,25	21,34	21,36	21,37	21,33	21,37	21,40	21,43	21,37	21,34	21,36	21,50	21,55	21,45	21,42	21,44	21,57	21,51	21,52	21,56	21,57	21,57	21,57	21,62	21,62	21,63	21,72	21,64	21,63	21,65	21,69	21,66	21,77	21,75	21,74	21,71	21,23	21,80	21,76	21,85	21,84	21,83	21,87	21,80	21,77	21,35	21,93	21,93	21,91	21,92	21,88	21,41	21,94	21,86	21,49	22,00	22,03	22,00	21,95	21,95	22,03	22,03	22,06	21,99	21,99	21,91	21,57	22,17	22,13	21,60	21,68	22,25	22,17	21,63	22,21	22,14	22,16	22,18	22,14	22,17	22,18	22,22	21,81	22,07	22,86	22,93	22,94	22,89	22,80	22,67	22,62	22,58	22,57	22,45	21,99	22,50	22,40	21,99	22,79	22,92	22,73	22,63	22,52	22,46	22,43	22,36	22,39	21,98	22,05	21,99	21,91	22,51	22,49	22,43	22,40	22,05	22,43	22,01	22,49	22,39	22,41	22,03	22,54	22,56	22,52	22,48	22,57	22,14	22,46	21,97	22,50	22,40	21,90	21,95	22,45	22,38	22,42	22,47	22,41	22,31	22,32	22,33	22,42	22,35	22,31	22,34	22,31	22,28	22,32	22,26	22,24	22,23	22,22	22,24	22,15	22,20	22,16	22,14	22,09	22,08	22,06	22,06	22,02	22,06	22,07	21,94	21,90	21,91	21,84	21,85	21,86	21,84	21,79	21,71	21,78	21,81	21,74	21,69	21,74	21,76	21,67	21,59	21,61	21,62	21,54	21,46	21,43	21,40	21,31	21,14	21,05	20,91	20,76	20,68	20,59	20,49	20,51	20,49	20,48	20,48	20,47	20,53	20,47	20,34	20,38	20,47	20,45	20,37	20,51	20,52	20,38	20,44	20,41	20,41	20,44	20,46	20,44	20,36	20,45	20,49	20,47	20,47	20,47	20,50	20,43	20,40	20,31	20,41	20,41	20,39	20,37	20,37	20,41	20,31	20,31	20,39	20,43	20,34	20,35	20,44	20,40	20,35	20,41	20,37	20,35	20,35	20,40	20,46	20,42	20,33	20,40	20,38	20,43	20,43	20,36	20,41	20,45	20,42	20,40	20,33	20,36	20,37	20,38	20,39	20,31	20,27	20,36	20,40	20,35	20,39	20,42	20,37	20,30	20,34	20,35	20,45	20,43	20,30	20,35	20,45	20,43	20,35	20,35	20,35	20,33	20,43	20,39	20,31	20,31	20,37	20,34	20,32	20,29	20,27	20,26	20,21	20,25	20,28	20,34	20,33	20,30	20,31	20,37	20,31	20,36	20,32	20,32	20,22	20,27	20,35	20,34	20,29	20,30	20,26	20,31	20,32	20,27	20,29	20,19	20,27	20,36	20,27	20,23	20,26	20,27	20,29	20,27	20,29	20,29	20,35	20,35	20,39	20,38	20,33	20,34	20,27	20,25	20,34	20,42	20,46	20,30	20,28	20,25	20,24	20,18	20,13	20,22	20,29	20,30	20,37	20,30	20,28	20,30	20,28	20,20	20,23	20,26	20,27	20,32	20,32	20,35	20,31	20,26	20,21	20,23	20,22	20,31	20,27	20,34	20,32	20,27	20,24	20,35	20,37	20,32	20,33	20,26	20,21	20,33	20,35	20,36	20,21	20,23	20,25	20,16	20,13	20,22	20,24	20,26	20,23	20,20	20,28	20,26	20,22	20,22	20,26	20,33	20,32	
20,50	20,30	20,29	20,39	20,34	20,35	20,34	20,23	20,28	20,30	20,32	20,33	20,36	20,30	20,24	20,37	20,29	20,29	20,32	20,45	20,25	20,24	20,30	20,37	20,37	20,29	20,22	20,32	20,30	20,38	20,46	20,38	20,39	20,38	20,40	20,37	20,40	20,32	20,35	20,29	20,31	20,41	20,38	20,32	20,33	20,41	20,44	20,28	20,25	20,25	20,35	20,39	20,36	20,45	20,34	20,34	20,38	20,30	20,26	20,36	20,33	20,35	20,38	20,36	20,32	20,28	20,28	20,36	20,39	20,41	20,44	20,38	20,44	20,47	20,46	20,44	20,45	20,45	20,38	20,38	20,38	20,30	20,29	20,32	20,39	20,37	20,38	20,45	20,43	20,43	20,44	20,48	20,41	20,42	20,47	20,43	20,40	20,39	20,47	20,43	20,36	20,43	20,42	20,44	20,40	20,43	20,43	20,33	20,38	20,43	20,43	20,45	20,47	20,41	20,49	20,46	20,41	20,44	20,42	20,32	20,39	20,51	20,50	20,40	20,45	20,39	20,34	20,38	20,40	20,43	20,36	20,44	20,45	20,46	20,45	20,42	20,40	20,41	20,42	20,42	20,41	20,36	20,39	20,47	20,52	20,47	20,37	20,42	20,40	20,42	20,40	20,45	20,50	20,52	20,54	20,52	20,46	20,41	20,47	20,42	20,41	20,35	20,42	20,45	20,49	20,48	20,44	20,46	20,51	20,49	20,49	20,45	20,48	20,54	20,47	20,49	20,49	20,44	20,50	20,46	20,48	20,47	20,56	20,55	20,58	20,58	20,62	20,66	20,58	20,55	20,56	20,57	20,55	20,59	20,70	20,65	20,65	20,69	20,74	20,65	20,69	20,83	20,86	20,89	20,87	20,90	20,98	21,08	21,20	21,28	21,27	21,38	21,35	21,41	21,44	21,46	21,54	21,65	21,73	21,70	21,65	21,67	21,64	21,60	21,59	21,56	21,62	21,57	21,61	21,63	21,69	21,74	21,74	21,79	21,80	21,83	21,87	21,77	21,80	21,86	21,87	21,32	21,42	21,94	21,53	21,98	21,48	21,96	21,39	22,01	21,99	21,77	22,07	21,63	22,16	22,12	22,09	22,17	21,67	22,21	21,75	22,28	21,74	21,77	21,89	22,29	22,29	22,32	22,41	22,45	22,43	22,45	22,45	21,93	22,53	22,50	22,47	22,42	22,49	22,56	22,55	22,61	22,63	22,63	22,66	22,55	22,55	22,57	22,60	22,70	22,68	22,70	22,74	22,68	22,75	22,64	22,66	22,78	22,80	22,77	22,68	22,68	22,72	22,70	22,73	22,74	22,34	22,85	22,34	22,86	22,86	22,87	22,95	22,93	22,90	22,96	22,97	22,97	22,88	22,90	22,89	22,84	22,93	22,98	23,01	23,05	23,20	23,34	23,32	23,25	23,26	23,18	23,12	23,11	23,10	23,06	23,09	23,12	23,13	23,12	23,24	23,34	23,25	23,18	23,19	23,16	23,09	23,04	23,11	23,21	23,21	23,22	23,18	23,13	23,18	23,15	23,15	23,21	23,16	23,13	23,11	23,08	23,07	23,16	23,16	23,15	23,11	23,11	23,19	23,27	23,21	23,12	23,14	23,08	23,06	23,06	23,06	23,01	22,98	23,02	22,96	22,89	22,87	22,95	23,04	22,98	22,83	22,87	22,86	22,86	22,86	22,82	22,73	22,72	22,60	22,63	22,65	22,71	22,66	22,55	22,49	22,45	22,51	22,42	22,31	22,31	22,29	22,21	22,24	22,18	22,11	22,10	22,14	22,07	22,05	21,94	21,94	21,99	21,92	21,85	21,83	21,81	21,81	21,76	21,76	21,75	21,68	21,67	21,62	21,57	21,46	21,20	21,13	21,00	20,81	20,70	20,64	20,56	20,59	20,58	20,57	20,46	20,47	20,51	20,54	20,46	20,47	20,45	20,52	20,43	20,43	20,47	20,44	20,38	20,33	20,46	20,47	20,43	20,34	20,36	20,41	20,40	20,38	20,42	20,43	20,51	20,47	20,44	20,36	20,47	20,50	20,45	20,35	20,35	20,39	20,39	20,36	20,40	20,38	20,33	20,32	20,36	20,40	20,37	20,41	20,39	20,42	20,35	20,39	20,35	20,36	20,31	20,34	20,44	20,47	20,44	20,41	20,42	20,40	20,33	20,29	20,28	20,36	20,34	20,41	20,41	20,37	20,41	20,33	20,46	20,43	20,40	20,36	20,36	20,33	20,31	20,29	20,38	20,39	20,35	20,39	20,43	20,41	20,36	20,34	20,38	20,35	20,41	20,42	20,33	20,31	20,32	20,31	20,23	20,30	20,31	20,30	20,34	20,25	20,30	20,29	20,32	20,34	20,29	20,35	20,31	20,23	20,28	20,38	20,38	20,36	20,37	20,27	20,25	20,28	20,30	20,34	20,37	20,31	20,24	20,21	20,27	20,35	20,28	20,22	20,27	20,29	20,27	20,19	20,24	20,29	20,29	20,32	20,35	20,35	20,29	20,26	20,32	20,31	20,34	20,47	20,45	20,42	20,37	20,33	20,27	20,18	20,27	20,25	20,25	20,30	20,37	20,36	20,34	20,29	20,35	20,29	20,31	20,28	20,27	20,32	20,28	20,26	20,26	20,29	20,25	20,26	20,21	20,24	20,30	20,35	20,25	20,20	20,30	20,36	20,36	20,37	20,38	20,29	20,28	20,26	20,29	20,35	20,25	20,20	20,18	20,18	20,15	20,30	20,34	20,30	20,29	20,26	20,31	20,21	20,14	20,18	20,20	20,25	20,30	
20,37	20,27	20,28	20,30	20,32	20,38	20,44	20,34	20,34	20,32	20,35	20,36	20,29	20,33	20,38	20,36	20,36	20,28	20,25	20,30	20,33	20,36	20,33	20,30	20,46	20,32	20,21	20,30	20,45	20,42	20,40	20,39	20,43	20,33	20,35	20,29	20,31	20,30	20,29	20,32	20,40	20,44	20,37	20,31	20,31	20,40	20,47	20,31	20,29	20,34	20,35	20,37	20,31	20,44	20,36	20,28	20,40	20,44	20,28	20,32	20,38	20,35	20,26	20,36	20,33	20,36	20,40	20,36	20,39	20,35	20,42	20,39	20,42	20,48	20,46	20,36	20,36	20,46	20,42	20,32	20,36	20,31	20,25	20,33	20,37	20,40	20,43	20,46	20,41	20,35	20,47	20,43	20,36	20,47	20,45	20,43	20,44	20,38	20,49	20,38	20,30	20,43	20,50	20,46	20,41	20,47	20,43	20,31	20,40	20,49	20,49	20,45	20,43	20,49	20,54	20,47	20,40	20,48	20,38	20,35	20,37	20,46	20,45	20,39	20,50	20,49	20,39	20,39	20,43	20,39	20,39	20,46	20,45	20,49	20,46	20,40	20,37	20,40	20,41	20,43	20,46	20,41	20,38	20,48	20,53	20,48	20,40	20,42	20,42	20,45	20,42	20,43	20,48	20,51	20,45	20,41	20,47	20,49	20,46	20,45	20,43	20,48	20,44	20,45	20,45	20,38	20,47	20,50	20,50	20,53	20,44	20,38	20,46	20,49	20,49	20,53	20,43	20,46	20,47	20,49	20,47	20,49	20,51	20,60	20,61	20,62	20,68	20,67	20,56	20,57	20,62	20,70	20,71	20,64	20,73	20,66	20,72	20,75	20,82	20,89	20,82	20,99	21,06	21,10	21,15	21,22	21,26	21,39	21,60	21,73	21,73	21,81	21,79	21,87	21,95	21,96	21,98	22,03	22,12	22,20	22,16	22,19	22,20	22,20	22,16	22,24	22,21	22,20	22,24	22,26	22,28	22,34	22,34	22,41	22,43	22,41	22,50	22,49	22,45	22,54	22,50	22,57	22,58	22,66	22,61	22,61	22,63	22,66	22,66	22,74	22,68	22,71	22,75	22,78	22,82	22,78	22,81	22,89	22,84	22,84	22,93	22,97	22,95	22,94	23,02	22,96	22,93	22,94	23,01	23,04	23,04	23,07	23,06	22,98	23,06	23,08	22,98	22,92	23,03	23,11	23,11	23,16	23,13	23,14	23,20	23,17	23,15	23,17	23,19	23,15	23,19	23,15	23,17	23,18	23,20	23,15	23,19	23,27	23,26	23,24	23,12	23,13	23,09	23,10	23,12	23,19	23,22	23,26	23,24	23,17	23,20	23,17	23,24	23,26	23,23	23,28	23,26	23,31	23,33	23,29	23,26	23,24	23,26	23,34	23,35	23,28	23,33	23,36	23,37	23,31	23,33	23,34	23,33	23,28	23,34	23,33	23,37	23,41	23,39	23,34	23,30	23,39	23,39	23,31	23,34	23,39	23,39	23,31	23,32	23,44	23,39	23,36	23,34	23,38	23,42	23,32	23,36	23,46	23,45	23,40	23,36	23,39	23,40	23,34	23,36	23,39	23,35	23,33	23,41	23,39	23,39	23,38	23,37	23,30	23,27	23,19	23,25	23,29	23,29	23,26	23,21	23,12	23,06	23,18	23,26	23,22	23,11	23,08	23,08	23,04	22,96	23,00	22,95	22,82	22,79	22,76	22,77	22,80	22,73	22,71	22,67	22,60	22,60	22,57	22,47	22,46	22,37	22,25	22,36	22,39	22,25	22,14	22,17	22,10	22,09	22,07	22,04	22,07	21,97	21,92	21,97	21,92	21,87	21,87	21,85	21,81	21,70	21,70	21,68	21,53	21,39	21,28	21,19	21,05	20,93	20,79	20,68	20,60	20,69	20,67	20,61	20,50	20,50	20,56	20,53	20,52	20,49	20,52	20,50	20,45	20,47	20,50	20,47	20,49	20,40	20,43	20,43	20,44	20,46	20,39	20,44	20,45	20,46	20,50	20,43	20,46	20,49	20,47	20,44	20,39	20,46	20,43	20,41	20,37	20,46	20,48	20,40	20,44	20,42	20,33	20,33	20,34	20,37	20,36	20,38	20,33	20,43	20,34	20,36	20,34	20,34	20,34	20,30	20,42	20,51	20,43	20,40	20,48	20,46	20,36	20,29	20,26	20,32	20,32	20,38	20,42	20,41	20,50	20,41	20,40	20,38	20,28	20,32	20,34	20,38	20,38	20,35	20,39	20,34	20,33	20,32	20,32	20,38	20,39	20,42	20,37	20,32	20,37	20,47	20,33	20,43	20,35	20,36	20,35	20,35	20,40	20,37	20,37	20,34	20,26	20,30	20,26	20,32	20,30	20,33	20,29	20,25	20,24	20,33	20,32	20,33	20,39	20,35	20,26	20,30	20,26	20,41	20,45	20,43	20,36	20,20	20,28	20,41	20,41	20,29	20,28	20,29	20,26	20,25	20,30	20,30	20,31	20,28	20,34	20,33	20,37	20,33	20,29	20,28	20,36	20,48	20,40	20,41	20,38	20,38	20,28	20,18	20,25	20,28	20,18	20,31	20,32	20,34	20,35	20,32	20,37	20,32	20,29	20,32	20,15	20,26	20,26	20,29	20,23	20,22	20,21	20,24	20,25	20,26	20,29	20,35	20,24	20,18	20,28	20,36	20,28	20,28	20,28	20,24	20,27	20,31	20,29	20,30	20,27	20,23	20,20	20,19	20,21	20,26	20,36	20,34	20,24	20,19	20,27	20,32	20,22	20,24	20,30	20,23	20,24	
20,38	20,24	20,24	20,20	20,26	20,22	20,33	20,41	20,39	20,34	20,27	20,32	20,21	20,40	20,44	20,43	20,42	20,33	20,36	20,38	20,31	20,39	20,33	20,31	20,43	20,40	20,32	20,32	20,41	20,37	20,42	20,41	20,34	20,25	20,28	20,25	20,30	20,37	20,33	20,27	20,39	20,38	20,41	20,34	20,26	20,32	20,35	20,36	20,29	20,36	20,28	20,36	20,39	20,45	20,31	20,30	20,40	20,38	20,33	20,37	20,36	20,37	20,29	20,28	20,39	20,35	20,30	20,35	20,45	20,37	20,36	20,40	20,37	20,35	20,31	20,33	20,37	20,44	20,41	20,37	20,35	20,37	20,35	20,44	20,44	20,39	20,41	20,45	20,41	20,39	20,46	20,40	20,33	20,35	20,41	20,42	20,50	20,39	20,45	20,38	20,31	20,38	20,40	20,44	20,40	20,47	20,42	20,39	20,45	20,43	20,49	20,43	20,37	20,43	20,58	20,44	20,44	20,41	20,33	20,39	20,46	20,47	20,45	20,50	20,43	20,45	20,38	20,47	20,52	20,50	20,45	20,44	20,42	20,43	20,52	20,47	20,40	20,48	20,38	20,44	20,51	20,46	20,46	20,46	20,50	20,52	20,40	20,46	20,48	20,48	20,49	20,41	20,44	20,49	20,45	20,47	20,46	20,49	20,41	20,47	20,44	20,50	20,48	20,46	20,43	20,38	20,44	20,51	20,50	20,51	20,47	20,38	20,44	20,48	20,50	20,52	20,37	20,40	20,47	20,50	20,42	20,52	20,53	20,61	20,68	20,70	20,73	20,75	20,68	20,73	20,68	20,74	20,79	20,74	20,79	20,82	20,82	20,92	20,99	21,08	21,05	21,19	21,33	21,36	21,47	21,53	21,58	21,58	21,72	21,88	22,06	22,05	22,10	22,10	22,21	22,20	22,23	22,23	22,15	22,35	22,41	22,41	22,39	22,47	22,41	22,46	22,63	22,59	22,62	22,59	22,56	22,59	22,66	22,66	22,64	22,69	22,78	22,82	22,80	22,75	22,83	22,82	22,86	22,89	22,86	22,91	22,94	22,97	22,98	23,06	23,05	22,97	23,04	23,10	23,11	23,07	23,05	23,15	23,14	23,06	23,13	23,18	23,16	23,22	23,25	23,20	23,17	23,19	23,24	23,25	23,17	23,23	23,24	23,18	23,25	23,28	23,18	23,14	23,20	23,31	23,35	23,35	23,36	23,36	23,32	23,30	23,35	23,37	23,36	23,35	23,32	23,26	23,24	23,32	23,31	23,33	23,36	23,46	23,43	23,33	23,28	23,33	23,25	23,25	23,31	23,29	23,32	23,29	23,37	23,32	23,36	23,33	23,32	23,31	23,33	23,37	23,32	23,32	23,34	23,40	23,38	23,38	23,39	23,39	23,39	23,42	23,36	23,38	23,42	23,41	23,42	23,34	23,37	23,37	23,40	23,41	23,44	23,48	23,48	23,30	23,42	23,48	23,45	23,43	23,38	23,46	23,44	23,43	23,45	23,47	23,46	23,37	23,38	23,46	23,43	23,35	23,40	23,53	23,51	23,51	23,51	23,48	23,40	23,32	23,37	23,48	23,42	23,41	23,44	23,45	23,41	23,41	23,37	23,26	23,32	23,36	23,32	23,32	23,36	23,31	23,30	23,24	23,23	23,25	23,28	23,16	23,19	23,20	23,16	23,06	23,02	23,02	23,05	22,93	22,87	22,88	22,85	22,81	22,72	22,80	22,82	22,66	22,65	22,61	22,52	22,55	22,45	22,31	22,35	22,35	22,27	22,20	22,21	22,11	22,04	22,15	22,16	22,09	22,08	21,94	22,00	21,94	21,89	21,85	21,86	21,85	21,72	21,68	21,64	21,47	21,31	21,35	21,28	21,11	21,03	20,94	20,77	20,63	20,62	20,64	20,59	20,56	20,48	20,44	20,45	20,50	20,49	20,44	20,47	20,45	20,47	20,46	20,38	20,44	20,50	20,46	20,43	20,46	20,48	20,36	20,37	20,38	20,44	20,53	20,46	20,47	20,45	20,44	20,46	20,43	20,36	20,30	20,41	20,40	20,46	20,42	20,36	20,38	20,43	20,42	20,40	20,33	20,37	20,35	20,42	20,32	20,35	20,31	20,31	20,40	20,38	20,35	20,35	20,35	20,45	20,36	20,36	20,40	20,43	20,45	20,39	20,30	20,33	20,35	20,37	20,38	20,30	20,36	20,35	20,36	20,30	20,26	20,33	20,33	20,32	20,40	20,40	20,38	20,35	20,32	20,32	20,37	20,35	20,38	20,38	20,38	20,27	20,36	20,39	20,33	20,44	20,42	20,31	20,32	20,34	20,36	20,33	20,23	20,29	20,28	20,31	20,30	20,39	20,28	20,28	20,31	20,29	20,30	20,37	20,34	20,40	20,38	20,38	20,32	20,29	20,30	20,36	20,43	20,41	20,36	20,26	20,32	20,41	20,37	20,38	20,32	20,30	20,32	20,30	20,41	20,33	20,25	20,25	20,30	20,25	20,31	20,36	20,24	20,25	20,41	20,49	20,34	20,30	20,37	20,33	20,28	20,28	20,24	20,27	20,20	20,15	20,27	20,27	20,33	20,32	20,34	20,36	20,34	20,39	20,22	20,12	20,23	20,28	20,35	20,28	20,24	20,23	20,35	20,34	20,32	20,30	20,21	20,29	20,28	20,32	20,29	20,30	20,18	20,19	20,21	20,32	20,29	20,27	20,19	20,26	20,30	20,25	20,21	20,20	20,32	20,26	20,24	20,29	20,37	20,33	20,21	20,21	20,28	20,24	20,26	
20,43	20,33	20,33	20,31	20,31	20,25	20,27	20,33	20,36	20,33	20,28	20,27	20,22	20,36	20,41	20,36	20,32	20,30	20,41	20,37	20,27	20,30	20,38	20,30	20,38	20,39	20,42	20,33	20,33	20,30	20,41	20,42	20,32	20,31	20,35	20,40	20,35	20,35	20,33	20,35	20,31	20,33	20,28	20,41	20,28	20,24	20,28	20,42	20,34	20,40	20,39	20,36	20,38	20,42	20,34	20,27	20,45	20,34	20,31	20,43	20,42	20,40	20,45	20,44	20,34	20,39	20,36	20,29	20,37	20,49	20,45	20,43	20,39	20,38	20,33	20,31	20,34	20,41	20,41	20,38	20,34	20,36	20,35	20,38	20,39	20,41	20,35	20,37	20,44	20,45	20,48	20,43	20,39	20,40	20,39	20,44	20,49	20,42	20,43	20,42	20,40	20,45	20,44	20,48	20,50	20,41	20,34	20,38	20,44	20,35	20,36	20,46	20,42	20,45	20,42	20,50	20,45	20,46	20,33	20,36	20,53	20,56	20,48	20,43	20,41	20,38	20,44	20,35	20,40	20,45	20,38	20,42	20,40	20,37	20,58	20,47	20,39	20,43	20,40	20,47	20,45	20,46	20,50	20,45	20,51	20,49	20,43	20,39	20,44	20,47	20,43	20,39	20,49	20,48	20,50	20,48	20,48	20,48	20,41	20,50	20,48	20,48	20,51	20,42	20,45	20,39	20,46	20,49	20,48	20,52	20,51	20,51	20,54	20,47	20,52	20,59	20,51	20,44	20,51	20,47	20,44	20,44	20,56	20,57	20,61	20,68	20,89	20,89	20,91	20,94	20,90	20,91	20,87	20,86	20,87	21,00	20,99	21,11	21,15	21,19	21,22	21,34	21,40	21,51	21,61	21,65	21,76	21,72	21,69	21,89	22,13	22,11	22,14	22,14	22,21	22,29	22,28	22,33	22,32	22,36	22,41	22,40	22,46	22,46	22,52	22,54	22,55	22,60	22,70	22,70	22,61	22,68	22,72	22,80	22,81	22,86	22,90	22,87	22,95	22,91	22,99	22,97	22,93	22,98	22,90	23,00	23,03	23,14	23,11	23,16	23,19	23,11	23,15	23,19	23,13	23,11	23,08	23,20	23,26	23,26	23,16	23,24	23,22	23,21	23,27	23,29	23,27	23,24	23,27	23,21	23,23	23,26	23,25	23,27	23,40	23,34	23,35	23,27	23,33	23,38	23,36	23,41	23,38	23,44	23,42	23,33	23,31	23,37	23,38	23,36	23,41	23,35	23,39	23,36	23,38	23,45	23,45	23,47	23,48	23,45	23,38	23,40	23,44	23,33	23,37	23,36	23,34	23,35	23,37	23,41	23,42	23,38	23,34	23,38	23,40	23,46	23,45	23,43	23,41	23,44	23,43	23,46	23,45	23,43	23,41	23,44	23,41	23,43	23,54	23,50	23,56	23,46	23,45	23,44	23,43	23,42	23,46	23,53	23,46	23,47	23,56	23,58	23,49	23,45	23,48	23,46	23,51	23,45	23,44	23,49	23,47	23,47	23,44	23,49	23,50	23,45	23,54	23,54	23,51	23,53	23,51	23,46	23,44	23,45	23,45	23,47	23,42	23,48	23,44	23,50	23,50	23,46	23,44	23,41	23,37	23,40	23,38	23,33	23,37	23,34	23,32	23,32	23,26	23,29	23,31	23,20	23,14	23,21	23,12	23,10	23,07	23,08	23,04	23,00	23,00	22,96	22,92	22,89	22,83	22,83	22,80	22,70	22,65	22,65	22,57	22,56	22,51	22,40	22,32	22,30	22,32	22,27	22,28	22,23	22,18	22,17	22,10	22,11	22,04	22,03	21,99	21,89	21,91	21,83	21,77	21,80	21,75	21,70	21,57	21,38	21,38	21,49	21,42	21,24	21,08	20,94	20,80	20,71	20,73	20,69	20,67	20,64	20,55	20,42	20,48	20,54	20,47	20,47	20,46	20,37	20,48	20,51	20,46	20,49	20,56	20,55	20,43	20,40	20,47	20,36	20,37	20,41	20,39	20,46	20,46	20,47	20,48	20,44	20,41	20,46	20,37	20,37	20,42	20,40	20,48	20,42	20,38	20,39	20,43	20,39	20,43	20,40	20,31	20,31	20,40	20,36	20,38	20,32	20,31	20,38	20,35	20,40	20,43	20,44	20,37	20,33	20,29	20,41	20,37	20,38	20,39	20,29	20,38	20,39	20,27	20,30	20,31	20,30	20,24	20,31	20,34	20,38	20,32	20,36	20,31	20,32	20,39	20,36	20,36	20,29	20,33	20,43	20,37	20,35	20,32	20,26	20,22	20,31	20,38	20,27	20,33	20,35	20,30	20,29	20,32	20,36	20,31	20,26	20,24	20,24	20,26	20,32	20,38	20,33	20,30	20,36	20,41	20,33	20,30	20,31	20,37	20,41	20,33	20,30	20,35	20,24	20,32	20,31	20,34	20,33	20,22	20,33	20,32	20,35	20,26	20,28	20,37	20,37	20,36	20,32	20,30	20,26	20,31	20,34	20,34	20,30	20,22	20,24	20,27	20,32	20,36	20,29	20,33	20,36	20,31	20,23	20,22	20,25	20,28	20,28	20,25	20,35	20,25	20,18	20,24	20,24	20,25	20,30	20,26	20,30	20,28	20,24	20,30	20,34	20,37	20,26	20,25	20,35	20,36	20,24	20,24	20,21	20,33	20,33	20,35	20,26	20,28	20,16	20,19	20,32	20,27	20,30	20,30	20,31	20,28	20,33	20,28	20,20	20,24	20,31	20,27	20,19	20,25	20,30	20,27	20,10	20,15	20,26	20,28	20,28	
20,43	20,38	20,30	20,36	20,41	20,40	20,36	20,33	20,40	20,48	20,44	20,31	20,32	20,47	20,48	20,41	20,28	20,26	20,34	20,39	20,35	20,26	20,26	20,31	20,37	20,35	20,35	20,36	20,33	20,34	20,40	20,35	20,28	20,29	20,35	20,40	20,36	20,41	20,34	20,32	20,36	20,33	20,32	20,38	20,33	20,29	20,35	20,36	20,45	20,41	20,44	20,42	20,37	20,38	20,38	20,36	20,44	20,41	20,34	20,42	20,42	20,37	20,40	20,45	20,39	20,33	20,38	20,33	20,35	20,43	20,41	20,44	20,37	20,36	20,39	20,38	20,40	20,45	20,43	20,44	20,41	20,36	20,36	20,33	20,36	20,42	20,41	20,39	20,40	20,49	20,51	20,43	20,37	20,45	20,50	20,46	20,36	20,40	20,40	20,37	20,38	20,47	20,56	20,59	20,48	20,43	20,36	20,40	20,42	20,35	20,29	20,40	20,45	20,49	20,51	20,45	20,46	20,45	20,40	20,28	20,43	20,56	20,53	20,46	20,37	20,41	20,43	20,45	20,45	20,43	20,37	20,39	20,44	20,41	20,55	20,47	20,37	20,39	20,44	20,48	20,48	20,46	20,44	20,42	20,55	20,45	20,41	20,36	20,38	20,45	20,40	20,39	20,49	20,47	20,47	20,44	20,45	20,45	20,47	20,52	20,49	20,49	20,48	20,40	20,43	20,45	20,51	20,56	20,54	20,59	20,53	20,43	20,51	20,52	20,54	20,58	20,52	20,49	20,50	20,46	20,48	20,49	20,61	20,60	20,63	20,69	20,88	20,96	20,93	20,99	20,99	21,02	20,97	20,92	20,93	21,00	21,09	21,15	21,14	21,24	21,29	21,44	21,50	21,57	21,60	21,69	21,85	21,82	21,58	21,73	22,00	22,18	22,18	22,24	22,27	22,28	22,30	22,33	22,40	22,42	22,40	22,53	22,47	22,45	22,53	22,64	22,60	22,60	22,71	22,79	22,74	22,74	22,81	22,84	22,83	22,86	22,94	22,90	23,00	23,00	23,03	23,06	23,06	23,10	23,04	23,00	23,02	23,12	23,05	23,08	23,20	23,23	23,24	23,25	23,23	23,16	23,29	23,30	23,28	23,34	23,25	23,27	23,29	23,23	23,27	23,31	23,38	23,30	23,37	23,33	23,28	23,36	23,31	23,39	23,44	23,33	23,35	23,42	23,48	23,44	23,39	23,43	23,41	23,44	23,52	23,44	23,42	23,41	23,45	23,39	23,47	23,47	23,52	23,48	23,49	23,49	23,47	23,47	23,54	23,60	23,48	23,42	23,47	23,46	23,43	23,43	23,37	23,48	23,44	23,43	23,47	23,45	23,46	23,47	23,51	23,52	23,51	23,46	23,51	23,53	23,47	23,50	23,48	23,38	23,36	23,38	23,47	23,47	23,48	23,50	23,56	23,52	23,54	23,56	23,54	23,46	23,52	23,59	23,63	23,65	23,69	23,61	23,52	23,47	23,53	23,55	23,54	23,58	23,49	23,52	23,52	23,56	23,58	23,53	23,63	23,61	23,62	23,61	23,57	23,59	23,59	23,56	23,62	23,64	23,59	23,56	23,55	23,60	23,53	23,56	23,62	23,55	23,54	23,50	23,48	23,44	23,45	23,48	23,50	23,42	23,46	23,39	23,37	23,38	23,39	23,30	23,20	23,20	23,20	23,17	23,15	23,11	23,02	23,07	23,08	23,00	22,95	22,98	22,94	22,89	22,83	22,71	22,68	22,69	22,56	22,57	22,51	22,45	22,51	22,41	22,32	22,32	22,32	22,28	22,25	22,16	22,12	22,07	22,05	22,03	22,05	21,92	21,88	21,90	21,76	21,78	21,85	21,76	21,55	21,45	21,55	21,60	21,50	21,29	21,14	20,99	20,82	20,78	20,76	20,78	20,76	20,71	20,55	20,49	20,55	20,59	20,52	20,55	20,57	20,48	20,55	20,59	20,59	20,60	20,57	20,50	20,52	20,46	20,46	20,39	20,46	20,41	20,43	20,44	20,45	20,49	20,41	20,40	20,37	20,42	20,39	20,42	20,47	20,43	20,47	20,37	20,43	20,46	20,35	20,35	20,41	20,41	20,33	20,32	20,37	20,38	20,39	20,36	20,32	20,37	20,35	20,42	20,38	20,39	20,46	20,45	20,40	20,43	20,42	20,41	20,45	20,32	20,35	20,41	20,33	20,33	20,36	20,42	20,27	20,37	20,40	20,48	20,43	20,39	20,36	20,34	20,37	20,44	20,39	20,29	20,34	20,45	20,46	20,38	20,40	20,33	20,29	20,33	20,34	20,33	20,24	20,30	20,38	20,29	20,33	20,38	20,30	20,30	20,30	20,27	20,27	20,27	20,36	20,33	20,37	20,39	20,43	20,34	20,33	20,35	20,38	20,32	20,35	20,32	20,34	20,32	20,27	20,26	20,34	20,35	20,27	20,32	20,40	20,36	20,30	20,29	20,37	20,37	20,34	20,45	20,23	20,26	20,33	20,36	20,40	20,31	20,28	20,29	20,29	20,26	20,33	20,37	20,35	20,34	20,33	20,28	20,27	20,26	20,19	20,25	20,38	20,41	20,31	20,30	20,33	20,32	20,27	20,32	20,39	20,25	20,40	20,33	20,37	20,33	20,34	20,30	20,27	20,39	20,39	20,26	20,17	20,24	20,33	20,30	20,41	20,35	20,33	20,29	20,20	20,30	20,31	20,27	20,32	20,36	20,27	20,24	20,24	20,21	20,30	20,27	20,22	20,21	20,19	20,19	20,28	20,24	20,22	20,21	20,30	20,36	
20,40	20,38	20,29	20,31	20,44	20,34	20,28	20,36	20,40	20,40	20,32	20,20	20,31	20,38	20,48	20,49	20,34	20,24	20,30	20,30	20,33	20,35	20,31	20,33	20,37	20,29	20,24	20,35	20,37	20,38	20,43	20,37	20,23	20,29	20,36	20,40	20,39	20,39	20,44	20,28	20,27	20,30	20,23	20,34	20,33	20,38	20,39	20,36	20,36	20,40	20,37	20,30	20,33	20,33	20,37	20,35	20,37	20,35	20,40	20,43	20,37	20,36	20,40	20,35	20,40	20,31	20,22	20,29	20,36	20,37	20,39	20,41	20,39	20,38	20,36	20,32	20,32	20,42	20,44	20,47	20,40	20,40	20,34	20,37	20,40	20,43	20,48	20,39	20,34	20,44	20,58	20,39	20,32	20,38	20,44	20,39	20,37	20,35	20,40	20,34	20,39	20,41	20,46	20,55	20,56	20,51	20,43	20,40	20,43	20,38	20,48	20,44	20,41	20,52	20,55	20,45	20,41	20,41	20,43	20,31	20,36	20,51	20,51	20,41	20,42	20,40	20,44	20,48	20,54	20,49	20,49	20,33	20,34	20,49	20,48	20,45	20,41	20,40	20,44	20,48	20,44	20,43	20,39	20,47	20,56	20,44	20,41	20,45	20,37	20,41	20,37	20,38	20,43	20,44	20,46	20,47	20,51	20,47	20,41	20,50	20,50	20,44	20,49	20,50	20,45	20,45	20,54	20,56	20,55	20,53	20,48	20,48	20,45	20,50	20,50	20,47	20,45	20,43	20,55	20,46	20,42	20,48	20,57	20,60	20,71	20,81	20,83	20,87	20,93	20,98	20,99	20,97	20,95	20,96	20,96	21,02	21,06	21,13	21,17	21,22	21,30	21,43	21,58	21,59	21,58	21,74	21,87	21,93	21,65	21,60	21,89	22,10	22,24	22,28	22,33	22,27	22,29	22,33	22,39	22,50	22,49	22,56	22,52	22,42	22,49	22,59	22,64	22,70	22,79	22,83	22,81	22,76	22,86	22,89	22,85	22,92	22,99	23,01	22,95	22,97	23,10	23,09	23,05	23,10	23,13	23,10	23,01	23,10	23,18	23,21	23,19	23,21	23,22	23,27	23,29	23,32	23,35	23,42	23,42	23,36	23,35	23,29	23,32	23,38	23,33	23,30	23,41	23,48	23,48	23,43	23,39	23,41	23,46	23,46	23,45	23,42	23,46	23,52	23,50	23,49	23,53	23,57	23,48	23,41	23,54	23,50	23,49	23,49	23,53	23,51	23,51	23,48	23,48	23,57	23,60	23,51	23,52	23,58	23,56	23,55	23,49	23,46	23,43	23,47	23,47	23,48	23,47	23,57	23,53	23,46	23,54	23,58	23,59	23,60	23,56	23,60	23,54	23,50	23,53	23,52	23,55	23,57	23,54	23,53	23,54	23,50	23,53	23,52	23,52	23,53	23,59	23,56	23,57	23,59	23,58	23,53	23,60	23,67	23,69	23,73	23,68	23,65	23,57	23,54	23,57	23,57	23,55	23,59	23,62	23,66	23,59	23,63	23,65	23,66	23,63	23,68	23,65	23,68	23,66	23,62	23,70	23,65	23,60	23,59	23,66	23,66	23,62	23,70	23,63	23,56	23,61	23,60	23,57	23,53	23,53	23,46	23,45	23,51	23,53	23,49	23,54	23,51	23,51	23,47	23,44	23,37	23,25	23,26	23,26	23,28	23,25	23,12	23,09	23,14	23,13	23,02	23,05	23,07	23,00	22,88	22,84	22,80	22,82	22,77	22,69	22,60	22,57	22,52	22,53	22,49	22,47	22,35	22,40	22,32	22,29	22,22	22,18	22,15	22,10	22,04	22,06	21,97	21,96	21,93	21,83	21,79	21,83	21,64	21,50	21,53	21,66	21,65	21,49	21,35	21,16	21,03	20,87	20,80	20,81	20,80	20,79	20,68	20,61	20,61	20,58	20,56	20,59	20,60	20,55	20,48	20,51	20,56	20,59	20,60	20,50	20,44	20,48	20,44	20,39	20,32	20,38	20,43	20,41	20,46	20,39	20,43	20,49	20,44	20,43	20,43	20,34	20,39	20,46	20,41	20,51	20,49	20,42	20,43	20,36	20,39	20,47	20,46	20,34	20,40	20,44	20,40	20,36	20,35	20,39	20,37	20,39	20,41	20,41	20,37	20,37	20,40	20,38	20,36	20,36	20,42	20,41	20,33	20,28	20,30	20,39	20,38	20,36	20,39	20,40	20,40	20,38	20,43	20,46	20,33	20,30	20,37	20,36	20,48	20,39	20,34	20,33	20,33	20,41	20,38	20,39	20,39	20,37	20,38	20,30	20,35	20,36	20,24	20,32	20,31	20,31	20,35	20,33	20,22	20,35	20,33	20,35	20,32	20,31	20,34	20,31	20,35	20,43	20,31	20,40	20,24	20,38	20,33	20,27	20,32	20,42	20,35	20,37	20,26	20,31	20,34	20,28	20,30	20,42	20,39	20,21	20,28	20,34	20,35	20,29	20,47	20,41	20,34	20,41	20,36	20,29	20,32	20,26	20,34	20,31	20,31	20,28	20,35	20,30	20,35	20,32	20,31	20,31	20,32	20,26	20,27	20,27	20,36	20,35	20,45	20,39	20,32	20,30	20,31	20,42	20,32	20,25	20,26	20,31	20,24	20,26	20,24	20,31	20,39	20,37	20,20	20,24	20,23	20,25	20,26	20,35	20,29	20,29	20,33	20,21	20,28	20,35	20,24	20,24	20,27	20,27	20,25	20,24	20,26	20,29	20,26	20,22	20,27	20,26	20,25	20,29	20,25	20,25	20,27	20,25	20,26	
20,43	20,33	20,28	20,26	20,34	20,23	20,29	20,38	20,41	20,34	20,28	20,24	20,29	20,31	20,33	20,36	20,23	20,25	20,37	20,34	20,23	20,33	20,35	20,36	20,36	20,41	20,31	20,38	20,36	20,27	20,39	20,45	20,35	20,29	20,29	20,31	20,43	20,41	20,44	20,33	20,38	20,27	20,28	20,33	20,33	20,37	20,32	20,29	20,39	20,37	20,39	20,38	20,33	20,29	20,31	20,32	20,27	20,34	20,37	20,39	20,40	20,35	20,44	20,44	20,48	20,41	20,30	20,33	20,48	20,43	20,38	20,35	20,40	20,42	20,47	20,26	20,33	20,41	20,44	20,43	20,42	20,39	20,27	20,28	20,41	20,48	20,43	20,44	20,31	20,35	20,45	20,34	20,32	20,37	20,40	20,40	20,40	20,40	20,39	20,38	20,43	20,43	20,47	20,49	20,49	20,47	20,44	20,37	20,45	20,45	20,41	20,43	20,45	20,54	20,55	20,42	20,38	20,40	20,43	20,36	20,28	20,41	20,51	20,45	20,43	20,49	20,48	20,43	20,39	20,44	20,44	20,36	20,35	20,45	20,47	20,44	20,38	20,42	20,46	20,53	20,47	20,45	20,48	20,53	20,53	20,49	20,44	20,55	20,49	20,46	20,40	20,43	20,45	20,55	20,51	20,51	20,51	20,44	20,38	20,48	20,50	20,43	20,48	20,57	20,43	20,42	20,50	20,58	20,61	20,51	20,44	20,51	20,49	20,49	20,46	20,50	20,52	20,51	20,49	20,51	20,52	20,54	20,53	20,52	20,65	20,82	20,93	20,90	20,94	20,95	20,98	21,09	20,97	20,96	21,00	20,94	21,02	21,09	21,18	21,24	21,29	21,45	21,66	21,63	21,58	21,78	22,02	22,09	21,89	21,65	21,68	21,99	22,10	22,23	22,28	22,35	22,41	22,41	22,40	22,46	22,55	22,58	22,59	22,61	22,57	22,66	22,66	22,68	22,78	22,86	22,85	22,84	22,90	22,91	22,93	22,97	23,04	23,09	23,02	23,06	23,15	23,16	23,14	23,16	23,15	23,15	23,10	23,16	23,24	23,39	23,26	23,22	23,29	23,37	23,37	23,41	23,34	23,31	23,45	23,44	23,37	23,37	23,38	23,37	23,38	23,37	23,43	23,48	23,53	23,55	23,49	23,49	23,51	23,54	23,50	23,50	23,54	23,54	23,57	23,53	23,50	23,64	23,55	23,45	23,55	23,54	23,57	23,52	23,59	23,61	23,55	23,55	23,57	23,57	23,53	23,56	23,60	23,61	23,61	23,56	23,55	23,57	23,56	23,50	23,53	23,55	23,55	23,58	23,62	23,60	23,66	23,63	23,68	23,62	23,58	23,64	23,63	23,57	23,58	23,56	23,60	23,65	23,65	23,58	23,57	23,62	23,59	23,55	23,59	23,61	23,66	23,67	23,70	23,67	23,62	23,60	23,67	23,69	23,70	23,75	23,70	23,70	23,68	23,66	23,65	23,65	23,63	23,56	23,65	23,76	23,74	23,66	23,68	23,70	23,65	23,65	23,73	23,75	23,82	23,77	23,70	23,66	23,66	23,60	23,69	23,74	23,73	23,68	23,65	23,66	23,69	23,65	23,66	23,67	23,67	23,59	23,54	23,59	23,53	23,51	23,54	23,54	23,49	23,46	23,44	23,43	23,34	23,32	23,32	23,32	23,27	23,23	23,19	23,27	23,15	23,04	23,10	23,13	22,99	22,96	22,95	22,85	22,79	22,79	22,79	22,69	22,60	22,58	22,55	22,48	22,53	22,44	22,41	22,43	22,37	22,34	22,23	22,18	22,22	22,05	22,07	22,06	22,04	21,97	21,86	21,80	21,72	21,58	21,49	21,62	21,77	21,73	21,57	21,40	21,13	20,93	20,92	20,81	20,79	20,73	20,75	20,65	20,65	20,61	20,63	20,55	20,58	20,60	20,57	20,50	20,52	20,62	20,56	20,53	20,49	20,45	20,41	20,45	20,44	20,37	20,50	20,44	20,41	20,42	20,43	20,42	20,54	20,42	20,43	20,44	20,45	20,49	20,43	20,42	20,46	20,50	20,43	20,45	20,41	20,33	20,37	20,43	20,41	20,39	20,38	20,36	20,34	20,34	20,31	20,29	20,36	20,40	20,43	20,43	20,35	20,37	20,38	20,35	20,38	20,42	20,44	20,36	20,21	20,24	20,31	20,38	20,38	20,33	20,34	20,38	20,32	20,30	20,37	20,26	20,23	20,31	20,31	20,39	20,41	20,32	20,34	20,33	20,36	20,40	20,32	20,36	20,38	20,36	20,29	20,35	20,43	20,38	20,33	20,33	20,36	20,37	20,35	20,28	20,26	20,23	20,35	20,38	20,32	20,31	20,27	20,29	20,36	20,36	20,32	20,28	20,33	20,31	20,26	20,24	20,30	20,35	20,38	20,33	20,32	20,29	20,28	20,26	20,40	20,39	20,21	20,22	20,25	20,29	20,25	20,40	20,42	20,35	20,43	20,33	20,29	20,33	20,29	20,33	20,30	20,26	20,25	20,28	20,27	20,34	20,32	20,32	20,36	20,31	20,31	20,39	20,24	20,26	20,35	20,35	20,36	20,31	20,28	20,28	20,32	20,29	20,21	20,31	20,33	20,35	20,37	20,29	20,26	20,42	20,35	20,24	20,17	20,25	20,23	20,28	20,33	20,20	20,22	20,33	20,27	20,30	20,35	20,32	20,26	20,29	20,31	20,29	20,22	20,24	20,22	20,27	20,24	20,29	20,23	20,23	20,20	20,22	20,21	20,25	20,28	20,28	
20,47	20,39	20,31	20,35	20,39	20,35	20,47	20,44	20,36	20,38	20,35	20,31	20,32	20,28	20,35	20,39	20,23	20,32	20,39	20,31	20,28	20,27	20,27	20,31	20,34	20,37	20,28	20,26	20,31	20,27	20,36	20,43	20,40	20,34	20,24	20,19	20,22	20,39	20,33	20,33	20,39	20,36	20,34	20,39	20,36	20,37	20,35	20,28	20,29	20,40	20,42	20,45	20,38	20,38	20,32	20,33	20,36	20,35	20,29	20,32	20,37	20,40	20,43	20,43	20,40	20,45	20,32	20,37	20,43	20,33	20,32	20,31	20,33	20,38	20,40	20,33	20,33	20,44	20,31	20,32	20,38	20,41	20,34	20,35	20,43	20,43	20,29	20,38	20,37	20,41	20,41	20,39	20,34	20,38	20,36	20,44	20,43	20,39	20,44	20,41	20,42	20,39	20,49	20,57	20,49	20,40	20,36	20,41	20,40	20,44	20,39	20,30	20,43	20,55	20,56	20,49	20,40	20,42	20,43	20,38	20,38	20,43	20,48	20,47	20,44	20,46	20,43	20,37	20,41	20,41	20,42	20,41	20,29	20,37	20,47	20,49	20,44	20,43	20,41	20,50	20,53	20,49	20,45	20,42	20,51	20,44	20,38	20,44	20,47	20,50	20,43	20,48	20,53	20,52	20,52	20,41	20,44	20,43	20,42	20,54	20,45	20,40	20,43	20,54	20,51	20,43	20,47	20,49	20,52	20,50	20,48	20,52	20,48	20,55	20,53	20,53	20,60	20,55	20,52	20,55	20,61	20,60	20,54	20,54	20,58	20,78	20,93	20,93	20,94	20,86	20,89	21,00	21,03	20,95	21,02	20,94	20,96	21,07	21,15	21,23	21,28	21,42	21,64	21,68	21,68	21,82	22,04	22,13	21,99	21,90	21,72	21,76	22,05	22,23	22,38	22,36	22,44	22,49	22,45	22,52	22,56	22,67	22,66	22,62	22,59	22,76	22,73	22,69	22,77	22,82	22,86	22,93	23,02	22,99	23,03	23,13	23,16	23,14	23,12	23,15	23,21	23,15	23,16	23,26	23,22	23,25	23,21	23,26	23,27	23,32	23,38	23,39	23,47	23,39	23,40	23,43	23,42	23,41	23,49	23,49	23,52	23,49	23,44	23,43	23,48	23,51	23,51	23,46	23,58	23,61	23,59	23,66	23,64	23,55	23,56	23,52	23,59	23,54	23,66	23,67	23,63	23,73	23,67	23,64	23,62	23,60	23,62	23,60	23,64	23,70	23,62	23,64	23,69	23,63	23,54	23,60	23,67	23,71	23,69	23,68	23,68	23,58	23,61	23,62	23,64	23,63	23,61	23,62	23,66	23,68	23,72	23,72	23,77	23,68	23,67	23,71	23,67	23,70	23,65	23,66	23,63	23,71	23,72	23,64	23,61	23,60	23,63	23,62	23,61	23,67	23,77	23,75	23,78	23,76	23,68	23,68	23,77	23,79	23,79	23,79	23,79	23,79	23,72	23,61	23,73	23,74	23,67	23,68	23,82	23,89	23,82	23,76	23,72	23,76	23,71	23,66	23,76	23,80	23,84	23,86	23,77	23,73	23,79	23,78	23,74	23,80	23,77	23,80	23,74	23,69	23,76	23,73	23,77	23,67	23,75	23,75	23,65	23,66	23,64	23,60	23,64	23,61	23,51	23,50	23,56	23,56	23,46	23,43	23,45	23,36	23,36	23,26	23,32	23,27	23,25	23,14	23,16	23,16	23,10	23,04	23,05	22,94	22,85	22,88	22,84	22,76	22,73	22,64	22,60	22,56	22,58	22,56	22,45	22,48	22,38	22,36	22,30	22,23	22,20	22,12	22,14	22,06	22,04	22,00	21,96	21,78	21,61	21,56	21,65	21,72	21,84	21,78	21,64	21,42	21,14	21,00	20,98	20,83	20,79	20,72	20,72	20,67	20,60	20,61	20,63	20,59	20,52	20,61	20,60	20,57	20,61	20,63	20,56	20,48	20,55	20,55	20,41	20,44	20,55	20,47	20,46	20,46	20,47	20,46	20,45	20,50	20,54	20,42	20,29	20,43	20,46	20,51	20,48	20,45	20,53	20,42	20,42	20,48	20,45	20,32	20,32	20,38	20,42	20,41	20,30	20,34	20,41	20,34	20,34	20,32	20,38	20,39	20,40	20,43	20,33	20,32	20,35	20,43	20,43	20,39	20,42	20,39	20,25	20,29	20,32	20,32	20,36	20,37	20,45	20,46	20,42	20,40	20,34	20,37	20,25	20,28	20,40	20,37	20,34	20,33	20,32	20,39	20,36	20,44	20,40	20,29	20,43	20,40	20,32	20,32	20,38	20,39	20,33	20,26	20,40	20,37	20,41	20,31	20,18	20,20	20,35	20,40	20,33	20,37	20,29	20,24	20,36	20,33	20,24	20,27	20,35	20,36	20,31	20,33	20,28	20,32	20,28	20,27	20,29	20,28	20,25	20,30	20,37	20,33	20,24	20,20	20,26	20,30	20,17	20,26	20,34	20,31	20,38	20,30	20,25	20,32	20,28	20,25	20,17	20,32	20,39	20,34	20,34	20,27	20,35	20,32	20,35	20,30	20,24	20,33	20,29	20,28	20,34	20,41	20,33	20,29	20,32	20,31	20,36	20,34	20,26	20,27	20,28	20,30	20,34	20,19	20,22	20,25	20,33	20,34	20,29	20,25	20,24	20,23	20,33	20,29	20,35	20,32	20,18	20,23	20,25	20,29	20,27	20,24	20,24	20,22	20,26	20,20	20,33	20,26	20,29	20,25	20,16	20,27	20,27	20,15	20,20	20,21	20,32	20,34	
20,35	20,32	20,32	20,39	20,40	20,32	20,42	20,40	20,34	20,38	20,32	20,33	20,39	20,38	20,34	20,45	20,26	20,28	20,28	20,30	20,24	20,29	20,27	20,38	20,43	20,33	20,24	20,21	20,27	20,36	20,35	20,43	20,39	20,33	20,27	20,25	20,34	20,35	20,37	20,32	20,32	20,36	20,39	20,31	20,33	20,45	20,45	20,37	20,33	20,36	20,37	20,40	20,41	20,38	20,37	20,27	20,29	20,39	20,38	20,42	20,39	20,42	20,41	20,40	20,28	20,39	20,40	20,31	20,34	20,30	20,27	20,33	20,35	20,42	20,40	20,34	20,38	20,34	20,28	20,26	20,44	20,42	20,37	20,38	20,49	20,34	20,21	20,32	20,39	20,48	20,46	20,40	20,45	20,41	20,34	20,48	20,52	20,45	20,45	20,47	20,48	20,34	20,41	20,50	20,43	20,47	20,44	20,39	20,51	20,43	20,37	20,37	20,41	20,51	20,54	20,43	20,42	20,41	20,45	20,38	20,39	20,52	20,52	20,51	20,42	20,36	20,40	20,42	20,38	20,36	20,43	20,51	20,38	20,27	20,48	20,48	20,38	20,40	20,44	20,47	20,49	20,43	20,41	20,38	20,51	20,49	20,40	20,47	20,42	20,46	20,49	20,46	20,49	20,53	20,53	20,50	20,45	20,49	20,50	20,52	20,49	20,46	20,53	20,53	20,56	20,50	20,45	20,51	20,57	20,51	20,45	20,47	20,50	20,56	20,60	20,53	20,51	20,57	20,59	20,63	20,60	20,60	20,55	20,54	20,63	20,81	20,88	20,93	20,93	20,96	20,87	20,96	20,99	20,97	21,02	21,01	21,02	21,12	21,23	21,26	21,34	21,48	21,58	21,64	21,71	21,89	22,06	22,13	22,09	22,01	21,85	21,72	21,93	22,21	22,34	22,35	22,41	22,51	22,50	22,55	22,65	22,65	22,69	22,72	22,66	22,73	22,88	22,82	22,83	22,86	22,94	23,01	23,04	23,04	23,10	23,15	23,21	23,25	23,21	23,21	23,26	23,25	23,31	23,29	23,32	23,38	23,37	23,41	23,37	23,40	23,47	23,51	23,49	23,53	23,45	23,45	23,49	23,57	23,58	23,61	23,58	23,57	23,53	23,58	23,61	23,64	23,60	23,56	23,61	23,60	23,66	23,75	23,69	23,68	23,71	23,64	23,63	23,67	23,73	23,70	23,63	23,78	23,84	23,74	23,73	23,67	23,75	23,65	23,71	23,75	23,74	23,76	23,76	23,75	23,66	23,61	23,77	23,75	23,74	23,71	23,67	23,68	23,71	23,73	23,74	23,73	23,72	23,72	23,75	23,76	23,76	23,73	23,79	23,75	23,75	23,82	23,82	23,72	23,79	23,75	23,69	23,85	23,85	23,75	23,74	23,75	23,80	23,80	23,68	23,68	23,83	23,85	23,82	23,82	23,79	23,79	23,90	23,90	23,86	23,87	23,82	23,85	23,72	23,79	23,85	23,81	23,72	23,78	23,92	23,93	23,87	23,89	23,85	23,85	23,84	23,79	23,83	23,90	23,87	23,84	23,89	23,84	23,80	23,87	23,81	23,91	23,91	23,89	23,82	23,81	23,82	23,82	23,84	23,80	23,75	23,77	23,74	23,71	23,73	23,74	23,67	23,65	23,67	23,60	23,67	23,69	23,56	23,58	23,54	23,49	23,48	23,39	23,42	23,36	23,29	23,28	23,19	23,25	23,18	23,12	23,08	22,97	22,95	22,93	22,89	22,85	22,75	22,72	22,69	22,61	22,65	22,60	22,58	22,56	22,31	22,36	22,35	22,29	22,26	22,18	22,12	22,08	22,13	22,02	21,88	21,80	21,61	21,68	21,77	21,81	21,85	21,80	21,68	21,43	21,23	21,02	20,86	20,82	20,82	20,76	20,77	20,73	20,61	20,53	20,51	20,65	20,56	20,61	20,67	20,57	20,65	20,64	20,58	20,57	20,57	20,54	20,47	20,47	20,53	20,43	20,38	20,43	20,50	20,46	20,43	20,51	20,44	20,45	20,39	20,38	20,38	20,45	20,41	20,45	20,42	20,39	20,39	20,40	20,40	20,35	20,41	20,41	20,42	20,47	20,35	20,31	20,35	20,28	20,32	20,39	20,38	20,34	20,26	20,34	20,30	20,26	20,31	20,39	20,41	20,37	20,36	20,33	20,35	20,34	20,35	20,39	20,36	20,37	20,40	20,43	20,41	20,41	20,41	20,29	20,30	20,31	20,41	20,48	20,32	20,28	20,34	20,42	20,40	20,37	20,31	20,30	20,37	20,43	20,43	20,37	20,30	20,29	20,35	20,29	20,33	20,42	20,43	20,27	20,21	20,20	20,30	20,33	20,32	20,42	20,42	20,29	20,30	20,27	20,18	20,18	20,30	20,40	20,30	20,28	20,34	20,32	20,31	20,26	20,27	20,21	20,21	20,19	20,34	20,37	20,22	20,22	20,25	20,25	20,22	20,25	20,24	20,32	20,41	20,34	20,26	20,25	20,26	20,21	20,09	20,11	20,37	20,30	20,34	20,35	20,36	20,35	20,27	20,19	20,25	20,29	20,30	20,32	20,36	20,41	20,41	20,36	20,30	20,25	20,34	20,35	20,28	20,26	20,22	20,23	20,33	20,25	20,25	20,28	20,35	20,39	20,27	20,23	20,29	20,23	20,39	20,36	20,27	20,28	20,16	20,19	20,22	20,21	20,16	20,17	20,17	20,26	20,30	20,25	20,38	20,41	20,32	20,30	20,25	20,25	20,36	20,15	20,13	20,17	20,23	20,27	
20,33	20,29	20,28	20,33	20,34	20,31	20,33	20,32	20,25	20,29	20,32	20,24	20,34	20,48	20,40	20,37	20,26	20,24	20,22	20,27	20,25	20,30	20,27	20,33	20,47	20,40	20,25	20,27	20,29	20,27	20,35	20,38	20,33	20,38	20,37	20,34	20,42	20,46	20,41	20,37	20,31	20,33	20,38	20,33	20,25	20,35	20,43	20,46	20,35	20,38	20,33	20,35	20,46	20,42	20,47	20,34	20,28	20,36	20,40	20,38	20,41	20,40	20,29	20,32	20,30	20,33	20,32	20,38	20,31	20,35	20,30	20,28	20,42	20,45	20,40	20,39	20,35	20,32	20,34	20,28	20,34	20,29	20,22	20,31	20,38	20,36	20,29	20,42	20,48	20,42	20,44	20,43	20,37	20,42	20,44	20,45	20,49	20,48	20,47	20,46	20,41	20,31	20,30	20,41	20,35	20,45	20,44	20,39	20,42	20,46	20,42	20,47	20,45	20,46	20,45	20,41	20,37	20,38	20,42	20,44	20,45	20,48	20,48	20,50	20,43	20,36	20,48	20,49	20,46	20,41	20,45	20,49	20,44	20,27	20,36	20,44	20,41	20,39	20,40	20,47	20,53	20,47	20,44	20,41	20,58	20,53	20,43	20,57	20,51	20,45	20,47	20,44	20,47	20,53	20,56	20,52	20,46	20,50	20,55	20,52	20,51	20,55	20,53	20,55	20,54	20,52	20,50	20,52	20,50	20,57	20,51	20,46	20,45	20,46	20,53	20,46	20,47	20,53	20,57	20,60	20,55	20,58	20,62	20,61	20,64	20,80	20,93	20,96	20,96	20,96	20,91	20,95	21,09	21,08	21,02	21,05	21,16	21,19	21,25	21,28	21,38	21,56	21,50	21,59	21,69	21,88	22,09	22,14	22,12	22,12	21,99	21,69	21,74	22,05	22,29	22,36	22,47	22,55	22,54	22,61	22,66	22,67	22,65	22,73	22,73	22,80	22,90	22,92	22,94	22,95	23,05	23,09	23,18	23,11	23,11	23,24	23,23	23,22	23,32	23,27	23,28	23,37	23,46	23,48	23,38	23,42	23,41	23,48	23,48	23,55	23,59	23,53	23,53	23,61	23,59	23,54	23,57	23,66	23,66	23,67	23,58	23,66	23,67	23,68	23,66	23,64	23,68	23,65	23,72	23,72	23,75	23,80	23,79	23,71	23,76	23,73	23,66	23,71	23,77	23,76	23,75	23,87	23,85	23,76	23,80	23,75	23,77	23,76	23,78	23,85	23,80	23,81	23,77	23,77	23,74	23,74	23,81	23,86	23,83	23,81	23,76	23,81	23,87	23,79	23,77	23,83	23,86	23,84	23,84	23,77	23,81	23,79	23,87	23,92	23,80	23,86	23,92	23,83	23,91	23,90	23,79	23,93	23,92	23,88	23,84	23,84	23,92	23,96	23,96	23,91	23,95	24,03	23,94	23,89	23,90	23,92	23,99	24,00	23,97	24,04	23,95	23,96	23,87	23,90	23,98	23,93	23,89	23,95	23,93	23,98	24,01	24,00	23,99	23,95	23,98	23,94	23,93	24,02	24,02	23,98	23,95	23,91	23,87	23,86	23,93	23,99	23,96	23,92	23,90	23,89	23,92	23,90	23,90	23,88	23,83	23,80	23,87	23,85	23,84	23,79	23,84	23,77	23,80	23,78	23,74	23,76	23,69	23,68	23,63	23,57	23,56	23,54	23,51	23,51	23,50	23,40	23,26	23,29	23,31	23,27	23,23	23,07	23,04	23,04	22,88	22,88	22,92	22,80	22,79	22,70	22,67	22,63	22,64	22,57	22,39	22,40	22,38	22,35	22,33	22,22	22,20	22,14	22,15	22,10	21,93	21,74	21,68	21,83	21,92	21,85	21,92	21,87	21,72	21,44	21,19	21,00	20,85	20,82	20,87	20,80	20,74	20,72	20,64	20,65	20,62	20,62	20,62	20,63	20,66	20,62	20,64	20,76	20,73	20,63	20,64	20,57	20,48	20,51	20,58	20,44	20,34	20,43	20,55	20,51	20,40	20,49	20,41	20,48	20,46	20,40	20,42	20,45	20,48	20,41	20,36	20,39	20,35	20,36	20,34	20,36	20,44	20,41	20,43	20,42	20,43	20,34	20,35	20,37	20,36	20,37	20,34	20,32	20,35	20,34	20,33	20,37	20,34	20,30	20,32	20,37	20,40	20,30	20,36	20,32	20,28	20,32	20,31	20,39	20,36	20,41	20,38	20,39	20,40	20,37	20,30	20,29	20,34	20,42	20,36	20,30	20,33	20,38	20,42	20,36	20,31	20,28	20,31	20,34	20,31	20,32	20,32	20,30	20,36	20,32	20,25	20,42	20,44	20,32	20,33	20,36	20,31	20,30	20,28	20,40	20,44	20,36	20,29	20,30	20,28	20,34	20,31	20,32	20,31	20,31	20,31	20,29	20,34	20,25	20,32	20,28	20,26	20,24	20,30	20,40	20,24	20,21	20,32	20,28	20,26	20,34	20,25	20,35	20,40	20,35	20,21	20,29	20,22	20,25	20,16	20,13	20,26	20,24	20,33	20,27	20,29	20,28	20,25	20,17	20,29	20,32	20,25	20,32	20,34	20,36	20,34	20,34	20,32	20,26	20,29	20,29	20,28	20,27	20,31	20,30	20,31	20,29	20,30	20,35	20,29	20,29	20,24	20,25	20,26	20,23	20,29	20,27	20,25	20,32	20,32	20,21	20,18	20,21	20,16	20,17	20,21	20,22	20,23	20,24	20,30	20,33	20,23	20,24	20,23	20,27	20,28	20,17	20,11	20,22	20,23	20,24	
20,45	20,34	20,23	20,21	20,37	20,40	20,34	20,23	20,22	20,28	20,31	20,33	20,33	20,45	20,46	20,38	20,26	20,25	20,29	20,31	20,22	20,25	20,35	20,32	20,43	20,43	20,25	20,37	20,34	20,29	20,37	20,44	20,38	20,37	20,51	20,49	20,34	20,43	20,46	20,36	20,36	20,37	20,34	20,25	20,23	20,30	20,30	20,38	20,38	20,38	20,39	20,33	20,42	20,46	20,36	20,28	20,34	20,29	20,35	20,32	20,33	20,45	20,31	20,40	20,33	20,28	20,27	20,42	20,51	20,48	20,46	20,33	20,39	20,45	20,39	20,37	20,35	20,36	20,40	20,31	20,28	20,31	20,27	20,31	20,36	20,36	20,33	20,46	20,45	20,43	20,37	20,38	20,31	20,41	20,47	20,46	20,40	20,42	20,40	20,38	20,42	20,40	20,35	20,41	20,33	20,45	20,43	20,48	20,45	20,45	20,47	20,44	20,45	20,42	20,47	20,42	20,37	20,42	20,41	20,40	20,40	20,42	20,48	20,48	20,50	20,42	20,41	20,46	20,46	20,47	20,46	20,46	20,39	20,32	20,36	20,39	20,44	20,42	20,42	20,44	20,56	20,51	20,51	20,41	20,43	20,40	20,38	20,52	20,50	20,49	20,49	20,47	20,43	20,49	20,59	20,52	20,41	20,43	20,48	20,54	20,53	20,50	20,56	20,57	20,52	20,49	20,54	20,59	20,50	20,49	20,55	20,48	20,44	20,40	20,48	20,55	20,50	20,51	20,54	20,54	20,56	20,53	20,63	20,64	20,64	20,69	20,83	21,00	21,05	20,98	20,93	20,98	21,05	21,10	21,02	21,04	21,16	21,18	21,27	21,27	21,29	21,45	21,52	21,65	21,77	21,94	22,15	22,23	22,19	22,22	22,20	21,94	21,66	21,85	22,34	22,46	22,59	22,66	22,55	22,66	22,72	22,78	22,77	22,79	22,80	22,93	22,96	22,93	23,01	23,02	23,07	23,15	23,23	23,20	23,21	23,30	23,33	23,22	23,34	23,39	23,32	23,45	23,49	23,50	23,48	23,45	23,52	23,61	23,60	23,63	23,62	23,59	23,65	23,74	23,69	23,70	23,75	23,79	23,80	23,79	23,74	23,75	23,81	23,84	23,74	23,72	23,72	23,70	23,80	23,88	23,90	23,87	23,85	23,78	23,85	23,88	23,74	23,74	23,89	23,97	23,94	24,00	23,83	23,75	23,80	23,88	23,85	23,83	23,88	23,96	23,95	23,87	23,88	23,88	23,92	23,94	23,94	23,92	23,98	23,99	23,89	23,92	23,93	23,95	23,90	23,90	23,92	23,92	23,94	23,86	23,90	23,92	23,97	24,04	23,94	23,97	23,99	23,86	23,96	24,02	23,93	24,03	23,99	23,94	23,92	23,92	23,99	24,02	24,02	24,04	24,08	24,06	24,01	23,99	24,01	24,03	24,04	24,05	24,10	24,18	24,14	24,10	24,07	24,04	24,05	24,00	23,97	24,03	24,07	24,04	24,09	24,00	24,06	24,08	24,05	24,08	24,10	24,12	24,08	24,09	24,12	24,09	24,00	24,01	24,12	24,14	24,09	24,07	24,11	24,09	24,00	23,99	24,07	24,01	23,95	23,94	23,95	23,90	23,94	23,95	23,98	23,93	23,83	23,84	23,85	23,82	23,72	23,83	23,78	23,68	23,66	23,63	23,56	23,58	23,58	23,51	23,46	23,42	23,39	23,37	23,33	23,22	23,14	23,17	23,05	23,04	23,02	22,92	22,88	22,78	22,72	22,69	22,60	22,54	22,47	22,50	22,45	22,40	22,41	22,32	22,27	22,23	22,14	22,02	21,90	21,74	21,73	21,95	21,97	21,94	21,92	21,91	21,80	21,42	21,20	21,01	20,93	20,86	20,78	20,78	20,74	20,68	20,62	20,76	20,78	20,65	20,64	20,75	20,71	20,72	20,75	20,77	20,78	20,68	20,66	20,60	20,47	20,50	20,53	20,46	20,48	20,43	20,47	20,52	20,45	20,53	20,47	20,42	20,48	20,47	20,50	20,48	20,43	20,42	20,44	20,47	20,35	20,45	20,47	20,50	20,43	20,39	20,39	20,44	20,37	20,34	20,35	20,32	20,43	20,43	20,38	20,40	20,41	20,38	20,29	20,36	20,40	20,39	20,37	20,41	20,41	20,29	20,41	20,39	20,31	20,33	20,31	20,32	20,39	20,42	20,38	20,32	20,33	20,35	20,32	20,30	20,30	20,40	20,32	20,26	20,37	20,46	20,44	20,30	20,33	20,36	20,27	20,33	20,27	20,31	20,38	20,28	20,29	20,29	20,29	20,36	20,37	20,31	20,31	20,30	20,35	20,36	20,29	20,28	20,35	20,27	20,23	20,37	20,36	20,29	20,26	20,26	20,34	20,22	20,29	20,29	20,32	20,28	20,28	20,32	20,24	20,28	20,31	20,37	20,25	20,17	20,37	20,41	20,26	20,38	20,35	20,23	20,26	20,25	20,29	20,28	20,34	20,30	20,25	20,20	20,35	20,36	20,31	20,30	20,29	20,27	20,25	20,21	20,20	20,28	20,22	20,27	20,38	20,37	20,29	20,32	20,27	20,35	20,36	20,26	20,24	20,34	20,34	20,35	20,24	20,24	20,25	20,22	20,21	20,25	20,26	20,15	20,20	20,23	20,36	20,25	20,19	20,26	20,26	20,21	20,23	20,21	20,25	20,20	20,25	20,30	20,26	20,30	20,30	20,24	20,09	20,14	20,23	20,24	20,19	20,27	20,22	20,23	20,28	20,25	
20,47	20,40	20,31	20,30	20,33	20,38	20,30	20,16	20,13	20,27	20,37	20,41	20,46	20,42	20,38	20,41	20,30	20,30	20,33	20,38	20,35	20,34	20,33	20,33	20,39	20,38	20,34	20,33	20,35	20,35	20,38	20,42	20,45	20,42	20,37	20,47	20,45	20,45	20,49	20,43	20,34	20,27	20,39	20,39	20,35	20,43	20,34	20,30	20,41	20,32	20,35	20,35	20,37	20,42	20,30	20,29	20,38	20,39	20,29	20,22	20,23	20,38	20,39	20,41	20,39	20,30	20,31	20,42	20,49	20,48	20,45	20,40	20,40	20,48	20,46	20,44	20,41	20,40	20,37	20,31	20,33	20,38	20,28	20,31	20,31	20,31	20,35	20,33	20,41	20,48	20,43	20,32	20,34	20,46	20,46	20,47	20,45	20,40	20,39	20,30	20,48	20,45	20,45	20,51	20,42	20,40	20,44	20,50	20,51	20,40	20,40	20,40	20,46	20,44	20,47	20,39	20,34	20,44	20,42	20,38	20,41	20,43	20,38	20,38	20,43	20,44	20,40	20,43	20,40	20,47	20,47	20,47	20,39	20,37	20,47	20,39	20,36	20,37	20,36	20,50	20,47	20,48	20,47	20,43	20,47	20,39	20,38	20,44	20,41	20,47	20,49	20,50	20,48	20,45	20,52	20,48	20,48	20,43	20,42	20,53	20,50	20,52	20,56	20,56	20,50	20,50	20,56	20,62	20,58	20,52	20,51	20,50	20,45	20,47	20,56	20,64	20,54	20,55	20,67	20,63	20,59	20,61	20,59	20,65	20,67	20,75	20,91	21,01	21,00	21,03	20,98	20,97	21,01	21,11	21,11	21,08	21,23	21,25	21,27	21,29	21,37	21,50	21,60	21,69	21,86	22,08	22,27	22,31	22,33	22,37	22,30	22,16	21,87	21,77	22,10	22,44	22,55	22,67	22,72	22,76	22,78	22,86	22,90	22,91	22,95	23,03	23,04	23,00	23,10	23,16	23,18	23,28	23,37	23,29	23,32	23,38	23,44	23,38	23,45	23,51	23,45	23,51	23,62	23,60	23,62	23,63	23,64	23,68	23,67	23,72	23,78	23,76	23,71	23,74	23,74	23,72	23,85	23,97	23,86	23,87	23,84	23,86	23,93	23,91	23,86	23,86	23,88	23,88	23,93	23,97	24,00	23,98	23,93	23,92	23,93	23,95	23,96	23,88	23,90	24,10	24,04	24,06	24,01	23,94	23,96	23,97	24,02	24,03	24,03	24,11	24,12	24,00	24,02	24,03	24,06	24,03	24,00	23,97	24,06	24,10	23,96	24,01	24,00	23,99	23,99	24,02	23,96	24,01	24,09	24,05	24,01	24,03	24,04	24,10	24,06	24,11	24,13	24,02	24,06	24,05	24,05	24,12	24,11	24,04	24,04	24,04	24,11	24,09	24,03	24,08	24,15	24,13	24,09	24,14	24,15	24,13	24,19	24,22	24,12	24,13	24,23	24,17	24,15	24,16	24,18	24,17	24,07	24,13	24,20	24,24	24,15	24,12	24,11	24,19	24,17	24,19	24,20	24,19	24,23	24,20	24,19	24,21	24,18	24,17	24,21	24,23	24,18	24,28	24,31	24,19	24,11	24,08	24,10	24,11	24,08	24,06	24,06	24,05	24,03	24,05	24,09	24,01	23,96	23,95	23,93	23,92	23,81	23,86	23,88	23,81	23,78	23,82	23,81	23,76	23,68	23,62	23,59	23,55	23,56	23,54	23,47	23,32	23,28	23,27	23,17	23,12	23,09	23,05	23,04	22,88	22,75	22,79	22,69	22,62	22,54	22,58	22,54	22,43	22,39	22,34	22,30	22,26	22,08	21,90	21,80	21,77	21,96	22,05	22,03	22,00	21,98	21,87	21,75	21,44	21,18	21,09	20,97	20,85	20,79	20,77	20,76	20,70	20,66	20,72	20,68	20,66	20,69	20,79	20,72	20,76	20,81	20,74	20,68	20,68	20,64	20,63	20,59	20,50	20,51	20,47	20,52	20,50	20,48	20,51	20,47	20,56	20,55	20,46	20,51	20,51	20,49	20,48	20,43	20,37	20,41	20,47	20,42	20,42	20,42	20,47	20,46	20,37	20,36	20,42	20,43	20,38	20,39	20,28	20,39	20,41	20,43	20,39	20,42	20,40	20,30	20,30	20,32	20,36	20,38	20,39	20,41	20,34	20,39	20,47	20,34	20,36	20,41	20,33	20,33	20,42	20,34	20,36	20,31	20,27	20,29	20,34	20,33	20,40	20,32	20,25	20,31	20,42	20,44	20,34	20,33	20,34	20,32	20,32	20,34	20,33	20,42	20,38	20,27	20,24	20,29	20,33	20,27	20,26	20,30	20,28	20,33	20,32	20,30	20,26	20,32	20,30	20,30	20,38	20,32	20,22	20,31	20,37	20,38	20,31	20,31	20,31	20,37	20,34	20,33	20,29	20,29	20,28	20,31	20,34	20,33	20,29	20,27	20,36	20,33	20,41	20,44	20,23	20,22	20,37	20,35	20,29	20,36	20,35	20,27	20,22	20,35	20,40	20,33	20,33	20,31	20,34	20,19	20,19	20,29	20,28	20,27	20,26	20,37	20,33	20,24	20,24	20,30	20,30	20,42	20,28	20,19	20,34	20,31	20,30	20,31	20,26	20,24	20,33	20,27	20,31	20,33	20,25	20,18	20,22	20,36	20,31	20,31	20,29	20,27	20,23	20,27	20,34	20,32	20,26	20,23	20,28	20,34	20,35	20,36	20,32	20,29	20,20	20,28	20,28	20,21	20,26	20,27	20,26	20,23	20,27	
20,41	20,40	20,27	20,28	20,33	20,30	20,32	20,20	20,28	20,30	20,32	20,37	20,41	20,39	20,39	20,38	20,24	20,26	20,39	20,37	20,36	20,37	20,34	20,26	20,31	20,36	20,36	20,28	20,30	20,37	20,44	20,42	20,38	20,42	20,35	20,38	20,45	20,36	20,34	20,37	20,43	20,31	20,34	20,31	20,34	20,41	20,33	20,40	20,49	20,32	20,28	20,31	20,31	20,40	20,39	20,31	20,39	20,27	20,26	20,27	20,24	20,31	20,36	20,33	20,36	20,37	20,37	20,43	20,40	20,46	20,40	20,36	20,40	20,39	20,37	20,36	20,42	20,48	20,38	20,36	20,35	20,38	20,26	20,33	20,37	20,39	20,37	20,27	20,32	20,43	20,48	20,39	20,39	20,43	20,45	20,46	20,41	20,48	20,44	20,28	20,39	20,40	20,39	20,52	20,41	20,36	20,40	20,43	20,49	20,38	20,36	20,43	20,49	20,48	20,44	20,48	20,40	20,42	20,41	20,42	20,47	20,48	20,44	20,40	20,41	20,41	20,40	20,45	20,37	20,42	20,53	20,45	20,36	20,36	20,48	20,40	20,35	20,40	20,37	20,49	20,46	20,46	20,47	20,44	20,51	20,46	20,46	20,45	20,44	20,47	20,46	20,50	20,48	20,51	20,50	20,43	20,45	20,52	20,46	20,48	20,45	20,48	20,56	20,56	20,52	20,47	20,61	20,63	20,53	20,54	20,52	20,49	20,53	20,58	20,63	20,58	20,49	20,47	20,64	20,65	20,58	20,56	20,62	20,66	20,68	20,74	20,95	21,08	21,03	21,05	21,07	21,03	21,07	21,20	21,25	21,21	21,26	21,24	21,36	21,34	21,34	21,52	21,66	21,68	21,82	22,07	22,30	22,34	22,40	22,45	22,40	22,28	22,06	21,84	21,89	22,22	22,55	22,63	22,78	22,84	22,90	22,88	22,99	23,02	23,01	23,00	23,06	23,01	23,20	23,35	23,38	23,48	23,54	23,48	23,45	23,43	23,52	23,58	23,57	23,64	23,57	23,52	23,66	23,68	23,68	23,68	23,67	23,71	23,71	23,88	23,90	23,81	23,79	23,84	23,88	23,88	23,83	24,03	23,96	23,93	23,92	23,91	23,97	23,93	23,92	23,97	24,03	23,99	23,94	24,00	24,08	24,06	24,01	24,03	24,07	24,06	24,06	24,08	24,10	24,18	24,09	24,14	24,12	24,10	24,14	24,10	24,13	24,14	24,16	24,22	24,21	24,16	24,12	24,17	24,19	24,19	24,15	24,15	24,11	24,10	24,09	24,17	24,06	24,05	24,09	24,12	24,08	24,15	24,24	24,21	24,10	24,12	24,20	24,15	24,09	24,15	24,20	24,21	24,17	24,18	24,20	24,25	24,21	24,16	24,18	24,20	24,20	24,22	24,22	24,27	24,29	24,21	24,19	24,26	24,31	24,28	24,39	24,39	24,28	24,19	24,32	24,32	24,21	24,23	24,30	24,27	24,23	24,28	24,38	24,36	24,30	24,26	24,29	24,29	24,32	24,27	24,31	24,33	24,26	24,28	24,23	24,27	24,27	24,27	24,28	24,25	24,29	24,28	24,29	24,28	24,24	24,17	24,12	24,16	24,22	24,24	24,19	24,19	24,15	24,10	24,12	24,07	24,06	24,09	24,04	24,04	23,94	23,93	23,96	23,93	23,94	23,90	23,85	23,84	23,77	23,72	23,72	23,62	23,61	23,60	23,58	23,35	23,27	23,35	23,22	23,21	23,15	23,09	23,11	22,99	22,89	22,79	22,81	22,73	22,70	22,64	22,60	22,49	22,44	22,36	22,32	22,28	22,06	21,79	21,72	21,97	22,09	22,12	22,17	22,07	22,05	21,92	21,76	21,45	21,21	21,07	21,04	20,87	20,87	20,87	20,85	20,79	20,72	20,65	20,62	20,59	20,63	20,75	20,74	20,69	20,82	20,76	20,66	20,63	20,63	20,55	20,61	20,55	20,49	20,48	20,48	20,46	20,50	20,48	20,43	20,54	20,43	20,47	20,53	20,54	20,48	20,39	20,41	20,45	20,40	20,39	20,37	20,46	20,41	20,40	20,39	20,49	20,42	20,33	20,39	20,40	20,44	20,37	20,31	20,35	20,35	20,38	20,41	20,39	20,35	20,25	20,30	20,37	20,35	20,36	20,38	20,37	20,35	20,33	20,33	20,38	20,41	20,41	20,37	20,37	20,40	20,40	20,35	20,30	20,37	20,37	20,41	20,42	20,34	20,25	20,29	20,34	20,36	20,33	20,34	20,28	20,32	20,29	20,35	20,31	20,39	20,32	20,28	20,31	20,34	20,32	20,29	20,27	20,35	20,33	20,40	20,33	20,25	20,29	20,36	20,36	20,37	20,40	20,25	20,26	20,32	20,40	20,35	20,37	20,40	20,27	20,33	20,32	20,27	20,30	20,24	20,30	20,34	20,32	20,31	20,28	20,22	20,20	20,28	20,39	20,44	20,31	20,30	20,37	20,23	20,26	20,28	20,37	20,24	20,21	20,34	20,33	20,34	20,40	20,28	20,29	20,31	20,20	20,19	20,22	20,22	20,26	20,28	20,34	20,31	20,25	20,30	20,29	20,41	20,29	20,25	20,34	20,37	20,25	20,38	20,27	20,26	20,35	20,40	20,36	20,30	20,25	20,31	20,25	20,34	20,26	20,30	20,31	20,30	20,27	20,26	20,27	20,40	20,23	20,19	20,26	20,24	20,28	20,29	20,37	20,31	20,20	20,26	20,33	20,23	20,22	20,28	20,33	20,25	20,25	
20,40	20,37	20,24	20,18	20,28	20,27	20,30	20,32	20,31	20,36	20,30	20,29	20,31	20,27	20,37	20,36	20,23	20,23	20,30	20,35	20,29	20,25	20,39	20,34	20,29	20,31	20,32	20,35	20,30	20,38	20,42	20,41	20,43	20,36	20,36	20,33	20,39	20,31	20,28	20,31	20,38	20,32	20,27	20,23	20,31	20,31	20,31	20,38	20,41	20,31	20,34	20,26	20,24	20,36	20,37	20,32	20,32	20,27	20,23	20,35	20,28	20,31	20,30	20,34	20,31	20,28	20,28	20,35	20,36	20,33	20,40	20,35	20,47	20,46	20,34	20,21	20,30	20,49	20,32	20,33	20,40	20,30	20,26	20,27	20,31	20,34	20,34	20,30	20,28	20,39	20,39	20,43	20,41	20,37	20,42	20,44	20,40	20,37	20,44	20,39	20,35	20,34	20,38	20,45	20,45	20,47	20,42	20,43	20,49	20,49	20,37	20,42	20,50	20,50	20,51	20,45	20,47	20,43	20,41	20,40	20,42	20,49	20,55	20,51	20,38	20,40	20,45	20,50	20,45	20,45	20,50	20,42	20,35	20,47	20,45	20,39	20,30	20,36	20,46	20,42	20,40	20,44	20,47	20,37	20,46	20,44	20,47	20,49	20,46	20,51	20,44	20,46	20,52	20,53	20,50	20,51	20,47	20,51	20,50	20,48	20,41	20,48	20,52	20,56	20,49	20,45	20,53	20,57	20,58	20,55	20,56	20,48	20,58	20,61	20,59	20,60	20,54	20,55	20,54	20,53	20,58	20,63	20,66	20,70	20,69	20,77	20,88	21,08	21,15	21,12	21,14	21,07	21,15	21,24	21,27	21,28	21,24	21,23	21,28	21,36	21,34	21,48	21,67	21,72	21,92	22,09	22,31	22,38	22,41	22,42	22,40	22,37	22,22	22,07	21,92	22,04	22,48	22,63	22,75	22,83	22,90	22,99	23,02	23,09	23,05	23,04	23,20	23,19	23,20	23,33	23,48	23,51	23,58	23,54	23,53	23,51	23,55	23,63	23,70	23,71	23,75	23,70	23,72	23,80	23,78	23,75	23,75	23,82	23,84	23,91	23,99	23,92	23,86	23,95	23,94	24,01	23,96	24,00	24,03	23,98	24,02	24,09	24,03	24,06	24,03	24,08	24,08	24,10	24,07	24,09	24,13	24,15	24,10	24,13	24,27	24,21	24,16	24,17	24,26	24,27	24,16	24,19	24,17	24,17	24,24	24,21	24,26	24,25	24,26	24,29	24,28	24,21	24,24	24,23	24,28	24,24	24,31	24,28	24,22	24,22	24,29	24,20	24,17	24,16	24,22	24,18	24,18	24,26	24,29	24,23	24,25	24,30	24,39	24,32	24,16	24,19	24,19	24,29	24,34	24,35	24,28	24,35	24,24	24,22	24,24	24,29	24,36	24,34	24,32	24,33	24,30	24,26	24,30	24,35	24,36	24,43	24,45	24,46	24,36	24,31	24,37	24,43	24,29	24,33	24,44	24,37	24,38	24,46	24,40	24,39	24,41	24,36	24,37	24,39	24,39	24,35	24,38	24,44	24,41	24,37	24,38	24,38	24,37	24,29	24,41	24,44	24,42	24,38	24,36	24,37	24,41	24,37	24,29	24,22	24,30	24,41	24,39	24,31	24,27	24,21	24,20	24,10	24,09	24,12	24,14	24,15	24,03	24,01	24,09	24,02	24,02	23,99	23,90	23,89	23,84	23,82	23,75	23,72	23,66	23,62	23,58	23,43	23,30	23,33	23,28	23,34	23,27	23,10	23,11	23,08	22,95	22,89	22,90	22,80	22,76	22,70	22,68	22,61	22,53	22,39	22,33	22,27	22,04	21,79	21,85	22,05	22,15	22,17	22,23	22,13	22,05	21,91	21,85	21,47	21,21	21,04	20,95	20,83	20,84	20,84	20,88	20,79	20,75	20,66	20,61	20,63	20,69	20,75	20,74	20,69	20,76	20,71	20,69	20,64	20,60	20,60	20,61	20,52	20,51	20,49	20,41	20,41	20,43	20,51	20,43	20,37	20,36	20,42	20,48	20,50	20,51	20,41	20,40	20,44	20,43	20,35	20,39	20,45	20,39	20,39	20,44	20,43	20,36	20,28	20,34	20,40	20,41	20,39	20,34	20,38	20,35	20,35	20,36	20,31	20,32	20,36	20,37	20,46	20,41	20,42	20,45	20,37	20,34	20,36	20,35	20,40	20,39	20,36	20,35	20,29	20,31	20,41	20,31	20,31	20,37	20,36	20,34	20,35	20,31	20,28	20,30	20,30	20,36	20,40	20,39	20,27	20,23	20,35	20,34	20,30	20,29	20,32	20,20	20,31	20,35	20,31	20,30	20,21	20,31	20,28	20,29	20,36	20,34	20,37	20,37	20,30	20,31	20,38	20,30	20,28	20,38	20,30	20,27	20,36	20,42	20,28	20,24	20,22	20,27	20,35	20,25	20,25	20,31	20,32	20,31	20,24	20,29	20,29	20,29	20,31	20,33	20,34	20,33	20,33	20,25	20,21	20,25	20,28	20,14	20,17	20,35	20,35	20,39	20,39	20,27	20,27	20,30	20,26	20,21	20,16	20,23	20,31	20,34	20,32	20,32	20,27	20,31	20,28	20,30	20,21	20,24	20,28	20,30	20,33	20,39	20,29	20,20	20,29	20,34	20,30	20,27	20,26	20,27	20,29	20,27	20,22	20,17	20,25	20,24	20,28	20,30	20,21	20,22	20,15	20,18	20,27	20,18	20,23	20,28	20,32	20,25	20,20	20,21	20,32	20,34	20,21	20,19	20,23	20,18	20,17	
20,35	20,30	20,28	20,25	20,27	20,22	20,22	20,22	20,29	20,39	20,40	20,34	20,28	20,28	20,26	20,35	20,20	20,20	20,35	20,34	20,29	20,27	20,32	20,34	20,30	20,28	20,28	20,31	20,31	20,36	20,44	20,45	20,38	20,34	20,27	20,40	20,33	20,30	20,36	20,33	20,33	20,27	20,26	20,33	20,32	20,37	20,36	20,35	20,38	20,34	20,37	20,35	20,30	20,34	20,34	20,30	20,34	20,34	20,30	20,37	20,32	20,33	20,32	20,31	20,30	20,29	20,26	20,38	20,34	20,24	20,38	20,42	20,38	20,46	20,47	20,27	20,26	20,42	20,36	20,36	20,46	20,32	20,26	20,36	20,34	20,30	20,35	20,34	20,26	20,32	20,37	20,37	20,43	20,40	20,36	20,35	20,43	20,38	20,40	20,36	20,34	20,39	20,44	20,43	20,39	20,49	20,40	20,37	20,49	20,45	20,44	20,47	20,49	20,38	20,44	20,40	20,51	20,46	20,46	20,45	20,41	20,48	20,45	20,53	20,50	20,42	20,50	20,45	20,46	20,46	20,43	20,44	20,45	20,50	20,46	20,34	20,35	20,34	20,37	20,43	20,39	20,44	20,40	20,41	20,47	20,47	20,52	20,52	20,43	20,48	20,50	20,45	20,43	20,48	20,55	20,50	20,50	20,50	20,49	20,55	20,51	20,50	20,49	20,44	20,48	20,44	20,56	20,55	20,58	20,58	20,54	20,53	20,56	20,57	20,63	20,62	20,65	20,59	20,60	20,56	20,55	20,57	20,59	20,64	20,64	20,72	20,86	21,10	21,20	21,20	21,13	21,13	21,27	21,31	21,35	21,38	21,35	21,35	21,37	21,39	21,39	21,58	21,72	21,77	21,86	22,06	22,32	22,42	22,44	22,46	22,44	22,42	22,41	22,25	22,08	21,98	22,27	22,60	22,80	22,90	22,94	23,06	23,10	23,14	23,17	23,23	23,31	23,39	23,38	23,35	23,44	23,60	23,58	23,55	23,60	23,64	23,73	23,72	23,79	23,84	23,85	23,91	23,92	23,86	23,85	23,93	23,91	23,98	23,97	24,02	24,06	24,03	24,03	24,06	24,08	24,14	24,14	24,15	24,16	24,15	24,13	24,17	24,16	24,16	24,17	24,21	24,13	24,17	24,24	24,25	24,27	24,20	24,16	24,22	24,36	24,40	24,26	24,34	24,34	24,32	24,28	24,31	24,33	24,29	24,36	24,34	24,32	24,42	24,42	24,37	24,35	24,36	24,34	24,29	24,36	24,33	24,35	24,38	24,34	24,33	24,34	24,37	24,30	24,22	24,30	24,24	24,18	24,28	24,34	24,30	24,33	24,40	24,51	24,42	24,34	24,34	24,36	24,41	24,47	24,42	24,38	24,41	24,38	24,31	24,40	24,38	24,46	24,55	24,49	24,43	24,38	24,35	24,36	24,47	24,49	24,41	24,48	24,47	24,40	24,47	24,46	24,46	24,44	24,44	24,52	24,52	24,52	24,54	24,55	24,55	24,57	24,56	24,54	24,50	24,50	24,47	24,52	24,53	24,52	24,54	24,54	24,51	24,51	24,49	24,48	24,60	24,57	24,53	24,47	24,47	24,50	24,46	24,47	24,38	24,38	24,46	24,52	24,39	24,35	24,32	24,27	24,23	24,23	24,19	24,30	24,31	24,19	24,16	24,23	24,17	24,13	24,13	24,05	24,00	23,96	23,94	23,88	23,89	23,78	23,73	23,69	23,56	23,47	23,42	23,38	23,35	23,32	23,25	23,18	23,15	23,01	22,96	22,93	22,85	22,78	22,82	22,81	22,72	22,58	22,39	22,36	22,16	21,93	21,94	22,11	22,23	22,18	22,17	22,21	22,12	22,07	22,06	21,80	21,50	21,20	21,07	20,93	20,92	20,90	20,81	20,77	20,75	20,68	20,67	20,64	20,63	20,74	20,78	20,81	20,71	20,72	20,71	20,65	20,64	20,60	20,63	20,58	20,49	20,48	20,48	20,46	20,42	20,45	20,49	20,49	20,44	20,46	20,47	20,45	20,49	20,49	20,43	20,39	20,40	20,41	20,40	20,47	20,49	20,33	20,32	20,35	20,52	20,43	20,36	20,39	20,34	20,32	20,34	20,43	20,34	20,38	20,38	20,33	20,28	20,26	20,27	20,31	20,40	20,42	20,43	20,47	20,39	20,34	20,36	20,39	20,37	20,32	20,30	20,29	20,29	20,31	20,38	20,42	20,36	20,35	20,40	20,36	20,37	20,34	20,41	20,38	20,39	20,34	20,37	20,33	20,30	20,27	20,31	20,35	20,30	20,26	20,31	20,32	20,23	20,36	20,39	20,35	20,24	20,31	20,30	20,32	20,25	20,30	20,35	20,41	20,28	20,32	20,30	20,26	20,25	20,30	20,25	20,25	20,30	20,39	20,27	20,19	20,19	20,25	20,33	20,25	20,28	20,28	20,32	20,34	20,33	20,38	20,33	20,25	20,25	20,26	20,32	20,35	20,35	20,32	20,33	20,23	20,25	20,22	20,22	20,27	20,26	20,31	20,34	20,34	20,25	20,27	20,29	20,26	20,21	20,25	20,33	20,34	20,35	20,27	20,28	20,27	20,30	20,24	20,17	20,30	20,23	20,27	20,35	20,33	20,34	20,23	20,27	20,31	20,27	20,27	20,34	20,23	20,27	20,33	20,26	20,18	20,19	20,27	20,23	20,26	20,20	20,20	20,13	20,18	20,31	20,26	20,23	20,25	20,22	20,26	20,14	20,19	20,32	20,31	20,22	20,17	20,19	20,23	20,20	
20,44	20,33	20,26	20,31	20,33	20,30	20,30	20,17	20,25	20,42	20,44	20,25	20,23	20,30	20,35	20,42	20,25	20,20	20,35	20,39	20,42	20,34	20,34	20,36	20,31	20,22	20,29	20,33	20,40	20,37	20,42	20,44	20,34	20,39	20,33	20,32	20,40	20,38	20,34	20,31	20,37	20,40	20,32	20,31	20,29	20,40	20,44	20,42	20,37	20,37	20,32	20,38	20,40	20,39	20,36	20,38	20,34	20,32	20,38	20,46	20,39	20,34	20,24	20,34	20,31	20,35	20,39	20,48	20,44	20,32	20,33	20,40	20,38	20,43	20,39	20,35	20,40	20,49	20,40	20,31	20,43	20,38	20,33	20,42	20,43	20,32	20,33	20,33	20,26	20,33	20,44	20,38	20,36	20,40	20,36	20,31	20,36	20,40	20,47	20,45	20,47	20,44	20,45	20,45	20,46	20,44	20,37	20,43	20,54	20,51	20,38	20,46	20,49	20,39	20,44	20,45	20,48	20,45	20,43	20,47	20,45	20,52	20,44	20,52	20,52	20,47	20,41	20,45	20,42	20,48	20,44	20,46	20,49	20,49	20,47	20,44	20,43	20,41	20,38	20,45	20,42	20,48	20,43	20,35	20,51	20,48	20,51	20,53	20,46	20,42	20,51	20,50	20,41	20,45	20,50	20,47	20,43	20,43	20,48	20,53	20,50	20,49	20,46	20,37	20,42	20,53	20,57	20,61	20,57	20,63	20,55	20,56	20,57	20,57	20,59	20,63	20,59	20,57	20,60	20,59	20,63	20,61	20,58	20,68	20,77	20,84	20,91	21,09	21,22	21,28	21,18	21,19	21,25	21,36	21,45	21,55	21,49	21,46	21,48	21,44	21,47	21,57	21,77	21,79	21,84	22,07	22,33	22,46	22,45	22,47	22,57	22,53	22,57	22,51	22,34	22,12	22,10	22,49	22,80	22,95	23,00	23,10	23,11	23,21	23,24	23,28	23,32	23,39	23,44	23,52	23,57	23,59	23,69	23,69	23,73	23,75	23,81	23,85	23,87	23,91	23,95	23,98	24,01	24,01	24,03	24,05	24,06	24,06	24,11	24,15	24,19	24,15	24,17	24,25	24,22	24,24	24,24	24,37	24,27	24,29	24,32	24,30	24,30	24,29	24,30	24,34	24,28	24,29	24,43	24,39	24,37	24,33	24,35	24,34	24,50	24,48	24,46	24,48	24,49	24,45	24,45	24,52	24,48	24,44	24,42	24,43	24,45	24,55	24,59	24,50	24,49	24,50	24,51	24,37	24,42	24,44	24,44	24,46	24,44	24,42	24,41	24,41	24,42	24,45	24,46	24,41	24,41	24,41	24,41	24,46	24,47	24,54	24,57	24,50	24,51	24,54	24,49	24,49	24,59	24,54	24,51	24,58	24,53	24,54	24,56	24,58	24,58	24,56	24,57	24,58	24,55	24,45	24,48	24,59	24,66	24,50	24,55	24,64	24,56	24,59	24,62	24,61	24,61	24,66	24,68	24,73	24,66	24,62	24,70	24,78	24,76	24,70	24,68	24,68	24,71	24,62	24,63	24,71	24,62	24,61	24,68	24,60	24,64	24,59	24,63	24,63	24,66	24,66	24,61	24,58	24,62	24,60	24,62	24,56	24,52	24,51	24,55	24,52	24,45	24,44	24,39	24,36	24,40	24,38	24,47	24,48	24,43	24,38	24,37	24,31	24,25	24,24	24,20	24,15	24,11	24,02	24,02	24,00	23,99	23,88	23,79	23,67	23,59	23,55	23,47	23,41	23,39	23,36	23,28	23,26	23,15	23,05	23,03	22,96	22,88	22,88	22,86	22,79	22,62	22,46	22,32	22,07	21,94	22,10	22,30	22,35	22,29	22,29	22,24	22,20	22,14	22,06	21,82	21,46	21,23	21,08	21,01	20,97	20,89	20,81	20,83	20,85	20,74	20,66	20,72	20,75	20,75	20,73	20,74	20,73	20,80	20,70	20,60	20,60	20,63	20,65	20,65	20,51	20,55	20,46	20,50	20,44	20,45	20,49	20,46	20,46	20,48	20,49	20,46	20,47	20,44	20,43	20,35	20,38	20,40	20,47	20,48	20,50	20,44	20,39	20,36	20,43	20,46	20,44	20,37	20,29	20,30	20,35	20,37	20,33	20,32	20,36	20,33	20,40	20,39	20,28	20,31	20,35	20,39	20,45	20,43	20,38	20,33	20,35	20,34	20,37	20,34	20,35	20,35	20,31	20,40	20,44	20,42	20,31	20,31	20,33	20,38	20,40	20,39	20,42	20,40	20,33	20,41	20,34	20,34	20,33	20,35	20,27	20,30	20,33	20,32	20,31	20,31	20,24	20,25	20,32	20,39	20,31	20,28	20,28	20,28	20,24	20,27	20,31	20,33	20,32	20,33	20,29	20,26	20,23	20,33	20,33	20,24	20,27	20,25	20,22	20,25	20,23	20,21	20,22	20,30	20,33	20,27	20,35	20,31	20,27	20,36	20,37	20,28	20,24	20,29	20,36	20,34	20,33	20,24	20,35	20,34	20,29	20,26	20,29	20,32	20,27	20,30	20,38	20,38	20,26	20,24	20,26	20,29	20,17	20,24	20,33	20,34	20,34	20,31	20,32	20,36	20,30	20,23	20,27	20,32	20,30	20,25	20,31	20,29	20,31	20,26	20,27	20,27	20,27	20,28	20,25	20,25	20,30	20,28	20,21	20,28	20,30	20,27	20,33	20,31	20,23	20,24	20,16	20,22	20,26	20,31	20,28	20,28	20,29	20,23	20,19	20,17	20,33	20,29	20,15	20,14	20,23	20,12	20,18	
20,38	20,36	20,26	20,28	20,27	20,29	20,30	20,17	20,26	20,40	20,32	20,21	20,23	20,33	20,41	20,37	20,25	20,26	20,32	20,42	20,43	20,34	20,25	20,33	20,33	20,23	20,31	20,30	20,35	20,36	20,36	20,44	20,43	20,42	20,37	20,30	20,33	20,37	20,43	20,40	20,38	20,32	20,33	20,28	20,29	20,36	20,38	20,41	20,38	20,38	20,29	20,30	20,40	20,40	20,36	20,38	20,33	20,29	20,37	20,39	20,34	20,39	20,37	20,38	20,39	20,36	20,40	20,43	20,36	20,33	20,33	20,37	20,41	20,47	20,35	20,29	20,38	20,39	20,41	20,38	20,40	20,38	20,32	20,37	20,41	20,35	20,25	20,29	20,36	20,41	20,45	20,39	20,39	20,42	20,40	20,38	20,34	20,34	20,38	20,44	20,41	20,42	20,42	20,43	20,44	20,44	20,42	20,45	20,59	20,48	20,34	20,41	20,45	20,47	20,45	20,48	20,34	20,38	20,51	20,40	20,48	20,54	20,51	20,46	20,39	20,49	20,46	20,46	20,45	20,40	20,51	20,48	20,42	20,40	20,56	20,43	20,38	20,47	20,46	20,46	20,40	20,50	20,51	20,36	20,40	20,49	20,42	20,43	20,42	20,45	20,50	20,53	20,51	20,49	20,47	20,42	20,36	20,45	20,42	20,50	20,50	20,44	20,50	20,52	20,46	20,48	20,56	20,59	20,53	20,58	20,52	20,54	20,63	20,57	20,62	20,60	20,55	20,51	20,60	20,53	20,58	20,66	20,71	20,73	20,78	20,88	20,98	21,20	21,30	21,36	21,29	21,22	21,21	21,37	21,47	21,50	21,53	21,59	21,55	21,52	21,57	21,66	21,76	21,86	21,91	22,17	22,39	22,48	22,48	22,55	22,53	22,61	22,55	22,66	22,56	22,37	22,13	22,23	22,74	22,94	23,03	23,19	23,22	23,28	23,32	23,30	23,44	23,44	23,54	23,67	23,74	23,70	23,75	23,74	23,78	23,82	23,87	23,89	23,99	24,04	24,04	24,07	24,11	24,17	24,15	24,13	24,18	24,29	24,29	24,29	24,30	24,31	24,30	24,35	24,39	24,40	24,36	24,42	24,39	24,35	24,43	24,47	24,48	24,51	24,42	24,42	24,42	24,45	24,48	24,47	24,40	24,46	24,50	24,50	24,56	24,54	24,59	24,60	24,54	24,52	24,58	24,61	24,58	24,50	24,53	24,61	24,64	24,66	24,60	24,53	24,57	24,63	24,63	24,60	24,59	24,55	24,51	24,50	24,61	24,56	24,50	24,54	24,52	24,57	24,63	24,61	24,65	24,62	24,55	24,60	24,66	24,71	24,74	24,68	24,71	24,75	24,65	24,57	24,69	24,68	24,71	24,72	24,64	24,58	24,71	24,71	24,66	24,66	24,63	24,64	24,65	24,59	24,66	24,72	24,76	24,69	24,62	24,73	24,72	24,70	24,71	24,75	24,72	24,66	24,78	24,85	24,83	24,80	24,83	24,84	24,84	24,82	24,85	24,87	24,86	24,78	24,78	24,76	24,70	24,71	24,80	24,72	24,76	24,79	24,80	24,75	24,72	24,73	24,69	24,73	24,72	24,73	24,76	24,79	24,68	24,70	24,65	24,64	24,65	24,58	24,52	24,51	24,51	24,56	24,63	24,58	24,53	24,48	24,50	24,46	24,41	24,34	24,37	24,31	24,28	24,21	24,12	24,05	24,02	24,05	23,97	23,75	23,69	23,67	23,50	23,48	23,44	23,37	23,38	23,34	23,27	23,25	23,16	23,03	22,93	22,91	22,87	22,78	22,63	22,44	22,19	21,96	22,10	22,27	22,39	22,46	22,39	22,38	22,35	22,31	22,24	22,10	21,81	21,56	21,41	21,19	21,06	21,01	20,93	20,86	20,87	20,87	20,85	20,75	20,77	20,78	20,66	20,65	20,70	20,65	20,76	20,74	20,64	20,66	20,62	20,67	20,59	20,57	20,60	20,49	20,44	20,42	20,52	20,53	20,44	20,44	20,43	20,48	20,40	20,45	20,43	20,38	20,36	20,37	20,46	20,46	20,44	20,45	20,46	20,34	20,41	20,45	20,38	20,42	20,34	20,32	20,38	20,35	20,37	20,41	20,39	20,28	20,40	20,43	20,43	20,35	20,30	20,36	20,30	20,38	20,38	20,35	20,37	20,37	20,28	20,33	20,35	20,31	20,32	20,35	20,40	20,38	20,33	20,25	20,29	20,31	20,35	20,43	20,34	20,32	20,39	20,28	20,29	20,33	20,35	20,34	20,27	20,30	20,34	20,33	20,27	20,25	20,24	20,26	20,19	20,26	20,29	20,33	20,30	20,28	20,28	20,28	20,33	20,25	20,27	20,35	20,37	20,30	20,25	20,27	20,37	20,33	20,28	20,24	20,20	20,16	20,24	20,29	20,31	20,25	20,25	20,31	20,29	20,30	20,25	20,26	20,30	20,30	20,31	20,27	20,20	20,27	20,30	20,30	20,26	20,29	20,35	20,31	20,33	20,29	20,34	20,31	20,29	20,38	20,35	20,31	20,23	20,23	20,29	20,20	20,28	20,33	20,30	20,30	20,28	20,30	20,28	20,33	20,29	20,27	20,29	20,29	20,32	20,22	20,23	20,29	20,24	20,23	20,26	20,23	20,28	20,23	20,30	20,35	20,37	20,19	20,23	20,35	20,29	20,32	20,33	20,30	20,30	20,32	20,24	20,17	20,22	20,25	20,29	20,31	20,22	20,24	20,16	20,18	20,28	20,17	20,18	20,24	20,23	20,22	
20,34	20,31	20,18	20,20	20,34	20,31	20,30	20,33	20,38	20,38	20,25	20,19	20,27	20,32	20,35	20,38	20,32	20,19	20,35	20,41	20,42	20,41	20,25	20,26	20,34	20,29	20,35	20,33	20,35	20,34	20,34	20,42	20,41	20,43	20,34	20,27	20,32	20,30	20,40	20,45	20,40	20,38	20,33	20,24	20,30	20,34	20,30	20,27	20,35	20,40	20,40	20,33	20,38	20,35	20,27	20,31	20,37	20,27	20,30	20,31	20,25	20,32	20,36	20,41	20,39	20,39	20,37	20,43	20,40	20,35	20,41	20,38	20,32	20,42	20,40	20,25	20,31	20,35	20,35	20,39	20,44	20,42	20,34	20,39	20,46	20,42	20,28	20,28	20,33	20,39	20,44	20,39	20,39	20,42	20,41	20,44	20,45	20,40	20,38	20,41	20,34	20,28	20,41	20,42	20,39	20,36	20,40	20,47	20,55	20,49	20,39	20,42	20,43	20,44	20,44	20,40	20,34	20,38	20,47	20,42	20,43	20,41	20,45	20,50	20,45	20,45	20,49	20,43	20,45	20,47	20,42	20,53	20,43	20,38	20,50	20,42	20,36	20,41	20,45	20,50	20,45	20,43	20,52	20,50	20,52	20,48	20,43	20,43	20,49	20,51	20,50	20,46	20,49	20,54	20,45	20,48	20,48	20,45	20,48	20,57	20,49	20,44	20,50	20,54	20,54	20,49	20,54	20,62	20,61	20,57	20,48	20,51	20,60	20,59	20,66	20,60	20,51	20,52	20,66	20,60	20,54	20,62	20,67	20,69	20,79	20,85	20,98	21,25	21,30	21,38	21,43	21,38	21,38	21,51	21,55	21,54	21,58	21,62	21,61	21,60	21,67	21,77	21,91	21,94	22,03	22,16	22,41	22,59	22,51	22,57	22,60	22,66	22,71	22,67	22,67	22,51	22,33	22,24	22,49	22,87	23,11	23,27	23,29	23,36	23,45	23,48	23,55	23,58	23,65	23,66	23,77	23,81	23,88	23,82	23,88	23,97	24,02	24,00	24,10	24,14	24,13	24,13	24,23	24,22	24,20	24,21	24,25	24,40	24,47	24,47	24,42	24,45	24,49	24,46	24,49	24,54	24,54	24,49	24,45	24,46	24,52	24,54	24,54	24,58	24,51	24,50	24,52	24,56	24,62	24,62	24,62	24,58	24,61	24,68	24,73	24,68	24,62	24,65	24,68	24,70	24,66	24,65	24,71	24,65	24,68	24,75	24,79	24,78	24,73	24,70	24,72	24,72	24,73	24,73	24,73	24,73	24,72	24,70	24,70	24,66	24,64	24,72	24,70	24,71	24,71	24,67	24,68	24,72	24,74	24,69	24,73	24,78	24,81	24,89	24,89	24,81	24,72	24,74	24,82	24,87	24,77	24,85	24,86	24,77	24,77	24,80	24,78	24,74	24,79	24,87	24,84	24,77	24,84	24,84	24,86	24,82	24,84	24,88	24,80	24,80	24,83	24,87	24,83	24,85	24,85	24,86	24,86	24,94	24,95	24,89	24,94	24,93	24,99	24,95	24,97	24,91	24,93	24,85	24,76	24,85	24,96	24,93	24,86	24,93	24,97	24,90	24,86	24,93	24,86	24,89	24,83	24,81	24,88	24,89	24,83	24,77	24,77	24,74	24,77	24,70	24,68	24,66	24,62	24,63	24,64	24,60	24,54	24,57	24,59	24,59	24,53	24,49	24,44	24,48	24,39	24,35	24,26	24,22	24,16	24,08	24,02	23,88	23,89	23,86	23,76	23,62	23,59	23,52	23,43	23,44	23,39	23,29	23,22	23,16	23,11	22,97	22,87	22,81	22,62	22,31	22,05	22,05	22,28	22,44	22,54	22,48	22,39	22,34	22,35	22,37	22,32	22,08	21,87	21,57	21,34	21,24	21,02	20,92	20,95	20,93	20,94	20,95	20,85	20,83	20,79	20,79	20,78	20,68	20,71	20,69	20,69	20,75	20,60	20,71	20,73	20,69	20,60	20,51	20,57	20,47	20,41	20,37	20,45	20,50	20,43	20,45	20,36	20,38	20,41	20,41	20,50	20,46	20,36	20,46	20,49	20,37	20,35	20,37	20,46	20,38	20,42	20,44	20,38	20,39	20,36	20,33	20,43	20,38	20,43	20,42	20,37	20,31	20,29	20,38	20,30	20,31	20,32	20,43	20,41	20,36	20,40	20,32	20,37	20,42	20,40	20,34	20,41	20,34	20,29	20,39	20,40	20,36	20,32	20,26	20,30	20,32	20,36	20,43	20,39	20,30	20,40	20,32	20,27	20,31	20,31	20,31	20,36	20,26	20,34	20,36	20,33	20,26	20,29	20,32	20,35	20,42	20,29	20,25	20,31	20,31	20,38	20,39	20,32	20,25	20,19	20,26	20,34	20,34	20,32	20,22	20,27	20,24	20,25	20,22	20,21	20,25	20,27	20,30	20,32	20,29	20,20	20,28	20,30	20,26	20,32	20,35	20,35	20,20	20,16	20,23	20,24	20,30	20,41	20,37	20,27	20,30	20,27	20,30	20,30	20,29	20,25	20,23	20,21	20,28	20,31	20,24	20,27	20,27	20,38	20,27	20,27	20,30	20,31	20,35	20,32	20,27	20,30	20,33	20,40	20,21	20,18	20,24	20,33	20,24	20,17	20,19	20,29	20,32	20,25	20,20	20,27	20,31	20,29	20,26	20,38	20,36	20,41	20,31	20,35	20,31	20,28	20,33	20,32	20,26	20,21	20,16	20,24	20,25	20,24	20,24	20,19	20,25	20,14	20,18	20,23	20,16	20,20	20,25	20,24	20,27	
20,39	20,36	20,19	20,19	20,32	20,38	20,29	20,31	20,35	20,39	20,33	20,24	20,25	20,32	20,38	20,31	20,32	20,25	20,31	20,38	20,30	20,33	20,35	20,23	20,27	20,29	20,35	20,32	20,26	20,31	20,37	20,40	20,38	20,31	20,32	20,34	20,36	20,39	20,33	20,31	20,40	20,45	20,35	20,19	20,27	20,35	20,32	20,24	20,31	20,37	20,38	20,32	20,32	20,29	20,33	20,28	20,36	20,30	20,22	20,33	20,34	20,34	20,37	20,36	20,29	20,37	20,34	20,31	20,41	20,40	20,40	20,43	20,33	20,43	20,50	20,39	20,36	20,44	20,44	20,34	20,44	20,48	20,38	20,41	20,43	20,41	20,37	20,35	20,32	20,37	20,42	20,44	20,35	20,36	20,35	20,39	20,50	20,46	20,46	20,47	20,39	20,31	20,34	20,44	20,36	20,42	20,42	20,47	20,57	20,51	20,41	20,45	20,33	20,31	20,43	20,41	20,42	20,38	20,42	20,36	20,43	20,46	20,43	20,46	20,43	20,45	20,47	20,47	20,43	20,42	20,40	20,48	20,47	20,33	20,45	20,47	20,34	20,35	20,36	20,44	20,41	20,50	20,52	20,50	20,47	20,46	20,33	20,46	20,47	20,49	20,52	20,49	20,47	20,53	20,49	20,49	20,57	20,53	20,48	20,55	20,55	20,55	20,55	20,52	20,56	20,62	20,56	20,68	20,76	20,74	20,67	20,58	20,68	20,60	20,71	20,71	20,55	20,56	20,66	20,66	20,60	20,69	20,70	20,65	20,79	20,89	21,04	21,31	21,42	21,44	21,53	21,53	21,58	21,64	21,69	21,67	21,73	21,71	21,70	21,76	21,76	21,95	22,11	22,09	22,10	22,29	22,51	22,58	22,63	22,65	22,69	22,75	22,84	22,75	22,77	22,78	22,67	22,29	22,23	22,66	23,04	23,24	23,34	23,44	23,51	23,60	23,66	23,66	23,72	23,78	23,79	23,88	24,00	23,95	24,05	24,08	24,15	24,20	24,15	24,17	24,19	24,28	24,31	24,33	24,34	24,37	24,37	24,44	24,49	24,50	24,50	24,52	24,60	24,64	24,66	24,60	24,61	24,64	24,60	24,60	24,63	24,66	24,64	24,68	24,67	24,66	24,66	24,67	24,75	24,77	24,70	24,75	24,77	24,76	24,89	24,87	24,84	24,75	24,79	24,84	24,81	24,81	24,78	24,81	24,80	24,83	24,89	24,91	24,82	24,86	24,86	24,80	24,86	24,91	24,86	24,88	24,96	24,87	24,79	24,78	24,82	24,90	24,86	24,82	24,83	24,81	24,80	24,81	24,81	24,80	24,87	24,91	24,94	24,93	24,94	24,88	24,79	24,89	25,03	25,00	24,91	25,00	24,97	24,97	24,89	24,92	24,92	24,88	24,98	25,08	25,01	24,99	24,99	25,03	25,07	25,02	25,01	25,01	25,00	24,97	25,02	25,01	25,06	25,07	25,04	25,02	25,01	25,00	25,07	25,05	25,06	25,10	25,09	25,06	25,05	25,00	24,98	24,95	24,96	25,00	25,04	25,09	25,02	25,02	25,16	25,06	25,03	25,08	25,06	25,08	24,98	24,92	25,01	24,99	24,95	24,89	24,89	24,88	24,88	24,86	24,81	24,84	24,83	24,81	24,77	24,72	24,74	24,71	24,71	24,66	24,59	24,52	24,55	24,56	24,52	24,38	24,37	24,40	24,28	24,14	24,11	24,01	24,03	23,98	23,84	23,78	23,71	23,64	23,58	23,60	23,57	23,45	23,31	23,24	23,24	23,12	23,02	22,91	22,65	22,24	22,14	22,33	22,53	22,52	22,55	22,52	22,48	22,42	22,43	22,39	22,37	22,20	21,91	21,63	21,35	21,21	21,17	21,00	20,99	21,01	21,03	21,00	20,86	20,80	20,82	20,81	20,91	20,86	20,81	20,72	20,78	20,77	20,74	20,68	20,72	20,73	20,65	20,52	20,51	20,44	20,47	20,43	20,51	20,50	20,43	20,42	20,42	20,39	20,40	20,46	20,45	20,51	20,41	20,40	20,49	20,45	20,42	20,43	20,45	20,44	20,52	20,45	20,42	20,35	20,38	20,36	20,43	20,43	20,42	20,37	20,35	20,31	20,27	20,37	20,34	20,29	20,33	20,34	20,39	20,35	20,33	20,29	20,37	20,38	20,35	20,36	20,38	20,28	20,27	20,38	20,35	20,31	20,37	20,33	20,28	20,28	20,29	20,34	20,37	20,31	20,34	20,31	20,35	20,35	20,31	20,35	20,37	20,27	20,29	20,40	20,34	20,33	20,25	20,39	20,41	20,44	20,34	20,29	20,33	20,34	20,38	20,35	20,36	20,30	20,26	20,23	20,33	20,31	20,33	20,31	20,29	20,20	20,14	20,18	20,17	20,30	20,32	20,35	20,33	20,30	20,20	20,28	20,31	20,23	20,24	20,22	20,25	20,17	20,20	20,22	20,24	20,27	20,42	20,45	20,35	20,30	20,26	20,31	20,28	20,27	20,34	20,24	20,21	20,21	20,33	20,28	20,26	20,27	20,35	20,31	20,24	20,27	20,36	20,35	20,36	20,34	20,27	20,23	20,26	20,24	20,33	20,35	20,33	20,25	20,18	20,23	20,33	20,38	20,35	20,22	20,21	20,33	20,29	20,22	20,33	20,31	20,34	20,32	20,32	20,28	20,27	20,32	20,32	20,25	20,19	20,24	20,22	20,30	20,22	20,06	20,15	20,19	20,14	20,22	20,25	20,22	20,21	20,25	20,23	20,19	
20,35	20,36	20,23	20,21	20,23	20,21	20,26	20,27	20,28	20,46	20,37	20,25	20,27	20,36	20,45	20,35	20,21	20,27	20,30	20,33	20,30	20,31	20,30	20,29	20,29	20,25	20,33	20,34	20,27	20,27	20,37	20,43	20,43	20,34	20,22	20,30	20,38	20,41	20,40	20,30	20,40	20,41	20,37	20,31	20,28	20,33	20,37	20,35	20,38	20,39	20,32	20,28	20,34	20,35	20,32	20,30	20,29	20,36	20,30	20,33	20,32	20,42	20,33	20,32	20,31	20,31	20,34	20,33	20,33	20,32	20,38	20,32	20,26	20,37	20,45	20,34	20,39	20,40	20,47	20,33	20,35	20,41	20,38	20,41	20,40	20,35	20,39	20,36	20,34	20,44	20,46	20,41	20,40	20,40	20,37	20,33	20,37	20,40	20,40	20,39	20,43	20,36	20,39	20,45	20,35	20,30	20,41	20,40	20,48	20,46	20,30	20,36	20,44	20,31	20,42	20,42	20,42	20,42	20,39	20,40	20,47	20,50	20,46	20,46	20,42	20,42	20,41	20,47	20,42	20,42	20,46	20,49	20,48	20,42	20,47	20,47	20,40	20,34	20,39	20,45	20,34	20,53	20,56	20,48	20,47	20,49	20,38	20,41	20,43	20,48	20,46	20,45	20,49	20,42	20,49	20,55	20,60	20,55	20,45	20,56	20,59	20,64	20,62	20,63	20,69	20,71	20,69	20,63	20,71	20,78	20,78	20,75	20,70	20,66	20,67	20,79	20,73	20,66	20,70	20,73	20,69	20,73	20,76	20,74	20,76	20,91	21,09	21,42	21,57	21,59	21,53	21,59	21,66	21,74	21,77	21,80	21,81	21,85	21,89	21,87	21,89	22,12	22,24	22,25	22,25	22,36	22,60	22,61	22,64	22,75	22,81	22,85	22,86	22,86	22,84	22,96	22,93	22,63	22,23	22,46	22,95	23,17	23,31	23,48	23,54	23,61	23,69	23,66	23,77	23,86	23,90	23,96	23,99	23,97	24,04	24,17	24,22	24,24	24,27	24,27	24,32	24,40	24,44	24,43	24,42	24,48	24,51	24,58	24,56	24,61	24,60	24,65	24,63	24,67	24,76	24,74	24,72	24,73	24,77	24,67	24,75	24,86	24,86	24,82	24,77	24,83	24,84	24,86	24,93	24,94	24,80	24,80	24,82	24,88	24,99	24,94	25,04	24,96	24,93	24,97	24,96	24,94	24,95	24,93	24,89	24,93	25,00	24,95	24,90	24,98	25,00	24,91	24,92	24,94	24,94	24,97	24,96	24,95	24,97	24,92	24,91	25,00	24,98	24,99	25,02	25,03	25,00	24,98	24,92	24,92	24,96	25,02	25,06	25,00	25,02	25,06	25,06	25,01	25,07	25,08	25,08	25,15	25,08	25,09	25,05	25,01	25,00	24,97	25,05	25,14	25,11	25,08	25,15	25,13	25,17	25,18	25,19	25,18	25,15	25,12	25,17	25,15	25,12	25,13	25,11	25,17	25,11	25,06	25,16	25,20	25,16	25,17	25,13	25,22	25,22	25,15	25,17	25,13	25,10	25,17	25,18	25,23	25,13	25,14	25,20	25,23	25,14	25,14	25,10	25,14	25,08	25,04	25,13	25,12	25,08	25,02	25,07	25,07	25,02	25,02	24,98	24,97	24,95	24,92	24,93	24,90	24,87	24,83	24,79	24,76	24,68	24,67	24,62	24,63	24,56	24,47	24,47	24,52	24,40	24,27	24,22	24,10	24,05	24,10	24,01	23,97	23,81	23,71	23,72	23,68	23,64	23,60	23,43	23,24	23,23	23,18	23,05	22,96	22,58	22,27	22,38	22,59	22,60	22,53	22,52	22,56	22,52	22,50	22,46	22,39	22,33	22,26	21,99	21,69	21,48	21,29	21,22	21,15	21,08	21,07	21,12	21,05	20,88	20,88	20,87	20,80	20,81	20,87	20,82	20,69	20,71	20,81	20,74	20,71	20,74	20,68	20,64	20,55	20,54	20,44	20,43	20,40	20,53	20,49	20,44	20,47	20,49	20,57	20,52	20,44	20,43	20,41	20,42	20,47	20,44	20,46	20,46	20,44	20,39	20,36	20,46	20,46	20,46	20,45	20,44	20,37	20,44	20,41	20,41	20,35	20,45	20,36	20,30	20,35	20,33	20,32	20,39	20,30	20,27	20,33	20,35	20,32	20,35	20,43	20,36	20,32	20,27	20,26	20,30	20,39	20,35	20,32	20,29	20,30	20,27	20,32	20,27	20,31	20,33	20,33	20,36	20,44	20,31	20,34	20,33	20,25	20,30	20,29	20,28	20,33	20,34	20,28	20,26	20,36	20,42	20,31	20,25	20,22	20,30	20,27	20,33	20,29	20,29	20,37	20,35	20,29	20,29	20,30	20,28	20,29	20,36	20,27	20,19	20,21	20,21	20,21	20,28	20,28	20,26	20,27	20,24	20,26	20,32	20,29	20,24	20,21	20,21	20,19	20,24	20,30	20,24	20,26	20,31	20,29	20,35	20,28	20,24	20,30	20,32	20,27	20,33	20,37	20,30	20,24	20,27	20,33	20,31	20,19	20,25	20,29	20,19	20,21	20,25	20,30	20,29	20,34	20,25	20,15	20,17	20,17	20,36	20,35	20,32	20,20	20,16	20,18	20,25	20,26	20,29	20,30	20,23	20,27	20,26	20,16	20,36	20,32	20,24	20,20	20,20	20,26	20,32	20,20	20,32	20,29	20,20	20,17	20,15	20,27	20,19	20,08	20,20	20,21	20,20	20,19	20,22	20,11	20,11	20,15	20,21	20,26	
20,29	20,31	20,23	20,16	20,25	20,24	20,25	20,24	20,24	20,39	20,42	20,20	20,21	20,25	20,39	20,31	20,26	20,22	20,29	20,37	20,37	20,31	20,33	20,27	20,33	20,29	20,33	20,35	20,36	20,36	20,31	20,34	20,38	20,26	20,23	20,21	20,35	20,32	20,37	20,32	20,28	20,33	20,34	20,33	20,26	20,33	20,35	20,38	20,42	20,37	20,33	20,34	20,33	20,35	20,38	20,43	20,40	20,37	20,31	20,29	20,34	20,40	20,35	20,30	20,33	20,27	20,28	20,38	20,35	20,34	20,36	20,37	20,32	20,33	20,31	20,34	20,30	20,31	20,38	20,31	20,33	20,31	20,31	20,35	20,33	20,36	20,38	20,32	20,34	20,45	20,50	20,47	20,39	20,36	20,40	20,43	20,40	20,35	20,45	20,39	20,37	20,43	20,40	20,49	20,45	20,37	20,36	20,38	20,46	20,45	20,37	20,45	20,51	20,45	20,48	20,45	20,32	20,45	20,43	20,39	20,46	20,51	20,50	20,52	20,43	20,38	20,35	20,38	20,42	20,41	20,46	20,46	20,43	20,46	20,50	20,49	20,42	20,50	20,43	20,43	20,35	20,44	20,50	20,52	20,53	20,48	20,49	20,47	20,38	20,43	20,45	20,42	20,49	20,48	20,53	20,58	20,53	20,55	20,51	20,57	20,66	20,75	20,70	20,76	20,84	20,91	20,99	20,88	20,91	20,90	20,87	20,93	20,91	20,83	20,78	20,86	20,86	20,78	20,77	20,78	20,77	20,79	20,78	20,80	20,75	20,91	21,13	21,50	21,66	21,78	21,65	21,68	21,73	21,81	21,87	21,93	21,95	21,97	22,10	22,07	22,12	22,33	22,37	22,37	22,49	22,55	22,66	22,73	22,71	22,84	22,88	22,84	22,86	22,89	22,93	23,00	22,96	22,78	22,52	22,38	22,77	23,20	23,33	23,44	23,53	23,64	23,77	23,75	23,78	23,90	24,04	24,08	24,06	24,12	24,11	24,22	24,27	24,31	24,34	24,36	24,46	24,48	24,45	24,48	24,57	24,59	24,64	24,70	24,68	24,71	24,79	24,77	24,68	24,71	24,76	24,83	24,88	24,89	24,91	24,85	24,90	25,02	25,05	24,99	24,88	24,92	24,88	24,90	25,01	25,12	24,97	24,98	24,96	24,95	25,07	25,08	25,06	25,04	25,10	25,13	25,05	25,09	25,10	25,07	25,07	25,08	25,12	25,09	25,11	25,15	25,13	25,00	25,06	25,01	25,01	25,06	25,08	25,08	25,10	25,14	25,10	25,09	25,04	25,09	25,16	25,18	25,21	25,14	25,11	25,14	25,13	25,14	25,24	25,18	25,16	25,28	25,26	25,15	25,16	25,13	25,25	25,29	25,18	25,14	25,19	25,17	25,14	25,11	25,16	25,19	25,19	25,17	25,21	25,22	25,22	25,27	25,34	25,31	25,27	25,27	25,33	25,31	25,21	25,16	25,25	25,27	25,23	25,21	25,26	25,26	25,25	25,27	25,26	25,28	25,29	25,25	25,34	25,32	25,30	25,31	25,29	25,33	25,27	25,28	25,35	25,34	25,24	25,25	25,17	25,18	25,21	25,20	25,23	25,20	25,16	25,12	25,13	25,11	25,10	25,14	25,03	24,95	25,03	25,05	25,05	24,98	24,90	24,91	24,89	24,90	24,75	24,79	24,80	24,74	24,74	24,69	24,63	24,67	24,58	24,42	24,41	24,30	24,22	24,20	24,10	24,14	23,97	23,84	23,79	23,69	23,66	23,67	23,51	23,36	23,19	23,23	23,10	22,79	22,45	22,33	22,56	22,70	22,69	22,60	22,62	22,65	22,55	22,48	22,55	22,48	22,41	22,30	22,08	21,69	21,55	21,37	21,22	21,16	21,07	21,17	21,17	21,08	20,98	20,96	20,95	20,90	20,92	20,86	20,89	20,75	20,75	20,86	20,81	20,73	20,80	20,82	20,75	20,57	20,53	20,49	20,44	20,49	20,49	20,56	20,49	20,51	20,43	20,44	20,40	20,38	20,38	20,33	20,42	20,42	20,43	20,43	20,45	20,46	20,40	20,39	20,42	20,38	20,40	20,39	20,45	20,38	20,41	20,39	20,40	20,43	20,41	20,36	20,30	20,35	20,37	20,38	20,38	20,37	20,29	20,32	20,44	20,35	20,36	20,38	20,35	20,28	20,24	20,26	20,29	20,30	20,35	20,34	20,28	20,23	20,28	20,27	20,34	20,38	20,35	20,38	20,34	20,38	20,37	20,29	20,29	20,23	20,33	20,26	20,35	20,33	20,31	20,21	20,24	20,29	20,30	20,32	20,25	20,25	20,27	20,21	20,30	20,31	20,25	20,29	20,35	20,29	20,26	20,34	20,29	20,26	20,27	20,20	20,12	20,14	20,18	20,22	20,22	20,27	20,27	20,26	20,22	20,34	20,37	20,34	20,24	20,26	20,28	20,24	20,21	20,25	20,25	20,27	20,32	20,23	20,21	20,29	20,30	20,29	20,25	20,21	20,34	20,31	20,29	20,26	20,28	20,33	20,34	20,19	20,21	20,28	20,27	20,26	20,24	20,31	20,19	20,33	20,29	20,29	20,27	20,16	20,20	20,23	20,29	20,31	20,15	20,25	20,26	20,30	20,34	20,27	20,28	20,26	20,20	20,22	20,34	20,31	20,23	20,27	20,26	20,20	20,28	20,25	20,26	20,28	20,21	20,17	20,11	20,23	20,29	20,22	20,20	20,18	20,14	20,17	20,22	20,20	20,23	20,27	20,26	20,31	
20,31	20,37	20,24	20,22	20,34	20,30	20,35	20,33	20,31	20,42	20,42	20,29	20,24	20,35	20,33	20,26	20,31	20,27	20,34	20,33	20,29	20,31	20,37	20,32	20,31	20,32	20,32	20,37	20,36	20,33	20,25	20,31	20,26	20,27	20,19	20,23	20,28	20,34	20,34	20,33	20,34	20,32	20,35	20,30	20,35	20,37	20,38	20,42	20,39	20,39	20,35	20,39	20,33	20,34	20,39	20,33	20,42	20,39	20,31	20,31	20,24	20,41	20,35	20,32	20,40	20,34	20,37	20,40	20,43	20,44	20,46	20,42	20,38	20,36	20,31	20,35	20,42	20,37	20,38	20,40	20,47	20,30	20,24	20,32	20,41	20,37	20,41	20,31	20,34	20,41	20,41	20,36	20,33	20,39	20,40	20,46	20,41	20,36	20,37	20,34	20,42	20,37	20,44	20,49	20,44	20,41	20,44	20,47	20,47	20,46	20,42	20,46	20,48	20,45	20,49	20,45	20,37	20,38	20,43	20,31	20,43	20,52	20,51	20,48	20,53	20,38	20,38	20,38	20,45	20,47	20,47	20,45	20,40	20,48	20,46	20,45	20,42	20,43	20,42	20,40	20,42	20,40	20,47	20,51	20,51	20,45	20,44	20,48	20,43	20,44	20,52	20,51	20,53	20,56	20,61	20,57	20,58	20,62	20,62	20,68	20,68	20,80	20,92	21,06	21,23	21,23	21,33	21,37	21,34	21,37	21,34	21,40	21,35	21,30	21,19	21,19	21,17	21,05	21,05	20,98	20,90	20,87	20,86	20,93	20,89	20,99	21,28	21,69	21,85	21,93	21,87	21,86	21,88	22,01	22,14	22,23	22,26	22,27	22,35	22,30	22,33	22,50	22,60	22,59	22,63	22,62	22,66	22,71	22,73	22,82	22,89	22,88	22,85	22,86	22,92	23,01	23,02	22,96	22,84	22,53	22,51	23,01	23,35	23,46	23,53	23,64	23,80	23,86	23,93	23,97	24,13	24,18	24,21	24,22	24,18	24,25	24,36	24,37	24,43	24,50	24,57	24,57	24,60	24,62	24,73	24,75	24,76	24,80	24,81	24,78	24,84	24,84	24,91	24,94	24,92	24,94	25,00	25,03	25,03	25,03	25,01	25,08	25,09	25,04	24,98	25,01	25,06	25,03	25,11	25,17	25,10	25,13	25,19	25,12	25,10	25,17	25,15	25,12	25,22	25,27	25,20	25,24	25,17	25,19	25,25	25,24	25,29	25,22	25,23	25,28	25,21	25,18	25,22	25,24	25,24	25,24	25,27	25,21	25,27	25,27	25,25	25,21	25,18	25,18	25,28	25,22	25,19	25,27	25,24	25,29	25,32	25,36	25,35	25,32	25,28	25,34	25,33	25,26	25,29	25,24	25,23	25,37	25,31	25,25	25,24	25,30	25,31	25,33	25,35	25,25	25,25	25,17	25,26	25,41	25,38	25,35	25,43	25,39	25,34	25,39	25,45	25,44	25,35	25,34	25,40	25,44	25,40	25,43	25,43	25,37	25,35	25,43	25,31	25,39	25,41	25,35	25,40	25,38	25,37	25,38	25,37	25,41	25,34	25,36	25,35	25,39	25,40	25,39	25,35	25,39	25,33	25,29	25,37	25,32	25,18	25,18	25,15	25,10	25,13	25,15	25,13	25,02	25,07	25,18	25,17	25,06	24,97	24,96	24,98	25,01	24,96	24,88	24,86	24,80	24,80	24,82	24,71	24,71	24,66	24,53	24,49	24,38	24,34	24,28	24,20	24,14	24,03	23,91	23,87	23,78	23,71	23,69	23,62	23,47	23,35	23,30	23,04	22,60	22,43	22,56	22,75	22,76	22,84	22,76	22,74	22,69	22,71	22,63	22,70	22,59	22,49	22,43	22,21	21,79	21,55	21,45	21,34	21,23	21,17	21,25	21,27	21,12	21,06	21,02	20,97	21,02	21,04	20,96	20,95	20,91	20,87	20,90	20,84	20,84	20,86	20,82	20,75	20,62	20,48	20,41	20,48	20,55	20,50	20,51	20,55	20,52	20,49	20,47	20,38	20,39	20,41	20,41	20,39	20,40	20,40	20,43	20,43	20,48	20,40	20,35	20,35	20,36	20,40	20,42	20,40	20,43	20,42	20,36	20,40	20,45	20,35	20,33	20,32	20,38	20,35	20,34	20,37	20,40	20,35	20,33	20,35	20,34	20,36	20,41	20,38	20,28	20,23	20,25	20,23	20,23	20,30	20,35	20,34	20,29	20,19	20,32	20,35	20,35	20,28	20,25	20,33	20,35	20,39	20,34	20,34	20,28	20,30	20,32	20,36	20,40	20,33	20,26	20,35	20,35	20,33	20,34	20,24	20,26	20,30	20,23	20,23	20,34	20,27	20,34	20,36	20,25	20,19	20,34	20,36	20,32	20,30	20,30	20,21	20,16	20,24	20,31	20,28	20,32	20,27	20,23	20,15	20,21	20,32	20,31	20,23	20,22	20,26	20,30	20,28	20,32	20,25	20,28	20,35	20,30	20,11	20,18	20,36	20,37	20,19	20,17	20,31	20,22	20,28	20,30	20,29	20,29	20,33	20,17	20,22	20,31	20,32	20,36	20,25	20,34	20,30	20,25	20,26	20,32	20,43	20,26	20,26	20,21	20,26	20,35	20,29	20,24	20,31	20,30	20,33	20,23	20,27	20,25	20,15	20,23	20,33	20,24	20,17	20,24	20,28	20,25	20,26	20,27	20,28	20,28	20,23	20,22	20,23	20,30	20,38	20,34	20,20	20,13	20,15	20,28	20,29	20,14	20,20	20,36	20,27	20,23	
20,41	20,39	20,29	20,29	20,36	20,31	20,29	20,35	20,33	20,35	20,31	20,29	20,30	20,40	20,43	20,35	20,28	20,25	20,34	20,34	20,17	20,15	20,30	20,32	20,31	20,31	20,36	20,29	20,31	20,35	20,26	20,39	20,42	20,32	20,36	20,35	20,27	20,31	20,30	20,28	20,33	20,38	20,36	20,38	20,37	20,47	20,37	20,34	20,33	20,35	20,33	20,39	20,35	20,29	20,30	20,30	20,38	20,39	20,40	20,25	20,22	20,30	20,41	20,41	20,43	20,47	20,36	20,38	20,46	20,41	20,42	20,38	20,35	20,37	20,38	20,38	20,46	20,48	20,43	20,36	20,37	20,35	20,25	20,30	20,41	20,43	20,44	20,35	20,25	20,36	20,36	20,30	20,35	20,47	20,40	20,40	20,46	20,37	20,39	20,32	20,36	20,42	20,48	20,50	20,39	20,38	20,40	20,46	20,45	20,46	20,44	20,38	20,39	20,48	20,45	20,41	20,45	20,46	20,41	20,33	20,46	20,51	20,46	20,36	20,42	20,44	20,38	20,41	20,37	20,42	20,47	20,44	20,40	20,41	20,54	20,49	20,47	20,43	20,45	20,48	20,46	20,46	20,47	20,52	20,48	20,48	20,48	20,39	20,38	20,51	20,47	20,44	20,53	20,59	20,61	20,60	20,58	20,63	20,66	20,83	20,84	20,97	21,22	21,41	21,50	21,54	21,67	21,66	21,59	21,75	21,82	21,87	21,91	21,98	21,92	21,79	21,69	21,50	21,43	21,39	21,23	21,14	21,11	21,17	21,12	21,09	21,36	21,83	22,09	22,11	22,06	22,05	22,10	22,22	22,37	22,54	22,58	22,46	22,53	22,54	22,63	22,76	22,87	22,85	22,87	22,76	22,67	22,73	22,80	22,85	22,87	22,86	22,89	22,90	22,98	22,98	23,05	23,08	23,03	22,79	22,54	22,76	23,26	23,54	23,61	23,70	23,80	23,85	23,99	24,02	24,08	24,13	24,17	24,27	24,32	24,34	24,34	24,43	24,51	24,56	24,60	24,57	24,64	24,71	24,78	24,82	24,83	24,85	24,87	24,93	24,91	24,88	24,96	25,08	24,99	24,97	25,00	25,13	25,14	25,09	25,11	25,17	25,15	25,04	25,05	25,11	25,12	25,15	25,27	25,29	25,22	25,22	25,20	25,17	25,19	25,28	25,24	25,24	25,29	25,26	25,22	25,31	25,28	25,29	25,33	25,35	25,34	25,33	25,31	25,33	25,33	25,30	25,35	25,40	25,37	25,38	25,40	25,36	25,34	25,39	25,31	25,36	25,32	25,29	25,32	25,29	25,20	25,26	25,30	25,26	25,36	25,45	25,43	25,39	25,30	25,40	25,40	25,40	25,36	25,37	25,32	25,37	25,44	25,37	25,33	25,40	25,37	25,39	25,42	25,36	25,37	25,31	25,29	25,48	25,53	25,48	25,49	25,45	25,43	25,43	25,49	25,50	25,42	25,44	25,48	25,50	25,54	25,47	25,54	25,56	25,50	25,56	25,49	25,50	25,55	25,46	25,45	25,46	25,44	25,38	25,42	25,47	25,48	25,41	25,42	25,41	25,39	25,44	25,41	25,45	25,47	25,43	25,40	25,41	25,35	25,30	25,29	25,21	25,19	25,22	25,18	25,17	25,17	25,25	25,22	25,11	25,10	24,97	24,96	24,97	24,97	25,00	24,91	24,81	24,85	24,81	24,74	24,73	24,73	24,61	24,51	24,46	24,40	24,40	24,36	24,23	24,15	24,05	23,97	23,90	23,82	23,69	23,62	23,47	23,45	23,33	22,88	22,54	22,61	22,83	22,90	22,90	22,86	22,87	22,79	22,77	22,76	22,76	22,76	22,63	22,58	22,39	22,19	21,86	21,65	21,55	21,44	21,35	21,32	21,34	21,31	21,22	21,20	21,22	21,15	21,11	21,08	21,08	21,03	20,94	20,97	20,88	20,87	20,92	20,94	20,80	20,71	20,61	20,52	20,41	20,50	20,48	20,51	20,47	20,46	20,49	20,50	20,52	20,47	20,44	20,43	20,48	20,36	20,35	20,42	20,44	20,52	20,46	20,37	20,36	20,42	20,39	20,41	20,47	20,45	20,36	20,42	20,35	20,38	20,40	20,33	20,31	20,41	20,41	20,35	20,30	20,39	20,43	20,40	20,33	20,37	20,34	20,32	20,35	20,33	20,29	20,29	20,30	20,25	20,39	20,38	20,35	20,40	20,30	20,24	20,35	20,35	20,32	20,27	20,25	20,26	20,37	20,37	20,32	20,34	20,34	20,31	20,28	20,32	20,29	20,31	20,31	20,35	20,32	20,33	20,35	20,25	20,26	20,35	20,31	20,20	20,27	20,31	20,35	20,32	20,20	20,21	20,23	20,36	20,29	20,23	20,33	20,34	20,19	20,26	20,28	20,30	20,32	20,28	20,20	20,20	20,24	20,34	20,31	20,27	20,25	20,21	20,24	20,25	20,33	20,29	20,30	20,35	20,31	20,20	20,24	20,32	20,38	20,26	20,17	20,31	20,31	20,32	20,35	20,32	20,25	20,27	20,21	20,20	20,22	20,22	20,29	20,23	20,26	20,29	20,27	20,26	20,30	20,31	20,24	20,26	20,29	20,29	20,32	20,31	20,22	20,26	20,26	20,25	20,31	20,37	20,31	20,22	20,21	20,28	20,21	20,19	20,23	20,19	20,22	20,22	20,30	20,39	20,32	20,27	20,19	20,20	20,28	20,27	20,27	20,18	20,16	20,20	20,38	20,39	20,24	20,14	20,20	20,20	20,17	
20,39	20,38	20,26	20,23	20,38	20,29	20,31	20,20	20,28	20,38	20,29	20,26	20,31	20,41	20,43	20,29	20,22	20,28	20,31	20,32	20,21	20,21	20,35	20,31	20,28	20,28	20,26	20,26	20,25	20,36	20,35	20,44	20,49	20,48	20,40	20,36	20,27	20,27	20,31	20,24	20,32	20,38	20,33	20,25	20,22	20,44	20,42	20,32	20,33	20,32	20,40	20,36	20,34	20,26	20,19	20,26	20,46	20,42	20,38	20,30	20,20	20,23	20,24	20,38	20,38	20,36	20,29	20,36	20,53	20,47	20,40	20,32	20,38	20,36	20,28	20,32	20,38	20,44	20,44	20,34	20,42	20,30	20,24	20,42	20,40	20,32	20,44	20,37	20,35	20,38	20,39	20,35	20,42	20,44	20,38	20,37	20,40	20,40	20,38	20,39	20,38	20,40	20,43	20,44	20,40	20,41	20,40	20,43	20,48	20,40	20,43	20,43	20,42	20,50	20,42	20,38	20,40	20,46	20,40	20,40	20,47	20,50	20,49	20,47	20,41	20,38	20,41	20,46	20,39	20,39	20,44	20,43	20,42	20,45	20,54	20,52	20,41	20,43	20,47	20,46	20,45	20,50	20,49	20,53	20,55	20,46	20,45	20,48	20,43	20,52	20,52	20,53	20,56	20,57	20,50	20,53	20,61	20,64	20,73	20,99	21,20	21,23	21,32	21,45	21,40	21,35	21,47	21,47	21,41	21,57	21,73	21,85	21,99	22,14	22,21	22,26	22,18	22,09	22,04	21,99	21,86	21,78	21,66	21,56	21,58	21,43	21,50	21,94	22,25	22,34	22,30	22,32	22,36	22,44	22,48	22,63	22,78	22,68	22,77	22,77	22,92	23,09	23,11	23,06	23,04	22,90	22,83	22,76	22,74	22,80	22,91	22,92	22,98	23,00	23,05	23,00	23,11	23,09	23,07	23,02	22,73	22,60	22,90	23,40	23,62	23,71	23,84	23,89	23,99	24,03	24,08	24,21	24,17	24,29	24,35	24,43	24,49	24,52	24,67	24,68	24,67	24,64	24,65	24,72	24,73	24,83	24,83	24,84	24,88	24,94	24,94	24,96	25,00	25,06	25,07	25,05	25,11	25,17	25,17	25,16	25,12	25,27	25,24	25,24	25,20	25,18	25,22	25,26	25,31	25,35	25,30	25,29	25,25	25,28	25,34	25,35	25,30	25,28	25,38	25,39	25,30	25,40	25,43	25,39	25,39	25,40	25,38	25,40	25,39	25,42	25,42	25,40	25,35	25,46	25,48	25,48	25,54	25,50	25,45	25,44	25,38	25,42	25,50	25,45	25,40	25,41	25,41	25,30	25,38	25,37	25,38	25,43	25,44	25,38	25,46	25,46	25,48	25,48	25,45	25,48	25,43	25,41	25,49	25,49	25,46	25,52	25,47	25,48	25,50	25,46	25,44	25,50	25,49	25,52	25,57	25,53	25,51	25,52	25,55	25,56	25,56	25,57	25,47	25,52	25,56	25,59	25,58	25,51	25,53	25,58	25,54	25,59	25,54	25,54	25,50	25,48	25,47	25,55	25,57	25,51	25,44	25,47	25,49	25,46	25,46	25,50	25,40	25,48	25,48	25,43	25,44	25,49	25,42	25,36	25,43	25,39	25,40	25,37	25,32	25,29	25,22	25,18	25,22	25,30	25,26	25,17	25,17	25,11	25,09	25,06	25,00	24,95	24,93	24,86	24,83	24,88	24,86	24,83	24,70	24,62	24,59	24,51	24,48	24,44	24,45	24,39	24,25	24,15	23,98	23,92	23,87	23,79	23,66	23,53	23,38	23,05	22,70	22,69	22,87	22,95	22,96	22,84	22,88	22,90	22,83	22,81	22,83	22,78	22,69	22,60	22,54	22,50	22,29	21,94	21,74	21,64	21,58	21,45	21,51	21,44	21,38	21,36	21,36	21,32	21,35	21,26	21,15	21,13	21,15	21,00	21,01	21,00	20,99	20,95	20,91	20,84	20,75	20,67	20,59	20,50	20,47	20,46	20,46	20,49	20,42	20,46	20,48	20,48	20,46	20,46	20,42	20,45	20,44	20,47	20,46	20,47	20,42	20,47	20,45	20,34	20,46	20,34	20,36	20,49	20,44	20,38	20,38	20,27	20,30	20,35	20,31	20,33	20,33	20,41	20,39	20,35	20,35	20,45	20,47	20,35	20,41	20,34	20,32	20,33	20,42	20,36	20,35	20,32	20,30	20,36	20,36	20,36	20,39	20,34	20,22	20,30	20,35	20,36	20,41	20,34	20,30	20,34	20,38	20,37	20,29	20,31	20,29	20,38	20,32	20,28	20,29	20,17	20,29	20,32	20,26	20,31	20,24	20,27	20,34	20,30	20,29	20,33	20,43	20,36	20,25	20,25	20,29	20,26	20,26	20,23	20,27	20,33	20,29	20,18	20,25	20,27	20,36	20,27	20,28	20,22	20,17	20,26	20,39	20,31	20,20	20,27	20,20	20,26	20,24	20,29	20,26	20,33	20,37	20,33	20,26	20,27	20,30	20,30	20,23	20,14	20,25	20,27	20,26	20,35	20,33	20,29	20,30	20,30	20,26	20,17	20,20	20,26	20,23	20,18	20,23	20,25	20,24	20,33	20,31	20,10	20,22	20,23	20,22	20,37	20,37	20,24	20,13	20,21	20,25	20,24	20,30	20,22	20,23	20,23	20,31	20,19	20,23	20,28	20,22	20,21	20,21	20,28	20,39	20,27	20,22	20,19	20,20	20,21	20,27	20,29	20,24	20,14	20,16	20,38	20,37	20,23	20,28	20,30	20,19	20,17	
20,36	20,35	20,31	20,33	20,34	20,30	20,35	20,21	20,10	20,28	20,41	20,32	20,34	20,34	20,33	20,31	20,22	20,24	20,34	20,28	20,24	20,31	20,42	20,37	20,30	20,28	20,25	20,23	20,32	20,36	20,32	20,40	20,46	20,44	20,30	20,29	20,27	20,23	20,29	20,29	20,38	20,41	20,29	20,24	20,21	20,38	20,37	20,27	20,30	20,41	20,38	20,34	20,27	20,25	20,19	20,19	20,39	20,38	20,39	20,38	20,37	20,28	20,32	20,39	20,41	20,31	20,30	20,34	20,44	20,42	20,43	20,36	20,34	20,35	20,34	20,30	20,42	20,49	20,47	20,40	20,37	20,32	20,34	20,45	20,38	20,29	20,42	20,39	20,29	20,41	20,38	20,28	20,34	20,35	20,37	20,42	20,39	20,39	20,39	20,42	20,35	20,35	20,36	20,43	20,37	20,40	20,45	20,45	20,41	20,38	20,40	20,47	20,47	20,46	20,51	20,45	20,46	20,50	20,41	20,34	20,35	20,43	20,48	20,56	20,45	20,43	20,42	20,43	20,46	20,41	20,44	20,46	20,47	20,50	20,52	20,47	20,39	20,43	20,49	20,39	20,38	20,47	20,51	20,51	20,66	20,53	20,40	20,50	20,56	20,58	20,58	20,63	20,67	20,64	20,55	20,56	20,65	20,74	20,88	21,06	21,31	21,28	21,17	21,09	21,05	20,91	20,93	21,04	21,01	21,12	21,22	21,34	21,53	21,65	21,84	22,00	22,13	22,25	22,36	22,38	22,46	22,48	22,38	22,24	22,23	22,19	21,99	22,19	22,41	22,55	22,56	22,60	22,59	22,64	22,70	22,81	22,99	22,92	23,00	23,09	23,13	23,36	23,38	23,37	23,33	22,97	22,83	22,80	22,75	22,80	22,88	22,97	23,03	23,07	23,06	23,09	23,14	23,18	23,28	23,19	23,01	22,76	22,67	23,09	23,51	23,73	23,77	23,86	24,03	24,10	24,16	24,25	24,30	24,34	24,40	24,42	24,53	24,56	24,61	24,61	24,67	24,70	24,66	24,74	24,83	24,85	24,84	24,86	24,94	25,02	24,97	24,99	25,13	25,16	25,12	25,16	25,15	25,21	25,28	25,24	25,21	25,33	25,41	25,33	25,33	25,29	25,27	25,33	25,35	25,35	25,36	25,38	25,36	25,39	25,47	25,49	25,38	25,28	25,47	25,55	25,50	25,49	25,51	25,55	25,51	25,44	25,44	25,44	25,41	25,47	25,54	25,52	25,50	25,54	25,56	25,52	25,62	25,59	25,59	25,60	25,54	25,48	25,48	25,50	25,49	25,52	25,56	25,42	25,44	25,44	25,45	25,46	25,53	25,47	25,50	25,56	25,50	25,56	25,52	25,52	25,49	25,49	25,48	25,57	25,56	25,50	25,49	25,62	25,60	25,52	25,62	25,65	25,66	25,62	25,55	25,53	25,53	25,55	25,57	25,63	25,62	25,64	25,55	25,53	25,58	25,62	25,64	25,55	25,51	25,57	25,59	25,60	25,64	25,60	25,55	25,46	25,56	25,57	25,59	25,60	25,52	25,52	25,56	25,49	25,52	25,58	25,51	25,53	25,52	25,47	25,41	25,44	25,47	25,36	25,40	25,43	25,41	25,44	25,43	25,35	25,32	25,20	25,23	25,31	25,24	25,24	25,16	25,11	25,15	25,17	25,07	25,00	25,03	24,99	24,88	24,84	24,92	24,90	24,79	24,67	24,63	24,54	24,50	24,44	24,38	24,35	24,25	24,18	24,11	24,01	23,92	23,84	23,70	23,61	23,33	22,92	22,68	22,89	23,10	23,04	23,05	23,00	22,95	22,89	22,86	22,88	22,83	22,83	22,83	22,72	22,62	22,55	22,45	22,11	21,90	21,80	21,76	21,77	21,73	21,64	21,54	21,54	21,47	21,44	21,44	21,32	21,16	21,17	21,23	21,15	21,07	21,08	21,01	21,03	20,98	20,97	20,85	20,78	20,62	20,51	20,52	20,47	20,45	20,49	20,47	20,48	20,50	20,49	20,41	20,45	20,52	20,50	20,48	20,48	20,49	20,44	20,40	20,37	20,42	20,33	20,36	20,43	20,37	20,49	20,44	20,38	20,42	20,30	20,37	20,30	20,33	20,32	20,34	20,39	20,33	20,31	20,31	20,35	20,41	20,34	20,37	20,30	20,32	20,31	20,40	20,36	20,33	20,33	20,26	20,38	20,32	20,31	20,31	20,33	20,27	20,32	20,41	20,39	20,34	20,37	20,37	20,41	20,49	20,53	20,44	20,36	20,34	20,36	20,33	20,31	20,29	20,26	20,20	20,24	20,17	20,24	20,24	20,28	20,34	20,31	20,38	20,38	20,39	20,32	20,20	20,26	20,33	20,30	20,30	20,19	20,27	20,26	20,25	20,18	20,23	20,27	20,36	20,32	20,28	20,36	20,21	20,24	20,29	20,26	20,17	20,28	20,26	20,25	20,29	20,30	20,25	20,22	20,35	20,30	20,26	20,28	20,26	20,27	20,18	20,18	20,34	20,32	20,29	20,33	20,33	20,28	20,28	20,22	20,31	20,25	20,29	20,29	20,29	20,23	20,26	20,30	20,26	20,30	20,30	20,13	20,18	20,26	20,25	20,36	20,37	20,20	20,17	20,18	20,32	20,22	20,30	20,21	20,15	20,28	20,27	20,19	20,15	20,23	20,23	20,26	20,25	20,26	20,27	20,25	20,17	20,21	20,22	20,17	20,25	20,31	20,26	20,12	20,15	20,28	20,28	20,26	20,19	20,24	20,22	20,21	
20,35	20,32	20,24	20,29	20,23	20,27	20,35	20,28	20,23	20,26	20,30	20,27	20,26	20,35	20,31	20,37	20,31	20,30	20,31	20,30	20,25	20,36	20,33	20,33	20,30	20,34	20,36	20,28	20,28	20,30	20,29	20,40	20,46	20,32	20,26	20,24	20,25	20,33	20,35	20,27	20,35	20,35	20,27	20,22	20,37	20,33	20,33	20,28	20,31	20,38	20,32	20,31	20,29	20,26	20,09	20,27	20,37	20,31	20,35	20,51	20,43	20,34	20,36	20,42	20,40	20,25	20,23	20,41	20,48	20,39	20,38	20,38	20,38	20,36	20,32	20,32	20,43	20,48	20,41	20,34	20,32	20,34	20,33	20,36	20,38	20,33	20,40	20,44	20,40	20,38	20,43	20,32	20,27	20,31	20,34	20,36	20,37	20,31	20,39	20,36	20,30	20,34	20,33	20,37	20,38	20,45	20,36	20,41	20,43	20,37	20,40	20,41	20,45	20,42	20,49	20,46	20,43	20,47	20,46	20,31	20,30	20,44	20,48	20,52	20,45	20,45	20,50	20,47	20,46	20,49	20,46	20,47	20,47	20,46	20,48	20,39	20,37	20,45	20,48	20,43	20,33	20,42	20,47	20,45	20,50	20,52	20,46	20,47	20,49	20,60	20,56	20,52	20,56	20,57	20,61	20,60	20,64	20,80	21,02	21,20	21,26	21,21	21,00	20,68	20,61	20,60	20,64	20,81	20,87	20,90	20,85	20,82	20,90	20,97	21,11	21,28	21,50	21,71	21,96	22,10	22,28	22,43	22,50	22,58	22,61	22,73	22,67	22,70	22,69	22,70	22,76	22,73	22,72	22,78	23,02	23,09	23,14	23,18	23,21	23,27	23,32	23,56	23,60	23,57	23,50	23,17	22,88	22,85	22,76	22,85	22,90	22,92	22,96	22,97	23,06	23,11	23,17	23,23	23,31	23,34	23,22	23,05	22,68	22,81	23,31	23,68	23,74	23,84	24,05	24,12	24,16	24,27	24,28	24,36	24,37	24,41	24,50	24,56	24,61	24,65	24,63	24,68	24,73	24,78	24,87	24,89	24,94	24,98	24,95	25,03	25,02	25,01	25,15	25,20	25,16	25,17	25,23	25,23	25,36	25,32	25,27	25,35	25,35	25,31	25,41	25,44	25,40	25,28	25,42	25,43	25,38	25,44	25,46	25,46	25,57	25,57	25,46	25,37	25,47	25,56	25,60	25,55	25,53	25,57	25,62	25,54	25,50	25,52	25,52	25,56	25,58	25,63	25,53	25,57	25,66	25,62	25,64	25,61	25,67	25,63	25,60	25,51	25,43	25,45	25,55	25,54	25,55	25,54	25,56	25,51	25,53	25,53	25,60	25,58	25,52	25,60	25,58	25,57	25,57	25,54	25,45	25,58	25,56	25,56	25,62	25,58	25,57	25,64	25,59	25,59	25,66	25,62	25,58	25,61	25,55	25,56	25,58	25,65	25,62	25,58	25,65	25,65	25,58	25,55	25,56	25,57	25,60	25,65	25,55	25,57	25,67	25,66	25,63	25,67	25,62	25,58	25,57	25,64	25,59	25,61	25,59	25,61	25,57	25,50	25,56	25,67	25,58	25,55	25,52	25,50	25,38	25,43	25,49	25,48	25,44	25,40	25,41	25,48	25,45	25,34	25,33	25,29	25,28	25,28	25,28	25,25	25,14	25,08	25,10	25,08	25,05	24,99	24,97	24,99	24,94	24,87	24,83	24,91	24,85	24,74	24,69	24,59	24,50	24,41	24,37	24,36	24,29	24,18	24,10	24,00	23,93	23,83	23,70	23,51	23,63	22,87	22,87	23,07	23,14	23,12	23,09	23,11	23,06	22,91	22,85	22,90	22,89	22,83	22,84	22,81	22,73	22,67	22,52	22,29	22,11	22,03	22,00	22,02	21,91	21,84	21,77	21,65	21,56	21,53	21,47	21,40	21,31	21,29	21,30	21,23	21,19	21,16	21,12	21,10	21,05	21,02	20,91	20,83	20,67	20,49	20,51	20,51	20,41	20,49	20,42	20,44	20,49	20,51	20,39	20,49	20,52	20,45	20,41	20,48	20,47	20,41	20,38	20,43	20,40	20,35	20,40	20,44	20,35	20,34	20,32	20,37	20,41	20,40	20,42	20,40	20,30	20,33	20,34	20,41	20,27	20,33	20,37	20,37	20,37	20,31	20,37	20,26	20,28	20,35	20,39	20,34	20,33	20,41	20,29	20,35	20,33	20,31	20,32	20,27	20,33	20,38	20,48	20,40	20,35	20,29	20,41	20,49	20,55	20,56	20,47	20,41	20,39	20,32	20,34	20,30	20,28	20,23	20,22	20,22	20,25	20,33	20,32	20,27	20,28	20,31	20,34	20,33	20,32	20,32	20,25	20,22	20,25	20,30	20,36	20,28	20,32	20,26	20,19	20,10	20,20	20,31	20,37	20,35	20,28	20,30	20,26	20,26	20,30	20,26	20,24	20,33	20,29	20,23	20,31	20,34	20,27	20,24	20,37	20,36	20,17	20,21	20,23	20,31	20,29	20,23	20,37	20,31	20,23	20,34	20,19	20,22	20,26	20,25	20,29	20,27	20,33	20,23	20,21	20,28	20,28	20,31	20,33	20,28	20,25	20,16	20,23	20,27	20,30	20,29	20,31	20,27	20,18	20,16	20,25	20,27	20,29	20,32	20,21	20,21	20,30	20,19	20,18	20,18	20,22	20,31	20,30	20,30	20,27	20,23	20,23	20,27	20,22	20,15	20,20	20,30	20,28	20,20	20,22	20,28	20,17	20,16	20,19	20,10	20,22	20,19	
20,33	20,26	20,16	20,28	20,28	20,22	20,25	20,17	20,26	20,36	20,22	20,23	20,27	20,34	20,31	20,29	20,40	20,37	20,31	20,31	20,29	20,38	20,38	20,23	20,33	20,33	20,31	20,32	20,42	20,33	20,24	20,46	20,39	20,29	20,24	20,28	20,24	20,33	20,35	20,32	20,38	20,33	20,29	20,27	20,32	20,37	20,38	20,34	20,30	20,39	20,35	20,26	20,35	20,33	20,26	20,31	20,40	20,37	20,36	20,33	20,29	20,26	20,29	20,44	20,36	20,32	20,35	20,40	20,47	20,39	20,41	20,41	20,43	20,44	20,40	20,41	20,44	20,41	20,41	20,38	20,42	20,33	20,31	20,38	20,38	20,27	20,29	20,34	20,37	20,39	20,40	20,32	20,30	20,37	20,39	20,32	20,34	20,36	20,40	20,31	20,29	20,41	20,36	20,32	20,32	20,45	20,42	20,35	20,42	20,43	20,40	20,48	20,47	20,41	20,44	20,47	20,45	20,47	20,44	20,38	20,39	20,49	20,46	20,50	20,40	20,47	20,45	20,48	20,52	20,53	20,51	20,46	20,44	20,44	20,48	20,53	20,47	20,46	20,47	20,47	20,44	20,47	20,45	20,39	20,46	20,44	20,43	20,54	20,57	20,64	20,65	20,63	20,59	20,57	20,58	20,65	20,68	20,81	21,04	21,18	21,15	21,17	20,94	20,62	20,49	20,50	20,62	20,75	21,09	21,28	20,88	20,68	20,71	20,71	20,74	20,78	20,80	20,96	21,25	21,31	21,52	21,76	21,94	22,24	22,36	22,64	22,74	22,79	22,82	22,75	22,75	22,81	22,78	22,88	23,06	23,17	23,17	23,22	23,32	23,42	23,46	23,65	23,68	23,58	23,55	23,34	23,01	22,87	22,81	22,84	22,94	22,97	22,99	22,95	23,06	22,99	23,12	23,28	23,32	23,28	23,28	23,23	22,96	22,68	22,92	23,47	23,81	23,91	23,97	24,13	24,17	24,24	24,26	24,28	24,33	24,46	24,53	24,50	24,65	24,68	24,65	24,69	24,73	24,80	24,86	24,90	24,91	24,98	24,99	25,02	25,05	25,09	25,16	25,15	25,21	25,19	25,27	25,34	25,31	25,31	25,29	25,34	25,36	25,36	25,43	25,51	25,50	25,41	25,48	25,54	25,47	25,49	25,57	25,51	25,59	25,60	25,59	25,53	25,56	25,57	25,59	25,59	25,54	25,62	25,65	25,61	25,62	25,61	25,67	25,63	25,60	25,63	25,57	25,60	25,62	25,64	25,73	25,63	25,63	25,63	25,58	25,54	25,50	25,53	25,53	25,58	25,60	25,63	25,62	25,56	25,59	25,66	25,74	25,65	25,59	25,56	25,59	25,64	25,65	25,63	25,59	25,64	25,59	25,63	25,65	25,65	25,64	25,66	25,63	25,58	25,70	25,66	25,58	25,61	25,64	25,59	25,58	25,67	25,66	25,58	25,59	25,58	25,53	25,54	25,55	25,60	25,59	25,63	25,73	25,72	25,63	25,59	25,59	25,58	25,55	25,57	25,61	25,63	25,64	25,61	25,64	25,64	25,57	25,56	25,64	25,60	25,57	25,59	25,61	25,55	25,48	25,47	25,49	25,52	25,49	25,46	25,46	25,40	25,41	25,40	25,32	25,32	25,28	25,21	25,25	25,26	25,14	25,12	25,11	25,09	25,00	24,97	24,94	24,96	24,96	24,89	24,79	24,84	24,87	24,75	24,62	24,56	24,52	24,45	24,39	24,33	24,28	24,15	24,06	23,97	23,93	23,76	23,60	23,30	22,89	22,85	23,08	23,21	23,19	23,13	23,19	23,13	23,10	22,95	22,94	22,93	22,86	22,88	22,86	22,79	22,74	22,67	22,65	22,51	22,46	22,38	22,29	22,19	22,14	22,10	22,08	21,90	21,73	21,71	21,66	21,56	21,50	21,53	21,42	21,29	21,30	21,29	21,20	21,21	21,23	21,11	20,98	20,85	20,80	20,58	20,53	20,53	20,50	20,49	20,40	20,42	20,54	20,50	20,40	20,47	20,49	20,44	20,40	20,48	20,48	20,45	20,38	20,45	20,39	20,40	20,47	20,43	20,42	20,33	20,38	20,41	20,43	20,38	20,43	20,41	20,36	20,36	20,38	20,33	20,32	20,31	20,39	20,44	20,39	20,37	20,33	20,31	20,35	20,38	20,34	20,34	20,33	20,37	20,34	20,37	20,38	20,29	20,29	20,29	20,26	20,39	20,42	20,35	20,31	20,30	20,38	20,52	20,56	20,54	20,47	20,44	20,38	20,34	20,34	20,35	20,38	20,24	20,25	20,28	20,26	20,28	20,33	20,27	20,22	20,27	20,38	20,32	20,31	20,27	20,27	20,20	20,25	20,28	20,26	20,23	20,28	20,34	20,27	20,16	20,21	20,29	20,28	20,29	20,32	20,23	20,23	20,33	20,37	20,28	20,18	20,27	20,28	20,31	20,27	20,32	20,35	20,29	20,31	20,38	20,28	20,15	20,15	20,21	20,27	20,31	20,37	20,28	20,26	20,33	20,33	20,31	20,30	20,26	20,27	20,20	20,26	20,25	20,23	20,25	20,29	20,25	20,29	20,27	20,26	20,22	20,24	20,31	20,34	20,28	20,25	20,27	20,24	20,24	20,25	20,30	20,23	20,23	20,24	20,15	20,26	20,23	20,24	20,20	20,19	20,26	20,35	20,33	20,34	20,34	20,37	20,29	20,25	20,21	20,20	20,24	20,26	20,19	20,32	20,28	20,17	20,17	20,20	20,14	20,17	20,26	
20,34	20,32	20,27	20,30	20,26	20,20	20,25	20,20	20,29	20,40	20,37	20,21	20,30	20,30	20,32	20,39	20,39	20,29	20,24	20,27	20,31	20,34	20,39	20,31	20,30	20,33	20,29	20,26	20,42	20,30	20,27	20,36	20,38	20,32	20,21	20,30	20,33	20,32	20,33	20,36	20,35	20,25	20,26	20,23	20,31	20,35	20,36	20,36	20,36	20,30	20,35	20,26	20,30	20,41	20,36	20,31	20,42	20,36	20,33	20,30	20,24	20,29	20,34	20,40	20,34	20,31	20,39	20,41	20,44	20,38	20,44	20,41	20,43	20,45	20,46	20,36	20,42	20,37	20,45	20,44	20,42	20,46	20,33	20,33	20,42	20,39	20,30	20,25	20,32	20,42	20,37	20,26	20,36	20,43	20,44	20,38	20,41	20,40	20,43	20,39	20,36	20,42	20,41	20,36	20,35	20,43	20,39	20,41	20,49	20,48	20,47	20,45	20,40	20,41	20,43	20,44	20,44	20,48	20,45	20,42	20,42	20,43	20,43	20,42	20,40	20,45	20,42	20,37	20,40	20,52	20,51	20,45	20,44	20,47	20,49	20,46	20,45	20,46	20,44	20,48	20,45	20,48	20,54	20,51	20,56	20,51	20,44	20,55	20,57	20,65	20,59	20,68	20,75	20,70	20,78	20,83	20,83	20,85	20,88	20,99	20,85	20,91	20,87	20,56	20,54	20,49	20,65	20,71	21,15	21,56	20,94	20,58	20,68	20,70	20,70	20,62	20,58	20,66	20,82	20,87	20,94	21,06	21,14	21,35	21,60	21,98	22,25	22,43	22,59	22,64	22,62	22,73	22,78	22,82	22,92	23,05	23,09	23,12	23,12	23,23	23,31	23,39	23,47	23,52	23,47	23,31	22,99	22,93	22,82	22,92	22,96	22,93	22,97	22,96	23,03	23,05	23,14	23,20	23,27	23,31	23,30	23,36	23,22	22,89	22,66	23,11	23,66	23,83	23,91	24,03	24,18	24,15	24,28	24,34	24,34	24,43	24,51	24,48	24,62	24,67	24,64	24,63	24,74	24,80	24,82	24,89	24,90	24,89	24,94	25,06	25,14	25,10	25,13	25,20	25,28	25,30	25,21	25,32	25,34	25,31	25,34	25,37	25,38	25,46	25,39	25,44	25,57	25,44	25,54	25,60	25,57	25,58	25,55	25,50	25,63	25,64	25,59	25,52	25,58	25,55	25,63	25,62	25,54	25,58	25,60	25,66	25,56	25,61	25,66	25,66	25,59	25,58	25,58	25,60	25,61	25,58	25,72	25,67	25,69	25,64	25,63	25,62	25,62	25,65	25,58	25,63	25,60	25,61	25,63	25,59	25,68	25,73	25,76	25,73	25,63	25,66	25,70	25,71	25,68	25,73	25,71	25,68	25,60	25,58	25,64	25,62	25,59	25,61	25,60	25,65	25,79	25,81	25,67	25,67	25,63	25,55	25,61	25,65	25,65	25,63	25,62	25,64	25,52	25,50	25,56	25,60	25,59	25,62	25,70	25,74	25,65	25,58	25,53	25,54	25,50	25,51	25,64	25,61	25,53	25,63	25,63	25,59	25,58	25,58	25,58	25,53	25,49	25,54	25,62	25,59	25,54	25,49	25,39	25,44	25,47	25,46	25,52	25,42	25,35	25,38	25,40	25,41	25,34	25,26	25,20	25,18	25,12	25,12	25,11	25,06	25,08	25,04	25,05	25,01	24,98	24,94	24,81	24,86	24,91	24,78	24,75	24,61	24,57	24,48	24,44	24,34	24,22	24,17	24,16	24,08	23,98	23,76	23,48	23,04	22,77	23,00	23,22	23,30	23,24	23,12	23,19	23,10	23,09	22,99	23,02	22,96	22,88	22,80	22,87	22,83	22,82	22,77	22,81	22,82	22,82	22,81	22,71	22,54	22,48	22,43	22,31	22,13	21,97	21,91	21,90	21,84	21,70	21,62	21,60	21,47	21,46	21,45	21,26	21,25	21,35	21,26	21,06	20,87	20,78	20,64	20,55	20,54	20,54	20,52	20,47	20,44	20,56	20,51	20,38	20,55	20,49	20,45	20,38	20,43	20,37	20,35	20,35	20,39	20,42	20,35	20,42	20,42	20,46	20,45	20,44	20,46	20,42	20,34	20,47	20,48	20,42	20,42	20,37	20,32	20,31	20,28	20,33	20,45	20,37	20,30	20,33	20,29	20,35	20,39	20,26	20,30	20,37	20,38	20,31	20,35	20,41	20,36	20,31	20,30	20,28	20,31	20,47	20,59	20,60	20,48	20,47	20,53	20,54	20,52	20,48	20,37	20,27	20,27	20,26	20,27	20,33	20,34	20,29	20,37	20,34	20,31	20,31	20,33	20,26	20,27	20,37	20,32	20,35	20,36	20,37	20,27	20,19	20,26	20,30	20,27	20,34	20,28	20,31	20,25	20,30	20,29	20,24	20,24	20,27	20,23	20,33	20,34	20,39	20,37	20,26	20,22	20,29	20,33	20,26	20,33	20,32	20,39	20,32	20,29	20,25	20,24	20,23	20,21	20,23	20,27	20,31	20,25	20,21	20,26	20,27	20,28	20,31	20,29	20,32	20,26	20,24	20,22	20,16	20,32	20,43	20,36	20,25	20,27	20,27	20,22	20,19	20,27	20,33	20,29	20,21	20,30	20,21	20,31	20,32	20,28	20,27	20,22	20,25	20,23	20,28	20,32	20,36	20,31	20,25	20,19	20,22	20,31	20,29	20,31	20,32	20,29	20,30	20,19	20,23	20,15	20,13	20,21	20,24	20,29	20,32	20,23	20,22	20,30	20,24	20,26	
20,27	20,33	20,31	20,33	20,27	20,18	20,25	20,17	20,20	20,28	20,32	20,29	20,23	20,28	20,38	20,47	20,33	20,26	20,24	20,24	20,32	20,27	20,28	20,33	20,36	20,29	20,29	20,35	20,25	20,26	20,31	20,33	20,33	20,32	20,28	20,29	20,33	20,39	20,35	20,31	20,31	20,26	20,31	20,20	20,28	20,39	20,36	20,35	20,40	20,37	20,33	20,27	20,37	20,39	20,34	20,35	20,41	20,40	20,33	20,37	20,35	20,38	20,38	20,40	20,37	20,55	20,37	20,41	20,48	20,43	20,40	20,39	20,40	20,42	20,33	20,24	20,31	20,37	20,36	20,35	20,38	20,41	20,34	20,31	20,41	20,44	20,31	20,31	20,36	20,47	20,40	20,36	20,41	20,44	20,41	20,39	20,48	20,39	20,43	20,43	20,46	20,45	20,42	20,46	20,38	20,43	20,40	20,37	20,44	20,46	20,42	20,39	20,36	20,41	20,43	20,39	20,41	20,44	20,46	20,45	20,48	20,45	20,43	20,43	20,43	20,48	20,45	20,40	20,40	20,47	20,48	20,45	20,45	20,52	20,56	20,44	20,49	20,48	20,48	20,48	20,48	20,53	20,55	20,59	20,58	20,57	20,54	20,61	20,66	20,67	20,75	20,85	20,97	20,97	21,05	21,08	21,02	20,89	20,71	20,80	20,82	20,73	20,69	20,58	20,54	20,59	20,69	20,69	20,84	21,53	20,79	20,53	20,64	20,66	20,64	20,60	20,57	20,62	20,68	20,70	20,74	20,83	20,84	20,91	21,04	21,24	21,54	21,91	22,23	22,40	22,41	22,43	22,53	22,65	22,69	22,81	22,91	22,92	22,90	22,94	23,06	23,12	23,19	23,27	23,21	23,11	22,99	22,88	22,83	22,89	22,95	22,94	22,93	22,97	23,06	23,03	23,11	23,19	23,26	23,33	23,38	23,39	23,33	23,22	22,81	22,77	23,33	23,65	23,84	24,01	24,08	24,16	24,25	24,33	24,38	24,45	24,45	24,51	24,51	24,60	24,64	24,61	24,71	24,78	24,82	24,87	24,89	24,93	24,98	25,05	25,13	25,15	25,15	25,19	25,21	25,25	25,28	25,31	25,31	25,33	25,36	25,40	25,42	25,46	25,46	25,44	25,48	25,50	25,48	25,56	25,49	25,58	25,55	25,49	25,62	25,68	25,59	25,54	25,57	25,61	25,62	25,61	25,59	25,54	25,61	25,63	25,67	25,62	25,68	25,64	25,68	25,59	25,58	25,58	25,62	25,62	25,71	25,70	25,64	25,67	25,57	25,61	25,62	25,64	25,68	25,62	25,63	25,59	25,64	25,60	25,62	25,67	25,68	25,66	25,56	25,59	25,68	25,72	25,66	25,64	25,67	25,69	25,66	25,63	25,67	25,67	25,59	25,63	25,60	25,69	25,74	25,74	25,64	25,65	25,64	25,60	25,64	25,66	25,59	25,58	25,58	25,69	25,60	25,54	25,57	25,55	25,55	25,56	25,63	25,65	25,56	25,57	25,59	25,60	25,52	25,53	25,58	25,53	25,52	25,62	25,62	25,60	25,54	25,49	25,53	25,54	25,51	25,53	25,54	25,55	25,52	25,44	25,40	25,36	25,45	25,47	25,55	25,51	25,36	25,31	25,31	25,37	25,30	25,27	25,24	25,16	25,15	25,16	25,09	24,99	24,95	24,97	25,01	24,96	24,86	24,89	24,80	24,83	24,82	24,70	24,76	24,66	24,51	24,44	24,39	24,34	24,21	24,20	24,20	24,07	23,91	23,67	23,67	22,84	22,89	23,35	23,42	23,37	23,35	23,21	23,28	23,15	23,06	23,04	22,98	22,90	22,88	22,84	22,89	22,84	22,81	22,86	23,01	23,14	23,17	23,17	23,15	22,98	22,85	22,77	22,64	22,45	22,27	22,21	22,18	22,01	21,83	21,75	21,78	21,71	21,65	21,58	21,50	21,40	21,43	21,41	21,16	20,94	20,81	20,65	20,60	20,53	20,50	20,51	20,46	20,47	20,49	20,49	20,42	20,50	20,53	20,49	20,45	20,39	20,35	20,33	20,43	20,44	20,42	20,38	20,32	20,33	20,42	20,39	20,43	20,37	20,38	20,35	20,48	20,43	20,40	20,37	20,40	20,37	20,34	20,34	20,36	20,34	20,37	20,32	20,42	20,41	20,32	20,39	20,36	20,32	20,33	20,39	20,37	20,38	20,36	20,33	20,37	20,37	20,38	20,50	20,63	20,91	20,99	20,84	20,74	20,67	20,49	20,43	20,41	20,33	20,21	20,20	20,16	20,20	20,30	20,27	20,27	20,33	20,38	20,33	20,27	20,30	20,33	20,33	20,36	20,37	20,31	20,43	20,38	20,30	20,29	20,25	20,30	20,31	20,40	20,30	20,27	20,30	20,32	20,19	20,32	20,25	20,32	20,25	20,32	20,37	20,37	20,34	20,29	20,28	20,34	20,32	20,18	20,24	20,30	20,25	20,30	20,27	20,19	20,20	20,29	20,27	20,19	20,31	20,40	20,26	20,22	20,30	20,32	20,21	20,28	20,37	20,37	20,27	20,25	20,23	20,23	20,29	20,34	20,31	20,19	20,22	20,29	20,27	20,25	20,21	20,33	20,29	20,28	20,18	20,22	20,33	20,26	20,23	20,19	20,23	20,22	20,27	20,35	20,33	20,30	20,34	20,25	20,17	20,22	20,26	20,29	20,30	20,33	20,28	20,29	20,25	20,23	20,20	20,20	20,19	20,28	20,31	20,30	20,23	20,23	20,31	20,29	20,31	
20,21	20,20	20,16	20,19	20,21	20,24	20,26	20,24	20,23	20,27	20,27	20,33	20,31	20,29	20,34	20,34	20,21	20,26	20,27	20,27	20,26	20,32	20,31	20,30	20,33	20,39	20,26	20,26	20,27	20,29	20,38	20,38	20,32	20,34	20,29	20,30	20,31	20,34	20,36	20,35	20,32	20,28	20,36	20,40	20,34	20,35	20,33	20,37	20,43	20,31	20,32	20,36	20,37	20,37	20,29	20,28	20,30	20,34	20,38	20,36	20,35	20,28	20,33	20,44	20,46	20,38	20,36	20,31	20,36	20,33	20,35	20,35	20,37	20,43	20,33	20,21	20,30	20,38	20,39	20,33	20,35	20,39	20,43	20,35	20,31	20,32	20,32	20,39	20,42	20,46	20,40	20,38	20,36	20,40	20,40	20,38	20,42	20,41	20,44	20,43	20,45	20,42	20,34	20,46	20,44	20,41	20,37	20,35	20,41	20,38	20,47	20,47	20,38	20,40	20,48	20,47	20,38	20,45	20,41	20,48	20,49	20,48	20,43	20,42	20,42	20,46	20,45	20,43	20,43	20,52	20,57	20,49	20,42	20,49	20,50	20,43	20,34	20,47	20,51	20,52	20,51	20,55	20,56	20,62	20,62	20,64	20,66	20,77	20,80	20,92	20,89	20,90	21,07	21,15	21,20	21,12	20,95	20,85	20,75	20,75	20,77	20,73	20,75	20,72	20,64	20,60	20,62	20,56	20,56	20,66	20,59	20,56	20,56	20,58	20,56	20,62	20,64	20,64	20,62	20,67	20,71	20,71	20,75	20,89	20,97	21,04	21,17	21,56	21,97	22,16	22,18	22,26	22,35	22,44	22,50	22,59	22,67	22,73	22,70	22,74	22,79	22,88	22,98	23,01	23,00	22,98	22,90	22,93	22,85	22,89	22,94	23,01	23,01	22,99	22,98	23,03	23,11	23,30	23,33	23,34	23,41	23,45	23,42	23,39	23,13	22,78	22,97	23,46	23,81	23,94	24,06	24,13	24,21	24,23	24,30	24,41	24,49	24,42	24,47	24,54	24,56	24,60	24,61	24,72	24,74	24,73	24,74	24,84	25,00	25,04	25,02	25,11	25,17	25,25	25,18	25,18	25,17	25,27	25,27	25,30	25,30	25,35	25,42	25,53	25,52	25,53	25,43	25,48	25,51	25,51	25,55	25,61	25,59	25,50	25,56	25,64	25,55	25,50	25,59	25,70	25,64	25,58	25,57	25,56	25,57	25,61	25,63	25,64	25,67	25,73	25,66	25,64	25,59	25,59	25,62	25,62	25,71	25,66	25,59	25,66	25,57	25,56	25,64	25,62	25,69	25,65	25,60	25,62	25,64	25,66	25,62	25,59	25,64	25,61	25,56	25,55	25,60	25,61	25,62	25,57	25,55	25,63	25,61	25,57	25,61	25,68	25,69	25,61	25,56	25,64	25,71	25,59	25,60	25,63	25,62	25,70	25,64	25,65	25,57	25,55	25,62	25,70	25,65	25,62	25,66	25,61	25,58	25,57	25,60	25,65	25,57	25,53	25,56	25,65	25,59	25,62	25,60	25,50	25,52	25,61	25,64	25,61	25,45	25,47	25,51	25,54	25,53	25,50	25,54	25,51	25,48	25,43	25,46	25,43	25,41	25,39	25,42	25,44	25,37	25,36	25,26	25,24	25,18	25,18	25,28	25,16	25,11	25,10	24,99	24,95	24,95	24,91	24,88	24,84	24,83	24,88	24,79	24,79	24,77	24,65	24,59	24,58	24,46	24,45	24,44	24,42	24,26	24,17	24,10	23,94	23,82	23,50	23,00	22,90	23,16	23,43	23,49	23,42	23,35	23,24	23,24	23,19	23,06	23,02	22,94	22,88	22,86	22,88	22,88	22,87	22,81	22,81	23,00	23,30	23,56	23,61	23,54	23,41	23,28	23,08	22,98	22,89	22,61	22,49	22,43	22,27	22,09	22,02	21,94	21,92	21,88	21,78	21,68	21,60	21,49	21,47	21,36	21,13	20,87	20,66	20,58	20,50	20,56	20,52	20,43	20,48	20,50	20,43	20,45	20,44	20,48	20,51	20,53	20,44	20,36	20,34	20,40	20,52	20,51	20,45	20,40	20,40	20,37	20,37	20,41	20,40	20,37	20,36	20,37	20,37	20,43	20,39	20,35	20,32	20,31	20,39	20,37	20,36	20,37	20,36	20,42	20,42	20,37	20,37	20,40	20,29	20,38	20,38	20,32	20,35	20,36	20,41	20,39	20,43	20,51	20,73	20,93	21,07	21,10	20,95	20,78	20,63	20,49	20,37	20,37	20,31	20,23	20,22	20,15	20,13	20,20	20,29	20,30	20,27	20,38	20,37	20,33	20,36	20,34	20,30	20,26	20,27	20,34	20,38	20,36	20,26	20,21	20,25	20,32	20,34	20,34	20,30	20,19	20,28	20,31	20,21	20,26	20,27	20,38	20,32	20,32	20,33	20,28	20,23	20,18	20,27	20,35	20,30	20,22	20,25	20,27	20,22	20,30	20,29	20,20	20,23	20,27	20,33	20,20	20,21	20,37	20,38	20,21	20,27	20,27	20,27	20,31	20,32	20,32	20,16	20,26	20,30	20,27	20,31	20,24	20,32	20,37	20,28	20,28	20,27	20,28	20,25	20,32	20,30	20,28	20,26	20,25	20,29	20,28	20,24	20,16	20,16	20,24	20,30	20,39	20,28	20,13	20,26	20,30	20,22	20,20	20,30	20,30	20,26	20,27	20,24	20,25	20,26	20,24	20,25	20,29	20,20	20,28	20,29	20,17	20,08	20,15	20,29	20,22	20,23
[truncated: 1,444,217 more chars]
