# Supplementary material for: A novel phased-array thermography concept for non-destructive testing
Source: Sci Rep. 2025 Nov 7;15:39144. doi: 10.1038/s41598-025-26380-8 (PMC12594793; doi:10.1038/s41598-025-26380-8)
Supplement: Supplementary file 2 — Supplementary Information 2. [file 41598_2025_26380_MOESM2_ESM.zip › Supplementary_Data/2-Experimental/1-Composite_Plate/PAT_DT_1s_TUp_40s/Impact 2_0034_34.asc]

[Settings]
Version=3
ImageWidth=640
ImageHeight=480
ShotRange=15.00;35.00
CalibRange=-40.00;120.00
TempUnit=�C

[MeasDefs]
ID=Avg	Min	Max	Span	SDev
R1=24.36	20,53	27,15	6,62	1,33

[Data]
20,27	20,25	20,10	20,24	20,37	20,38	20,34	20,25	20,16	20,34	20,43	20,33	20,35	20,35	20,37	20,41	20,28	20,33	20,29	20,24	20,26	20,29	20,26	20,39	20,42	20,35	20,26	20,27	20,39	20,34	20,35	20,34	20,46	20,36	20,35	20,50	20,42	20,32	20,20	20,29	20,32	20,34	20,42	20,32	20,35	20,36	20,40	20,38	20,42	20,42	20,41	20,35	20,37	20,38	20,40	20,33	20,39	20,51	20,44	20,43	20,50	20,45	20,32	20,36	20,40	20,42	20,27	20,29	20,37	20,34	20,31	20,42	20,51	20,40	20,36	20,41	20,35	20,34	20,31	20,37	20,35	20,39	20,34	20,33	20,39	20,29	20,14	20,31	20,48	20,42	20,39	20,41	20,42	20,35	20,36	20,41	20,45	20,40	20,38	20,35	20,35	20,33	20,32	20,36	20,41	20,36	20,29	20,30	20,30	20,29	20,36	20,30	20,23	20,27	20,30	20,38	20,39	20,42	20,41	20,38	20,42	20,33	20,47	20,45	20,39	20,39	20,40	20,34	20,48	20,49	20,33	20,31	20,42	20,44	20,43	20,46	20,36	20,41	20,41	20,45	20,38	20,44	20,39	20,30	20,29	20,37	20,38	20,33	20,31	20,36	20,40	20,44	20,34	20,37	20,47	20,36	20,31	20,35	20,37	20,40	20,35	20,28	20,34	20,43	20,42	20,35	20,32	20,42	20,44	20,51	20,42	20,34	20,34	20,31	20,35	20,38	20,32	20,30	20,43	20,42	20,41	20,38	20,34	20,34	20,37	20,36	20,40	20,36	20,46	20,43	20,40	20,39	20,43	20,40	20,43	20,49	20,35	20,38	20,48	20,47	20,48	20,53	20,41	20,39	20,46	20,42	20,49	20,53	20,50	20,50	20,45	20,42	20,36	20,29	20,40	20,40	20,34	20,37	20,43	20,47	20,43	20,42	20,42	20,48	20,41	20,38	20,45	20,47	20,38	20,45	20,47	20,46	20,45	20,42	20,48	20,51	20,43	20,45	20,49	20,49	20,48	20,45	20,38	20,47	20,54	20,46	20,33	20,35	20,47	20,52	20,47	20,45	20,40	20,44	20,47	20,42	20,47	20,45	20,42	20,43	20,40	20,46	20,50	20,54	20,46	20,43	20,44	20,45	20,42	20,38	20,44	20,38	20,34	20,40	20,44	20,39	20,41	20,43	20,45	20,54	20,42	20,32	20,35	20,46	20,43	20,47	20,46	20,37	20,36	20,40	20,36	20,38	20,37	20,41	20,40	20,39	20,44	20,60	20,48	20,42	20,51	20,42	20,45	20,45	20,47	20,45	20,46	20,46	20,40	20,39	20,36	20,36	20,33	20,43	20,41	20,34	20,38	20,38	20,42	20,45	20,49	20,46	20,38	20,42	20,38	20,40	20,42	20,37	20,40	20,42	20,45	20,36	20,30	20,33	20,38	20,39	20,45	20,48	20,43	20,37	20,39	20,41	20,43	20,41	20,40	20,37	20,43	20,44	20,41	20,43	20,44	20,41	20,47	20,48	20,45	20,43	20,44	20,51	20,49	20,45	20,40	20,41	20,36	20,47	20,53	20,47	20,38	20,36	20,39	20,49	20,54	20,47	20,43	20,43	20,44	20,36	20,39	20,44	20,44	20,39	20,45	20,41	20,43	20,43	20,46	20,52	20,37	20,43	20,43	20,44	20,51	20,49	20,42	20,43	20,50	20,39	20,37	20,46	20,43	20,35	20,44	20,39	20,45	20,52	20,45	20,44	20,39	20,38	20,39	20,33	20,44	20,43	20,46	20,48	20,38	20,41	20,42	20,41	20,42	20,44	20,50	20,45	20,43	20,39	20,43	20,46	20,45	20,43	20,36	20,39	20,41	20,37	20,37	20,35	20,46	20,45	20,34	20,32	20,45	20,51	20,46	20,46	20,46	20,36	20,36	20,34	20,37	20,41	20,45	20,39	20,38	20,39	20,42	20,40	20,43	20,45	20,38	20,35	20,40	20,40	20,30	20,41	20,45	20,48	20,43	20,32	20,32	20,30	20,32	20,36	20,42	20,44	20,40	20,41	20,38	20,35	20,32	20,47	20,45	20,34	20,34	20,43	20,40	20,33	20,31	20,32	20,35	20,28	20,26	20,44	20,41	20,33	20,31	20,29	20,29	20,29	20,30	20,37	20,29	20,38	20,36	20,35	20,41	20,39	20,32	20,39	20,46	20,47	20,44	20,42	20,31	20,38	20,48	20,43	20,35	20,36	20,32	20,32	20,31	20,31	20,38	20,42	20,44	20,35	20,36	20,46	20,46	20,39	20,36	20,41	20,41	20,40	20,37	20,41	20,32	20,35	20,37	20,39	20,40	20,37	20,37	20,41	20,30	20,31	20,36	20,36	20,32	20,41	20,40	20,40	20,38	20,36	20,30	20,28	20,32	20,35	20,43	20,41	20,37	20,28	20,28	20,32	20,36	20,43	20,37	20,34	20,41	20,42	20,43	20,43	20,35	20,28	20,28	20,33	20,32	20,30	20,30	20,25	20,27	20,24	20,23	20,29	20,29	20,41	20,34	20,25	20,23	20,25	20,29	20,36	20,40	20,32	20,27	20,32	20,33	20,24	20,34	20,35	20,34	20,33	20,30	20,34	20,35	20,29	20,27	20,26	20,25	20,33	20,32	20,22	20,26	20,24	20,24	20,26	20,32	20,34	20,42	20,32	20,28	20,32	20,28	20,34	20,27	20,33	20,34	20,23	20,26	20,33	20,26	20,21	20,29	20,30	20,21	20,24	20,23	20,22	20,12	20,23	20,30	20,28	
20,28	20,25	20,11	20,25	20,30	20,25	20,36	20,35	20,24	20,34	20,38	20,31	20,33	20,42	20,36	20,31	20,21	20,25	20,43	20,31	20,25	20,25	20,31	20,27	20,37	20,35	20,34	20,31	20,39	20,41	20,32	20,36	20,44	20,42	20,31	20,41	20,47	20,33	20,25	20,26	20,28	20,32	20,32	20,34	20,34	20,33	20,38	20,38	20,46	20,44	20,44	20,40	20,34	20,34	20,42	20,45	20,51	20,43	20,36	20,40	20,51	20,31	20,27	20,37	20,36	20,35	20,37	20,35	20,43	20,34	20,29	20,40	20,41	20,44	20,44	20,41	20,35	20,40	20,34	20,42	20,37	20,34	20,32	20,24	20,34	20,36	20,28	20,36	20,41	20,50	20,54	20,41	20,40	20,38	20,37	20,40	20,38	20,46	20,49	20,43	20,36	20,34	20,35	20,39	20,32	20,27	20,33	20,39	20,33	20,32	20,36	20,38	20,34	20,32	20,41	20,44	20,44	20,40	20,43	20,43	20,41	20,36	20,38	20,43	20,38	20,37	20,44	20,39	20,34	20,40	20,39	20,34	20,40	20,42	20,46	20,34	20,39	20,34	20,37	20,40	20,38	20,39	20,33	20,33	20,31	20,34	20,36	20,38	20,34	20,43	20,38	20,33	20,34	20,43	20,49	20,47	20,32	20,33	20,39	20,44	20,36	20,30	20,22	20,42	20,42	20,43	20,39	20,45	20,51	20,47	20,38	20,36	20,44	20,40	20,41	20,35	20,45	20,37	20,35	20,40	20,43	20,42	20,33	20,26	20,31	20,39	20,39	20,39	20,43	20,43	20,38	20,43	20,40	20,41	20,41	20,52	20,47	20,48	20,53	20,45	20,45	20,50	20,46	20,38	20,43	20,42	20,43	20,43	20,52	20,56	20,50	20,48	20,40	20,32	20,33	20,43	20,42	20,44	20,46	20,47	20,41	20,44	20,39	20,37	20,39	20,36	20,41	20,48	20,46	20,39	20,41	20,50	20,43	20,41	20,39	20,44	20,42	20,44	20,47	20,46	20,45	20,39	20,41	20,47	20,51	20,43	20,36	20,33	20,54	20,56	20,44	20,45	20,43	20,44	20,42	20,42	20,48	20,50	20,46	20,44	20,34	20,46	20,47	20,49	20,45	20,44	20,43	20,45	20,48	20,46	20,38	20,40	20,39	20,42	20,44	20,36	20,38	20,36	20,43	20,50	20,48	20,42	20,37	20,41	20,45	20,39	20,45	20,38	20,34	20,32	20,36	20,39	20,36	20,37	20,36	20,42	20,41	20,48	20,48	20,45	20,36	20,40	20,40	20,41	20,42	20,38	20,37	20,47	20,40	20,34	20,32	20,32	20,36	20,45	20,40	20,38	20,40	20,41	20,47	20,44	20,45	20,47	20,39	20,41	20,40	20,35	20,40	20,38	20,40	20,42	20,42	20,41	20,36	20,39	20,36	20,38	20,48	20,45	20,40	20,42	20,50	20,39	20,40	20,40	20,40	20,42	20,41	20,38	20,38	20,42	20,41	20,30	20,36	20,45	20,40	20,41	20,41	20,51	20,44	20,46	20,50	20,48	20,37	20,40	20,45	20,51	20,51	20,49	20,46	20,52	20,52	20,50	20,43	20,39	20,39	20,41	20,41	20,38	20,42	20,44	20,37	20,41	20,36	20,31	20,45	20,47	20,37	20,45	20,41	20,38	20,45	20,47	20,46	20,41	20,38	20,34	20,42	20,48	20,44	20,38	20,47	20,45	20,40	20,50	20,46	20,44	20,46	20,38	20,39	20,36	20,44	20,53	20,55	20,45	20,46	20,36	20,41	20,38	20,35	20,38	20,45	20,41	20,39	20,42	20,38	20,44	20,43	20,45	20,44	20,40	20,39	20,41	20,42	20,39	20,43	20,39	20,39	20,36	20,29	20,43	20,44	20,46	20,39	20,38	20,39	20,37	20,40	20,49	20,45	20,45	20,36	20,38	20,45	20,47	20,37	20,39	20,41	20,46	20,45	20,40	20,40	20,38	20,48	20,45	20,43	20,37	20,23	20,32	20,34	20,34	20,36	20,38	20,37	20,35	20,38	20,36	20,29	20,33	20,39	20,35	20,32	20,39	20,34	20,32	20,34	20,33	20,35	20,31	20,27	20,42	20,37	20,30	20,36	20,36	20,30	20,28	20,32	20,45	20,35	20,34	20,40	20,42	20,44	20,43	20,35	20,33	20,41	20,44	20,40	20,37	20,33	20,32	20,44	20,36	20,27	20,38	20,33	20,34	20,41	20,42	20,33	20,40	20,43	20,36	20,36	20,36	20,40	20,41	20,37	20,44	20,40	20,40	20,42	20,46	20,41	20,34	20,39	20,36	20,41	20,36	20,31	20,34	20,30	20,27	20,39	20,37	20,39	20,43	20,35	20,36	20,45	20,34	20,36	20,40	20,37	20,39	20,42	20,30	20,33	20,29	20,25	20,34	20,33	20,42	20,40	20,29	20,40	20,43	20,32	20,35	20,33	20,27	20,27	20,31	20,36	20,40	20,35	20,28	20,30	20,22	20,21	20,27	20,32	20,36	20,43	20,31	20,32	20,26	20,29	20,28	20,40	20,32	20,29	20,37	20,40	20,28	20,23	20,26	20,39	20,34	20,28	20,26	20,33	20,29	20,23	20,29	20,26	20,26	20,32	20,23	20,27	20,13	20,16	20,27	20,33	20,35	20,30	20,30	20,33	20,29	20,24	20,31	20,27	20,27	20,23	20,17	20,26	20,35	20,25	20,25	20,27	20,31	20,27	20,26	20,19	20,24	20,18	20,17	20,25	20,31	
20,33	20,22	20,17	20,26	20,27	20,32	20,35	20,36	20,34	20,35	20,35	20,27	20,31	20,31	20,34	20,24	20,29	20,31	20,44	20,44	20,27	20,23	20,30	20,31	20,34	20,37	20,37	20,39	20,40	20,40	20,31	20,39	20,35	20,33	20,25	20,30	20,39	20,31	20,28	20,31	20,31	20,33	20,32	20,31	20,35	20,42	20,40	20,40	20,44	20,40	20,42	20,38	20,36	20,36	20,35	20,35	20,44	20,35	20,29	20,37	20,49	20,43	20,35	20,35	20,34	20,25	20,37	20,37	20,48	20,38	20,31	20,38	20,33	20,37	20,47	20,42	20,41	20,41	20,30	20,30	20,35	20,31	20,29	20,33	20,36	20,34	20,40	20,42	20,36	20,41	20,50	20,43	20,38	20,30	20,37	20,38	20,39	20,46	20,54	20,45	20,40	20,39	20,48	20,46	20,36	20,36	20,34	20,39	20,45	20,42	20,38	20,45	20,47	20,36	20,44	20,52	20,49	20,44	20,46	20,44	20,43	20,42	20,42	20,44	20,41	20,35	20,41	20,42	20,40	20,36	20,35	20,29	20,43	20,36	20,44	20,34	20,28	20,34	20,38	20,40	20,38	20,45	20,43	20,37	20,37	20,36	20,33	20,47	20,47	20,52	20,44	20,31	20,41	20,40	20,47	20,51	20,38	20,37	20,28	20,36	20,42	20,39	20,33	20,39	20,40	20,33	20,39	20,39	20,44	20,42	20,40	20,42	20,40	20,46	20,34	20,41	20,43	20,45	20,31	20,36	20,47	20,40	20,37	20,33	20,36	20,38	20,38	20,41	20,41	20,43	20,36	20,42	20,40	20,40	20,49	20,55	20,46	20,46	20,47	20,40	20,39	20,49	20,54	20,49	20,45	20,41	20,41	20,45	20,40	20,48	20,47	20,44	20,44	20,43	20,36	20,40	20,43	20,43	20,44	20,46	20,49	20,51	20,47	20,36	20,47	20,42	20,38	20,46	20,43	20,37	20,41	20,50	20,52	20,42	20,34	20,41	20,40	20,40	20,39	20,42	20,44	20,43	20,39	20,54	20,52	20,43	20,35	20,38	20,48	20,54	20,46	20,42	20,47	20,50	20,46	20,41	20,48	20,45	20,44	20,44	20,47	20,44	20,45	20,48	20,44	20,43	20,45	20,48	20,50	20,44	20,49	20,47	20,41	20,40	20,41	20,36	20,48	20,44	20,37	20,42	20,45	20,38	20,44	20,40	20,41	20,48	20,54	20,41	20,43	20,44	20,42	20,47	20,41	20,34	20,40	20,46	20,46	20,49	20,42	20,42	20,38	20,42	20,51	20,44	20,46	20,39	20,36	20,52	20,48	20,39	20,37	20,39	20,30	20,43	20,49	20,39	20,50	20,50	20,44	20,38	20,40	20,48	20,40	20,39	20,37	20,37	20,36	20,40	20,48	20,46	20,43	20,42	20,44	20,44	20,45	20,40	20,50	20,53	20,45	20,43	20,52	20,42	20,44	20,49	20,40	20,37	20,43	20,37	20,38	20,38	20,39	20,33	20,35	20,42	20,43	20,36	20,39	20,45	20,44	20,39	20,50	20,50	20,34	20,34	20,50	20,48	20,41	20,48	20,49	20,52	20,46	20,48	20,48	20,40	20,41	20,39	20,36	20,40	20,37	20,45	20,45	20,37	20,42	20,33	20,44	20,46	20,41	20,47	20,41	20,40	20,44	20,41	20,43	20,43	20,39	20,37	20,47	20,49	20,45	20,41	20,45	20,35	20,38	20,48	20,47	20,50	20,43	20,30	20,39	20,40	20,49	20,41	20,49	20,44	20,41	20,44	20,36	20,40	20,38	20,36	20,40	20,39	20,41	20,35	20,41	20,43	20,42	20,42	20,38	20,46	20,43	20,50	20,54	20,49	20,39	20,30	20,30	20,36	20,39	20,47	20,52	20,53	20,39	20,39	20,42	20,35	20,33	20,45	20,42	20,42	20,33	20,37	20,44	20,55	20,54	20,47	20,44	20,51	20,52	20,32	20,34	20,46	20,49	20,44	20,45	20,44	20,43	20,41	20,42	20,38	20,33	20,31	20,41	20,33	20,38	20,42	20,39	20,38	20,37	20,35	20,35	20,35	20,36	20,32	20,38	20,38	20,37	20,36	20,34	20,35	20,35	20,32	20,42	20,42	20,39	20,34	20,33	20,45	20,37	20,28	20,41	20,43	20,44	20,43	20,34	20,36	20,43	20,40	20,32	20,39	20,41	20,43	20,42	20,39	20,36	20,32	20,37	20,39	20,35	20,46	20,40	20,43	20,40	20,40	20,32	20,30	20,34	20,45	20,33	20,41	20,36	20,33	20,43	20,48	20,49	20,35	20,34	20,38	20,43	20,43	20,34	20,37	20,34	20,36	20,45	20,45	20,37	20,42	20,40	20,38	20,35	20,36	20,36	20,41	20,38	20,38	20,44	20,35	20,26	20,29	20,23	20,37	20,37	20,40	20,45	20,34	20,35	20,40	20,29	20,31	20,41	20,33	20,34	20,42	20,32	20,35	20,37	20,36	20,36	20,32	20,27	20,25	20,32	20,30	20,44	20,39	20,37	20,44	20,38	20,23	20,30	20,35	20,29	20,36	20,32	20,30	20,39	20,28	20,32	20,31	20,26	20,28	20,38	20,29	20,29	20,31	20,34	20,24	20,25	20,25	20,35	20,24	20,24	20,26	20,36	20,35	20,26	20,27	20,33	20,26	20,30	20,32	20,22	20,28	20,32	20,24	20,14	20,28	20,30	20,28	20,18	20,16	20,31	20,42	20,33	20,35	20,29	20,26	20,27	20,27	
20,31	20,28	20,27	20,17	20,23	20,23	20,17	20,20	20,29	20,44	20,35	20,31	20,26	20,24	20,26	20,30	20,28	20,36	20,43	20,38	20,23	20,22	20,36	20,39	20,35	20,34	20,34	20,35	20,39	20,32	20,30	20,32	20,40	20,32	20,29	20,18	20,29	20,40	20,33	20,45	20,43	20,35	20,33	20,32	20,40	20,41	20,42	20,41	20,38	20,42	20,40	20,39	20,35	20,39	20,40	20,31	20,29	20,33	20,35	20,27	20,34	20,49	20,45	20,46	20,45	20,36	20,30	20,34	20,41	20,35	20,42	20,51	20,41	20,43	20,46	20,41	20,37	20,47	20,34	20,34	20,43	20,36	20,33	20,35	20,40	20,36	20,33	20,42	20,36	20,40	20,40	20,37	20,40	20,39	20,32	20,32	20,33	20,33	20,32	20,35	20,41	20,38	20,40	20,45	20,44	20,44	20,33	20,35	20,39	20,41	20,38	20,37	20,46	20,41	20,48	20,49	20,47	20,41	20,45	20,45	20,42	20,43	20,47	20,51	20,39	20,41	20,38	20,35	20,35	20,39	20,38	20,31	20,38	20,37	20,42	20,37	20,27	20,41	20,49	20,45	20,28	20,32	20,27	20,36	20,43	20,49	20,37	20,42	20,47	20,45	20,38	20,39	20,48	20,42	20,45	20,47	20,34	20,37	20,38	20,41	20,40	20,35	20,45	20,46	20,42	20,30	20,28	20,37	20,40	20,37	20,44	20,44	20,41	20,40	20,39	20,39	20,40	20,38	20,40	20,37	20,34	20,34	20,34	20,34	20,43	20,36	20,39	20,44	20,48	20,48	20,41	20,43	20,44	20,41	20,48	20,51	20,43	20,37	20,40	20,40	20,37	20,49	20,49	20,46	20,45	20,40	20,44	20,43	20,42	20,47	20,42	20,39	20,40	20,38	20,42	20,41	20,45	20,37	20,48	20,48	20,48	20,47	20,53	20,38	20,40	20,43	20,39	20,47	20,42	20,46	20,53	20,54	20,56	20,50	20,40	20,41	20,41	20,40	20,42	20,37	20,42	20,48	20,43	20,50	20,50	20,43	20,34	20,41	20,42	20,45	20,44	20,43	20,53	20,54	20,46	20,40	20,46	20,51	20,42	20,44	20,45	20,45	20,41	20,47	20,49	20,50	20,45	20,42	20,44	20,45	20,50	20,51	20,39	20,30	20,42	20,43	20,45	20,52	20,46	20,43	20,41	20,43	20,39	20,43	20,42	20,46	20,54	20,47	20,46	20,47	20,45	20,45	20,42	20,41	20,36	20,40	20,47	20,49	20,48	20,46	20,39	20,42	20,50	20,46	20,50	20,40	20,41	20,47	20,50	20,46	20,49	20,43	20,32	20,37	20,54	20,46	20,42	20,49	20,48	20,38	20,41	20,50	20,39	20,41	20,37	20,40	20,38	20,45	20,53	20,37	20,33	20,40	20,48	20,40	20,40	20,49	20,40	20,51	20,54	20,45	20,52	20,47	20,46	20,54	20,47	20,41	20,38	20,44	20,45	20,39	20,34	20,42	20,49	20,43	20,44	20,42	20,34	20,45	20,55	20,45	20,43	20,47	20,37	20,36	20,47	20,48	20,41	20,49	20,46	20,50	20,50	20,41	20,47	20,42	20,40	20,44	20,38	20,39	20,40	20,35	20,44	20,45	20,45	20,45	20,46	20,42	20,35	20,47	20,41	20,41	20,46	20,43	20,52	20,47	20,42	20,46	20,44	20,45	20,44	20,47	20,47	20,38	20,43	20,52	20,45	20,43	20,40	20,27	20,36	20,47	20,43	20,36	20,39	20,40	20,39	20,43	20,40	20,40	20,36	20,41	20,46	20,42	20,48	20,42	20,45	20,45	20,47	20,43	20,43	20,42	20,40	20,50	20,48	20,46	20,42	20,34	20,29	20,35	20,44	20,48	20,50	20,48	20,44	20,41	20,41	20,34	20,40	20,50	20,45	20,33	20,41	20,34	20,35	20,43	20,51	20,43	20,48	20,46	20,50	20,39	20,36	20,41	20,45	20,41	20,42	20,47	20,46	20,49	20,50	20,51	20,39	20,36	20,37	20,39	20,38	20,46	20,45	20,45	20,39	20,32	20,25	20,30	20,38	20,31	20,36	20,40	20,42	20,31	20,37	20,42	20,34	20,37	20,44	20,42	20,35	20,30	20,41	20,40	20,35	20,33	20,36	20,44	20,43	20,39	20,34	20,28	20,38	20,43	20,34	20,38	20,37	20,35	20,41	20,37	20,42	20,38	20,32	20,42	20,33	20,37	20,37	20,34	20,40	20,40	20,38	20,38	20,37	20,35	20,34	20,34	20,37	20,29	20,32	20,37	20,40	20,50	20,40	20,38	20,36	20,36	20,36	20,42	20,33	20,35	20,45	20,35	20,32	20,34	20,40	20,37	20,39	20,34	20,34	20,34	20,32	20,43	20,54	20,52	20,41	20,31	20,29	20,37	20,37	20,48	20,40	20,35	20,36	20,36	20,32	20,31	20,38	20,32	20,34	20,42	20,34	20,24	20,26	20,24	20,36	20,41	20,32	20,32	20,37	20,32	20,30	20,33	20,37	20,45	20,36	20,25	20,31	20,31	20,30	20,35	20,33	20,33	20,45	20,43	20,41	20,38	20,26	20,32	20,34	20,32	20,28	20,29	20,34	20,34	20,26	20,25	20,32	20,26	20,21	20,32	20,43	20,40	20,27	20,31	20,37	20,36	20,23	20,30	20,27	20,26	20,25	20,26	20,22	20,29	20,30	20,18	20,11	20,16	20,22	20,27	20,26	20,29	20,26	20,21	20,32	20,32	
20,29	20,24	20,25	20,20	20,28	20,26	20,18	20,17	20,30	20,34	20,33	20,35	20,33	20,24	20,21	20,18	20,25	20,33	20,39	20,32	20,24	20,19	20,28	20,33	20,17	20,21	20,30	20,29	20,31	20,34	20,39	20,45	20,41	20,31	20,28	20,25	20,25	20,47	20,47	20,36	20,34	20,28	20,30	20,30	20,27	20,35	20,42	20,44	20,39	20,39	20,51	20,38	20,33	20,37	20,37	20,37	20,31	20,32	20,41	20,35	20,36	20,39	20,44	20,45	20,44	20,41	20,32	20,28	20,40	20,32	20,43	20,42	20,36	20,47	20,51	20,39	20,27	20,34	20,39	20,34	20,38	20,36	20,44	20,35	20,34	20,31	20,21	20,37	20,39	20,32	20,35	20,37	20,42	20,37	20,33	20,35	20,39	20,28	20,28	20,27	20,35	20,35	20,33	20,36	20,36	20,36	20,30	20,36	20,41	20,34	20,32	20,32	20,36	20,44	20,47	20,46	20,43	20,42	20,37	20,41	20,37	20,39	20,41	20,44	20,39	20,34	20,34	20,38	20,44	20,38	20,33	20,32	20,36	20,41	20,41	20,32	20,32	20,36	20,39	20,41	20,31	20,27	20,25	20,24	20,41	20,43	20,43	20,33	20,33	20,45	20,42	20,42	20,38	20,40	20,40	20,41	20,33	20,32	20,37	20,37	20,33	20,31	20,41	20,50	20,38	20,30	20,27	20,39	20,41	20,33	20,36	20,37	20,41	20,45	20,35	20,38	20,37	20,36	20,39	20,32	20,33	20,34	20,42	20,43	20,42	20,39	20,40	20,40	20,40	20,44	20,35	20,40	20,43	20,38	20,37	20,45	20,47	20,49	20,39	20,43	20,43	20,51	20,51	20,33	20,38	20,37	20,48	20,46	20,41	20,43	20,45	20,44	20,37	20,37	20,39	20,43	20,48	20,44	20,41	20,40	20,43	20,42	20,48	20,44	20,41	20,38	20,34	20,43	20,45	20,55	20,57	20,49	20,46	20,48	20,46	20,48	20,41	20,39	20,48	20,52	20,44	20,39	20,36	20,43	20,45	20,47	20,31	20,41	20,46	20,48	20,42	20,40	20,44	20,45	20,47	20,42	20,36	20,46	20,44	20,42	20,45	20,38	20,43	20,45	20,43	20,52	20,42	20,35	20,44	20,46	20,45	20,47	20,41	20,31	20,40	20,35	20,44	20,47	20,44	20,40	20,42	20,38	20,40	20,41	20,53	20,47	20,42	20,47	20,46	20,46	20,32	20,33	20,38	20,40	20,35	20,37	20,45	20,46	20,49	20,48	20,41	20,43	20,43	20,40	20,45	20,39	20,42	20,43	20,47	20,44	20,46	20,44	20,40	20,39	20,39	20,43	20,42	20,44	20,45	20,46	20,41	20,46	20,42	20,37	20,42	20,37	20,34	20,42	20,44	20,34	20,40	20,48	20,51	20,41	20,42	20,45	20,41	20,41	20,48	20,46	20,50	20,53	20,47	20,44	20,52	20,45	20,36	20,44	20,43	20,39	20,42	20,44	20,51	20,50	20,44	20,41	20,40	20,44	20,51	20,44	20,43	20,45	20,43	20,39	20,40	20,49	20,47	20,46	20,40	20,45	20,52	20,46	20,46	20,47	20,45	20,47	20,42	20,39	20,43	20,36	20,46	20,46	20,38	20,36	20,49	20,42	20,35	20,43	20,40	20,43	20,45	20,40	20,50	20,48	20,49	20,45	20,36	20,43	20,47	20,43	20,43	20,42	20,40	20,44	20,46	20,49	20,49	20,37	20,35	20,44	20,45	20,41	20,41	20,45	20,44	20,44	20,47	20,45	20,46	20,39	20,53	20,47	20,45	20,47	20,48	20,43	20,42	20,40	20,44	20,43	20,36	20,38	20,43	20,37	20,48	20,46	20,35	20,37	20,41	20,41	20,48	20,46	20,36	20,35	20,35	20,39	20,51	20,50	20,38	20,36	20,45	20,42	20,31	20,32	20,37	20,39	20,42	20,43	20,47	20,45	20,50	20,50	20,42	20,33	20,35	20,45	20,47	20,47	20,44	20,53	20,37	20,30	20,38	20,41	20,38	20,43	20,43	20,46	20,46	20,39	20,37	20,45	20,43	20,31	20,34	20,41	20,43	20,36	20,38	20,45	20,35	20,31	20,35	20,36	20,32	20,23	20,31	20,35	20,41	20,43	20,46	20,41	20,40	20,38	20,34	20,41	20,39	20,40	20,38	20,36	20,37	20,33	20,32	20,34	20,38	20,38	20,37	20,36	20,36	20,38	20,41	20,34	20,40	20,46	20,37	20,37	20,48	20,36	20,34	20,34	20,37	20,34	20,32	20,29	20,35	20,45	20,47	20,34	20,36	20,38	20,36	20,33	20,39	20,42	20,43	20,28	20,27	20,40	20,36	20,38	20,42	20,39	20,38	20,34	20,32	20,37	20,42	20,43	20,42	20,36	20,33	20,41	20,43	20,45	20,39	20,36	20,43	20,34	20,28	20,32	20,36	20,36	20,40	20,38	20,35	20,34	20,35	20,32	20,37	20,35	20,35	20,34	20,38	20,37	20,32	20,26	20,31	20,34	20,32	20,16	20,28	20,25	20,28	20,42	20,41	20,39	20,33	20,32	20,38	20,46	20,41	20,34	20,26	20,23	20,27	20,32	20,31	20,34	20,32	20,24	20,31	20,25	20,23	20,32	20,41	20,41	20,25	20,22	20,20	20,31	20,29	20,18	20,21	20,21	20,35	20,30	20,26	20,27	20,27	20,15	20,14	20,23	20,28	20,20	20,21	20,21	20,24	20,23	20,25	20,32	
20,23	20,26	20,16	20,15	20,25	20,20	20,28	20,21	20,26	20,30	20,28	20,33	20,27	20,30	20,27	20,26	20,14	20,20	20,29	20,25	20,20	20,14	20,17	20,28	20,21	20,27	20,34	20,29	20,39	20,35	20,42	20,43	20,40	20,25	20,27	20,32	20,32	20,37	20,36	20,30	20,27	20,27	20,28	20,26	20,25	20,30	20,36	20,34	20,37	20,35	20,34	20,37	20,29	20,34	20,36	20,36	20,30	20,30	20,35	20,34	20,37	20,36	20,35	20,41	20,39	20,39	20,29	20,29	20,45	20,43	20,42	20,49	20,40	20,34	20,36	20,44	20,33	20,35	20,34	20,43	20,36	20,38	20,37	20,36	20,26	20,26	20,23	20,29	20,27	20,34	20,31	20,32	20,46	20,40	20,39	20,40	20,34	20,32	20,39	20,38	20,30	20,36	20,34	20,42	20,40	20,31	20,27	20,34	20,41	20,45	20,38	20,32	20,36	20,39	20,39	20,42	20,50	20,46	20,42	20,32	20,39	20,41	20,43	20,48	20,39	20,45	20,40	20,41	20,41	20,37	20,30	20,43	20,39	20,40	20,36	20,28	20,28	20,29	20,27	20,37	20,34	20,37	20,35	20,26	20,34	20,36	20,32	20,33	20,35	20,50	20,49	20,44	20,36	20,40	20,46	20,38	20,37	20,38	20,33	20,37	20,38	20,36	20,36	20,40	20,32	20,36	20,33	20,39	20,46	20,42	20,31	20,35	20,32	20,42	20,41	20,42	20,36	20,39	20,41	20,37	20,41	20,42	20,45	20,47	20,45	20,35	20,38	20,42	20,33	20,37	20,35	20,42	20,46	20,38	20,36	20,45	20,44	20,52	20,49	20,39	20,44	20,46	20,47	20,40	20,40	20,37	20,47	20,53	20,46	20,50	20,42	20,44	20,37	20,41	20,48	20,39	20,46	20,45	20,41	20,40	20,40	20,44	20,43	20,44	20,54	20,47	20,34	20,40	20,48	20,57	20,57	20,46	20,39	20,45	20,43	20,49	20,46	20,45	20,47	20,45	20,47	20,43	20,34	20,47	20,40	20,44	20,42	20,43	20,46	20,53	20,50	20,38	20,41	20,38	20,42	20,54	20,52	20,48	20,44	20,50	20,48	20,42	20,41	20,40	20,40	20,47	20,41	20,40	20,48	20,43	20,35	20,36	20,38	20,41	20,45	20,43	20,37	20,41	20,47	20,47	20,44	20,40	20,36	20,38	20,50	20,44	20,33	20,41	20,44	20,47	20,41	20,41	20,40	20,38	20,36	20,41	20,46	20,42	20,46	20,46	20,38	20,38	20,47	20,48	20,39	20,36	20,37	20,47	20,42	20,40	20,39	20,47	20,52	20,49	20,42	20,40	20,40	20,46	20,47	20,44	20,45	20,42	20,41	20,37	20,45	20,49	20,36	20,39	20,38	20,39	20,45	20,51	20,49	20,43	20,45	20,48	20,47	20,37	20,38	20,45	20,47	20,49	20,39	20,45	20,45	20,35	20,36	20,48	20,45	20,39	20,42	20,41	20,43	20,40	20,41	20,39	20,38	20,51	20,44	20,37	20,36	20,39	20,40	20,42	20,40	20,44	20,50	20,48	20,42	20,41	20,51	20,49	20,48	20,47	20,49	20,43	20,42	20,45	20,39	20,44	20,52	20,46	20,40	20,32	20,46	20,46	20,43	20,37	20,38	20,46	20,47	20,45	20,48	20,40	20,40	20,34	20,29	20,37	20,49	20,49	20,49	20,41	20,39	20,45	20,38	20,48	20,51	20,36	20,38	20,41	20,44	20,44	20,44	20,44	20,45	20,43	20,43	20,46	20,46	20,41	20,46	20,47	20,47	20,45	20,43	20,40	20,42	20,41	20,44	20,45	20,36	20,41	20,43	20,45	20,48	20,44	20,37	20,35	20,33	20,33	20,41	20,45	20,41	20,40	20,40	20,39	20,43	20,46	20,39	20,41	20,41	20,35	20,39	20,36	20,38	20,50	20,42	20,42	20,46	20,44	20,46	20,48	20,41	20,42	20,34	20,36	20,43	20,40	20,34	20,41	20,41	20,35	20,40	20,40	20,37	20,33	20,28	20,36	20,41	20,39	20,42	20,48	20,47	20,34	20,32	20,39	20,36	20,41	20,41	20,39	20,33	20,36	20,44	20,39	20,38	20,42	20,35	20,39	20,40	20,45	20,44	20,44	20,38	20,38	20,35	20,37	20,37	20,33	20,29	20,37	20,41	20,37	20,34	20,37	20,37	20,40	20,37	20,39	20,39	20,34	20,36	20,39	20,42	20,34	20,29	20,32	20,42	20,40	20,41	20,32	20,28	20,34	20,33	20,42	20,36	20,38	20,44	20,37	20,34	20,38	20,34	20,36	20,37	20,34	20,41	20,34	20,35	20,46	20,41	20,36	20,36	20,40	20,31	20,35	20,37	20,41	20,38	20,42	20,42	20,47	20,34	20,33	20,33	20,42	20,43	20,41	20,38	20,35	20,30	20,40	20,39	20,35	20,37	20,35	20,37	20,31	20,32	20,46	20,45	20,30	20,30	20,36	20,32	20,35	20,29	20,28	20,24	20,31	20,32	20,22	20,27	20,22	20,33	20,34	20,46	20,43	20,34	20,29	20,28	20,38	20,38	20,29	20,27	20,29	20,32	20,35	20,29	20,26	20,37	20,35	20,41	20,36	20,35	20,37	20,34	20,30	20,25	20,29	20,26	20,23	20,30	20,27	20,19	20,20	20,38	20,37	20,36	20,35	20,27	20,23	20,24	20,26	20,27	20,37	20,23	20,27	20,27	20,26	20,22	20,24	
20,19	20,25	20,26	20,18	20,31	20,26	20,21	20,22	20,32	20,38	20,34	20,27	20,31	20,34	20,42	20,42	20,25	20,15	20,21	20,27	20,29	20,30	20,24	20,37	20,36	20,38	20,36	20,28	20,35	20,37	20,38	20,40	20,35	20,31	20,27	20,40	20,39	20,31	20,22	20,25	20,41	20,37	20,29	20,31	20,31	20,29	20,28	20,29	20,30	20,40	20,27	20,34	20,39	20,48	20,46	20,37	20,29	20,35	20,39	20,35	20,36	20,32	20,40	20,43	20,36	20,40	20,32	20,33	20,51	20,38	20,37	20,46	20,40	20,39	20,33	20,40	20,48	20,35	20,42	20,47	20,39	20,38	20,31	20,40	20,40	20,24	20,31	20,37	20,33	20,34	20,43	20,37	20,39	20,47	20,45	20,39	20,31	20,35	20,38	20,33	20,36	20,27	20,28	20,40	20,45	20,38	20,23	20,27	20,38	20,41	20,36	20,36	20,32	20,37	20,36	20,34	20,41	20,40	20,38	20,31	20,37	20,43	20,48	20,49	20,47	20,49	20,47	20,38	20,42	20,42	20,42	20,46	20,47	20,40	20,42	20,33	20,32	20,39	20,36	20,42	20,40	20,38	20,38	20,38	20,35	20,42	20,30	20,39	20,45	20,51	20,48	20,45	20,38	20,36	20,49	20,41	20,39	20,41	20,43	20,42	20,46	20,42	20,42	20,45	20,42	20,40	20,41	20,42	20,50	20,47	20,36	20,40	20,41	20,37	20,38	20,46	20,41	20,40	20,45	20,39	20,43	20,42	20,43	20,46	20,41	20,43	20,37	20,36	20,38	20,46	20,44	20,46	20,45	20,45	20,44	20,42	20,40	20,42	20,38	20,29	20,34	20,44	20,43	20,35	20,35	20,39	20,48	20,42	20,45	20,48	20,40	20,46	20,44	20,38	20,44	20,41	20,39	20,45	20,44	20,45	20,47	20,41	20,42	20,40	20,53	20,54	20,45	20,33	20,49	20,61	20,52	20,45	20,48	20,49	20,34	20,38	20,45	20,44	20,48	20,45	20,46	20,47	20,48	20,53	20,40	20,41	20,43	20,46	20,50	20,50	20,48	20,49	20,47	20,45	20,41	20,52	20,57	20,57	20,50	20,43	20,44	20,51	20,41	20,39	20,40	20,43	20,42	20,46	20,52	20,50	20,42	20,39	20,37	20,45	20,49	20,42	20,40	20,41	20,42	20,45	20,41	20,46	20,38	20,37	20,35	20,42	20,42	20,47	20,41	20,41	20,38	20,44	20,46	20,35	20,37	20,39	20,44	20,48	20,49	20,53	20,41	20,39	20,48	20,51	20,46	20,37	20,40	20,43	20,45	20,46	20,42	20,45	20,44	20,44	20,46	20,43	20,45	20,41	20,42	20,44	20,40	20,46	20,40	20,37	20,41	20,43	20,37	20,38	20,40	20,40	20,49	20,44	20,48	20,42	20,44	20,51	20,48	20,40	20,39	20,44	20,40	20,37	20,36	20,44	20,45	20,41	20,41	20,48	20,55	20,46	20,42	20,37	20,35	20,40	20,40	20,37	20,38	20,46	20,47	20,47	20,38	20,31	20,34	20,34	20,41	20,42	20,47	20,43	20,40	20,45	20,54	20,45	20,50	20,47	20,46	20,42	20,39	20,44	20,41	20,39	20,48	20,47	20,38	20,40	20,49	20,44	20,38	20,41	20,40	20,44	20,49	20,45	20,41	20,46	20,38	20,31	20,31	20,39	20,42	20,41	20,47	20,42	20,44	20,49	20,47	20,44	20,40	20,38	20,43	20,45	20,40	20,45	20,53	20,45	20,41	20,43	20,41	20,46	20,46	20,35	20,42	20,44	20,43	20,47	20,47	20,48	20,41	20,38	20,39	20,50	20,48	20,43	20,50	20,56	20,52	20,45	20,40	20,36	20,35	20,39	20,39	20,42	20,42	20,38	20,47	20,38	20,36	20,43	20,40	20,41	20,37	20,36	20,34	20,41	20,46	20,46	20,40	20,40	20,39	20,41	20,43	20,41	20,46	20,39	20,42	20,46	20,41	20,40	20,39	20,38	20,33	20,42	20,48	20,46	20,47	20,38	20,34	20,40	20,38	20,39	20,37	20,41	20,35	20,30	20,26	20,41	20,43	20,41	20,39	20,38	20,35	20,41	20,47	20,39	20,39	20,47	20,43	20,42	20,34	20,38	20,37	20,40	20,40	20,38	20,40	20,30	20,31	20,34	20,32	20,37	20,41	20,38	20,38	20,40	20,38	20,40	20,47	20,35	20,40	20,36	20,31	20,45	20,49	20,41	20,30	20,28	20,37	20,47	20,49	20,44	20,35	20,39	20,39	20,40	20,31	20,35	20,45	20,39	20,36	20,40	20,42	20,34	20,34	20,33	20,38	20,45	20,44	20,42	20,33	20,24	20,33	20,43	20,27	20,31	20,47	20,35	20,41	20,50	20,39	20,36	20,27	20,30	20,31	20,35	20,46	20,43	20,37	20,41	20,38	20,42	20,37	20,38	20,31	20,32	20,35	20,32	20,27	20,33	20,43	20,30	20,31	20,37	20,31	20,31	20,31	20,35	20,32	20,30	20,36	20,30	20,24	20,27	20,30	20,44	20,39	20,33	20,28	20,28	20,33	20,36	20,36	20,23	20,26	20,35	20,37	20,32	20,36	20,38	20,40	20,39	20,36	20,34	20,29	20,28	20,23	20,19	20,27	20,35	20,29	20,22	20,25	20,34	20,26	20,23	20,27	20,25	20,26	20,39	20,36	20,25	20,25	20,38	20,28	20,28	20,17	20,19	20,22	20,21	20,23	20,28	
20,23	20,21	20,27	20,23	20,23	20,26	20,32	20,31	20,32	20,37	20,34	20,28	20,32	20,29	20,30	20,39	20,34	20,26	20,23	20,32	20,41	20,37	20,32	20,41	20,34	20,35	20,40	20,31	20,28	20,37	20,42	20,36	20,38	20,30	20,28	20,38	20,40	20,33	20,27	20,30	20,46	20,33	20,28	20,32	20,32	20,38	20,32	20,28	20,33	20,38	20,31	20,41	20,47	20,41	20,38	20,38	20,32	20,29	20,30	20,36	20,42	20,42	20,35	20,51	20,42	20,40	20,35	20,29	20,43	20,38	20,35	20,39	20,33	20,39	20,43	20,33	20,40	20,49	20,42	20,51	20,47	20,30	20,34	20,51	20,43	20,35	20,32	20,41	20,31	20,43	20,42	20,42	20,44	20,44	20,41	20,40	20,33	20,38	20,43	20,41	20,38	20,32	20,24	20,37	20,41	20,45	20,27	20,31	20,41	20,44	20,36	20,32	20,40	20,34	20,38	20,41	20,41	20,42	20,35	20,30	20,40	20,46	20,48	20,44	20,43	20,47	20,46	20,34	20,41	20,41	20,37	20,46	20,49	20,44	20,41	20,42	20,40	20,35	20,40	20,43	20,37	20,38	20,43	20,36	20,35	20,50	20,43	20,46	20,49	20,41	20,44	20,44	20,43	20,39	20,44	20,39	20,41	20,41	20,39	20,37	20,39	20,38	20,43	20,43	20,38	20,46	20,43	20,46	20,44	20,44	20,46	20,45	20,44	20,38	20,35	20,42	20,45	20,39	20,36	20,45	20,49	20,41	20,45	20,44	20,38	20,36	20,44	20,45	20,39	20,42	20,41	20,35	20,42	20,48	20,51	20,46	20,38	20,40	20,34	20,36	20,37	20,50	20,45	20,42	20,35	20,42	20,53	20,47	20,34	20,43	20,40	20,43	20,46	20,45	20,46	20,41	20,43	20,50	20,44	20,45	20,43	20,39	20,37	20,34	20,44	20,43	20,43	20,38	20,40	20,54	20,45	20,46	20,49	20,52	20,43	20,45	20,49	20,37	20,51	20,54	20,49	20,39	20,45	20,57	20,43	20,45	20,49	20,45	20,43	20,47	20,42	20,44	20,46	20,48	20,38	20,45	20,48	20,52	20,49	20,40	20,40	20,45	20,45	20,36	20,35	20,42	20,42	20,40	20,45	20,51	20,54	20,45	20,44	20,51	20,53	20,40	20,35	20,40	20,44	20,44	20,40	20,46	20,41	20,44	20,42	20,38	20,43	20,47	20,50	20,48	20,39	20,38	20,41	20,33	20,35	20,38	20,46	20,47	20,52	20,58	20,48	20,40	20,46	20,43	20,48	20,41	20,45	20,49	20,45	20,51	20,46	20,41	20,39	20,38	20,50	20,46	20,50	20,47	20,46	20,45	20,42	20,46	20,52	20,44	20,43	20,45	20,43	20,41	20,39	20,45	20,44	20,47	20,43	20,39	20,35	20,44	20,41	20,39	20,41	20,48	20,44	20,44	20,41	20,42	20,42	20,42	20,41	20,45	20,47	20,41	20,40	20,38	20,41	20,43	20,46	20,36	20,42	20,44	20,45	20,45	20,53	20,39	20,36	20,42	20,45	20,40	20,42	20,44	20,42	20,45	20,55	20,52	20,51	20,49	20,36	20,45	20,35	20,43	20,36	20,33	20,34	20,37	20,43	20,37	20,46	20,48	20,41	20,47	20,46	20,43	20,47	20,46	20,34	20,37	20,44	20,42	20,42	20,43	20,38	20,41	20,35	20,38	20,42	20,47	20,50	20,53	20,38	20,39	20,44	20,43	20,43	20,41	20,44	20,39	20,39	20,46	20,45	20,46	20,52	20,42	20,41	20,45	20,41	20,40	20,47	20,49	20,46	20,44	20,39	20,42	20,43	20,40	20,43	20,51	20,45	20,38	20,44	20,35	20,34	20,40	20,40	20,32	20,33	20,33	20,45	20,41	20,40	20,47	20,48	20,48	20,42	20,37	20,46	20,40	20,47	20,45	20,36	20,40	20,37	20,29	20,44	20,47	20,43	20,41	20,36	20,40	20,37	20,42	20,46	20,42	20,33	20,41	20,44	20,40	20,50	20,48	20,42	20,38	20,37	20,32	20,35	20,38	20,39	20,30	20,39	20,41	20,41	20,36	20,36	20,43	20,42	20,36	20,45	20,41	20,35	20,39	20,41	20,40	20,31	20,33	20,32	20,33	20,31	20,34	20,35	20,28	20,33	20,37	20,38	20,44	20,47	20,42	20,40	20,40	20,41	20,42	20,42	20,36	20,39	20,41	20,35	20,39	20,42	20,42	20,34	20,24	20,32	20,42	20,52	20,47	20,39	20,48	20,46	20,41	20,41	20,41	20,42	20,38	20,38	20,38	20,44	20,42	20,37	20,33	20,40	20,42	20,31	20,31	20,31	20,22	20,36	20,42	20,31	20,38	20,50	20,36	20,35	20,48	20,40	20,28	20,24	20,33	20,42	20,39	20,36	20,46	20,42	20,42	20,38	20,33	20,29	20,34	20,44	20,36	20,30	20,29	20,31	20,29	20,27	20,30	20,35	20,37	20,36	20,38	20,34	20,38	20,39	20,38	20,32	20,29	20,36	20,36	20,32	20,34	20,27	20,29	20,29	20,29	20,31	20,25	20,33	20,33	20,29	20,23	20,32	20,32	20,30	20,32	20,48	20,43	20,36	20,27	20,31	20,22	20,21	20,25	20,26	20,31	20,29	20,25	20,28	20,36	20,30	20,32	20,23	20,24	20,26	20,31	20,34	20,26	20,22	20,29	20,27	20,18	20,20	20,21	20,19	20,21	20,31	20,30	
20,28	20,34	20,33	20,21	20,26	20,27	20,32	20,29	20,27	20,32	20,30	20,28	20,29	20,36	20,35	20,35	20,24	20,30	20,35	20,39	20,30	20,23	20,27	20,30	20,41	20,44	20,40	20,40	20,40	20,41	20,44	20,40	20,37	20,37	20,38	20,39	20,36	20,30	20,34	20,39	20,47	20,43	20,20	20,30	20,37	20,39	20,38	20,34	20,44	20,44	20,33	20,36	20,46	20,47	20,41	20,41	20,36	20,35	20,35	20,37	20,39	20,43	20,47	20,56	20,44	20,48	20,36	20,36	20,43	20,38	20,46	20,43	20,39	20,45	20,44	20,38	20,40	20,49	20,47	20,51	20,40	20,36	20,40	20,49	20,47	20,30	20,30	20,39	20,38	20,37	20,41	20,38	20,44	20,38	20,36	20,38	20,36	20,39	20,44	20,43	20,40	20,33	20,37	20,48	20,42	20,38	20,37	20,40	20,42	20,39	20,38	20,39	20,47	20,39	20,42	20,51	20,42	20,39	20,40	20,37	20,42	20,44	20,39	20,38	20,45	20,39	20,39	20,30	20,36	20,40	20,38	20,35	20,41	20,54	20,53	20,37	20,38	20,34	20,31	20,52	20,31	20,37	20,42	20,47	20,34	20,43	20,48	20,47	20,40	20,43	20,48	20,46	20,43	20,52	20,48	20,39	20,41	20,41	20,38	20,35	20,35	20,39	20,46	20,47	20,36	20,37	20,44	20,51	20,50	20,43	20,42	20,51	20,44	20,40	20,39	20,48	20,48	20,49	20,45	20,46	20,48	20,46	20,40	20,44	20,37	20,36	20,41	20,45	20,43	20,44	20,34	20,40	20,43	20,49	20,49	20,50	20,44	20,41	20,38	20,38	20,45	20,51	20,47	20,38	20,48	20,45	20,50	20,51	20,41	20,45	20,45	20,39	20,41	20,49	20,44	20,42	20,45	20,50	20,45	20,44	20,43	20,45	20,37	20,32	20,36	20,42	20,39	20,37	20,41	20,41	20,39	20,48	20,47	20,43	20,44	20,48	20,47	20,45	20,42	20,45	20,51	20,45	20,44	20,52	20,42	20,39	20,41	20,38	20,44	20,43	20,40	20,44	20,51	20,48	20,47	20,47	20,48	20,49	20,56	20,41	20,42	20,42	20,46	20,42	20,39	20,43	20,44	20,46	20,43	20,48	20,55	20,45	20,44	20,47	20,49	20,41	20,40	20,44	20,44	20,45	20,42	20,42	20,44	20,41	20,52	20,42	20,42	20,51	20,51	20,56	20,42	20,39	20,40	20,31	20,35	20,47	20,52	20,46	20,46	20,52	20,50	20,43	20,48	20,44	20,50	20,47	20,43	20,58	20,55	20,50	20,45	20,45	20,46	20,47	20,50	20,46	20,42	20,46	20,45	20,42	20,50	20,55	20,52	20,43	20,43	20,47	20,53	20,51	20,38	20,47	20,48	20,39	20,39	20,33	20,35	20,38	20,46	20,48	20,44	20,51	20,53	20,54	20,51	20,46	20,51	20,47	20,42	20,50	20,50	20,45	20,42	20,39	20,42	20,44	20,38	20,32	20,32	20,44	20,44	20,43	20,55	20,43	20,43	20,46	20,46	20,46	20,42	20,46	20,52	20,48	20,48	20,45	20,43	20,45	20,38	20,38	20,43	20,40	20,43	20,40	20,41	20,37	20,42	20,32	20,36	20,42	20,39	20,43	20,43	20,43	20,44	20,43	20,39	20,36	20,48	20,45	20,37	20,41	20,43	20,41	20,44	20,40	20,45	20,42	20,43	20,44	20,39	20,36	20,47	20,51	20,45	20,49	20,47	20,39	20,41	20,45	20,46	20,44	20,41	20,32	20,38	20,44	20,44	20,38	20,40	20,42	20,47	20,44	20,45	20,46	20,39	20,35	20,38	20,43	20,43	20,32	20,31	20,30	20,36	20,48	20,34	20,30	20,33	20,37	20,41	20,42	20,32	20,44	20,49	20,49	20,47	20,41	20,50	20,48	20,38	20,49	20,38	20,41	20,45	20,41	20,44	20,43	20,37	20,39	20,36	20,36	20,37	20,36	20,42	20,35	20,34	20,44	20,45	20,35	20,34	20,44	20,42	20,37	20,36	20,36	20,36	20,36	20,33	20,31	20,37	20,40	20,43	20,36	20,33	20,39	20,42	20,39	20,44	20,38	20,42	20,43	20,38	20,36	20,37	20,41	20,38	20,37	20,32	20,35	20,42	20,38	20,28	20,36	20,38	20,40	20,47	20,41	20,41	20,38	20,42	20,45	20,43	20,37	20,39	20,36	20,34	20,38	20,42	20,37	20,37	20,27	20,27	20,35	20,46	20,42	20,39	20,46	20,55	20,41	20,37	20,41	20,36	20,36	20,42	20,38	20,35	20,34	20,39	20,31	20,30	20,43	20,42	20,29	20,31	20,27	20,40	20,46	20,31	20,39	20,40	20,32	20,25	20,40	20,33	20,31	20,28	20,39	20,48	20,49	20,35	20,35	20,49	20,39	20,32	20,36	20,34	20,25	20,32	20,44	20,36	20,32	20,37	20,30	20,30	20,27	20,38	20,36	20,35	20,42	20,32	20,27	20,39	20,37	20,32	20,35	20,46	20,38	20,40	20,40	20,27	20,30	20,38	20,32	20,37	20,31	20,30	20,33	20,30	20,25	20,32	20,31	20,26	20,29	20,43	20,49	20,42	20,32	20,39	20,32	20,23	20,31	20,29	20,34	20,30	20,28	20,41	20,24	20,16	20,33	20,36	20,22	20,26	20,34	20,32	20,26	20,29	20,27	20,28	20,19	20,26	20,29	20,26	20,35	20,39	20,35	
20,36	20,29	20,34	20,29	20,32	20,26	20,21	20,32	20,28	20,31	20,25	20,32	20,30	20,30	20,35	20,43	20,34	20,29	20,35	20,31	20,23	20,27	20,32	20,22	20,30	20,34	20,43	20,37	20,37	20,39	20,49	20,34	20,38	20,34	20,31	20,40	20,42	20,36	20,42	20,44	20,44	20,40	20,30	20,37	20,38	20,38	20,38	20,38	20,48	20,39	20,30	20,33	20,36	20,52	20,46	20,42	20,32	20,32	20,31	20,35	20,37	20,39	20,43	20,55	20,47	20,40	20,34	20,37	20,50	20,38	20,40	20,39	20,47	20,44	20,44	20,39	20,44	20,52	20,45	20,52	20,39	20,35	20,43	20,45	20,43	20,28	20,33	20,44	20,42	20,42	20,37	20,38	20,32	20,42	20,46	20,42	20,43	20,44	20,43	20,37	20,31	20,36	20,42	20,55	20,47	20,38	20,41	20,50	20,38	20,36	20,38	20,43	20,41	20,36	20,40	20,47	20,45	20,40	20,42	20,38	20,38	20,38	20,39	20,36	20,42	20,40	20,43	20,33	20,29	20,39	20,44	20,40	20,41	20,44	20,52	20,42	20,37	20,38	20,37	20,47	20,42	20,44	20,46	20,41	20,43	20,40	20,45	20,47	20,43	20,39	20,46	20,43	20,42	20,47	20,50	20,42	20,46	20,46	20,36	20,38	20,45	20,47	20,47	20,43	20,34	20,29	20,35	20,48	20,56	20,48	20,46	20,40	20,42	20,47	20,42	20,49	20,47	20,47	20,51	20,45	20,40	20,40	20,36	20,36	20,45	20,49	20,51	20,41	20,40	20,44	20,34	20,42	20,48	20,47	20,52	20,54	20,46	20,42	20,41	20,35	20,37	20,43	20,49	20,44	20,39	20,45	20,42	20,43	20,43	20,46	20,44	20,41	20,40	20,39	20,45	20,42	20,49	20,51	20,49	20,47	20,42	20,40	20,39	20,36	20,38	20,47	20,45	20,44	20,48	20,56	20,41	20,36	20,44	20,44	20,36	20,38	20,44	20,50	20,45	20,40	20,45	20,52	20,51	20,52	20,43	20,36	20,43	20,41	20,47	20,52	20,45	20,42	20,44	20,40	20,43	20,47	20,54	20,58	20,50	20,40	20,36	20,41	20,46	20,50	20,48	20,54	20,45	20,45	20,41	20,48	20,53	20,44	20,37	20,40	20,49	20,46	20,42	20,49	20,49	20,51	20,48	20,46	20,48	20,47	20,54	20,51	20,50	20,49	20,50	20,52	20,50	20,48	20,40	20,43	20,47	20,54	20,53	20,48	20,51	20,54	20,46	20,52	20,46	20,44	20,49	20,49	20,50	20,57	20,53	20,48	20,43	20,46	20,47	20,46	20,52	20,48	20,45	20,44	20,48	20,47	20,43	20,52	20,53	20,43	20,42	20,44	20,55	20,45	20,39	20,46	20,47	20,31	20,39	20,40	20,40	20,51	20,54	20,53	20,47	20,48	20,50	20,55	20,53	20,51	20,53	20,49	20,42	20,46	20,51	20,49	20,50	20,51	20,41	20,45	20,40	20,38	20,39	20,41	20,48	20,40	20,45	20,44	20,42	20,44	20,47	20,52	20,49	20,47	20,52	20,59	20,53	20,44	20,42	20,41	20,40	20,42	20,41	20,44	20,39	20,45	20,45	20,47	20,43	20,38	20,37	20,41	20,45	20,46	20,46	20,46	20,45	20,47	20,49	20,49	20,45	20,36	20,36	20,45	20,45	20,44	20,44	20,47	20,49	20,48	20,45	20,46	20,36	20,32	20,40	20,46	20,52	20,50	20,50	20,47	20,49	20,53	20,47	20,41	20,46	20,34	20,36	20,43	20,42	20,36	20,40	20,47	20,44	20,35	20,47	20,44	20,36	20,37	20,37	20,37	20,40	20,42	20,32	20,34	20,37	20,44	20,39	20,41	20,49	20,45	20,37	20,45	20,43	20,52	20,45	20,38	20,37	20,39	20,43	20,43	20,45	20,48	20,39	20,32	20,50	20,42	20,40	20,41	20,40	20,41	20,43	20,46	20,44	20,31	20,35	20,37	20,39	20,46	20,46	20,39	20,32	20,38	20,42	20,38	20,47	20,36	20,38	20,38	20,39	20,40	20,35	20,31	20,46	20,37	20,32	20,37	20,40	20,39	20,41	20,42	20,39	20,41	20,37	20,30	20,26	20,36	20,37	20,39	20,39	20,41	20,43	20,49	20,38	20,36	20,36	20,40	20,53	20,42	20,43	20,40	20,38	20,42	20,36	20,34	20,39	20,41	20,34	20,38	20,33	20,35	20,38	20,33	20,29	20,34	20,40	20,43	20,37	20,39	20,39	20,44	20,41	20,42	20,43	20,40	20,42	20,32	20,27	20,30	20,34	20,38	20,34	20,48	20,49	20,35	20,34	20,33	20,43	20,41	20,30	20,38	20,39	20,35	20,36	20,37	20,32	20,32	20,24	20,30	20,37	20,43	20,39	20,33	20,43	20,37	20,22	20,24	20,37	20,36	20,31	20,40	20,38	20,35	20,34	20,33	20,29	20,32	20,43	20,35	20,32	20,38	20,31	20,22	20,35	20,38	20,34	20,33	20,38	20,34	20,36	20,38	20,34	20,33	20,34	20,38	20,36	20,33	20,30	20,23	20,36	20,31	20,40	20,34	20,17	20,32	20,39	20,37	20,47	20,34	20,35	20,36	20,36	20,37	20,38	20,33	20,23	20,22	20,31	20,23	20,18	20,27	20,43	20,25	20,17	20,32	20,31	20,25	20,25	20,27	20,28	20,23	20,27	20,40	20,27	20,28	20,40	20,40	
20,43	20,33	20,26	20,37	20,33	20,30	20,19	20,29	20,46	20,36	20,30	20,29	20,37	20,36	20,33	20,40	20,38	20,34	20,33	20,28	20,21	20,33	20,34	20,29	20,33	20,26	20,36	20,32	20,21	20,33	20,43	20,37	20,35	20,34	20,33	20,46	20,42	20,45	20,41	20,42	20,34	20,30	20,32	20,38	20,41	20,44	20,43	20,38	20,48	20,40	20,40	20,40	20,39	20,34	20,39	20,37	20,32	20,34	20,42	20,33	20,33	20,33	20,39	20,55	20,41	20,35	20,31	20,30	20,37	20,41	20,42	20,43	20,48	20,41	20,40	20,39	20,36	20,52	20,43	20,51	20,49	20,41	20,46	20,48	20,46	20,39	20,36	20,42	20,41	20,40	20,37	20,37	20,37	20,43	20,57	20,48	20,47	20,40	20,36	20,34	20,32	20,33	20,30	20,39	20,47	20,44	20,45	20,45	20,33	20,39	20,35	20,43	20,47	20,44	20,50	20,42	20,38	20,40	20,29	20,35	20,38	20,39	20,44	20,50	20,40	20,37	20,41	20,41	20,36	20,37	20,48	20,43	20,48	20,43	20,42	20,42	20,37	20,35	20,32	20,39	20,44	20,46	20,44	20,41	20,43	20,35	20,41	20,48	20,39	20,37	20,35	20,38	20,43	20,43	20,46	20,48	20,38	20,39	20,31	20,43	20,48	20,47	20,42	20,40	20,40	20,34	20,31	20,43	20,55	20,57	20,52	20,42	20,39	20,40	20,45	20,41	20,42	20,42	20,39	20,43	20,49	20,38	20,42	20,37	20,38	20,49	20,51	20,42	20,36	20,36	20,34	20,35	20,40	20,39	20,46	20,52	20,46	20,47	20,42	20,34	20,38	20,45	20,47	20,41	20,40	20,39	20,43	20,44	20,47	20,38	20,43	20,45	20,49	20,41	20,38	20,41	20,46	20,42	20,48	20,45	20,46	20,44	20,42	20,39	20,33	20,39	20,37	20,39	20,46	20,51	20,49	20,38	20,36	20,43	20,40	20,36	20,51	20,51	20,42	20,50	20,42	20,47	20,46	20,46	20,46	20,42	20,41	20,47	20,49	20,59	20,51	20,44	20,45	20,42	20,38	20,42	20,53	20,64	20,56	20,37	20,35	20,39	20,47	20,54	20,49	20,54	20,49	20,47	20,42	20,47	20,50	20,44	20,43	20,45	20,47	20,42	20,44	20,45	20,53	20,53	20,44	20,46	20,47	20,46	20,53	20,62	20,56	20,41	20,43	20,50	20,45	20,44	20,44	20,47	20,52	20,51	20,50	20,48	20,50	20,45	20,40	20,42	20,40	20,47	20,46	20,41	20,42	20,53	20,49	20,44	20,43	20,43	20,48	20,45	20,46	20,37	20,46	20,51	20,53	20,52	20,45	20,50	20,53	20,46	20,49	20,45	20,49	20,45	20,39	20,47	20,46	20,31	20,42	20,47	20,41	20,42	20,50	20,56	20,51	20,50	20,44	20,47	20,45	20,48	20,51	20,43	20,40	20,44	20,43	20,45	20,51	20,51	20,43	20,47	20,44	20,47	20,53	20,52	20,48	20,41	20,44	20,50	20,50	20,48	20,51	20,48	20,45	20,44	20,51	20,51	20,52	20,49	20,48	20,47	20,39	20,41	20,47	20,42	20,40	20,34	20,44	20,45	20,46	20,45	20,43	20,41	20,44	20,51	20,48	20,45	20,46	20,47	20,50	20,52	20,47	20,41	20,47	20,45	20,48	20,38	20,43	20,50	20,53	20,55	20,49	20,46	20,42	20,37	20,40	20,48	20,50	20,45	20,47	20,48	20,45	20,48	20,48	20,41	20,45	20,47	20,35	20,35	20,34	20,37	20,42	20,39	20,39	20,36	20,38	20,45	20,45	20,42	20,49	20,48	20,46	20,38	20,37	20,37	20,43	20,44	20,42	20,52	20,55	20,47	20,46	20,42	20,46	20,50	20,48	20,42	20,43	20,38	20,42	20,46	20,43	20,47	20,32	20,22	20,40	20,43	20,43	20,41	20,45	20,45	20,41	20,42	20,45	20,48	20,43	20,45	20,41	20,43	20,47	20,39	20,38	20,42	20,42	20,37	20,45	20,47	20,40	20,45	20,44	20,39	20,41	20,36	20,33	20,39	20,31	20,40	20,40	20,39	20,43	20,44	20,42	20,34	20,36	20,34	20,30	20,33	20,36	20,32	20,41	20,40	20,37	20,45	20,38	20,40	20,40	20,44	20,50	20,42	20,44	20,33	20,32	20,35	20,38	20,36	20,38	20,35	20,42	20,43	20,35	20,35	20,47	20,43	20,38	20,38	20,40	20,38	20,36	20,39	20,30	20,39	20,37	20,37	20,49	20,43	20,40	20,40	20,30	20,34	20,31	20,36	20,39	20,42	20,41	20,33	20,36	20,37	20,35	20,38	20,31	20,37	20,40	20,29	20,39	20,39	20,31	20,33	20,31	20,32	20,35	20,40	20,30	20,33	20,55	20,34	20,27	20,40	20,38	20,32	20,35	20,42	20,35	20,33	20,39	20,33	20,28	20,35	20,31	20,37	20,33	20,34	20,29	20,24	20,30	20,37	20,29	20,31	20,35	20,33	20,34	20,34	20,41	20,44	20,43	20,35	20,42	20,26	20,24	20,24	20,39	20,34	20,43	20,35	20,20	20,31	20,36	20,27	20,35	20,34	20,37	20,29	20,31	20,42	20,32	20,32	20,22	20,17	20,25	20,27	20,22	20,25	20,27	20,23	20,16	20,23	20,24	20,20	20,18	20,25	20,28	20,25	20,24	20,28	20,32	20,36	20,43	20,43	
20,48	20,27	20,26	20,32	20,42	20,31	20,28	20,25	20,43	20,30	20,41	20,37	20,24	20,30	20,27	20,32	20,30	20,31	20,36	20,34	20,34	20,37	20,41	20,42	20,33	20,29	20,29	20,33	20,19	20,30	20,45	20,45	20,31	20,30	20,31	20,37	20,44	20,42	20,41	20,43	20,34	20,31	20,38	20,39	20,43	20,42	20,38	20,36	20,39	20,41	20,47	20,38	20,40	20,39	20,43	20,41	20,38	20,39	20,41	20,39	20,41	20,43	20,38	20,57	20,46	20,33	20,28	20,31	20,39	20,44	20,55	20,54	20,43	20,42	20,41	20,34	20,34	20,45	20,51	20,50	20,46	20,39	20,40	20,43	20,47	20,40	20,33	20,41	20,37	20,41	20,44	20,39	20,42	20,39	20,40	20,48	20,40	20,38	20,39	20,35	20,32	20,37	20,36	20,31	20,39	20,50	20,45	20,40	20,37	20,37	20,31	20,30	20,44	20,49	20,58	20,52	20,44	20,43	20,35	20,35	20,38	20,38	20,40	20,55	20,50	20,34	20,39	20,43	20,47	20,37	20,45	20,47	20,47	20,49	20,46	20,41	20,38	20,39	20,30	20,39	20,44	20,39	20,40	20,43	20,41	20,35	20,39	20,50	20,35	20,35	20,29	20,37	20,49	20,50	20,42	20,43	20,42	20,36	20,33	20,42	20,49	20,42	20,44	20,44	20,43	20,41	20,34	20,46	20,48	20,49	20,44	20,46	20,44	20,39	20,37	20,42	20,38	20,41	20,37	20,43	20,47	20,41	20,42	20,39	20,38	20,43	20,49	20,41	20,40	20,39	20,28	20,34	20,37	20,33	20,42	20,50	20,45	20,50	20,44	20,38	20,44	20,48	20,53	20,39	20,38	20,39	20,43	20,45	20,47	20,39	20,48	20,58	20,44	20,36	20,36	20,46	20,45	20,44	20,49	20,52	20,44	20,53	20,49	20,40	20,44	20,43	20,40	20,40	20,44	20,46	20,50	20,54	20,45	20,44	20,39	20,45	20,50	20,55	20,46	20,52	20,48	20,48	20,44	20,44	20,44	20,47	20,46	20,43	20,51	20,48	20,42	20,43	20,46	20,44	20,44	20,45	20,54	20,61	20,61	20,45	20,46	20,41	20,43	20,53	20,49	20,57	20,47	20,48	20,47	20,48	20,42	20,40	20,47	20,50	20,48	20,40	20,33	20,37	20,52	20,49	20,38	20,41	20,44	20,43	20,49	20,51	20,55	20,45	20,44	20,49	20,42	20,36	20,35	20,41	20,49	20,50	20,43	20,48	20,50	20,50	20,43	20,42	20,39	20,39	20,48	20,44	20,40	20,49	20,46	20,51	20,43	20,45	20,50	20,47	20,43	20,42	20,47	20,45	20,45	20,38	20,44	20,42	20,47	20,45	20,43	20,53	20,45	20,43	20,43	20,50	20,42	20,41	20,42	20,50	20,45	20,40	20,52	20,58	20,52	20,49	20,47	20,52	20,48	20,46	20,52	20,43	20,43	20,48	20,43	20,41	20,47	20,45	20,43	20,46	20,43	20,40	20,46	20,55	20,54	20,42	20,46	20,46	20,48	20,48	20,48	20,49	20,40	20,42	20,46	20,48	20,43	20,37	20,42	20,47	20,39	20,42	20,45	20,49	20,47	20,37	20,36	20,50	20,49	20,48	20,50	20,36	20,32	20,37	20,37	20,43	20,44	20,47	20,46	20,41	20,42	20,44	20,46	20,46	20,44	20,42	20,47	20,51	20,56	20,61	20,56	20,47	20,42	20,37	20,35	20,41	20,45	20,43	20,50	20,46	20,48	20,43	20,41	20,50	20,47	20,44	20,44	20,36	20,45	20,44	20,42	20,38	20,42	20,40	20,41	20,45	20,45	20,43	20,45	20,44	20,42	20,36	20,37	20,40	20,51	20,47	20,38	20,46	20,47	20,45	20,49	20,40	20,38	20,46	20,40	20,41	20,39	20,37	20,43	20,46	20,46	20,43	20,34	20,30	20,36	20,42	20,41	20,42	20,44	20,41	20,41	20,42	20,45	20,49	20,37	20,40	20,43	20,48	20,48	20,38	20,34	20,43	20,50	20,41	20,42	20,53	20,44	20,40	20,45	20,46	20,42	20,40	20,36	20,34	20,36	20,38	20,39	20,42	20,39	20,40	20,45	20,44	20,39	20,29	20,39	20,40	20,36	20,37	20,37	20,34	20,23	20,30	20,36	20,44	20,47	20,51	20,52	20,38	20,39	20,34	20,34	20,32	20,36	20,36	20,36	20,34	20,37	20,41	20,43	20,43	20,42	20,37	20,36	20,39	20,36	20,33	20,32	20,37	20,37	20,39	20,34	20,29	20,38	20,35	20,40	20,37	20,32	20,40	20,36	20,31	20,35	20,33	20,31	20,31	20,42	20,36	20,35	20,35	20,36	20,39	20,39	20,38	20,36	20,30	20,39	20,35	20,33	20,38	20,37	20,41	20,32	20,31	20,34	20,39	20,38	20,44	20,43	20,39	20,31	20,34	20,37	20,32	20,33	20,34	20,35	20,41	20,32	20,31	20,36	20,35	20,35	20,32	20,38	20,42	20,38	20,27	20,35	20,32	20,32	20,39	20,38	20,42	20,47	20,35	20,40	20,32	20,26	20,33	20,36	20,29	20,31	20,28	20,20	20,36	20,41	20,30	20,36	20,26	20,32	20,38	20,39	20,41	20,23	20,27	20,26	20,21	20,25	20,34	20,27	20,28	20,28	20,23	20,22	20,36	20,25	20,16	20,14	20,19	20,19	20,23	20,29	20,25	20,27	20,29	20,37	20,34	
20,36	20,26	20,27	20,34	20,38	20,30	20,27	20,27	20,33	20,36	20,40	20,42	20,27	20,18	20,24	20,23	20,27	20,30	20,31	20,33	20,34	20,36	20,41	20,49	20,34	20,21	20,27	20,33	20,24	20,33	20,49	20,49	20,32	20,31	20,34	20,30	20,39	20,37	20,28	20,40	20,44	20,43	20,45	20,43	20,31	20,26	20,26	20,29	20,36	20,39	20,42	20,41	20,36	20,40	20,43	20,41	20,39	20,38	20,34	20,34	20,43	20,48	20,36	20,37	20,43	20,30	20,23	20,30	20,47	20,52	20,52	20,54	20,41	20,44	20,42	20,39	20,32	20,44	20,43	20,52	20,41	20,37	20,41	20,41	20,46	20,32	20,32	20,38	20,42	20,45	20,42	20,36	20,37	20,40	20,43	20,47	20,37	20,37	20,41	20,37	20,38	20,43	20,47	20,43	20,35	20,46	20,47	20,39	20,37	20,37	20,38	20,34	20,38	20,46	20,52	20,45	20,36	20,37	20,45	20,41	20,37	20,35	20,38	20,50	20,47	20,31	20,44	20,41	20,39	20,38	20,39	20,41	20,48	20,44	20,49	20,44	20,40	20,34	20,34	20,42	20,46	20,40	20,36	20,38	20,40	20,37	20,38	20,46	20,43	20,41	20,32	20,39	20,48	20,42	20,48	20,36	20,36	20,45	20,37	20,38	20,47	20,36	20,34	20,35	20,33	20,32	20,39	20,45	20,43	20,42	20,40	20,31	20,42	20,42	20,36	20,42	20,46	20,38	20,39	20,45	20,40	20,44	20,41	20,35	20,42	20,39	20,40	20,36	20,40	20,43	20,35	20,41	20,49	20,43	20,47	20,54	20,43	20,47	20,42	20,37	20,41	20,46	20,44	20,45	20,51	20,42	20,42	20,46	20,51	20,47	20,45	20,47	20,45	20,43	20,45	20,46	20,47	20,40	20,47	20,50	20,50	20,49	20,51	20,47	20,43	20,46	20,42	20,43	20,47	20,47	20,46	20,51	20,50	20,47	20,47	20,47	20,48	20,47	20,48	20,55	20,52	20,51	20,50	20,49	20,53	20,53	20,48	20,43	20,51	20,45	20,45	20,51	20,51	20,47	20,42	20,45	20,47	20,55	20,54	20,47	20,42	20,37	20,48	20,52	20,47	20,50	20,43	20,44	20,49	20,43	20,42	20,35	20,45	20,56	20,47	20,39	20,43	20,46	20,51	20,48	20,39	20,48	20,47	20,42	20,47	20,47	20,48	20,47	20,48	20,54	20,41	20,40	20,39	20,40	20,42	20,44	20,47	20,46	20,51	20,57	20,50	20,49	20,52	20,42	20,47	20,49	20,33	20,42	20,39	20,47	20,46	20,46	20,49	20,47	20,45	20,45	20,45	20,42	20,45	20,40	20,42	20,50	20,46	20,43	20,37	20,46	20,41	20,45	20,49	20,40	20,40	20,42	20,43	20,48	20,46	20,40	20,47	20,53	20,49	20,51	20,54	20,51	20,53	20,54	20,53	20,48	20,49	20,48	20,49	20,51	20,48	20,42	20,45	20,48	20,45	20,49	20,44	20,51	20,53	20,42	20,44	20,51	20,45	20,41	20,50	20,46	20,44	20,43	20,42	20,48	20,47	20,41	20,38	20,39	20,45	20,43	20,44	20,40	20,44	20,41	20,39	20,47	20,60	20,51	20,49	20,44	20,31	20,36	20,45	20,43	20,44	20,44	20,47	20,47	20,46	20,46	20,44	20,50	20,49	20,49	20,52	20,43	20,46	20,50	20,49	20,42	20,44	20,42	20,39	20,35	20,40	20,45	20,55	20,48	20,42	20,46	20,49	20,52	20,59	20,45	20,44	20,42	20,51	20,48	20,48	20,49	20,49	20,47	20,44	20,47	20,46	20,35	20,40	20,36	20,32	20,30	20,31	20,34	20,40	20,37	20,30	20,36	20,36	20,41	20,47	20,52	20,45	20,46	20,41	20,34	20,39	20,34	20,40	20,41	20,40	20,53	20,50	20,44	20,48	20,35	20,36	20,36	20,38	20,38	20,40	20,43	20,42	20,42	20,42	20,39	20,37	20,49	20,50	20,42	20,38	20,35	20,40	20,40	20,36	20,50	20,48	20,40	20,41	20,49	20,48	20,44	20,41	20,25	20,32	20,37	20,38	20,34	20,36	20,34	20,45	20,46	20,38	20,31	20,42	20,36	20,37	20,42	20,42	20,37	20,24	20,34	20,41	20,36	20,46	20,52	20,47	20,49	20,40	20,26	20,38	20,44	20,33	20,31	20,30	20,36	20,40	20,37	20,38	20,40	20,40	20,32	20,29	20,36	20,34	20,37	20,35	20,34	20,30	20,34	20,38	20,40	20,40	20,39	20,37	20,35	20,32	20,33	20,45	20,32	20,27	20,35	20,43	20,41	20,36	20,35	20,40	20,37	20,30	20,35	20,35	20,36	20,38	20,34	20,35	20,40	20,34	20,26	20,30	20,36	20,33	20,29	20,41	20,34	20,34	20,39	20,30	20,35	20,33	20,26	20,30	20,30	20,32	20,38	20,37	20,41	20,31	20,28	20,30	20,40	20,44	20,33	20,30	20,34	20,36	20,32	20,32	20,34	20,36	20,45	20,37	20,33	20,41	20,33	20,38	20,41	20,40	20,29	20,26	20,21	20,25	20,30	20,26	20,34	20,41	20,33	20,38	20,27	20,28	20,36	20,40	20,36	20,25	20,25	20,32	20,29	20,29	20,27	20,27	20,34	20,37	20,26	20,23	20,37	20,32	20,24	20,22	20,19	20,22	20,19	20,16	20,20	20,21	20,24	20,27	20,28	
20,36	20,26	20,24	20,26	20,25	20,19	20,22	20,27	20,32	20,37	20,43	20,40	20,29	20,27	20,30	20,27	20,29	20,28	20,35	20,27	20,23	20,30	20,27	20,40	20,36	20,27	20,35	20,40	20,37	20,40	20,52	20,50	20,35	20,28	20,39	20,47	20,49	20,35	20,23	20,29	20,51	20,44	20,41	20,37	20,27	20,24	20,23	20,25	20,26	20,42	20,45	20,49	20,35	20,40	20,45	20,42	20,37	20,44	20,43	20,37	20,43	20,45	20,40	20,38	20,35	20,38	20,28	20,35	20,50	20,50	20,42	20,43	20,41	20,44	20,37	20,36	20,35	20,38	20,43	20,51	20,48	20,43	20,39	20,31	20,36	20,32	20,27	20,34	20,41	20,49	20,40	20,35	20,36	20,39	20,45	20,48	20,44	20,33	20,39	20,37	20,42	20,41	20,46	20,44	20,45	20,41	20,36	20,39	20,32	20,28	20,43	20,46	20,45	20,49	20,56	20,49	20,38	20,36	20,46	20,43	20,46	20,41	20,45	20,47	20,52	20,45	20,46	20,40	20,42	20,46	20,46	20,38	20,37	20,44	20,49	20,42	20,36	20,35	20,38	20,41	20,42	20,36	20,38	20,37	20,33	20,44	20,44	20,41	20,43	20,42	20,41	20,42	20,48	20,40	20,44	20,43	20,42	20,44	20,46	20,42	20,47	20,39	20,36	20,37	20,30	20,34	20,38	20,43	20,42	20,47	20,42	20,38	20,33	20,42	20,39	20,42	20,42	20,38	20,35	20,42	20,45	20,50	20,43	20,43	20,46	20,41	20,43	20,45	20,37	20,39	20,41	20,47	20,44	20,49	20,46	20,48	20,38	20,44	20,45	20,38	20,44	20,51	20,49	20,45	20,49	20,48	20,48	20,44	20,45	20,44	20,43	20,47	20,50	20,53	20,46	20,39	20,40	20,42	20,46	20,47	20,46	20,47	20,45	20,47	20,47	20,42	20,44	20,46	20,50	20,47	20,48	20,42	20,47	20,57	20,54	20,46	20,46	20,42	20,45	20,52	20,53	20,49	20,46	20,50	20,45	20,50	20,47	20,47	20,40	20,43	20,49	20,50	20,50	20,46	20,40	20,37	20,39	20,45	20,44	20,36	20,36	20,48	20,52	20,54	20,50	20,48	20,46	20,47	20,52	20,47	20,44	20,41	20,46	20,48	20,42	20,40	20,42	20,50	20,52	20,47	20,47	20,47	20,47	20,50	20,52	20,51	20,47	20,50	20,57	20,60	20,51	20,45	20,46	20,41	20,41	20,42	20,52	20,53	20,50	20,47	20,45	20,43	20,45	20,48	20,49	20,48	20,46	20,46	20,45	20,40	20,36	20,33	20,48	20,43	20,38	20,37	20,43	20,43	20,45	20,45	20,51	20,52	20,51	20,43	20,40	20,43	20,44	20,44	20,45	20,46	20,42	20,42	20,37	20,43	20,44	20,44	20,48	20,44	20,41	20,43	20,50	20,48	20,49	20,51	20,47	20,43	20,49	20,50	20,53	20,53	20,49	20,40	20,49	20,57	20,49	20,45	20,47	20,51	20,47	20,42	20,48	20,49	20,47	20,45	20,46	20,47	20,45	20,47	20,51	20,52	20,52	20,49	20,42	20,33	20,42	20,49	20,46	20,42	20,45	20,43	20,43	20,45	20,53	20,45	20,36	20,38	20,37	20,39	20,48	20,50	20,40	20,40	20,47	20,47	20,47	20,43	20,41	20,47	20,47	20,51	20,60	20,50	20,46	20,46	20,36	20,38	20,40	20,36	20,40	20,35	20,40	20,44	20,52	20,50	20,39	20,38	20,41	20,46	20,53	20,42	20,41	20,41	20,45	20,38	20,40	20,42	20,41	20,40	20,44	20,47	20,40	20,40	20,42	20,45	20,40	20,33	20,37	20,37	20,36	20,38	20,36	20,44	20,42	20,42	20,42	20,49	20,51	20,44	20,34	20,31	20,43	20,39	20,35	20,41	20,45	20,43	20,45	20,41	20,47	20,39	20,31	20,31	20,35	20,41	20,40	20,43	20,42	20,41	20,44	20,43	20,38	20,46	20,50	20,47	20,41	20,35	20,32	20,39	20,38	20,43	20,42	20,41	20,41	20,43	20,47	20,38	20,41	20,34	20,35	20,42	20,34	20,33	20,37	20,40	20,43	20,45	20,38	20,28	20,27	20,34	20,34	20,37	20,43	20,35	20,34	20,37	20,42	20,33	20,37	20,46	20,38	20,40	20,38	20,25	20,41	20,46	20,43	20,36	20,36	20,38	20,45	20,49	20,42	20,40	20,40	20,36	20,40	20,39	20,44	20,40	20,38	20,36	20,30	20,31	20,38	20,38	20,37	20,33	20,32	20,33	20,31	20,32	20,49	20,39	20,25	20,32	20,40	20,44	20,38	20,26	20,39	20,39	20,32	20,35	20,41	20,37	20,32	20,32	20,30	20,37	20,39	20,29	20,30	20,35	20,38	20,34	20,44	20,35	20,30	20,32	20,26	20,33	20,43	20,41	20,32	20,39	20,39	20,35	20,31	20,25	20,26	20,24	20,32	20,34	20,39	20,33	20,31	20,32	20,27	20,32	20,36	20,44	20,44	20,41	20,40	20,39	20,39	20,34	20,36	20,49	20,40	20,34	20,32	20,26	20,23	20,33	20,32	20,35	20,36	20,30	20,33	20,27	20,26	20,26	20,24	20,22	20,25	20,29	20,31	20,36	20,38	20,27	20,25	20,18	20,30	20,27	20,27	20,40	20,35	20,27	20,29	20,29	20,26	20,16	20,10	20,15	20,25	20,24	20,26	20,24	
20,36	20,22	20,22	20,26	20,29	20,20	20,23	20,31	20,32	20,37	20,30	20,30	20,29	20,31	20,32	20,27	20,25	20,17	20,25	20,30	20,21	20,25	20,27	20,30	20,37	20,35	20,40	20,30	20,34	20,39	20,39	20,52	20,37	20,33	20,36	20,36	20,45	20,38	20,34	20,27	20,38	20,33	20,24	20,28	20,32	20,23	20,25	20,31	20,28	20,38	20,45	20,41	20,34	20,35	20,48	20,42	20,39	20,34	20,40	20,41	20,34	20,37	20,39	20,53	20,46	20,38	20,33	20,27	20,40	20,31	20,34	20,47	20,52	20,46	20,40	20,44	20,43	20,38	20,38	20,45	20,42	20,37	20,35	20,34	20,34	20,36	20,37	20,39	20,41	20,40	20,40	20,40	20,41	20,38	20,44	20,39	20,37	20,30	20,39	20,40	20,40	20,45	20,41	20,42	20,43	20,47	20,35	20,34	20,41	20,38	20,42	20,40	20,33	20,37	20,49	20,51	20,42	20,39	20,38	20,38	20,45	20,40	20,33	20,48	20,49	20,49	20,37	20,32	20,47	20,39	20,46	20,40	20,36	20,40	20,51	20,47	20,36	20,29	20,31	20,41	20,34	20,42	20,41	20,43	20,40	20,41	20,42	20,41	20,36	20,41	20,41	20,45	20,41	20,44	20,46	20,36	20,44	20,46	20,38	20,44	20,52	20,48	20,48	20,47	20,41	20,43	20,36	20,38	20,42	20,45	20,45	20,34	20,32	20,30	20,33	20,39	20,47	20,42	20,39	20,31	20,44	20,46	20,39	20,44	20,44	20,35	20,44	20,47	20,41	20,34	20,33	20,43	20,45	20,42	20,46	20,53	20,38	20,44	20,45	20,35	20,39	20,43	20,48	20,54	20,51	20,44	20,39	20,47	20,49	20,45	20,41	20,42	20,46	20,46	20,44	20,37	20,42	20,49	20,48	20,42	20,40	20,45	20,43	20,53	20,50	20,44	20,40	20,43	20,44	20,53	20,45	20,43	20,47	20,54	20,47	20,41	20,48	20,46	20,45	20,53	20,48	20,49	20,44	20,47	20,51	20,49	20,37	20,39	20,44	20,46	20,51	20,44	20,47	20,42	20,45	20,43	20,45	20,45	20,34	20,29	20,38	20,47	20,46	20,55	20,51	20,50	20,47	20,45	20,50	20,52	20,46	20,42	20,48	20,45	20,45	20,47	20,43	20,42	20,46	20,37	20,43	20,44	20,48	20,43	20,56	20,53	20,49	20,51	20,53	20,45	20,46	20,43	20,43	20,44	20,44	20,37	20,42	20,44	20,44	20,49	20,44	20,39	20,37	20,38	20,46	20,38	20,45	20,51	20,44	20,41	20,37	20,35	20,42	20,48	20,43	20,40	20,46	20,41	20,44	20,49	20,51	20,51	20,54	20,46	20,39	20,43	20,40	20,40	20,40	20,39	20,48	20,38	20,34	20,43	20,47	20,51	20,47	20,42	20,38	20,39	20,43	20,48	20,51	20,48	20,47	20,44	20,48	20,47	20,51	20,48	20,42	20,39	20,48	20,53	20,40	20,36	20,41	20,43	20,46	20,48	20,51	20,47	20,46	20,44	20,48	20,49	20,36	20,43	20,46	20,51	20,51	20,46	20,50	20,38	20,40	20,48	20,49	20,42	20,42	20,37	20,41	20,41	20,42	20,40	20,40	20,37	20,36	20,37	20,41	20,48	20,47	20,37	20,41	20,41	20,41	20,41	20,38	20,42	20,48	20,43	20,51	20,52	20,50	20,49	20,44	20,41	20,34	20,28	20,40	20,41	20,44	20,44	20,54	20,57	20,46	20,38	20,33	20,37	20,49	20,49	20,48	20,44	20,45	20,37	20,43	20,40	20,37	20,39	20,47	20,47	20,40	20,47	20,51	20,46	20,43	20,37	20,43	20,38	20,41	20,47	20,44	20,44	20,48	20,44	20,45	20,48	20,46	20,39	20,39	20,43	20,43	20,36	20,41	20,42	20,42	20,41	20,36	20,30	20,43	20,36	20,38	20,38	20,43	20,41	20,45	20,43	20,40	20,45	20,43	20,44	20,37	20,40	20,46	20,41	20,43	20,38	20,34	20,44	20,38	20,37	20,36	20,41	20,34	20,37	20,38	20,36	20,40	20,36	20,37	20,35	20,36	20,38	20,46	20,39	20,30	20,32	20,35	20,30	20,27	20,30	20,37	20,34	20,36	20,44	20,40	20,42	20,39	20,33	20,30	20,40	20,33	20,26	20,41	20,30	20,36	20,42	20,46	20,35	20,25	20,36	20,43	20,45	20,37	20,44	20,46	20,46	20,37	20,38	20,40	20,38	20,38	20,30	20,33	20,37	20,37	20,36	20,39	20,32	20,36	20,31	20,27	20,36	20,35	20,36	20,34	20,31	20,27	20,33	20,33	20,26	20,34	20,35	20,33	20,34	20,38	20,42	20,40	20,29	20,32	20,34	20,31	20,24	20,31	20,40	20,37	20,26	20,36	20,35	20,31	20,35	20,32	20,34	20,38	20,38	20,36	20,32	20,28	20,22	20,25	20,27	20,25	20,23	20,28	20,32	20,35	20,28	20,30	20,34	20,32	20,34	20,35	20,43	20,42	20,46	20,38	20,36	20,44	20,40	20,35	20,39	20,30	20,26	20,43	20,30	20,26	20,31	20,25	20,36	20,41	20,32	20,24	20,27	20,27	20,24	20,22	20,26	20,30	20,29	20,24	20,27	20,33	20,37	20,29	20,18	20,19	20,28	20,21	20,27	20,32	20,29	20,31	20,30	20,30	20,24	20,23	20,26	20,15	20,18	20,27	20,30	
20,31	20,19	20,19	20,28	20,34	20,28	20,27	20,28	20,35	20,35	20,39	20,32	20,30	20,26	20,30	20,31	20,24	20,25	20,31	20,31	20,18	20,29	20,37	20,39	20,45	20,34	20,38	20,33	20,27	20,41	20,39	20,45	20,46	20,32	20,34	20,31	20,34	20,39	20,38	20,35	20,39	20,33	20,22	20,33	20,33	20,40	20,34	20,34	20,30	20,37	20,46	20,38	20,34	20,32	20,38	20,36	20,41	20,33	20,30	20,41	20,43	20,42	20,39	20,48	20,44	20,45	20,33	20,27	20,38	20,29	20,30	20,47	20,44	20,45	20,38	20,42	20,50	20,43	20,45	20,53	20,45	20,38	20,37	20,36	20,35	20,34	20,42	20,41	20,40	20,38	20,39	20,41	20,33	20,38	20,42	20,38	20,37	20,34	20,36	20,37	20,30	20,33	20,36	20,40	20,38	20,44	20,45	20,46	20,43	20,47	20,36	20,32	20,31	20,36	20,37	20,47	20,41	20,35	20,35	20,44	20,42	20,36	20,34	20,45	20,48	20,43	20,44	20,34	20,42	20,43	20,45	20,41	20,40	20,47	20,43	20,42	20,45	20,36	20,33	20,39	20,44	20,41	20,44	20,46	20,47	20,39	20,37	20,44	20,44	20,45	20,48	20,57	20,39	20,32	20,44	20,40	20,33	20,43	20,35	20,35	20,39	20,43	20,53	20,55	20,45	20,43	20,46	20,43	20,44	20,47	20,43	20,41	20,39	20,40	20,36	20,39	20,39	20,44	20,43	20,41	20,46	20,40	20,37	20,40	20,50	20,34	20,35	20,42	20,40	20,36	20,34	20,40	20,44	20,44	20,45	20,49	20,40	20,41	20,46	20,37	20,37	20,45	20,47	20,46	20,44	20,45	20,48	20,46	20,47	20,47	20,42	20,37	20,40	20,44	20,42	20,43	20,49	20,46	20,43	20,38	20,43	20,52	20,55	20,43	20,46	20,49	20,50	20,44	20,42	20,58	20,50	20,42	20,46	20,51	20,45	20,38	20,46	20,45	20,39	20,49	20,47	20,45	20,42	20,46	20,47	20,46	20,44	20,43	20,53	20,48	20,45	20,44	20,44	20,42	20,41	20,42	20,42	20,46	20,44	20,42	20,46	20,45	20,36	20,48	20,57	20,50	20,42	20,45	20,40	20,46	20,52	20,44	20,50	20,44	20,40	20,47	20,42	20,41	20,45	20,38	20,37	20,39	20,43	20,39	20,49	20,48	20,49	20,49	20,45	20,43	20,48	20,47	20,45	20,42	20,45	20,40	20,37	20,46	20,47	20,52	20,50	20,44	20,41	20,43	20,51	20,42	20,42	20,49	20,45	20,38	20,33	20,35	20,48	20,53	20,55	20,49	20,48	20,40	20,43	20,57	20,46	20,43	20,45	20,42	20,39	20,42	20,42	20,46	20,46	20,53	20,48	20,40	20,38	20,42	20,48	20,49	20,44	20,46	20,46	20,45	20,49	20,47	20,53	20,47	20,51	20,42	20,41	20,46	20,46	20,48	20,43	20,47	20,43	20,44	20,33	20,31	20,39	20,41	20,40	20,44	20,51	20,49	20,35	20,36	20,37	20,49	20,40	20,42	20,41	20,51	20,47	20,38	20,49	20,45	20,42	20,44	20,44	20,40	20,41	20,42	20,40	20,40	20,39	20,38	20,41	20,50	20,40	20,35	20,35	20,48	20,51	20,38	20,39	20,42	20,42	20,37	20,32	20,40	20,48	20,38	20,50	20,45	20,49	20,45	20,38	20,35	20,36	20,32	20,34	20,38	20,49	20,47	20,53	20,53	20,48	20,44	20,37	20,39	20,47	20,40	20,42	20,42	20,45	20,36	20,40	20,37	20,39	20,45	20,44	20,44	20,36	20,38	20,45	20,41	20,44	20,43	20,40	20,42	20,45	20,48	20,46	20,46	20,44	20,41	20,42	20,42	20,40	20,43	20,40	20,47	20,44	20,37	20,49	20,46	20,40	20,39	20,45	20,34	20,38	20,35	20,37	20,37	20,41	20,38	20,40	20,40	20,42	20,39	20,41	20,34	20,39	20,40	20,41	20,41	20,38	20,41	20,34	20,46	20,47	20,37	20,36	20,40	20,28	20,34	20,42	20,41	20,43	20,39	20,33	20,31	20,32	20,45	20,47	20,38	20,35	20,25	20,29	20,33	20,39	20,45	20,39	20,36	20,36	20,40	20,42	20,46	20,40	20,31	20,28	20,38	20,37	20,30	20,38	20,32	20,28	20,32	20,33	20,38	20,35	20,40	20,37	20,47	20,43	20,40	20,46	20,50	20,45	20,41	20,42	20,37	20,36	20,36	20,38	20,43	20,37	20,39	20,44	20,34	20,35	20,35	20,29	20,42	20,42	20,36	20,37	20,36	20,35	20,32	20,44	20,36	20,37	20,41	20,34	20,40	20,44	20,41	20,36	20,30	20,32	20,26	20,18	20,27	20,37	20,41	20,38	20,29	20,28	20,32	20,29	20,33	20,30	20,31	20,39	20,33	20,35	20,35	20,31	20,26	20,22	20,36	20,33	20,21	20,36	20,38	20,40	20,43	20,33	20,31	20,36	20,32	20,33	20,37	20,39	20,44	20,44	20,27	20,26	20,35	20,34	20,32	20,20	20,25	20,40	20,27	20,27	20,35	20,38	20,28	20,38	20,30	20,26	20,27	20,27	20,22	20,35	20,39	20,34	20,35	20,25	20,21	20,20	20,31	20,33	20,23	20,19	20,28	20,33	20,28	20,27	20,27	20,35	20,32	20,31	20,37	20,38	20,27	20,21	20,18	20,30	20,22	
20,35	20,24	20,17	20,27	20,21	20,22	20,27	20,31	20,29	20,28	20,37	20,40	20,25	20,21	20,26	20,27	20,22	20,30	20,33	20,31	20,17	20,29	20,38	20,33	20,33	20,22	20,27	20,37	20,32	20,38	20,48	20,40	20,40	20,37	20,28	20,26	20,34	20,33	20,43	20,29	20,31	20,41	20,30	20,34	20,40	20,43	20,44	20,47	20,32	20,34	20,27	20,37	20,40	20,39	20,37	20,31	20,45	20,42	20,36	20,39	20,42	20,51	20,36	20,42	20,41	20,36	20,36	20,37	20,37	20,40	20,34	20,43	20,45	20,37	20,44	20,45	20,47	20,34	20,41	20,47	20,37	20,35	20,43	20,35	20,32	20,30	20,40	20,47	20,47	20,43	20,48	20,43	20,40	20,38	20,37	20,38	20,35	20,32	20,36	20,36	20,32	20,34	20,34	20,42	20,42	20,52	20,41	20,44	20,41	20,40	20,37	20,40	20,39	20,28	20,36	20,44	20,41	20,39	20,40	20,49	20,49	20,52	20,42	20,46	20,48	20,51	20,50	20,43	20,44	20,51	20,46	20,43	20,45	20,46	20,47	20,41	20,36	20,35	20,38	20,48	20,41	20,47	20,36	20,30	20,39	20,40	20,43	20,47	20,48	20,43	20,47	20,47	20,44	20,36	20,37	20,47	20,36	20,39	20,39	20,38	20,31	20,33	20,51	20,50	20,43	20,36	20,40	20,47	20,54	20,55	20,49	20,45	20,41	20,37	20,36	20,40	20,41	20,34	20,39	20,46	20,47	20,38	20,37	20,39	20,45	20,41	20,38	20,39	20,44	20,43	20,34	20,44	20,42	20,39	20,41	20,46	20,39	20,47	20,47	20,39	20,41	20,40	20,37	20,38	20,38	20,38	20,47	20,43	20,46	20,41	20,36	20,36	20,40	20,41	20,40	20,41	20,51	20,45	20,43	20,42	20,48	20,59	20,53	20,43	20,45	20,57	20,50	20,53	20,49	20,53	20,47	20,44	20,48	20,48	20,43	20,41	20,50	20,48	20,45	20,46	20,47	20,47	20,47	20,52	20,51	20,47	20,48	20,49	20,54	20,45	20,43	20,45	20,46	20,48	20,49	20,44	20,41	20,46	20,49	20,51	20,48	20,49	20,45	20,41	20,53	20,50	20,42	20,48	20,41	20,38	20,52	20,46	20,44	20,51	20,49	20,49	20,47	20,38	20,42	20,44	20,41	20,47	20,44	20,43	20,42	20,42	20,47	20,45	20,43	20,47	20,55	20,56	20,53	20,45	20,37	20,38	20,42	20,44	20,52	20,49	20,47	20,45	20,56	20,53	20,46	20,43	20,49	20,47	20,45	20,38	20,30	20,34	20,49	20,52	20,47	20,48	20,48	20,42	20,49	20,46	20,41	20,37	20,42	20,38	20,43	20,42	20,42	20,47	20,45	20,48	20,49	20,39	20,42	20,45	20,45	20,53	20,49	20,49	20,46	20,44	20,53	20,47	20,48	20,52	20,49	20,46	20,40	20,46	20,49	20,47	20,43	20,45	20,42	20,43	20,35	20,40	20,45	20,47	20,42	20,43	20,45	20,44	20,39	20,36	20,32	20,42	20,42	20,45	20,46	20,51	20,50	20,47	20,47	20,51	20,48	20,48	20,37	20,34	20,36	20,36	20,44	20,53	20,53	20,44	20,44	20,45	20,42	20,35	20,30	20,45	20,45	20,39	20,41	20,42	20,38	20,36	20,35	20,45	20,51	20,43	20,49	20,43	20,40	20,38	20,44	20,44	20,41	20,34	20,38	20,31	20,38	20,42	20,49	20,53	20,46	20,42	20,40	20,42	20,49	20,38	20,32	20,37	20,40	20,51	20,45	20,42	20,42	20,36	20,41	20,42	20,44	20,38	20,47	20,33	20,34	20,41	20,43	20,46	20,41	20,44	20,44	20,45	20,43	20,39	20,39	20,36	20,44	20,47	20,46	20,45	20,48	20,41	20,48	20,44	20,40	20,39	20,42	20,38	20,41	20,38	20,38	20,34	20,34	20,38	20,40	20,42	20,41	20,46	20,34	20,40	20,37	20,40	20,44	20,44	20,38	20,34	20,38	20,49	20,45	20,38	20,38	20,41	20,28	20,34	20,44	20,43	20,39	20,42	20,40	20,40	20,36	20,45	20,43	20,37	20,45	20,42	20,34	20,27	20,34	20,43	20,41	20,42	20,36	20,35	20,35	20,32	20,46	20,35	20,29	20,45	20,41	20,41	20,36	20,36	20,34	20,41	20,41	20,43	20,42	20,43	20,34	20,39	20,48	20,42	20,36	20,39	20,46	20,51	20,41	20,31	20,38	20,39	20,41	20,40	20,29	20,38	20,41	20,32	20,33	20,33	20,33	20,44	20,39	20,41	20,39	20,33	20,32	20,30	20,31	20,37	20,36	20,38	20,30	20,36	20,43	20,36	20,30	20,25	20,32	20,31	20,28	20,34	20,40	20,42	20,39	20,35	20,41	20,37	20,35	20,37	20,29	20,27	20,33	20,34	20,35	20,40	20,39	20,29	20,23	20,31	20,37	20,31	20,32	20,42	20,39	20,40	20,37	20,39	20,40	20,33	20,36	20,43	20,46	20,42	20,33	20,32	20,24	20,24	20,34	20,34	20,23	20,28	20,35	20,28	20,36	20,39	20,35	20,38	20,34	20,22	20,24	20,29	20,30	20,22	20,29	20,31	20,29	20,26	20,18	20,26	20,20	20,18	20,29	20,25	20,34	20,29	20,29	20,28	20,24	20,26	20,30	20,34	20,29	20,26	20,30	20,28	20,19	20,30	20,22	20,22	
20,24	20,28	20,29	20,33	20,29	20,25	20,30	20,24	20,25	20,31	20,26	20,40	20,32	20,27	20,30	20,34	20,31	20,32	20,25	20,28	20,28	20,31	20,33	20,31	20,27	20,28	20,36	20,33	20,35	20,37	20,47	20,39	20,27	20,27	20,33	20,28	20,32	20,32	20,43	20,37	20,34	20,35	20,33	20,43	20,44	20,41	20,40	20,38	20,35	20,36	20,32	20,33	20,29	20,32	20,35	20,30	20,39	20,47	20,44	20,37	20,46	20,49	20,46	20,48	20,45	20,30	20,24	20,39	20,45	20,43	20,42	20,41	20,36	20,44	20,36	20,41	20,41	20,39	20,37	20,42	20,33	20,32	20,44	20,49	20,42	20,28	20,30	20,46	20,43	20,46	20,42	20,41	20,42	20,44	20,41	20,39	20,35	20,34	20,48	20,40	20,37	20,37	20,45	20,52	20,51	20,53	20,40	20,37	20,45	20,37	20,39	20,45	20,39	20,27	20,37	20,37	20,36	20,42	20,46	20,48	20,44	20,43	20,44	20,45	20,40	20,40	20,48	20,46	20,42	20,47	20,34	20,45	20,54	20,44	20,44	20,40	20,33	20,37	20,35	20,50	20,42	20,43	20,40	20,35	20,41	20,44	20,46	20,52	20,48	20,46	20,40	20,46	20,39	20,40	20,38	20,43	20,41	20,35	20,37	20,52	20,49	20,33	20,40	20,46	20,41	20,42	20,41	20,48	20,51	20,54	20,48	20,46	20,42	20,30	20,24	20,42	20,47	20,37	20,36	20,46	20,45	20,36	20,33	20,39	20,39	20,37	20,34	20,32	20,40	20,43	20,40	20,44	20,39	20,32	20,40	20,47	20,41	20,44	20,44	20,43	20,42	20,48	20,45	20,37	20,37	20,39	20,38	20,45	20,44	20,42	20,38	20,36	20,40	20,40	20,42	20,39	20,45	20,41	20,50	20,49	20,55	20,60	20,51	20,42	20,41	20,52	20,47	20,48	20,43	20,50	20,51	20,45	20,51	20,47	20,40	20,49	20,49	20,49	20,53	20,55	20,49	20,48	20,49	20,55	20,56	20,45	20,44	20,58	20,53	20,48	20,42	20,48	20,54	20,49	20,54	20,55	20,54	20,50	20,48	20,46	20,43	20,42	20,41	20,55	20,58	20,44	20,40	20,46	20,43	20,47	20,50	20,50	20,43	20,46	20,46	20,46	20,44	20,41	20,44	20,45	20,45	20,45	20,55	20,53	20,50	20,46	20,58	20,47	20,52	20,52	20,46	20,50	20,49	20,43	20,43	20,43	20,50	20,48	20,47	20,46	20,46	20,48	20,51	20,55	20,46	20,45	20,53	20,48	20,42	20,40	20,38	20,37	20,52	20,47	20,48	20,45	20,47	20,49	20,54	20,42	20,41	20,42	20,44	20,41	20,38	20,41	20,44	20,40	20,46	20,49	20,46	20,35	20,41	20,50	20,53	20,51	20,57	20,47	20,43	20,41	20,52	20,53	20,52	20,53	20,50	20,38	20,36	20,43	20,45	20,53	20,57	20,50	20,49	20,48	20,47	20,48	20,50	20,48	20,40	20,42	20,47	20,43	20,45	20,47	20,43	20,48	20,45	20,48	20,47	20,48	20,48	20,46	20,49	20,46	20,43	20,46	20,36	20,37	20,37	20,34	20,36	20,48	20,52	20,52	20,48	20,39	20,40	20,36	20,40	20,40	20,40	20,37	20,35	20,37	20,38	20,42	20,45	20,47	20,48	20,43	20,47	20,45	20,41	20,40	20,45	20,56	20,49	20,36	20,39	20,45	20,42	20,40	20,49	20,50	20,50	20,38	20,42	20,44	20,40	20,34	20,31	20,33	20,39	20,43	20,50	20,41	20,40	20,39	20,39	20,47	20,51	20,54	20,47	20,38	20,32	20,38	20,41	20,39	20,44	20,39	20,40	20,37	20,36	20,45	20,47	20,38	20,36	20,46	20,40	20,39	20,47	20,43	20,40	20,44	20,46	20,38	20,38	20,37	20,43	20,43	20,37	20,32	20,32	20,32	20,35	20,37	20,37	20,36	20,43	20,43	20,44	20,47	20,44	20,41	20,37	20,27	20,37	20,42	20,38	20,30	20,37	20,39	20,35	20,38	20,47	20,44	20,36	20,34	20,36	20,39	20,41	20,39	20,39	20,42	20,43	20,39	20,39	20,28	20,33	20,40	20,39	20,39	20,36	20,32	20,34	20,34	20,40	20,45	20,40	20,44	20,46	20,41	20,42	20,37	20,42	20,41	20,47	20,47	20,31	20,29	20,33	20,40	20,46	20,44	20,36	20,37	20,38	20,48	20,43	20,31	20,37	20,40	20,41	20,40	20,38	20,34	20,45	20,45	20,42	20,30	20,32	20,46	20,41	20,46	20,42	20,38	20,31	20,34	20,26	20,28	20,32	20,38	20,28	20,24	20,34	20,31	20,37	20,27	20,31	20,34	20,36	20,36	20,39	20,46	20,45	20,34	20,37	20,41	20,39	20,43	20,33	20,30	20,37	20,32	20,37	20,43	20,42	20,35	20,29	20,32	20,34	20,36	20,39	20,38	20,36	20,33	20,34	20,35	20,37	20,27	20,37	20,43	20,43	20,39	20,36	20,38	20,34	20,29	20,28	20,32	20,27	20,26	20,30	20,32	20,36	20,35	20,30	20,33	20,28	20,22	20,25	20,34	20,35	20,29	20,37	20,32	20,23	20,30	20,30	20,29	20,31	20,26	20,31	20,33	20,37	20,24	20,19	20,32	20,22	20,28	20,29	20,31	20,33	20,38	20,26	20,24	20,26	20,36	20,27	20,24	
20,30	20,20	20,26	20,39	20,37	20,21	20,40	20,41	20,30	20,41	20,31	20,30	20,37	20,23	20,19	20,26	20,29	20,20	20,32	20,34	20,29	20,36	20,42	20,31	20,34	20,43	20,47	20,36	20,23	20,25	20,50	20,45	20,20	20,24	20,27	20,31	20,31	20,36	20,44	20,37	20,33	20,30	20,22	20,35	20,40	20,42	20,38	20,40	20,39	20,42	20,39	20,44	20,33	20,39	20,43	20,34	20,36	20,35	20,37	20,43	20,46	20,48	20,50	20,47	20,33	20,36	20,26	20,29	20,49	20,46	20,35	20,39	20,39	20,43	20,31	20,38	20,43	20,46	20,38	20,37	20,34	20,32	20,38	20,48	20,45	20,32	20,34	20,42	20,37	20,35	20,39	20,38	20,45	20,54	20,49	20,45	20,37	20,41	20,42	20,39	20,37	20,34	20,38	20,49	20,51	20,47	20,38	20,37	20,47	20,40	20,33	20,40	20,37	20,32	20,45	20,47	20,36	20,40	20,38	20,38	20,39	20,45	20,46	20,47	20,46	20,35	20,45	20,45	20,42	20,47	20,33	20,41	20,61	20,55	20,44	20,32	20,32	20,35	20,37	20,44	20,45	20,44	20,49	20,41	20,37	20,36	20,35	20,49	20,47	20,46	20,40	20,39	20,38	20,33	20,42	20,36	20,38	20,32	20,37	20,48	20,54	20,36	20,38	20,49	20,43	20,44	20,42	20,46	20,45	20,41	20,39	20,40	20,44	20,37	20,33	20,42	20,41	20,44	20,47	20,40	20,42	20,37	20,31	20,42	20,46	20,39	20,37	20,39	20,38	20,41	20,47	20,45	20,37	20,35	20,43	20,45	20,43	20,42	20,37	20,39	20,44	20,46	20,50	20,42	20,41	20,41	20,47	20,52	20,44	20,41	20,42	20,44	20,47	20,39	20,42	20,42	20,38	20,38	20,46	20,55	20,49	20,49	20,42	20,36	20,41	20,37	20,35	20,42	20,45	20,48	20,39	20,37	20,50	20,56	20,43	20,45	20,48	20,46	20,53	20,62	20,57	20,50	20,46	20,47	20,55	20,44	20,37	20,49	20,55	20,55	20,49	20,44	20,53	20,53	20,45	20,53	20,52	20,54	20,54	20,42	20,45	20,42	20,44	20,53	20,53	20,39	20,37	20,41	20,37	20,41	20,46	20,47	20,44	20,45	20,39	20,43	20,48	20,41	20,44	20,40	20,43	20,53	20,44	20,40	20,45	20,48	20,54	20,45	20,45	20,56	20,41	20,41	20,47	20,46	20,52	20,52	20,52	20,51	20,44	20,47	20,51	20,50	20,43	20,42	20,45	20,43	20,45	20,48	20,48	20,43	20,45	20,47	20,50	20,51	20,58	20,47	20,49	20,51	20,62	20,51	20,42	20,46	20,40	20,51	20,49	20,45	20,46	20,42	20,42	20,48	20,48	20,44	20,43	20,42	20,44	20,45	20,49	20,47	20,41	20,37	20,47	20,59	20,51	20,51	20,52	20,41	20,42	20,51	20,54	20,54	20,53	20,55	20,48	20,45	20,48	20,49	20,46	20,52	20,46	20,41	20,46	20,46	20,47	20,52	20,48	20,47	20,46	20,48	20,48	20,49	20,52	20,46	20,53	20,50	20,44	20,45	20,38	20,40	20,33	20,28	20,32	20,52	20,56	20,46	20,49	20,45	20,36	20,36	20,42	20,49	20,48	20,40	20,34	20,42	20,47	20,49	20,45	20,43	20,46	20,41	20,50	20,49	20,46	20,42	20,39	20,45	20,45	20,35	20,30	20,44	20,45	20,49	20,49	20,51	20,48	20,41	20,41	20,47	20,43	20,37	20,41	20,36	20,36	20,37	20,45	20,41	20,38	20,36	20,41	20,45	20,46	20,45	20,41	20,45	20,46	20,37	20,42	20,35	20,32	20,33	20,41	20,35	20,37	20,41	20,48	20,36	20,37	20,45	20,39	20,47	20,53	20,42	20,37	20,41	20,49	20,48	20,46	20,40	20,40	20,44	20,45	20,43	20,40	20,37	20,44	20,42	20,32	20,36	20,41	20,47	20,43	20,51	20,42	20,44	20,35	20,30	20,34	20,34	20,42	20,35	20,36	20,34	20,36	20,33	20,42	20,43	20,31	20,33	20,40	20,32	20,27	20,26	20,40	20,44	20,41	20,36	20,32	20,34	20,40	20,36	20,39	20,40	20,35	20,37	20,36	20,41	20,40	20,49	20,38	20,35	20,33	20,41	20,47	20,43	20,42	20,44	20,36	20,41	20,31	20,28	20,39	20,43	20,44	20,49	20,35	20,38	20,34	20,37	20,40	20,33	20,37	20,39	20,40	20,39	20,41	20,39	20,40	20,45	20,39	20,34	20,29	20,34	20,34	20,38	20,44	20,30	20,27	20,30	20,33	20,27	20,29	20,34	20,32	20,28	20,39	20,42	20,36	20,36	20,31	20,32	20,36	20,30	20,26	20,39	20,47	20,41	20,35	20,35	20,35	20,36	20,27	20,35	20,35	20,34	20,33	20,32	20,38	20,27	20,38	20,40	20,32	20,30	20,36	20,41	20,37	20,30	20,28	20,27	20,36	20,32	20,34	20,37	20,34	20,33	20,41	20,43	20,30	20,32	20,37	20,30	20,31	20,32	20,33	20,27	20,36	20,34	20,26	20,35	20,29	20,22	20,30	20,32	20,31	20,35	20,36	20,37	20,20	20,28	20,35	20,30	20,23	20,24	20,27	20,29	20,26	20,27	20,18	20,25	20,26	20,30	20,18	20,24	20,30	20,36	20,24	20,22	20,20	20,33	20,30	20,29	
20,38	20,30	20,21	20,26	20,25	20,21	20,30	20,38	20,35	20,32	20,34	20,29	20,39	20,25	20,13	20,20	20,30	20,23	20,34	20,37	20,27	20,28	20,45	20,43	20,30	20,41	20,39	20,36	20,25	20,18	20,34	20,54	20,44	20,39	20,38	20,30	20,32	20,34	20,44	20,39	20,27	20,31	20,28	20,29	20,26	20,38	20,33	20,32	20,41	20,44	20,41	20,43	20,40	20,39	20,39	20,40	20,35	20,33	20,27	20,41	20,45	20,44	20,40	20,44	20,37	20,44	20,46	20,35	20,44	20,40	20,38	20,43	20,45	20,45	20,37	20,39	20,36	20,51	20,47	20,38	20,33	20,34	20,36	20,42	20,37	20,30	20,38	20,42	20,42	20,36	20,35	20,31	20,38	20,45	20,48	20,46	20,35	20,37	20,41	20,33	20,34	20,32	20,40	20,50	20,46	20,42	20,37	20,46	20,45	20,39	20,31	20,32	20,31	20,36	20,44	20,49	20,41	20,41	20,37	20,38	20,38	20,42	20,41	20,42	20,42	20,40	20,37	20,42	20,47	20,46	20,36	20,29	20,49	20,57	20,48	20,38	20,32	20,36	20,33	20,43	20,43	20,46	20,48	20,39	20,34	20,38	20,39	20,37	20,39	20,46	20,47	20,45	20,41	20,38	20,42	20,36	20,31	20,33	20,32	20,43	20,46	20,37	20,40	20,47	20,46	20,36	20,34	20,43	20,47	20,48	20,46	20,44	20,39	20,45	20,55	20,46	20,44	20,48	20,60	20,47	20,40	20,40	20,40	20,41	20,46	20,47	20,47	20,36	20,38	20,39	20,42	20,42	20,42	20,37	20,53	20,53	20,41	20,43	20,43	20,37	20,46	20,55	20,48	20,43	20,44	20,44	20,44	20,48	20,39	20,36	20,40	20,42	20,44	20,41	20,35	20,37	20,37	20,41	20,39	20,52	20,44	20,40	20,41	20,35	20,43	20,46	20,45	20,36	20,46	20,52	20,43	20,40	20,50	20,45	20,35	20,41	20,45	20,49	20,46	20,53	20,52	20,45	20,43	20,47	20,45	20,42	20,41	20,53	20,47	20,54	20,48	20,44	20,39	20,48	20,47	20,52	20,47	20,50	20,59	20,50	20,39	20,46	20,48	20,50	20,46	20,36	20,44	20,45	20,45	20,38	20,44	20,40	20,42	20,49	20,49	20,50	20,48	20,40	20,46	20,43	20,48	20,53	20,47	20,39	20,44	20,42	20,45	20,43	20,50	20,53	20,43	20,42	20,46	20,43	20,48	20,50	20,51	20,54	20,55	20,56	20,53	20,46	20,42	20,39	20,44	20,42	20,41	20,46	20,48	20,41	20,40	20,48	20,48	20,50	20,51	20,46	20,50	20,43	20,54	20,50	20,45	20,53	20,45	20,42	20,48	20,46	20,49	20,42	20,37	20,42	20,51	20,46	20,47	20,42	20,37	20,39	20,46	20,50	20,40	20,43	20,52	20,50	20,47	20,51	20,61	20,49	20,48	20,48	20,49	20,57	20,53	20,46	20,41	20,40	20,42	20,41	20,40	20,54	20,57	20,48	20,48	20,44	20,37	20,39	20,47	20,49	20,44	20,45	20,51	20,55	20,50	20,46	20,51	20,53	20,46	20,50	20,47	20,48	20,40	20,37	20,44	20,44	20,67	20,53	20,40	20,41	20,37	20,38	20,42	20,44	20,49	20,46	20,41	20,39	20,49	20,45	20,40	20,41	20,47	20,40	20,45	20,46	20,51	20,43	20,44	20,40	20,47	20,45	20,37	20,42	20,45	20,44	20,50	20,54	20,44	20,45	20,46	20,45	20,51	20,44	20,47	20,39	20,39	20,38	20,32	20,34	20,34	20,39	20,41	20,43	20,39	20,37	20,42	20,48	20,46	20,36	20,44	20,42	20,35	20,36	20,39	20,40	20,41	20,48	20,41	20,36	20,39	20,46	20,43	20,45	20,52	20,42	20,36	20,37	20,49	20,48	20,38	20,39	20,39	20,38	20,46	20,41	20,35	20,34	20,38	20,40	20,31	20,39	20,43	20,40	20,45	20,48	20,43	20,38	20,42	20,38	20,34	20,32	20,41	20,39	20,37	20,42	20,39	20,42	20,41	20,40	20,32	20,32	20,37	20,30	20,19	20,25	20,35	20,34	20,29	20,37	20,38	20,44	20,43	20,32	20,34	20,38	20,32	20,33	20,27	20,31	20,32	20,40	20,39	20,33	20,24	20,28	20,41	20,44	20,38	20,40	20,45	20,35	20,33	20,31	20,42	20,45	20,40	20,34	20,43	20,37	20,27	20,30	20,35	20,36	20,31	20,34	20,36	20,41	20,38	20,40	20,43	20,36	20,38	20,34	20,32	20,37	20,28	20,33	20,42	20,27	20,25	20,28	20,31	20,31	20,30	20,30	20,30	20,36	20,41	20,36	20,37	20,36	20,42	20,35	20,27	20,30	20,30	20,32	20,39	20,42	20,39	20,35	20,32	20,38	20,35	20,34	20,35	20,37	20,33	20,27	20,25	20,24	20,31	20,44	20,36	20,32	20,35	20,39	20,35	20,32	20,25	20,31	20,36	20,29	20,27	20,32	20,34	20,29	20,31	20,26	20,20	20,29	20,37	20,23	20,18	20,27	20,41	20,28	20,33	20,32	20,36	20,37	20,35	20,24	20,27	20,26	20,30	20,31	20,36	20,38	20,29	20,28	20,25	20,26	20,18	20,18	20,24	20,25	20,32	20,26	20,26	20,21	20,27	20,29	20,18	20,20	20,24	20,21	20,21	20,21	20,17	20,16	20,27	20,27	
20,27	20,43	20,25	20,27	20,23	20,21	20,29	20,31	20,31	20,29	20,24	20,23	20,38	20,26	20,24	20,31	20,35	20,33	20,31	20,33	20,25	20,31	20,43	20,47	20,38	20,37	20,39	20,33	20,23	20,33	20,33	20,48	20,45	20,43	20,42	20,44	20,44	20,37	20,42	20,46	20,40	20,38	20,35	20,31	20,22	20,33	20,33	20,24	20,35	20,36	20,36	20,41	20,49	20,48	20,44	20,45	20,43	20,30	20,32	20,38	20,40	20,41	20,34	20,44	20,48	20,47	20,43	20,42	20,48	20,47	20,45	20,48	20,45	20,38	20,36	20,39	20,40	20,51	20,54	20,42	20,35	20,36	20,37	20,37	20,37	20,30	20,41	20,43	20,38	20,45	20,39	20,30	20,35	20,40	20,37	20,40	20,45	20,46	20,47	20,40	20,43	20,44	20,40	20,54	20,49	20,40	20,38	20,40	20,43	20,44	20,35	20,35	20,41	20,44	20,47	20,45	20,36	20,31	20,41	20,46	20,47	20,41	20,38	20,44	20,44	20,41	20,36	20,39	20,50	20,55	20,49	20,36	20,41	20,56	20,54	20,42	20,33	20,40	20,36	20,42	20,43	20,41	20,33	20,36	20,38	20,40	20,44	20,43	20,43	20,52	20,56	20,49	20,43	20,40	20,44	20,38	20,26	20,34	20,39	20,46	20,40	20,47	20,47	20,51	20,56	20,43	20,39	20,46	20,44	20,52	20,52	20,46	20,47	20,48	20,54	20,52	20,41	20,43	20,49	20,45	20,47	20,43	20,49	20,45	20,49	20,47	20,49	20,45	20,37	20,43	20,44	20,41	20,39	20,37	20,45	20,60	20,52	20,45	20,49	20,47	20,47	20,53	20,47	20,40	20,47	20,51	20,47	20,47	20,47	20,44	20,37	20,46	20,49	20,43	20,43	20,40	20,47	20,46	20,42	20,46	20,45	20,45	20,48	20,40	20,44	20,45	20,54	20,51	20,53	20,60	20,45	20,46	20,49	20,49	20,40	20,49	20,56	20,58	20,56	20,54	20,51	20,51	20,46	20,51	20,49	20,44	20,46	20,55	20,47	20,56	20,53	20,48	20,46	20,42	20,45	20,49	20,51	20,43	20,48	20,52	20,46	20,40	20,43	20,52	20,45	20,46	20,48	20,52	20,49	20,47	20,47	20,46	20,38	20,43	20,55	20,59	20,49	20,37	20,41	20,50	20,52	20,56	20,52	20,51	20,51	20,53	20,54	20,50	20,55	20,63	20,48	20,44	20,50	20,46	20,48	20,49	20,49	20,49	20,52	20,57	20,47	20,44	20,46	20,47	20,45	20,48	20,48	20,51	20,46	20,48	20,39	20,47	20,53	20,48	20,44	20,50	20,47	20,39	20,48	20,53	20,49	20,52	20,52	20,47	20,43	20,41	20,47	20,43	20,48	20,42	20,50	20,44	20,46	20,45	20,41	20,49	20,50	20,44	20,46	20,53	20,49	20,46	20,41	20,51	20,62	20,61	20,51	20,49	20,45	20,52	20,56	20,48	20,46	20,49	20,42	20,41	20,39	20,53	20,52	20,54	20,47	20,44	20,36	20,39	20,44	20,52	20,46	20,54	20,52	20,55	20,44	20,44	20,48	20,50	20,52	20,42	20,41	20,49	20,45	20,44	20,51	20,42	20,49	20,46	20,43	20,37	20,33	20,47	20,44	20,46	20,50	20,51	20,48	20,46	20,45	20,52	20,45	20,44	20,48	20,46	20,50	20,52	20,50	20,51	20,43	20,43	20,46	20,36	20,37	20,43	20,41	20,43	20,45	20,44	20,39	20,43	20,45	20,42	20,51	20,48	20,45	20,41	20,40	20,39	20,36	20,36	20,31	20,41	20,40	20,40	20,37	20,38	20,44	20,54	20,49	20,43	20,47	20,46	20,40	20,44	20,45	20,39	20,40	20,40	20,42	20,39	20,37	20,46	20,48	20,48	20,46	20,46	20,43	20,39	20,43	20,42	20,39	20,36	20,39	20,36	20,44	20,42	20,34	20,34	20,43	20,42	20,38	20,49	20,43	20,47	20,38	20,40	20,41	20,38	20,44	20,45	20,39	20,38	20,34	20,38	20,33	20,36	20,39	20,41	20,36	20,38	20,36	20,36	20,38	20,34	20,36	20,43	20,42	20,38	20,36	20,36	20,40	20,39	20,35	20,37	20,26	20,35	20,38	20,35	20,23	20,24	20,32	20,34	20,38	20,45	20,39	20,31	20,40	20,36	20,31	20,31	20,33	20,33	20,30	20,39	20,38	20,42	20,41	20,31	20,32	20,38	20,28	20,39	20,38	20,35	20,29	20,38	20,42	20,43	20,40	20,33	20,38	20,39	20,33	20,32	20,29	20,34	20,32	20,35	20,45	20,45	20,34	20,40	20,30	20,23	20,31	20,41	20,29	20,32	20,40	20,39	20,34	20,37	20,40	20,26	20,18	20,26	20,27	20,33	20,35	20,33	20,46	20,40	20,30	20,40	20,39	20,36	20,31	20,35	20,31	20,30	20,30	20,28	20,24	20,33	20,34	20,42	20,41	20,46	20,42	20,33	20,30	20,29	20,43	20,26	20,25	20,36	20,43	20,34	20,26	20,19	20,22	20,31	20,36	20,26	20,18	20,26	20,39	20,35	20,36	20,32	20,27	20,37	20,25	20,25	20,30	20,29	20,37	20,31	20,36	20,36	20,33	20,32	20,33	20,23	20,23	20,30	20,26	20,29	20,33	20,23	20,26	20,30	20,29	20,39	20,26	20,16	20,20	20,27	20,20	20,09	20,14	20,25	20,32	20,33	
20,27	20,26	20,26	20,26	20,24	20,26	20,23	20,30	20,41	20,33	20,27	20,25	20,27	20,31	20,35	20,33	20,27	20,35	20,31	20,33	20,32	20,33	20,34	20,50	20,40	20,37	20,47	20,41	20,30	20,40	20,48	20,38	20,46	20,40	20,36	20,42	20,42	20,41	20,43	20,38	20,44	20,40	20,43	20,37	20,35	20,33	20,34	20,30	20,29	20,38	20,32	20,26	20,42	20,44	20,47	20,50	20,44	20,27	20,27	20,31	20,25	20,31	20,29	20,38	20,42	20,42	20,37	20,38	20,46	20,48	20,37	20,43	20,47	20,32	20,38	20,42	20,40	20,38	20,41	20,41	20,33	20,36	20,40	20,39	20,44	20,50	20,47	20,37	20,37	20,45	20,45	20,42	20,32	20,35	20,43	20,48	20,53	20,48	20,44	20,39	20,42	20,41	20,40	20,44	20,45	20,40	20,30	20,32	20,35	20,35	20,30	20,35	20,37	20,45	20,50	20,45	20,38	20,30	20,44	20,53	20,55	20,46	20,37	20,39	20,37	20,40	20,40	20,39	20,48	20,53	20,50	20,42	20,48	20,51	20,54	20,43	20,35	20,43	20,41	20,38	20,36	20,38	20,28	20,33	20,37	20,35	20,45	20,43	20,45	20,55	20,55	20,54	20,44	20,39	20,50	20,42	20,31	20,39	20,48	20,43	20,42	20,46	20,49	20,47	20,48	20,44	20,39	20,44	20,41	20,47	20,54	20,45	20,39	20,43	20,46	20,50	20,49	20,44	20,42	20,39	20,39	20,38	20,44	20,49	20,50	20,49	20,53	20,50	20,42	20,45	20,46	20,41	20,40	20,37	20,45	20,54	20,45	20,44	20,42	20,41	20,37	20,44	20,52	20,47	20,47	20,47	20,52	20,45	20,49	20,44	20,41	20,50	20,58	20,46	20,37	20,40	20,52	20,45	20,40	20,44	20,47	20,49	20,52	20,53	20,51	20,47	20,48	20,51	20,54	20,62	20,48	20,45	20,44	20,40	20,45	20,52	20,46	20,45	20,51	20,53	20,48	20,49	20,46	20,47	20,51	20,42	20,45	20,49	20,54	20,53	20,53	20,55	20,54	20,48	20,40	20,49	20,57	20,48	20,40	20,43	20,48	20,46	20,40	20,51	20,53	20,49	20,48	20,47	20,54	20,54	20,42	20,45	20,49	20,47	20,59	20,58	20,55	20,42	20,40	20,47	20,46	20,45	20,46	20,42	20,45	20,51	20,51	20,53	20,55	20,53	20,45	20,39	20,46	20,39	20,41	20,47	20,45	20,45	20,41	20,48	20,50	20,46	20,49	20,51	20,41	20,43	20,43	20,45	20,35	20,41	20,48	20,42	20,52	20,54	20,44	20,48	20,48	20,40	20,48	20,43	20,38	20,52	20,52	20,43	20,42	20,43	20,50	20,50	20,48	20,47	20,49	20,47	20,47	20,51	20,45	20,46	20,46	20,40	20,49	20,56	20,49	20,44	20,39	20,47	20,57	20,47	20,47	20,45	20,46	20,48	20,53	20,52	20,51	20,58	20,49	20,54	20,53	20,50	20,53	20,52	20,54	20,50	20,48	20,47	20,47	20,45	20,43	20,51	20,55	20,58	20,58	20,48	20,49	20,42	20,46	20,39	20,42	20,42	20,39	20,33	20,47	20,46	20,44	20,43	20,44	20,43	20,35	20,44	20,55	20,53	20,52	20,45	20,47	20,46	20,45	20,54	20,54	20,52	20,53	20,52	20,54	20,57	20,51	20,51	20,48	20,42	20,45	20,32	20,33	20,43	20,41	20,45	20,47	20,46	20,36	20,44	20,44	20,49	20,50	20,50	20,44	20,44	20,40	20,41	20,45	20,45	20,35	20,42	20,48	20,45	20,44	20,46	20,45	20,39	20,45	20,44	20,53	20,44	20,45	20,39	20,42	20,34	20,32	20,33	20,41	20,41	20,37	20,44	20,49	20,43	20,37	20,42	20,41	20,38	20,41	20,40	20,37	20,39	20,47	20,37	20,35	20,31	20,32	20,43	20,44	20,47	20,41	20,44	20,46	20,48	20,41	20,39	20,41	20,44	20,42	20,46	20,34	20,43	20,39	20,34	20,40	20,33	20,32	20,35	20,38	20,34	20,31	20,38	20,37	20,43	20,41	20,44	20,46	20,38	20,40	20,36	20,31	20,35	20,31	20,38	20,33	20,25	20,35	20,32	20,23	20,27	20,28	20,30	20,34	20,42	20,42	20,41	20,36	20,35	20,29	20,33	20,34	20,34	20,34	20,32	20,25	20,34	20,40	20,42	20,41	20,29	20,39	20,42	20,46	20,44	20,30	20,36	20,45	20,47	20,38	20,36	20,42	20,41	20,38	20,30	20,30	20,31	20,36	20,41	20,35	20,42	20,36	20,37	20,38	20,33	20,32	20,43	20,36	20,27	20,39	20,36	20,30	20,32	20,33	20,31	20,26	20,29	20,31	20,35	20,36	20,28	20,34	20,38	20,29	20,35	20,28	20,28	20,31	20,32	20,28	20,32	20,30	20,22	20,29	20,23	20,28	20,40	20,38	20,35	20,34	20,27	20,28	20,33	20,32	20,31	20,26	20,37	20,45	20,34	20,28	20,22	20,26	20,30	20,31	20,32	20,29	20,29	20,37	20,40	20,30	20,25	20,28	20,37	20,33	20,18	20,21	20,28	20,33	20,36	20,33	20,30	20,24	20,31	20,32	20,34	20,35	20,27	20,25	20,19	20,33	20,24	20,22	20,28	20,28	20,29	20,21	20,15	20,13	20,22	20,28	20,20	20,18	20,28	20,39	20,32	
20,31	20,36	20,28	20,22	20,17	20,32	20,27	20,30	20,37	20,35	20,29	20,30	20,21	20,28	20,45	20,42	20,31	20,35	20,37	20,36	20,29	20,31	20,38	20,39	20,38	20,34	20,39	20,43	20,36	20,36	20,36	20,39	20,49	20,42	20,35	20,42	20,36	20,30	20,38	20,42	20,46	20,41	20,33	20,28	20,25	20,29	20,34	20,31	20,34	20,40	20,31	20,31	20,30	20,46	20,49	20,48	20,48	20,39	20,35	20,33	20,29	20,40	20,38	20,44	20,38	20,42	20,33	20,30	20,42	20,42	20,41	20,41	20,40	20,36	20,38	20,44	20,41	20,42	20,36	20,37	20,30	20,44	20,37	20,40	20,51	20,55	20,44	20,41	20,45	20,48	20,46	20,45	20,37	20,33	20,44	20,57	20,47	20,39	20,31	20,34	20,42	20,32	20,42	20,47	20,29	20,33	20,32	20,34	20,47	20,40	20,33	20,34	20,35	20,34	20,37	20,44	20,42	20,48	20,50	20,48	20,41	20,46	20,47	20,45	20,41	20,45	20,48	20,45	20,46	20,53	20,41	20,36	20,41	20,44	20,49	20,47	20,34	20,39	20,41	20,41	20,41	20,42	20,41	20,44	20,41	20,39	20,38	20,45	20,44	20,53	20,43	20,48	20,50	20,42	20,49	20,49	20,46	20,47	20,49	20,43	20,36	20,44	20,51	20,48	20,43	20,35	20,38	20,45	20,44	20,43	20,48	20,45	20,38	20,39	20,55	20,49	20,47	20,45	20,43	20,40	20,43	20,35	20,35	20,40	20,46	20,50	20,52	20,49	20,48	20,48	20,41	20,39	20,41	20,42	20,42	20,44	20,42	20,43	20,47	20,46	20,41	20,49	20,52	20,55	20,49	20,45	20,51	20,49	20,47	20,47	20,48	20,53	20,56	20,39	20,32	20,40	20,43	20,48	20,43	20,43	20,54	20,55	20,50	20,48	20,53	20,44	20,44	20,44	20,47	20,52	20,57	20,45	20,39	20,44	20,40	20,47	20,54	20,45	20,46	20,52	20,52	20,50	20,52	20,54	20,51	20,50	20,40	20,44	20,54	20,59	20,56	20,57	20,54	20,49	20,41	20,46	20,51	20,50	20,50	20,50	20,54	20,48	20,44	20,53	20,52	20,57	20,56	20,49	20,51	20,54	20,48	20,41	20,55	20,54	20,61	20,61	20,57	20,44	20,43	20,54	20,45	20,43	20,43	20,41	20,47	20,45	20,54	20,54	20,55	20,48	20,48	20,49	20,45	20,42	20,39	20,40	20,44	20,51	20,49	20,49	20,50	20,52	20,49	20,50	20,55	20,51	20,48	20,46	20,40	20,48	20,45	20,42	20,41	20,51	20,49	20,52	20,56	20,45	20,48	20,44	20,36	20,49	20,53	20,54	20,49	20,45	20,47	20,48	20,50	20,43	20,49	20,48	20,49	20,49	20,46	20,43	20,46	20,41	20,48	20,52	20,48	20,51	20,41	20,47	20,57	20,44	20,42	20,47	20,45	20,51	20,48	20,45	20,40	20,46	20,47	20,51	20,54	20,49	20,48	20,42	20,50	20,49	20,45	20,44	20,42	20,47	20,44	20,47	20,50	20,56	20,61	20,53	20,44	20,43	20,41	20,41	20,44	20,39	20,37	20,35	20,44	20,47	20,41	20,40	20,53	20,48	20,37	20,35	20,46	20,44	20,43	20,49	20,51	20,50	20,49	20,53	20,48	20,48	20,57	20,48	20,41	20,42	20,42	20,43	20,49	20,45	20,42	20,40	20,40	20,43	20,43	20,45	20,48	20,43	20,41	20,46	20,44	20,44	20,55	20,40	20,39	20,40	20,44	20,44	20,53	20,49	20,41	20,37	20,45	20,50	20,47	20,40	20,46	20,44	20,39	20,32	20,46	20,47	20,41	20,46	20,43	20,44	20,36	20,39	20,39	20,33	20,30	20,42	20,46	20,43	20,34	20,35	20,35	20,42	20,44	20,39	20,41	20,39	20,46	20,40	20,28	20,26	20,27	20,46	20,45	20,50	20,37	20,29	20,31	20,37	20,36	20,44	20,36	20,37	20,38	20,38	20,33	20,39	20,49	20,42	20,44	20,43	20,30	20,32	20,40	20,42	20,36	20,36	20,41	20,37	20,38	20,39	20,36	20,30	20,34	20,35	20,31	20,32	20,31	20,33	20,40	20,33	20,33	20,35	20,28	20,30	20,19	20,28	20,33	20,43	20,41	20,35	20,26	20,22	20,32	20,42	20,35	20,41	20,39	20,31	20,33	20,43	20,55	20,49	20,41	20,32	20,39	20,42	20,39	20,47	20,35	20,28	20,40	20,44	20,36	20,45	20,52	20,44	20,34	20,28	20,28	20,31	20,35	20,38	20,29	20,37	20,43	20,40	20,44	20,39	20,38	20,39	20,35	20,27	20,43	20,47	20,40	20,30	20,31	20,35	20,31	20,37	20,46	20,39	20,31	20,34	20,34	20,34	20,31	20,31	20,28	20,34	20,35	20,30	20,25	20,29	20,32	20,31	20,34	20,29	20,32	20,30	20,33	20,35	20,25	20,24	20,24	20,29	20,37	20,30	20,31	20,33	20,36	20,38	20,38	20,31	20,33	20,31	20,39	20,29	20,32	20,30	20,36	20,36	20,37	20,27	20,22	20,35	20,36	20,24	20,26	20,32	20,37	20,38	20,41	20,33	20,28	20,42	20,43	20,41	20,39	20,33	20,20	20,18	20,21	20,33	20,32	20,21	20,28	20,33	20,22	20,25	20,22	20,27	20,35	20,29	20,18	20,30	20,31	20,33	
20,37	20,39	20,27	20,24	20,31	20,24	20,29	20,37	20,35	20,36	20,23	20,23	20,23	20,20	20,34	20,38	20,39	20,33	20,37	20,37	20,30	20,29	20,36	20,43	20,37	20,40	20,49	20,40	20,37	20,40	20,40	20,36	20,35	20,34	20,30	20,41	20,40	20,29	20,44	20,39	20,43	20,42	20,32	20,34	20,39	20,35	20,33	20,35	20,36	20,40	20,43	20,39	20,41	20,42	20,45	20,43	20,41	20,37	20,45	20,37	20,40	20,39	20,40	20,37	20,42	20,48	20,44	20,30	20,37	20,40	20,45	20,45	20,34	20,43	20,50	20,47	20,45	20,46	20,44	20,42	20,40	20,49	20,48	20,42	20,50	20,45	20,36	20,35	20,48	20,48	20,46	20,45	20,35	20,41	20,42	20,43	20,40	20,38	20,37	20,37	20,37	20,38	20,38	20,47	20,38	20,37	20,43	20,41	20,54	20,42	20,24	20,36	20,48	20,46	20,42	20,42	20,42	20,42	20,48	20,42	20,42	20,49	20,53	20,51	20,40	20,46	20,45	20,40	20,46	20,54	20,46	20,40	20,51	20,50	20,46	20,48	20,44	20,32	20,42	20,43	20,44	20,42	20,42	20,48	20,44	20,43	20,45	20,52	20,46	20,42	20,40	20,40	20,45	20,41	20,52	20,46	20,47	20,47	20,39	20,42	20,37	20,39	20,51	20,50	20,44	20,35	20,39	20,46	20,45	20,49	20,48	20,44	20,40	20,41	20,45	20,53	20,51	20,41	20,37	20,42	20,47	20,41	20,38	20,40	20,38	20,41	20,48	20,47	20,44	20,50	20,44	20,38	20,40	20,39	20,43	20,43	20,44	20,48	20,45	20,48	20,53	20,50	20,46	20,51	20,49	20,47	20,50	20,52	20,51	20,46	20,46	20,52	20,53	20,45	20,41	20,48	20,49	20,47	20,52	20,43	20,49	20,59	20,54	20,41	20,42	20,44	20,42	20,41	20,46	20,58	20,53	20,50	20,46	20,48	20,40	20,40	20,57	20,57	20,47	20,51	20,55	20,50	20,59	20,59	20,52	20,56	20,49	20,47	20,48	20,53	20,55	20,49	20,50	20,54	20,44	20,45	20,52	20,55	20,54	20,55	20,53	20,46	20,48	20,49	20,49	20,50	20,53	20,50	20,47	20,53	20,55	20,50	20,56	20,57	20,53	20,59	20,57	20,48	20,39	20,50	20,54	20,40	20,42	20,57	20,54	20,52	20,50	20,58	20,58	20,58	20,53	20,44	20,44	20,51	20,46	20,41	20,42	20,47	20,48	20,54	20,54	20,46	20,50	20,59	20,57	20,52	20,46	20,53	20,46	20,55	20,54	20,43	20,44	20,57	20,49	20,46	20,53	20,47	20,42	20,48	20,47	20,52	20,56	20,53	20,53	20,49	20,53	20,49	20,50	20,50	20,54	20,53	20,56	20,52	20,48	20,47	20,55	20,48	20,49	20,56	20,53	20,48	20,49	20,52	20,49	20,52	20,51	20,55	20,51	20,48	20,46	20,44	20,45	20,42	20,48	20,47	20,55	20,54	20,47	20,42	20,48	20,54	20,44	20,48	20,46	20,49	20,45	20,52	20,48	20,50	20,56	20,56	20,45	20,39	20,43	20,48	20,45	20,40	20,41	20,42	20,41	20,47	20,41	20,40	20,51	20,45	20,38	20,47	20,41	20,39	20,41	20,48	20,56	20,54	20,50	20,52	20,41	20,46	20,54	20,46	20,42	20,40	20,41	20,48	20,49	20,49	20,39	20,38	20,42	20,42	20,39	20,44	20,44	20,42	20,36	20,45	20,39	20,45	20,45	20,42	20,43	20,50	20,40	20,41	20,45	20,42	20,36	20,41	20,42	20,40	20,45	20,42	20,43	20,42	20,41	20,41	20,41	20,45	20,43	20,40	20,45	20,52	20,42	20,41	20,48	20,42	20,32	20,43	20,42	20,38	20,38	20,39	20,37	20,46	20,49	20,44	20,40	20,42	20,40	20,35	20,37	20,34	20,34	20,38	20,45	20,53	20,45	20,33	20,29	20,34	20,31	20,45	20,40	20,34	20,35	20,36	20,27	20,36	20,47	20,51	20,45	20,44	20,34	20,39	20,42	20,44	20,42	20,34	20,39	20,45	20,38	20,35	20,39	20,36	20,35	20,29	20,34	20,38	20,30	20,33	20,32	20,40	20,39	20,42	20,39	20,36	20,31	20,29	20,31	20,37	20,40	20,34	20,32	20,24	20,38	20,46	20,41	20,40	20,41	20,43	20,39	20,47	20,48	20,43	20,35	20,34	20,44	20,44	20,34	20,39	20,40	20,32	20,36	20,44	20,39	20,44	20,48	20,35	20,36	20,34	20,30	20,37	20,33	20,37	20,33	20,39	20,43	20,37	20,41	20,37	20,42	20,45	20,36	20,34	20,36	20,49	20,43	20,32	20,29	20,34	20,33	20,34	20,32	20,36	20,32	20,42	20,46	20,27	20,24	20,31	20,33	20,35	20,44	20,39	20,23	20,20	20,32	20,37	20,37	20,30	20,38	20,46	20,33	20,35	20,28	20,19	20,27	20,27	20,27	20,33	20,33	20,33	20,32	20,38	20,41	20,39	20,41	20,35	20,36	20,34	20,35	20,29	20,20	20,32	20,39	20,30	20,18	20,22	20,35	20,24	20,35	20,30	20,28	20,32	20,46	20,42	20,38	20,38	20,33	20,32	20,27	20,34	20,27	20,24	20,17	20,24	20,38	20,30	20,28	20,35	20,20	20,25	20,25	20,29	20,31	20,25	20,20	20,23	20,39	20,35	
20,25	20,27	20,27	20,28	20,38	20,31	20,23	20,28	20,38	20,44	20,30	20,21	20,24	20,29	20,37	20,31	20,34	20,40	20,29	20,33	20,28	20,32	20,34	20,38	20,40	20,41	20,46	20,46	20,37	20,37	20,46	20,46	20,33	20,29	20,38	20,45	20,41	20,38	20,41	20,38	20,35	20,34	20,35	20,37	20,38	20,43	20,35	20,33	20,36	20,45	20,40	20,40	20,49	20,50	20,43	20,42	20,45	20,35	20,34	20,42	20,45	20,43	20,39	20,39	20,32	20,51	20,40	20,39	20,46	20,39	20,40	20,47	20,45	20,45	20,52	20,48	20,52	20,45	20,40	20,42	20,48	20,43	20,43	20,42	20,44	20,37	20,29	20,33	20,35	20,44	20,54	20,40	20,39	20,46	20,47	20,40	20,42	20,38	20,32	20,34	20,35	20,41	20,43	20,47	20,45	20,42	20,53	20,48	20,47	20,46	20,33	20,38	20,54	20,50	20,53	20,51	20,42	20,48	20,37	20,37	20,40	20,50	20,47	20,46	20,36	20,42	20,44	20,40	20,43	20,47	20,48	20,38	20,45	20,52	20,53	20,41	20,44	20,30	20,28	20,44	20,41	20,46	20,37	20,37	20,40	20,40	20,44	20,55	20,53	20,40	20,47	20,42	20,38	20,46	20,49	20,37	20,33	20,44	20,39	20,46	20,48	20,42	20,44	20,41	20,42	20,37	20,35	20,43	20,44	20,44	20,46	20,44	20,39	20,41	20,43	20,38	20,46	20,43	20,43	20,46	20,49	20,47	20,48	20,52	20,42	20,44	20,45	20,45	20,46	20,41	20,37	20,43	20,49	20,49	20,50	20,51	20,47	20,49	20,50	20,47	20,50	20,48	20,41	20,42	20,46	20,45	20,42	20,44	20,51	20,46	20,43	20,44	20,47	20,49	20,41	20,43	20,53	20,54	20,55	20,42	20,39	20,56	20,44	20,41	20,41	20,44	20,43	20,44	20,44	20,60	20,56	20,53	20,47	20,54	20,46	20,45	20,47	20,51	20,57	20,57	20,56	20,50	20,56	20,47	20,47	20,48	20,44	20,46	20,40	20,46	20,45	20,44	20,46	20,53	20,44	20,44	20,57	20,54	20,57	20,50	20,53	20,50	20,54	20,51	20,49	20,51	20,50	20,45	20,54	20,57	20,54	20,47	20,53	20,60	20,61	20,57	20,54	20,52	20,50	20,50	20,51	20,43	20,38	20,43	20,53	20,47	20,48	20,52	20,61	20,63	20,52	20,43	20,44	20,47	20,52	20,46	20,42	20,48	20,51	20,49	20,48	20,50	20,51	20,57	20,59	20,50	20,42	20,48	20,49	20,52	20,54	20,52	20,50	20,58	20,59	20,52	20,53	20,57	20,51	20,44	20,44	20,47	20,52	20,40	20,44	20,49	20,52	20,45	20,47	20,52	20,52	20,47	20,56	20,58	20,49	20,46	20,56	20,55	20,44	20,50	20,48	20,50	20,44	20,50	20,55	20,46	20,46	20,47	20,51	20,47	20,44	20,49	20,52	20,46	20,39	20,41	20,45	20,48	20,50	20,48	20,51	20,50	20,48	20,52	20,44	20,47	20,49	20,53	20,47	20,49	20,46	20,51	20,51	20,46	20,46	20,57	20,52	20,44	20,41	20,39	20,45	20,43	20,44	20,45	20,55	20,49	20,47	20,52	20,50	20,44	20,44	20,51	20,53	20,53	20,51	20,51	20,42	20,44	20,46	20,44	20,43	20,40	20,40	20,41	20,42	20,49	20,42	20,36	20,47	20,47	20,47	20,43	20,43	20,44	20,45	20,42	20,45	20,44	20,46	20,39	20,46	20,56	20,51	20,44	20,45	20,41	20,39	20,46	20,44	20,40	20,41	20,41	20,46	20,41	20,42	20,40	20,37	20,38	20,50	20,49	20,35	20,40	20,42	20,43	20,41	20,44	20,40	20,41	20,43	20,38	20,39	20,41	20,45	20,45	20,46	20,53	20,47	20,40	20,49	20,40	20,33	20,35	20,43	20,45	20,37	20,42	20,41	20,40	20,41	20,47	20,39	20,38	20,43	20,43	20,39	20,29	20,31	20,35	20,36	20,44	20,43	20,50	20,46	20,42	20,40	20,48	20,47	20,38	20,34	20,32	20,31	20,29	20,39	20,36	20,33	20,29	20,30	20,35	20,41	20,38	20,42	20,44	20,44	20,40	20,41	20,36	20,35	20,40	20,26	20,32	20,37	20,40	20,32	20,30	20,40	20,39	20,35	20,35	20,36	20,43	20,41	20,51	20,45	20,46	20,35	20,31	20,36	20,44	20,42	20,39	20,35	20,30	20,38	20,47	20,37	20,41	20,49	20,34	20,35	20,42	20,35	20,41	20,38	20,40	20,44	20,36	20,35	20,39	20,39	20,37	20,40	20,34	20,29	20,35	20,38	20,39	20,38	20,27	20,30	20,32	20,24	20,28	20,34	20,41	20,40	20,47	20,48	20,34	20,28	20,37	20,35	20,34	20,35	20,37	20,27	20,26	20,35	20,42	20,40	20,29	20,25	20,32	20,35	20,29	20,27	20,22	20,29	20,36	20,25	20,23	20,34	20,37	20,38	20,41	20,33	20,34	20,38	20,28	20,25	20,27	20,42	20,27	20,26	20,29	20,36	20,31	20,26	20,33	20,37	20,20	20,28	20,31	20,26	20,22	20,37	20,41	20,40	20,34	20,25	20,26	20,26	20,27	20,21	20,15	20,27	20,28	20,28	20,22	20,26	20,33	20,27	20,23	20,22	20,29	20,29	20,25	20,23	20,29	20,36	20,39	
20,33	20,26	20,21	20,26	20,26	20,26	20,33	20,33	20,43	20,45	20,34	20,27	20,27	20,31	20,28	20,25	20,25	20,40	20,37	20,32	20,30	20,26	20,29	20,37	20,32	20,34	20,43	20,52	20,45	20,37	20,47	20,47	20,38	20,29	20,39	20,45	20,40	20,38	20,35	20,36	20,42	20,36	20,32	20,35	20,28	20,32	20,35	20,31	20,33	20,44	20,43	20,49	20,50	20,48	20,42	20,37	20,38	20,43	20,38	20,41	20,41	20,42	20,41	20,36	20,33	20,42	20,38	20,28	20,41	20,45	20,46	20,49	20,48	20,40	20,35	20,45	20,46	20,42	20,38	20,41	20,46	20,39	20,33	20,40	20,34	20,27	20,30	20,44	20,37	20,44	20,45	20,42	20,34	20,36	20,42	20,40	20,39	20,36	20,34	20,31	20,42	20,43	20,47	20,43	20,40	20,42	20,44	20,45	20,40	20,40	20,39	20,42	20,45	20,38	20,34	20,49	20,54	20,47	20,44	20,41	20,41	20,40	20,38	20,43	20,40	20,34	20,46	20,43	20,40	20,51	20,43	20,39	20,41	20,47	20,58	20,40	20,39	20,38	20,30	20,44	20,42	20,36	20,34	20,30	20,40	20,42	20,50	20,45	20,50	20,46	20,44	20,46	20,41	20,49	20,60	20,36	20,31	20,43	20,43	20,47	20,47	20,41	20,36	20,48	20,38	20,41	20,34	20,48	20,48	20,48	20,44	20,41	20,42	20,38	20,49	20,48	20,39	20,39	20,46	20,44	20,44	20,53	20,53	20,43	20,48	20,45	20,35	20,40	20,45	20,42	20,30	20,43	20,45	20,48	20,49	20,55	20,54	20,53	20,52	20,44	20,44	20,46	20,54	20,46	20,43	20,47	20,43	20,36	20,40	20,43	20,42	20,42	20,46	20,49	20,39	20,35	20,47	20,51	20,49	20,55	20,44	20,44	20,41	20,40	20,44	20,50	20,49	20,50	20,49	20,55	20,56	20,50	20,39	20,47	20,47	20,48	20,55	20,52	20,60	20,62	20,52	20,50	20,55	20,55	20,47	20,53	20,44	20,43	20,46	20,43	20,48	20,48	20,43	20,43	20,47	20,50	20,54	20,54	20,48	20,51	20,47	20,47	20,52	20,59	20,49	20,54	20,53	20,50	20,52	20,54	20,55	20,54	20,51	20,50	20,59	20,58	20,51	20,46	20,47	20,49	20,50	20,51	20,47	20,44	20,46	20,45	20,49	20,51	20,52	20,49	20,51	20,50	20,46	20,46	20,52	20,45	20,39	20,43	20,45	20,50	20,53	20,44	20,48	20,50	20,52	20,50	20,47	20,54	20,44	20,43	20,45	20,56	20,53	20,58	20,58	20,48	20,54	20,49	20,50	20,49	20,47	20,54	20,53	20,42	20,51	20,49	20,52	20,49	20,45	20,47	20,47	20,44	20,48	20,53	20,44	20,46	20,53	20,51	20,46	20,46	20,56	20,51	20,42	20,44	20,56	20,53	20,47	20,40	20,48	20,51	20,53	20,55	20,51	20,50	20,42	20,42	20,43	20,50	20,54	20,48	20,46	20,47	20,43	20,51	20,46	20,38	20,45	20,51	20,51	20,48	20,52	20,47	20,41	20,45	20,44	20,51	20,53	20,45	20,42	20,40	20,46	20,48	20,43	20,43	20,55	20,52	20,47	20,50	20,51	20,50	20,50	20,50	20,49	20,48	20,48	20,49	20,40	20,49	20,48	20,47	20,52	20,44	20,50	20,44	20,42	20,44	20,48	20,41	20,41	20,40	20,49	20,50	20,46	20,46	20,45	20,47	20,48	20,55	20,47	20,46	20,39	20,47	20,54	20,47	20,42	20,46	20,43	20,38	20,37	20,42	20,42	20,48	20,49	20,51	20,40	20,41	20,40	20,37	20,45	20,47	20,37	20,41	20,36	20,44	20,39	20,40	20,46	20,41	20,46	20,49	20,38	20,37	20,42	20,52	20,50	20,52	20,44	20,45	20,48	20,40	20,37	20,36	20,45	20,42	20,35	20,44	20,39	20,37	20,35	20,48	20,42	20,37	20,36	20,37	20,38	20,35	20,34	20,38	20,35	20,46	20,44	20,46	20,47	20,41	20,33	20,44	20,45	20,33	20,28	20,25	20,26	20,23	20,35	20,39	20,37	20,32	20,24	20,31	20,45	20,50	20,47	20,46	20,34	20,42	20,40	20,39	20,40	20,38	20,35	20,40	20,40	20,37	20,38	20,32	20,48	20,44	20,35	20,33	20,32	20,43	20,40	20,46	20,43	20,44	20,39	20,34	20,44	20,32	20,36	20,35	20,38	20,33	20,40	20,47	20,44	20,41	20,51	20,38	20,34	20,39	20,35	20,34	20,33	20,31	20,39	20,40	20,42	20,41	20,39	20,37	20,45	20,35	20,31	20,39	20,39	20,36	20,44	20,35	20,37	20,34	20,25	20,29	20,38	20,41	20,36	20,46	20,47	20,37	20,36	20,37	20,33	20,33	20,32	20,35	20,34	20,31	20,33	20,43	20,37	20,29	20,26	20,31	20,26	20,29	20,28	20,28	20,26	20,39	20,36	20,27	20,34	20,42	20,35	20,30	20,33	20,33	20,41	20,29	20,30	20,20	20,27	20,36	20,35	20,35	20,27	20,33	20,35	20,47	20,41	20,27	20,34	20,29	20,24	20,21	20,33	20,41	20,30	20,19	20,24	20,27	20,31	20,29	20,26	20,24	20,26	20,31	20,22	20,19	20,30	20,30	20,26	20,33	20,25	20,23	20,22	20,20	20,32	20,39	20,44	20,39	
20,35	20,33	20,25	20,25	20,27	20,26	20,32	20,30	20,36	20,39	20,26	20,34	20,28	20,28	20,27	20,18	20,13	20,29	20,41	20,33	20,34	20,39	20,33	20,32	20,37	20,35	20,35	20,49	20,46	20,30	20,31	20,39	20,36	20,37	20,41	20,40	20,49	20,37	20,46	20,46	20,40	20,34	20,40	20,35	20,28	20,35	20,38	20,40	20,36	20,41	20,47	20,42	20,43	20,48	20,33	20,27	20,34	20,45	20,45	20,38	20,40	20,43	20,43	20,44	20,36	20,37	20,37	20,30	20,34	20,48	20,48	20,48	20,40	20,40	20,39	20,35	20,40	20,38	20,37	20,37	20,42	20,32	20,26	20,29	20,30	20,33	20,38	20,42	20,35	20,46	20,49	20,43	20,40	20,33	20,43	20,46	20,47	20,43	20,45	20,42	20,44	20,39	20,45	20,49	20,42	20,47	20,35	20,32	20,40	20,32	20,40	20,40	20,44	20,42	20,37	20,45	20,56	20,48	20,44	20,49	20,42	20,41	20,38	20,45	20,44	20,35	20,37	20,46	20,37	20,37	20,43	20,34	20,43	20,45	20,53	20,48	20,44	20,35	20,37	20,42	20,42	20,42	20,42	20,38	20,39	20,47	20,46	20,44	20,38	20,46	20,49	20,51	20,41	20,43	20,58	20,40	20,29	20,36	20,35	20,49	20,57	20,41	20,41	20,50	20,45	20,42	20,36	20,45	20,41	20,39	20,45	20,41	20,40	20,50	20,45	20,52	20,47	20,42	20,48	20,50	20,45	20,42	20,42	20,35	20,41	20,41	20,34	20,45	20,45	20,39	20,36	20,46	20,43	20,37	20,47	20,43	20,54	20,53	20,52	20,43	20,47	20,51	20,48	20,48	20,42	20,44	20,48	20,40	20,33	20,40	20,39	20,41	20,43	20,50	20,45	20,42	20,52	20,52	20,51	20,49	20,51	20,42	20,41	20,41	20,41	20,45	20,47	20,47	20,55	20,58	20,48	20,44	20,39	20,52	20,50	20,46	20,45	20,45	20,55	20,59	20,51	20,50	20,51	20,45	20,43	20,56	20,54	20,41	20,51	20,58	20,55	20,56	20,48	20,45	20,46	20,52	20,52	20,56	20,52	20,50	20,51	20,49	20,49	20,63	20,62	20,56	20,42	20,43	20,50	20,48	20,49	20,59	20,50	20,41	20,45	20,51	20,48	20,45	20,41	20,46	20,40	20,46	20,53	20,49	20,49	20,45	20,51	20,48	20,50	20,46	20,49	20,53	20,48	20,47	20,47	20,49	20,49	20,51	20,49	20,52	20,58	20,53	20,49	20,55	20,54	20,45	20,48	20,54	20,51	20,49	20,42	20,49	20,55	20,55	20,51	20,45	20,54	20,49	20,43	20,47	20,51	20,58	20,59	20,54	20,53	20,55	20,51	20,52	20,51	20,51	20,51	20,45	20,51	20,55	20,50	20,47	20,47	20,47	20,50	20,45	20,49	20,53	20,40	20,53	20,52	20,50	20,49	20,54	20,58	20,62	20,59	20,52	20,53	20,46	20,40	20,51	20,47	20,55	20,53	20,44	20,44	20,44	20,47	20,45	20,45	20,45	20,43	20,51	20,52	20,46	20,46	20,53	20,43	20,39	20,36	20,43	20,48	20,49	20,46	20,39	20,42	20,46	20,49	20,48	20,50	20,46	20,40	20,48	20,49	20,46	20,47	20,48	20,43	20,48	20,46	20,50	20,48	20,51	20,49	20,46	20,56	20,48	20,50	20,48	20,46	20,45	20,45	20,41	20,39	20,37	20,48	20,44	20,45	20,47	20,39	20,44	20,49	20,54	20,52	20,44	20,43	20,39	20,49	20,48	20,43	20,48	20,42	20,44	20,41	20,42	20,43	20,45	20,49	20,43	20,43	20,49	20,44	20,33	20,33	20,42	20,42	20,49	20,46	20,46	20,49	20,37	20,38	20,45	20,39	20,41	20,37	20,37	20,37	20,43	20,48	20,48	20,41	20,47	20,49	20,37	20,38	20,35	20,40	20,40	20,38	20,48	20,40	20,35	20,37	20,44	20,52	20,39	20,45	20,44	20,36	20,42	20,45	20,37	20,39	20,37	20,47	20,42	20,36	20,35	20,36	20,36	20,44	20,32	20,40	20,42	20,29	20,30	20,39	20,39	20,40	20,40	20,31	20,33	20,39	20,38	20,39	20,44	20,33	20,37	20,38	20,42	20,34	20,33	20,32	20,37	20,39	20,41	20,44	20,39	20,47	20,47	20,37	20,40	20,39	20,37	20,40	20,43	20,37	20,36	20,38	20,38	20,47	20,38	20,31	20,32	20,37	20,33	20,34	20,39	20,42	20,47	20,47	20,36	20,33	20,37	20,39	20,35	20,31	20,33	20,35	20,42	20,46	20,38	20,35	20,32	20,43	20,46	20,32	20,32	20,37	20,41	20,45	20,35	20,32	20,30	20,21	20,33	20,41	20,37	20,32	20,33	20,34	20,36	20,36	20,38	20,32	20,29	20,29	20,31	20,29	20,35	20,35	20,33	20,41	20,34	20,24	20,34	20,32	20,30	20,29	20,28	20,31	20,30	20,33	20,28	20,32	20,42	20,30	20,24	20,17	20,30	20,36	20,40	20,34	20,35	20,25	20,22	20,30	20,29	20,24	20,26	20,35	20,40	20,36	20,32	20,42	20,38	20,26	20,31	20,30	20,33	20,32	20,22	20,29	20,31	20,31	20,28	20,22	20,25	20,31	20,25	20,22	20,14	20,26	20,28	20,30	20,25	20,35	20,26	20,19	20,26	20,21	20,32	20,32	20,36	
20,36	20,30	20,29	20,30	20,22	20,28	20,28	20,22	20,25	20,36	20,35	20,32	20,33	20,28	20,27	20,33	20,30	20,27	20,32	20,46	20,37	20,33	20,28	20,26	20,30	20,40	20,32	20,34	20,44	20,36	20,33	20,44	20,44	20,26	20,23	20,32	20,39	20,35	20,48	20,51	20,38	20,29	20,36	20,29	20,36	20,44	20,47	20,46	20,44	20,40	20,43	20,49	20,42	20,42	20,43	20,42	20,38	20,32	20,36	20,37	20,38	20,44	20,39	20,41	20,37	20,34	20,38	20,36	20,42	20,46	20,47	20,52	20,46	20,42	20,48	20,35	20,34	20,35	20,40	20,42	20,40	20,38	20,30	20,26	20,34	20,34	20,41	20,37	20,29	20,45	20,49	20,32	20,27	20,44	20,46	20,42	20,43	20,46	20,44	20,39	20,47	20,38	20,39	20,52	20,43	20,45	20,42	20,38	20,34	20,34	20,43	20,46	20,41	20,46	20,52	20,53	20,48	20,42	20,42	20,48	20,42	20,47	20,45	20,51	20,48	20,45	20,41	20,43	20,41	20,39	20,40	20,32	20,44	20,48	20,50	20,39	20,47	20,41	20,39	20,44	20,38	20,49	20,54	20,48	20,44	20,45	20,43	20,49	20,39	20,39	20,45	20,49	20,43	20,40	20,44	20,43	20,34	20,36	20,38	20,44	20,51	20,49	20,41	20,50	20,45	20,39	20,43	20,49	20,46	20,37	20,46	20,43	20,40	20,39	20,44	20,47	20,54	20,48	20,48	20,47	20,50	20,44	20,37	20,46	20,46	20,43	20,41	20,43	20,43	20,46	20,45	20,46	20,48	20,41	20,49	20,49	20,52	20,50	20,48	20,49	20,44	20,51	20,51	20,43	20,42	20,44	20,55	20,50	20,40	20,42	20,42	20,40	20,42	20,51	20,51	20,46	20,51	20,45	20,53	20,52	20,53	20,48	20,46	20,46	20,45	20,46	20,42	20,43	20,55	20,56	20,46	20,41	20,42	20,58	20,51	20,51	20,44	20,45	20,53	20,55	20,56	20,48	20,45	20,45	20,42	20,50	20,56	20,43	20,46	20,62	20,58	20,55	20,50	20,52	20,47	20,48	20,51	20,51	20,46	20,41	20,49	20,49	20,51	20,61	20,52	20,47	20,43	20,43	20,49	20,44	20,47	20,52	20,51	20,44	20,51	20,53	20,53	20,48	20,53	20,49	20,41	20,44	20,46	20,47	20,52	20,48	20,49	20,50	20,54	20,58	20,50	20,51	20,54	20,55	20,59	20,53	20,52	20,58	20,56	20,57	20,57	20,56	20,55	20,52	20,59	20,49	20,41	20,51	20,54	20,50	20,48	20,51	20,58	20,56	20,41	20,44	20,46	20,51	20,53	20,44	20,44	20,51	20,54	20,51	20,55	20,57	20,58	20,54	20,54	20,54	20,53	20,46	20,47	20,59	20,50	20,48	20,46	20,47	20,49	20,58	20,59	20,53	20,51	20,54	20,53	20,46	20,49	20,51	20,60	20,60	20,53	20,48	20,48	20,49	20,47	20,46	20,49	20,49	20,48	20,48	20,52	20,50	20,49	20,47	20,47	20,52	20,50	20,51	20,47	20,49	20,50	20,56	20,59	20,47	20,47	20,50	20,54	20,56	20,42	20,40	20,40	20,55	20,55	20,50	20,56	20,45	20,38	20,53	20,53	20,50	20,47	20,42	20,51	20,53	20,52	20,48	20,48	20,49	20,47	20,43	20,50	20,48	20,45	20,50	20,49	20,50	20,44	20,35	20,42	20,39	20,46	20,52	20,49	20,48	20,39	20,41	20,40	20,48	20,48	20,44	20,49	20,44	20,47	20,45	20,47	20,52	20,49	20,39	20,42	20,41	20,41	20,46	20,53	20,44	20,46	20,47	20,41	20,36	20,39	20,42	20,38	20,43	20,50	20,42	20,46	20,38	20,38	20,50	20,50	20,37	20,39	20,39	20,34	20,34	20,43	20,46	20,39	20,43	20,45	20,38	20,42	20,43	20,41	20,44	20,36	20,46	20,37	20,37	20,41	20,48	20,47	20,46	20,48	20,41	20,42	20,44	20,38	20,37	20,45	20,46	20,45	20,42	20,33	20,41	20,45	20,41	20,43	20,37	20,47	20,49	20,37	20,30	20,43	20,48	20,39	20,39	20,42	20,34	20,37	20,36	20,32	20,38	20,37	20,35	20,33	20,43	20,34	20,34	20,39	20,41	20,43	20,38	20,46	20,35	20,42	20,40	20,36	20,44	20,45	20,38	20,38	20,43	20,41	20,43	20,43	20,39	20,42	20,39	20,34	20,27	20,32	20,34	20,39	20,43	20,43	20,42	20,39	20,32	20,32	20,36	20,41	20,36	20,33	20,32	20,38	20,44	20,50	20,36	20,30	20,30	20,36	20,44	20,32	20,27	20,36	20,35	20,38	20,34	20,31	20,30	20,21	20,30	20,39	20,36	20,32	20,37	20,39	20,34	20,35	20,39	20,38	20,29	20,31	20,37	20,33	20,35	20,39	20,42	20,43	20,29	20,29	20,41	20,36	20,33	20,33	20,29	20,40	20,38	20,30	20,27	20,37	20,39	20,33	20,21	20,21	20,36	20,42	20,38	20,35	20,35	20,35	20,27	20,27	20,31	20,33	20,28	20,29	20,28	20,27	20,33	20,35	20,25	20,23	20,30	20,31	20,36	20,29	20,35	20,27	20,25	20,38	20,34	20,20	20,21	20,34	20,24	20,19	20,25	20,27	20,24	20,25	20,33	20,31	20,33	20,25	20,23	20,20	20,23	20,33	20,33	
20,46	20,41	20,28	20,32	20,31	20,31	20,30	20,23	20,32	20,41	20,31	20,32	20,28	20,32	20,31	20,34	20,43	20,34	20,32	20,35	20,36	20,31	20,33	20,38	20,36	20,28	20,30	20,31	20,32	20,37	20,34	20,39	20,47	20,31	20,18	20,31	20,35	20,26	20,34	20,45	20,29	20,33	20,33	20,34	20,42	20,48	20,44	20,42	20,43	20,36	20,40	20,55	20,46	20,31	20,35	20,40	20,46	20,39	20,37	20,41	20,38	20,47	20,47	20,41	20,35	20,33	20,36	20,38	20,36	20,46	20,49	20,56	20,54	20,51	20,37	20,39	20,39	20,35	20,39	20,51	20,40	20,40	20,38	20,36	20,36	20,36	20,39	20,48	20,38	20,46	20,44	20,31	20,31	20,42	20,52	20,41	20,38	20,42	20,34	20,27	20,37	20,40	20,39	20,43	20,37	20,40	20,45	20,46	20,42	20,31	20,41	20,49	20,47	20,46	20,50	20,50	20,48	20,36	20,34	20,45	20,53	20,48	20,49	20,46	20,41	20,48	20,41	20,39	20,47	20,52	20,49	20,35	20,37	20,45	20,39	20,37	20,40	20,38	20,44	20,43	20,39	20,43	20,47	20,45	20,44	20,39	20,40	20,42	20,38	20,40	20,49	20,47	20,40	20,42	20,45	20,43	20,32	20,36	20,39	20,44	20,40	20,44	20,51	20,50	20,49	20,40	20,42	20,45	20,51	20,45	20,46	20,43	20,42	20,41	20,45	20,49	20,50	20,51	20,48	20,47	20,50	20,53	20,48	20,45	20,54	20,44	20,48	20,47	20,46	20,48	20,43	20,39	20,43	20,40	20,46	20,44	20,43	20,47	20,46	20,41	20,40	20,46	20,48	20,46	20,51	20,46	20,50	20,52	20,45	20,41	20,51	20,54	20,47	20,43	20,46	20,51	20,52	20,44	20,48	20,56	20,53	20,54	20,50	20,50	20,45	20,40	20,46	20,47	20,48	20,52	20,45	20,48	20,41	20,46	20,43	20,48	20,50	20,48	20,56	20,56	20,55	20,50	20,48	20,48	20,48	20,52	20,51	20,42	20,45	20,57	20,57	20,49	20,47	20,53	20,50	20,50	20,52	20,53	20,47	20,41	20,43	20,42	20,55	20,60	20,53	20,53	20,52	20,51	20,55	20,46	20,47	20,46	20,52	20,51	20,51	20,56	20,51	20,42	20,49	20,51	20,48	20,49	20,47	20,51	20,61	20,57	20,54	20,56	20,61	20,60	20,44	20,52	20,46	20,44	20,54	20,54	20,52	20,51	20,51	20,57	20,57	20,56	20,52	20,59	20,57	20,54	20,49	20,49	20,57	20,55	20,51	20,48	20,54	20,59	20,52	20,48	20,45	20,51	20,58	20,49	20,51	20,50	20,56	20,58	20,57	20,57	20,52	20,47	20,48	20,48	20,57	20,52	20,45	20,52	20,51	20,44	20,52	20,53	20,51	20,54	20,58	20,56	20,56	20,56	20,58	20,49	20,57	20,52	20,53	20,50	20,48	20,48	20,50	20,60	20,59	20,55	20,56	20,57	20,49	20,51	20,53	20,54	20,53	20,43	20,43	20,55	20,48	20,51	20,52	20,59	20,53	20,48	20,56	20,54	20,49	20,49	20,55	20,57	20,45	20,31	20,40	20,53	20,62	20,47	20,51	20,50	20,45	20,44	20,49	20,52	20,56	20,43	20,42	20,49	20,49	20,45	20,46	20,47	20,49	20,45	20,48	20,54	20,48	20,48	20,53	20,52	20,50	20,50	20,47	20,38	20,44	20,50	20,53	20,51	20,46	20,45	20,40	20,46	20,46	20,41	20,49	20,41	20,44	20,40	20,38	20,39	20,44	20,42	20,39	20,47	20,48	20,42	20,44	20,45	20,47	20,42	20,39	20,38	20,41	20,45	20,50	20,48	20,52	20,46	20,47	20,43	20,45	20,51	20,50	20,44	20,42	20,41	20,38	20,39	20,47	20,46	20,37	20,43	20,50	20,39	20,36	20,45	20,52	20,42	20,34	20,34	20,47	20,39	20,43	20,45	20,46	20,43	20,44	20,39	20,41	20,39	20,36	20,45	20,45	20,46	20,45	20,40	20,31	20,42	20,45	20,45	20,41	20,39	20,47	20,45	20,40	20,40	20,37	20,38	20,39	20,40	20,42	20,38	20,31	20,34	20,38	20,39	20,37	20,32	20,33	20,32	20,36	20,40	20,39	20,40	20,42	20,40	20,45	20,36	20,38	20,38	20,35	20,44	20,41	20,41	20,38	20,39	20,43	20,43	20,43	20,35	20,36	20,36	20,39	20,28	20,22	20,37	20,43	20,45	20,43	20,41	20,42	20,34	20,34	20,40	20,30	20,42	20,41	20,38	20,36	20,43	20,48	20,45	20,31	20,22	20,30	20,36	20,31	20,26	20,30	20,25	20,30	20,36	20,31	20,24	20,23	20,26	20,30	20,33	20,26	20,41	20,51	20,43	20,28	20,39	20,32	20,38	20,38	20,31	20,30	20,28	20,37	20,42	20,48	20,34	20,25	20,37	20,46	20,41	20,33	20,28	20,30	20,34	20,32	20,26	20,38	20,44	20,39	20,37	20,32	20,41	20,39	20,40	20,35	20,33	20,26	20,21	20,31	20,39	20,36	20,32	20,25	20,33	20,28	20,31	20,32	20,19	20,20	20,24	20,31	20,34	20,32	20,25	20,26	20,21	20,36	20,28	20,19	20,30	20,35	20,25	20,22	20,29	20,32	20,31	20,22	20,20	20,21	20,19	20,24	20,25	20,18	20,30	20,32	20,35	
20,44	20,36	20,26	20,30	20,36	20,31	20,25	20,19	20,35	20,38	20,26	20,29	20,34	20,27	20,35	20,33	20,40	20,42	20,31	20,36	20,32	20,27	20,27	20,38	20,44	20,30	20,37	20,37	20,35	20,27	20,33	20,34	20,38	20,29	20,28	20,40	20,40	20,45	20,41	20,34	20,33	20,29	20,30	20,30	20,39	20,40	20,37	20,48	20,47	20,49	20,40	20,31	20,42	20,43	20,38	20,41	20,42	20,44	20,44	20,47	20,36	20,46	20,44	20,44	20,44	20,37	20,32	20,34	20,29	20,34	20,58	20,56	20,45	20,48	20,37	20,30	20,39	20,39	20,39	20,47	20,44	20,41	20,35	20,34	20,40	20,35	20,38	20,46	20,42	20,49	20,39	20,33	20,40	20,40	20,49	20,41	20,36	20,39	20,40	20,30	20,32	20,35	20,52	20,47	20,36	20,43	20,42	20,46	20,47	20,41	20,32	20,44	20,48	20,51	20,53	20,47	20,44	20,44	20,41	20,35	20,45	20,48	20,46	20,49	20,42	20,44	20,49	20,44	20,44	20,54	20,54	20,50	20,35	20,42	20,47	20,36	20,44	20,39	20,36	20,41	20,50	20,48	20,40	20,42	20,43	20,44	20,35	20,43	20,43	20,45	20,54	20,47	20,43	20,36	20,49	20,46	20,32	20,38	20,35	20,44	20,43	20,46	20,49	20,55	20,53	20,44	20,46	20,46	20,45	20,52	20,47	20,43	20,40	20,42	20,47	20,50	20,46	20,48	20,48	20,39	20,49	20,48	20,44	20,37	20,41	20,49	20,44	20,49	20,52	20,43	20,40	20,40	20,45	20,38	20,38	20,52	20,46	20,47	20,47	20,38	20,41	20,49	20,42	20,45	20,49	20,51	20,55	20,47	20,49	20,47	20,50	20,46	20,48	20,43	20,38	20,48	20,45	20,45	20,49	20,54	20,54	20,52	20,46	20,45	20,41	20,40	20,47	20,45	20,46	20,57	20,52	20,55	20,56	20,46	20,41	20,51	20,46	20,49	20,58	20,66	20,51	20,50	20,44	20,44	20,50	20,52	20,41	20,46	20,46	20,49	20,51	20,51	20,47	20,48	20,45	20,50	20,48	20,54	20,53	20,47	20,54	20,47	20,48	20,58	20,53	20,53	20,52	20,54	20,62	20,51	20,55	20,55	20,51	20,53	20,53	20,46	20,41	20,43	20,51	20,51	20,52	20,48	20,52	20,50	20,54	20,58	20,50	20,53	20,60	20,53	20,44	20,50	20,46	20,39	20,46	20,52	20,54	20,53	20,58	20,55	20,52	20,57	20,55	20,48	20,57	20,52	20,47	20,45	20,54	20,59	20,57	20,48	20,50	20,54	20,51	20,50	20,49	20,52	20,59	20,52	20,48	20,52	20,57	20,65	20,61	20,63	20,56	20,54	20,42	20,45	20,51	20,58	20,49	20,51	20,48	20,50	20,55	20,55	20,55	20,50	20,53	20,58	20,52	20,49	20,57	20,54	20,52	20,56	20,55	20,56	20,55	20,55	20,58	20,59	20,46	20,49	20,57	20,59	20,55	20,54	20,45	20,42	20,44	20,44	20,53	20,54	20,48	20,51	20,56	20,53	20,57	20,55	20,51	20,43	20,42	20,45	20,51	20,59	20,51	20,37	20,40	20,51	20,54	20,48	20,53	20,50	20,44	20,41	20,36	20,50	20,46	20,44	20,42	20,42	20,47	20,46	20,44	20,49	20,50	20,47	20,50	20,48	20,52	20,47	20,46	20,49	20,42	20,47	20,41	20,42	20,47	20,57	20,46	20,44	20,47	20,52	20,47	20,42	20,43	20,45	20,44	20,44	20,50	20,44	20,46	20,42	20,39	20,47	20,45	20,42	20,45	20,43	20,35	20,42	20,49	20,49	20,41	20,38	20,36	20,38	20,54	20,53	20,49	20,49	20,44	20,41	20,40	20,44	20,44	20,40	20,39	20,42	20,44	20,36	20,44	20,52	20,48	20,48	20,55	20,41	20,37	20,43	20,53	20,36	20,43	20,40	20,49	20,43	20,37	20,43	20,45	20,47	20,48	20,43	20,43	20,42	20,34	20,42	20,48	20,45	20,40	20,44	20,30	20,33	20,42	20,36	20,29	20,31	20,42	20,42	20,43	20,36	20,40	20,36	20,32	20,37	20,37	20,35	20,33	20,35	20,36	20,31	20,37	20,35	20,31	20,31	20,37	20,42	20,31	20,34	20,34	20,34	20,40	20,31	20,34	20,34	20,34	20,42	20,31	20,37	20,40	20,40	20,42	20,35	20,36	20,45	20,40	20,40	20,44	20,36	20,25	20,40	20,40	20,43	20,36	20,34	20,44	20,38	20,36	20,34	20,37	20,41	20,48	20,36	20,37	20,37	20,37	20,31	20,35	20,30	20,30	20,40	20,34	20,33	20,34	20,31	20,24	20,33	20,31	20,24	20,20	20,25	20,29	20,40	20,28	20,31	20,43	20,41	20,24	20,27	20,32	20,29	20,40	20,33	20,31	20,33	20,29	20,33	20,38	20,41	20,32	20,28	20,31	20,37	20,26	20,23	20,23	20,28	20,35	20,27	20,36	20,42	20,44	20,46	20,43	20,37	20,33	20,29	20,39	20,34	20,28	20,29	20,31	20,35	20,31	20,30	20,24	20,29	20,40	20,26	20,22	20,32	20,28	20,36	20,36	20,31	20,17	20,16	20,18	20,23	20,31	20,19	20,25	20,25	20,27	20,20	20,13	20,25	20,23	20,28	20,30	20,29	20,16	20,12	20,25	20,34	20,26	20,33	20,40	20,42	
20,28	20,24	20,28	20,29	20,31	20,32	20,29	20,18	20,32	20,48	20,38	20,31	20,37	20,29	20,30	20,35	20,40	20,38	20,45	20,47	20,37	20,35	20,24	20,27	20,36	20,34	20,36	20,38	20,37	20,35	20,38	20,41	20,39	20,23	20,38	20,41	20,45	20,41	20,39	20,39	20,44	20,40	20,38	20,30	20,40	20,39	20,33	20,35	20,44	20,43	20,44	20,36	20,34	20,52	20,40	20,41	20,39	20,40	20,44	20,43	20,38	20,39	20,38	20,37	20,47	20,35	20,36	20,38	20,41	20,38	20,47	20,51	20,46	20,42	20,38	20,34	20,27	20,40	20,34	20,45	20,39	20,37	20,41	20,30	20,39	20,39	20,33	20,34	20,38	20,53	20,45	20,30	20,37	20,40	20,39	20,47	20,44	20,47	20,51	20,43	20,41	20,44	20,48	20,46	20,30	20,42	20,47	20,44	20,51	20,45	20,38	20,35	20,53	20,48	20,54	20,46	20,52	20,48	20,45	20,42	20,48	20,45	20,44	20,47	20,43	20,44	20,48	20,48	20,49	20,52	20,48	20,50	20,47	20,38	20,48	20,45	20,44	20,44	20,45	20,50	20,47	20,49	20,41	20,35	20,44	20,49	20,51	20,54	20,48	20,46	20,52	20,43	20,39	20,47	20,44	20,48	20,36	20,41	20,42	20,47	20,47	20,52	20,47	20,44	20,38	20,41	20,36	20,52	20,43	20,44	20,47	20,43	20,39	20,33	20,54	20,50	20,40	20,39	20,37	20,40	20,47	20,50	20,44	20,44	20,40	20,48	20,44	20,45	20,46	20,50	20,40	20,46	20,47	20,40	20,45	20,50	20,51	20,49	20,47	20,41	20,35	20,47	20,42	20,42	20,51	20,51	20,52	20,50	20,44	20,47	20,52	20,47	20,52	20,54	20,45	20,45	20,48	20,45	20,48	20,46	20,53	20,57	20,45	20,46	20,45	20,47	20,46	20,52	20,52	20,60	20,57	20,56	20,60	20,52	20,40	20,47	20,54	20,63	20,59	20,60	20,57	20,47	20,47	20,48	20,48	20,45	20,43	20,53	20,48	20,52	20,48	20,58	20,58	20,62	20,57	20,53	20,50	20,51	20,58	20,50	20,52	20,49	20,48	20,53	20,50	20,48	20,49	20,55	20,59	20,53	20,57	20,58	20,54	20,53	20,52	20,53	20,45	20,44	20,54	20,57	20,49	20,50	20,50	20,55	20,54	20,58	20,47	20,52	20,54	20,52	20,51	20,60	20,56	20,42	20,44	20,48	20,52	20,53	20,56	20,57	20,56	20,58	20,56	20,50	20,49	20,52	20,57	20,50	20,49	20,58	20,57	20,42	20,47	20,57	20,57	20,47	20,55	20,54	20,59	20,54	20,49	20,55	20,57	20,55	20,59	20,58	20,56	20,57	20,55	20,47	20,51	20,57	20,54	20,53	20,50	20,53	20,56	20,53	20,54	20,54	20,58	20,61	20,51	20,51	20,51	20,47	20,48	20,48	20,55	20,51	20,48	20,55	20,55	20,53	20,47	20,44	20,50	20,55	20,55	20,57	20,54	20,47	20,50	20,47	20,52	20,54	20,51	20,53	20,59	20,54	20,51	20,56	20,47	20,39	20,45	20,41	20,49	20,47	20,47	20,42	20,46	20,50	20,54	20,49	20,57	20,46	20,44	20,48	20,40	20,39	20,43	20,45	20,49	20,41	20,39	20,48	20,47	20,52	20,51	20,46	20,46	20,47	20,48	20,50	20,50	20,44	20,44	20,36	20,38	20,42	20,41	20,46	20,50	20,45	20,41	20,45	20,47	20,44	20,45	20,47	20,44	20,44	20,49	20,50	20,55	20,58	20,46	20,45	20,49	20,41	20,43	20,47	20,45	20,44	20,49	20,56	20,50	20,37	20,36	20,47	20,52	20,50	20,48	20,51	20,41	20,45	20,49	20,48	20,45	20,42	20,44	20,38	20,39	20,31	20,34	20,50	20,48	20,44	20,47	20,47	20,39	20,37	20,40	20,39	20,47	20,51	20,41	20,40	20,42	20,45	20,40	20,39	20,50	20,47	20,43	20,37	20,34	20,43	20,48	20,43	20,38	20,37	20,37	20,33	20,36	20,39	20,32	20,34	20,42	20,44	20,35	20,38	20,42	20,40	20,36	20,28	20,33	20,37	20,35	20,43	20,45	20,41	20,38	20,44	20,38	20,38	20,41	20,38	20,34	20,39	20,41	20,25	20,33	20,35	20,35	20,33	20,38	20,38	20,26	20,28	20,41	20,40	20,44	20,41	20,42	20,49	20,45	20,36	20,41	20,38	20,36	20,45	20,45	20,47	20,40	20,32	20,35	20,31	20,31	20,37	20,41	20,43	20,47	20,41	20,34	20,41	20,37	20,35	20,31	20,32	20,38	20,39	20,30	20,37	20,35	20,31	20,35	20,35	20,31	20,27	20,22	20,28	20,34	20,47	20,39	20,32	20,41	20,31	20,31	20,32	20,33	20,30	20,32	20,30	20,43	20,42	20,24	20,21	20,33	20,32	20,35	20,29	20,22	20,30	20,42	20,29	20,26	20,26	20,36	20,34	20,34	20,39	20,39	20,35	20,42	20,34	20,39	20,36	20,40	20,34	20,34	20,39	20,28	20,28	20,36	20,29	20,29	20,29	20,32	20,21	20,26	20,30	20,32	20,31	20,37	20,36	20,30	20,31	20,27	20,19	20,24	20,23	20,37	20,37	20,24	20,22	20,20	20,22	20,25	20,16	20,21	20,26	20,26	20,23	20,22	20,27	20,24	20,28	20,42	20,40	
20,29	20,18	20,29	20,33	20,36	20,34	20,30	20,24	20,30	20,59	20,41	20,37	20,33	20,33	20,28	20,41	20,39	20,35	20,38	20,46	20,34	20,35	20,29	20,25	20,44	20,40	20,31	20,28	20,38	20,43	20,48	20,46	20,33	20,32	20,30	20,36	20,47	20,38	20,39	20,32	20,36	20,40	20,38	20,34	20,42	20,40	20,41	20,35	20,37	20,36	20,33	20,40	20,45	20,49	20,35	20,29	20,41	20,49	20,45	20,40	20,42	20,47	20,37	20,42	20,40	20,43	20,40	20,45	20,52	20,51	20,42	20,44	20,51	20,44	20,40	20,33	20,40	20,48	20,40	20,42	20,29	20,29	20,36	20,33	20,32	20,33	20,30	20,27	20,35	20,48	20,46	20,34	20,34	20,37	20,42	20,43	20,40	20,51	20,49	20,43	20,44	20,41	20,53	20,50	20,44	20,48	20,50	20,52	20,51	20,50	20,42	20,41	20,49	20,49	20,47	20,49	20,55	20,56	20,42	20,41	20,50	20,45	20,49	20,50	20,45	20,46	20,51	20,41	20,42	20,44	20,45	20,42	20,51	20,48	20,53	20,43	20,40	20,43	20,48	20,48	20,47	20,47	20,40	20,33	20,43	20,47	20,49	20,49	20,50	20,44	20,56	20,47	20,39	20,42	20,46	20,42	20,43	20,47	20,38	20,43	20,39	20,48	20,44	20,46	20,37	20,38	20,41	20,42	20,56	20,51	20,48	20,50	20,41	20,40	20,51	20,52	20,45	20,45	20,45	20,36	20,45	20,48	20,43	20,48	20,46	20,42	20,46	20,47	20,47	20,50	20,43	20,46	20,49	20,45	20,55	20,54	20,58	20,47	20,46	20,48	20,48	20,44	20,41	20,39	20,49	20,55	20,55	20,48	20,48	20,37	20,38	20,49	20,55	20,55	20,45	20,48	20,52	20,50	20,53	20,53	20,54	20,53	20,50	20,47	20,52	20,49	20,43	20,48	20,53	20,61	20,57	20,52	20,55	20,51	20,41	20,47	20,57	20,61	20,63	20,58	20,54	20,56	20,51	20,52	20,51	20,54	20,51	20,55	20,52	20,57	20,56	20,58	20,55	20,48	20,59	20,56	20,56	20,61	20,71	20,58	20,51	20,50	20,47	20,58	20,57	20,54	20,53	20,57	20,55	20,48	20,48	20,55	20,59	20,59	20,51	20,53	20,54	20,49	20,56	20,60	20,51	20,53	20,53	20,51	20,57	20,57	20,59	20,46	20,48	20,56	20,52	20,56	20,54	20,46	20,46	20,51	20,47	20,58	20,55	20,54	20,55	20,57	20,53	20,54	20,53	20,55	20,60	20,57	20,48	20,52	20,57	20,48	20,50	20,56	20,57	20,50	20,54	20,54	20,59	20,56	20,53	20,55	20,53	20,47	20,49	20,51	20,47	20,45	20,49	20,55	20,65	20,64	20,59	20,56	20,56	20,55	20,51	20,52	20,54	20,54	20,60	20,58	20,50	20,51	20,60	20,51	20,50	20,52	20,49	20,51	20,48	20,54	20,54	20,49	20,46	20,48	20,51	20,51	20,54	20,54	20,65	20,58	20,49	20,54	20,53	20,55	20,51	20,54	20,54	20,50	20,46	20,51	20,49	20,47	20,49	20,46	20,41	20,47	20,50	20,47	20,52	20,56	20,57	20,57	20,61	20,53	20,46	20,47	20,46	20,43	20,46	20,53	20,51	20,50	20,44	20,50	20,47	20,51	20,54	20,47	20,45	20,53	20,53	20,49	20,48	20,46	20,45	20,43	20,50	20,57	20,43	20,40	20,46	20,52	20,48	20,47	20,46	20,45	20,44	20,43	20,42	20,39	20,44	20,38	20,42	20,56	20,50	20,46	20,43	20,46	20,42	20,44	20,44	20,47	20,49	20,55	20,52	20,45	20,41	20,49	20,46	20,49	20,50	20,44	20,40	20,37	20,38	20,46	20,49	20,38	20,45	20,38	20,32	20,36	20,38	20,44	20,41	20,44	20,49	20,42	20,36	20,35	20,41	20,47	20,54	20,52	20,44	20,43	20,44	20,47	20,41	20,39	20,42	20,43	20,41	20,39	20,35	20,45	20,47	20,41	20,49	20,44	20,39	20,40	20,45	20,40	20,39	20,39	20,47	20,49	20,43	20,44	20,51	20,36	20,29	20,32	20,37	20,39	20,38	20,41	20,46	20,44	20,36	20,39	20,40	20,41	20,35	20,37	20,33	20,45	20,50	20,37	20,29	20,34	20,40	20,37	20,40	20,47	20,40	20,42	20,36	20,40	20,44	20,32	20,38	20,37	20,35	20,32	20,46	20,38	20,32	20,42	20,49	20,46	20,42	20,36	20,34	20,33	20,29	20,37	20,35	20,35	20,37	20,42	20,47	20,38	20,37	20,37	20,41	20,34	20,42	20,40	20,31	20,33	20,43	20,32	20,27	20,29	20,30	20,39	20,25	20,28	20,29	20,39	20,45	20,38	20,44	20,39	20,33	20,37	20,36	20,31	20,28	20,26	20,35	20,40	20,31	20,23	20,31	20,29	20,31	20,38	20,29	20,35	20,43	20,36	20,38	20,30	20,31	20,34	20,32	20,33	20,35	20,24	20,39	20,40	20,30	20,35	20,38	20,32	20,29	20,30	20,30	20,24	20,22	20,38	20,30	20,33	20,24	20,28	20,34	20,29	20,30	20,21	20,27	20,31	20,31	20,36	20,36	20,24	20,28	20,25	20,37	20,32	20,25	20,26	20,27	20,20	20,30	20,13	20,13	20,25	20,21	20,24	20,19	20,31	20,31	20,26	20,38	20,36	
20,26	20,27	20,20	20,19	20,36	20,33	20,29	20,29	20,32	20,36	20,43	20,36	20,24	20,28	20,34	20,46	20,40	20,32	20,36	20,42	20,33	20,37	20,33	20,33	20,34	20,35	20,34	20,30	20,35	20,46	20,50	20,42	20,41	20,40	20,34	20,24	20,47	20,45	20,49	20,39	20,39	20,36	20,35	20,32	20,39	20,35	20,41	20,37	20,28	20,46	20,30	20,31	20,37	20,46	20,44	20,40	20,39	20,42	20,41	20,37	20,41	20,49	20,50	20,44	20,39	20,37	20,34	20,48	20,46	20,43	20,44	20,44	20,46	20,43	20,41	20,49	20,45	20,44	20,43	20,42	20,28	20,27	20,35	20,36	20,44	20,30	20,33	20,46	20,43	20,46	20,45	20,39	20,34	20,39	20,40	20,38	20,38	20,40	20,46	20,37	20,39	20,38	20,43	20,59	20,53	20,49	20,48	20,53	20,52	20,49	20,36	20,44	20,48	20,46	20,39	20,47	20,55	20,54	20,48	20,43	20,40	20,51	20,50	20,48	20,50	20,44	20,46	20,47	20,43	20,47	20,47	20,41	20,44	20,48	20,51	20,44	20,37	20,41	20,44	20,43	20,40	20,46	20,41	20,39	20,46	20,46	20,43	20,39	20,43	20,43	20,50	20,54	20,40	20,42	20,47	20,39	20,37	20,49	20,48	20,51	20,40	20,39	20,49	20,55	20,46	20,39	20,38	20,47	20,49	20,46	20,44	20,51	20,52	20,49	20,43	20,45	20,48	20,44	20,53	20,35	20,44	20,42	20,37	20,46	20,48	20,43	20,44	20,47	20,43	20,43	20,41	20,51	20,57	20,49	20,47	20,57	20,57	20,51	20,48	20,52	20,50	20,55	20,40	20,41	20,46	20,53	20,53	20,52	20,56	20,44	20,46	20,51	20,56	20,48	20,45	20,43	20,51	20,55	20,55	20,55	20,57	20,47	20,47	20,52	20,48	20,54	20,50	20,52	20,55	20,56	20,57	20,51	20,57	20,50	20,39	20,46	20,57	20,56	20,53	20,59	20,58	20,54	20,62	20,50	20,49	20,54	20,49	20,50	20,53	20,52	20,57	20,58	20,48	20,44	20,55	20,53	20,56	20,62	20,63	20,58	20,56	20,51	20,50	20,54	20,55	20,58	20,55	20,52	20,54	20,57	20,55	20,60	20,61	20,63	20,56	20,50	20,50	20,55	20,56	20,58	20,53	20,53	20,55	20,54	20,54	20,50	20,62	20,46	20,45	20,50	20,57	20,58	20,51	20,45	20,53	20,58	20,60	20,58	20,62	20,58	20,54	20,56	20,56	20,56	20,54	20,49	20,55	20,62	20,50	20,55	20,62	20,56	20,55	20,62	20,58	20,54	20,63	20,54	20,55	20,52	20,48	20,55	20,52	20,45	20,53	20,53	20,48	20,48	20,53	20,54	20,58	20,66	20,66	20,56	20,52	20,52	20,52	20,50	20,48	20,53	20,56	20,55	20,54	20,54	20,61	20,59	20,54	20,58	20,52	20,45	20,51	20,48	20,54	20,51	20,39	20,40	20,48	20,54	20,54	20,57	20,60	20,54	20,48	20,52	20,46	20,50	20,51	20,52	20,53	20,50	20,47	20,52	20,56	20,57	20,52	20,47	20,45	20,46	20,50	20,51	20,49	20,52	20,60	20,61	20,61	20,54	20,43	20,42	20,48	20,56	20,57	20,48	20,53	20,60	20,47	20,47	20,54	20,49	20,45	20,43	20,44	20,48	20,56	20,50	20,46	20,49	20,46	20,50	20,57	20,60	20,50	20,49	20,49	20,50	20,51	20,50	20,50	20,41	20,47	20,47	20,45	20,38	20,38	20,43	20,44	20,53	20,53	20,43	20,41	20,39	20,44	20,42	20,44	20,50	20,53	20,48	20,41	20,33	20,37	20,42	20,48	20,48	20,49	20,40	20,38	20,36	20,44	20,43	20,47	20,41	20,44	20,41	20,36	20,35	20,44	20,45	20,40	20,44	20,51	20,42	20,43	20,42	20,49	20,47	20,49	20,48	20,29	20,44	20,49	20,45	20,41	20,41	20,42	20,47	20,43	20,39	20,33	20,37	20,47	20,48	20,46	20,46	20,40	20,43	20,43	20,40	20,32	20,32	20,39	20,38	20,34	20,36	20,42	20,31	20,25	20,35	20,41	20,36	20,39	20,33	20,35	20,37	20,33	20,37	20,45	20,37	20,29	20,34	20,45	20,45	20,50	20,36	20,44	20,38	20,42	20,39	20,43	20,42	20,48	20,42	20,38	20,29	20,44	20,35	20,33	20,35	20,28	20,33	20,47	20,42	20,32	20,45	20,39	20,42	20,42	20,39	20,36	20,35	20,38	20,39	20,33	20,30	20,35	20,37	20,38	20,34	20,38	20,35	20,33	20,31	20,40	20,37	20,25	20,29	20,42	20,48	20,28	20,29	20,38	20,43	20,30	20,26	20,31	20,37	20,40	20,43	20,43	20,39	20,38	20,25	20,37	20,36	20,32	20,29	20,35	20,32	20,33	20,30	20,30	20,33	20,26	20,28	20,31	20,36	20,45	20,39	20,43	20,37	20,30	20,29	20,31	20,30	20,29	20,33	20,31	20,35	20,37	20,37	20,35	20,27	20,30	20,37	20,38	20,26	20,26	20,33	20,23	20,29	20,33	20,23	20,32	20,25	20,25	20,18	20,22	20,33	20,24	20,30	20,26	20,35	20,35	20,32	20,28	20,25	20,31	20,24	20,26	20,18	20,22	20,15	20,11	20,22	20,22	20,22	20,16	20,23	20,32	20,28	20,29	20,30	
20,28	20,23	20,28	20,32	20,30	20,24	20,30	20,28	20,35	20,32	20,36	20,28	20,16	20,29	20,30	20,36	20,30	20,31	20,40	20,41	20,38	20,39	20,33	20,37	20,31	20,25	20,31	20,33	20,30	20,35	20,37	20,42	20,30	20,37	20,35	20,37	20,38	20,36	20,48	20,44	20,44	20,33	20,34	20,33	20,46	20,46	20,45	20,38	20,42	20,47	20,44	20,35	20,40	20,37	20,39	20,39	20,39	20,38	20,31	20,39	20,34	20,43	20,44	20,49	20,33	20,36	20,31	20,39	20,49	20,33	20,35	20,45	20,43	20,43	20,44	20,42	20,46	20,39	20,43	20,43	20,41	20,31	20,28	20,41	20,47	20,40	20,39	20,39	20,42	20,50	20,46	20,42	20,45	20,36	20,34	20,43	20,45	20,39	20,34	20,42	20,40	20,32	20,40	20,54	20,48	20,37	20,39	20,41	20,37	20,42	20,47	20,50	20,53	20,49	20,47	20,45	20,52	20,47	20,46	20,41	20,45	20,47	20,42	20,42	20,50	20,43	20,43	20,53	20,50	20,43	20,52	20,44	20,43	20,44	20,42	20,45	20,39	20,35	20,37	20,51	20,44	20,42	20,44	20,41	20,51	20,49	20,46	20,48	20,51	20,48	20,44	20,54	20,46	20,40	20,46	20,38	20,39	20,44	20,47	20,55	20,46	20,36	20,45	20,52	20,51	20,46	20,42	20,51	20,54	20,42	20,40	20,39	20,43	20,50	20,40	20,40	20,48	20,49	20,47	20,37	20,52	20,48	20,43	20,49	20,43	20,39	20,48	20,44	20,44	20,45	20,47	20,51	20,56	20,47	20,41	20,50	20,59	20,57	20,48	20,55	20,48	20,50	20,46	20,47	20,53	20,58	20,51	20,50	20,50	20,46	20,48	20,55	20,55	20,51	20,47	20,43	20,50	20,59	20,64	20,56	20,56	20,58	20,48	20,55	20,53	20,53	20,57	20,53	20,52	20,50	20,50	20,52	20,53	20,58	20,47	20,49	20,47	20,45	20,52	20,61	20,55	20,51	20,52	20,50	20,50	20,54	20,46	20,54	20,58	20,53	20,46	20,46	20,52	20,50	20,54	20,56	20,58	20,62	20,60	20,50	20,54	20,52	20,54	20,52	20,58	20,53	20,52	20,48	20,49	20,58	20,56	20,61	20,60	20,53	20,55	20,43	20,49	20,57	20,58	20,50	20,52	20,54	20,55	20,58	20,57	20,56	20,55	20,53	20,45	20,47	20,53	20,61	20,60	20,50	20,50	20,56	20,57	20,57	20,58	20,65	20,54	20,55	20,58	20,55	20,60	20,52	20,49	20,61	20,58	20,54	20,56	20,60	20,57	20,62	20,54	20,50	20,59	20,60	20,58	20,53	20,48	20,57	20,57	20,48	20,59	20,61	20,48	20,46	20,61	20,60	20,61	20,57	20,64	20,61	20,51	20,56	20,49	20,49	20,56	20,53	20,54	20,52	20,53	20,55	20,55	20,56	20,51	20,57	20,55	20,48	20,50	20,46	20,53	20,53	20,48	20,47	20,50	20,54	20,50	20,50	20,60	20,58	20,45	20,52	20,49	20,49	20,57	20,55	20,50	20,56	20,61	20,56	20,53	20,61	20,57	20,49	20,49	20,54	20,52	20,41	20,47	20,53	20,60	20,52	20,55	20,47	20,38	20,42	20,52	20,48	20,56	20,49	20,45	20,56	20,56	20,53	20,56	20,55	20,47	20,46	20,49	20,49	20,53	20,52	20,54	20,48	20,47	20,49	20,52	20,52	20,56	20,52	20,54	20,52	20,48	20,50	20,50	20,49	20,56	20,52	20,50	20,43	20,39	20,43	20,49	20,52	20,54	20,50	20,44	20,42	20,35	20,35	20,41	20,52	20,53	20,41	20,42	20,37	20,38	20,42	20,50	20,52	20,44	20,40	20,39	20,43	20,49	20,47	20,46	20,40	20,41	20,42	20,37	20,36	20,40	20,44	20,37	20,38	20,49	20,38	20,42	20,41	20,47	20,46	20,48	20,43	20,27	20,39	20,48	20,48	20,42	20,40	20,44	20,44	20,51	20,49	20,43	20,41	20,39	20,45	20,43	20,41	20,46	20,45	20,46	20,48	20,34	20,24	20,38	20,38	20,31	20,31	20,35	20,26	20,35	20,37	20,45	20,36	20,32	20,34	20,33	20,36	20,39	20,44	20,39	20,40	20,36	20,34	20,41	20,44	20,42	20,37	20,35	20,34	20,40	20,39	20,39	20,40	20,41	20,42	20,37	20,37	20,40	20,42	20,32	20,25	20,28	20,31	20,48	20,44	20,31	20,41	20,40	20,42	20,45	20,42	20,43	20,40	20,39	20,34	20,36	20,39	20,35	20,40	20,39	20,35	20,42	20,39	20,32	20,22	20,38	20,41	20,24	20,27	20,39	20,45	20,41	20,35	20,43	20,41	20,34	20,34	20,42	20,35	20,36	20,34	20,32	20,28	20,25	20,35	20,34	20,36	20,26	20,25	20,31	20,38	20,32	20,38	20,32	20,33	20,29	20,30	20,27	20,40	20,32	20,30	20,34	20,36	20,31	20,16	20,27	20,36	20,34	20,35	20,43	20,32	20,32	20,38	20,31	20,20	20,28	20,38	20,33	20,33	20,31	20,30	20,27	20,29	20,36	20,26	20,29	20,30	20,25	20,24	20,30	20,41	20,36	20,29	20,27	20,34	20,31	20,29	20,26	20,27	20,43	20,34	20,28	20,33	20,31	20,22	20,16	20,32	20,27	20,17	20,22	20,26	20,32	20,32	20,33	20,33	
20,27	20,23	20,22	20,35	20,27	20,12	20,21	20,27	20,30	20,37	20,31	20,35	20,35	20,35	20,36	20,39	20,26	20,34	20,39	20,40	20,35	20,36	20,34	20,35	20,34	20,34	20,36	20,39	20,37	20,31	20,31	20,40	20,35	20,31	20,29	20,32	20,28	20,27	20,32	20,32	20,32	20,40	20,32	20,29	20,41	20,42	20,45	20,40	20,43	20,45	20,36	20,38	20,39	20,41	20,41	20,51	20,52	20,46	20,38	20,37	20,42	20,43	20,44	20,44	20,33	20,31	20,34	20,34	20,33	20,34	20,37	20,39	20,45	20,40	20,40	20,41	20,38	20,36	20,36	20,45	20,40	20,35	20,26	20,36	20,43	20,35	20,34	20,37	20,35	20,50	20,56	20,42	20,37	20,35	20,33	20,32	20,44	20,47	20,37	20,34	20,35	20,38	20,46	20,52	20,39	20,42	20,34	20,37	20,30	20,35	20,52	20,48	20,44	20,43	20,36	20,49	20,47	20,47	20,44	20,39	20,39	20,48	20,38	20,38	20,46	20,44	20,44	20,47	20,44	20,43	20,43	20,37	20,48	20,42	20,47	20,49	20,46	20,44	20,43	20,48	20,47	20,43	20,39	20,40	20,40	20,42	20,45	20,46	20,42	20,40	20,45	20,49	20,44	20,42	20,49	20,45	20,34	20,40	20,41	20,44	20,40	20,35	20,40	20,43	20,44	20,43	20,42	20,45	20,47	20,52	20,44	20,36	20,44	20,48	20,43	20,40	20,35	20,46	20,47	20,43	20,46	20,45	20,44	20,51	20,40	20,37	20,44	20,51	20,46	20,51	20,53	20,53	20,51	20,52	20,48	20,53	20,52	20,57	20,44	20,44	20,55	20,54	20,44	20,45	20,53	20,53	20,50	20,44	20,47	20,47	20,43	20,45	20,57	20,55	20,44	20,45	20,47	20,49	20,56	20,53	20,50	20,50	20,50	20,41	20,42	20,51	20,51	20,57	20,55	20,52	20,47	20,50	20,51	20,49	20,44	20,49	20,47	20,49	20,53	20,64	20,58	20,53	20,54	20,53	20,50	20,54	20,54	20,58	20,58	20,53	20,53	20,50	20,44	20,51	20,47	20,52	20,56	20,63	20,69	20,56	20,49	20,51	20,56	20,64	20,63	20,57	20,50	20,50	20,47	20,57	20,63	20,59	20,57	20,57	20,57	20,54	20,44	20,52	20,59	20,54	20,56	20,55	20,51	20,66	20,65	20,52	20,57	20,55	20,47	20,54	20,51	20,55	20,56	20,51	20,52	20,49	20,52	20,49	20,56	20,58	20,51	20,60	20,55	20,57	20,53	20,56	20,55	20,57	20,54	20,54	20,48	20,48	20,52	20,55	20,55	20,54	20,58	20,51	20,53	20,53	20,49	20,55	20,58	20,48	20,58	20,60	20,54	20,49	20,57	20,63	20,59	20,53	20,55	20,62	20,58	20,53	20,58	20,48	20,56	20,57	20,54	20,52	20,54	20,59	20,57	20,51	20,50	20,48	20,48	20,51	20,51	20,49	20,51	20,54	20,53	20,51	20,57	20,56	20,55	20,56	20,57	20,59	20,49	20,50	20,51	20,48	20,54	20,61	20,48	20,52	20,57	20,57	20,57	20,53	20,50	20,56	20,55	20,54	20,54	20,45	20,47	20,54	20,61	20,52	20,61	20,53	20,43	20,51	20,49	20,56	20,53	20,46	20,49	20,56	20,59	20,55	20,51	20,57	20,55	20,50	20,50	20,49	20,54	20,54	20,55	20,57	20,50	20,41	20,44	20,47	20,50	20,52	20,52	20,52	20,40	20,43	20,44	20,44	20,53	20,45	20,44	20,55	20,41	20,45	20,43	20,46	20,49	20,39	20,44	20,40	20,39	20,36	20,44	20,52	20,48	20,42	20,54	20,50	20,41	20,36	20,46	20,44	20,48	20,42	20,37	20,42	20,49	20,53	20,43	20,35	20,37	20,38	20,40	20,34	20,37	20,45	20,41	20,38	20,48	20,45	20,45	20,53	20,44	20,46	20,49	20,48	20,36	20,44	20,45	20,42	20,41	20,42	20,42	20,40	20,47	20,53	20,43	20,45	20,38	20,40	20,46	20,37	20,38	20,40	20,44	20,49	20,39	20,29	20,34	20,39	20,32	20,29	20,36	20,40	20,38	20,35	20,37	20,35	20,23	20,33	20,36	20,35	20,37	20,42	20,44	20,38	20,37	20,42	20,33	20,45	20,45	20,33	20,31	20,32	20,40	20,37	20,31	20,33	20,39	20,41	20,41	20,34	20,38	20,47	20,41	20,23	20,27	20,43	20,48	20,36	20,31	20,36	20,44	20,37	20,41	20,36	20,36	20,35	20,32	20,42	20,44	20,41	20,35	20,34	20,35	20,38	20,42	20,36	20,33	20,23	20,34	20,34	20,27	20,32	20,35	20,38	20,34	20,35	20,33	20,34	20,29	20,35	20,44	20,41	20,33	20,34	20,33	20,29	20,22	20,32	20,37	20,34	20,29	20,31	20,37	20,45	20,39	20,32	20,33	20,39	20,29	20,29	20,35	20,39	20,29	20,23	20,32	20,36	20,33	20,21	20,29	20,36	20,32	20,38	20,34	20,37	20,37	20,30	20,26	20,19	20,26	20,31	20,22	20,24	20,36	20,36	20,27	20,33	20,31	20,25	20,22	20,24	20,30	20,24	20,34	20,35	20,36	20,36	20,27	20,22	20,33	20,24	20,24	20,26	20,38	20,31	20,28	20,32	20,35	20,32	20,23	20,37	20,33	20,16	20,19	20,30	20,25	20,20	20,26	20,29	
20,35	20,37	20,32	20,27	20,24	20,22	20,32	20,32	20,34	20,45	20,41	20,38	20,38	20,35	20,32	20,37	20,38	20,35	20,46	20,42	20,30	20,37	20,41	20,38	20,45	20,41	20,39	20,41	20,34	20,34	20,33	20,37	20,43	20,43	20,33	20,33	20,36	20,30	20,32	20,28	20,29	20,27	20,42	20,40	20,37	20,29	20,35	20,38	20,41	20,45	20,44	20,42	20,39	20,38	20,44	20,43	20,42	20,39	20,49	20,39	20,40	20,43	20,50	20,50	20,45	20,35	20,33	20,39	20,38	20,39	20,48	20,43	20,43	20,42	20,44	20,43	20,42	20,34	20,36	20,37	20,38	20,42	20,35	20,31	20,42	20,36	20,32	20,33	20,38	20,40	20,49	20,43	20,36	20,34	20,43	20,33	20,34	20,46	20,45	20,35	20,38	20,40	20,49	20,49	20,38	20,32	20,40	20,40	20,41	20,34	20,36	20,44	20,40	20,35	20,35	20,48	20,49	20,47	20,41	20,38	20,35	20,38	20,43	20,44	20,44	20,48	20,53	20,45	20,41	20,40	20,44	20,34	20,48	20,49	20,52	20,55	20,50	20,45	20,44	20,45	20,48	20,47	20,39	20,42	20,41	20,39	20,42	20,43	20,43	20,49	20,47	20,47	20,43	20,41	20,47	20,48	20,41	20,41	20,37	20,47	20,40	20,39	20,40	20,51	20,49	20,44	20,48	20,43	20,45	20,55	20,55	20,43	20,46	20,46	20,41	20,41	20,40	20,41	20,48	20,47	20,45	20,45	20,50	20,45	20,35	20,38	20,45	20,51	20,53	20,45	20,39	20,45	20,55	20,54	20,56	20,51	20,53	20,53	20,52	20,48	20,48	20,56	20,49	20,49	20,59	20,60	20,53	20,47	20,53	20,53	20,53	20,48	20,55	20,52	20,47	20,52	20,49	20,48	20,54	20,50	20,53	20,48	20,48	20,44	20,34	20,45	20,45	20,55	20,57	20,60	20,50	20,49	20,51	20,43	20,45	20,46	20,53	20,47	20,54	20,66	20,61	20,50	20,51	20,57	20,57	20,54	20,50	20,55	20,60	20,57	20,56	20,45	20,42	20,52	20,47	20,54	20,58	20,58	20,65	20,59	20,48	20,48	20,51	20,61	20,62	20,49	20,46	20,52	20,54	20,58	20,67	20,62	20,51	20,53	20,58	20,56	20,50	20,53	20,54	20,61	20,59	20,63	20,51	20,56	20,63	20,55	20,54	20,60	20,52	20,56	20,61	20,54	20,46	20,46	20,52	20,54	20,53	20,50	20,51	20,52	20,48	20,57	20,60	20,60	20,60	20,50	20,56	20,50	20,55	20,57	20,52	20,51	20,52	20,55	20,58	20,66	20,66	20,57	20,53	20,50	20,52	20,59	20,57	20,49	20,52	20,55	20,55	20,49	20,50	20,62	20,65	20,55	20,54	20,52	20,63	20,57	20,59	20,57	20,56	20,58	20,61	20,60	20,53	20,56	20,60	20,54	20,56	20,56	20,50	20,64	20,61	20,56	20,57	20,55	20,51	20,47	20,49	20,59	20,59	20,56	20,55	20,54	20,56	20,58	20,53	20,51	20,48	20,54	20,57	20,52	20,48	20,57	20,51	20,51	20,51	20,52	20,51	20,52	20,51	20,44	20,48	20,53	20,54	20,54	20,52	20,51	20,42	20,47	20,51	20,56	20,57	20,54	20,52	20,57	20,48	20,52	20,52	20,55	20,53	20,50	20,44	20,49	20,49	20,47	20,50	20,53	20,48	20,41	20,48	20,48	20,47	20,49	20,48	20,46	20,44	20,47	20,46	20,47	20,51	20,45	20,42	20,54	20,52	20,43	20,45	20,44	20,46	20,45	20,49	20,42	20,42	20,46	20,46	20,43	20,41	20,36	20,47	20,49	20,46	20,47	20,44	20,44	20,39	20,43	20,39	20,39	20,40	20,51	20,42	20,40	20,40	20,40	20,35	20,42	20,39	20,38	20,42	20,42	20,47	20,34	20,45	20,50	20,44	20,41	20,44	20,44	20,37	20,39	20,43	20,50	20,43	20,40	20,40	20,37	20,35	20,44	20,38	20,48	20,45	20,46	20,53	20,40	20,36	20,37	20,35	20,43	20,43	20,36	20,42	20,40	20,30	20,28	20,44	20,50	20,45	20,36	20,37	20,26	20,26	20,37	20,38	20,42	20,32	20,35	20,34	20,40	20,28	20,41	20,36	20,46	20,40	20,31	20,35	20,38	20,38	20,31	20,33	20,29	20,39	20,40	20,36	20,38	20,42	20,43	20,43	20,39	20,30	20,43	20,42	20,37	20,36	20,38	20,41	20,41	20,41	20,44	20,34	20,38	20,31	20,30	20,41	20,37	20,40	20,32	20,31	20,26	20,34	20,40	20,44	20,28	20,35	20,37	20,34	20,34	20,44	20,30	20,30	20,32	20,33	20,33	20,28	20,34	20,47	20,45	20,35	20,38	20,32	20,42	20,34	20,32	20,31	20,32	20,39	20,36	20,42	20,45	20,39	20,33	20,32	20,35	20,29	20,28	20,34	20,42	20,41	20,26	20,29	20,31	20,29	20,24	20,38	20,37	20,33	20,30	20,27	20,28	20,32	20,35	20,32	20,28	20,27	20,23	20,33	20,35	20,40	20,36	20,27	20,26	20,29	20,43	20,39	20,34	20,20	20,21	20,30	20,30	20,22	20,32	20,26	20,21	20,27	20,31	20,24	20,26	20,27	20,31	20,26	20,32	20,35	20,32	20,34	20,31	20,28	20,23	20,22	20,20	20,16	20,15	20,24	20,25	
20,30	20,33	20,26	20,21	20,28	20,32	20,47	20,36	20,26	20,36	20,31	20,27	20,28	20,30	20,29	20,30	20,31	20,36	20,34	20,41	20,33	20,31	20,46	20,46	20,45	20,47	20,42	20,39	20,31	20,35	20,41	20,34	20,39	20,38	20,29	20,37	20,46	20,39	20,37	20,37	20,41	20,36	20,40	20,41	20,35	20,34	20,42	20,43	20,39	20,47	20,48	20,53	20,52	20,45	20,40	20,44	20,41	20,39	20,40	20,37	20,37	20,42	20,48	20,54	20,41	20,34	20,30	20,39	20,43	20,40	20,40	20,50	20,43	20,44	20,44	20,38	20,37	20,34	20,26	20,36	20,38	20,35	20,31	20,33	20,41	20,33	20,33	20,37	20,41	20,45	20,45	20,47	20,38	20,38	20,40	20,39	20,41	20,42	20,46	20,36	20,33	20,42	20,51	20,48	20,39	20,36	20,35	20,38	20,37	20,34	20,33	20,44	20,47	20,37	20,35	20,45	20,47	20,48	20,41	20,34	20,36	20,41	20,44	20,51	20,42	20,39	20,38	20,48	20,47	20,41	20,41	20,36	20,44	20,42	20,52	20,50	20,51	20,40	20,34	20,40	20,40	20,42	20,39	20,43	20,41	20,41	20,39	20,50	20,39	20,51	20,46	20,39	20,44	20,41	20,41	20,45	20,43	20,45	20,46	20,49	20,50	20,41	20,49	20,57	20,52	20,46	20,39	20,41	20,44	20,48	20,51	20,46	20,39	20,40	20,45	20,42	20,46	20,46	20,43	20,46	20,47	20,47	20,50	20,43	20,42	20,42	20,45	20,46	20,50	20,42	20,33	20,36	20,49	20,48	20,48	20,58	20,56	20,60	20,53	20,51	20,46	20,51	20,53	20,50	20,55	20,50	20,59	20,54	20,53	20,53	20,55	20,54	20,47	20,48	20,49	20,45	20,53	20,54	20,56	20,59	20,55	20,48	20,48	20,46	20,46	20,49	20,50	20,51	20,47	20,57	20,54	20,54	20,52	20,47	20,45	20,51	20,59	20,56	20,47	20,52	20,58	20,50	20,48	20,50	20,51	20,59	20,45	20,47	20,58	20,56	20,62	20,48	20,45	20,51	20,49	20,53	20,62	20,54	20,54	20,54	20,48	20,50	20,51	20,45	20,52	20,46	20,45	20,50	20,51	20,66	20,64	20,59	20,54	20,56	20,57	20,52	20,51	20,58	20,60	20,63	20,62	20,58	20,54	20,53	20,55	20,55	20,57	20,59	20,56	20,54	20,58	20,57	20,53	20,56	20,52	20,50	20,51	20,47	20,52	20,51	20,54	20,66	20,57	20,57	20,61	20,55	20,51	20,55	20,52	20,52	20,48	20,55	20,56	20,54	20,55	20,58	20,65	20,63	20,64	20,58	20,58	20,60	20,56	20,53	20,54	20,60	20,55	20,57	20,55	20,53	20,55	20,57	20,56	20,55	20,57	20,61	20,65	20,58	20,52	20,59	20,59	20,51	20,52	20,70	20,59	20,54	20,56	20,59	20,59	20,60	20,58	20,52	20,55	20,59	20,48	20,46	20,52	20,55	20,54	20,55	20,61	20,55	20,52	20,54	20,49	20,50	20,52	20,52	20,49	20,52	20,50	20,57	20,55	20,49	20,53	20,53	20,58	20,58	20,52	20,47	20,53	20,52	20,49	20,54	20,57	20,54	20,45	20,47	20,50	20,52	20,54	20,63	20,55	20,57	20,46	20,43	20,53	20,56	20,56	20,50	20,52	20,48	20,43	20,45	20,46	20,57	20,49	20,51	20,44	20,39	20,43	20,45	20,49	20,50	20,46	20,50	20,56	20,52	20,54	20,50	20,44	20,51	20,51	20,50	20,49	20,48	20,43	20,41	20,47	20,53	20,45	20,39	20,41	20,42	20,45	20,41	20,38	20,37	20,45	20,53	20,50	20,45	20,43	20,44	20,43	20,37	20,43	20,43	20,42	20,39	20,51	20,45	20,36	20,38	20,44	20,40	20,43	20,45	20,47	20,33	20,36	20,42	20,38	20,38	20,41	20,38	20,33	20,35	20,39	20,47	20,44	20,40	20,46	20,43	20,37	20,42	20,37	20,47	20,47	20,45	20,48	20,50	20,38	20,36	20,36	20,41	20,40	20,42	20,46	20,52	20,42	20,36	20,39	20,43	20,42	20,37	20,39	20,31	20,30	20,45	20,45	20,45	20,36	20,39	20,44	20,45	20,35	20,43	20,42	20,35	20,38	20,34	20,41	20,39	20,44	20,41	20,36	20,37	20,41	20,43	20,42	20,44	20,39	20,44	20,37	20,42	20,37	20,40	20,43	20,41	20,35	20,42	20,47	20,43	20,41	20,37	20,33	20,31	20,39	20,36	20,37	20,34	20,38	20,45	20,40	20,31	20,32	20,31	20,33	20,27	20,30	20,42	20,39	20,36	20,42	20,39	20,32	20,33	20,38	20,36	20,25	20,33	20,42	20,40	20,29	20,29	20,30	20,31	20,39	20,33	20,31	20,45	20,37	20,31	20,32	20,33	20,33	20,37	20,32	20,31	20,34	20,37	20,43	20,37	20,40	20,33	20,24	20,32	20,34	20,29	20,32	20,36	20,28	20,28	20,25	20,26	20,28	20,28	20,32	20,29	20,35	20,21	20,24	20,30	20,33	20,29	20,29	20,25	20,27	20,28	20,38	20,36	20,24	20,23	20,36	20,35	20,21	20,26	20,30	20,26	20,25	20,27	20,30	20,18	20,27	20,32	20,27	20,26	20,29	20,27	20,25	20,24	20,22	20,24	20,24	20,20	20,21	20,16	20,27	20,26	
20,31	20,20	20,16	20,25	20,31	20,36	20,40	20,32	20,19	20,27	20,23	20,29	20,27	20,39	20,44	20,38	20,32	20,27	20,40	20,42	20,34	20,34	20,45	20,48	20,40	20,34	20,37	20,33	20,28	20,29	20,45	20,44	20,36	20,43	20,37	20,36	20,38	20,39	20,41	20,36	20,38	20,44	20,42	20,38	20,33	20,46	20,45	20,38	20,44	20,43	20,41	20,38	20,46	20,49	20,43	20,42	20,48	20,48	20,47	20,37	20,40	20,43	20,43	20,46	20,52	20,38	20,37	20,41	20,40	20,43	20,46	20,42	20,36	20,37	20,41	20,38	20,36	20,38	20,34	20,34	20,35	20,34	20,32	20,30	20,33	20,36	20,31	20,37	20,43	20,53	20,47	20,39	20,33	20,32	20,33	20,41	20,38	20,47	20,50	20,44	20,29	20,38	20,46	20,48	20,42	20,43	20,34	20,39	20,40	20,32	20,42	20,48	20,47	20,44	20,44	20,50	20,43	20,44	20,43	20,31	20,36	20,49	20,47	20,52	20,44	20,41	20,33	20,49	20,50	20,51	20,46	20,39	20,43	20,41	20,53	20,49	20,41	20,42	20,36	20,41	20,40	20,40	20,52	20,43	20,47	20,47	20,44	20,42	20,46	20,51	20,48	20,37	20,44	20,41	20,39	20,39	20,39	20,50	20,46	20,45	20,45	20,41	20,43	20,44	20,48	20,48	20,46	20,44	20,51	20,47	20,48	20,46	20,40	20,40	20,44	20,43	20,45	20,57	20,53	20,51	20,53	20,38	20,37	20,42	20,43	20,43	20,44	20,43	20,32	20,39	20,36	20,38	20,46	20,40	20,46	20,51	20,58	20,58	20,50	20,49	20,46	20,51	20,51	20,43	20,48	20,40	20,51	20,55	20,57	20,52	20,45	20,53	20,54	20,46	20,49	20,47	20,51	20,55	20,60	20,48	20,48	20,52	20,46	20,39	20,44	20,56	20,55	20,52	20,52	20,57	20,54	20,57	20,60	20,56	20,50	20,55	20,53	20,52	20,48	20,54	20,62	20,56	20,51	20,46	20,52	20,60	20,48	20,49	20,55	20,57	20,58	20,59	20,57	20,55	20,51	20,49	20,59	20,60	20,59	20,57	20,55	20,49	20,57	20,60	20,55	20,51	20,53	20,58	20,55	20,59	20,63	20,61	20,57	20,58	20,61	20,61	20,60	20,64	20,65	20,64	20,63	20,60	20,52	20,54	20,59	20,60	20,56	20,61	20,62	20,60	20,60	20,60	20,51	20,55	20,52	20,56	20,58	20,45	20,54	20,56	20,55	20,61	20,58	20,54	20,64	20,60	20,54	20,55	20,65	20,50	20,50	20,56	20,61	20,55	20,52	20,52	20,56	20,62	20,60	20,56	20,59	20,59	20,55	20,50	20,56	20,60	20,53	20,56	20,57	20,51	20,54	20,56	20,62	20,65	20,59	20,61	20,68	20,60	20,56	20,54	20,62	20,47	20,47	20,62	20,66	20,56	20,58	20,62	20,55	20,54	20,52	20,53	20,53	20,54	20,52	20,49	20,62	20,56	20,58	20,59	20,60	20,61	20,58	20,50	20,52	20,63	20,60	20,53	20,53	20,49	20,56	20,58	20,57	20,51	20,58	20,57	20,55	20,51	20,55	20,53	20,49	20,49	20,50	20,48	20,54	20,53	20,41	20,49	20,48	20,58	20,55	20,57	20,56	20,60	20,57	20,49	20,50	20,61	20,61	20,49	20,50	20,43	20,43	20,41	20,47	20,53	20,54	20,44	20,49	20,41	20,46	20,48	20,46	20,52	20,47	20,52	20,47	20,42	20,47	20,41	20,46	20,47	20,51	20,50	20,52	20,45	20,40	20,42	20,42	20,37	20,45	20,38	20,40	20,43	20,45	20,44	20,36	20,32	20,41	20,49	20,52	20,48	20,41	20,42	20,45	20,42	20,42	20,49	20,50	20,38	20,47	20,46	20,38	20,45	20,48	20,45	20,41	20,45	20,48	20,39	20,42	20,43	20,37	20,32	20,31	20,42	20,36	20,38	20,41	20,42	20,44	20,46	20,46	20,39	20,31	20,35	20,38	20,36	20,45	20,46	20,44	20,45	20,43	20,34	20,37	20,36	20,35	20,34	20,42	20,47	20,41	20,33	20,39	20,30	20,32	20,40	20,35	20,34	20,35	20,31	20,46	20,42	20,38	20,47	20,49	20,45	20,46	20,40	20,38	20,32	20,38	20,40	20,43	20,35	20,37	20,33	20,37	20,38	20,41	20,50	20,47	20,40	20,35	20,37	20,42	20,37	20,36	20,35	20,42	20,41	20,41	20,44	20,38	20,40	20,37	20,28	20,36	20,33	20,29	20,38	20,38	20,34	20,31	20,38	20,38	20,41	20,45	20,44	20,34	20,28	20,38	20,42	20,38	20,37	20,36	20,38	20,38	20,34	20,32	20,35	20,27	20,31	20,32	20,35	20,33	20,30	20,36	20,32	20,31	20,38	20,30	20,37	20,42	20,34	20,32	20,30	20,25	20,40	20,40	20,29	20,39	20,32	20,37	20,42	20,29	20,32	20,38	20,37	20,36	20,29	20,30	20,37	20,36	20,32	20,26	20,30	20,26	20,28	20,39	20,30	20,29	20,33	20,36	20,33	20,33	20,28	20,24	20,26	20,33	20,28	20,33	20,37	20,25	20,25	20,26	20,27	20,30	20,24	20,38	20,34	20,28	20,26	20,27	20,27	20,37	20,30	20,29	20,28	20,26	20,21	20,20	20,21	20,16	20,20	20,19	20,28	20,28	20,30	20,28	20,27	
20,41	20,32	20,22	20,36	20,36	20,34	20,42	20,24	20,30	20,33	20,36	20,34	20,31	20,35	20,41	20,35	20,37	20,30	20,35	20,38	20,29	20,29	20,40	20,42	20,34	20,30	20,33	20,35	20,37	20,34	20,42	20,45	20,33	20,37	20,41	20,38	20,28	20,36	20,37	20,35	20,34	20,46	20,41	20,31	20,37	20,41	20,51	20,46	20,43	20,44	20,46	20,43	20,35	20,38	20,45	20,43	20,44	20,40	20,44	20,41	20,43	20,44	20,45	20,48	20,45	20,46	20,36	20,48	20,39	20,32	20,44	20,48	20,38	20,41	20,41	20,47	20,38	20,32	20,33	20,32	20,24	20,32	20,33	20,38	20,40	20,36	20,35	20,42	20,45	20,57	20,59	20,44	20,34	20,25	20,39	20,47	20,39	20,38	20,40	20,41	20,47	20,35	20,40	20,54	20,47	20,42	20,40	20,37	20,37	20,43	20,48	20,44	20,42	20,41	20,51	20,52	20,54	20,49	20,45	20,42	20,41	20,51	20,47	20,46	20,43	20,50	20,45	20,47	20,54	20,50	20,47	20,44	20,42	20,45	20,48	20,47	20,40	20,40	20,36	20,42	20,42	20,45	20,45	20,41	20,39	20,47	20,44	20,41	20,47	20,56	20,58	20,51	20,53	20,48	20,44	20,47	20,40	20,43	20,45	20,45	20,38	20,40	20,41	20,47	20,48	20,47	20,48	20,53	20,51	20,50	20,50	20,47	20,42	20,44	20,49	20,48	20,46	20,54	20,46	20,47	20,54	20,42	20,42	20,46	20,47	20,50	20,51	20,48	20,32	20,41	20,46	20,40	20,44	20,42	20,42	20,53	20,54	20,51	20,56	20,43	20,50	20,59	20,45	20,45	20,50	20,42	20,51	20,53	20,50	20,55	20,53	20,53	20,58	20,50	20,49	20,48	20,50	20,42	20,52	20,47	20,45	20,50	20,49	20,48	20,45	20,52	20,49	20,51	20,55	20,57	20,52	20,57	20,53	20,57	20,55	20,54	20,56	20,44	20,51	20,60	20,67	20,53	20,50	20,54	20,55	20,57	20,48	20,56	20,60	20,59	20,62	20,55	20,62	20,58	20,56	20,62	20,57	20,55	20,58	20,54	20,51	20,52	20,58	20,68	20,68	20,58	20,59	20,53	20,54	20,56	20,57	20,58	20,61	20,59	20,67	20,66	20,58	20,63	20,63	20,57	20,60	20,59	20,50	20,56	20,56	20,57	20,62	20,55	20,57	20,57	20,60	20,62	20,52	20,54	20,52	20,54	20,61	20,59	20,61	20,67	20,61	20,69	20,62	20,59	20,55	20,59	20,56	20,62	20,58	20,61	20,57	20,54	20,61	20,67	20,61	20,56	20,58	20,60	20,62	20,64	20,62	20,52	20,55	20,55	20,56	20,56	20,56	20,52	20,57	20,58	20,57	20,58	20,62	20,61	20,60	20,66	20,72	20,64	20,65	20,60	20,59	20,50	20,53	20,61	20,62	20,56	20,59	20,60	20,58	20,57	20,57	20,54	20,54	20,53	20,55	20,50	20,61	20,62	20,63	20,57	20,55	20,53	20,55	20,53	20,57	20,63	20,64	20,57	20,53	20,59	20,56	20,63	20,57	20,52	20,53	20,62	20,59	20,55	20,53	20,58	20,58	20,52	20,53	20,50	20,56	20,58	20,45	20,44	20,56	20,63	20,61	20,55	20,57	20,53	20,52	20,50	20,53	20,58	20,65	20,57	20,57	20,55	20,53	20,45	20,47	20,56	20,58	20,41	20,49	20,53	20,54	20,48	20,57	20,50	20,48	20,57	20,47	20,38	20,53	20,51	20,50	20,46	20,49	20,54	20,53	20,52	20,43	20,47	20,53	20,46	20,44	20,45	20,47	20,51	20,44	20,43	20,54	20,47	20,47	20,51	20,52	20,51	20,48	20,45	20,48	20,48	20,46	20,51	20,51	20,40	20,40	20,47	20,42	20,45	20,46	20,45	20,36	20,36	20,45	20,34	20,41	20,46	20,37	20,34	20,37	20,42	20,50	20,47	20,45	20,44	20,46	20,54	20,39	20,40	20,40	20,40	20,35	20,34	20,36	20,48	20,46	20,37	20,40	20,40	20,40	20,42	20,36	20,34	20,42	20,45	20,41	20,31	20,41	20,37	20,39	20,38	20,37	20,41	20,37	20,35	20,46	20,47	20,36	20,42	20,45	20,44	20,49	20,55	20,44	20,37	20,37	20,41	20,43	20,36	20,35	20,31	20,43	20,45	20,40	20,46	20,47	20,43	20,43	20,39	20,45	20,42	20,35	20,30	20,35	20,42	20,44	20,41	20,39	20,43	20,46	20,45	20,47	20,35	20,29	20,34	20,37	20,39	20,33	20,39	20,41	20,33	20,37	20,40	20,47	20,38	20,40	20,40	20,29	20,33	20,41	20,36	20,36	20,28	20,26	20,35	20,27	20,26	20,37	20,37	20,40	20,41	20,42	20,31	20,31	20,45	20,32	20,35	20,32	20,34	20,38	20,29	20,32	20,40	20,37	20,30	20,33	20,44	20,41	20,42	20,32	20,29	20,36	20,37	20,37	20,24	20,27	20,38	20,36	20,27	20,23	20,31	20,27	20,39	20,44	20,38	20,26	20,28	20,37	20,32	20,33	20,33	20,32	20,25	20,37	20,31	20,39	20,35	20,24	20,32	20,26	20,20	20,29	20,36	20,33	20,32	20,35	20,28	20,27	20,20	20,32	20,28	20,20	20,26	20,20	20,19	20,21	20,29	20,31	20,31	20,29	20,28	20,34	20,30	20,35	20,33	
20,37	20,39	20,40	20,36	20,36	20,27	20,37	20,31	20,32	20,36	20,44	20,40	20,39	20,42	20,32	20,29	20,36	20,40	20,38	20,34	20,37	20,37	20,43	20,44	20,38	20,33	20,33	20,37	20,37	20,37	20,47	20,44	20,42	20,38	20,34	20,41	20,39	20,34	20,35	20,30	20,36	20,42	20,47	20,27	20,35	20,42	20,41	20,46	20,42	20,47	20,48	20,45	20,43	20,37	20,47	20,41	20,43	20,40	20,38	20,46	20,42	20,46	20,43	20,45	20,39	20,32	20,31	20,43	20,44	20,41	20,33	20,41	20,39	20,39	20,42	20,41	20,44	20,42	20,38	20,43	20,38	20,38	20,37	20,43	20,49	20,43	20,35	20,36	20,39	20,46	20,50	20,44	20,39	20,35	20,44	20,47	20,40	20,34	20,35	20,31	20,47	20,41	20,40	20,45	20,47	20,49	20,43	20,40	20,40	20,51	20,44	20,36	20,42	20,42	20,44	20,48	20,54	20,49	20,49	20,34	20,46	20,50	20,43	20,47	20,45	20,48	20,51	20,43	20,47	20,46	20,40	20,43	20,43	20,46	20,47	20,46	20,42	20,33	20,38	20,39	20,39	20,48	20,36	20,31	20,45	20,46	20,40	20,45	20,50	20,52	20,57	20,50	20,46	20,47	20,42	20,48	20,49	20,44	20,45	20,44	20,41	20,45	20,53	20,54	20,51	20,41	20,42	20,52	20,56	20,46	20,48	20,49	20,45	20,45	20,50	20,50	20,47	20,48	20,52	20,35	20,53	20,47	20,45	20,46	20,50	20,52	20,48	20,55	20,51	20,49	20,52	20,43	20,36	20,45	20,50	20,60	20,53	20,45	20,52	20,50	20,43	20,62	20,57	20,47	20,46	20,44	20,53	20,58	20,50	20,50	20,53	20,55	20,52	20,53	20,54	20,54	20,57	20,42	20,50	20,54	20,52	20,52	20,51	20,54	20,52	20,48	20,45	20,47	20,57	20,51	20,54	20,60	20,59	20,56	20,53	20,49	20,54	20,56	20,57	20,60	20,60	20,54	20,48	20,54	20,59	20,60	20,52	20,51	20,61	20,57	20,54	20,55	20,59	20,61	20,58	20,61	20,57	20,58	20,61	20,58	20,52	20,52	20,53	20,59	20,63	20,54	20,58	20,57	20,57	20,62	20,55	20,52	20,53	20,59	20,62	20,59	20,56	20,55	20,58	20,57	20,50	20,59	20,59	20,58	20,65	20,60	20,61	20,59	20,54	20,61	20,56	20,60	20,55	20,59	20,62	20,54	20,59	20,68	20,64	20,61	20,58	20,63	20,62	20,61	20,61	20,51	20,55	20,57	20,58	20,59	20,59	20,57	20,56	20,65	20,57	20,57	20,55	20,64	20,58	20,66	20,62	20,59	20,53	20,52	20,58	20,55	20,57	20,59	20,53	20,61	20,63	20,59	20,60	20,60	20,58	20,62	20,70	20,60	20,69	20,61	20,58	20,53	20,56	20,63	20,62	20,58	20,55	20,63	20,57	20,58	20,58	20,54	20,51	20,44	20,56	20,56	20,56	20,60	20,61	20,60	20,56	20,49	20,50	20,54	20,58	20,52	20,56	20,59	20,56	20,58	20,62	20,61	20,62	20,53	20,49	20,62	20,68	20,58	20,57	20,54	20,56	20,57	20,52	20,53	20,61	20,60	20,58	20,50	20,56	20,52	20,58	20,52	20,53	20,54	20,48	20,47	20,45	20,51	20,60	20,59	20,63	20,54	20,55	20,55	20,46	20,52	20,57	20,48	20,41	20,53	20,55	20,48	20,63	20,59	20,43	20,57	20,58	20,48	20,50	20,50	20,56	20,51	20,52	20,52	20,54	20,54	20,50	20,46	20,54	20,54	20,46	20,48	20,53	20,63	20,49	20,41	20,52	20,42	20,42	20,46	20,46	20,47	20,47	20,45	20,53	20,52	20,49	20,46	20,44	20,43	20,45	20,51	20,53	20,45	20,47	20,50	20,42	20,36	20,46	20,40	20,38	20,42	20,42	20,38	20,35	20,38	20,42	20,46	20,44	20,44	20,49	20,46	20,41	20,43	20,46	20,45	20,42	20,37	20,41	20,44	20,45	20,39	20,35	20,34	20,41	20,43	20,38	20,39	20,50	20,46	20,39	20,34	20,45	20,47	20,42	20,36	20,35	20,40	20,43	20,43	20,53	20,46	20,38	20,41	20,36	20,34	20,40	20,46	20,48	20,45	20,35	20,33	20,41	20,43	20,47	20,37	20,42	20,46	20,39	20,45	20,42	20,44	20,41	20,41	20,39	20,42	20,40	20,33	20,33	20,35	20,33	20,38	20,32	20,43	20,45	20,39	20,43	20,39	20,36	20,34	20,37	20,45	20,40	20,32	20,30	20,29	20,37	20,32	20,40	20,36	20,40	20,38	20,30	20,25	20,41	20,39	20,35	20,33	20,34	20,39	20,34	20,30	20,41	20,37	20,30	20,42	20,42	20,29	20,31	20,37	20,38	20,37	20,37	20,34	20,34	20,35	20,36	20,40	20,33	20,24	20,34	20,33	20,35	20,38	20,42	20,35	20,32	20,34	20,29	20,26	20,28	20,36	20,26	20,30	20,36	20,32	20,35	20,34	20,36	20,27	20,25	20,33	20,35	20,36	20,33	20,35	20,33	20,33	20,34	20,35	20,39	20,30	20,25	20,32	20,30	20,25	20,22	20,32	20,33	20,32	20,34	20,28	20,26	20,30	20,29	20,32	20,32	20,20	20,19	20,28	20,26	20,28	20,31	20,33	20,34	20,24	20,21	20,25	20,27	20,24	
20,42	20,38	20,35	20,29	20,38	20,39	20,40	20,31	20,31	20,33	20,35	20,33	20,37	20,39	20,31	20,32	20,36	20,44	20,45	20,43	20,42	20,39	20,39	20,39	20,38	20,35	20,41	20,39	20,35	20,34	20,40	20,39	20,33	20,30	20,36	20,42	20,40	20,41	20,38	20,33	20,35	20,32	20,39	20,32	20,31	20,41	20,42	20,34	20,41	20,51	20,50	20,37	20,38	20,34	20,36	20,38	20,36	20,39	20,43	20,40	20,36	20,40	20,40	20,36	20,37	20,34	20,33	20,42	20,47	20,39	20,36	20,39	20,41	20,43	20,53	20,40	20,35	20,45	20,41	20,42	20,43	20,41	20,33	20,43	20,45	20,27	20,39	20,32	20,30	20,46	20,51	20,40	20,33	20,40	20,36	20,47	20,43	20,39	20,37	20,42	20,34	20,42	20,44	20,40	20,30	20,43	20,41	20,48	20,42	20,34	20,36	20,48	20,51	20,49	20,46	20,45	20,46	20,50	20,50	20,38	20,40	20,52	20,43	20,48	20,44	20,46	20,46	20,38	20,38	20,45	20,50	20,45	20,46	20,33	20,46	20,44	20,38	20,28	20,44	20,46	20,40	20,41	20,38	20,35	20,45	20,42	20,38	20,45	20,46	20,50	20,47	20,45	20,33	20,47	20,48	20,39	20,47	20,48	20,51	20,48	20,38	20,41	20,46	20,50	20,42	20,34	20,39	20,49	20,44	20,43	20,43	20,45	20,46	20,46	20,52	20,47	20,44	20,52	20,54	20,49	20,50	20,52	20,42	20,40	20,48	20,47	20,40	20,45	20,49	20,45	20,49	20,42	20,38	20,46	20,44	20,60	20,55	20,50	20,59	20,45	20,42	20,52	20,54	20,47	20,47	20,48	20,63	20,59	20,45	20,48	20,55	20,64	20,55	20,54	20,65	20,57	20,55	20,52	20,56	20,55	20,51	20,54	20,49	20,51	20,55	20,51	20,49	20,41	20,53	20,58	20,55	20,59	20,56	20,61	20,53	20,53	20,51	20,53	20,58	20,55	20,53	20,54	20,45	20,53	20,56	20,58	20,57	20,53	20,52	20,54	20,57	20,56	20,50	20,55	20,59	20,57	20,55	20,65	20,63	20,58	20,62	20,57	20,48	20,58	20,62	20,61	20,60	20,59	20,57	20,64	20,62	20,55	20,55	20,61	20,61	20,51	20,58	20,60	20,57	20,58	20,55	20,55	20,51	20,54	20,64	20,59	20,64	20,62	20,57	20,57	20,64	20,62	20,57	20,61	20,52	20,53	20,50	20,61	20,63	20,56	20,51	20,51	20,60	20,62	20,69	20,51	20,53	20,54	20,50	20,60	20,53	20,50	20,54	20,57	20,56	20,55	20,56	20,61	20,57	20,60	20,54	20,55	20,59	20,54	20,59	20,63	20,65	20,60	20,49	20,58	20,61	20,52	20,56	20,59	20,58	20,57	20,57	20,58	20,59	20,59	20,50	20,52	20,53	20,56	20,60	20,57	20,55	20,65	20,58	20,49	20,55	20,52	20,57	20,55	20,49	20,48	20,53	20,61	20,57	20,57	20,59	20,54	20,52	20,59	20,61	20,56	20,52	20,64	20,59	20,60	20,59	20,62	20,55	20,52	20,51	20,53	20,61	20,60	20,50	20,44	20,55	20,59	20,55	20,55	20,61	20,58	20,59	20,55	20,59	20,49	20,51	20,55	20,50	20,58	20,56	20,46	20,52	20,50	20,57	20,60	20,59	20,54	20,50	20,49	20,50	20,47	20,51	20,45	20,47	20,45	20,57	20,56	20,54	20,52	20,47	20,53	20,53	20,53	20,45	20,45	20,47	20,52	20,53	20,49	20,48	20,50	20,53	20,53	20,57	20,55	20,46	20,43	20,54	20,55	20,50	20,49	20,54	20,40	20,42	20,40	20,39	20,46	20,48	20,39	20,46	20,51	20,44	20,50	20,47	20,38	20,42	20,46	20,45	20,43	20,46	20,48	20,42	20,41	20,47	20,44	20,46	20,45	20,37	20,37	20,36	20,42	20,39	20,43	20,41	20,44	20,49	20,43	20,44	20,51	20,49	20,43	20,45	20,48	20,44	20,47	20,49	20,43	20,43	20,42	20,42	20,45	20,40	20,37	20,46	20,41	20,36	20,34	20,42	20,39	20,35	20,42	20,32	20,36	20,36	20,43	20,50	20,44	20,35	20,35	20,34	20,38	20,39	20,40	20,37	20,49	20,44	20,31	20,38	20,47	20,51	20,45	20,30	20,33	20,36	20,44	20,38	20,42	20,39	20,38	20,38	20,35	20,41	20,34	20,37	20,45	20,31	20,39	20,40	20,30	20,42	20,35	20,35	20,41	20,35	20,45	20,44	20,42	20,32	20,36	20,28	20,35	20,40	20,35	20,44	20,38	20,42	20,39	20,25	20,38	20,40	20,35	20,30	20,35	20,39	20,38	20,28	20,31	20,39	20,38	20,36	20,44	20,43	20,37	20,27	20,35	20,39	20,41	20,35	20,32	20,36	20,35	20,32	20,40	20,35	20,26	20,35	20,30	20,26	20,34	20,37	20,29	20,35	20,30	20,25	20,25	20,36	20,37	20,27	20,35	20,36	20,32	20,34	20,29	20,25	20,32	20,23	20,28	20,37	20,29	20,35	20,29	20,35	20,37	20,34	20,25	20,32	20,30	20,23	20,24	20,30	20,36	20,32	20,29	20,38	20,37	20,30	20,25	20,29	20,33	20,29	20,23	20,35	20,29	20,22	20,27	20,32	20,31	20,23	20,30	20,29	20,27	20,22	20,27	20,22	20,18	
20,31	20,30	20,30	20,33	20,35	20,36	20,37	20,33	20,39	20,41	20,33	20,31	20,28	20,27	20,25	20,35	20,31	20,36	20,43	20,40	20,41	20,33	20,33	20,30	20,35	20,39	20,40	20,45	20,34	20,27	20,36	20,33	20,27	20,29	20,37	20,38	20,37	20,37	20,47	20,27	20,40	20,34	20,36	20,28	20,35	20,43	20,44	20,38	20,32	20,42	20,47	20,35	20,37	20,34	20,38	20,42	20,38	20,43	20,44	20,40	20,37	20,40	20,38	20,37	20,34	20,31	20,24	20,44	20,59	20,43	20,38	20,45	20,36	20,39	20,47	20,38	20,33	20,36	20,38	20,36	20,34	20,33	20,33	20,44	20,47	20,38	20,42	20,46	20,40	20,44	20,51	20,36	20,35	20,36	20,33	20,41	20,52	20,51	20,45	20,38	20,40	20,41	20,47	20,47	20,37	20,41	20,38	20,47	20,51	20,40	20,28	20,43	20,48	20,39	20,41	20,39	20,44	20,45	20,51	20,50	20,38	20,45	20,42	20,40	20,39	20,45	20,45	20,33	20,30	20,39	20,48	20,45	20,43	20,33	20,38	20,38	20,45	20,37	20,43	20,56	20,46	20,45	20,44	20,43	20,54	20,49	20,44	20,50	20,49	20,42	20,47	20,46	20,38	20,45	20,55	20,38	20,44	20,49	20,47	20,51	20,40	20,38	20,47	20,43	20,49	20,42	20,43	20,43	20,38	20,39	20,44	20,44	20,52	20,44	20,52	20,44	20,43	20,49	20,45	20,42	20,49	20,45	20,41	20,44	20,43	20,44	20,44	20,46	20,44	20,47	20,50	20,44	20,41	20,54	20,47	20,50	20,44	20,45	20,58	20,50	20,46	20,54	20,48	20,48	20,54	20,48	20,52	20,56	20,38	20,42	20,50	20,57	20,55	20,49	20,54	20,54	20,47	20,52	20,57	20,61	20,52	20,49	20,52	20,44	20,50	20,54	20,52	20,44	20,55	20,63	20,60	20,49	20,47	20,53	20,56	20,58	20,55	20,50	20,59	20,54	20,58	20,53	20,52	20,55	20,56	20,55	20,54	20,55	20,54	20,51	20,57	20,58	20,58	20,54	20,57	20,59	20,58	20,65	20,65	20,62	20,67	20,54	20,53	20,60	20,65	20,63	20,64	20,61	20,58	20,64	20,65	20,55	20,53	20,58	20,64	20,58	20,49	20,56	20,56	20,62	20,60	20,61	20,53	20,55	20,57	20,57	20,68	20,66	20,54	20,53	20,61	20,65	20,57	20,61	20,52	20,52	20,60	20,57	20,58	20,63	20,52	20,50	20,57	20,65	20,65	20,61	20,54	20,59	20,52	20,56	20,52	20,49	20,58	20,56	20,58	20,57	20,63	20,64	20,64	20,56	20,53	20,51	20,51	20,55	20,64	20,64	20,65	20,61	20,54	20,55	20,58	20,49	20,56	20,59	20,59	20,58	20,59	20,55	20,57	20,60	20,58	20,55	20,50	20,60	20,65	20,66	20,55	20,61	20,55	20,48	20,54	20,54	20,53	20,56	20,52	20,47	20,52	20,67	20,62	20,57	20,62	20,57	20,56	20,57	20,61	20,60	20,52	20,63	20,56	20,61	20,65	20,62	20,57	20,49	20,52	20,56	20,60	20,51	20,53	20,54	20,58	20,59	20,60	20,56	20,56	20,59	20,50	20,51	20,54	20,59	20,52	20,56	20,49	20,56	20,51	20,51	20,63	20,60	20,53	20,51	20,55	20,52	20,50	20,47	20,50	20,49	20,48	20,47	20,48	20,46	20,56	20,63	20,61	20,58	20,53	20,51	20,49	20,50	20,49	20,47	20,47	20,51	20,51	20,42	20,46	20,49	20,45	20,46	20,51	20,56	20,59	20,52	20,48	20,48	20,46	20,46	20,48	20,47	20,47	20,44	20,42	20,43	20,46	20,47	20,50	20,47	20,37	20,44	20,49	20,36	20,45	20,47	20,38	20,37	20,40	20,41	20,37	20,44	20,46	20,45	20,42	20,41	20,40	20,35	20,32	20,38	20,38	20,39	20,35	20,38	20,45	20,51	20,52	20,48	20,45	20,34	20,35	20,50	20,41	20,43	20,53	20,43	20,37	20,32	20,38	20,34	20,37	20,38	20,47	20,45	20,29	20,36	20,49	20,39	20,38	20,32	20,34	20,30	20,28	20,35	20,43	20,44	20,30	20,32	20,32	20,32	20,42	20,41	20,40	20,43	20,47	20,40	20,37	20,43	20,49	20,42	20,31	20,37	20,41	20,42	20,41	20,38	20,35	20,41	20,31	20,32	20,41	20,41	20,37	20,37	20,39	20,44	20,42	20,34	20,39	20,42	20,37	20,34	20,38	20,35	20,40	20,37	20,35	20,35	20,36	20,37	20,38	20,32	20,37	20,33	20,35	20,39	20,29	20,41	20,33	20,36	20,32	20,30	20,39	20,35	20,23	20,29	20,38	20,34	20,36	20,46	20,41	20,39	20,38	20,34	20,38	20,37	20,34	20,27	20,33	20,37	20,29	20,27	20,30	20,23	20,27	20,36	20,30	20,38	20,34	20,30	20,32	20,29	20,27	20,32	20,37	20,39	20,30	20,35	20,36	20,33	20,33	20,27	20,28	20,31	20,28	20,20	20,32	20,29	20,30	20,32	20,30	20,38	20,30	20,29	20,25	20,23	20,27	20,21	20,25	20,35	20,29	20,27	20,31	20,32	20,27	20,18	20,23	20,23	20,25	20,25	20,24	20,36	20,25	20,12	20,19	20,24	20,29	20,31	20,30	20,23	20,22	20,30	20,32	20,33	
20,33	20,33	20,23	20,34	20,33	20,26	20,30	20,34	20,39	20,48	20,43	20,36	20,36	20,19	20,29	20,37	20,30	20,35	20,40	20,37	20,41	20,30	20,30	20,40	20,39	20,48	20,42	20,41	20,35	20,29	20,39	20,40	20,35	20,34	20,33	20,30	20,37	20,48	20,44	20,31	20,36	20,33	20,32	20,28	20,34	20,44	20,43	20,37	20,41	20,43	20,46	20,41	20,40	20,38	20,45	20,36	20,43	20,47	20,47	20,45	20,39	20,42	20,41	20,42	20,43	20,40	20,30	20,38	20,48	20,39	20,41	20,41	20,30	20,26	20,36	20,41	20,43	20,41	20,38	20,40	20,32	20,26	20,26	20,38	20,40	20,31	20,46	20,56	20,46	20,44	20,46	20,35	20,25	20,33	20,35	20,49	20,55	20,54	20,49	20,36	20,41	20,48	20,52	20,50	20,44	20,44	20,41	20,44	20,53	20,46	20,23	20,32	20,41	20,41	20,35	20,36	20,49	20,49	20,38	20,41	20,45	20,39	20,46	20,43	20,28	20,36	20,45	20,44	20,39	20,38	20,45	20,37	20,42	20,42	20,45	20,42	20,40	20,48	20,48	20,54	20,53	20,50	20,47	20,42	20,49	20,48	20,48	20,47	20,42	20,35	20,44	20,44	20,49	20,55	20,55	20,44	20,41	20,44	20,53	20,51	20,45	20,38	20,44	20,43	20,48	20,48	20,45	20,48	20,42	20,49	20,52	20,46	20,49	20,54	20,50	20,48	20,41	20,44	20,42	20,43	20,40	20,43	20,50	20,47	20,47	20,50	20,52	20,51	20,47	20,44	20,39	20,43	20,48	20,53	20,58	20,57	20,49	20,47	20,51	20,49	20,47	20,58	20,52	20,50	20,61	20,49	20,49	20,57	20,53	20,48	20,44	20,50	20,53	20,49	20,47	20,50	20,51	20,56	20,68	20,59	20,55	20,55	20,58	20,58	20,54	20,55	20,56	20,51	20,59	20,64	20,58	20,58	20,55	20,59	20,59	20,56	20,56	20,53	20,60	20,58	20,52	20,53	20,58	20,61	20,55	20,55	20,59	20,58	20,57	20,58	20,58	20,56	20,64	20,67	20,54	20,58	20,60	20,68	20,69	20,57	20,62	20,58	20,51	20,59	20,61	20,62	20,69	20,65	20,56	20,56	20,61	20,66	20,60	20,63	20,57	20,60	20,55	20,52	20,52	20,60	20,63	20,65	20,56	20,60	20,68	20,60	20,66	20,71	20,56	20,51	20,56	20,60	20,61	20,59	20,56	20,52	20,51	20,61	20,61	20,54	20,58	20,56	20,60	20,65	20,68	20,66	20,71	20,66	20,60	20,62	20,55	20,50	20,57	20,57	20,58	20,58	20,64	20,65	20,67	20,55	20,58	20,58	20,55	20,56	20,62	20,59	20,57	20,62	20,64	20,66	20,65	20,52	20,52	20,58	20,61	20,61	20,58	20,60	20,56	20,55	20,59	20,63	20,59	20,59	20,64	20,64	20,64	20,60	20,54	20,51	20,58	20,61	20,49	20,52	20,62	20,55	20,54	20,62	20,70	20,63	20,58	20,61	20,63	20,57	20,51	20,57	20,63	20,62	20,60	20,59	20,67	20,64	20,53	20,54	20,63	20,59	20,57	20,56	20,54	20,53	20,60	20,61	20,62	20,57	20,61	20,53	20,43	20,45	20,57	20,55	20,56	20,53	20,55	20,52	20,45	20,49	20,60	20,68	20,57	20,48	20,58	20,59	20,60	20,57	20,49	20,50	20,58	20,50	20,46	20,43	20,54	20,58	20,61	20,59	20,53	20,53	20,51	20,46	20,50	20,45	20,54	20,60	20,58	20,46	20,43	20,46	20,45	20,46	20,49	20,57	20,58	20,47	20,49	20,54	20,46	20,45	20,46	20,44	20,51	20,48	20,50	20,43	20,42	20,51	20,47	20,51	20,42	20,45	20,47	20,40	20,43	20,43	20,35	20,42	20,41	20,38	20,38	20,41	20,45	20,44	20,44	20,38	20,43	20,41	20,38	20,43	20,46	20,40	20,34	20,37	20,44	20,44	20,44	20,39	20,36	20,38	20,41	20,51	20,48	20,39	20,48	20,42	20,34	20,35	20,39	20,41	20,37	20,40	20,45	20,39	20,28	20,31	20,46	20,44	20,36	20,34	20,30	20,35	20,30	20,32	20,40	20,41	20,36	20,37	20,49	20,45	20,43	20,43	20,37	20,43	20,44	20,42	20,38	20,34	20,39	20,34	20,28	20,34	20,41	20,40	20,45	20,50	20,35	20,37	20,35	20,41	20,45	20,44	20,37	20,35	20,36	20,43	20,47	20,42	20,43	20,42	20,42	20,39	20,38	20,36	20,30	20,42	20,43	20,41	20,37	20,36	20,41	20,44	20,42	20,34	20,38	20,39	20,33	20,36	20,40	20,29	20,38	20,40	20,42	20,36	20,27	20,36	20,33	20,35	20,38	20,43	20,35	20,27	20,27	20,36	20,28	20,32	20,32	20,35	20,31	20,36	20,36	20,30	20,35	20,25	20,26	20,33	20,27	20,38	20,37	20,34	20,34	20,32	20,32	20,30	20,38	20,49	20,36	20,38	20,44	20,43	20,41	20,33	20,29	20,27	20,26	20,27	20,32	20,29	20,31	20,36	20,37	20,33	20,29	20,21	20,25	20,29	20,26	20,26	20,22	20,29	20,31	20,37	20,36	20,28	20,26	20,26	20,24	20,17	20,17	20,27	20,32	20,30	20,25	20,19	20,18	20,29	20,29	20,24	20,29	20,27	20,24	20,34	20,35	20,33	
20,36	20,39	20,31	20,30	20,46	20,29	20,33	20,45	20,46	20,40	20,41	20,37	20,36	20,25	20,22	20,31	20,32	20,39	20,44	20,31	20,26	20,28	20,38	20,40	20,34	20,34	20,39	20,40	20,33	20,29	20,41	20,39	20,32	20,26	20,31	20,31	20,29	20,32	20,34	20,39	20,38	20,38	20,32	20,33	20,41	20,45	20,51	20,43	20,40	20,45	20,42	20,41	20,38	20,38	20,42	20,38	20,33	20,33	20,36	20,43	20,37	20,33	20,42	20,47	20,31	20,37	20,38	20,42	20,41	20,32	20,37	20,40	20,34	20,35	20,31	20,40	20,49	20,46	20,38	20,44	20,41	20,32	20,29	20,37	20,43	20,41	20,39	20,54	20,51	20,45	20,43	20,37	20,38	20,38	20,37	20,48	20,48	20,45	20,43	20,30	20,37	20,47	20,55	20,50	20,46	20,49	20,43	20,41	20,47	20,42	20,32	20,38	20,43	20,40	20,44	20,46	20,51	20,50	20,44	20,33	20,48	20,47	20,50	20,45	20,36	20,39	20,40	20,43	20,49	20,43	20,45	20,36	20,33	20,43	20,47	20,43	20,38	20,41	20,44	20,46	20,47	20,51	20,53	20,41	20,48	20,46	20,44	20,46	20,42	20,40	20,47	20,55	20,49	20,54	20,53	20,45	20,47	20,44	20,49	20,47	20,42	20,42	20,41	20,40	20,42	20,46	20,38	20,46	20,45	20,50	20,53	20,43	20,38	20,46	20,54	20,54	20,44	20,45	20,45	20,40	20,40	20,42	20,52	20,47	20,49	20,48	20,44	20,46	20,44	20,44	20,44	20,46	20,55	20,53	20,51	20,54	20,55	20,58	20,57	20,51	20,45	20,59	20,52	20,48	20,55	20,48	20,50	20,56	20,60	20,54	20,49	20,47	20,54	20,52	20,48	20,51	20,56	20,58	20,59	20,59	20,54	20,58	20,53	20,52	20,55	20,53	20,51	20,57	20,63	20,61	20,54	20,56	20,59	20,56	20,56	20,59	20,54	20,47	20,53	20,58	20,54	20,56	20,51	20,58	20,64	20,55	20,59	20,61	20,58	20,62	20,58	20,58	20,58	20,60	20,55	20,59	20,60	20,67	20,65	20,55	20,52	20,53	20,58	20,63	20,59	20,61	20,65	20,66	20,64	20,57	20,49	20,62	20,56	20,59	20,59	20,56	20,55	20,59	20,64	20,64	20,60	20,61	20,55	20,61	20,73	20,60	20,61	20,60	20,60	20,47	20,57	20,61	20,57	20,58	20,58	20,55	20,51	20,51	20,61	20,61	20,63	20,67	20,68	20,67	20,67	20,65	20,67	20,66	20,61	20,61	20,49	20,54	20,62	20,62	20,64	20,68	20,60	20,64	20,67	20,60	20,52	20,58	20,58	20,60	20,66	20,62	20,52	20,55	20,60	20,62	20,68	20,58	20,54	20,49	20,58	20,66	20,64	20,59	20,58	20,50	20,60	20,65	20,67	20,61	20,62	20,61	20,63	20,61	20,59	20,68	20,61	20,59	20,54	20,50	20,60	20,63	20,62	20,69	20,65	20,61	20,54	20,49	20,47	20,60	20,64	20,65	20,68	20,64	20,67	20,74	20,63	20,56	20,62	20,65	20,70	20,64	20,58	20,61	20,55	20,51	20,61	20,59	20,64	20,52	20,54	20,47	20,41	20,48	20,52	20,56	20,55	20,56	20,62	20,59	20,53	20,62	20,63	20,61	20,60	20,58	20,61	20,57	20,60	20,58	20,47	20,53	20,58	20,49	20,48	20,45	20,51	20,60	20,55	20,49	20,56	20,56	20,53	20,49	20,48	20,47	20,47	20,51	20,52	20,50	20,52	20,44	20,43	20,42	20,48	20,56	20,52	20,36	20,41	20,53	20,48	20,49	20,47	20,45	20,54	20,52	20,45	20,51	20,46	20,55	20,49	20,48	20,50	20,54	20,53	20,44	20,39	20,43	20,28	20,43	20,41	20,41	20,37	20,38	20,50	20,42	20,38	20,43	20,47	20,40	20,35	20,41	20,40	20,42	20,34	20,38	20,43	20,48	20,40	20,35	20,35	20,39	20,47	20,51	20,46	20,39	20,44	20,44	20,35	20,43	20,45	20,43	20,44	20,39	20,40	20,38	20,36	20,34	20,41	20,45	20,39	20,33	20,36	20,41	20,35	20,38	20,41	20,41	20,45	20,48	20,47	20,51	20,44	20,40	20,38	20,39	20,41	20,38	20,38	20,38	20,32	20,40	20,48	20,31	20,26	20,35	20,51	20,54	20,46	20,35	20,26	20,35	20,38	20,35	20,36	20,32	20,32	20,36	20,46	20,47	20,37	20,42	20,39	20,38	20,35	20,34	20,39	20,43	20,39	20,40	20,37	20,28	20,33	20,40	20,46	20,33	20,37	20,43	20,35	20,28	20,36	20,37	20,34	20,36	20,41	20,34	20,31	20,36	20,36	20,32	20,37	20,51	20,32	20,25	20,26	20,37	20,36	20,32	20,28	20,31	20,40	20,38	20,38	20,38	20,30	20,33	20,33	20,34	20,28	20,36	20,35	20,23	20,29	20,40	20,41	20,27	20,35	20,50	20,46	20,33	20,34	20,39	20,40	20,36	20,29	20,31	20,25	20,25	20,40	20,39	20,34	20,31	20,35	20,29	20,28	20,30	20,27	20,23	20,25	20,19	20,28	20,22	20,26	20,39	20,40	20,35	20,25	20,32	20,22	20,19	20,24	20,31	20,33	20,33	20,25	20,27	20,26	20,30	20,28	20,19	20,38	20,34	20,35	20,41	20,27	20,27	
20,34	20,35	20,34	20,25	20,35	20,39	20,46	20,45	20,45	20,41	20,35	20,39	20,39	20,31	20,30	20,37	20,39	20,32	20,38	20,38	20,22	20,24	20,42	20,46	20,34	20,37	20,34	20,36	20,30	20,33	20,41	20,43	20,40	20,34	20,37	20,33	20,29	20,26	20,36	20,33	20,40	20,45	20,33	20,32	20,40	20,44	20,42	20,36	20,44	20,46	20,43	20,38	20,40	20,43	20,36	20,34	20,33	20,24	20,34	20,40	20,34	20,31	20,37	20,38	20,32	20,30	20,32	20,37	20,49	20,36	20,34	20,42	20,35	20,40	20,36	20,36	20,38	20,44	20,39	20,37	20,40	20,36	20,31	20,38	20,40	20,43	20,43	20,43	20,36	20,41	20,42	20,38	20,38	20,42	20,42	20,42	20,44	20,41	20,38	20,32	20,31	20,41	20,46	20,51	20,39	20,43	20,41	20,40	20,41	20,42	20,36	20,35	20,44	20,37	20,38	20,50	20,49	20,46	20,43	20,39	20,41	20,50	20,41	20,46	20,44	20,45	20,42	20,41	20,49	20,54	20,42	20,29	20,33	20,39	20,44	20,45	20,39	20,38	20,40	20,46	20,36	20,38	20,44	20,47	20,38	20,42	20,43	20,45	20,38	20,44	20,45	20,42	20,41	20,46	20,50	20,43	20,45	20,40	20,45	20,45	20,43	20,50	20,47	20,47	20,42	20,43	20,37	20,40	20,35	20,37	20,54	20,46	20,43	20,43	20,54	20,51	20,42	20,51	20,56	20,50	20,45	20,42	20,46	20,45	20,43	20,48	20,46	20,45	20,40	20,37	20,44	20,43	20,43	20,49	20,50	20,47	20,45	20,52	20,55	20,53	20,52	20,53	20,49	20,50	20,57	20,45	20,46	20,54	20,51	20,49	20,46	20,51	20,57	20,55	20,43	20,48	20,48	20,51	20,55	20,57	20,61	20,61	20,55	20,49	20,44	20,48	20,46	20,46	20,54	20,68	20,58	20,56	20,59	20,62	20,56	20,58	20,60	20,50	20,56	20,58	20,59	20,54	20,59	20,59	20,56	20,58	20,58	20,59	20,56	20,62	20,57	20,56	20,57	20,53	20,50	20,63	20,65	20,67	20,62	20,62	20,54	20,54	20,56	20,69	20,63	20,58	20,61	20,57	20,56	20,62	20,54	20,67	20,61	20,51	20,55	20,53	20,60	20,54	20,64	20,67	20,59	20,50	20,55	20,58	20,63	20,58	20,62	20,68	20,68	20,62	20,61	20,61	20,52	20,57	20,57	20,55	20,62	20,57	20,55	20,68	20,67	20,65	20,63	20,68	20,66	20,58	20,55	20,58	20,58	20,60	20,56	20,53	20,64	20,67	20,64	20,63	20,61	20,67	20,74	20,66	20,55	20,57	20,64	20,54	20,64	20,67	20,58	20,61	20,60	20,59	20,65	20,62	20,65	20,60	20,61	20,58	20,64	20,58	20,57	20,61	20,71	20,70	20,65	20,56	20,59	20,61	20,59	20,60	20,57	20,66	20,65	20,62	20,56	20,56	20,54	20,54	20,59	20,70	20,61	20,49	20,55	20,62	20,57	20,64	20,63	20,59	20,60	20,57	20,58	20,68	20,66	20,67	20,67	20,59	20,58	20,56	20,55	20,61	20,59	20,56	20,60	20,62	20,60	20,60	20,63	20,56	20,57	20,51	20,51	20,57	20,59	20,56	20,66	20,63	20,52	20,62	20,64	20,55	20,57	20,53	20,57	20,50	20,59	20,60	20,59	20,53	20,54	20,43	20,54	20,48	20,51	20,57	20,61	20,53	20,54	20,59	20,51	20,52	20,48	20,42	20,47	20,39	20,45	20,53	20,49	20,44	20,46	20,36	20,47	20,51	20,50	20,47	20,46	20,44	20,45	20,43	20,53	20,52	20,53	20,48	20,44	20,50	20,42	20,46	20,46	20,45	20,52	20,51	20,43	20,43	20,40	20,42	20,38	20,38	20,41	20,45	20,48	20,42	20,49	20,45	20,43	20,40	20,43	20,43	20,39	20,44	20,41	20,46	20,39	20,43	20,42	20,42	20,40	20,35	20,35	20,39	20,35	20,45	20,39	20,35	20,47	20,44	20,36	20,36	20,43	20,38	20,34	20,31	20,34	20,42	20,34	20,29	20,42	20,45	20,44	20,32	20,33	20,38	20,30	20,34	20,40	20,37	20,32	20,34	20,43	20,48	20,41	20,36	20,41	20,36	20,35	20,39	20,38	20,39	20,39	20,41	20,47	20,41	20,26	20,33	20,44	20,38	20,40	20,37	20,32	20,33	20,25	20,32	20,40	20,36	20,38	20,40	20,41	20,37	20,40	20,40	20,37	20,33	20,35	20,29	20,38	20,43	20,35	20,40	20,42	20,32	20,39	20,39	20,43	20,36	20,44	20,48	20,32	20,32	20,37	20,34	20,41	20,37	20,40	20,35	20,28	20,35	20,37	20,33	20,25	20,42	20,42	20,34	20,34	20,38	20,39	20,30	20,22	20,23	20,38	20,44	20,42	20,41	20,29	20,29	20,42	20,48	20,39	20,32	20,35	20,28	20,33	20,28	20,38	20,36	20,28	20,34	20,31	20,36	20,29	20,33	20,38	20,35	20,19	20,21	20,33	20,26	20,32	20,36	20,39	20,23	20,20	20,33	20,21	20,30	20,31	20,17	20,15	20,25	20,34	20,35	20,26	20,29	20,34	20,30	20,32	20,31	20,33	20,28	20,33	20,31	20,32	20,33	20,32	20,31	20,26	20,21	20,22	20,20	20,28	20,22	20,23	20,35	20,28	20,27	
20,42	20,34	20,29	20,30	20,31	20,33	20,37	20,44	20,40	20,44	20,34	20,27	20,32	20,35	20,29	20,30	20,34	20,31	20,31	20,39	20,39	20,39	20,43	20,48	20,44	20,41	20,44	20,44	20,37	20,40	20,47	20,40	20,35	20,33	20,35	20,36	20,31	20,21	20,36	20,27	20,25	20,35	20,28	20,29	20,44	20,45	20,40	20,45	20,45	20,41	20,36	20,43	20,42	20,42	20,41	20,33	20,34	20,31	20,35	20,54	20,40	20,31	20,34	20,29	20,29	20,40	20,31	20,34	20,45	20,38	20,39	20,42	20,37	20,34	20,40	20,36	20,30	20,39	20,41	20,38	20,36	20,36	20,34	20,37	20,40	20,38	20,34	20,40	20,33	20,42	20,52	20,33	20,32	20,39	20,48	20,46	20,41	20,49	20,38	20,36	20,45	20,40	20,47	20,44	20,40	20,35	20,35	20,39	20,40	20,36	20,38	20,40	20,44	20,44	20,41	20,53	20,49	20,41	20,42	20,37	20,33	20,42	20,43	20,47	20,40	20,40	20,38	20,39	20,52	20,52	20,45	20,28	20,39	20,44	20,41	20,40	20,42	20,36	20,38	20,47	20,37	20,31	20,41	20,45	20,48	20,36	20,40	20,45	20,43	20,42	20,45	20,45	20,44	20,51	20,51	20,46	20,43	20,37	20,41	20,45	20,39	20,51	20,50	20,46	20,47	20,40	20,40	20,39	20,35	20,37	20,48	20,45	20,53	20,50	20,46	20,43	20,32	20,44	20,55	20,48	20,46	20,34	20,41	20,48	20,45	20,50	20,45	20,45	20,42	20,34	20,35	20,45	20,36	20,39	20,51	20,51	20,47	20,47	20,48	20,49	20,52	20,59	20,54	20,50	20,53	20,41	20,48	20,57	20,48	20,48	20,43	20,50	20,56	20,49	20,49	20,47	20,54	20,56	20,57	20,63	20,63	20,65	20,59	20,56	20,49	20,54	20,53	20,48	20,49	20,63	20,59	20,59	20,58	20,59	20,58	20,48	20,57	20,60	20,61	20,62	20,61	20,52	20,56	20,62	20,59	20,56	20,53	20,56	20,55	20,56	20,58	20,56	20,54	20,59	20,55	20,61	20,67	20,68	20,57	20,54	20,61	20,56	20,51	20,61	20,65	20,61	20,54	20,49	20,50	20,60	20,57	20,60	20,58	20,51	20,54	20,51	20,55	20,57	20,59	20,62	20,64	20,61	20,54	20,57	20,61	20,61	20,65	20,75	20,72	20,71	20,67	20,61	20,59	20,64	20,58	20,54	20,62	20,57	20,61	20,65	20,66	20,65	20,57	20,61	20,65	20,54	20,62	20,63	20,61	20,59	20,60	20,58	20,60	20,64	20,60	20,57	20,58	20,69	20,70	20,63	20,64	20,66	20,66	20,57	20,57	20,63	20,59	20,65	20,65	20,69	20,62	20,60	20,61	20,67	20,62	20,58	20,65	20,62	20,61	20,69	20,72	20,73	20,64	20,63	20,61	20,64	20,56	20,56	20,58	20,57	20,56	20,59	20,61	20,59	20,54	20,50	20,58	20,66	20,60	20,53	20,56	20,60	20,61	20,64	20,59	20,49	20,51	20,56	20,60	20,66	20,70	20,64	20,65	20,55	20,57	20,63	20,56	20,58	20,59	20,60	20,62	20,61	20,64	20,63	20,65	20,64	20,58	20,59	20,46	20,56	20,61	20,57	20,60	20,55	20,52	20,55	20,60	20,62	20,64	20,55	20,55	20,56	20,54	20,61	20,60	20,50	20,45	20,47	20,56	20,43	20,55	20,58	20,57	20,55	20,49	20,48	20,51	20,53	20,58	20,48	20,42	20,46	20,41	20,52	20,50	20,50	20,48	20,47	20,49	20,44	20,47	20,50	20,53	20,49	20,46	20,44	20,44	20,52	20,52	20,45	20,44	20,48	20,40	20,38	20,37	20,44	20,47	20,48	20,46	20,44	20,36	20,50	20,52	20,43	20,40	20,51	20,49	20,52	20,50	20,39	20,48	20,36	20,45	20,49	20,45	20,47	20,42	20,41	20,38	20,39	20,48	20,43	20,36	20,33	20,40	20,42	20,35	20,40	20,35	20,36	20,39	20,42	20,40	20,30	20,36	20,37	20,39	20,26	20,28	20,42	20,39	20,36	20,35	20,36	20,33	20,42	20,35	20,29	20,24	20,34	20,47	20,37	20,29	20,34	20,33	20,37	20,38	20,35	20,39	20,43	20,41	20,41	20,36	20,33	20,40	20,46	20,42	20,40	20,39	20,44	20,45	20,40	20,43	20,39	20,34	20,35	20,32	20,38	20,47	20,37	20,37	20,37	20,35	20,34	20,29	20,39	20,44	20,42	20,44	20,36	20,34	20,39	20,37	20,40	20,37	20,37	20,37	20,41	20,37	20,36	20,42	20,46	20,36	20,31	20,37	20,36	20,40	20,31	20,38	20,39	20,28	20,27	20,35	20,33	20,29	20,36	20,36	20,35	20,36	20,35	20,31	20,27	20,21	20,31	20,33	20,32	20,39	20,49	20,42	20,29	20,34	20,42	20,36	20,38	20,31	20,29	20,31	20,26	20,35	20,31	20,29	20,19	20,22	20,35	20,29	20,25	20,37	20,33	20,26	20,28	20,33	20,28	20,21	20,24	20,35	20,23	20,21	20,27	20,22	20,25	20,33	20,21	20,19	20,23	20,41	20,41	20,32	20,22	20,19	20,27	20,24	20,32	20,30	20,26	20,25	20,24	20,29	20,37	20,28	20,26	20,23	20,23	20,21	20,32	20,19	20,19	20,20	20,26	20,29	20,31	
20,36	20,30	20,30	20,36	20,37	20,28	20,32	20,41	20,42	20,47	20,40	20,32	20,28	20,31	20,40	20,29	20,30	20,34	20,36	20,46	20,35	20,30	20,47	20,46	20,37	20,33	20,47	20,56	20,49	20,34	20,43	20,42	20,33	20,31	20,30	20,32	20,42	20,34	20,40	20,31	20,38	20,36	20,31	20,26	20,38	20,39	20,41	20,44	20,39	20,43	20,42	20,41	20,37	20,44	20,44	20,37	20,37	20,34	20,40	20,49	20,43	20,34	20,35	20,40	20,43	20,42	20,32	20,40	20,48	20,34	20,39	20,37	20,35	20,37	20,41	20,37	20,33	20,34	20,37	20,40	20,38	20,32	20,32	20,33	20,41	20,43	20,44	20,40	20,32	20,43	20,54	20,46	20,45	20,43	20,46	20,48	20,38	20,44	20,40	20,30	20,44	20,42	20,37	20,46	20,44	20,49	20,30	20,39	20,48	20,40	20,41	20,42	20,40	20,42	20,47	20,52	20,46	20,41	20,42	20,46	20,42	20,48	20,49	20,46	20,36	20,32	20,41	20,33	20,43	20,51	20,50	20,47	20,48	20,55	20,48	20,39	20,38	20,40	20,41	20,49	20,40	20,36	20,34	20,35	20,47	20,50	20,47	20,52	20,59	20,47	20,40	20,40	20,45	20,51	20,53	20,44	20,40	20,46	20,39	20,42	20,40	20,42	20,52	20,45	20,43	20,36	20,37	20,40	20,39	20,36	20,44	20,43	20,52	20,53	20,41	20,44	20,39	20,47	20,50	20,43	20,45	20,42	20,48	20,50	20,52	20,50	20,50	20,46	20,44	20,45	20,38	20,46	20,44	20,42	20,56	20,53	20,50	20,42	20,46	20,50	20,49	20,60	20,57	20,48	20,53	20,45	20,54	20,60	20,49	20,49	20,48	20,45	20,47	20,51	20,50	20,58	20,55	20,53	20,61	20,57	20,58	20,65	20,54	20,50	20,53	20,61	20,59	20,56	20,56	20,56	20,62	20,58	20,57	20,53	20,54	20,56	20,60	20,57	20,63	20,61	20,64	20,49	20,52	20,56	20,58	20,56	20,57	20,58	20,65	20,58	20,59	20,60	20,56	20,56	20,57	20,59	20,69	20,73	20,57	20,49	20,57	20,59	20,56	20,65	20,61	20,58	20,62	20,57	20,63	20,60	20,59	20,56	20,53	20,56	20,56	20,56	20,58	20,56	20,72	20,70	20,66	20,68	20,62	20,53	20,66	20,72	20,69	20,67	20,73	20,64	20,57	20,58	20,61	20,69	20,60	20,59	20,68	20,62	20,65	20,73	20,67	20,60	20,55	20,58	20,65	20,59	20,64	20,67	20,62	20,65	20,63	20,66	20,66	20,71	20,59	20,56	20,56	20,62	20,68	20,65	20,68	20,68	20,63	20,55	20,56	20,53	20,60	20,61	20,59	20,67	20,67	20,62	20,59	20,64	20,61	20,65	20,64	20,66	20,60	20,63	20,66	20,69	20,62	20,63	20,68	20,64	20,62	20,57	20,56	20,57	20,57	20,57	20,56	20,64	20,58	20,48	20,59	20,63	20,60	20,60	20,64	20,58	20,59	20,57	20,64	20,68	20,60	20,62	20,63	20,62	20,67	20,63	20,61	20,61	20,59	20,66	20,60	20,54	20,61	20,59	20,63	20,67	20,67	20,61	20,60	20,63	20,55	20,59	20,56	20,54	20,61	20,52	20,54	20,57	20,57	20,50	20,51	20,61	20,70	20,62	20,56	20,61	20,54	20,58	20,56	20,51	20,49	20,47	20,54	20,44	20,51	20,54	20,55	20,51	20,53	20,54	20,51	20,49	20,53	20,53	20,44	20,44	20,49	20,43	20,47	20,51	20,51	20,48	20,48	20,48	20,47	20,46	20,48	20,53	20,49	20,45	20,36	20,47	20,50	20,41	20,45	20,45	20,47	20,41	20,43	20,48	20,52	20,48	20,46	20,44	20,39	20,36	20,48	20,43	20,45	20,47	20,49	20,43	20,42	20,35	20,46	20,50	20,47	20,49	20,49	20,51	20,38	20,37	20,37	20,42	20,42	20,48	20,39	20,33	20,38	20,41	20,42	20,46	20,44	20,46	20,42	20,38	20,35	20,33	20,34	20,36	20,38	20,25	20,31	20,49	20,44	20,36	20,38	20,38	20,30	20,39	20,37	20,29	20,30	20,29	20,35	20,40	20,40	20,40	20,47	20,45	20,42	20,43	20,41	20,41	20,38	20,38	20,38	20,34	20,44	20,43	20,37	20,36	20,30	20,48	20,52	20,41	20,46	20,43	20,43	20,35	20,34	20,38	20,49	20,41	20,32	20,31	20,39	20,46	20,35	20,38	20,34	20,36	20,34	20,39	20,34	20,30	20,37	20,37	20,33	20,35	20,34	20,40	20,44	20,38	20,48	20,42	20,32	20,33	20,34	20,33	20,31	20,30	20,38	20,31	20,32	20,34	20,35	20,29	20,28	20,44	20,45	20,39	20,40	20,49	20,38	20,29	20,28	20,36	20,35	20,38	20,30	20,33	20,35	20,26	20,33	20,32	20,19	20,27	20,42	20,35	20,30	20,26	20,29	20,23	20,23	20,26	20,28	20,33	20,31	20,19	20,32	20,41	20,35	20,29	20,26	20,34	20,28	20,28	20,37	20,29	20,29	20,34	20,33	20,28	20,31	20,26	20,24	20,22	20,37	20,37	20,26	20,30	20,19	20,21	20,21	20,23	20,31	20,22	20,24	20,17	20,34	20,36	20,24	20,25	20,21	20,25	20,24	20,28	20,24	20,28	20,33	20,32	20,30	20,26	
20,29	20,22	20,27	20,33	20,34	20,22	20,27	20,43	20,38	20,36	20,33	20,33	20,32	20,33	20,35	20,33	20,33	20,36	20,38	20,39	20,37	20,31	20,31	20,40	20,37	20,25	20,42	20,47	20,43	20,32	20,35	20,42	20,36	20,36	20,32	20,30	20,34	20,44	20,38	20,41	20,38	20,35	20,29	20,22	20,39	20,38	20,32	20,36	20,37	20,44	20,42	20,29	20,21	20,38	20,35	20,37	20,45	20,38	20,35	20,40	20,39	20,43	20,40	20,47	20,47	20,38	20,37	20,45	20,51	20,35	20,41	20,41	20,34	20,35	20,31	20,39	20,37	20,39	20,43	20,43	20,35	20,33	20,37	20,35	20,35	20,33	20,45	20,50	20,38	20,45	20,47	20,39	20,44	20,45	20,39	20,42	20,35	20,42	20,32	20,26	20,39	20,34	20,34	20,42	20,43	20,45	20,42	20,45	20,48	20,39	20,43	20,48	20,43	20,46	20,52	20,49	20,39	20,45	20,46	20,42	20,44	20,46	20,45	20,42	20,47	20,37	20,34	20,35	20,34	20,49	20,50	20,44	20,50	20,47	20,48	20,43	20,37	20,45	20,44	20,51	20,39	20,39	20,36	20,31	20,41	20,49	20,48	20,53	20,54	20,49	20,44	20,41	20,46	20,51	20,51	20,41	20,38	20,47	20,44	20,45	20,46	20,45	20,51	20,42	20,40	20,39	20,42	20,43	20,40	20,43	20,49	20,41	20,46	20,48	20,45	20,40	20,44	20,47	20,48	20,41	20,44	20,49	20,48	20,44	20,44	20,46	20,51	20,55	20,52	20,46	20,36	20,44	20,44	20,41	20,57	20,65	20,52	20,49	20,47	20,52	20,54	20,51	20,52	20,52	20,50	20,55	20,53	20,57	20,51	20,48	20,55	20,53	20,49	20,54	20,48	20,49	20,60	20,56	20,57	20,63	20,55	20,54	20,50	20,53	20,62	20,59	20,58	20,58	20,62	20,58	20,59	20,62	20,57	20,53	20,47	20,61	20,67	20,61	20,60	20,62	20,60	20,59	20,63	20,60	20,59	20,61	20,57	20,57	20,56	20,59	20,64	20,66	20,59	20,50	20,52	20,64	20,65	20,66	20,59	20,53	20,55	20,58	20,55	20,71	20,61	20,62	20,61	20,61	20,61	20,60	20,60	20,60	20,55	20,53	20,58	20,56	20,57	20,61	20,67	20,67	20,58	20,64	20,61	20,52	20,59	20,71	20,76	20,68	20,68	20,65	20,65	20,66	20,67	20,62	20,54	20,53	20,68	20,70	20,69	20,79	20,70	20,63	20,54	20,52	20,58	20,64	20,65	20,59	20,65	20,69	20,59	20,56	20,62	20,64	20,67	20,58	20,65	20,59	20,64	20,71	20,67	20,66	20,63	20,50	20,58	20,63	20,64	20,59	20,51	20,56	20,62	20,63	20,64	20,59	20,62	20,65	20,67	20,65	20,63	20,60	20,60	20,61	20,56	20,59	20,68	20,62	20,52	20,63	20,61	20,62	20,60	20,58	20,60	20,52	20,55	20,56	20,54	20,60	20,61	20,55	20,63	20,66	20,55	20,55	20,60	20,63	20,56	20,58	20,65	20,65	20,64	20,65	20,57	20,59	20,56	20,58	20,53	20,52	20,54	20,57	20,63	20,63	20,58	20,51	20,67	20,63	20,55	20,58	20,65	20,60	20,61	20,53	20,53	20,57	20,59	20,47	20,51	20,63	20,63	20,58	20,54	20,60	20,61	20,60	20,60	20,55	20,50	20,50	20,55	20,51	20,51	20,58	20,57	20,49	20,53	20,58	20,55	20,52	20,49	20,44	20,42	20,40	20,48	20,52	20,53	20,52	20,51	20,45	20,46	20,51	20,50	20,39	20,47	20,52	20,49	20,43	20,45	20,46	20,47	20,41	20,42	20,45	20,48	20,42	20,45	20,47	20,47	20,50	20,50	20,45	20,43	20,41	20,39	20,44	20,43	20,45	20,44	20,39	20,47	20,35	20,40	20,52	20,50	20,49	20,50	20,49	20,35	20,37	20,40	20,36	20,40	20,38	20,41	20,44	20,39	20,38	20,46	20,48	20,46	20,44	20,39	20,43	20,38	20,33	20,34	20,33	20,40	20,32	20,38	20,41	20,41	20,36	20,40	20,41	20,33	20,40	20,33	20,27	20,40	20,35	20,37	20,33	20,37	20,43	20,45	20,45	20,39	20,39	20,37	20,41	20,37	20,43	20,40	20,35	20,39	20,44	20,39	20,43	20,35	20,34	20,43	20,38	20,43	20,43	20,44	20,44	20,46	20,43	20,47	20,40	20,35	20,33	20,34	20,36	20,36	20,42	20,42	20,29	20,32	20,38	20,32	20,32	20,28	20,37	20,43	20,36	20,38	20,37	20,39	20,34	20,49	20,49	20,29	20,26	20,36	20,40	20,32	20,27	20,40	20,37	20,25	20,34	20,38	20,34	20,26	20,30	20,43	20,36	20,36	20,45	20,42	20,30	20,22	20,31	20,37	20,35	20,36	20,24	20,22	20,24	20,38	20,30	20,25	20,35	20,45	20,39	20,32	20,28	20,33	20,27	20,23	20,37	20,38	20,33	20,40	20,30	20,27	20,29	20,41	20,37	20,29	20,30	20,38	20,33	20,35	20,22	20,22	20,34	20,36	20,37	20,31	20,36	20,28	20,26	20,37	20,31	20,24	20,34	20,40	20,28	20,24	20,27	20,29	20,25	20,20	20,16	20,22	20,29	20,30	20,25	20,28	20,26	20,23	20,19	20,22	20,22	20,27	20,38	20,39	20,36	
20,23	20,28	20,23	20,24	20,26	20,27	20,36	20,40	20,42	20,29	20,22	20,31	20,37	20,32	20,37	20,44	20,37	20,30	20,33	20,30	20,26	20,41	20,40	20,32	20,33	20,33	20,35	20,42	20,29	20,30	20,38	20,34	20,29	20,33	20,31	20,37	20,43	20,38	20,40	20,32	20,30	20,38	20,27	20,24	20,38	20,43	20,35	20,32	20,36	20,42	20,33	20,28	20,23	20,30	20,38	20,35	20,41	20,36	20,34	20,42	20,38	20,42	20,47	20,40	20,32	20,39	20,38	20,45	20,43	20,38	20,33	20,40	20,36	20,31	20,30	20,39	20,40	20,35	20,39	20,39	20,23	20,31	20,39	20,32	20,44	20,38	20,32	20,40	20,34	20,55	20,52	20,42	20,37	20,43	20,49	20,48	20,40	20,45	20,43	20,25	20,39	20,33	20,25	20,43	20,46	20,38	20,41	20,44	20,41	20,35	20,40	20,46	20,50	20,48	20,58	20,46	20,45	20,46	20,52	20,45	20,40	20,38	20,37	20,37	20,44	20,45	20,45	20,33	20,37	20,49	20,48	20,40	20,51	20,50	20,44	20,45	20,39	20,38	20,45	20,55	20,44	20,35	20,41	20,39	20,45	20,50	20,50	20,49	20,47	20,44	20,43	20,45	20,40	20,46	20,50	20,42	20,43	20,49	20,40	20,44	20,42	20,46	20,50	20,41	20,42	20,40	20,42	20,42	20,36	20,43	20,53	20,46	20,43	20,44	20,47	20,50	20,41	20,41	20,44	20,46	20,46	20,53	20,48	20,45	20,46	20,48	20,54	20,52	20,47	20,57	20,37	20,39	20,50	20,42	20,50	20,58	20,47	20,50	20,54	20,52	20,53	20,57	20,49	20,51	20,53	20,52	20,59	20,59	20,57	20,48	20,49	20,55	20,53	20,53	20,46	20,59	20,64	20,58	20,50	20,60	20,59	20,53	20,47	20,53	20,58	20,62	20,60	20,62	20,64	20,60	20,55	20,56	20,53	20,58	20,61	20,63	20,65	20,59	20,57	20,60	20,54	20,54	20,60	20,57	20,55	20,63	20,58	20,60	20,55	20,63	20,70	20,68	20,66	20,58	20,57	20,57	20,65	20,68	20,60	20,61	20,57	20,52	20,60	20,58	20,63	20,60	20,62	20,56	20,59	20,58	20,68	20,66	20,59	20,64	20,68	20,67	20,65	20,62	20,70	20,68	20,64	20,60	20,55	20,58	20,62	20,62	20,72	20,72	20,68	20,68	20,69	20,64	20,59	20,59	20,61	20,65	20,62	20,75	20,77	20,68	20,66	20,64	20,58	20,60	20,62	20,64	20,62	20,59	20,59	20,68	20,62	20,57	20,58	20,60	20,66	20,65	20,60	20,62	20,66	20,66	20,63	20,65	20,73	20,58	20,63	20,66	20,64	20,61	20,54	20,56	20,59	20,69	20,65	20,58	20,58	20,65	20,64	20,69	20,72	20,67	20,68	20,64	20,54	20,64	20,75	20,63	20,53	20,62	20,61	20,69	20,60	20,59	20,63	20,52	20,60	20,56	20,59	20,65	20,67	20,58	20,61	20,62	20,54	20,59	20,66	20,61	20,55	20,60	20,62	20,73	20,72	20,59	20,56	20,61	20,59	20,63	20,59	20,57	20,56	20,53	20,60	20,65	20,52	20,45	20,63	20,63	20,57	20,48	20,55	20,55	20,60	20,61	20,62	20,60	20,59	20,50	20,49	20,59	20,65	20,54	20,50	20,54	20,61	20,64	20,57	20,58	20,52	20,44	20,54	20,58	20,53	20,61	20,65	20,54	20,51	20,62	20,54	20,47	20,55	20,45	20,45	20,44	20,38	20,53	20,51	20,50	20,46	20,49	20,45	20,46	20,47	20,44	20,44	20,55	20,51	20,42	20,45	20,38	20,44	20,47	20,46	20,50	20,53	20,50	20,40	20,39	20,47	20,50	20,43	20,47	20,42	20,43	20,36	20,41	20,40	20,45	20,52	20,40	20,54	20,40	20,41	20,44	20,47	20,45	20,47	20,42	20,39	20,43	20,44	20,42	20,40	20,40	20,41	20,42	20,38	20,48	20,45	20,45	20,39	20,43	20,42	20,37	20,33	20,36	20,43	20,32	20,36	20,32	20,39	20,43	20,32	20,39	20,41	20,40	20,36	20,40	20,37	20,26	20,28	20,35	20,37	20,36	20,30	20,43	20,40	20,40	20,38	20,26	20,34	20,45	20,41	20,38	20,47	20,37	20,31	20,36	20,45	20,41	20,46	20,43	20,42	20,38	20,37	20,38	20,37	20,41	20,45	20,38	20,42	20,41	20,30	20,32	20,34	20,35	20,37	20,39	20,48	20,36	20,30	20,36	20,35	20,35	20,30	20,32	20,42	20,42	20,39	20,38	20,35	20,37	20,37	20,41	20,33	20,31	20,40	20,41	20,37	20,30	20,35	20,28	20,22	20,27	20,35	20,40	20,31	20,29	20,34	20,31	20,35	20,36	20,38	20,33	20,26	20,30	20,32	20,35	20,38	20,32	20,34	20,30	20,34	20,29	20,26	20,37	20,41	20,36	20,28	20,28	20,32	20,32	20,29	20,36	20,36	20,40	20,44	20,43	20,36	20,28	20,30	20,24	20,31	20,30	20,31	20,37	20,26	20,22	20,23	20,39	20,38	20,29	20,19	20,29	20,36	20,36	20,35	20,38	20,26	20,39	20,34	20,34	20,34	20,35	20,35	20,15	20,20	20,24	20,22	20,20	20,22	20,20	20,19	20,32	20,20	20,14	20,24	20,29	20,26	20,29	20,43	20,38	
20,34	20,36	20,34	20,30	20,29	20,24	20,39	20,37	20,35	20,40	20,32	20,23	20,33	20,28	20,35	20,41	20,33	20,26	20,29	20,32	20,23	20,31	20,40	20,28	20,32	20,32	20,39	20,49	20,29	20,27	20,41	20,37	20,35	20,38	20,35	20,40	20,49	20,45	20,45	20,31	20,25	20,33	20,30	20,26	20,29	20,37	20,46	20,41	20,34	20,35	20,30	20,31	20,32	20,32	20,42	20,42	20,30	20,28	20,32	20,40	20,40	20,34	20,36	20,42	20,39	20,36	20,39	20,37	20,39	20,33	20,36	20,42	20,35	20,40	20,38	20,37	20,44	20,35	20,34	20,31	20,29	20,30	20,36	20,45	20,46	20,44	20,41	20,41	20,44	20,50	20,55	20,41	20,39	20,39	20,42	20,45	20,40	20,48	20,49	20,33	20,31	20,39	20,35	20,38	20,51	20,41	20,37	20,37	20,40	20,33	20,34	20,48	20,47	20,49	20,52	20,47	20,49	20,45	20,41	20,47	20,43	20,37	20,31	20,38	20,46	20,41	20,36	20,44	20,42	20,52	20,48	20,45	20,51	20,50	20,43	20,43	20,41	20,44	20,46	20,50	20,43	20,34	20,34	20,40	20,44	20,53	20,53	20,45	20,50	20,48	20,47	20,42	20,44	20,53	20,57	20,49	20,39	20,43	20,45	20,51	20,45	20,42	20,46	20,46	20,49	20,41	20,36	20,45	20,43	20,47	20,50	20,51	20,50	20,41	20,44	20,50	20,44	20,44	20,45	20,47	20,45	20,45	20,54	20,58	20,47	20,47	20,54	20,56	20,44	20,48	20,43	20,46	20,49	20,52	20,58	20,59	20,51	20,56	20,59	20,53	20,55	20,55	20,56	20,44	20,54	20,48	20,55	20,62	20,52	20,51	20,50	20,50	20,51	20,58	20,56	20,57	20,60	20,50	20,49	20,56	20,55	20,48	20,56	20,56	20,57	20,62	20,60	20,58	20,58	20,58	20,52	20,52	20,54	20,60	20,61	20,69	20,64	20,58	20,58	20,55	20,60	20,59	20,61	20,58	20,53	20,65	20,59	20,62	20,55	20,62	20,67	20,61	20,63	20,59	20,63	20,61	20,60	20,67	20,58	20,58	20,56	20,52	20,62	20,66	20,60	20,64	20,65	20,60	20,59	20,61	20,62	20,65	20,63	20,66	20,74	20,66	20,65	20,58	20,64	20,64	20,63	20,67	20,53	20,66	20,71	20,67	20,65	20,73	20,71	20,67	20,67	20,60	20,58	20,62	20,57	20,69	20,72	20,69	20,69	20,69	20,60	20,61	20,60	20,65	20,65	20,66	20,64	20,62	20,66	20,74	20,70	20,66	20,64	20,64	20,60	20,60	20,62	20,59	20,63	20,59	20,58	20,66	20,69	20,63	20,62	20,63	20,66	20,63	20,58	20,54	20,60	20,57	20,59	20,59	20,65	20,64	20,66	20,68	20,65	20,66	20,71	20,68	20,63	20,66	20,73	20,58	20,55	20,61	20,58	20,62	20,64	20,60	20,64	20,59	20,68	20,64	20,69	20,71	20,64	20,60	20,58	20,63	20,61	20,62	20,64	20,61	20,59	20,54	20,57	20,63	20,72	20,63	20,60	20,65	20,70	20,63	20,65	20,62	20,62	20,52	20,57	20,63	20,60	20,56	20,60	20,68	20,61	20,53	20,50	20,52	20,59	20,66	20,66	20,65	20,56	20,57	20,49	20,54	20,64	20,57	20,54	20,52	20,64	20,70	20,60	20,54	20,53	20,42	20,53	20,57	20,56	20,58	20,63	20,53	20,50	20,58	20,57	20,51	20,58	20,49	20,42	20,46	20,37	20,44	20,54	20,43	20,48	20,49	20,53	20,47	20,43	20,42	20,46	20,47	20,48	20,42	20,52	20,44	20,40	20,51	20,57	20,53	20,48	20,49	20,44	20,45	20,46	20,51	20,39	20,39	20,42	20,40	20,35	20,38	20,47	20,44	20,53	20,52	20,48	20,46	20,40	20,45	20,49	20,43	20,41	20,42	20,40	20,41	20,41	20,41	20,43	20,46	20,43	20,41	20,41	20,50	20,40	20,35	20,38	20,40	20,37	20,31	20,32	20,35	20,44	20,37	20,33	20,35	20,37	20,42	20,34	20,37	20,42	20,38	20,37	20,35	20,33	20,31	20,29	20,36	20,35	20,40	20,37	20,40	20,36	20,37	20,39	20,34	20,32	20,41	20,43	20,26	20,41	20,39	20,33	20,38	20,40	20,30	20,38	20,40	20,40	20,42	20,43	20,34	20,41	20,45	20,40	20,40	20,43	20,34	20,31	20,36	20,37	20,36	20,32	20,39	20,44	20,33	20,35	20,33	20,35	20,39	20,34	20,34	20,38	20,35	20,33	20,35	20,39	20,43	20,30	20,38	20,29	20,30	20,39	20,37	20,30	20,40	20,34	20,27	20,29	20,34	20,36	20,34	20,39	20,36	20,39	20,28	20,29	20,31	20,32	20,38	20,28	20,30	20,33	20,36	20,35	20,28	20,31	20,28	20,39	20,36	20,26	20,41	20,43	20,33	20,33	20,39	20,31	20,28	20,17	20,36	20,33	20,37	20,42	20,35	20,40	20,34	20,28	20,18	20,20	20,25	20,23	20,36	20,29	20,22	20,36	20,32	20,36	20,27	20,25	20,23	20,36	20,34	20,24	20,34	20,29	20,35	20,38	20,23	20,28	20,28	20,32	20,21	20,22	20,22	20,21	20,28	20,29	20,29	20,29	20,28	20,28	20,26	20,26	20,24	20,24	20,26	20,38	20,37	
20,32	20,36	20,29	20,37	20,31	20,18	20,21	20,38	20,40	20,44	20,37	20,28	20,26	20,25	20,28	20,25	20,28	20,33	20,41	20,40	20,35	20,23	20,26	20,32	20,39	20,41	20,33	20,46	20,40	20,28	20,33	20,37	20,38	20,35	20,37	20,43	20,40	20,43	20,36	20,37	20,27	20,27	20,32	20,29	20,26	20,34	20,41	20,50	20,46	20,44	20,37	20,35	20,39	20,38	20,44	20,40	20,35	20,32	20,32	20,30	20,33	20,40	20,43	20,43	20,39	20,37	20,26	20,39	20,39	20,38	20,37	20,45	20,42	20,43	20,42	20,36	20,40	20,38	20,37	20,34	20,34	20,42	20,36	20,44	20,34	20,29	20,42	20,48	20,42	20,48	20,51	20,47	20,43	20,41	20,39	20,42	20,44	20,50	20,46	20,33	20,25	20,39	20,46	20,48	20,45	20,44	20,39	20,39	20,38	20,34	20,33	20,45	20,46	20,44	20,54	20,42	20,45	20,47	20,41	20,35	20,41	20,48	20,47	20,45	20,48	20,47	20,34	20,37	20,46	20,46	20,41	20,46	20,47	20,45	20,45	20,39	20,35	20,42	20,55	20,55	20,47	20,46	20,40	20,42	20,42	20,48	20,52	20,50	20,46	20,46	20,49	20,47	20,49	20,58	20,60	20,46	20,31	20,39	20,41	20,45	20,48	20,42	20,39	20,47	20,49	20,38	20,36	20,40	20,41	20,51	20,52	20,49	20,51	20,52	20,46	20,52	20,47	20,44	20,47	20,40	20,45	20,44	20,46	20,52	20,44	20,44	20,54	20,52	20,47	20,38	20,33	20,38	20,43	20,47	20,57	20,55	20,51	20,58	20,62	20,49	20,55	20,50	20,54	20,46	20,52	20,53	20,56	20,63	20,54	20,54	20,58	20,52	20,48	20,49	20,59	20,57	20,51	20,45	20,50	20,56	20,57	20,46	20,55	20,56	20,51	20,55	20,59	20,50	20,59	20,63	20,58	20,59	20,62	20,64	20,54	20,61	20,59	20,61	20,58	20,59	20,60	20,61	20,61	20,61	20,61	20,60	20,55	20,57	20,56	20,63	20,70	20,60	20,60	20,59	20,55	20,69	20,71	20,68	20,59	20,56	20,53	20,60	20,61	20,61	20,65	20,70	20,70	20,64	20,68	20,65	20,59	20,57	20,62	20,65	20,71	20,62	20,59	20,58	20,65	20,63	20,59	20,68	20,62	20,67	20,81	20,75	20,68	20,68	20,64	20,58	20,62	20,61	20,59	20,62	20,55	20,61	20,75	20,69	20,69	20,70	20,66	20,57	20,56	20,65	20,64	20,67	20,74	20,66	20,65	20,71	20,68	20,60	20,69	20,68	20,61	20,58	20,64	20,64	20,63	20,58	20,57	20,68	20,72	20,60	20,64	20,69	20,65	20,65	20,58	20,53	20,59	20,61	20,67	20,71	20,71	20,74	20,71	20,65	20,62	20,60	20,69	20,68	20,60	20,61	20,68	20,63	20,54	20,58	20,62	20,64	20,66	20,64	20,65	20,55	20,53	20,59	20,63	20,69	20,65	20,64	20,67	20,62	20,64	20,64	20,69	20,61	20,56	20,56	20,59	20,66	20,65	20,69	20,65	20,65	20,64	20,63	20,60	20,62	20,60	20,56	20,62	20,58	20,61	20,62	20,56	20,58	20,64	20,55	20,56	20,59	20,57	20,55	20,60	20,58	20,58	20,52	20,54	20,56	20,58	20,64	20,69	20,53	20,50	20,63	20,58	20,52	20,53	20,50	20,53	20,56	20,56	20,50	20,60	20,59	20,47	20,56	20,56	20,51	20,50	20,54	20,44	20,43	20,51	20,49	20,57	20,50	20,51	20,45	20,44	20,53	20,45	20,50	20,57	20,46	20,52	20,49	20,53	20,50	20,48	20,48	20,58	20,54	20,46	20,46	20,42	20,48	20,49	20,48	20,40	20,39	20,51	20,44	20,40	20,45	20,47	20,44	20,46	20,57	20,54	20,40	20,38	20,40	20,48	20,51	20,44	20,44	20,39	20,44	20,47	20,42	20,37	20,48	20,43	20,40	20,36	20,45	20,43	20,41	20,37	20,44	20,47	20,31	20,32	20,33	20,40	20,39	20,39	20,46	20,44	20,43	20,38	20,39	20,46	20,42	20,42	20,39	20,31	20,39	20,34	20,44	20,42	20,35	20,38	20,41	20,33	20,40	20,38	20,39	20,37	20,38	20,44	20,32	20,33	20,46	20,43	20,42	20,39	20,30	20,38	20,39	20,33	20,40	20,44	20,39	20,47	20,44	20,37	20,43	20,41	20,33	20,26	20,33	20,37	20,39	20,31	20,36	20,46	20,30	20,31	20,32	20,38	20,45	20,36	20,34	20,39	20,32	20,30	20,30	20,34	20,37	20,30	20,31	20,34	20,34	20,33	20,32	20,33	20,38	20,38	20,36	20,34	20,36	20,36	20,29	20,36	20,37	20,39	20,37	20,29	20,25	20,27	20,37	20,35	20,37	20,37	20,38	20,37	20,34	20,29	20,31	20,38	20,39	20,34	20,35	20,39	20,29	20,27	20,38	20,35	20,32	20,33	20,39	20,31	20,35	20,41	20,37	20,32	20,36	20,30	20,27	20,30	20,27	20,19	20,30	20,36	20,24	20,31	20,27	20,29	20,30	20,28	20,31	20,32	20,35	20,32	20,25	20,26	20,29	20,31	20,21	20,27	20,24	20,25	20,29	20,26	20,32	20,25	20,23	20,18	20,15	20,24	20,25	20,19	20,38	20,30	20,16	20,27	20,19	20,28	20,26	
20,32	20,32	20,27	20,39	20,37	20,28	20,25	20,33	20,38	20,31	20,27	20,43	20,35	20,30	20,26	20,25	20,29	20,32	20,36	20,43	20,38	20,37	20,32	20,37	20,38	20,45	20,38	20,40	20,38	20,30	20,29	20,39	20,40	20,33	20,38	20,37	20,37	20,35	20,35	20,38	20,42	20,29	20,24	20,29	20,38	20,34	20,43	20,48	20,41	20,39	20,40	20,35	20,38	20,44	20,35	20,42	20,33	20,31	20,39	20,40	20,41	20,44	20,43	20,42	20,39	20,45	20,37	20,34	20,44	20,41	20,40	20,39	20,47	20,39	20,36	20,45	20,45	20,39	20,48	20,47	20,45	20,47	20,44	20,41	20,38	20,26	20,35	20,37	20,33	20,40	20,47	20,43	20,34	20,43	20,43	20,45	20,50	20,57	20,46	20,34	20,34	20,48	20,51	20,51	20,41	20,49	20,45	20,49	20,42	20,34	20,35	20,50	20,42	20,40	20,53	20,48	20,37	20,42	20,41	20,36	20,35	20,50	20,51	20,49	20,48	20,47	20,39	20,38	20,41	20,37	20,34	20,44	20,45	20,47	20,50	20,44	20,33	20,30	20,44	20,51	20,51	20,48	20,41	20,44	20,42	20,47	20,51	20,52	20,47	20,41	20,47	20,43	20,44	20,44	20,49	20,39	20,36	20,47	20,35	20,40	20,44	20,46	20,39	20,42	20,47	20,47	20,41	20,42	20,42	20,49	20,48	20,54	20,48	20,45	20,49	20,52	20,50	20,50	20,50	20,46	20,47	20,51	20,48	20,48	20,41	20,41	20,48	20,47	20,52	20,49	20,38	20,36	20,50	20,45	20,53	20,51	20,52	20,57	20,52	20,55	20,54	20,50	20,50	20,49	20,50	20,59	20,60	20,60	20,58	20,58	20,53	20,48	20,48	20,55	20,66	20,59	20,53	20,49	20,56	20,62	20,55	20,54	20,52	20,55	20,54	20,61	20,52	20,45	20,65	20,71	20,59	20,58	20,61	20,65	20,57	20,60	20,61	20,58	20,58	20,62	20,66	20,57	20,61	20,65	20,63	20,61	20,61	20,57	20,52	20,62	20,71	20,66	20,65	20,63	20,53	20,65	20,71	20,72	20,67	20,59	20,56	20,61	20,65	20,64	20,61	20,72	20,75	20,75	20,74	20,73	20,68	20,61	20,65	20,76	20,79	20,70	20,60	20,61	20,67	20,69	20,62	20,68	20,66	20,68	20,75	20,72	20,68	20,67	20,68	20,57	20,51	20,57	20,61	20,61	20,59	20,62	20,74	20,76	20,68	20,69	20,69	20,61	20,56	20,63	20,61	20,65	20,68	20,70	20,65	20,65	20,69	20,59	20,64	20,69	20,72	20,62	20,60	20,61	20,68	20,64	20,62	20,66	20,70	20,64	20,72	20,68	20,69	20,67	20,59	20,59	20,61	20,57	20,67	20,66	20,67	20,70	20,68	20,59	20,61	20,66	20,67	20,66	20,64	20,69	20,65	20,66	20,60	20,56	20,62	20,67	20,66	20,67	20,66	20,60	20,51	20,55	20,65	20,69	20,65	20,68	20,73	20,71	20,65	20,67	20,67	20,59	20,59	20,67	20,61	20,62	20,63	20,70	20,66	20,63	20,63	20,62	20,55	20,53	20,61	20,57	20,63	20,55	20,57	20,59	20,60	20,60	20,57	20,62	20,61	20,58	20,58	20,59	20,59	20,56	20,57	20,56	20,60	20,65	20,62	20,65	20,70	20,57	20,54	20,59	20,62	20,48	20,53	20,48	20,46	20,50	20,51	20,51	20,64	20,67	20,60	20,59	20,61	20,54	20,56	20,44	20,48	20,49	20,59	20,57	20,54	20,48	20,49	20,47	20,42	20,51	20,49	20,45	20,53	20,55	20,57	20,53	20,49	20,45	20,53	20,50	20,51	20,51	20,51	20,49	20,48	20,52	20,50	20,48	20,44	20,42	20,47	20,48	20,40	20,48	20,51	20,47	20,43	20,50	20,48	20,39	20,35	20,39	20,49	20,55	20,50	20,47	20,46	20,47	20,43	20,45	20,47	20,49	20,44	20,37	20,41	20,38	20,46	20,48	20,43	20,44	20,49	20,37	20,28	20,37	20,51	20,52	20,47	20,46	20,49	20,40	20,32	20,36	20,45	20,39	20,38	20,36	20,37	20,39	20,34	20,36	20,38	20,36	20,35	20,40	20,42	20,40	20,37	20,31	20,42	20,41	20,41	20,39	20,37	20,38	20,43	20,40	20,40	20,36	20,49	20,45	20,32	20,40	20,45	20,46	20,42	20,41	20,38	20,42	20,41	20,41	20,31	20,35	20,33	20,42	20,38	20,36	20,41	20,30	20,31	20,33	20,39	20,44	20,42	20,40	20,41	20,36	20,34	20,37	20,46	20,40	20,37	20,34	20,32	20,34	20,30	20,37	20,41	20,30	20,41	20,36	20,31	20,31	20,31	20,35	20,36	20,38	20,40	20,37	20,30	20,29	20,33	20,43	20,41	20,40	20,45	20,44	20,37	20,40	20,40	20,37	20,42	20,36	20,32	20,33	20,35	20,36	20,23	20,28	20,35	20,26	20,33	20,39	20,27	20,33	20,36	20,39	20,27	20,27	20,40	20,35	20,31	20,29	20,30	20,30	20,33	20,29	20,23	20,30	20,29	20,26	20,30	20,36	20,36	20,27	20,31	20,35	20,26	20,28	20,25	20,22	20,29	20,31	20,23	20,23	20,29	20,27	20,25	20,30	20,34	20,18	20,22	20,32	20,26	20,30	20,29	20,21	20,26	20,30	20,27	20,31	
20,39	20,43	20,35	20,30	20,40	20,29	20,36	20,37	20,37	20,32	20,23	20,39	20,45	20,33	20,22	20,37	20,38	20,31	20,40	20,39	20,35	20,42	20,47	20,41	20,38	20,32	20,33	20,41	20,49	20,39	20,34	20,36	20,40	20,35	20,33	20,37	20,41	20,44	20,40	20,33	20,29	20,35	20,27	20,25	20,43	20,42	20,39	20,39	20,39	20,34	20,30	20,33	20,40	20,38	20,39	20,40	20,37	20,31	20,41	20,48	20,44	20,56	20,47	20,49	20,50	20,48	20,42	20,37	20,53	20,40	20,40	20,45	20,50	20,47	20,43	20,46	20,46	20,45	20,45	20,44	20,45	20,38	20,40	20,44	20,38	20,25	20,32	20,42	20,39	20,48	20,46	20,36	20,38	20,42	20,44	20,40	20,51	20,54	20,46	20,37	20,37	20,42	20,50	20,48	20,42	20,43	20,44	20,46	20,42	20,25	20,33	20,46	20,41	20,42	20,51	20,53	20,48	20,48	20,54	20,44	20,42	20,56	20,52	20,43	20,52	20,44	20,40	20,36	20,41	20,40	20,39	20,42	20,45	20,48	20,51	20,47	20,39	20,39	20,41	20,44	20,48	20,43	20,41	20,40	20,46	20,51	20,49	20,58	20,55	20,43	20,41	20,48	20,38	20,40	20,54	20,46	20,38	20,43	20,43	20,50	20,47	20,50	20,52	20,53	20,48	20,40	20,48	20,50	20,46	20,48	20,49	20,49	20,49	20,41	20,45	20,47	20,48	20,47	20,49	20,48	20,54	20,48	20,53	20,53	20,40	20,42	20,45	20,42	20,44	20,49	20,45	20,42	20,50	20,53	20,57	20,52	20,54	20,50	20,50	20,46	20,49	20,53	20,51	20,53	20,53	20,56	20,56	20,60	20,60	20,58	20,59	20,58	20,56	20,60	20,59	20,54	20,46	20,55	20,66	20,65	20,57	20,51	20,51	20,51	20,51	20,58	20,52	20,47	20,64	20,67	20,56	20,54	20,56	20,68	20,60	20,56	20,54	20,49	20,54	20,62	20,61	20,52	20,61	20,64	20,60	20,54	20,54	20,56	20,53	20,63	20,69	20,61	20,59	20,67	20,59	20,61	20,64	20,65	20,65	20,66	20,66	20,63	20,69	20,63	20,59	20,66	20,72	20,71	20,76	20,74	20,74	20,67	20,66	20,67	20,77	20,66	20,62	20,61	20,68	20,74	20,78	20,73	20,69	20,65	20,67	20,60	20,68	20,65	20,72	20,75	20,66	20,63	20,62	20,65	20,62	20,65	20,71	20,75	20,74	20,72	20,65	20,63	20,61	20,65	20,68	20,64	20,65	20,66	20,66	20,67	20,56	20,67	20,68	20,70	20,75	20,65	20,59	20,65	20,68	20,65	20,62	20,61	20,70	20,66	20,70	20,66	20,69	20,74	20,60	20,63	20,71	20,58	20,58	20,60	20,62	20,74	20,68	20,62	20,67	20,74	20,74	20,65	20,64	20,70	20,68	20,64	20,60	20,54	20,59	20,65	20,58	20,64	20,67	20,59	20,53	20,61	20,71	20,70	20,64	20,71	20,73	20,72	20,63	20,60	20,68	20,66	20,63	20,72	20,64	20,69	20,69	20,67	20,60	20,62	20,62	20,62	20,58	20,56	20,51	20,58	20,68	20,63	20,58	20,63	20,66	20,68	20,66	20,63	20,65	20,59	20,57	20,64	20,73	20,65	20,62	20,59	20,61	20,59	20,63	20,63	20,70	20,57	20,55	20,63	20,60	20,61	20,55	20,40	20,54	20,57	20,57	20,54	20,59	20,69	20,61	20,65	20,61	20,56	20,55	20,56	20,45	20,53	20,56	20,50	20,57	20,51	20,46	20,45	20,47	20,46	20,50	20,45	20,47	20,52	20,60	20,55	20,50	20,43	20,48	20,48	20,50	20,53	20,53	20,52	20,52	20,47	20,48	20,49	20,52	20,47	20,42	20,40	20,43	20,42	20,47	20,44	20,44	20,43	20,47	20,34	20,40	20,49	20,43	20,53	20,50	20,43	20,38	20,45	20,47	20,41	20,43	20,54	20,52	20,45	20,46	20,45	20,43	20,41	20,39	20,40	20,43	20,45	20,43	20,43	20,49	20,48	20,41	20,39	20,45	20,42	20,30	20,38	20,42	20,38	20,38	20,31	20,35	20,31	20,34	20,31	20,32	20,38	20,39	20,39	20,42	20,40	20,34	20,30	20,40	20,49	20,45	20,36	20,38	20,36	20,40	20,36	20,40	20,42	20,42	20,42	20,33	20,46	20,44	20,37	20,36	20,39	20,39	20,36	20,41	20,40	20,36	20,40	20,38	20,36	20,36	20,36	20,40	20,33	20,29	20,40	20,40	20,37	20,33	20,35	20,39	20,39	20,40	20,44	20,47	20,44	20,42	20,40	20,36	20,26	20,35	20,35	20,33	20,28	20,38	20,37	20,21	20,30	20,36	20,42	20,39	20,40	20,41	20,40	20,40	20,34	20,31	20,44	20,41	20,37	20,36	20,42	20,36	20,33	20,40	20,31	20,37	20,37	20,27	20,40	20,40	20,27	20,32	20,33	20,37	20,27	20,24	20,33	20,33	20,29	20,32	20,31	20,38	20,33	20,30	20,26	20,18	20,26	20,29	20,35	20,34	20,34	20,38	20,30	20,27	20,22	20,33	20,36	20,30	20,28	20,32	20,30	20,28	20,25	20,25	20,26	20,28	20,35	20,32	20,24	20,30	20,25	20,27	20,31	20,24	20,26	20,19	20,34	20,31	20,32	20,33	20,30	20,28	20,30	20,33	20,28	
20,40	20,38	20,41	20,32	20,37	20,25	20,23	20,39	20,33	20,39	20,33	20,28	20,33	20,38	20,28	20,29	20,36	20,35	20,37	20,37	20,38	20,35	20,32	20,37	20,32	20,31	20,24	20,33	20,46	20,39	20,31	20,29	20,32	20,21	20,29	20,34	20,40	20,42	20,43	20,39	20,33	20,30	20,32	20,32	20,35	20,42	20,36	20,31	20,34	20,41	20,29	20,28	20,36	20,31	20,42	20,40	20,43	20,34	20,38	20,41	20,33	20,44	20,45	20,50	20,52	20,45	20,44	20,41	20,47	20,43	20,41	20,53	20,50	20,45	20,45	20,42	20,40	20,36	20,44	20,49	20,42	20,42	20,38	20,44	20,46	20,30	20,33	20,40	20,46	20,52	20,45	20,36	20,36	20,39	20,50	20,49	20,42	20,46	20,48	20,37	20,35	20,39	20,44	20,49	20,40	20,34	20,31	20,38	20,32	20,28	20,28	20,43	20,38	20,47	20,52	20,52	20,53	20,51	20,51	20,47	20,47	20,56	20,52	20,45	20,47	20,43	20,43	20,42	20,44	20,47	20,43	20,43	20,53	20,50	20,51	20,47	20,40	20,49	20,47	20,52	20,47	20,47	20,46	20,49	20,45	20,47	20,51	20,52	20,55	20,43	20,38	20,46	20,49	20,47	20,51	20,47	20,40	20,47	20,49	20,50	20,50	20,50	20,53	20,54	20,50	20,47	20,40	20,51	20,45	20,43	20,43	20,49	20,46	20,49	20,54	20,50	20,48	20,49	20,49	20,52	20,50	20,46	20,54	20,49	20,42	20,51	20,47	20,40	20,41	20,44	20,41	20,51	20,51	20,49	20,57	20,52	20,54	20,51	20,52	20,57	20,56	20,56	20,59	20,61	20,57	20,50	20,49	20,53	20,53	20,52	20,55	20,61	20,57	20,53	20,55	20,56	20,51	20,51	20,65	20,65	20,54	20,60	20,63	20,54	20,52	20,53	20,55	20,52	20,64	20,64	20,62	20,68	20,69	20,64	20,61	20,57	20,57	20,56	20,63	20,70	20,73	20,55	20,56	20,59	20,59	20,58	20,55	20,64	20,61	20,66	20,65	20,60	20,60	20,70	20,68	20,63	20,66	20,71	20,70	20,65	20,62	20,64	20,63	20,64	20,64	20,66	20,70	20,71	20,73	20,67	20,69	20,66	20,66	20,60	20,64	20,66	20,64	20,69	20,69	20,67	20,76	20,80	20,68	20,65	20,71	20,68	20,71	20,65	20,64	20,73	20,78	20,66	20,66	20,63	20,66	20,63	20,72	20,71	20,77	20,75	20,64	20,61	20,66	20,72	20,74	20,70	20,64	20,64	20,61	20,63	20,61	20,64	20,73	20,75	20,78	20,69	20,70	20,69	20,72	20,66	20,66	20,65	20,72	20,68	20,63	20,63	20,71	20,75	20,65	20,59	20,76	20,67	20,65	20,71	20,68	20,73	20,75	20,74	20,68	20,68	20,74	20,70	20,70	20,67	20,69	20,62	20,58	20,57	20,61	20,68	20,64	20,63	20,67	20,62	20,65	20,74	20,72	20,73	20,69	20,66	20,72	20,70	20,65	20,64	20,65	20,67	20,61	20,69	20,65	20,65	20,73	20,69	20,63	20,56	20,71	20,67	20,62	20,64	20,61	20,53	20,64	20,65	20,61	20,62	20,62	20,62	20,62	20,58	20,64	20,63	20,65	20,65	20,66	20,67	20,60	20,58	20,63	20,59	20,62	20,59	20,70	20,62	20,64	20,66	20,60	20,57	20,59	20,54	20,64	20,64	20,57	20,53	20,62	20,60	20,52	20,62	20,63	20,56	20,53	20,48	20,45	20,46	20,52	20,50	20,53	20,51	20,50	20,55	20,51	20,49	20,49	20,46	20,51	20,56	20,61	20,54	20,49	20,49	20,45	20,48	20,48	20,49	20,49	20,54	20,52	20,38	20,40	20,46	20,49	20,46	20,50	20,46	20,48	20,48	20,51	20,48	20,52	20,45	20,44	20,41	20,44	20,53	20,49	20,47	20,55	20,49	20,40	20,42	20,46	20,44	20,44	20,50	20,51	20,42	20,40	20,47	20,56	20,49	20,37	20,37	20,38	20,37	20,35	20,45	20,43	20,39	20,39	20,38	20,43	20,44	20,36	20,34	20,41	20,39	20,40	20,40	20,36	20,34	20,36	20,42	20,38	20,34	20,26	20,36	20,47	20,39	20,39	20,34	20,31	20,39	20,46	20,39	20,38	20,39	20,38	20,27	20,33	20,33	20,41	20,43	20,33	20,45	20,48	20,30	20,29	20,40	20,35	20,41	20,46	20,41	20,33	20,36	20,40	20,38	20,39	20,38	20,37	20,32	20,34	20,36	20,41	20,36	20,26	20,25	20,35	20,42	20,41	20,46	20,43	20,37	20,40	20,36	20,30	20,37	20,32	20,32	20,32	20,37	20,40	20,36	20,28	20,33	20,39	20,46	20,36	20,38	20,43	20,31	20,42	20,41	20,35	20,40	20,45	20,38	20,28	20,29	20,36	20,41	20,34	20,35	20,40	20,41	20,32	20,39	20,45	20,37	20,32	20,33	20,36	20,30	20,25	20,31	20,26	20,25	20,30	20,33	20,38	20,41	20,32	20,32	20,34	20,30	20,29	20,37	20,35	20,36	20,37	20,40	20,35	20,23	20,25	20,32	20,30	20,27	20,28	20,27	20,19	20,27	20,23	20,28	20,25	20,28	20,41	20,40	20,36	20,32	20,34	20,40	20,30	20,24	20,24	20,27	20,25	20,22	20,24	20,21	20,33	20,33	20,28	20,36	
20,41	20,33	20,31	20,30	20,25	20,23	20,25	20,37	20,41	20,35	20,34	20,29	20,29	20,35	20,31	20,36	20,38	20,35	20,44	20,40	20,36	20,40	20,31	20,44	20,39	20,34	20,31	20,30	20,49	20,40	20,38	20,33	20,32	20,27	20,25	20,36	20,38	20,40	20,39	20,45	20,45	20,35	20,31	20,33	20,37	20,30	20,44	20,33	20,30	20,35	20,36	20,26	20,30	20,34	20,34	20,43	20,38	20,39	20,42	20,41	20,42	20,44	20,36	20,41	20,41	20,34	20,35	20,38	20,41	20,44	20,38	20,43	20,38	20,43	20,44	20,38	20,42	20,44	20,42	20,52	20,43	20,38	20,31	20,40	20,47	20,39	20,34	20,39	20,47	20,50	20,44	20,33	20,34	20,33	20,37	20,48	20,42	20,42	20,48	20,39	20,37	20,38	20,40	20,47	20,44	20,40	20,37	20,43	20,40	20,37	20,38	20,37	20,40	20,44	20,54	20,47	20,45	20,38	20,38	20,34	20,44	20,50	20,48	20,45	20,48	20,47	20,46	20,45	20,49	20,51	20,47	20,36	20,39	20,52	20,50	20,43	20,43	20,45	20,44	20,46	20,44	20,42	20,42	20,51	20,48	20,44	20,43	20,48	20,50	20,45	20,41	20,41	20,38	20,43	20,52	20,47	20,38	20,47	20,50	20,50	20,46	20,46	20,45	20,49	20,51	20,47	20,49	20,47	20,48	20,43	20,40	20,44	20,50	20,44	20,43	20,47	20,46	20,50	20,50	20,52	20,48	20,45	20,50	20,45	20,49	20,59	20,55	20,44	20,46	20,45	20,39	20,43	20,51	20,51	20,52	20,50	20,54	20,60	20,59	20,60	20,57	20,57	20,58	20,54	20,53	20,55	20,52	20,51	20,52	20,50	20,55	20,57	20,62	20,59	20,59	20,61	20,64	20,51	20,55	20,58	20,52	20,58	20,63	20,54	20,51	20,55	20,57	20,58	20,67	20,70	20,62	20,67	20,72	20,65	20,60	20,64	20,68	20,68	20,65	20,65	20,69	20,59	20,54	20,64	20,62	20,63	20,64	20,66	20,69	20,66	20,60	20,62	20,64	20,71	20,70	20,66	20,69	20,72	20,66	20,67	20,64	20,64	20,60	20,63	20,64	20,68	20,77	20,75	20,74	20,69	20,70	20,74	20,70	20,63	20,69	20,71	20,66	20,71	20,74	20,61	20,57	20,69	20,67	20,64	20,74	20,73	20,69	20,59	20,60	20,66	20,69	20,67	20,62	20,69	20,69	20,66	20,71	20,68	20,67	20,73	20,66	20,67	20,62	20,78	20,78	20,70	20,62	20,64	20,61	20,60	20,66	20,69	20,76	20,76	20,73	20,67	20,71	20,72	20,70	20,68	20,69	20,73	20,71	20,65	20,65	20,65	20,64	20,65	20,67	20,72	20,73	20,69	20,73	20,72	20,69	20,72	20,75	20,66	20,58	20,61	20,71	20,73	20,67	20,72	20,72	20,66	20,65	20,62	20,65	20,76	20,65	20,66	20,66	20,58	20,61	20,64	20,66	20,69	20,68	20,62	20,70	20,73	20,62	20,64	20,70	20,67	20,65	20,67	20,68	20,75	20,72	20,63	20,59	20,56	20,63	20,65	20,65	20,62	20,61	20,61	20,54	20,60	20,61	20,62	20,67	20,66	20,56	20,58	20,60	20,66	20,67	20,65	20,59	20,65	20,61	20,63	20,71	20,66	20,64	20,60	20,60	20,55	20,62	20,67	20,62	20,60	20,58	20,60	20,61	20,61	20,54	20,49	20,60	20,58	20,51	20,52	20,54	20,51	20,52	20,46	20,47	20,49	20,50	20,53	20,46	20,51	20,47	20,56	20,54	20,46	20,46	20,47	20,57	20,51	20,46	20,46	20,49	20,50	20,51	20,50	20,54	20,46	20,49	20,46	20,54	20,47	20,37	20,43	20,51	20,44	20,41	20,47	20,44	20,46	20,55	20,49	20,50	20,46	20,47	20,39	20,41	20,44	20,46	20,49	20,49	20,49	20,41	20,44	20,45	20,44	20,40	20,49	20,48	20,43	20,36	20,44	20,46	20,50	20,51	20,46	20,40	20,33	20,32	20,41	20,47	20,34	20,37	20,38	20,41	20,41	20,45	20,37	20,48	20,47	20,45	20,46	20,37	20,31	20,32	20,40	20,47	20,33	20,29	20,39	20,49	20,48	20,47	20,37	20,33	20,34	20,42	20,36	20,36	20,38	20,39	20,37	20,38	20,33	20,31	20,43	20,42	20,45	20,47	20,40	20,39	20,45	20,32	20,34	20,41	20,41	20,37	20,33	20,41	20,47	20,35	20,39	20,42	20,36	20,33	20,31	20,34	20,37	20,26	20,30	20,31	20,46	20,45	20,38	20,40	20,28	20,32	20,35	20,35	20,38	20,34	20,32	20,34	20,41	20,43	20,38	20,34	20,34	20,38	20,45	20,39	20,33	20,33	20,31	20,30	20,40	20,43	20,47	20,42	20,41	20,37	20,28	20,30	20,41	20,33	20,36	20,41	20,45	20,38	20,39	20,38	20,31	20,37	20,28	20,28	20,22	20,19	20,37	20,28	20,24	20,33	20,26	20,35	20,41	20,38	20,30	20,38	20,37	20,39	20,42	20,37	20,26	20,29	20,40	20,39	20,39	20,35	20,37	20,34	20,30	20,26	20,26	20,31	20,31	20,32	20,33	20,39	20,33	20,37	20,40	20,44	20,30	20,30	20,35	20,44	20,31	20,24	20,32	20,31	20,28	20,28	20,30	20,31	20,37	20,40	20,38	
20,36	20,38	20,30	20,25	20,28	20,32	20,27	20,34	20,41	20,38	20,40	20,33	20,39	20,39	20,34	20,40	20,36	20,37	20,35	20,40	20,36	20,39	20,43	20,47	20,49	20,42	20,36	20,35	20,48	20,40	20,34	20,29	20,44	20,32	20,28	20,34	20,44	20,43	20,37	20,32	20,44	20,42	20,33	20,36	20,43	20,36	20,41	20,38	20,30	20,28	20,39	20,41	20,26	20,37	20,36	20,32	20,35	20,34	20,37	20,44	20,41	20,42	20,42	20,49	20,42	20,44	20,33	20,36	20,44	20,46	20,41	20,46	20,45	20,44	20,45	20,43	20,36	20,40	20,46	20,38	20,37	20,37	20,23	20,37	20,47	20,35	20,42	20,38	20,45	20,45	20,42	20,37	20,37	20,39	20,38	20,39	20,43	20,41	20,47	20,40	20,32	20,44	20,45	20,46	20,42	20,44	20,38	20,51	20,46	20,37	20,40	20,43	20,47	20,39	20,46	20,51	20,48	20,40	20,43	20,42	20,42	20,49	20,48	20,50	20,52	20,46	20,46	20,43	20,47	20,50	20,51	20,37	20,39	20,43	20,43	20,38	20,43	20,52	20,41	20,43	20,45	20,43	20,39	20,36	20,45	20,43	20,46	20,53	20,53	20,46	20,43	20,38	20,35	20,37	20,45	20,45	20,42	20,45	20,43	20,43	20,45	20,52	20,41	20,48	20,59	20,45	20,40	20,46	20,48	20,45	20,45	20,46	20,52	20,54	20,46	20,44	20,45	20,44	20,43	20,49	20,52	20,51	20,56	20,49	20,47	20,57	20,51	20,47	20,50	20,57	20,49	20,43	20,42	20,54	20,54	20,49	20,54	20,58	20,53	20,50	20,50	20,57	20,60	20,50	20,55	20,53	20,63	20,64	20,50	20,45	20,49	20,54	20,63	20,64	20,55	20,59	20,64	20,60	20,61	20,63	20,55	20,56	20,56	20,48	20,53	20,55	20,55	20,60	20,67	20,63	20,60	20,67	20,66	20,66	20,60	20,61	20,64	20,65	20,55	20,56	20,61	20,57	20,59	20,64	20,62	20,70	20,69	20,71	20,68	20,70	20,62	20,65	20,67	20,68	20,68	20,65	20,72	20,82	20,65	20,58	20,60	20,65	20,60	20,69	20,65	20,59	20,73	20,70	20,69	20,65	20,66	20,74	20,74	20,66	20,74	20,76	20,77	20,70	20,66	20,66	20,69	20,67	20,64	20,67	20,71	20,68	20,70	20,66	20,66	20,69	20,59	20,63	20,65	20,65	20,72	20,70	20,70	20,70	20,67	20,69	20,68	20,64	20,60	20,69	20,75	20,61	20,58	20,63	20,67	20,68	20,73	20,70	20,73	20,75	20,71	20,66	20,69	20,68	20,70	20,65	20,72	20,79	20,76	20,64	20,67	20,74	20,71	20,63	20,66	20,74	20,74	20,68	20,72	20,68	20,63	20,65	20,77	20,73	20,65	20,72	20,73	20,73	20,67	20,68	20,77	20,72	20,62	20,68	20,66	20,77	20,75	20,66	20,58	20,56	20,61	20,61	20,63	20,80	20,70	20,64	20,73	20,69	20,64	20,65	20,65	20,66	20,66	20,70	20,65	20,71	20,67	20,57	20,64	20,67	20,61	20,66	20,64	20,60	20,53	20,57	20,68	20,71	20,72	20,63	20,66	20,58	20,51	20,57	20,63	20,66	20,64	20,63	20,67	20,63	20,60	20,61	20,74	20,69	20,66	20,62	20,64	20,57	20,58	20,60	20,54	20,59	20,57	20,51	20,54	20,55	20,58	20,56	20,59	20,61	20,52	20,47	20,47	20,53	20,56	20,57	20,56	20,53	20,53	20,52	20,52	20,45	20,41	20,52	20,54	20,51	20,45	20,50	20,52	20,44	20,43	20,45	20,53	20,42	20,43	20,45	20,48	20,45	20,49	20,51	20,56	20,49	20,38	20,44	20,51	20,47	20,47	20,43	20,47	20,41	20,46	20,54	20,52	20,47	20,46	20,41	20,37	20,40	20,48	20,47	20,45	20,47	20,46	20,45	20,48	20,50	20,44	20,43	20,43	20,41	20,40	20,37	20,34	20,41	20,43	20,43	20,46	20,44	20,40	20,41	20,39	20,30	20,39	20,39	20,44	20,41	20,43	20,33	20,37	20,44	20,43	20,43	20,36	20,33	20,36	20,33	20,38	20,30	20,30	20,42	20,43	20,52	20,44	20,37	20,38	20,47	20,47	20,39	20,32	20,39	20,41	20,34	20,40	20,36	20,28	20,33	20,39	20,43	20,35	20,44	20,42	20,36	20,35	20,34	20,39	20,41	20,39	20,38	20,38	20,43	20,40	20,32	20,44	20,41	20,30	20,32	20,28	20,36	20,30	20,34	20,28	20,33	20,42	20,35	20,31	20,25	20,27	20,36	20,37	20,36	20,37	20,39	20,42	20,35	20,35	20,36	20,36	20,33	20,35	20,44	20,40	20,35	20,22	20,28	20,37	20,38	20,40	20,37	20,34	20,41	20,39	20,33	20,24	20,37	20,40	20,30	20,37	20,39	20,37	20,40	20,26	20,22	20,28	20,27	20,31	20,21	20,33	20,35	20,37	20,37	20,40	20,31	20,30	20,27	20,38	20,29	20,34	20,33	20,34	20,35	20,26	20,21	20,28	20,41	20,36	20,34	20,37	20,36	20,27	20,31	20,30	20,31	20,33	20,30	20,33	20,30	20,34	20,40	20,31	20,21	20,29	20,25	20,30	20,30	20,30	20,34	20,32	20,32	20,25	20,28	20,24	20,27	20,19	20,23	20,25	20,30	
20,41	20,31	20,32	20,26	20,28	20,33	20,35	20,27	20,39	20,39	20,47	20,37	20,38	20,39	20,33	20,32	20,34	20,23	20,29	20,30	20,34	20,41	20,33	20,37	20,42	20,41	20,39	20,46	20,36	20,37	20,35	20,40	20,42	20,38	20,34	20,36	20,36	20,44	20,42	20,36	20,46	20,40	20,38	20,42	20,40	20,39	20,36	20,33	20,33	20,27	20,33	20,48	20,36	20,34	20,34	20,22	20,27	20,31	20,27	20,42	20,36	20,31	20,41	20,49	20,49	20,46	20,36	20,33	20,39	20,31	20,37	20,44	20,45	20,44	20,39	20,35	20,32	20,37	20,40	20,31	20,29	20,33	20,37	20,38	20,44	20,35	20,45	20,51	20,36	20,44	20,38	20,40	20,36	20,45	20,34	20,27	20,37	20,40	20,40	20,44	20,34	20,32	20,44	20,42	20,37	20,38	20,25	20,38	20,43	20,34	20,35	20,37	20,49	20,44	20,40	20,40	20,43	20,39	20,45	20,45	20,47	20,53	20,45	20,52	20,46	20,42	20,41	20,43	20,50	20,46	20,45	20,41	20,40	20,42	20,47	20,40	20,41	20,41	20,40	20,46	20,44	20,42	20,34	20,42	20,44	20,44	20,44	20,50	20,49	20,47	20,44	20,38	20,35	20,38	20,42	20,44	20,40	20,41	20,47	20,48	20,51	20,50	20,46	20,51	20,59	20,50	20,37	20,39	20,44	20,46	20,44	20,49	20,48	20,41	20,44	20,43	20,48	20,47	20,49	20,44	20,44	20,48	20,55	20,52	20,48	20,58	20,58	20,54	20,51	20,53	20,52	20,43	20,37	20,43	20,54	20,56	20,54	20,57	20,51	20,39	20,43	20,55	20,55	20,49	20,51	20,48	20,47	20,64	20,52	20,52	20,52	20,51	20,51	20,57	20,48	20,48	20,56	20,56	20,70	20,69	20,57	20,62	20,65	20,54	20,47	20,51	20,53	20,62	20,61	20,59	20,56	20,62	20,59	20,60	20,63	20,61	20,61	20,56	20,57	20,55	20,64	20,58	20,54	20,56	20,54	20,61	20,69	20,67	20,66	20,69	20,67	20,60	20,65	20,60	20,56	20,59	20,71	20,75	20,69	20,54	20,61	20,71	20,66	20,69	20,72	20,66	20,62	20,72	20,68	20,64	20,64	20,69	20,73	20,64	20,75	20,75	20,77	20,74	20,65	20,65	20,74	20,78	20,64	20,64	20,63	20,65	20,79	20,72	20,73	20,73	20,69	20,69	20,66	20,67	20,66	20,68	20,64	20,70	20,72	20,74	20,70	20,67	20,66	20,60	20,70	20,67	20,66	20,71	20,74	20,76	20,71	20,66	20,70	20,71	20,72	20,64	20,64	20,71	20,73	20,72	20,71	20,78	20,72	20,65	20,74	20,72	20,76	20,73	20,64	20,66	20,66	20,67	20,69	20,75	20,67	20,72	20,78	20,70	20,68	20,70	20,72	20,71	20,66	20,72	20,75	20,66	20,61	20,61	20,68	20,69	20,72	20,64	20,58	20,63	20,62	20,64	20,61	20,78	20,76	20,72	20,67	20,68	20,59	20,59	20,63	20,58	20,59	20,69	20,72	20,73	20,75	20,64	20,67	20,66	20,68	20,71	20,71	20,69	20,56	20,58	20,68	20,71	20,67	20,64	20,64	20,61	20,54	20,59	20,60	20,66	20,60	20,67	20,63	20,66	20,56	20,57	20,63	20,66	20,62	20,61	20,62	20,59	20,53	20,57	20,57	20,58	20,59	20,52	20,50	20,43	20,52	20,55	20,60	20,61	20,58	20,53	20,50	20,56	20,70	20,59	20,55	20,56	20,57	20,56	20,55	20,52	20,48	20,52	20,52	20,57	20,51	20,48	20,46	20,42	20,48	20,51	20,53	20,37	20,36	20,42	20,43	20,40	20,44	20,47	20,57	20,52	20,44	20,48	20,50	20,46	20,52	20,39	20,42	20,47	20,45	20,49	20,49	20,49	20,53	20,43	20,43	20,39	20,43	20,42	20,40	20,39	20,40	20,49	20,44	20,50	20,39	20,43	20,36	20,34	20,42	20,44	20,38	20,38	20,33	20,33	20,49	20,49	20,47	20,38	20,39	20,45	20,49	20,40	20,39	20,33	20,30	20,34	20,32	20,34	20,38	20,44	20,41	20,41	20,38	20,41	20,33	20,30	20,22	20,40	20,43	20,40	20,44	20,39	20,35	20,49	20,48	20,39	20,34	20,40	20,46	20,34	20,39	20,35	20,33	20,34	20,42	20,40	20,33	20,42	20,38	20,34	20,31	20,36	20,36	20,40	20,31	20,29	20,24	20,32	20,41	20,35	20,41	20,38	20,31	20,34	20,33	20,39	20,35	20,42	20,32	20,27	20,37	20,33	20,35	20,34	20,35	20,35	20,33	20,34	20,37	20,30	20,36	20,32	20,29	20,32	20,34	20,36	20,33	20,38	20,36	20,31	20,35	20,34	20,41	20,42	20,36	20,31	20,32	20,32	20,37	20,38	20,28	20,27	20,37	20,26	20,29	20,37	20,32	20,37	20,31	20,26	20,28	20,27	20,35	20,36	20,35	20,34	20,27	20,28	20,38	20,36	20,37	20,30	20,34	20,31	20,30	20,39	20,35	20,35	20,26	20,17	20,22	20,34	20,31	20,28	20,33	20,29	20,23	20,28	20,29	20,36	20,31	20,24	20,33	20,37	20,40	20,37	20,27	20,20	20,26	20,24	20,31	20,28	20,23	20,29	20,35	20,30	20,21	20,18	20,25	20,21	20,21	20,28	20,22	20,23	
20,42	20,29	20,24	20,27	20,28	20,33	20,36	20,32	20,35	20,38	20,39	20,40	20,23	20,30	20,28	20,34	20,37	20,25	20,36	20,40	20,34	20,33	20,23	20,25	20,36	20,37	20,38	20,43	20,31	20,30	20,40	20,45	20,35	20,35	20,42	20,36	20,36	20,31	20,28	20,35	20,35	20,35	20,39	20,40	20,42	20,37	20,40	20,36	20,36	20,33	20,29	20,44	20,40	20,41	20,42	20,28	20,33	20,39	20,24	20,31	20,37	20,37	20,38	20,42	20,44	20,39	20,30	20,36	20,35	20,32	20,37	20,38	20,37	20,46	20,37	20,36	20,38	20,34	20,37	20,36	20,33	20,38	20,37	20,46	20,44	20,36	20,38	20,46	20,34	20,37	20,40	20,31	20,33	20,44	20,43	20,41	20,40	20,45	20,40	20,37	20,40	20,47	20,43	20,38	20,38	20,33	20,29	20,40	20,49	20,47	20,42	20,36	20,42	20,46	20,41	20,41	20,43	20,45	20,44	20,38	20,32	20,39	20,43	20,43	20,39	20,42	20,53	20,38	20,43	20,47	20,42	20,44	20,41	20,33	20,52	20,55	20,45	20,42	20,37	20,47	20,49	20,47	20,35	20,47	20,52	20,47	20,38	20,47	20,47	20,45	20,44	20,46	20,40	20,39	20,51	20,44	20,45	20,46	20,41	20,45	20,51	20,48	20,44	20,46	20,48	20,42	20,36	20,39	20,46	20,53	20,49	20,46	20,40	20,40	20,44	20,52	20,54	20,52	20,50	20,50	20,46	20,45	20,50	20,49	20,43	20,48	20,55	20,53	20,54	20,58	20,43	20,42	20,48	20,51	20,54	20,51	20,47	20,48	20,46	20,39	20,40	20,49	20,47	20,51	20,57	20,48	20,48	20,48	20,53	20,51	20,46	20,52	20,49	20,59	20,60	20,49	20,52	20,52	20,62	20,71	20,64	20,66	20,66	20,63	20,54	20,62	20,57	20,65	20,68	20,61	20,61	20,66	20,63	20,61	20,59	20,66	20,67	20,60	20,62	20,67	20,60	20,49	20,49	20,54	20,54	20,53	20,69	20,68	20,65	20,63	20,64	20,58	20,64	20,64	20,53	20,63	20,73	20,72	20,56	20,56	20,63	20,61	20,70	20,71	20,63	20,67	20,65	20,65	20,70	20,65	20,69	20,68	20,64	20,63	20,63	20,69	20,66	20,67	20,74	20,68	20,74	20,74	20,69	20,74	20,69	20,68	20,71	20,69	20,68	20,74	20,72	20,71	20,64	20,67	20,67	20,68	20,70	20,70	20,75	20,73	20,71	20,66	20,62	20,67	20,65	20,69	20,77	20,67	20,66	20,69	20,72	20,66	20,69	20,72	20,68	20,66	20,71	20,69	20,64	20,63	20,71	20,78	20,68	20,62	20,72	20,74	20,70	20,76	20,65	20,63	20,62	20,65	20,75	20,74	20,75	20,72	20,76	20,64	20,62	20,62	20,64	20,67	20,65	20,71	20,77	20,66	20,68	20,61	20,63	20,66	20,68	20,65	20,66	20,64	20,66	20,71	20,69	20,72	20,76	20,71	20,74	20,67	20,62	20,52	20,61	20,64	20,63	20,64	20,62	20,75	20,77	20,71	20,70	20,68	20,70	20,70	20,68	20,67	20,72	20,68	20,69	20,69	20,68	20,66	20,68	20,66	20,63	20,60	20,57	20,64	20,69	20,64	20,57	20,62	20,61	20,61	20,65	20,67	20,74	20,64	20,61	20,62	20,58	20,65	20,59	20,57	20,54	20,52	20,55	20,44	20,47	20,61	20,63	20,60	20,55	20,54	20,54	20,55	20,62	20,57	20,48	20,51	20,57	20,59	20,57	20,53	20,56	20,59	20,51	20,45	20,52	20,48	20,45	20,46	20,46	20,45	20,45	20,33	20,31	20,41	20,54	20,45	20,44	20,47	20,47	20,46	20,47	20,53	20,50	20,37	20,40	20,40	20,40	20,44	20,52	20,48	20,43	20,44	20,56	20,47	20,45	20,47	20,44	20,43	20,38	20,40	20,45	20,38	20,38	20,45	20,46	20,44	20,40	20,40	20,42	20,45	20,52	20,49	20,39	20,40	20,46	20,39	20,45	20,37	20,39	20,41	20,41	20,30	20,41	20,42	20,37	20,36	20,44	20,35	20,31	20,37	20,39	20,43	20,36	20,33	20,38	20,34	20,33	20,33	20,39	20,37	20,38	20,41	20,36	20,38	20,42	20,37	20,38	20,35	20,40	20,35	20,40	20,31	20,33	20,30	20,37	20,44	20,36	20,38	20,42	20,39	20,32	20,35	20,41	20,40	20,36	20,30	20,28	20,29	20,33	20,37	20,34	20,35	20,25	20,35	20,38	20,37	20,34	20,36	20,39	20,30	20,39	20,37	20,35	20,31	20,39	20,40	20,34	20,42	20,41	20,31	20,31	20,28	20,26	20,30	20,31	20,28	20,32	20,40	20,36	20,31	20,33	20,32	20,36	20,38	20,37	20,33	20,25	20,32	20,32	20,37	20,32	20,30	20,30	20,22	20,29	20,34	20,36	20,38	20,37	20,36	20,35	20,37	20,26	20,21	20,23	20,38	20,31	20,30	20,31	20,32	20,34	20,34	20,30	20,32	20,27	20,33	20,29	20,34	20,31	20,19	20,14	20,23	20,32	20,27	20,27	20,33	20,24	20,28	20,35	20,39	20,28	20,26	20,27	20,33	20,37	20,40	20,35	20,22	20,23	20,18	20,20	20,19	20,18	20,23	20,27	20,33	20,20	20,14	20,16	20,29	20,24	20,36	20,35	20,39	
20,37	20,32	20,33	20,34	20,39	20,43	20,41	20,34	20,32	20,39	20,35	20,38	20,42	20,37	20,31	20,32	20,42	20,40	20,48	20,50	20,41	20,35	20,30	20,26	20,33	20,36	20,36	20,46	20,45	20,33	20,39	20,49	20,39	20,37	20,32	20,36	20,24	20,19	20,25	20,27	20,30	20,29	20,39	20,41	20,42	20,33	20,38	20,35	20,36	20,36	20,39	20,43	20,44	20,42	20,42	20,33	20,40	20,41	20,33	20,36	20,48	20,51	20,46	20,42	20,37	20,33	20,32	20,39	20,50	20,46	20,44	20,41	20,37	20,40	20,44	20,35	20,38	20,40	20,37	20,44	20,42	20,42	20,39	20,41	20,43	20,34	20,37	20,31	20,37	20,45	20,46	20,43	20,28	20,47	20,45	20,46	20,44	20,45	20,42	20,35	20,47	20,54	20,51	20,42	20,39	20,36	20,36	20,44	20,47	20,51	20,44	20,43	20,43	20,46	20,44	20,43	20,47	20,43	20,43	20,43	20,30	20,31	20,40	20,48	20,50	20,50	20,53	20,46	20,42	20,39	20,41	20,44	20,45	20,45	20,52	20,56	20,40	20,44	20,49	20,42	20,48	20,44	20,37	20,44	20,53	20,48	20,48	20,41	20,43	20,46	20,45	20,48	20,46	20,50	20,48	20,40	20,43	20,45	20,38	20,45	20,41	20,40	20,45	20,48	20,44	20,35	20,39	20,42	20,44	20,52	20,56	20,51	20,49	20,45	20,51	20,46	20,47	20,51	20,50	20,45	20,52	20,50	20,40	20,47	20,47	20,44	20,48	20,48	20,50	20,53	20,43	20,44	20,50	20,59	20,58	20,47	20,49	20,45	20,48	20,49	20,50	20,54	20,47	20,52	20,57	20,52	20,53	20,59	20,54	20,54	20,52	20,58	20,55	20,62	20,56	20,52	20,56	20,51	20,56	20,61	20,58	20,57	20,54	20,57	20,63	20,68	20,63	20,59	20,74	20,67	20,61	20,64	20,69	20,68	20,62	20,67	20,65	20,65	20,67	20,60	20,58	20,53	20,55	20,70	20,59	20,55	20,64	20,72	20,71	20,68	20,65	20,60	20,63	20,71	20,64	20,69	20,67	20,72	20,60	20,60	20,60	20,67	20,69	20,75	20,69	20,62	20,66	20,62	20,66	20,69	20,72	20,70	20,67	20,65	20,68	20,66	20,61	20,66	20,70	20,73	20,73	20,69	20,67	20,74	20,81	20,71	20,67	20,68	20,70	20,69	20,68	20,67	20,67	20,69	20,73	20,69	20,73	20,77	20,74	20,78	20,73	20,67	20,58	20,68	20,72	20,70	20,72	20,72	20,64	20,66	20,68	20,73	20,68	20,74	20,69	20,65	20,73	20,75	20,66	20,65	20,73	20,79	20,73	20,63	20,68	20,74	20,75	20,72	20,63	20,68	20,77	20,70	20,78	20,72	20,71	20,75	20,74	20,70	20,69	20,66	20,65	20,68	20,63	20,74	20,75	20,61	20,71	20,65	20,64	20,72	20,71	20,69	20,74	20,71	20,70	20,69	20,70	20,73	20,65	20,70	20,78	20,74	20,67	20,56	20,69	20,67	20,62	20,76	20,72	20,79	20,79	20,72	20,70	20,69	20,73	20,71	20,69	20,65	20,67	20,68	20,67	20,70	20,75	20,70	20,75	20,67	20,63	20,64	20,61	20,67	20,66	20,62	20,56	20,59	20,61	20,65	20,65	20,66	20,72	20,66	20,63	20,63	20,67	20,71	20,65	20,63	20,56	20,55	20,56	20,61	20,58	20,61	20,63	20,61	20,58	20,55	20,59	20,58	20,58	20,53	20,48	20,53	20,54	20,51	20,49	20,46	20,50	20,56	20,55	20,48	20,43	20,48	20,55	20,51	20,48	20,42	20,47	20,41	20,37	20,43	20,54	20,56	20,51	20,48	20,39	20,43	20,54	20,55	20,49	20,39	20,39	20,36	20,43	20,40	20,41	20,48	20,43	20,50	20,56	20,56	20,47	20,52	20,51	20,43	20,36	20,43	20,45	20,47	20,41	20,50	20,44	20,46	20,42	20,33	20,39	20,38	20,41	20,47	20,49	20,49	20,50	20,40	20,41	20,42	20,42	20,42	20,43	20,36	20,38	20,38	20,36	20,32	20,36	20,39	20,37	20,37	20,39	20,51	20,46	20,35	20,38	20,37	20,35	20,35	20,37	20,40	20,43	20,42	20,43	20,37	20,39	20,44	20,38	20,45	20,43	20,37	20,35	20,41	20,37	20,33	20,38	20,45	20,44	20,43	20,38	20,35	20,33	20,41	20,40	20,38	20,34	20,35	20,33	20,35	20,35	20,34	20,36	20,32	20,34	20,27	20,36	20,37	20,31	20,34	20,30	20,32	20,32	20,36	20,38	20,32	20,38	20,35	20,32	20,34	20,34	20,34	20,28	20,25	20,30	20,29	20,26	20,36	20,35	20,37	20,40	20,37	20,30	20,25	20,27	20,40	20,33	20,33	20,29	20,35	20,38	20,25	20,33	20,34	20,36	20,24	20,30	20,38	20,40	20,45	20,38	20,30	20,27	20,35	20,42	20,27	20,26	20,37	20,31	20,31	20,32	20,32	20,29	20,33	20,33	20,26	20,21	20,22	20,28	20,33	20,34	20,17	20,15	20,25	20,29	20,28	20,34	20,28	20,28	20,28	20,28	20,34	20,29	20,37	20,34	20,26	20,36	20,36	20,34	20,25	20,27	20,18	20,12	20,14	20,17	20,20	20,22	20,29	20,25	20,21	20,21	20,36	20,33	20,31	20,34	20,35	
20,30	20,36	20,36	20,35	20,33	20,35	20,35	20,40	20,32	20,34	20,29	20,35	20,39	20,48	20,39	20,35	20,37	20,36	20,39	20,41	20,33	20,34	20,35	20,31	20,23	20,35	20,41	20,49	20,43	20,41	20,42	20,45	20,42	20,37	20,28	20,37	20,36	20,33	20,45	20,34	20,34	20,42	20,43	20,36	20,32	20,37	20,45	20,35	20,36	20,42	20,42	20,36	20,46	20,39	20,36	20,39	20,44	20,29	20,35	20,41	20,45	20,52	20,50	20,50	20,37	20,30	20,32	20,38	20,50	20,47	20,40	20,42	20,35	20,37	20,38	20,41	20,35	20,39	20,43	20,42	20,39	20,35	20,39	20,47	20,39	20,32	20,36	20,32	20,37	20,49	20,47	20,44	20,38	20,35	20,44	20,47	20,43	20,41	20,40	20,32	20,43	20,53	20,52	20,54	20,40	20,39	20,35	20,42	20,40	20,49	20,41	20,39	20,37	20,40	20,44	20,44	20,50	20,49	20,36	20,33	20,44	20,42	20,46	20,49	20,47	20,53	20,47	20,47	20,44	20,40	20,38	20,49	20,46	20,54	20,55	20,49	20,38	20,49	20,48	20,41	20,41	20,44	20,39	20,41	20,42	20,49	20,49	20,45	20,44	20,47	20,46	20,47	20,43	20,52	20,53	20,47	20,44	20,50	20,40	20,41	20,46	20,36	20,52	20,56	20,49	20,41	20,42	20,54	20,54	20,51	20,48	20,50	20,51	20,55	20,51	20,52	20,45	20,50	20,52	20,45	20,55	20,57	20,53	20,52	20,52	20,50	20,50	20,51	20,46	20,46	20,43	20,49	20,45	20,47	20,54	20,60	20,56	20,55	20,53	20,57	20,54	20,49	20,55	20,55	20,53	20,46	20,57	20,59	20,54	20,56	20,54	20,55	20,57	20,55	20,48	20,51	20,58	20,54	20,59	20,53	20,52	20,55	20,59	20,59	20,55	20,61	20,62	20,60	20,71	20,74	20,65	20,71	20,68	20,65	20,60	20,66	20,60	20,61	20,74	20,69	20,56	20,51	20,50	20,61	20,69	20,65	20,61	20,67	20,68	20,73	20,68	20,64	20,63	20,69	20,69	20,69	20,71	20,72	20,63	20,64	20,62	20,67	20,73	20,74	20,75	20,71	20,66	20,65	20,75	20,71	20,77	20,70	20,67	20,71	20,73	20,71	20,67	20,60	20,69	20,68	20,73	20,71	20,62	20,70	20,78	20,70	20,69	20,65	20,69	20,79	20,70	20,66	20,73	20,69	20,78	20,73	20,65	20,70	20,78	20,77	20,76	20,77	20,66	20,70	20,77	20,71	20,69	20,68	20,69	20,65	20,63	20,70	20,77	20,73	20,72	20,69	20,75	20,66	20,73	20,77	20,70	20,83	20,79	20,72	20,69	20,74	20,78	20,79	20,69	20,59	20,67	20,70	20,73	20,76	20,78	20,72	20,77	20,76	20,69	20,74	20,73	20,67	20,66	20,73	20,78	20,70	20,68	20,71	20,67	20,75	20,70	20,67	20,71	20,69	20,70	20,67	20,70	20,73	20,69	20,70	20,78	20,75	20,70	20,65	20,71	20,81	20,69	20,71	20,77	20,80	20,81	20,78	20,77	20,70	20,66	20,66	20,66	20,68	20,62	20,64	20,69	20,67	20,64	20,62	20,70	20,72	20,64	20,67	20,69	20,69	20,69	20,63	20,66	20,65	20,62	20,56	20,71	20,69	20,64	20,63	20,68	20,64	20,63	20,65	20,64	20,60	20,54	20,60	20,53	20,61	20,59	20,58	20,61	20,59	20,54	20,59	20,57	20,58	20,57	20,50	20,50	20,54	20,59	20,62	20,49	20,45	20,53	20,54	20,56	20,55	20,48	20,46	20,50	20,56	20,56	20,46	20,47	20,49	20,47	20,38	20,41	20,46	20,49	20,50	20,49	20,44	20,48	20,59	20,48	20,42	20,45	20,36	20,39	20,45	20,37	20,48	20,49	20,46	20,53	20,51	20,41	20,42	20,52	20,45	20,42	20,48	20,48	20,48	20,45	20,43	20,46	20,41	20,49	20,44	20,36	20,34	20,39	20,47	20,46	20,41	20,53	20,47	20,41	20,40	20,43	20,35	20,33	20,37	20,47	20,41	20,31	20,22	20,28	20,33	20,34	20,33	20,28	20,44	20,43	20,46	20,38	20,41	20,36	20,38	20,36	20,40	20,35	20,42	20,42	20,45	20,39	20,35	20,34	20,42	20,47	20,43	20,45	20,40	20,43	20,36	20,38	20,40	20,44	20,48	20,44	20,27	20,33	20,43	20,43	20,41	20,37	20,33	20,30	20,29	20,42	20,47	20,38	20,34	20,37	20,37	20,34	20,40	20,39	20,33	20,33	20,34	20,36	20,33	20,36	20,34	20,32	20,41	20,28	20,23	20,26	20,38	20,28	20,23	20,36	20,30	20,27	20,33	20,35	20,28	20,37	20,43	20,32	20,25	20,26	20,41	20,33	20,33	20,35	20,40	20,41	20,33	20,32	20,40	20,35	20,31	20,35	20,35	20,35	20,44	20,37	20,34	20,37	20,33	20,40	20,33	20,35	20,43	20,37	20,33	20,30	20,34	20,33	20,31	20,31	20,34	20,30	20,29	20,38	20,32	20,37	20,38	20,33	20,35	20,33	20,27	20,26	20,25	20,27	20,25	20,30	20,38	20,37	20,35	20,31	20,28	20,39	20,31	20,22	20,24	20,36	20,33	20,20	20,24	20,24	20,26	20,32	20,29	20,18	20,23	20,30	20,33	20,37	20,27	20,28	20,30	
20,33	20,36	20,34	20,27	20,33	20,38	20,34	20,26	20,33	20,27	20,22	20,31	20,29	20,28	20,42	20,38	20,34	20,27	20,27	20,35	20,35	20,32	20,40	20,29	20,29	20,25	20,34	20,37	20,39	20,34	20,37	20,42	20,45	20,35	20,28	20,41	20,41	20,36	20,34	20,41	20,35	20,43	20,44	20,31	20,37	20,38	20,34	20,29	20,31	20,40	20,36	20,30	20,41	20,37	20,37	20,40	20,46	20,38	20,31	20,39	20,34	20,38	20,44	20,43	20,35	20,30	20,32	20,36	20,41	20,38	20,30	20,38	20,37	20,33	20,32	20,38	20,36	20,32	20,37	20,43	20,39	20,37	20,41	20,51	20,42	20,27	20,32	20,31	20,37	20,44	20,41	20,44	20,40	20,29	20,27	20,40	20,42	20,39	20,26	20,32	20,38	20,40	20,45	20,54	20,39	20,33	20,36	20,44	20,46	20,38	20,42	20,41	20,38	20,41	20,48	20,39	20,49	20,49	20,35	20,42	20,47	20,46	20,49	20,45	20,43	20,42	20,40	20,39	20,41	20,46	20,47	20,41	20,48	20,54	20,54	20,36	20,38	20,39	20,34	20,41	20,48	20,49	20,46	20,41	20,40	20,51	20,43	20,48	20,50	20,50	20,46	20,49	20,44	20,45	20,58	20,46	20,41	20,46	20,52	20,50	20,46	20,43	20,50	20,57	20,44	20,39	20,43	20,57	20,57	20,51	20,48	20,42	20,43	20,52	20,52	20,53	20,51	20,48	20,47	20,41	20,47	20,55	20,51	20,48	20,53	20,53	20,49	20,49	20,51	20,50	20,43	20,44	20,44	20,42	20,50	20,60	20,64	20,56	20,61	20,54	20,53	20,56	20,51	20,54	20,48	20,46	20,56	20,59	20,50	20,52	20,50	20,47	20,49	20,57	20,53	20,56	20,61	20,58	20,63	20,64	20,53	20,56	20,61	20,64	20,65	20,63	20,60	20,54	20,61	20,69	20,64	20,62	20,65	20,57	20,57	20,59	20,64	20,58	20,70	20,70	20,55	20,55	20,50	20,57	20,61	20,59	20,57	20,60	20,64	20,77	20,70	20,61	20,66	20,67	20,67	20,72	20,76	20,82	20,71	20,62	20,61	20,67	20,71	20,71	20,71	20,70	20,65	20,65	20,71	20,69	20,72	20,70	20,63	20,73	20,75	20,73	20,77	20,74	20,71	20,70	20,71	20,76	20,69	20,70	20,77	20,70	20,77	20,71	20,62	20,78	20,70	20,69	20,70	20,75	20,78	20,73	20,61	20,65	20,84	20,78	20,73	20,77	20,66	20,69	20,80	20,75	20,70	20,68	20,64	20,68	20,65	20,60	20,72	20,79	20,76	20,69	20,75	20,72	20,75	20,74	20,70	20,78	20,78	20,74	20,73	20,72	20,75	20,77	20,68	20,64	20,65	20,67	20,67	20,73	20,76	20,73	20,74	20,77	20,72	20,75	20,78	20,76	20,68	20,73	20,70	20,76	20,73	20,73	20,75	20,68	20,70	20,76	20,72	20,67	20,70	20,70	20,78	20,84	20,73	20,71	20,76	20,68	20,62	20,71	20,75	20,83	20,75	20,68	20,76	20,84	20,81	20,78	20,73	20,69	20,67	20,61	20,67	20,68	20,66	20,67	20,73	20,67	20,62	20,57	20,71	20,71	20,66	20,72	20,73	20,69	20,59	20,63	20,67	20,67	20,62	20,58	20,77	20,77	20,67	20,57	20,65	20,70	20,64	20,61	20,54	20,54	20,60	20,55	20,50	20,59	20,61	20,56	20,55	20,52	20,54	20,58	20,59	20,52	20,55	20,50	20,48	20,55	20,52	20,51	20,55	20,43	20,54	20,58	20,56	20,51	20,51	20,49	20,48	20,51	20,51	20,48	20,44	20,43	20,44	20,37	20,38	20,40	20,39	20,42	20,55	20,54	20,50	20,52	20,44	20,45	20,49	20,44	20,38	20,48	20,48	20,53	20,51	20,44	20,41	20,39	20,36	20,31	20,42	20,44	20,47	20,54	20,52	20,45	20,45	20,42	20,40	20,44	20,45	20,45	20,36	20,37	20,47	20,52	20,44	20,34	20,40	20,45	20,46	20,43	20,39	20,34	20,32	20,33	20,46	20,43	20,25	20,26	20,34	20,39	20,40	20,34	20,29	20,26	20,36	20,46	20,41	20,35	20,31	20,40	20,34	20,34	20,35	20,43	20,36	20,40	20,41	20,36	20,32	20,37	20,43	20,34	20,40	20,37	20,39	20,32	20,32	20,42	20,41	20,43	20,40	20,38	20,36	20,38	20,40	20,36	20,34	20,35	20,26	20,33	20,40	20,44	20,43	20,39	20,36	20,35	20,34	20,37	20,36	20,27	20,27	20,39	20,46	20,38	20,37	20,30	20,27	20,36	20,31	20,24	20,29	20,34	20,31	20,29	20,39	20,34	20,30	20,33	20,29	20,27	20,27	20,42	20,40	20,25	20,28	20,38	20,38	20,26	20,27	20,39	20,40	20,33	20,32	20,31	20,32	20,26	20,26	20,29	20,29	20,40	20,34	20,28	20,42	20,43	20,42	20,37	20,31	20,36	20,37	20,37	20,31	20,28	20,35	20,38	20,33	20,33	20,31	20,29	20,42	20,34	20,30	20,33	20,38	20,40	20,31	20,25	20,31	20,27	20,31	20,27	20,27	20,37	20,34	20,40	20,26	20,26	20,35	20,29	20,22	20,25	20,38	20,33	20,25	20,25	20,30	20,28	20,26	20,30	20,21	20,23	20,30	20,28	20,29	20,29	20,29	20,29	
20,25	20,39	20,32	20,21	20,30	20,39	20,34	20,30	20,36	20,43	20,36	20,25	20,25	20,28	20,38	20,35	20,34	20,26	20,33	20,33	20,33	20,26	20,40	20,41	20,31	20,35	20,39	20,42	20,37	20,37	20,30	20,40	20,42	20,43	20,36	20,37	20,33	20,35	20,28	20,34	20,34	20,36	20,34	20,30	20,41	20,34	20,31	20,32	20,43	20,44	20,35	20,37	20,35	20,31	20,24	20,28	20,36	20,35	20,31	20,39	20,38	20,34	20,49	20,39	20,31	20,33	20,32	20,32	20,43	20,42	20,35	20,37	20,42	20,33	20,32	20,37	20,44	20,35	20,36	20,41	20,40	20,40	20,42	20,52	20,43	20,28	20,41	20,46	20,43	20,45	20,34	20,38	20,48	20,32	20,36	20,46	20,35	20,35	20,37	20,38	20,42	20,46	20,45	20,51	20,41	20,35	20,39	20,44	20,48	20,40	20,38	20,50	20,39	20,44	20,51	20,49	20,51	20,49	20,42	20,47	20,50	20,46	20,52	20,50	20,47	20,41	20,39	20,32	20,37	20,44	20,50	20,46	20,53	20,55	20,49	20,41	20,43	20,44	20,36	20,45	20,56	20,53	20,45	20,44	20,48	20,51	20,48	20,50	20,56	20,49	20,48	20,46	20,47	20,42	20,54	20,50	20,47	20,45	20,48	20,47	20,42	20,41	20,46	20,52	20,53	20,41	20,43	20,54	20,52	20,45	20,52	20,48	20,46	20,49	20,50	20,45	20,53	20,53	20,55	20,48	20,55	20,55	20,55	20,47	20,45	20,50	20,51	20,52	20,46	20,46	20,46	20,51	20,49	20,54	20,59	20,62	20,70	20,62	20,63	20,60	20,53	20,66	20,59	20,48	20,45	20,53	20,67	20,58	20,50	20,51	20,57	20,60	20,61	20,58	20,60	20,61	20,62	20,59	20,61	20,68	20,61	20,59	20,62	20,62	20,63	20,62	20,65	20,61	20,62	20,68	20,66	20,61	20,60	20,66	20,64	20,70	20,68	20,69	20,70	20,74	20,67	20,64	20,66	20,63	20,74	20,70	20,59	20,63	20,65	20,75	20,74	20,69	20,67	20,71	20,71	20,78	20,79	20,78	20,75	20,62	20,63	20,63	20,76	20,79	20,69	20,69	20,68	20,68	20,69	20,74	20,74	20,70	20,61	20,67	20,73	20,72	20,72	20,71	20,73	20,79	20,79	20,78	20,74	20,74	20,85	20,76	20,81	20,78	20,70	20,72	20,68	20,65	20,70	20,74	20,79	20,77	20,76	20,81	20,80	20,74	20,70	20,76	20,72	20,77	20,78	20,76	20,72	20,72	20,70	20,73	20,73	20,68	20,73	20,76	20,84	20,74	20,77	20,74	20,85	20,83	20,77	20,73	20,76	20,75	20,79	20,76	20,83	20,75	20,70	20,70	20,78	20,69	20,71	20,68	20,78	20,72	20,71	20,72	20,74	20,77	20,78	20,76	20,71	20,72	20,70	20,72	20,72	20,73	20,74	20,72	20,67	20,70	20,70	20,62	20,70	20,68	20,77	20,88	20,78	20,70	20,72	20,68	20,62	20,67	20,74	20,70	20,67	20,72	20,81	20,83	20,72	20,75	20,73	20,66	20,72	20,68	20,65	20,62	20,65	20,69	20,76	20,74	20,70	20,69	20,75	20,67	20,69	20,74	20,70	20,64	20,61	20,65	20,61	20,69	20,69	20,63	20,68	20,76	20,69	20,68	20,69	20,68	20,65	20,62	20,59	20,52	20,54	20,55	20,60	20,57	20,58	20,59	20,54	20,50	20,63	20,58	20,57	20,59	20,58	20,51	20,53	20,55	20,54	20,49	20,47	20,52	20,52	20,51	20,54	20,52	20,46	20,50	20,54	20,50	20,47	20,48	20,52	20,42	20,40	20,42	20,45	20,49	20,40	20,41	20,48	20,59	20,53	20,49	20,40	20,41	20,55	20,45	20,43	20,46	20,48	20,49	20,52	20,49	20,46	20,36	20,35	20,33	20,43	20,43	20,41	20,50	20,52	20,46	20,46	20,39	20,38	20,41	20,40	20,34	20,32	20,33	20,43	20,51	20,53	20,42	20,34	20,37	20,44	20,44	20,35	20,38	20,45	20,41	20,43	20,37	20,27	20,27	20,37	20,43	20,37	20,36	20,32	20,36	20,39	20,42	20,43	20,36	20,33	20,42	20,40	20,36	20,39	20,46	20,37	20,39	20,38	20,40	20,49	20,34	20,45	20,44	20,35	20,29	20,32	20,33	20,37	20,45	20,43	20,41	20,37	20,40	20,46	20,36	20,31	20,30	20,27	20,36	20,37	20,41	20,40	20,36	20,30	20,30	20,34	20,36	20,35	20,36	20,40	20,39	20,31	20,34	20,41	20,35	20,31	20,26	20,30	20,35	20,28	20,30	20,39	20,36	20,34	20,33	20,34	20,33	20,33	20,29	20,32	20,36	20,30	20,36	20,38	20,26	20,20	20,33	20,40	20,33	20,29	20,34	20,36	20,34	20,34	20,32	20,22	20,22	20,23	20,27	20,32	20,43	20,40	20,26	20,43	20,42	20,33	20,29	20,29	20,30	20,31	20,32	20,26	20,27	20,25	20,33	20,37	20,22	20,22	20,22	20,32	20,30	20,34	20,29	20,29	20,36	20,28	20,26	20,40	20,33	20,34	20,27	20,27	20,38	20,34	20,43	20,29	20,18	20,29	20,33	20,31	20,34	20,36	20,28	20,23	20,18	20,24	20,29	20,18	20,21	20,30	20,31	20,28	20,20	20,24	20,27	20,33	20,35	
20,31	20,24	20,25	20,28	20,28	20,28	20,31	20,37	20,39	20,41	20,32	20,21	20,24	20,29	20,33	20,30	20,26	20,31	20,43	20,36	20,35	20,27	20,29	20,48	20,43	20,32	20,43	20,36	20,36	20,30	20,32	20,35	20,42	20,28	20,37	20,42	20,34	20,36	20,42	20,36	20,36	20,37	20,25	20,35	20,53	20,43	20,35	20,36	20,38	20,41	20,35	20,34	20,46	20,36	20,36	20,36	20,38	20,42	20,33	20,35	20,36	20,39	20,41	20,48	20,41	20,40	20,33	20,35	20,49	20,43	20,38	20,43	20,42	20,41	20,36	20,36	20,39	20,39	20,31	20,45	20,41	20,34	20,35	20,42	20,41	20,31	20,37	20,41	20,41	20,42	20,41	20,35	20,32	20,36	20,45	20,51	20,38	20,34	20,41	20,37	20,42	20,36	20,33	20,41	20,38	20,33	20,40	20,44	20,37	20,36	20,42	20,50	20,42	20,43	20,51	20,52	20,55	20,56	20,45	20,45	20,41	20,45	20,48	20,57	20,53	20,55	20,46	20,42	20,43	20,44	20,48	20,50	20,49	20,53	20,52	20,46	20,47	20,51	20,38	20,43	20,50	20,45	20,35	20,39	20,46	20,50	20,45	20,49	20,44	20,53	20,58	20,45	20,45	20,45	20,53	20,53	20,45	20,48	20,39	20,45	20,41	20,44	20,48	20,48	20,45	20,45	20,46	20,50	20,52	20,47	20,47	20,48	20,53	20,53	20,55	20,50	20,49	20,49	20,54	20,52	20,49	20,57	20,52	20,52	20,47	20,47	20,52	20,54	20,41	20,39	20,39	20,50	20,53	20,57	20,64	20,64	20,56	20,61	20,60	20,58	20,58	20,56	20,57	20,44	20,49	20,53	20,67	20,59	20,47	20,52	20,58	20,65	20,61	20,58	20,58	20,53	20,55	20,65	20,63	20,62	20,63	20,58	20,61	20,59	20,56	20,59	20,55	20,60	20,65	20,69	20,69	20,67	20,61	20,62	20,59	20,65	20,65	20,66	20,70	20,73	20,68	20,61	20,67	20,67	20,67	20,75	20,67	20,72	20,68	20,69	20,69	20,74	20,73	20,77	20,77	20,76	20,74	20,81	20,76	20,73	20,65	20,67	20,80	20,76	20,66	20,68	20,75	20,68	20,75	20,75	20,74	20,75	20,65	20,68	20,76	20,68	20,69	20,70	20,66	20,68	20,74	20,83	20,79	20,76	20,85	20,79	20,73	20,72	20,70	20,74	20,70	20,66	20,71	20,69	20,69	20,71	20,82	20,82	20,76	20,75	20,75	20,79	20,77	20,73	20,77	20,70	20,75	20,71	20,72	20,77	20,72	20,71	20,78	20,76	20,83	20,77	20,74	20,76	20,79	20,82	20,73	20,79	20,80	20,74	20,75	20,75	20,80	20,78	20,75	20,83	20,82	20,67	20,69	20,75	20,78	20,80	20,77	20,70	20,69	20,69	20,80	20,84	20,79	20,77	20,78	20,79	20,72	20,80	20,72	20,73	20,76	20,68	20,68	20,63	20,69	20,71	20,75	20,83	20,71	20,76	20,74	20,72	20,67	20,62	20,72	20,73	20,68	20,70	20,77	20,79	20,75	20,72	20,73	20,70	20,72	20,64	20,67	20,70	20,67	20,72	20,77	20,72	20,75	20,74	20,78	20,78	20,67	20,70	20,65	20,69	20,69	20,74	20,73	20,69	20,65	20,65	20,62	20,66	20,61	20,61	20,69	20,67	20,71	20,66	20,65	20,61	20,59	20,49	20,59	20,57	20,54	20,62	20,61	20,52	20,53	20,61	20,59	20,64	20,58	20,52	20,51	20,49	20,47	20,54	20,48	20,42	20,53	20,51	20,51	20,48	20,41	20,47	20,59	20,52	20,55	20,51	20,49	20,52	20,43	20,46	20,55	20,49	20,52	20,47	20,43	20,49	20,47	20,49	20,41	20,39	20,48	20,41	20,44	20,49	20,42	20,43	20,42	20,49	20,52	20,38	20,35	20,44	20,47	20,42	20,40	20,52	20,51	20,41	20,43	20,38	20,32	20,40	20,39	20,31	20,35	20,40	20,38	20,38	20,44	20,48	20,39	20,33	20,37	20,42	20,45	20,40	20,50	20,44	20,46	20,45	20,37	20,36	20,33	20,33	20,36	20,38	20,34	20,31	20,44	20,48	20,34	20,37	20,33	20,42	20,36	20,40	20,32	20,39	20,41	20,41	20,43	20,34	20,33	20,33	20,37	20,41	20,43	20,29	20,29	20,33	20,36	20,45	20,48	20,42	20,36	20,43	20,41	20,39	20,37	20,33	20,29	20,36	20,41	20,37	20,36	20,35	20,31	20,31	20,37	20,39	20,38	20,31	20,35	20,38	20,30	20,28	20,38	20,32	20,32	20,25	20,27	20,38	20,36	20,33	20,33	20,41	20,38	20,36	20,41	20,40	20,33	20,32	20,36	20,40	20,43	20,38	20,32	20,28	20,29	20,27	20,37	20,42	20,36	20,38	20,43	20,37	20,34	20,36	20,28	20,20	20,23	20,33	20,34	20,33	20,34	20,25	20,35	20,28	20,27	20,22	20,30	20,43	20,41	20,33	20,28	20,28	20,23	20,25	20,30	20,33	20,36	20,28	20,29	20,33	20,42	20,35	20,34	20,37	20,28	20,25	20,33	20,32	20,29	20,20	20,26	20,34	20,31	20,33	20,32	20,24	20,22	20,35	20,35	20,33	20,29	20,22	20,27	20,22	20,26	20,32	20,33	20,22	20,29	20,40	20,35	20,32	20,19	20,21	20,33	20,36	
20,25	20,27	20,23	20,32	20,29	20,33	20,26	20,27	20,29	20,43	20,35	20,17	20,17	20,37	20,36	20,34	20,23	20,27	20,32	20,32	20,38	20,38	20,28	20,38	20,38	20,32	20,42	20,50	20,41	20,37	20,28	20,35	20,32	20,35	20,36	20,39	20,36	20,34	20,37	20,40	20,39	20,36	20,27	20,26	20,39	20,41	20,38	20,30	20,37	20,35	20,35	20,38	20,42	20,46	20,43	20,45	20,32	20,32	20,37	20,33	20,34	20,40	20,37	20,35	20,37	20,43	20,33	20,38	20,42	20,45	20,37	20,41	20,38	20,41	20,39	20,30	20,34	20,37	20,34	20,41	20,44	20,30	20,32	20,35	20,39	20,31	20,30	20,32	20,39	20,42	20,35	20,32	20,28	20,38	20,47	20,42	20,40	20,34	20,36	20,30	20,37	20,35	20,36	20,42	20,38	20,37	20,40	20,42	20,40	20,38	20,37	20,38	20,39	20,43	20,52	20,56	20,52	20,53	20,48	20,48	20,45	20,45	20,42	20,42	20,53	20,54	20,49	20,45	20,41	20,39	20,38	20,36	20,41	20,44	20,52	20,46	20,40	20,45	20,46	20,42	20,39	20,41	20,41	20,36	20,39	20,40	20,44	20,52	20,51	20,47	20,48	20,43	20,41	20,45	20,48	20,49	20,36	20,43	20,36	20,40	20,45	20,50	20,46	20,52	20,49	20,39	20,39	20,44	20,46	20,47	20,47	20,37	20,51	20,56	20,52	20,48	20,45	20,46	20,42	20,47	20,51	20,45	20,53	20,49	20,50	20,50	20,46	20,52	20,52	20,48	20,48	20,46	20,52	20,53	20,55	20,64	20,45	20,49	20,52	20,49	20,48	20,50	20,48	20,45	20,50	20,53	20,54	20,53	20,53	20,58	20,56	20,57	20,53	20,60	20,58	20,56	20,52	20,59	20,73	20,63	20,58	20,66	20,58	20,61	20,64	20,65	20,56	20,59	20,66	20,70	20,65	20,66	20,65	20,59	20,64	20,62	20,64	20,60	20,65	20,66	20,64	20,65	20,71	20,71	20,71	20,68	20,64	20,70	20,69	20,66	20,69	20,73	20,77	20,68	20,71	20,77	20,79	20,81	20,75	20,70	20,72	20,69	20,73	20,75	20,74	20,73	20,69	20,71	20,72	20,73	20,76	20,78	20,71	20,71	20,82	20,77	20,65	20,72	20,71	20,71	20,71	20,76	20,77	20,78	20,85	20,75	20,76	20,75	20,80	20,76	20,75	20,73	20,73	20,80	20,75	20,72	20,73	20,83	20,78	20,76	20,89	20,84	20,77	20,73	20,76	20,78	20,66	20,73	20,79	20,81	20,72	20,71	20,80	20,84	20,81	20,84	20,77	20,74	20,74	20,80	20,75	20,79	20,80	20,75	20,75	20,71	20,69	20,77	20,82	20,79	20,75	20,69	20,72	20,80	20,81	20,81	20,81	20,74	20,72	20,68	20,71	20,84	20,79	20,78	20,78	20,79	20,75	20,75	20,69	20,68	20,77	20,72	20,73	20,76	20,67	20,66	20,69	20,70	20,65	20,73	20,78	20,68	20,71	20,74	20,79	20,79	20,76	20,77	20,73	20,77	20,78	20,72	20,68	20,69	20,68	20,66	20,71	20,81	20,65	20,67	20,74	20,70	20,71	20,72	20,70	20,76	20,71	20,63	20,61	20,64	20,70	20,72	20,78	20,71	20,71	20,72	20,63	20,67	20,61	20,63	20,73	20,62	20,68	20,67	20,60	20,62	20,58	20,48	20,57	20,56	20,62	20,58	20,51	20,51	20,46	20,50	20,53	20,55	20,52	20,50	20,51	20,55	20,53	20,52	20,53	20,41	20,50	20,53	20,48	20,51	20,36	20,45	20,57	20,58	20,55	20,46	20,42	20,45	20,49	20,47	20,44	20,49	20,47	20,53	20,53	20,45	20,46	20,43	20,41	20,36	20,47	20,40	20,42	20,44	20,39	20,48	20,46	20,43	20,49	20,42	20,37	20,43	20,52	20,50	20,46	20,49	20,47	20,46	20,48	20,39	20,32	20,43	20,48	20,39	20,35	20,40	20,44	20,39	20,38	20,44	20,45	20,38	20,33	20,33	20,44	20,44	20,38	20,37	20,43	20,39	20,37	20,44	20,41	20,35	20,33	20,29	20,41	20,30	20,34	20,39	20,38	20,35	20,32	20,41	20,38	20,37	20,39	20,30	20,29	20,41	20,48	20,45	20,36	20,25	20,33	20,35	20,31	20,32	20,37	20,34	20,36	20,36	20,42	20,37	20,38	20,35	20,35	20,43	20,43	20,43	20,42	20,41	20,41	20,37	20,37	20,33	20,38	20,44	20,40	20,36	20,44	20,34	20,28	20,29	20,28	20,24	20,28	20,35	20,35	20,28	20,30	20,36	20,29	20,32	20,36	20,37	20,35	20,36	20,44	20,37	20,30	20,36	20,36	20,33	20,29	20,40	20,35	20,19	20,33	20,35	20,36	20,41	20,32	20,38	20,46	20,39	20,30	20,32	20,40	20,28	20,27	20,33	20,34	20,39	20,31	20,25	20,35	20,32	20,33	20,26	20,25	20,42	20,44	20,34	20,31	20,28	20,32	20,30	20,34	20,33	20,37	20,29	20,26	20,32	20,39	20,29	20,19	20,33	20,27	20,20	20,23	20,32	20,33	20,27	20,31	20,35	20,31	20,26	20,26	20,29	20,32	20,35	20,29	20,25	20,33	20,27	20,23	20,27	20,30	20,35	20,26	20,18	20,23	20,35	20,34	20,31	20,31	20,26	20,24	20,27	
20,32	20,29	20,26	20,34	20,18	20,30	20,36	20,27	20,26	20,38	20,36	20,22	20,19	20,33	20,37	20,26	20,24	20,34	20,39	20,39	20,35	20,22	20,25	20,28	20,37	20,29	20,38	20,46	20,40	20,44	20,33	20,35	20,35	20,33	20,42	20,45	20,41	20,35	20,33	20,31	20,39	20,30	20,31	20,32	20,36	20,33	20,34	20,36	20,34	20,33	20,36	20,38	20,38	20,34	20,37	20,34	20,28	20,30	20,38	20,43	20,34	20,37	20,39	20,43	20,36	20,43	20,38	20,36	20,38	20,44	20,42	20,41	20,40	20,38	20,30	20,43	20,45	20,38	20,34	20,38	20,41	20,31	20,35	20,41	20,38	20,33	20,36	20,36	20,36	20,38	20,40	20,36	20,37	20,39	20,40	20,46	20,39	20,37	20,37	20,29	20,30	20,39	20,41	20,48	20,47	20,36	20,34	20,45	20,46	20,46	20,43	20,37	20,41	20,39	20,49	20,52	20,50	20,41	20,41	20,43	20,42	20,45	20,44	20,39	20,47	20,42	20,47	20,48	20,41	20,37	20,34	20,37	20,40	20,41	20,50	20,49	20,40	20,38	20,42	20,50	20,43	20,41	20,44	20,39	20,42	20,41	20,45	20,51	20,48	20,45	20,50	20,43	20,31	20,42	20,56	20,49	20,34	20,35	20,41	20,47	20,49	20,56	20,59	20,50	20,42	20,43	20,38	20,48	20,49	20,44	20,51	20,41	20,43	20,52	20,50	20,45	20,46	20,48	20,45	20,39	20,52	20,51	20,53	20,47	20,48	20,56	20,51	20,55	20,55	20,55	20,53	20,51	20,50	20,45	20,56	20,65	20,53	20,46	20,52	20,48	20,49	20,57	20,47	20,48	20,55	20,50	20,53	20,56	20,55	20,63	20,58	20,60	20,55	20,63	20,64	20,59	20,58	20,54	20,60	20,67	20,65	20,63	20,58	20,61	20,65	20,64	20,62	20,57	20,63	20,68	20,67	20,69	20,60	20,66	20,65	20,67	20,64	20,61	20,60	20,70	20,69	20,70	20,70	20,68	20,73	20,72	20,67	20,72	20,70	20,66	20,66	20,64	20,69	20,64	20,59	20,66	20,75	20,78	20,77	20,70	20,69	20,66	20,65	20,71	20,72	20,76	20,69	20,71	20,80	20,67	20,69	20,73	20,69	20,76	20,84	20,79	20,75	20,70	20,74	20,78	20,80	20,84	20,75	20,80	20,78	20,78	20,80	20,82	20,87	20,79	20,80	20,77	20,72	20,80	20,79	20,73	20,77	20,75	20,77	20,73	20,83	20,82	20,70	20,76	20,81	20,79	20,76	20,77	20,81	20,79	20,77	20,74	20,82	20,87	20,79	20,79	20,77	20,76	20,77	20,74	20,80	20,88	20,85	20,77	20,74	20,71	20,74	20,72	20,72	20,64	20,68	20,74	20,74	20,82	20,81	20,81	20,82	20,76	20,74	20,73	20,74	20,81	20,79	20,77	20,82	20,80	20,74	20,79	20,76	20,75	20,76	20,78	20,67	20,77	20,76	20,69	20,69	20,75	20,72	20,76	20,76	20,71	20,69	20,73	20,79	20,82	20,78	20,84	20,80	20,75	20,84	20,80	20,67	20,66	20,68	20,80	20,80	20,82	20,76	20,71	20,77	20,74	20,77	20,73	20,68	20,73	20,69	20,64	20,70	20,76	20,73	20,70	20,72	20,71	20,78	20,74	20,66	20,71	20,67	20,59	20,68	20,70	20,70	20,72	20,66	20,55	20,56	20,52	20,55	20,60	20,58	20,58	20,54	20,61	20,51	20,55	20,56	20,52	20,54	20,46	20,46	20,61	20,60	20,60	20,65	20,49	20,49	20,53	20,55	20,56	20,49	20,49	20,61	20,59	20,53	20,50	20,45	20,49	20,54	20,47	20,43	20,44	20,49	20,44	20,49	20,48	20,50	20,49	20,42	20,44	20,44	20,39	20,39	20,44	20,41	20,38	20,40	20,44	20,53	20,43	20,44	20,49	20,43	20,46	20,44	20,48	20,50	20,45	20,41	20,42	20,42	20,47	20,45	20,47	20,39	20,33	20,43	20,45	20,38	20,46	20,44	20,44	20,32	20,33	20,43	20,50	20,42	20,36	20,29	20,28	20,29	20,39	20,45	20,38	20,35	20,31	20,38	20,39	20,31	20,35	20,41	20,36	20,38	20,40	20,38	20,43	20,38	20,34	20,28	20,31	20,40	20,38	20,41	20,35	20,31	20,35	20,32	20,36	20,32	20,34	20,35	20,34	20,38	20,34	20,31	20,34	20,28	20,39	20,43	20,42	20,39	20,36	20,40	20,36	20,35	20,35	20,37	20,41	20,41	20,42	20,47	20,35	20,36	20,31	20,27	20,32	20,30	20,29	20,37	20,26	20,36	20,32	20,26	20,38	20,39	20,37	20,34	20,34	20,38	20,30	20,23	20,34	20,37	20,35	20,31	20,34	20,34	20,23	20,32	20,34	20,41	20,32	20,33	20,33	20,39	20,41	20,27	20,34	20,36	20,30	20,27	20,29	20,31	20,36	20,38	20,29	20,27	20,35	20,43	20,35	20,26	20,30	20,34	20,32	20,29	20,27	20,35	20,36	20,32	20,25	20,28	20,34	20,34	20,31	20,27	20,16	20,20	20,23	20,25	20,23	20,33	20,36	20,33	20,29	20,32	20,39	20,37	20,33	20,33	20,25	20,34	20,33	20,31	20,27	20,21	20,27	20,20	20,25	20,29	20,30	20,22	20,23	20,21	20,24	20,32	20,40	20,34	20,22	20,16	20,16	
20,36	20,19	20,16	20,25	20,25	20,28	20,40	20,35	20,29	20,31	20,31	20,30	20,31	20,27	20,33	20,36	20,21	20,17	20,40	20,43	20,45	20,30	20,36	20,33	20,44	20,31	20,33	20,42	20,39	20,41	20,42	20,43	20,38	20,27	20,26	20,44	20,41	20,32	20,44	20,44	20,41	20,29	20,20	20,26	20,32	20,32	20,33	20,30	20,28	20,31	20,38	20,39	20,40	20,40	20,27	20,27	20,30	20,33	20,42	20,41	20,37	20,37	20,47	20,44	20,32	20,37	20,37	20,38	20,35	20,35	20,36	20,37	20,43	20,39	20,32	20,38	20,43	20,39	20,42	20,52	20,42	20,33	20,35	20,45	20,42	20,33	20,31	20,38	20,40	20,42	20,46	20,41	20,48	20,45	20,40	20,51	20,44	20,39	20,41	20,38	20,35	20,39	20,36	20,42	20,48	20,37	20,35	20,43	20,43	20,51	20,47	20,43	20,50	20,47	20,39	20,45	20,47	20,46	20,45	20,36	20,32	20,39	20,49	20,46	20,42	20,41	20,45	20,47	20,45	20,43	20,44	20,42	20,42	20,42	20,51	20,57	20,49	20,37	20,39	20,40	20,44	20,43	20,44	20,45	20,44	20,46	20,51	20,42	20,42	20,54	20,60	20,48	20,39	20,44	20,55	20,48	20,35	20,39	20,43	20,38	20,41	20,41	20,50	20,56	20,49	20,43	20,43	20,47	20,55	20,54	20,49	20,50	20,42	20,44	20,51	20,47	20,49	20,52	20,56	20,47	20,47	20,54	20,52	20,55	20,51	20,54	20,56	20,56	20,46	20,48	20,47	20,51	20,51	20,52	20,51	20,53	20,52	20,52	20,60	20,60	20,51	20,67	20,56	20,53	20,56	20,54	20,57	20,62	20,59	20,65	20,61	20,58	20,64	20,64	20,58	20,57	20,61	20,59	20,61	20,63	20,62	20,63	20,65	20,66	20,55	20,61	20,61	20,59	20,59	20,65	20,66	20,70	20,68	20,62	20,69	20,67	20,65	20,64	20,65	20,68	20,70	20,64	20,65	20,68	20,70	20,70	20,64	20,67	20,74	20,71	20,69	20,69	20,70	20,68	20,65	20,67	20,70	20,73	20,73	20,74	20,73	20,66	20,62	20,74	20,76	20,77	20,65	20,65	20,75	20,77	20,72	20,73	20,75	20,73	20,83	20,77	20,70	20,73	20,82	20,83	20,80	20,79	20,75	20,78	20,76	20,76	20,80	20,77	20,77	20,70	20,78	20,82	20,74	20,80	20,79	20,83	20,87	20,80	20,76	20,78	20,78	20,79	20,75	20,83	20,86	20,83	20,81	20,79	20,80	20,78	20,82	20,81	20,78	20,81	20,77	20,77	20,76	20,72	20,87	20,80	20,79	20,88	20,84	20,80	20,78	20,81	20,82	20,79	20,71	20,71	20,69	20,74	20,75	20,78	20,83	20,81	20,95	20,89	20,79	20,73	20,72	20,77	20,80	20,85	20,82	20,76	20,70	20,74	20,78	20,75	20,78	20,75	20,69	20,73	20,79	20,77	20,83	20,87	20,86	20,82	20,79	20,77	20,71	20,70	20,74	20,81	20,75	20,80	20,79	20,77	20,80	20,83	20,76	20,70	20,70	20,81	20,79	20,80	20,80	20,74	20,77	20,80	20,74	20,73	20,79	20,72	20,61	20,73	20,79	20,75	20,79	20,71	20,69	20,73	20,77	20,70	20,68	20,69	20,64	20,62	20,65	20,71	20,72	20,71	20,71	20,65	20,56	20,52	20,57	20,60	20,60	20,58	20,62	20,69	20,53	20,50	20,61	20,59	20,53	20,51	20,48	20,58	20,59	20,54	20,63	20,55	20,50	20,54	20,57	20,59	20,55	20,56	20,59	20,57	20,51	20,50	20,45	20,45	20,44	20,45	20,53	20,47	20,41	20,39	20,39	20,46	20,47	20,49	20,45	20,37	20,40	20,42	20,41	20,43	20,43	20,46	20,38	20,32	20,45	20,42	20,49	20,47	20,43	20,48	20,36	20,35	20,45	20,41	20,44	20,44	20,44	20,43	20,48	20,45	20,39	20,35	20,36	20,44	20,46	20,44	20,42	20,39	20,38	20,42	20,42	20,43	20,44	20,45	20,43	20,35	20,32	20,35	20,35	20,36	20,31	20,34	20,43	20,46	20,40	20,42	20,40	20,35	20,31	20,41	20,38	20,47	20,41	20,40	20,33	20,42	20,48	20,38	20,41	20,41	20,34	20,27	20,37	20,34	20,37	20,34	20,40	20,38	20,37	20,34	20,28	20,37	20,33	20,35	20,32	20,30	20,27	20,29	20,38	20,40	20,35	20,40	20,43	20,36	20,35	20,35	20,36	20,38	20,37	20,33	20,31	20,32	20,36	20,33	20,38	20,30	20,35	20,35	20,27	20,36	20,37	20,32	20,37	20,33	20,33	20,23	20,29	20,35	20,34	20,35	20,36	20,38	20,36	20,30	20,36	20,34	20,35	20,35	20,31	20,36	20,27	20,29	20,23	20,33	20,43	20,29	20,29	20,30	20,34	20,37	20,38	20,37	20,27	20,28	20,44	20,35	20,36	20,27	20,26	20,30	20,39	20,33	20,33	20,34	20,25	20,20	20,25	20,31	20,36	20,35	20,28	20,16	20,19	20,29	20,27	20,25	20,34	20,28	20,20	20,19	20,23	20,30	20,34	20,43	20,34	20,29	20,24	20,23	20,25	20,25	20,20	20,23	20,26	20,26	20,28	20,28	20,26	20,18	20,13	20,21	20,29	20,31	20,26	20,24	20,25	20,25	
20,32	20,26	20,19	20,16	20,30	20,33	20,35	20,40	20,31	20,29	20,35	20,34	20,36	20,35	20,34	20,39	20,21	20,25	20,31	20,37	20,43	20,35	20,33	20,42	20,34	20,39	20,35	20,49	20,41	20,34	20,46	20,43	20,37	20,33	20,26	20,38	20,48	20,40	20,40	20,49	20,41	20,40	20,28	20,21	20,30	20,45	20,45	20,30	20,30	20,29	20,32	20,38	20,41	20,44	20,32	20,33	20,31	20,33	20,42	20,39	20,33	20,43	20,43	20,40	20,41	20,39	20,33	20,44	20,46	20,42	20,37	20,43	20,45	20,36	20,36	20,38	20,38	20,37	20,51	20,49	20,42	20,39	20,31	20,31	20,37	20,41	20,37	20,37	20,46	20,42	20,44	20,41	20,44	20,44	20,49	20,57	20,43	20,41	20,46	20,36	20,40	20,44	20,40	20,48	20,50	20,39	20,42	20,47	20,45	20,43	20,39	20,36	20,45	20,48	20,47	20,42	20,44	20,50	20,46	20,38	20,36	20,39	20,44	20,44	20,43	20,39	20,45	20,37	20,48	20,53	20,44	20,42	20,42	20,42	20,47	20,50	20,45	20,48	20,42	20,37	20,40	20,45	20,42	20,46	20,39	20,42	20,45	20,40	20,40	20,52	20,51	20,46	20,41	20,43	20,46	20,45	20,32	20,39	20,46	20,42	20,43	20,38	20,45	20,49	20,56	20,48	20,49	20,49	20,52	20,50	20,47	20,54	20,51	20,46	20,46	20,54	20,50	20,50	20,55	20,51	20,54	20,56	20,45	20,46	20,48	20,51	20,55	20,52	20,51	20,48	20,48	20,53	20,56	20,53	20,56	20,48	20,46	20,56	20,67	20,65	20,55	20,63	20,53	20,52	20,55	20,55	20,56	20,61	20,65	20,60	20,54	20,63	20,57	20,55	20,57	20,59	20,66	20,59	20,67	20,70	20,63	20,61	20,65	20,67	20,59	20,61	20,64	20,63	20,62	20,69	20,66	20,65	20,61	20,59	20,61	20,70	20,73	20,64	20,71	20,66	20,67	20,62	20,63	20,76	20,71	20,67	20,67	20,63	20,69	20,76	20,74	20,72	20,75	20,73	20,72	20,71	20,76	20,74	20,72	20,69	20,76	20,68	20,66	20,68	20,75	20,80	20,70	20,72	20,76	20,79	20,77	20,77	20,78	20,76	20,81	20,80	20,72	20,71	20,80	20,84	20,79	20,79	20,76	20,76	20,81	20,75	20,74	20,79	20,79	20,75	20,74	20,78	20,77	20,79	20,77	20,79	20,93	20,88	20,81	20,80	20,81	20,78	20,76	20,82	20,88	20,81	20,76	20,81	20,77	20,75	20,83	20,80	20,81	20,81	20,79	20,82	20,83	20,77	20,81	20,87	20,78	20,87	20,76	20,73	20,82	20,91	20,92	20,81	20,77	20,77	20,78	20,71	20,75	20,79	20,83	20,82	20,87	20,86	20,79	20,78	20,77	20,79	20,80	20,91	20,93	20,79	20,78	20,80	20,76	20,72	20,78	20,78	20,73	20,78	20,82	20,83	20,92	20,91	20,82	20,82	20,79	20,77	20,71	20,73	20,81	20,80	20,79	20,84	20,82	20,84	20,84	20,78	20,77	20,77	20,80	20,75	20,78	20,77	20,75	20,77	20,73	20,76	20,72	20,67	20,75	20,71	20,63	20,77	20,79	20,70	20,78	20,74	20,69	20,67	20,75	20,72	20,70	20,75	20,69	20,69	20,78	20,77	20,74	20,71	20,64	20,66	20,61	20,58	20,60	20,63	20,62	20,58	20,58	20,64	20,54	20,60	20,62	20,68	20,60	20,48	20,56	20,56	20,61	20,51	20,52	20,57	20,56	20,57	20,59	20,52	20,52	20,59	20,57	20,51	20,53	20,55	20,51	20,40	20,41	20,45	20,55	20,50	20,44	20,45	20,48	20,46	20,44	20,51	20,45	20,43	20,37	20,34	20,41	20,48	20,50	20,42	20,38	20,32	20,36	20,40	20,47	20,53	20,46	20,47	20,44	20,40	20,36	20,37	20,42	20,46	20,45	20,42	20,45	20,43	20,41	20,36	20,32	20,40	20,43	20,36	20,36	20,30	20,42	20,44	20,42	20,40	20,39	20,43	20,43	20,44	20,33	20,30	20,37	20,33	20,34	20,32	20,42	20,47	20,40	20,43	20,41	20,36	20,35	20,36	20,43	20,42	20,32	20,30	20,29	20,47	20,48	20,32	20,38	20,42	20,42	20,36	20,41	20,36	20,33	20,39	20,35	20,46	20,38	20,39	20,39	20,33	20,34	20,35	20,36	20,39	20,32	20,23	20,30	20,37	20,35	20,37	20,40	20,39	20,37	20,28	20,24	20,32	20,32	20,31	20,33	20,31	20,35	20,32	20,34	20,32	20,38	20,26	20,27	20,31	20,29	20,24	20,33	20,35	20,31	20,23	20,25	20,27	20,30	20,30	20,32	20,32	20,37	20,31	20,30	20,32	20,32	20,41	20,38	20,35	20,37	20,29	20,32	20,40	20,34	20,25	20,30	20,30	20,30	20,37	20,34	20,34	20,31	20,32	20,39	20,32	20,29	20,28	20,25	20,35	20,42	20,44	20,34	20,32	20,28	20,27	20,26	20,26	20,35	20,32	20,28	20,20	20,27	20,39	20,30	20,25	20,36	20,27	20,19	20,25	20,21	20,26	20,26	20,33	20,32	20,24	20,27	20,30	20,27	20,20	20,25	20,20	20,33	20,31	20,24	20,26	20,25	20,18	20,09	20,28	20,28	20,33	20,26	20,20	20,29	20,26	
20,30	20,32	20,27	20,26	20,34	20,41	20,36	20,36	20,24	20,27	20,31	20,37	20,35	20,31	20,30	20,31	20,35	20,31	20,34	20,36	20,38	20,30	20,28	20,38	20,30	20,35	20,39	20,42	20,43	20,29	20,40	20,45	20,23	20,23	20,27	20,40	20,45	20,37	20,38	20,37	20,36	20,43	20,42	20,26	20,33	20,47	20,46	20,41	20,39	20,36	20,25	20,39	20,43	20,44	20,32	20,28	20,34	20,30	20,41	20,36	20,33	20,48	20,45	20,45	20,40	20,43	20,33	20,32	20,44	20,43	20,40	20,43	20,42	20,49	20,37	20,39	20,40	20,38	20,49	20,42	20,29	20,39	20,36	20,30	20,34	20,39	20,34	20,31	20,49	20,49	20,34	20,33	20,42	20,43	20,53	20,52	20,49	20,48	20,41	20,39	20,42	20,51	20,51	20,49	20,51	20,44	20,51	20,51	20,49	20,42	20,33	20,36	20,39	20,42	20,41	20,48	20,47	20,46	20,42	20,42	20,46	20,44	20,45	20,47	20,43	20,41	20,40	20,42	20,48	20,55	20,48	20,38	20,43	20,40	20,38	20,38	20,38	20,43	20,42	20,44	20,44	20,47	20,38	20,37	20,44	20,40	20,48	20,48	20,34	20,43	20,45	20,37	20,44	20,45	20,50	20,53	20,42	20,35	20,45	20,48	20,53	20,43	20,47	20,53	20,51	20,48	20,48	20,56	20,59	20,53	20,48	20,51	20,55	20,51	20,50	20,47	20,48	20,51	20,56	20,53	20,53	20,49	20,44	20,51	20,55	20,50	20,51	20,50	20,56	20,58	20,53	20,53	20,60	20,55	20,50	20,51	20,45	20,56	20,60	20,59	20,60	20,60	20,55	20,48	20,59	20,60	20,53	20,53	20,67	20,62	20,56	20,68	20,59	20,56	20,58	20,65	20,74	20,65	20,70	20,73	20,64	20,61	20,63	20,70	20,67	20,68	20,65	20,66	20,67	20,70	20,65	20,65	20,62	20,62	20,58	20,61	20,73	20,72	20,72	20,70	20,68	20,72	20,67	20,81	20,75	20,68	20,63	20,65	20,70	20,79	20,73	20,68	20,74	20,72	20,64	20,72	20,74	20,73	20,66	20,68	20,70	20,74	20,70	20,74	20,73	20,75	20,73	20,84	20,82	20,82	20,81	20,72	20,73	20,73	20,74	20,83	20,75	20,77	20,86	20,82	20,79	20,81	20,76	20,81	20,84	20,86	20,85	20,78	20,85	20,85	20,78	20,80	20,76	20,77	20,83	20,76	20,81	20,86	20,82	20,86	20,85	20,83	20,76	20,79	20,84	20,83	20,73	20,78	20,82	20,80	20,84	20,79	20,79	20,80	20,80	20,83	20,88	20,86	20,83	20,93	20,88	20,86	20,84	20,76	20,83	20,89	20,90	20,85	20,77	20,76	20,77	20,73	20,78	20,84	20,91	20,88	20,86	20,87	20,82	20,85	20,92	20,87	20,82	20,92	20,90	20,92	20,92	20,95	20,88	20,91	20,90	20,84	20,82	20,83	20,80	20,89	20,90	20,88	20,77	20,80	20,85	20,82	20,74	20,82	20,86	20,82	20,78	20,83	20,83	20,91	20,90	20,85	20,83	20,79	20,80	20,78	20,76	20,75	20,72	20,77	20,72	20,76	20,73	20,71	20,81	20,83	20,76	20,82	20,77	20,78	20,80	20,76	20,72	20,69	20,67	20,76	20,78	20,77	20,72	20,71	20,78	20,78	20,77	20,79	20,74	20,73	20,72	20,63	20,70	20,71	20,73	20,65	20,65	20,71	20,64	20,67	20,66	20,67	20,68	20,61	20,63	20,62	20,63	20,63	20,61	20,54	20,60	20,60	20,67	20,61	20,56	20,56	20,60	20,55	20,64	20,57	20,53	20,44	20,42	20,46	20,50	20,52	20,47	20,47	20,51	20,44	20,50	20,54	20,46	20,47	20,51	20,42	20,44	20,44	20,41	20,44	20,46	20,41	20,42	20,32	20,43	20,46	20,50	20,49	20,48	20,49	20,42	20,35	20,39	20,42	20,40	20,38	20,33	20,43	20,40	20,38	20,35	20,40	20,44	20,36	20,33	20,34	20,41	20,43	20,41	20,40	20,38	20,38	20,39	20,38	20,36	20,30	20,37	20,41	20,35	20,37	20,39	20,36	20,31	20,38	20,35	20,33	20,30	20,31	20,33	20,44	20,31	20,25	20,30	20,36	20,39	20,32	20,31	20,34	20,38	20,41	20,40	20,36	20,34	20,38	20,35	20,37	20,31	20,34	20,33	20,31	20,28	20,33	20,36	20,43	20,39	20,31	20,28	20,33	20,26	20,24	20,33	20,37	20,37	20,36	20,29	20,28	20,32	20,23	20,27	20,35	20,40	20,34	20,34	20,36	20,38	20,29	20,26	20,34	20,29	20,28	20,32	20,36	20,39	20,32	20,23	20,22	20,27	20,31	20,34	20,29	20,37	20,39	20,30	20,25	20,23	20,30	20,32	20,28	20,34	20,38	20,39	20,35	20,22	20,22	20,38	20,35	20,28	20,32	20,35	20,28	20,32	20,40	20,36	20,26	20,28	20,36	20,28	20,39	20,42	20,33	20,29	20,30	20,23	20,30	20,35	20,27	20,26	20,32	20,32	20,24	20,25	20,36	20,42	20,24	20,30	20,31	20,19	20,26	20,29	20,25	20,25	20,22	20,24	20,26	20,29	20,34	20,28	20,25	20,21	20,18	20,22	20,25	20,22	20,22	20,25	20,37	20,19	20,36	20,36	20,26	20,38	20,27	20,30	20,34	
20,26	20,32	20,25	20,24	20,33	20,33	20,32	20,30	20,33	20,32	20,30	20,37	20,35	20,22	20,27	20,30	20,36	20,44	20,46	20,48	20,46	20,37	20,40	20,40	20,32	20,42	20,37	20,36	20,40	20,33	20,32	20,39	20,29	20,26	20,31	20,38	20,40	20,35	20,29	20,31	20,33	20,43	20,48	20,40	20,31	20,42	20,44	20,40	20,39	20,35	20,35	20,40	20,48	20,50	20,38	20,32	20,38	20,30	20,40	20,39	20,40	20,44	20,42	20,41	20,36	20,41	20,39	20,38	20,42	20,39	20,42	20,48	20,44	20,47	20,47	20,41	20,50	20,43	20,49	20,41	20,33	20,36	20,39	20,35	20,37	20,41	20,41	20,38	20,49	20,52	20,39	20,33	20,39	20,45	20,44	20,49	20,49	20,48	20,42	20,40	20,41	20,47	20,52	20,47	20,37	20,45	20,48	20,43	20,42	20,44	20,40	20,39	20,45	20,40	20,37	20,44	20,57	20,48	20,37	20,38	20,41	20,55	20,49	20,48	20,44	20,51	20,45	20,41	20,43	20,49	20,47	20,45	20,44	20,41	20,45	20,41	20,38	20,37	20,48	20,49	20,50	20,49	20,44	20,40	20,41	20,41	20,37	20,50	20,46	20,43	20,52	20,47	20,49	20,46	20,55	20,57	20,51	20,51	20,46	20,54	20,51	20,45	20,51	20,50	20,44	20,42	20,45	20,55	20,59	20,55	20,58	20,56	20,52	20,55	20,48	20,45	20,48	20,53	20,52	20,55	20,56	20,51	20,46	20,51	20,50	20,56	20,53	20,49	20,55	20,54	20,47	20,53	20,52	20,61	20,58	20,59	20,54	20,57	20,64	20,58	20,55	20,63	20,58	20,53	20,61	20,61	20,58	20,62	20,63	20,62	20,52	20,64	20,63	20,63	20,62	20,64	20,70	20,70	20,67	20,71	20,71	20,68	20,58	20,64	20,67	20,69	20,63	20,57	20,66	20,65	20,68	20,73	20,74	20,74	20,67	20,69	20,72	20,75	20,76	20,80	20,73	20,74	20,78	20,75	20,72	20,72	20,63	20,70	20,73	20,79	20,80	20,73	20,73	20,80	20,76	20,79	20,79	20,75	20,79	20,73	20,74	20,78	20,80	20,78	20,75	20,74	20,77	20,85	20,88	20,84	20,84	20,76	20,82	20,83	20,77	20,78	20,83	20,80	20,85	20,86	20,86	20,88	20,88	20,90	20,92	20,87	20,90	20,80	20,83	20,88	20,88	20,87	20,86	20,81	20,86	20,83	20,88	20,90	20,90	20,90	20,92	20,92	20,87	20,87	20,90	20,87	20,81	20,83	20,91	20,95	20,89	20,87	20,85	20,86	20,84	20,86	20,92	20,91	20,88	20,89	20,95	20,90	20,81	20,84	20,87	20,90	20,89	20,88	20,87	20,87	20,80	20,74	20,84	20,89	20,90	20,92	20,92	20,92	20,88	20,86	20,97	20,92	20,86	20,94	20,93	20,87	20,92	20,94	20,88	20,86	20,88	20,80	20,79	20,87	20,88	20,87	20,89	20,85	20,87	20,85	20,89	20,90	20,82	20,84	20,93	20,91	20,81	20,82	20,90	20,96	21,01	20,88	20,86	20,80	20,79	20,81	20,77	20,79	20,77	20,85	20,86	20,84	20,82	20,76	20,90	20,89	20,76	20,78	20,77	20,78	20,76	20,78	20,84	20,75	20,73	20,74	20,81	20,80	20,77	20,75	20,72	20,78	20,83	20,87	20,86	20,89	20,85	20,75	20,84	20,85	20,86	20,82	20,84	20,82	20,78	20,78	20,77	20,82	20,83	20,79	20,78	20,82	20,77	20,72	20,72	20,70	20,65	20,68	20,72	20,69	20,64	20,67	20,67	20,69	20,66	20,60	20,52	20,47	20,42	20,43	20,49	20,47	20,40	20,50	20,47	20,44	20,49	20,46	20,46	20,40	20,51	20,48	20,47	20,45	20,40	20,47	20,48	20,47	20,40	20,35	20,38	20,42	20,42	20,55	20,50	20,53	20,56	20,54	20,43	20,45	20,45	20,43	20,36	20,35	20,39	20,38	20,38	20,39	20,40	20,40	20,42	20,45	20,43	20,42	20,42	20,40	20,43	20,38	20,33	20,41	20,33	20,28	20,37	20,40	20,35	20,34	20,35	20,29	20,35	20,49	20,40	20,40	20,34	20,27	20,35	20,41	20,43	20,30	20,31	20,38	20,40	20,41	20,41	20,36	20,34	20,42	20,35	20,36	20,37	20,37	20,42	20,40	20,36	20,36	20,34	20,27	20,32	20,42	20,37	20,37	20,34	20,27	20,29	20,36	20,36	20,28	20,31	20,35	20,36	20,33	20,29	20,27	20,28	20,32	20,39	20,37	20,37	20,35	20,34	20,30	20,32	20,34	20,26	20,28	20,31	20,41	20,35	20,36	20,39	20,36	20,29	20,24	20,27	20,44	20,44	20,41	20,37	20,35	20,33	20,37	20,29	20,28	20,36	20,35	20,32	20,37	20,34	20,39	20,30	20,31	20,39	20,39	20,37	20,32	20,40	20,32	20,33	20,35	20,33	20,25	20,28	20,32	20,34	20,31	20,36	20,30	20,36	20,33	20,34	20,29	20,37	20,31	20,29	20,28	20,30	20,32	20,20	20,23	20,29	20,24	20,20	20,22	20,23	20,26	20,31	20,37	20,23	20,25	20,29	20,33	20,40	20,48	20,38	20,33	20,25	20,21	20,22	20,33	20,33	20,32	20,31	20,38	20,31	20,27	20,35	20,25	20,34	20,44	20,37	20,37	
20,24	20,37	20,30	20,30	20,37	20,34	20,30	20,30	20,36	20,36	20,26	20,32	20,27	20,21	20,30	20,39	20,36	20,41	20,55	20,47	20,50	20,37	20,40	20,45	20,35	20,41	20,36	20,43	20,39	20,29	20,40	20,42	20,29	20,32	20,38	20,49	20,41	20,38	20,34	20,32	20,33	20,42	20,44	20,44	20,39	20,47	20,47	20,33	20,31	20,47	20,48	20,40	20,36	20,47	20,46	20,34	20,45	20,37	20,40	20,38	20,35	20,37	20,42	20,39	20,37	20,44	20,42	20,41	20,46	20,40	20,38	20,41	20,45	20,38	20,45	20,48	20,52	20,44	20,39	20,38	20,33	20,35	20,27	20,40	20,40	20,42	20,48	20,51	20,53	20,56	20,44	20,39	20,36	20,41	20,37	20,41	20,48	20,42	20,35	20,43	20,42	20,38	20,51	20,50	20,42	20,42	20,40	20,41	20,45	20,46	20,44	20,46	20,43	20,46	20,51	20,45	20,52	20,46	20,39	20,35	20,44	20,46	20,47	20,43	20,47	20,41	20,45	20,35	20,41	20,46	20,48	20,41	20,42	20,51	20,52	20,44	20,42	20,43	20,41	20,49	20,49	20,46	20,40	20,45	20,49	20,46	20,42	20,45	20,44	20,52	20,53	20,47	20,46	20,39	20,49	20,56	20,50	20,46	20,50	20,53	20,55	20,42	20,41	20,53	20,47	20,38	20,41	20,47	20,56	20,58	20,55	20,58	20,46	20,51	20,47	20,46	20,40	20,49	20,47	20,43	20,54	20,51	20,51	20,50	20,58	20,61	20,52	20,50	20,59	20,51	20,46	20,54	20,53	20,59	20,63	20,69	20,61	20,52	20,60	20,64	20,61	20,72	20,67	20,58	20,60	20,66	20,63	20,69	20,63	20,59	20,57	20,60	20,63	20,64	20,64	20,60	20,68	20,66	20,66	20,67	20,76	20,72	20,68	20,66	20,61	20,64	20,73	20,65	20,64	20,63	20,69	20,72	20,76	20,75	20,69	20,77	20,69	20,71	20,80	20,83	20,79	20,75	20,80	20,69	20,64	20,69	20,70	20,65	20,73	20,74	20,76	20,74	20,78	20,78	20,81	20,84	20,85	20,83	20,84	20,80	20,82	20,83	20,79	20,83	20,82	20,82	20,78	20,86	20,91	20,95	20,92	20,86	20,86	20,95	20,91	20,82	20,84	20,86	20,86	20,88	20,92	20,95	20,94	20,97	21,04	21,00	20,95	20,86	20,91	20,96	21,00	20,95	20,96	20,88	20,87	20,94	20,90	20,97	20,99	20,96	20,93	20,91	20,92	20,93	21,00	20,98	20,94	20,88	20,91	20,94	20,91	20,99	20,96	20,90	20,90	20,97	20,95	20,89	20,96	20,99	20,96	21,01	20,98	20,99	20,96	20,91	21,00	21,00	20,99	20,93	20,92	20,86	20,90	20,95	20,98	20,99	20,99	20,98	20,96	20,92	20,98	20,98	20,99	21,04	21,00	20,91	20,94	20,95	20,91	20,89	20,82	20,85	20,87	20,90	20,90	20,94	20,96	20,92	20,96	21,00	20,92	20,94	20,89	20,93	20,95	20,95	20,94	20,90	20,95	21,03	21,03	20,98	20,91	20,92	20,89	20,86	20,90	20,89	20,92	20,91	20,93	20,87	20,89	20,89	20,89	20,90	20,84	20,81	20,78	20,77	20,77	20,89	20,89	20,81	20,73	20,79	20,87	20,88	20,82	20,81	20,85	20,86	21,00	21,02	20,99	21,04	21,03	20,92	20,96	20,93	20,93	20,93	21,01	20,96	20,93	20,92	20,91	20,94	20,89	20,82	20,87	20,85	20,94	20,81	20,77	20,83	20,82	20,74	20,68	20,67	20,65	20,75	20,78	20,76	20,71	20,56	20,55	20,52	20,48	20,47	20,46	20,44	20,42	20,47	20,40	20,44	20,41	20,40	20,49	20,52	20,46	20,49	20,47	20,44	20,47	20,51	20,43	20,42	20,46	20,43	20,40	20,34	20,38	20,44	20,44	20,51	20,50	20,53	20,50	20,48	20,48	20,42	20,46	20,43	20,40	20,35	20,39	20,42	20,41	20,35	20,49	20,49	20,38	20,34	20,36	20,39	20,40	20,38	20,30	20,40	20,40	20,32	20,44	20,42	20,37	20,30	20,31	20,36	20,38	20,46	20,40	20,37	20,34	20,36	20,36	20,42	20,38	20,34	20,34	20,38	20,39	20,35	20,43	20,39	20,35	20,41	20,43	20,30	20,35	20,33	20,38	20,37	20,46	20,46	20,29	20,32	20,34	20,46	20,42	20,35	20,36	20,34	20,30	20,37	20,35	20,34	20,32	20,34	20,36	20,37	20,35	20,28	20,26	20,32	20,43	20,33	20,29	20,34	20,43	20,37	20,40	20,35	20,29	20,28	20,32	20,36	20,49	20,45	20,44	20,33	20,25	20,30	20,28	20,39	20,41	20,39	20,37	20,32	20,30	20,39	20,39	20,38	20,37	20,38	20,35	20,34	20,35	20,39	20,35	20,29	20,37	20,35	20,40	20,34	20,38	20,35	20,38	20,37	20,30	20,27	20,29	20,27	20,22	20,31	20,35	20,35	20,35	20,30	20,35	20,38	20,34	20,36	20,28	20,27	20,30	20,35	20,31	20,20	20,22	20,31	20,25	20,26	20,29	20,33	20,35	20,32	20,28	20,24	20,35	20,35	20,35	20,40	20,33	20,23	20,25	20,22	20,25	20,22	20,19	20,23	20,35	20,33	20,29	20,22	20,21	20,31	20,37	20,37	20,32	20,29	
20,26	20,39	20,35	20,29	20,39	20,39	20,26	20,34	20,37	20,32	20,33	20,32	20,31	20,26	20,31	20,45	20,37	20,27	20,37	20,38	20,38	20,34	20,36	20,38	20,34	20,34	20,34	20,40	20,39	20,32	20,36	20,38	20,23	20,19	20,28	20,41	20,40	20,39	20,44	20,35	20,39	20,42	20,30	20,35	20,38	20,40	20,40	20,31	20,33	20,42	20,40	20,38	20,42	20,44	20,42	20,30	20,37	20,45	20,35	20,28	20,30	20,39	20,38	20,40	20,41	20,41	20,40	20,42	20,43	20,41	20,37	20,39	20,37	20,36	20,42	20,48	20,44	20,48	20,39	20,40	20,41	20,35	20,42	20,45	20,45	20,52	20,50	20,48	20,41	20,48	20,46	20,43	20,36	20,41	20,41	20,39	20,42	20,44	20,32	20,39	20,40	20,40	20,37	20,48	20,43	20,37	20,37	20,38	20,40	20,43	20,43	20,42	20,45	20,43	20,45	20,45	20,46	20,40	20,40	20,40	20,37	20,47	20,38	20,42	20,50	20,45	20,39	20,38	20,44	20,51	20,50	20,48	20,48	20,50	20,48	20,44	20,40	20,46	20,43	20,50	20,51	20,47	20,45	20,48	20,54	20,51	20,50	20,53	20,53	20,53	20,51	20,41	20,45	20,44	20,49	20,55	20,49	20,50	20,46	20,50	20,52	20,48	20,38	20,40	20,45	20,40	20,45	20,42	20,47	20,51	20,48	20,56	20,50	20,52	20,53	20,48	20,41	20,43	20,48	20,43	20,44	20,47	20,42	20,46	20,56	20,61	20,53	20,50	20,55	20,60	20,52	20,56	20,57	20,56	20,57	20,58	20,55	20,56	20,56	20,61	20,67	20,70	20,65	20,60	20,58	20,58	20,60	20,64	20,66	20,57	20,61	20,63	20,61	20,67	20,66	20,63	20,70	20,63	20,68	20,72	20,72	20,70	20,75	20,64	20,62	20,75	20,76	20,69	20,71	20,79	20,75	20,81	20,75	20,74	20,77	20,86	20,84	20,77	20,78	20,80	20,80	20,78	20,78	20,71	20,66	20,75	20,78	20,75	20,83	20,84	20,80	20,82	20,85	20,83	20,77	20,90	20,89	20,94	20,87	20,92	20,92	20,92	20,93	20,93	20,83	20,88	20,91	20,89	20,90	20,98	21,00	20,96	20,95	20,99	20,99	20,92	20,89	20,95	20,95	20,95	20,97	21,07	21,01	20,99	21,07	21,01	20,99	21,00	21,00	21,06	21,06	21,00	20,93	20,86	20,97	21,05	21,04	21,03	21,01	21,01	21,00	21,00	20,92	21,02	21,07	21,11	21,04	20,98	20,97	20,98	20,99	20,98	21,08	21,05	20,98	21,04	21,13	21,07	21,07	21,04	21,00	21,04	21,12	21,11	21,04	21,09	21,14	21,20	21,20	21,18	21,12	21,10	21,07	21,05	21,08	21,09	21,08	21,11	21,05	21,07	21,14	21,13	21,13	21,18	21,15	21,11	21,06	21,08	21,10	21,16	21,04	21,03	21,09	21,01	20,93	21,02	21,10	21,08	21,08	21,04	21,02	21,04	20,99	21,03	21,07	21,05	21,05	21,08	21,02	21,09	21,12	21,01	20,96	21,00	21,05	21,00	21,03	21,02	21,00	21,00	20,99	20,97	20,99	20,99	21,00	20,90	20,94	20,97	20,92	20,90	20,91	21,00	21,03	20,90	20,91	21,02	21,04	21,01	20,89	20,89	20,97	21,00	21,18	21,23	21,15	21,18	21,18	21,06	21,06	21,08	21,06	21,05	21,09	21,10	21,01	20,97	20,96	21,05	20,99	21,02	20,98	21,01	21,10	21,05	20,96	20,93	20,95	20,90	20,79	20,75	20,77	20,82	20,85	20,74	20,73	20,58	20,55	20,46	20,48	20,50	20,49	20,52	20,52	20,52	20,47	20,47	20,48	20,42	20,44	20,47	20,52	20,47	20,44	20,40	20,50	20,53	20,45	20,43	20,40	20,35	20,35	20,33	20,37	20,46	20,48	20,44	20,43	20,36	20,46	20,48	20,43	20,37	20,43	20,49	20,38	20,36	20,40	20,44	20,36	20,32	20,43	20,49	20,43	20,40	20,42	20,40	20,39	20,36	20,35	20,33	20,36	20,37	20,41	20,44	20,42	20,36	20,29	20,31	20,45	20,47	20,37	20,34	20,34	20,29	20,31	20,41	20,42	20,41	20,33	20,37	20,40	20,40	20,41	20,45	20,38	20,41	20,40	20,37	20,28	20,32	20,30	20,36	20,41	20,41	20,38	20,33	20,33	20,39	20,40	20,41	20,43	20,39	20,41	20,43	20,27	20,27	20,32	20,38	20,45	20,34	20,35	20,38	20,34	20,33	20,35	20,30	20,31	20,25	20,32	20,34	20,35	20,30	20,31	20,30	20,27	20,29	20,39	20,41	20,44	20,31	20,16	20,32	20,30	20,33	20,39	20,36	20,33	20,26	20,32	20,34	20,34	20,39	20,33	20,32	20,35	20,33	20,33	20,37	20,32	20,27	20,37	20,28	20,30	20,36	20,33	20,28	20,32	20,33	20,34	20,27	20,29	20,35	20,25	20,30	20,35	20,30	20,29	20,35	20,32	20,19	20,22	20,32	20,26	20,23	20,24	20,26	20,23	20,22	20,27	20,32	20,29	20,30	20,32	20,34	20,31	20,28	20,37	20,28	20,27	20,24	20,25	20,32	20,27	20,18	20,23	20,21	20,22	20,20	20,18	20,24	20,20	20,32	20,34	20,33	20,24	20,32	20,29	20,31	20,22	20,26	
20,30	20,27	20,36	20,31	20,33	20,33	20,25	20,26	20,31	20,35	20,29	20,27	20,31	20,25	20,23	20,35	20,36	20,19	20,25	20,32	20,35	20,32	20,39	20,44	20,39	20,35	20,29	20,44	20,46	20,42	20,40	20,44	20,30	20,18	20,30	20,36	20,43	20,37	20,37	20,35	20,32	20,35	20,31	20,28	20,27	20,33	20,38	20,33	20,35	20,36	20,29	20,36	20,52	20,50	20,37	20,37	20,45	20,39	20,29	20,25	20,39	20,36	20,39	20,31	20,37	20,42	20,41	20,32	20,37	20,42	20,46	20,55	20,40	20,32	20,37	20,39	20,36	20,43	20,42	20,41	20,48	20,42	20,38	20,47	20,45	20,43	20,46	20,35	20,40	20,38	20,38	20,38	20,39	20,37	20,47	20,44	20,43	20,43	20,34	20,37	20,34	20,43	20,41	20,44	20,47	20,40	20,39	20,40	20,34	20,34	20,32	20,33	20,43	20,45	20,45	20,48	20,50	20,42	20,46	20,41	20,38	20,42	20,42	20,40	20,42	20,43	20,41	20,40	20,49	20,47	20,47	20,47	20,51	20,48	20,43	20,39	20,40	20,44	20,51	20,55	20,48	20,53	20,53	20,48	20,48	20,51	20,43	20,47	20,58	20,57	20,43	20,47	20,43	20,41	20,41	20,50	20,42	20,48	20,43	20,46	20,40	20,47	20,48	20,48	20,46	20,44	20,45	20,45	20,50	20,46	20,46	20,49	20,49	20,44	20,49	20,51	20,44	20,50	20,48	20,46	20,51	20,49	20,50	20,51	20,52	20,47	20,47	20,50	20,52	20,58	20,52	20,58	20,55	20,55	20,61	20,60	20,56	20,57	20,60	20,58	20,63	20,69	20,62	20,60	20,68	20,57	20,54	20,65	20,67	20,58	20,65	20,73	20,75	20,74	20,78	20,81	20,79	20,79	20,82	20,85	20,81	20,69	20,72	20,78	20,75	20,80	20,79	20,75	20,84	20,88	20,94	20,87	20,78	20,81	20,90	20,95	20,94	20,94	20,90	20,86	20,85	20,81	20,87	20,79	20,87	20,87	20,81	20,87	20,93	20,92	20,88	20,93	20,92	20,94	20,93	20,98	20,99	21,03	21,08	21,04	21,01	20,96	20,97	21,06	20,97	21,00	21,02	21,02	21,00	21,08	21,07	21,03	21,07	21,07	21,08	20,98	21,04	21,10	21,10	21,08	21,14	21,20	21,12	21,07	21,17	21,12	21,10	21,22	21,15	21,17	21,17	21,10	21,14	21,06	21,06	21,08	21,12	21,17	21,15	21,14	21,15	21,16	21,09	21,15	21,18	21,18	21,16	21,13	21,10	21,08	21,10	21,11	21,18	21,25	21,21	21,15	21,23	21,29	21,24	21,20	21,19	21,23	21,25	21,21	21,27	21,47	21,60	21,59	21,53	21,53	21,50	21,36	21,29	21,32	21,33	21,27	21,32	21,27	21,22	21,28	21,38	21,44	21,43	21,43	21,39	21,30	21,29	21,36	21,39	21,42	21,28	21,19	21,22	21,16	21,14	21,17	21,28	21,33	21,28	21,24	21,28	21,31	21,29	21,28	21,38	21,33	21,24	21,26	21,28	21,34	21,35	21,22	21,20	21,23	21,18	21,25	21,28	21,21	21,21	21,28	21,30	21,24	21,25	21,22	21,23	21,22	21,19	21,19	21,19	21,11	21,18	21,23	21,23	21,17	21,15	21,21	21,16	21,19	21,20	21,13	21,14	21,18	21,39	21,45	21,35	21,38	21,33	21,26	21,23	21,21	21,25	21,17	21,22	21,27	21,22	21,10	21,09	21,16	21,15	21,19	21,28	21,17	21,27	21,24	21,22	21,09	21,05	21,12	21,02	20,94	20,91	20,89	20,85	20,82	20,76	20,66	20,52	20,50	20,52	20,55	20,54	20,49	20,50	20,49	20,53	20,52	20,48	20,42	20,39	20,37	20,46	20,46	20,42	20,38	20,47	20,48	20,42	20,45	20,36	20,31	20,32	20,43	20,45	20,48	20,44	20,48	20,46	20,47	20,45	20,44	20,41	20,42	20,40	20,42	20,41	20,39	20,46	20,47	20,41	20,37	20,43	20,49	20,44	20,43	20,42	20,49	20,46	20,30	20,38	20,34	20,35	20,35	20,45	20,41	20,45	20,36	20,31	20,28	20,35	20,51	20,42	20,35	20,28	20,33	20,31	20,45	20,43	20,38	20,37	20,40	20,39	20,37	20,38	20,38	20,38	20,40	20,45	20,32	20,36	20,39	20,33	20,37	20,36	20,30	20,34	20,37	20,38	20,39	20,39	20,40	20,42	20,44	20,41	20,38	20,32	20,21	20,30	20,36	20,36	20,34	20,34	20,37	20,23	20,33	20,33	20,32	20,36	20,35	20,29	20,24	20,27	20,34	20,29	20,27	20,28	20,28	20,37	20,26	20,31	20,32	20,19	20,25	20,31	20,32	20,37	20,28	20,33	20,29	20,26	20,40	20,41	20,34	20,31	20,36	20,36	20,24	20,25	20,29	20,27	20,25	20,36	20,29	20,34	20,38	20,34	20,29	20,28	20,35	20,38	20,32	20,33	20,38	20,35	20,30	20,40	20,35	20,26	20,33	20,29	20,30	20,20	20,31	20,30	20,26	20,37	20,27	20,21	20,24	20,32	20,34	20,37	20,32	20,33	20,32	20,47	20,35	20,39	20,31	20,26	20,15	20,21	20,32	20,33	20,35	20,31	20,26	20,24	20,23	20,31	20,34	20,18	20,23	20,27	20,33	20,27	20,29	20,29	20,37	20,35	20,35	
20,30	20,31	20,30	20,28	20,21	20,24	20,31	20,18	20,22	20,39	20,40	20,25	20,36	20,37	20,27	20,36	20,38	20,29	20,28	20,38	20,25	20,24	20,35	20,32	20,35	20,38	20,34	20,40	20,45	20,34	20,38	20,48	20,32	20,21	20,25	20,29	20,37	20,34	20,31	20,31	20,27	20,30	20,33	20,30	20,21	20,29	20,35	20,39	20,38	20,41	20,32	20,32	20,43	20,47	20,35	20,33	20,37	20,34	20,34	20,35	20,31	20,39	20,31	20,34	20,39	20,42	20,42	20,31	20,39	20,40	20,48	20,49	20,41	20,34	20,36	20,38	20,36	20,38	20,38	20,38	20,38	20,40	20,35	20,28	20,34	20,32	20,38	20,41	20,32	20,41	20,39	20,37	20,33	20,42	20,47	20,44	20,43	20,42	20,43	20,40	20,32	20,38	20,47	20,48	20,42	20,42	20,39	20,36	20,34	20,41	20,31	20,35	20,41	20,47	20,44	20,48	20,47	20,48	20,48	20,49	20,40	20,37	20,43	20,37	20,38	20,47	20,44	20,40	20,37	20,42	20,45	20,44	20,47	20,57	20,53	20,42	20,43	20,46	20,47	20,47	20,41	20,45	20,46	20,39	20,46	20,45	20,46	20,51	20,57	20,53	20,40	20,45	20,50	20,49	20,45	20,47	20,45	20,41	20,41	20,40	20,39	20,49	20,50	20,46	20,47	20,47	20,43	20,46	20,55	20,52	20,48	20,50	20,45	20,47	20,47	20,46	20,47	20,50	20,50	20,41	20,48	20,52	20,54	20,52	20,55	20,52	20,48	20,58	20,54	20,50	20,49	20,52	20,51	20,50	20,60	20,63	20,55	20,57	20,62	20,62	20,63	20,69	20,66	20,69	20,70	20,65	20,68	20,75	20,74	20,75	20,77	20,87	20,85	20,90	20,91	20,91	20,93	20,91	21,02	20,99	20,88	20,95	20,89	20,87	20,93	20,87	20,88	20,93	20,98	21,06	21,10	21,04	20,92	20,94	21,00	21,04	20,99	21,03	21,02	21,05	21,02	21,01	21,03	21,04	21,07	21,13	21,04	21,07	21,08	21,08	21,10	21,04	21,11	21,14	21,09	21,08	21,16	21,18	21,24	21,26	21,19	21,13	21,17	21,24	21,28	21,26	21,24	21,27	21,26	21,25	21,28	21,25	21,28	21,28	21,33	21,22	21,27	21,28	21,31	21,30	21,35	21,37	21,35	21,37	21,41	21,36	21,37	21,42	21,44	21,40	21,40	21,39	21,48	21,43	21,39	21,35	21,35	21,43	21,45	21,44	21,38	21,43	21,46	21,47	21,42	21,37	21,38	21,39	21,41	21,44	21,47	21,43	21,51	21,59	21,54	21,51	21,56	21,61	21,59	21,60	21,56	21,66	21,61	21,58	21,72	22,11	22,33	22,29	22,24	22,18	22,13	21,97	21,42	21,95	21,84	21,74	21,75	21,72	21,69	21,78	21,97	22,02	21,94	21,93	21,84	21,74	21,70	21,73	21,71	21,75	21,75	21,68	21,68	21,70	21,65	21,66	21,77	21,80	21,72	21,71	21,76	21,74	21,72	21,79	21,81	21,81	21,80	21,71	21,75	21,83	21,88	21,76	21,75	21,71	21,68	21,77	21,75	21,68	21,68	21,29	21,87	21,76	21,76	21,74	21,73	21,69	21,70	21,66	21,58	21,60	21,66	21,67	21,72	21,69	21,63	21,62	21,60	21,60	21,57	21,52	21,52	21,55	21,71	21,77	21,76	21,77	21,72	21,59	21,57	21,53	21,52	21,52	21,53	21,57	21,57	21,50	21,42	21,47	21,48	21,51	21,60	21,56	21,49	21,48	21,52	21,43	21,28	21,26	21,23	21,24	21,15	21,05	20,94	20,90	20,77	20,65	20,54	20,48	20,56	20,54	20,51	20,47	20,43	20,48	20,48	20,49	20,46	20,37	20,39	20,39	20,41	20,44	20,43	20,41	20,45	20,46	20,38	20,49	20,50	20,38	20,37	20,41	20,48	20,47	20,48	20,49	20,49	20,47	20,49	20,46	20,43	20,38	20,42	20,42	20,45	20,41	20,36	20,40	20,42	20,40	20,47	20,43	20,43	20,38	20,39	20,40	20,40	20,36	20,40	20,47	20,33	20,33	20,45	20,39	20,40	20,39	20,36	20,37	20,37	20,53	20,49	20,36	20,31	20,35	20,35	20,40	20,34	20,29	20,42	20,49	20,42	20,30	20,41	20,34	20,31	20,39	20,45	20,35	20,31	20,32	20,31	20,37	20,38	20,33	20,29	20,34	20,45	20,48	20,42	20,33	20,30	20,38	20,36	20,34	20,30	20,30	20,34	20,26	20,32	20,36	20,38	20,31	20,28	20,28	20,38	20,37	20,38	20,33	20,31	20,30	20,28	20,39	20,32	20,36	20,31	20,30	20,36	20,32	20,32	20,32	20,22	20,29	20,39	20,32	20,30	20,29	20,24	20,25	20,22	20,37	20,33	20,30	20,30	20,43	20,37	20,20	20,22	20,29	20,24	20,34	20,40	20,34	20,34	20,38	20,29	20,29	20,28	20,30	20,39	20,34	20,30	20,40	20,36	20,27	20,28	20,26	20,31	20,26	20,30	20,32	20,37	20,26	20,21	20,24	20,29	20,22	20,22	20,27	20,32	20,36	20,35	20,29	20,26	20,27	20,44	20,37	20,28	20,23	20,21	20,25	20,22	20,23	20,30	20,32	20,29	20,31	20,26	20,26	20,29	20,35	20,24	20,19	20,17	20,23	20,28	20,27	20,29	20,37	20,43	20,38	
20,38	20,33	20,32	20,32	20,22	20,35	20,31	20,29	20,19	20,38	20,36	20,34	20,41	20,31	20,29	20,35	20,31	20,37	20,31	20,35	20,30	20,26	20,28	20,24	20,29	20,36	20,34	20,34	20,33	20,41	20,39	20,40	20,32	20,26	20,26	20,16	20,28	20,40	20,34	20,25	20,29	20,42	20,33	20,30	20,25	20,28	20,37	20,34	20,34	20,33	20,34	20,31	20,33	20,42	20,33	20,32	20,34	20,27	20,34	20,34	20,31	20,41	20,41	20,35	20,36	20,30	20,29	20,36	20,37	20,36	20,42	20,43	20,30	20,29	20,33	20,35	20,37	20,46	20,43	20,43	20,40	20,37	20,33	20,33	20,34	20,31	20,39	20,44	20,43	20,42	20,41	20,38	20,34	20,40	20,42	20,47	20,46	20,44	20,41	20,37	20,39	20,34	20,42	20,49	20,44	20,31	20,38	20,38	20,43	20,42	20,31	20,33	20,43	20,44	20,48	20,41	20,44	20,44	20,44	20,32	20,44	20,40	20,44	20,46	20,39	20,47	20,49	20,45	20,40	20,42	20,42	20,38	20,39	20,51	20,52	20,43	20,43	20,46	20,39	20,47	20,43	20,39	20,44	20,38	20,44	20,46	20,46	20,46	20,57	20,55	20,41	20,45	20,51	20,47	20,51	20,45	20,44	20,40	20,36	20,43	20,44	20,50	20,54	20,49	20,45	20,46	20,43	20,50	20,51	20,44	20,38	20,51	20,48	20,49	20,52	20,49	20,48	20,47	20,54	20,40	20,46	20,50	20,51	20,52	20,51	20,50	20,55	20,61	20,56	20,50	20,49	20,57	20,52	20,53	20,64	20,63	20,55	20,61	20,67	20,64	20,62	20,73	20,69	20,74	20,77	20,72	20,83	20,84	20,86	20,93	20,97	21,06	21,02	21,07	21,08	21,13	21,22	21,22	21,31	21,31	21,24	21,23	21,23	21,09	21,11	21,17	21,19	21,18	21,25	21,26	21,26	21,26	21,18	21,23	21,28	21,32	21,30	21,28	21,31	21,33	21,35	21,32	21,34	21,33	21,37	21,43	21,44	21,41	21,41	21,44	21,45	21,43	21,41	21,45	21,48	21,46	21,52	21,62	21,60	21,55	21,58	21,55	21,60	21,62	21,67	21,71	21,63	21,68	21,73	21,27	21,69	21,71	21,75	21,81	21,76	21,76	21,74	21,79	21,40	21,88	21,83	21,87	21,90	21,92	21,97	21,96	21,93	21,90	21,93	21,60	21,98	21,99	21,98	22,02	22,04	21,93	21,51	22,04	21,63	22,03	22,00	21,70	22,14	22,19	22,12	22,04	22,05	21,60	21,72	21,71	22,22	22,16	21,82	22,21	21,81	22,32	22,29	22,28	22,31	22,29	22,24	21,80	22,37	21,88	21,99	22,66	22,94	22,98	22,97	22,93	22,87	22,73	22,71	22,70	22,61	22,03	22,52	22,54	22,52	22,02	22,82	22,90	22,69	22,22	22,66	22,51	22,48	22,50	22,47	22,06	22,54	22,51	22,51	22,50	22,51	22,09	22,60	22,60	22,07	22,52	22,51	22,15	22,50	22,03	22,21	22,59	22,63	22,67	22,18	22,24	22,64	22,21	22,58	22,50	22,50	22,46	22,45	22,47	22,53	22,50	22,51	22,48	22,46	21,96	22,48	22,46	22,44	22,47	22,37	21,89	22,38	22,34	22,36	22,38	22,33	22,28	22,24	22,32	22,24	22,17	22,14	22,15	22,19	22,22	22,16	22,15	22,19	22,06	21,98	22,03	21,96	21,92	21,94	21,96	21,89	21,87	21,92	21,90	21,83	21,79	21,79	21,85	21,80	21,70	21,75	21,69	21,56	21,47	21,49	21,53	21,41	21,26	21,11	20,94	20,82	20,63	20,55	20,51	20,49	20,49	20,51	20,50	20,48	20,49	20,50	20,44	20,41	20,52	20,44	20,45	20,42	20,44	20,37	20,45	20,43	20,47	20,43	20,48	20,51	20,38	20,35	20,39	20,40	20,40	20,46	20,46	20,41	20,37	20,39	20,41	20,42	20,36	20,40	20,41	20,36	20,35	20,37	20,38	20,39	20,38	20,45	20,46	20,46	20,37	20,33	20,34	20,36	20,30	20,37	20,46	20,37	20,26	20,41	20,41	20,42	20,41	20,40	20,42	20,42	20,44	20,43	20,39	20,38	20,36	20,34	20,40	20,32	20,26	20,36	20,41	20,37	20,34	20,42	20,40	20,30	20,39	20,38	20,38	20,35	20,34	20,35	20,36	20,42	20,38	20,37	20,32	20,35	20,44	20,41	20,41	20,37	20,35	20,30	20,31	20,28	20,24	20,32	20,21	20,25	20,31	20,36	20,37	20,32	20,32	20,40	20,35	20,39	20,31	20,38	20,29	20,28	20,32	20,35	20,29	20,29	20,33	20,39	20,40	20,37	20,33	20,22	20,31	20,37	20,31	20,23	20,32	20,28	20,22	20,23	20,32	20,28	20,32	20,30	20,40	20,39	20,26	20,27	20,21	20,24	20,30	20,41	20,38	20,36	20,33	20,20	20,15	20,21	20,22	20,32	20,37	20,31	20,38	20,27	20,21	20,25	20,27	20,28	20,27	20,25	20,28	20,31	20,22	20,21	20,29	20,25	20,22	20,25	20,20	20,33	20,31	20,32	20,22	20,23	20,25	20,31	20,29	20,24	20,29	20,25	20,15	20,31	20,34	20,37	20,20	20,17	20,23	20,14	20,19	20,22	20,26	20,25	20,28	20,21	20,22	20,26	20,22	20,18	20,35	20,41	20,39	
20,46	20,27	20,30	20,40	20,35	20,35	20,32	20,30	20,26	20,33	20,38	20,36	20,39	20,31	20,20	20,37	20,29	20,34	20,33	20,38	20,24	20,26	20,28	20,29	20,28	20,30	20,25	20,39	20,25	20,36	20,44	20,38	20,33	20,25	20,33	20,32	20,34	20,30	20,34	20,26	20,23	20,44	20,40	20,28	20,30	20,33	20,38	20,32	20,32	20,30	20,30	20,33	20,37	20,40	20,35	20,36	20,31	20,28	20,34	20,36	20,36	20,35	20,43	20,40	20,30	20,37	20,31	20,34	20,31	20,34	20,39	20,40	20,39	20,38	20,42	20,41	20,32	20,42	20,48	20,42	20,34	20,31	20,28	20,39	20,44	20,38	20,42	20,55	20,49	20,49	20,41	20,42	20,34	20,31	20,43	20,43	20,42	20,40	20,44	20,41	20,40	20,44	20,43	20,46	20,44	20,41	20,35	20,39	20,41	20,44	20,31	20,35	20,45	20,41	20,48	20,45	20,36	20,45	20,42	20,39	20,37	20,47	20,49	20,49	20,47	20,45	20,39	20,41	20,45	20,43	20,39	20,48	20,46	20,45	20,48	20,40	20,36	20,48	20,44	20,42	20,44	20,41	20,39	20,40	20,43	20,51	20,50	20,51	20,46	20,54	20,49	20,53	20,48	20,52	20,51	20,42	20,40	20,46	20,44	20,37	20,41	20,38	20,48	20,51	20,49	20,41	20,41	20,54	20,54	20,49	20,43	20,43	20,49	20,55	20,48	20,51	20,48	20,45	20,52	20,42	20,52	20,49	20,49	20,51	20,57	20,53	20,60	20,59	20,54	20,57	20,63	20,59	20,53	20,57	20,64	20,72	20,67	20,68	20,75	20,70	20,75	20,89	20,87	20,85	20,93	20,94	21,03	21,10	21,17	21,27	21,33	21,43	21,39	21,44	21,49	21,50	21,64	21,69	21,81	21,80	21,77	21,72	21,69	21,63	21,63	21,62	21,64	21,58	21,70	21,30	21,72	21,72	21,77	21,79	21,81	21,87	21,90	21,39	21,94	21,99	21,49	21,90	21,45	21,92	21,55	22,03	22,07	22,07	21,68	21,66	22,12	22,14	22,13	21,59	22,14	22,18	21,67	22,29	22,30	22,36	21,93	22,35	22,32	22,34	22,43	22,38	22,30	22,47	22,50	22,50	22,51	22,06	22,56	22,54	22,59	22,58	22,54	22,54	22,64	22,67	22,66	22,74	22,73	22,72	22,77	22,71	22,72	22,73	22,74	22,79	22,76	22,68	22,82	22,78	22,85	22,76	22,81	22,86	22,92	22,87	22,78	22,91	22,94	22,86	22,90	22,85	22,89	22,96	22,94	23,03	22,97	22,93	23,01	23,03	23,00	23,04	23,07	23,06	23,04	23,01	22,99	23,02	23,15	23,19	23,15	23,19	23,30	23,42	23,40	23,37	23,35	23,26	23,29	23,33	23,21	23,19	23,24	23,22	23,25	23,28	23,35	23,40	23,33	23,31	23,35	23,24	23,22	23,26	23,21	23,27	23,25	23,25	23,26	23,21	23,25	23,28	23,29	23,37	23,29	23,23	23,27	23,28	23,23	23,30	23,37	23,25	23,26	23,35	23,36	23,43	23,40	23,33	23,29	23,20	23,24	23,16	23,06	23,12	23,19	23,09	23,06	23,06	23,04	23,08	23,16	23,05	22,94	23,03	23,01	22,93	22,93	22,92	22,86	22,86	22,83	22,76	22,74	22,77	22,69	22,59	22,60	22,57	22,60	22,53	22,44	22,42	22,42	22,30	22,31	22,30	22,18	22,14	22,19	22,15	22,16	22,09	22,15	22,13	22,06	21,90	21,88	21,92	21,91	21,85	21,81	21,86	21,79	21,71	21,68	21,66	21,50	21,34	21,21	21,03	20,81	20,63	20,60	20,47	20,47	20,60	20,58	20,49	20,50	20,47	20,52	20,53	20,49	20,49	20,49	20,46	20,49	20,48	20,42	20,43	20,32	20,41	20,41	20,43	20,43	20,39	20,39	20,36	20,36	20,41	20,40	20,42	20,41	20,34	20,31	20,39	20,42	20,42	20,37	20,35	20,35	20,40	20,40	20,46	20,42	20,34	20,38	20,36	20,38	20,30	20,34	20,30	20,38	20,33	20,30	20,29	20,31	20,32	20,42	20,44	20,43	20,40	20,45	20,41	20,36	20,39	20,36	20,34	20,39	20,34	20,29	20,37	20,33	20,33	20,30	20,41	20,36	20,38	20,46	20,42	20,38	20,40	20,34	20,35	20,35	20,33	20,36	20,43	20,41	20,43	20,40	20,39	20,35	20,41	20,39	20,37	20,36	20,35	20,34	20,31	20,30	20,26	20,33	20,33	20,23	20,32	20,31	20,40	20,42	20,31	20,32	20,34	20,27	20,28	20,45	20,31	20,29	20,31	20,21	20,27	20,30	20,34	20,41	20,41	20,33	20,26	20,20	20,30	20,36	20,33	20,25	20,31	20,32	20,24	20,23	20,36	20,32	20,27	20,28	20,41	20,40	20,31	20,25	20,28	20,30	20,35	20,41	20,40	20,40	20,44	20,27	20,20	20,16	20,31	20,32	20,32	20,32	20,37	20,26	20,21	20,28	20,35	20,33	20,33	20,31	20,26	20,28	20,22	20,27	20,27	20,31	20,22	20,22	20,23	20,28	20,33	20,32	20,24	20,17	20,25	20,27	20,28	20,29	20,34	20,31	20,18	20,21	20,32	20,41	20,25	20,20	20,18	20,20	20,18	20,27	20,23	20,28	20,32	20,19	20,20	20,22	20,27	20,20	20,30	20,36	20,32	
20,40	20,25	20,24	20,28	20,29	20,35	20,39	20,43	20,32	20,34	20,38	20,31	20,31	20,34	20,38	20,40	20,41	20,31	20,23	20,27	20,32	20,29	20,29	20,28	20,35	20,22	20,24	20,32	20,35	20,39	20,46	20,37	20,40	20,28	20,34	20,31	20,36	20,30	20,30	20,35	20,31	20,36	20,36	20,25	20,26	20,34	20,34	20,26	20,27	20,34	20,32	20,34	20,36	20,40	20,34	20,34	20,35	20,32	20,32	20,35	20,39	20,35	20,34	20,43	20,25	20,32	20,45	20,44	20,39	20,24	20,36	20,43	20,45	20,46	20,40	20,32	20,27	20,31	20,46	20,40	20,30	20,34	20,29	20,40	20,43	20,41	20,39	20,47	20,41	20,33	20,47	20,41	20,35	20,35	20,43	20,44	20,38	20,34	20,45	20,38	20,38	20,40	20,44	20,45	20,40	20,45	20,42	20,38	20,44	20,46	20,43	20,43	20,43	20,43	20,46	20,43	20,40	20,46	20,41	20,35	20,40	20,43	20,43	20,49	20,54	20,53	20,44	20,42	20,45	20,46	20,40	20,46	20,52	20,48	20,47	20,46	20,43	20,46	20,50	20,46	20,43	20,41	20,35	20,43	20,42	20,46	20,52	20,52	20,48	20,48	20,46	20,48	20,46	20,52	20,52	20,46	20,43	20,45	20,40	20,41	20,41	20,46	20,48	20,50	20,44	20,39	20,48	20,57	20,55	20,53	20,48	20,39	20,45	20,52	20,50	20,52	20,41	20,49	20,47	20,42	20,53	20,55	20,47	20,55	20,57	20,58	20,62	20,62	20,51	20,58	20,64	20,71	20,66	20,64	20,75	20,76	20,79	20,78	20,84	20,91	20,89	21,01	21,09	21,10	21,17	21,22	21,33	21,42	21,58	21,76	21,81	21,85	21,82	21,92	22,00	22,01	22,11	22,08	22,19	22,30	22,26	22,29	22,27	22,19	22,18	22,28	22,27	22,23	22,28	22,40	22,38	22,43	22,45	22,48	22,50	22,52	22,55	22,54	22,59	22,72	22,72	22,72	22,65	22,68	22,71	22,73	22,71	22,77	22,81	22,86	22,81	22,85	22,93	22,90	22,88	22,85	23,01	23,05	22,98	23,05	23,12	23,05	23,05	23,04	23,09	23,04	22,96	23,11	23,16	23,14	23,16	23,19	23,19	23,20	23,20	23,18	23,10	23,12	23,12	23,25	23,26	23,30	23,27	23,29	23,35	23,31	23,26	23,30	23,27	23,25	23,31	23,25	23,26	23,32	23,37	23,27	23,32	23,40	23,40	23,39	23,33	23,35	23,29	23,24	23,31	23,29	23,34	23,41	23,36	23,35	23,35	23,31	23,34	23,42	23,40	23,37	23,41	23,39	23,45	23,41	23,38	23,38	23,43	23,48	23,48	23,45	23,44	23,45	23,50	23,48	23,53	23,46	23,47	23,49	23,44	23,41	23,55	23,55	23,50	23,50	23,48	23,48	23,47	23,52	23,53	23,51	23,48	23,53	23,49	23,52	23,48	23,46	23,54	23,52	23,51	23,51	23,53	23,60	23,52	23,44	23,51	23,55	23,53	23,55	23,55	23,49	23,44	23,57	23,54	23,55	23,59	23,54	23,49	23,38	23,44	23,49	23,43	23,41	23,44	23,37	23,34	23,30	23,23	23,34	23,36	23,23	23,15	23,20	23,25	23,13	23,08	23,05	23,03	22,98	22,97	22,97	22,94	22,92	22,83	22,82	22,81	22,73	22,72	22,69	22,62	22,56	22,50	22,37	22,44	22,51	22,35	22,24	22,32	22,23	22,20	22,18	22,15	22,20	22,17	22,05	22,05	22,06	21,96	21,88	21,84	21,83	21,85	21,79	21,79	21,69	21,51	21,40	21,33	21,15	20,96	20,75	20,69	20,61	20,59	20,66	20,59	20,49	20,51	20,52	20,55	20,57	20,56	20,56	20,50	20,39	20,42	20,44	20,46	20,53	20,41	20,40	20,43	20,42	20,44	20,37	20,43	20,45	20,43	20,46	20,41	20,41	20,44	20,42	20,38	20,33	20,33	20,38	20,43	20,41	20,39	20,50	20,36	20,40	20,44	20,38	20,36	20,32	20,32	20,31	20,30	20,35	20,40	20,32	20,31	20,27	20,29	20,38	20,35	20,44	20,44	20,38	20,38	20,42	20,40	20,40	20,31	20,30	20,31	20,33	20,36	20,43	20,39	20,36	20,33	20,37	20,42	20,26	20,33	20,39	20,40	20,42	20,31	20,31	20,31	20,31	20,28	20,30	20,39	20,35	20,39	20,37	20,27	20,36	20,38	20,35	20,41	20,40	20,39	20,30	20,29	20,35	20,41	20,36	20,30	20,30	20,34	20,35	20,43	20,29	20,37	20,36	20,35	20,34	20,42	20,38	20,34	20,32	20,25	20,23	20,32	20,27	20,39	20,45	20,41	20,32	20,22	20,29	20,33	20,38	20,26	20,29	20,30	20,24	20,30	20,41	20,39	20,30	20,25	20,33	20,34	20,32	20,28	20,31	20,36	20,43	20,46	20,39	20,37	20,37	20,28	20,21	20,26	20,32	20,34	20,17	20,26	20,36	20,31	20,24	20,28	20,32	20,36	20,33	20,32	20,23	20,23	20,28	20,33	20,30	20,30	20,24	20,24	20,28	20,19	20,30	20,40	20,31	20,26	20,29	20,35	20,30	20,28	20,29	20,26	20,24	20,32	20,32	20,30	20,27	20,25	20,29	20,24	20,24	20,25	20,25	20,27	20,23	20,13	20,15	20,26	20,32	20,35	20,37	20,35	20,30	
20,38	20,21	20,15	20,18	20,28	20,26	20,33	20,43	20,35	20,33	20,35	20,32	20,15	20,23	20,32	20,41	20,44	20,31	20,32	20,32	20,32	20,34	20,33	20,32	20,35	20,27	20,32	20,37	20,35	20,33	20,46	20,40	20,29	20,27	20,33	20,34	20,39	20,38	20,33	20,25	20,41	20,39	20,31	20,26	20,31	20,31	20,33	20,30	20,30	20,39	20,23	20,32	20,37	20,47	20,35	20,33	20,36	20,30	20,32	20,38	20,38	20,42	20,34	20,41	20,37	20,31	20,30	20,36	20,52	20,38	20,31	20,44	20,41	20,39	20,29	20,26	20,35	20,38	20,42	20,42	20,30	20,45	20,40	20,41	20,39	20,31	20,40	20,45	20,43	20,35	20,45	20,43	20,31	20,34	20,36	20,44	20,42	20,33	20,42	20,37	20,33	20,40	20,37	20,44	20,39	20,43	20,43	20,44	20,47	20,47	20,43	20,38	20,38	20,43	20,46	20,44	20,49	20,45	20,33	20,34	20,45	20,46	20,40	20,45	20,44	20,46	20,43	20,48	20,46	20,50	20,41	20,36	20,48	20,46	20,49	20,47	20,43	20,47	20,42	20,45	20,47	20,46	20,39	20,38	20,39	20,45	20,51	20,52	20,47	20,44	20,49	20,42	20,43	20,45	20,50	20,48	20,43	20,48	20,45	20,45	20,45	20,48	20,49	20,50	20,38	20,38	20,43	20,57	20,57	20,50	20,46	20,37	20,43	20,41	20,45	20,46	20,38	20,40	20,50	20,49	20,51	20,62	20,54	20,57	20,62	20,66	20,65	20,73	20,66	20,66	20,69	20,74	20,76	20,75	20,83	20,96	20,87	21,00	21,05	21,10	21,11	21,21	21,33	21,40	21,53	21,55	21,59	21,64	21,77	21,91	22,12	22,09	22,13	22,17	22,28	22,29	22,32	22,27	22,30	22,43	22,47	22,45	22,46	22,45	22,43	22,53	22,60	22,65	22,63	22,64	22,65	22,68	22,75	22,82	22,82	22,81	22,89	22,86	22,86	22,87	22,95	22,92	22,99	23,02	22,99	23,03	23,07	23,12	23,08	23,21	23,20	23,18	23,23	23,22	23,22	23,22	23,28	23,35	23,27	23,22	23,26	23,23	23,26	23,30	23,34	23,35	23,23	23,29	23,37	23,38	23,32	23,33	23,37	23,41	23,41	23,36	23,25	23,32	23,35	23,43	23,55	23,49	23,45	23,51	23,55	23,46	23,48	23,48	23,49	23,49	23,48	23,42	23,41	23,47	23,48	23,44	23,45	23,57	23,57	23,46	23,44	23,52	23,42	23,39	23,48	23,48	23,46	23,46	23,45	23,43	23,50	23,43	23,44	23,46	23,52	23,44	23,45	23,41	23,49	23,54	23,52	23,52	23,51	23,51	23,54	23,54	23,44	23,47	23,56	23,50	23,52	23,52	23,53	23,50	23,52	23,52	23,59	23,61	23,59	23,55	23,60	23,61	23,55	23,58	23,56	23,60	23,54	23,56	23,61	23,62	23,60	23,48	23,45	23,58	23,59	23,59	23,59	23,71	23,57	23,55	23,64	23,59	23,54	23,52	23,50	23,53	23,50	23,53	23,58	23,56	23,62	23,59	23,45	23,38	23,49	23,58	23,48	23,47	23,47	23,39	23,43	23,37	23,36	23,45	23,39	23,23	23,26	23,39	23,34	23,18	23,14	23,12	23,12	23,07	22,99	23,03	23,03	22,97	22,94	22,96	22,96	22,74	22,77	22,74	22,67	22,60	22,56	22,45	22,49	22,47	22,43	22,37	22,37	22,29	22,22	22,26	22,24	22,21	22,22	22,11	22,11	22,05	22,07	21,96	21,92	21,88	21,80	21,77	21,78	21,62	21,34	21,38	21,37	21,26	21,08	20,87	20,74	20,64	20,60	20,64	20,60	20,53	20,52	20,43	20,48	20,47	20,51	20,49	20,43	20,39	20,42	20,48	20,42	20,43	20,50	20,48	20,41	20,43	20,50	20,40	20,43	20,45	20,44	20,49	20,46	20,48	20,46	20,42	20,42	20,42	20,34	20,24	20,40	20,41	20,47	20,47	20,35	20,38	20,47	20,43	20,41	20,32	20,31	20,29	20,34	20,30	20,38	20,34	20,29	20,30	20,31	20,35	20,40	20,36	20,40	20,31	20,32	20,30	20,42	20,46	20,35	20,32	20,35	20,37	20,38	20,37	20,29	20,32	20,34	20,37	20,36	20,22	20,28	20,35	20,35	20,39	20,35	20,36	20,28	20,29	20,28	20,34	20,31	20,36	20,35	20,33	20,25	20,32	20,35	20,31	20,39	20,38	20,38	20,31	20,29	20,26	20,30	20,27	20,28	20,32	20,34	20,34	20,40	20,33	20,32	20,37	20,34	20,29	20,43	20,39	20,42	20,38	20,30	20,22	20,22	20,34	20,36	20,41	20,40	20,37	20,34	20,33	20,30	20,33	20,32	20,26	20,27	20,26	20,30	20,39	20,25	20,26	20,26	20,22	20,22	20,20	20,29	20,26	20,33	20,45	20,47	20,32	20,28	20,37	20,34	20,24	20,32	20,33	20,30	20,16	20,13	20,27	20,24	20,24	20,31	20,25	20,22	20,29	20,29	20,19	20,15	20,23	20,31	20,31	20,33	20,29	20,26	20,39	20,25	20,22	20,27	20,21	20,29	20,24	20,27	20,26	20,25	20,19	20,23	20,17	20,26	20,31	20,23	20,21	20,32	20,33	20,28	20,18	20,17	20,31	20,33	20,26	20,25	20,27	20,33	20,27	20,32	20,30	20,27	20,21	
20,30	20,32	20,23	20,21	20,35	20,31	20,26	20,36	20,28	20,26	20,39	20,37	20,19	20,21	20,30	20,29	20,38	20,30	20,36	20,28	20,21	20,28	20,37	20,38	20,33	20,30	20,33	20,40	20,34	20,29	20,38	20,44	20,38	20,27	20,36	20,43	20,41	20,36	20,34	20,31	20,26	20,33	20,29	20,35	20,32	20,29	20,30	20,41	20,41	20,46	20,31	20,25	20,33	20,42	20,31	20,34	20,40	20,31	20,32	20,36	20,45	20,47	20,45	20,46	20,36	20,40	20,35	20,29	20,47	20,49	20,39	20,50	20,43	20,42	20,35	20,31	20,31	20,39	20,41	20,44	20,40	20,38	20,40	20,35	20,33	20,34	20,34	20,41	20,44	20,50	20,46	20,46	20,36	20,31	20,40	20,48	20,47	20,38	20,37	20,36	20,33	20,38	20,42	20,45	20,43	20,40	20,35	20,39	20,46	20,38	20,33	20,38	20,39	20,43	20,40	20,46	20,45	20,51	20,30	20,30	20,46	20,54	20,47	20,47	20,44	20,44	20,45	20,40	20,38	20,42	20,38	20,36	20,38	20,43	20,53	20,43	20,41	20,41	20,37	20,49	20,47	20,43	20,42	20,41	20,38	20,43	20,45	20,49	20,49	20,42	20,43	20,44	20,45	20,38	20,47	20,44	20,52	20,54	20,44	20,52	20,49	20,48	20,50	20,47	20,42	20,38	20,38	20,47	20,53	20,51	20,45	20,46	20,45	20,40	20,39	20,43	20,41	20,47	20,58	20,51	20,51	20,55	20,59	20,57	20,64	20,69	20,81	20,79	20,85	20,80	20,80	20,87	20,84	20,87	20,92	21,07	21,07	21,16	21,24	21,28	21,30	21,37	21,42	21,52	21,68	21,73	21,83	21,79	21,77	21,96	22,16	22,18	22,23	22,29	22,31	22,39	22,38	22,38	22,41	22,47	22,45	22,44	22,54	22,54	22,56	22,61	22,60	22,68	22,80	22,75	22,74	22,74	22,80	22,89	22,92	22,93	22,99	22,95	22,99	22,99	23,06	23,02	23,00	23,11	23,06	23,15	23,19	23,28	23,23	23,28	23,33	23,29	23,32	23,30	23,32	23,29	23,25	23,33	23,36	23,40	23,29	23,33	23,34	23,37	23,38	23,47	23,43	23,36	23,43	23,40	23,44	23,41	23,44	23,51	23,55	23,46	23,44	23,39	23,46	23,44	23,55	23,55	23,52	23,57	23,58	23,50	23,49	23,51	23,53	23,55	23,54	23,51	23,54	23,53	23,53	23,54	23,55	23,62	23,59	23,53	23,50	23,58	23,58	23,44	23,50	23,61	23,47	23,50	23,49	23,53	23,55	23,51	23,46	23,54	23,60	23,52	23,55	23,55	23,55	23,62	23,60	23,58	23,53	23,51	23,56	23,59	23,65	23,59	23,66	23,59	23,58	23,55	23,57	23,58	23,63	23,58	23,59	23,65	23,60	23,61	23,70	23,64	23,61	23,61	23,72	23,67	23,60	23,64	23,62	23,68	23,68	23,62	23,55	23,58	23,61	23,67	23,74	23,73	23,66	23,64	23,73	23,62	23,59	23,63	23,62	23,56	23,58	23,65	23,64	23,68	23,71	23,64	23,54	23,49	23,54	23,62	23,53	23,45	23,50	23,45	23,45	23,47	23,40	23,49	23,48	23,34	23,26	23,38	23,27	23,21	23,21	23,21	23,18	23,15	23,13	23,11	23,13	23,04	23,03	23,00	22,90	22,81	22,77	22,78	22,72	22,66	22,62	22,55	22,53	22,43	22,36	22,33	22,45	22,47	22,41	22,35	22,26	22,21	22,17	22,17	22,14	21,98	21,98	21,95	21,85	21,87	21,86	21,81	21,71	21,55	21,42	21,48	21,48	21,35	21,19	20,96	20,80	20,70	20,70	20,68	20,65	20,62	20,54	20,47	20,52	20,54	20,48	20,53	20,49	20,46	20,45	20,53	20,51	20,49	20,57	20,52	20,39	20,31	20,49	20,43	20,41	20,42	20,45	20,43	20,44	20,47	20,50	20,47	20,45	20,41	20,37	20,30	20,37	20,42	20,49	20,45	20,43	20,40	20,42	20,39	20,40	20,39	20,30	20,29	20,36	20,38	20,41	20,37	20,27	20,32	20,32	20,39	20,44	20,45	20,39	20,35	20,27	20,31	20,37	20,40	20,36	20,32	20,39	20,43	20,35	20,30	20,32	20,32	20,22	20,35	20,36	20,39	20,32	20,31	20,31	20,36	20,35	20,33	20,29	20,28	20,31	20,41	20,32	20,37	20,34	20,25	20,26	20,31	20,35	20,27	20,28	20,33	20,28	20,31	20,29	20,30	20,22	20,27	20,30	20,27	20,28	20,30	20,35	20,31	20,29	20,34	20,35	20,31	20,35	20,38	20,36	20,42	20,29	20,27	20,29	20,27	20,38	20,32	20,29	20,32	20,22	20,34	20,27	20,32	20,30	20,29	20,32	20,27	20,35	20,33	20,30	20,25	20,32	20,35	20,28	20,21	20,20	20,27	20,29	20,37	20,35	20,24	20,30	20,40	20,39	20,31	20,26	20,25	20,30	20,27	20,21	20,27	20,28	20,19	20,27	20,24	20,15	20,26	20,26	20,23	20,25	20,22	20,30	20,30	20,31	20,25	20,21	20,30	20,29	20,25	20,31	20,26	20,27	20,26	20,24	20,27	20,25	20,21	20,30	20,32	20,23	20,24	20,20	20,31	20,34	20,23	20,20	20,23	20,18	20,27	20,36	20,28	20,24	20,28	20,28	20,22	20,18	20,28	20,26	20,25	
20,36	20,32	20,26	20,33	20,41	20,33	20,31	20,31	20,30	20,39	20,45	20,44	20,35	20,38	20,34	20,36	20,30	20,28	20,31	20,34	20,26	20,26	20,28	20,32	20,30	20,27	20,28	20,32	20,28	20,33	20,36	20,38	20,34	20,32	20,27	20,38	20,40	20,37	20,32	20,32	20,30	20,33	20,30	20,37	20,35	20,25	20,31	20,30	20,43	20,38	20,31	20,32	20,35	20,38	20,37	20,35	20,39	20,31	20,37	20,41	20,50	20,39	20,35	20,40	20,37	20,35	20,38	20,38	20,43	20,41	20,38	20,46	20,46	20,43	20,41	20,37	20,35	20,37	20,44	20,49	20,45	20,42	20,36	20,37	20,35	20,35	20,33	20,31	20,34	20,48	20,45	20,39	20,40	20,41	20,50	20,47	20,34	20,35	20,43	20,38	20,34	20,31	20,49	20,58	20,44	20,41	20,36	20,39	20,42	20,42	20,34	20,35	20,42	20,47	20,44	20,44	20,44	20,42	20,37	20,29	20,40	20,49	20,56	20,56	20,45	20,44	20,43	20,42	20,47	20,42	20,37	20,35	20,40	20,50	20,59	20,42	20,41	20,41	20,42	20,49	20,48	20,45	20,39	20,43	20,50	20,48	20,41	20,43	20,46	20,47	20,45	20,44	20,47	20,40	20,46	20,49	20,49	20,55	20,46	20,51	20,50	20,47	20,50	20,47	20,46	20,38	20,44	20,50	20,55	20,61	20,56	20,50	20,48	20,44	20,48	20,50	20,42	20,52	20,57	20,53	20,49	20,49	20,57	20,57	20,61	20,68	20,79	20,84	20,85	20,93	20,90	20,92	20,95	20,93	20,98	21,07	21,12	21,17	21,15	21,31	21,38	21,47	21,44	21,53	21,69	21,80	21,96	21,91	21,64	21,84	22,08	22,31	22,34	22,38	22,33	22,34	22,44	22,40	22,51	22,55	22,52	22,59	22,60	22,61	22,69	22,70	22,73	22,70	22,86	22,95	22,88	22,87	22,92	22,93	22,94	22,96	22,99	23,02	23,09	23,19	23,21	23,16	23,14	23,17	23,19	23,23	23,20	23,22	23,23	23,26	23,37	23,38	23,36	23,34	23,37	23,36	23,43	23,45	23,42	23,47	23,39	23,41	23,43	23,45	23,41	23,49	23,58	23,47	23,49	23,48	23,46	23,45	23,53	23,55	23,55	23,48	23,55	23,57	23,58	23,60	23,58	23,59	23,53	23,54	23,63	23,53	23,56	23,62	23,57	23,61	23,59	23,54	23,59	23,60	23,66	23,67	23,62	23,65	23,73	23,72	23,63	23,62	23,62	23,59	23,52	23,55	23,46	23,55	23,59	23,56	23,60	23,59	23,57	23,64	23,68	23,63	23,67	23,63	23,63	23,69	23,67	23,68	23,57	23,53	23,52	23,60	23,71	23,66	23,62	23,64	23,64	23,66	23,68	23,72	23,74	23,68	23,68	23,70	23,74	23,74	23,79	23,74	23,70	23,71	23,70	23,69	23,66	23,76	23,68	23,64	23,70	23,71	23,72	23,69	23,79	23,77	23,81	23,80	23,71	23,68	23,74	23,72	23,71	23,74	23,74	23,68	23,74	23,77	23,73	23,71	23,79	23,73	23,64	23,57	23,58	23,63	23,66	23,55	23,50	23,47	23,56	23,59	23,54	23,54	23,53	23,45	23,31	23,35	23,33	23,27	23,32	23,25	23,20	23,20	23,22	23,18	23,12	23,18	23,09	23,01	22,94	22,82	22,82	22,79	22,71	22,75	22,71	22,58	22,59	22,55	22,46	22,39	22,45	22,45	22,45	22,37	22,20	22,16	22,21	22,15	22,10	22,04	21,99	21,97	21,91	21,93	21,88	21,79	21,70	21,59	21,62	21,68	21,52	21,36	21,21	21,03	20,80	20,74	20,80	20,78	20,74	20,68	20,59	20,55	20,62	20,58	20,55	20,54	20,54	20,53	20,54	20,53	20,48	20,52	20,59	20,57	20,48	20,43	20,49	20,41	20,45	20,39	20,47	20,47	20,44	20,47	20,40	20,43	20,43	20,42	20,37	20,40	20,39	20,44	20,46	20,41	20,39	20,43	20,38	20,43	20,44	20,39	20,28	20,29	20,33	20,39	20,43	20,33	20,25	20,37	20,39	20,41	20,47	20,41	20,43	20,42	20,37	20,40	20,43	20,48	20,39	20,30	20,33	20,38	20,34	20,35	20,37	20,40	20,28	20,36	20,40	20,44	20,40	20,40	20,40	20,36	20,37	20,33	20,38	20,33	20,30	20,40	20,40	20,34	20,37	20,33	20,30	20,36	20,35	20,30	20,30	20,38	20,35	20,27	20,30	20,37	20,29	20,32	20,40	20,30	20,28	20,25	20,34	20,27	20,31	20,39	20,37	20,34	20,42	20,33	20,36	20,30	20,38	20,29	20,31	20,35	20,30	20,29	20,28	20,39	20,21	20,20	20,36	20,37	20,35	20,36	20,34	20,28	20,32	20,37	20,35	20,28	20,27	20,36	20,36	20,21	20,25	20,37	20,41	20,30	20,23	20,27	20,31	20,36	20,36	20,31	20,28	20,32	20,29	20,28	20,34	20,29	20,28	20,33	20,28	20,30	20,22	20,30	20,36	20,27	20,31	20,29	20,30	20,26	20,28	20,29	20,26	20,36	20,35	20,30	20,28	20,33	20,36	20,23	20,29	20,31	20,33	20,35	20,25	20,30	20,24	20,26	20,27	20,29	20,24	20,21	20,23	20,25	20,20	20,19	20,29	20,32	20,22	20,17	20,23	20,29	20,21	20,20	20,31	20,35	
20,37	20,30	20,29	20,32	20,42	20,31	20,31	20,30	20,34	20,40	20,33	20,30	20,37	20,37	20,40	20,45	20,29	20,27	20,35	20,29	20,34	20,33	20,23	20,32	20,34	20,30	20,29	20,38	20,35	20,40	20,45	20,39	20,30	20,25	20,32	20,39	20,42	20,43	20,39	20,38	20,34	20,34	20,30	20,31	20,34	20,34	20,34	20,36	20,38	20,35	20,26	20,23	20,28	20,33	20,41	20,36	20,33	20,31	20,43	20,44	20,36	20,37	20,33	20,39	20,42	20,34	20,31	20,36	20,41	20,38	20,37	20,45	20,51	20,42	20,36	20,35	20,31	20,34	20,39	20,47	20,41	20,50	20,44	20,38	20,40	20,37	20,38	20,36	20,31	20,45	20,51	20,36	20,34	20,35	20,45	20,43	20,37	20,31	20,41	20,46	20,42	20,32	20,37	20,53	20,57	20,48	20,42	20,47	20,45	20,44	20,47	20,42	20,39	20,48	20,48	20,44	20,43	20,40	20,38	20,34	20,42	20,57	20,50	20,46	20,46	20,43	20,47	20,39	20,51	20,47	20,43	20,34	20,44	20,55	20,54	20,45	20,42	20,48	20,47	20,50	20,45	20,45	20,42	20,39	20,50	20,45	20,42	20,43	20,45	20,44	20,46	20,46	20,39	20,39	20,46	20,51	20,50	20,45	20,43	20,49	20,52	20,44	20,52	20,55	20,49	20,47	20,51	20,56	20,58	20,57	20,60	20,48	20,46	20,51	20,51	20,51	20,40	20,45	20,62	20,60	20,51	20,48	20,55	20,56	20,64	20,73	20,79	20,85	20,92	20,98	20,99	20,95	20,92	20,99	20,94	21,06	21,12	21,18	21,20	21,28	21,37	21,45	21,53	21,56	21,70	21,90	22,01	21,99	21,75	21,72	21,97	22,19	22,39	22,39	22,43	22,37	22,40	22,41	22,54	22,63	22,59	22,66	22,62	22,57	22,65	22,67	22,77	22,78	22,81	22,89	22,98	22,94	23,01	23,02	22,96	23,03	23,09	23,11	23,12	23,18	23,29	23,20	23,20	23,32	23,29	23,31	23,23	23,21	23,25	23,26	23,29	23,39	23,37	23,44	23,39	23,47	23,49	23,54	23,56	23,48	23,45	23,43	23,44	23,51	23,51	23,48	23,62	23,64	23,61	23,57	23,54	23,52	23,66	23,66	23,63	23,61	23,64	23,64	23,65	23,68	23,66	23,69	23,62	23,59	23,64	23,60	23,66	23,72	23,67	23,70	23,69	23,61	23,54	23,68	23,76	23,72	23,68	23,70	23,78	23,76	23,77	23,67	23,63	23,64	23,66	23,62	23,64	23,75	23,68	23,67	23,67	23,67	23,69	23,72	23,73	23,75	23,71	23,68	23,67	23,70	23,74	23,76	23,72	23,67	23,73	23,68	23,69	23,64	23,68	23,75	23,78	23,72	23,77	23,79	23,72	23,71	23,72	23,76	23,81	23,82	23,80	23,76	23,73	23,71	23,75	23,65	23,68	23,79	23,78	23,78	23,77	23,75	23,76	23,75	23,77	23,86	23,86	23,90	23,90	23,78	23,83	23,82	23,74	23,75	23,88	23,85	23,79	23,85	23,76	23,77	23,82	23,78	23,71	23,70	23,63	23,60	23,62	23,61	23,55	23,58	23,63	23,62	23,63	23,60	23,62	23,52	23,42	23,44	23,37	23,39	23,37	23,26	23,26	23,34	23,31	23,27	23,19	23,17	23,11	23,05	22,99	22,92	22,91	22,86	22,79	22,72	22,72	22,64	22,59	22,68	22,63	22,50	22,52	22,44	22,39	22,39	22,27	22,25	22,28	22,18	22,14	22,10	22,07	21,98	21,92	21,91	21,92	21,65	21,62	21,69	21,75	21,82	21,63	21,40	21,21	21,00	20,84	20,73	20,80	20,73	20,71	20,75	20,68	20,63	20,59	20,65	20,51	20,57	20,51	20,44	20,49	20,54	20,47	20,47	20,49	20,51	20,51	20,45	20,46	20,33	20,38	20,37	20,39	20,48	20,41	20,45	20,48	20,46	20,48	20,39	20,36	20,49	20,48	20,45	20,48	20,49	20,39	20,50	20,44	20,45	20,50	20,49	20,37	20,33	20,41	20,42	20,40	20,32	20,32	20,41	20,37	20,43	20,47	20,40	20,41	20,41	20,35	20,39	20,39	20,49	20,47	20,35	20,26	20,31	20,36	20,41	20,38	20,44	20,41	20,45	20,44	20,39	20,38	20,36	20,38	20,39	20,38	20,44	20,35	20,31	20,32	20,39	20,47	20,37	20,37	20,40	20,35	20,36	20,30	20,31	20,35	20,35	20,34	20,34	20,36	20,37	20,35	20,32	20,47	20,34	20,34	20,35	20,25	20,26	20,32	20,37	20,38	20,33	20,46	20,29	20,33	20,34	20,36	20,44	20,33	20,31	20,40	20,29	20,30	20,42	20,31	20,23	20,32	20,37	20,28	20,36	20,31	20,28	20,31	20,41	20,37	20,34	20,31	20,28	20,25	20,19	20,22	20,39	20,33	20,28	20,23	20,24	20,28	20,37	20,35	20,30	20,29	20,31	20,37	20,28	20,26	20,35	20,29	20,40	20,39	20,29	20,31	20,35	20,43	20,32	20,28	20,27	20,33	20,21	20,25	20,21	20,26	20,39	20,37	20,23	20,23	20,25	20,28	20,28	20,28	20,28	20,31	20,37	20,25	20,15	20,24	20,25	20,28	20,28	20,20	20,17	20,34	20,33	20,24	20,19	20,26	20,30	20,27	20,22	20,24	20,31	20,27	20,19	20,25	20,28	
20,38	20,36	20,34	20,32	20,37	20,26	20,23	20,30	20,42	20,39	20,25	20,26	20,26	20,29	20,32	20,36	20,28	20,32	20,41	20,29	20,22	20,28	20,31	20,39	20,32	20,40	20,42	20,43	20,39	20,39	20,46	20,45	20,41	20,35	20,32	20,34	20,35	20,36	20,40	20,33	20,39	20,29	20,30	20,34	20,32	20,39	20,44	20,37	20,36	20,36	20,36	20,32	20,31	20,33	20,33	20,28	20,32	20,34	20,36	20,44	20,42	20,34	20,39	20,47	20,43	20,40	20,34	20,36	20,48	20,44	20,40	20,36	20,42	20,41	20,41	20,32	20,32	20,36	20,41	20,45	20,42	20,42	20,36	20,32	20,38	20,45	20,35	20,36	20,28	20,36	20,46	20,37	20,36	20,35	20,40	20,41	20,41	20,45	20,41	20,40	20,41	20,39	20,41	20,46	20,53	20,47	20,42	20,40	20,46	20,43	20,45	20,45	20,43	20,44	20,47	20,41	20,39	20,41	20,41	20,37	20,33	20,50	20,53	20,50	20,47	20,50	20,49	20,41	20,44	20,55	20,40	20,37	20,43	20,54	20,50	20,49	20,42	20,49	20,54	20,46	20,49	20,50	20,47	20,50	20,49	20,50	20,50	20,59	20,59	20,50	20,46	20,46	20,46	20,48	20,55	20,55	20,45	20,43	20,38	20,51	20,53	20,48	20,56	20,57	20,40	20,45	20,49	20,60	20,64	20,56	20,53	20,52	20,47	20,52	20,50	20,52	20,49	20,51	20,54	20,56	20,59	20,58	20,55	20,56	20,64	20,76	20,88	20,90	20,92	20,95	20,99	21,05	21,02	20,98	21,01	21,02	21,08	21,17	21,22	21,28	21,39	21,54	21,66	21,64	21,68	21,94	22,16	22,13	21,98	21,78	21,79	22,08	22,22	22,31	22,41	22,48	22,50	22,52	22,57	22,58	22,63	22,67	22,70	22,68	22,72	22,75	22,73	22,79	22,87	22,96	22,94	22,97	23,02	23,04	23,04	23,14	23,16	23,18	23,20	23,25	23,32	23,24	23,24	23,33	23,37	23,34	23,29	23,35	23,39	23,47	23,43	23,40	23,42	23,43	23,43	23,48	23,50	23,44	23,56	23,59	23,56	23,55	23,55	23,58	23,61	23,58	23,59	23,69	23,65	23,69	23,65	23,60	23,67	23,68	23,71	23,71	23,66	23,72	23,70	23,70	23,73	23,77	23,70	23,65	23,68	23,72	23,82	23,82	23,79	23,79	23,80	23,73	23,65	23,68	23,70	23,71	23,76	23,77	23,79	23,78	23,79	23,78	23,73	23,65	23,71	23,73	23,73	23,79	23,81	23,82	23,82	23,72	23,78	23,73	23,73	23,79	23,80	23,76	23,83	23,78	23,78	23,79	23,80	23,73	23,75	23,77	23,72	23,75	23,75	23,81	23,92	23,87	23,86	23,81	23,76	23,77	23,83	23,82	23,83	23,83	23,81	23,81	23,80	23,78	23,79	23,81	23,81	23,79	23,86	23,95	23,89	23,84	23,83	23,76	23,70	23,81	23,97	23,96	23,98	23,93	23,87	23,83	23,81	23,79	23,88	23,92	23,90	23,85	23,82	23,91	23,90	23,81	23,80	23,82	23,76	23,71	23,68	23,71	23,59	23,61	23,69	23,78	23,69	23,68	23,61	23,56	23,53	23,52	23,43	23,42	23,42	23,41	23,40	23,40	23,34	23,25	23,24	23,20	23,16	23,11	23,12	22,99	22,93	22,92	22,89	22,81	22,83	22,73	22,67	22,74	22,68	22,52	22,56	22,57	22,48	22,45	22,41	22,34	22,36	22,16	22,16	22,14	22,11	22,04	21,95	21,95	21,84	21,67	21,57	21,71	21,86	21,86	21,71	21,48	21,21	21,01	20,91	20,82	20,83	20,77	20,75	20,71	20,69	20,65	20,64	20,66	20,64	20,56	20,55	20,48	20,47	20,57	20,51	20,48	20,50	20,48	20,45	20,48	20,51	20,39	20,42	20,42	20,42	20,39	20,41	20,38	20,49	20,47	20,47	20,46	20,32	20,48	20,50	20,49	20,45	20,45	20,40	20,46	20,50	20,40	20,46	20,49	20,43	20,36	20,39	20,42	20,36	20,31	20,30	20,38	20,42	20,42	20,46	20,44	20,38	20,42	20,44	20,42	20,40	20,45	20,46	20,36	20,25	20,32	20,37	20,43	20,37	20,32	20,39	20,43	20,45	20,33	20,38	20,31	20,30	20,35	20,34	20,40	20,36	20,28	20,36	20,45	20,40	20,40	20,40	20,37	20,36	20,37	20,32	20,33	20,34	20,37	20,33	20,36	20,39	20,38	20,39	20,34	20,33	20,27	20,30	20,37	20,36	20,26	20,30	20,31	20,34	20,35	20,40	20,34	20,26	20,33	20,30	20,34	20,30	20,31	20,42	20,37	20,32	20,34	20,28	20,23	20,31	20,34	20,26	20,30	20,32	20,29	20,31	20,44	20,44	20,34	20,38	20,30	20,23	20,23	20,28	20,37	20,36	20,27	20,26	20,25	20,30	20,38	20,37	20,35	20,38	20,31	20,34	20,35	20,23	20,32	20,36	20,31	20,35	20,28	20,29	20,42	20,36	20,35	20,33	20,36	20,31	20,34	20,29	20,27	20,24	20,36	20,33	20,28	20,20	20,18	20,26	20,34	20,32	20,22	20,23	20,41	20,34	20,31	20,29	20,27	20,27	20,28	20,30	20,25	20,20	20,25	20,20	20,19	20,24	20,33	20,22	20,22	20,21	20,28	20,29	20,20	20,26	20,27	
20,42	20,29	20,31	20,32	20,41	20,36	20,35	20,32	20,34	20,36	20,29	20,36	20,33	20,27	20,28	20,35	20,23	20,30	20,38	20,34	20,32	20,31	20,35	20,40	20,31	20,33	20,36	20,35	20,34	20,36	20,42	20,37	20,41	20,35	20,32	20,32	20,27	20,42	20,39	20,37	20,34	20,39	20,38	20,43	20,43	20,38	20,39	20,30	20,34	20,43	20,35	20,41	20,36	20,38	20,37	20,34	20,32	20,32	20,31	20,36	20,49	20,42	20,39	20,49	20,47	20,45	20,33	20,44	20,53	20,40	20,38	20,38	20,34	20,39	20,44	20,41	20,33	20,41	20,35	20,31	20,37	20,35	20,27	20,35	20,39	20,37	20,33	20,33	20,31	20,39	20,39	20,44	20,38	20,40	20,44	20,46	20,37	20,43	20,50	20,43	20,40	20,38	20,43	20,50	20,52	20,44	20,40	20,34	20,31	20,44	20,48	20,38	20,38	20,48	20,51	20,49	20,40	20,42	20,46	20,42	20,39	20,42	20,48	20,48	20,46	20,51	20,49	20,40	20,45	20,53	20,49	20,45	20,40	20,44	20,50	20,53	20,48	20,53	20,48	20,45	20,47	20,53	20,45	20,45	20,54	20,52	20,51	20,59	20,54	20,54	20,48	20,45	20,49	20,53	20,54	20,49	20,46	20,50	20,49	20,51	20,49	20,40	20,47	20,53	20,48	20,37	20,46	20,51	20,56	20,56	20,55	20,56	20,46	20,53	20,49	20,50	20,56	20,59	20,55	20,54	20,58	20,60	20,57	20,62	20,61	20,76	20,90	20,92	20,94	20,94	21,00	21,02	21,09	21,03	21,03	21,10	21,05	21,18	21,25	21,32	21,39	21,55	21,66	21,69	21,79	22,00	22,18	22,20	22,08	21,97	21,75	21,84	22,16	22,27	22,37	22,50	22,50	22,58	22,61	22,61	22,62	22,75	22,78	22,70	22,74	22,85	22,78	22,80	22,88	23,01	23,00	23,06	23,12	23,09	23,13	23,28	23,29	23,33	23,34	23,30	23,37	23,31	23,30	23,40	23,39	23,46	23,35	23,42	23,44	23,53	23,57	23,50	23,54	23,47	23,46	23,58	23,57	23,51	23,62	23,65	23,71	23,62	23,59	23,63	23,71	23,68	23,68	23,69	23,70	23,78	23,79	23,75	23,77	23,72	23,78	23,75	23,78	23,71	23,79	23,81	23,74	23,78	23,83	23,79	23,83	23,84	23,89	23,86	23,82	23,90	23,87	23,81	23,74	23,75	23,75	23,75	23,79	23,83	23,82	23,87	23,88	23,80	23,79	23,80	23,78	23,74	23,73	23,81	23,85	23,91	23,91	23,81	23,89	23,87	23,83	23,87	23,84	23,86	23,92	23,90	23,79	23,85	23,84	23,78	23,77	23,81	23,88	23,85	23,82	23,82	23,93	23,87	23,89	23,83	23,81	23,90	23,98	23,94	23,86	23,91	23,96	23,95	23,88	23,85	23,87	23,87	23,84	23,86	23,96	24,01	23,99	23,92	23,92	23,87	23,79	23,83	23,97	23,98	23,94	23,96	23,94	23,90	23,85	23,85	23,90	23,92	24,01	23,97	23,91	23,98	23,98	23,86	23,88	23,83	23,88	23,84	23,77	23,82	23,75	23,73	23,75	23,81	23,71	23,66	23,72	23,67	23,60	23,62	23,57	23,50	23,49	23,45	23,45	23,39	23,40	23,33	23,29	23,28	23,23	23,15	23,14	23,05	22,97	23,00	22,93	22,88	22,92	22,90	22,74	22,79	22,73	22,61	22,63	22,59	22,49	22,48	22,46	22,36	22,35	22,24	22,25	22,19	22,12	22,13	22,10	21,97	21,74	21,64	21,73	21,74	21,90	21,89	21,76	21,50	21,24	21,06	21,04	20,94	20,84	20,73	20,70	20,71	20,63	20,63	20,63	20,61	20,60	20,60	20,55	20,58	20,60	20,56	20,51	20,45	20,55	20,55	20,46	20,49	20,64	20,51	20,45	20,44	20,44	20,49	20,50	20,50	20,53	20,48	20,35	20,42	20,37	20,47	20,54	20,46	20,44	20,40	20,45	20,50	20,53	20,39	20,37	20,41	20,37	20,34	20,33	20,40	20,39	20,33	20,35	20,33	20,36	20,41	20,41	20,43	20,37	20,33	20,39	20,46	20,40	20,40	20,40	20,32	20,27	20,35	20,37	20,33	20,36	20,35	20,40	20,43	20,37	20,29	20,26	20,40	20,32	20,30	20,37	20,30	20,28	20,33	20,32	20,41	20,44	20,49	20,45	20,39	20,42	20,38	20,35	20,37	20,35	20,36	20,32	20,39	20,40	20,33	20,44	20,34	20,24	20,30	20,39	20,48	20,41	20,41	20,39	20,33	20,32	20,28	20,28	20,29	20,29	20,32	20,31	20,34	20,31	20,33	20,29	20,31	20,34	20,27	20,30	20,33	20,39	20,36	20,27	20,28	20,32	20,35	20,25	20,31	20,42	20,29	20,39	20,37	20,30	20,30	20,33	20,33	20,31	20,32	20,38	20,32	20,32	20,40	20,40	20,37	20,38	20,32	20,29	20,26	20,23	20,29	20,33	20,38	20,33	20,33	20,33	20,34	20,39	20,34	20,26	20,27	20,29	20,30	20,35	20,27	20,26	20,27	20,30	20,33	20,33	20,27	20,28	20,24	20,23	20,18	20,32	20,36	20,30	20,34	20,31	20,27	20,26	20,21	20,23	20,26	20,25	20,19	20,23	20,20	20,24	20,25	20,18	20,25	20,24	20,19	20,31	20,26	20,29	20,29	
20,34	20,18	20,22	20,30	20,30	20,38	20,38	20,29	20,30	20,45	20,35	20,40	20,37	20,32	20,26	20,42	20,28	20,33	20,36	20,36	20,31	20,30	20,29	20,38	20,38	20,33	20,32	20,41	20,35	20,35	20,36	20,41	20,42	20,38	20,34	20,35	20,28	20,34	20,41	20,39	20,38	20,40	20,46	20,35	20,38	20,44	20,41	20,33	20,31	20,37	20,36	20,37	20,39	20,34	20,38	20,33	20,33	20,41	20,41	20,41	20,43	20,46	20,40	20,48	20,32	20,40	20,35	20,33	20,43	20,29	20,32	20,46	20,43	20,39	20,39	20,38	20,35	20,32	20,28	20,24	20,36	20,40	20,38	20,42	20,37	20,28	20,28	20,42	20,37	20,46	20,48	20,44	20,44	20,40	20,40	20,50	20,47	20,41	20,44	20,44	20,45	20,38	20,48	20,54	20,51	20,41	20,42	20,38	20,40	20,41	20,37	20,38	20,37	20,47	20,46	20,42	20,45	20,44	20,43	20,40	20,46	20,47	20,41	20,47	20,40	20,41	20,45	20,40	20,43	20,48	20,57	20,62	20,48	20,43	20,53	20,52	20,46	20,50	20,48	20,44	20,50	20,46	20,42	20,44	20,54	20,53	20,51	20,54	20,53	20,47	20,52	20,48	20,47	20,52	20,55	20,46	20,46	20,50	20,48	20,51	20,48	20,50	20,52	20,56	20,49	20,47	20,49	20,53	20,57	20,58	20,55	20,58	20,50	20,49	20,51	20,50	20,50	20,57	20,53	20,53	20,53	20,61	20,61	20,65	20,69	20,79	20,84	20,90	20,97	21,02	20,97	21,02	21,04	21,08	21,08	21,07	21,06	21,16	21,33	21,34	21,37	21,55	21,70	21,72	21,84	21,98	22,17	22,28	22,27	22,11	21,86	21,79	22,01	22,27	22,37	22,44	22,55	22,56	22,60	22,64	22,72	22,76	22,80	22,83	22,76	22,79	22,87	22,85	22,92	22,97	23,08	23,15	23,12	23,14	23,18	23,23	23,23	23,39	23,39	23,33	23,41	23,40	23,44	23,44	23,52	23,61	23,48	23,48	23,51	23,58	23,64	23,60	23,59	23,62	23,58	23,61	23,68	23,64	23,72	23,79	23,74	23,65	23,59	23,71	23,80	23,81	23,80	23,75	23,78	23,82	23,87	23,82	23,83	23,87	23,92	23,82	23,89	23,90	23,87	23,87	23,79	23,89	23,95	23,89	23,89	23,91	23,92	23,85	23,89	23,94	24,00	23,93	23,84	23,85	23,84	23,82	23,85	23,85	23,93	23,92	23,92	23,87	23,86	23,89	23,88	23,87	23,85	23,90	23,93	23,94	23,87	23,86	23,89	23,88	23,96	23,96	23,96	23,93	24,02	23,99	23,83	23,93	23,99	23,95	23,93	23,94	24,01	24,01	23,90	23,90	23,99	23,95	23,94	23,92	23,96	24,01	24,08	24,03	24,00	23,99	24,01	24,02	23,93	23,99	24,08	24,00	23,95	23,95	24,05	24,05	24,04	24,04	24,04	24,02	23,97	24,00	24,07	24,11	23,97	23,97	24,03	23,98	23,88	23,93	23,93	24,02	24,13	24,08	23,98	24,02	24,07	24,04	23,99	23,95	23,97	23,90	23,82	23,81	23,86	23,87	23,83	23,81	23,79	23,73	23,86	23,80	23,67	23,68	23,63	23,61	23,60	23,51	23,50	23,48	23,49	23,45	23,30	23,40	23,32	23,21	23,21	23,12	23,12	23,11	23,08	23,04	22,95	22,87	22,83	22,73	22,79	22,65	22,66	22,59	22,43	22,51	22,49	22,40	22,39	22,31	22,31	22,29	22,17	22,09	22,03	21,92	21,67	21,68	21,82	21,92	21,95	21,89	21,76	21,50	21,33	21,06	20,92	20,90	20,80	20,72	20,70	20,72	20,64	20,52	20,54	20,65	20,61	20,60	20,54	20,59	20,65	20,61	20,60	20,57	20,51	20,49	20,44	20,47	20,52	20,43	20,44	20,46	20,46	20,46	20,54	20,56	20,52	20,49	20,40	20,31	20,36	20,46	20,49	20,49	20,43	20,47	20,47	20,44	20,44	20,38	20,39	20,43	20,41	20,31	20,34	20,36	20,37	20,29	20,34	20,41	20,31	20,34	20,36	20,34	20,39	20,32	20,30	20,38	20,35	20,37	20,39	20,37	20,35	20,34	20,35	20,38	20,38	20,43	20,42	20,46	20,40	20,31	20,33	20,33	20,37	20,32	20,40	20,42	20,29	20,31	20,38	20,40	20,45	20,47	20,39	20,36	20,37	20,42	20,35	20,35	20,35	20,37	20,36	20,40	20,39	20,36	20,43	20,31	20,27	20,37	20,35	20,38	20,30	20,38	20,42	20,34	20,30	20,23	20,17	20,19	20,28	20,36	20,31	20,32	20,41	20,28	20,28	20,27	20,39	20,34	20,26	20,34	20,41	20,39	20,29	20,27	20,24	20,23	20,34	20,29	20,31	20,31	20,37	20,38	20,33	20,28	20,28	20,29	20,14	20,13	20,32	20,32	20,33	20,37	20,41	20,29	20,29	20,31	20,33	20,32	20,26	20,29	20,28	20,34	20,37	20,35	20,30	20,31	20,41	20,36	20,24	20,21	20,18	20,24	20,32	20,29	20,28	20,28	20,25	20,27	20,29	20,29	20,30	20,18	20,31	20,30	20,32	20,33	20,20	20,30	20,27	20,21	20,22	20,17	20,17	20,22	20,28	20,25	20,33	20,31	20,27	20,24	20,16	20,23	20,32	20,22	20,23	20,23	20,27	20,33	
20,32	20,25	20,22	20,28	20,30	20,31	20,35	20,31	20,19	20,30	20,35	20,33	20,32	20,35	20,33	20,33	20,25	20,25	20,23	20,28	20,23	20,29	20,26	20,30	20,38	20,34	20,21	20,32	20,30	20,33	20,36	20,39	20,38	20,39	20,36	20,43	20,35	20,39	20,43	20,37	20,36	20,36	20,32	20,22	20,27	20,41	20,40	20,43	20,34	20,37	20,38	20,37	20,38	20,40	20,40	20,38	20,39	20,45	20,48	20,42	20,42	20,38	20,31	20,39	20,34	20,39	20,36	20,35	20,34	20,31	20,28	20,39	20,50	20,42	20,29	20,29	20,36	20,33	20,33	20,29	20,33	20,30	20,37	20,46	20,40	20,35	20,35	20,44	20,41	20,39	20,46	20,45	20,37	20,40	20,46	20,52	20,49	20,42	20,44	20,41	20,39	20,29	20,41	20,52	20,43	20,40	20,36	20,41	20,47	20,47	20,36	20,46	20,49	20,39	20,42	20,42	20,42	20,44	20,41	20,45	20,49	20,51	20,40	20,45	20,45	20,46	20,52	20,50	20,48	20,48	20,55	20,51	20,46	20,41	20,42	20,43	20,46	20,41	20,43	20,48	20,54	20,47	20,35	20,38	20,49	20,49	20,45	20,60	20,58	20,46	20,42	20,45	20,45	20,53	20,60	20,46	20,40	20,48	20,46	20,49	20,51	20,53	20,58	20,57	20,54	20,53	20,49	20,57	20,56	20,59	20,59	20,53	20,50	20,51	20,50	20,43	20,46	20,52	20,56	20,52	20,51	20,58	20,62	20,65	20,69	20,78	20,90	20,95	20,94	21,00	21,02	21,04	21,14	21,14	21,09	21,16	21,16	21,23	21,29	21,36	21,41	21,60	21,63	21,72	21,84	22,00	22,21	22,31	22,34	22,29	22,10	21,80	21,82	22,10	22,39	22,50	22,64	22,62	22,67	22,72	22,78	22,80	22,75	22,80	22,85	22,93	23,01	22,98	23,04	23,07	23,16	23,22	23,27	23,28	23,25	23,32	23,28	23,29	23,43	23,39	23,45	23,50	23,54	23,58	23,51	23,60	23,55	23,56	23,61	23,67	23,73	23,69	23,66	23,66	23,72	23,73	23,78	23,81	23,78	23,86	23,76	23,76	23,76	23,80	23,83	23,82	23,86	23,83	23,88	23,93	23,98	23,95	23,94	23,89	23,95	23,94	23,90	23,92	23,95	24,00	23,97	24,01	24,02	23,98	24,00	23,94	23,94	23,95	23,97	24,02	24,02	23,96	23,86	23,92	23,95	23,97	23,99	23,93	24,00	24,03	23,96	24,01	24,01	23,99	23,95	23,97	23,95	23,97	23,98	23,95	23,88	23,87	23,95	24,00	24,02	24,01	24,02	23,98	24,09	24,08	23,99	24,04	24,12	24,08	24,00	23,98	24,09	24,08	24,09	24,07	24,11	24,11	24,06	24,02	24,07	24,10	24,07	24,11	24,14	24,17	24,12	24,14	24,09	24,09	24,20	24,12	24,10	24,10	24,06	24,14	24,13	24,12	24,16	24,06	24,10	24,11	24,11	24,20	24,13	24,11	24,11	24,09	24,00	23,99	24,07	24,15	24,16	24,14	24,05	24,04	24,07	24,13	24,06	24,00	23,99	24,02	24,00	23,97	23,97	23,92	23,92	23,91	23,89	23,91	23,91	23,89	23,79	23,76	23,71	23,74	23,72	23,63	23,67	23,69	23,65	23,54	23,38	23,46	23,47	23,40	23,34	23,24	23,25	23,24	23,11	23,09	23,09	22,95	22,92	22,80	22,77	22,69	22,64	22,65	22,49	22,55	22,54	22,46	22,46	22,34	22,33	22,35	22,25	22,12	22,03	21,83	21,72	21,85	21,98	21,94	22,03	21,97	21,80	21,51	21,27	21,07	20,84	20,83	20,81	20,77	20,71	20,70	20,68	20,62	20,53	20,58	20,68	20,73	20,61	20,56	20,66	20,73	20,71	20,70	20,63	20,52	20,49	20,51	20,56	20,40	20,38	20,45	20,51	20,48	20,50	20,60	20,46	20,50	20,42	20,30	20,33	20,42	20,42	20,40	20,33	20,41	20,41	20,35	20,41	20,38	20,43	20,43	20,40	20,32	20,42	20,38	20,36	20,38	20,27	20,34	20,37	20,34	20,42	20,33	20,36	20,43	20,32	20,35	20,34	20,38	20,40	20,34	20,39	20,34	20,25	20,32	20,36	20,44	20,39	20,41	20,35	20,33	20,33	20,32	20,41	20,35	20,36	20,38	20,29	20,33	20,38	20,41	20,38	20,40	20,28	20,28	20,28	20,32	20,33	20,29	20,35	20,34	20,43	20,38	20,29	20,33	20,38	20,29	20,34	20,44	20,34	20,33	20,30	20,38	20,41	20,33	20,28	20,28	20,27	20,24	20,30	20,30	20,21	20,29	20,35	20,32	20,36	20,33	20,40	20,36	20,30	20,28	20,27	20,36	20,32	20,27	20,38	20,31	20,32	20,36	20,33	20,31	20,28	20,28	20,26	20,27	20,21	20,28	20,20	20,13	20,26	20,29	20,38	20,33	20,35	20,24	20,20	20,29	20,41	20,35	20,31	20,28	20,22	20,28	20,32	20,38	20,33	20,32	20,32	20,30	20,26	20,23	20,23	20,24	20,27	20,28	20,33	20,35	20,28	20,25	20,27	20,27	20,21	20,20	20,23	20,34	20,34	20,45	20,35	20,24	20,25	20,28	20,26	20,23	20,20	20,14	20,20	20,26	20,31	20,33	20,22	20,23	20,19	20,19	20,27	20,21	20,21	20,27	20,35	20,31	
20,41	20,35	20,19	20,25	20,36	20,32	20,29	20,34	20,30	20,25	20,30	20,30	20,33	20,32	20,39	20,41	20,34	20,27	20,25	20,33	20,26	20,29	20,34	20,27	20,35	20,39	20,29	20,40	20,40	20,33	20,42	20,49	20,37	20,32	20,45	20,49	20,37	20,41	20,46	20,34	20,38	20,37	20,32	20,24	20,25	20,34	20,32	20,33	20,40	20,42	20,37	20,27	20,28	20,36	20,38	20,37	20,38	20,33	20,35	20,28	20,28	20,39	20,30	20,44	20,34	20,31	20,32	20,35	20,47	20,47	20,45	20,39	20,42	20,46	20,36	20,31	20,35	20,33	20,46	20,40	20,29	20,31	20,37	20,46	20,41	20,30	20,33	20,44	20,45	20,48	20,43	20,41	20,31	20,37	20,45	20,51	20,45	20,36	20,39	20,38	20,38	20,39	20,38	20,46	20,49	20,51	20,42	20,50	20,52	20,47	20,46	20,45	20,44	20,38	20,41	20,47	20,49	20,48	20,46	20,43	20,42	20,43	20,47	20,40	20,45	20,49	20,49	20,50	20,50	20,52	20,43	20,43	20,50	20,39	20,44	20,44	20,47	20,39	20,40	20,49	20,59	20,45	20,38	20,34	20,40	20,42	20,43	20,57	20,63	20,52	20,48	20,46	20,41	20,48	20,55	20,41	20,38	20,45	20,48	20,51	20,55	20,44	20,58	20,56	20,53	20,50	20,51	20,60	20,56	20,57	20,61	20,61	20,51	20,48	20,52	20,51	20,51	20,49	20,60	20,58	20,56	20,56	20,67	20,67	20,66	20,69	20,76	20,95	20,97	20,94	20,96	21,01	21,13	21,21	21,12	21,08	21,15	21,25	21,29	21,33	21,36	21,47	21,54	21,68	21,86	22,04	22,25	22,36	22,37	22,35	22,26	22,03	21,79	21,92	22,41	22,59	22,71	22,68	22,67	22,77	22,84	22,91	22,87	22,89	22,92	23,04	23,06	23,09	23,14	23,21	23,18	23,27	23,35	23,39	23,42	23,47	23,46	23,42	23,46	23,53	23,51	23,59	23,60	23,64	23,63	23,65	23,66	23,71	23,78	23,79	23,85	23,82	23,83	23,86	23,80	23,91	23,94	23,95	23,93	23,93	23,85	23,87	23,96	24,01	23,91	23,93	23,89	23,89	23,98	24,06	24,08	24,03	23,97	23,97	24,05	23,98	23,95	23,94	24,02	24,09	24,13	24,14	24,05	24,01	24,08	24,06	24,01	24,04	24,11	24,10	24,09	24,01	24,00	24,02	24,11	24,14	24,13	24,09	24,15	24,17	24,12	24,11	24,06	24,07	24,06	24,08	24,07	23,99	24,07	24,02	24,04	24,03	24,08	24,16	24,12	24,14	24,16	24,10	24,08	24,18	24,11	24,15	24,15	24,11	24,13	24,12	24,16	24,17	24,15	24,17	24,19	24,14	24,12	24,15	24,18	24,19	24,16	24,20	24,24	24,24	24,26	24,20	24,21	24,25	24,22	24,20	24,12	24,19	24,20	24,24	24,22	24,17	24,21	24,18	24,19	24,25	24,20	24,26	24,26	24,18	24,26	24,23	24,17	24,15	24,18	24,23	24,23	24,22	24,22	24,21	24,16	24,18	24,22	24,19	24,06	24,10	24,12	24,06	23,98	24,03	24,07	24,01	23,99	24,01	24,04	23,94	23,91	24,01	23,94	23,88	23,83	23,74	23,74	23,77	23,69	23,64	23,61	23,57	23,56	23,53	23,48	23,39	23,33	23,35	23,18	23,15	23,16	23,01	23,03	22,92	22,86	22,74	22,65	22,60	22,56	22,60	22,62	22,52	22,52	22,44	22,33	22,39	22,27	22,12	22,00	21,81	21,84	21,97	22,07	22,10	22,05	22,06	21,91	21,51	21,29	21,07	20,93	20,84	20,78	20,80	20,78	20,67	20,68	20,69	20,72	20,57	20,57	20,78	20,67	20,67	20,75	20,72	20,72	20,69	20,65	20,69	20,54	20,52	20,52	20,47	20,39	20,44	20,51	20,50	20,49	20,61	20,48	20,42	20,47	20,38	20,39	20,48	20,43	20,38	20,36	20,43	20,35	20,43	20,48	20,50	20,39	20,36	20,34	20,32	20,40	20,41	20,36	20,29	20,32	20,37	20,41	20,40	20,39	20,34	20,29	20,40	20,41	20,37	20,36	20,43	20,44	20,32	20,36	20,32	20,29	20,32	20,34	20,34	20,37	20,36	20,30	20,27	20,32	20,31	20,37	20,38	20,29	20,35	20,25	20,23	20,37	20,44	20,42	20,34	20,32	20,30	20,26	20,30	20,35	20,31	20,34	20,35	20,32	20,32	20,36	20,32	20,33	20,30	20,31	20,36	20,35	20,33	20,30	20,36	20,38	20,31	20,31	20,40	20,38	20,26	20,27	20,28	20,18	20,24	20,33	20,33	20,38	20,37	20,37	20,29	20,29	20,31	20,18	20,30	20,26	20,25	20,41	20,42	20,26	20,34	20,39	20,30	20,20	20,22	20,26	20,32	20,40	20,30	20,26	20,21	20,31	20,36	20,33	20,32	20,32	20,29	20,25	20,29	20,31	20,35	20,32	20,26	20,30	20,31	20,21	20,28	20,35	20,37	20,34	20,26	20,25	20,30	20,28	20,33	20,28	20,25	20,34	20,28	20,23	20,21	20,25	20,14	20,20	20,23	20,28	20,25	20,27	20,34	20,29	20,19	20,26	20,19	20,28	20,23	20,30	20,27	20,25	20,24	20,21	20,22	20,12	20,19	20,18	20,22	20,23	20,27	20,21	20,31	20,36	20,31	
20,46	20,38	20,29	20,25	20,35	20,37	20,31	20,22	20,27	20,35	20,35	20,39	20,38	20,35	20,36	20,40	20,36	20,37	20,37	20,37	20,35	20,32	20,26	20,30	20,33	20,38	20,41	20,38	20,37	20,35	20,44	20,51	20,44	20,39	20,40	20,48	20,45	20,40	20,50	20,38	20,37	20,35	20,33	20,41	20,40	20,47	20,40	20,40	20,41	20,42	20,36	20,33	20,27	20,32	20,31	20,32	20,36	20,38	20,37	20,30	20,26	20,37	20,41	20,44	20,44	20,35	20,28	20,36	20,44	20,44	20,47	20,47	20,42	20,47	20,46	20,33	20,32	20,38	20,44	20,41	20,44	20,42	20,29	20,35	20,40	20,30	20,34	20,38	20,46	20,57	20,50	20,29	20,34	20,44	20,45	20,48	20,46	20,41	20,41	20,39	20,37	20,45	20,45	20,49	20,54	20,51	20,44	20,46	20,49	20,45	20,39	20,41	20,45	20,45	20,43	20,42	20,42	20,51	20,54	20,48	20,47	20,41	20,37	20,42	20,41	20,45	20,44	20,46	20,47	20,54	20,44	20,40	20,51	20,49	20,48	20,46	20,42	20,38	20,40	20,48	20,53	20,55	20,41	20,43	20,45	20,42	20,50	20,55	20,53	20,50	20,50	20,49	20,47	20,51	20,53	20,40	20,40	20,38	20,46	20,56	20,47	20,48	20,61	20,58	20,48	20,51	20,56	20,62	20,57	20,54	20,52	20,58	20,55	20,60	20,62	20,61	20,58	20,59	20,68	20,64	20,53	20,52	20,59	20,61	20,67	20,74	20,81	21,00	21,06	21,04	20,92	20,96	21,03	21,18	21,19	21,19	21,23	21,29	21,41	21,37	21,42	21,55	21,59	21,73	21,92	22,18	22,39	22,47	22,48	22,46	22,33	22,23	21,99	21,87	22,13	22,55	22,63	22,71	22,79	22,86	22,90	22,97	23,04	22,93	23,03	23,10	23,10	23,08	23,22	23,33	23,34	23,36	23,45	23,46	23,48	23,51	23,58	23,56	23,63	23,67	23,65	23,65	23,70	23,74	23,78	23,77	23,76	23,80	23,86	23,96	23,96	23,95	23,86	23,94	23,88	23,85	23,99	24,05	24,05	24,01	23,95	24,00	24,04	24,05	24,05	24,06	24,07	23,98	24,08	24,08	24,12	24,11	24,09	24,09	24,13	24,05	24,06	24,04	24,11	24,18	24,14	24,18	24,17	24,16	24,13	24,15	24,17	24,22	24,23	24,20	24,19	24,17	24,19	24,14	24,14	24,18	24,15	24,17	24,20	24,28	24,25	24,22	24,16	24,12	24,19	24,20	24,16	24,16	24,18	24,17	24,19	24,17	24,15	24,28	24,28	24,29	24,32	24,23	24,24	24,25	24,24	24,21	24,17	24,19	24,28	24,28	24,22	24,26	24,24	24,20	24,30	24,31	24,29	24,30	24,31	24,31	24,38	24,39	24,31	24,30	24,34	24,35	24,34	24,36	24,36	24,29	24,24	24,31	24,33	24,41	24,35	24,28	24,26	24,27	24,33	24,42	24,35	24,34	24,41	24,35	24,33	24,32	24,34	24,27	24,32	24,35	24,32	24,39	24,40	24,35	24,37	24,31	24,27	24,26	24,22	24,16	24,20	24,20	24,12	24,11	24,22	24,12	24,11	24,15	24,09	24,05	23,93	24,00	24,04	23,95	23,91	23,93	23,94	23,94	23,84	23,77	23,72	23,73	23,70	23,64	23,62	23,49	23,46	23,41	23,32	23,26	23,23	23,15	23,08	23,05	22,97	22,90	22,80	22,74	22,68	22,73	22,67	22,57	22,54	22,48	22,44	22,46	22,21	21,99	21,94	21,88	22,03	22,12	22,15	22,13	22,07	21,98	21,89	21,53	21,31	21,13	21,07	20,93	20,77	20,74	20,75	20,71	20,63	20,65	20,66	20,67	20,65	20,77	20,68	20,77	20,82	20,69	20,64	20,61	20,62	20,66	20,61	20,58	20,52	20,46	20,49	20,48	20,47	20,49	20,50	20,56	20,48	20,47	20,47	20,46	20,45	20,48	20,47	20,42	20,42	20,48	20,45	20,39	20,42	20,50	20,51	20,43	20,32	20,38	20,39	20,46	20,44	20,31	20,33	20,33	20,42	20,38	20,41	20,35	20,36	20,35	20,40	20,41	20,36	20,41	20,46	20,41	20,42	20,42	20,34	20,38	20,36	20,35	20,37	20,47	20,38	20,31	20,29	20,31	20,35	20,38	20,35	20,35	20,31	20,27	20,40	20,43	20,41	20,35	20,34	20,30	20,32	20,40	20,40	20,39	20,38	20,40	20,29	20,28	20,35	20,31	20,24	20,26	20,37	20,37	20,34	20,31	20,33	20,32	20,35	20,39	20,42	20,43	20,32	20,21	20,30	20,39	20,31	20,32	20,31	20,31	20,31	20,35	20,41	20,36	20,27	20,29	20,29	20,22	20,24	20,31	20,33	20,34	20,30	20,46	20,51	20,35	20,27	20,32	20,27	20,27	20,38	20,34	20,21	20,26	20,35	20,42	20,41	20,35	20,31	20,31	20,30	20,35	20,35	20,31	20,33	20,37	20,39	20,37	20,27	20,20	20,30	20,34	20,43	20,30	20,22	20,25	20,23	20,31	20,36	20,33	20,30	20,39	20,29	20,30	20,29	20,29	20,22	20,21	20,31	20,26	20,34	20,32	20,28	20,28	20,31	20,33	20,25	20,23	20,30	20,33	20,27	20,27	20,25	20,30	20,29	20,28	20,27	20,20	20,19	20,21	20,23	20,26	20,24	20,23	
20,39	20,39	20,29	20,31	20,32	20,34	20,28	20,26	20,37	20,31	20,28	20,29	20,37	20,30	20,35	20,32	20,23	20,37	20,43	20,39	20,39	20,43	20,34	20,35	20,36	20,36	20,38	20,34	20,36	20,34	20,40	20,48	20,38	20,36	20,37	20,37	20,38	20,36	20,34	20,36	20,40	20,37	20,32	20,32	20,35	20,47	20,39	20,44	20,49	20,38	20,35	20,36	20,37	20,35	20,35	20,36	20,39	20,37	20,36	20,41	20,29	20,33	20,41	20,46	20,49	20,39	20,34	20,31	20,36	20,42	20,41	20,44	20,46	20,46	20,42	20,32	20,35	20,46	20,40	20,39	20,44	20,43	20,32	20,33	20,40	20,41	20,40	20,36	20,36	20,45	20,47	20,34	20,35	20,47	20,49	20,46	20,51	20,53	20,48	20,39	20,39	20,46	20,47	20,52	20,49	20,38	20,37	20,43	20,49	20,47	20,46	20,51	20,53	20,55	20,54	20,56	20,44	20,49	20,52	20,51	20,52	20,48	20,36	20,38	20,44	20,46	20,52	20,45	20,46	20,49	20,51	20,48	20,40	20,44	20,44	20,48	20,44	20,47	20,45	20,49	20,44	20,56	20,50	20,50	20,58	20,46	20,45	20,55	20,53	20,53	20,52	20,61	20,52	20,52	20,56	20,44	20,46	20,50	20,52	20,57	20,49	20,44	20,61	20,55	20,53	20,48	20,56	20,65	20,54	20,56	20,55	20,50	20,55	20,61	20,63	20,60	20,57	20,53	20,64	20,62	20,54	20,51	20,55	20,56	20,65	20,83	20,91	21,03	21,06	21,05	21,06	21,02	21,08	21,20	21,30	21,29	21,29	21,26	21,41	21,45	21,46	21,59	21,61	21,72	21,90	22,13	22,45	22,52	22,56	22,52	22,49	22,41	22,23	21,92	21,99	22,43	22,69	22,74	22,84	22,93	22,92	22,93	23,08	23,12	23,11	23,14	23,18	23,13	23,22	23,40	23,47	23,54	23,59	23,59	23,56	23,56	23,65	23,70	23,71	23,79	23,80	23,73	23,71	23,77	23,88	23,89	23,86	23,90	23,96	24,07	24,04	23,95	23,97	24,03	24,01	23,98	24,01	24,12	24,10	24,10	24,03	24,05	24,05	24,07	24,16	24,23	24,24	24,20	24,09	24,16	24,26	24,21	24,22	24,20	24,24	24,21	24,22	24,24	24,25	24,30	24,22	24,27	24,25	24,31	24,31	24,26	24,30	24,34	24,34	24,36	24,38	24,34	24,26	24,29	24,31	24,32	24,25	24,34	24,32	24,34	24,37	24,39	24,27	24,24	24,30	24,35	24,29	24,30	24,31	24,32	24,23	24,24	24,31	24,34	24,32	24,34	24,41	24,35	24,35	24,40	24,38	24,39	24,39	24,33	24,38	24,41	24,37	24,38	24,45	24,44	24,43	24,37	24,43	24,51	24,39	24,41	24,48	24,51	24,41	24,35	24,46	24,49	24,42	24,41	24,52	24,45	24,40	24,50	24,50	24,53	24,52	24,43	24,43	24,46	24,51	24,51	24,49	24,45	24,45	24,43	24,40	24,42	24,43	24,45	24,49	24,45	24,46	24,47	24,48	24,44	24,43	24,36	24,32	24,30	24,30	24,38	24,33	24,28	24,27	24,21	24,29	24,25	24,25	24,26	24,21	24,13	24,05	24,03	24,06	24,06	24,02	24,00	24,00	24,02	23,93	23,85	23,85	23,80	23,80	23,68	23,66	23,50	23,44	23,51	23,35	23,36	23,31	23,17	23,13	23,11	23,12	22,96	22,98	22,88	22,83	22,80	22,81	22,70	22,66	22,55	22,47	22,46	22,22	21,85	21,86	22,08	22,22	22,26	22,28	22,16	22,15	22,03	21,84	21,57	21,33	21,13	21,08	20,92	20,85	20,81	20,83	20,76	20,66	20,61	20,63	20,68	20,70	20,74	20,74	20,79	20,83	20,73	20,64	20,62	20,58	20,55	20,58	20,58	20,51	20,42	20,46	20,46	20,48	20,43	20,49	20,51	20,46	20,50	20,54	20,54	20,50	20,45	20,41	20,41	20,36	20,43	20,42	20,43	20,37	20,36	20,48	20,55	20,43	20,34	20,38	20,44	20,51	20,40	20,40	20,32	20,31	20,41	20,47	20,43	20,43	20,34	20,38	20,48	20,39	20,37	20,39	20,37	20,33	20,41	20,38	20,41	20,39	20,36	20,47	20,48	20,51	20,37	20,31	20,32	20,39	20,42	20,41	20,37	20,28	20,32	20,39	20,40	20,38	20,37	20,39	20,31	20,27	20,32	20,35	20,38	20,39	20,33	20,29	20,29	20,37	20,36	20,33	20,26	20,33	20,37	20,37	20,34	20,32	20,38	20,41	20,38	20,45	20,46	20,31	20,27	20,30	20,38	20,27	20,36	20,35	20,33	20,39	20,33	20,34	20,34	20,27	20,27	20,35	20,33	20,25	20,33	20,32	20,22	20,28	20,46	20,49	20,38	20,37	20,35	20,29	20,24	20,28	20,36	20,27	20,26	20,35	20,36	20,40	20,44	20,35	20,26	20,28	20,35	20,29	20,25	20,32	20,40	20,40	20,34	20,29	20,26	20,30	20,30	20,37	20,29	20,28	20,30	20,33	20,31	20,37	20,30	20,33	20,46	20,44	20,31	20,21	20,22	20,32	20,24	20,27	20,27	20,29	20,33	20,30	20,28	20,27	20,27	20,33	20,19	20,23	20,24	20,23	20,18	20,27	20,35	20,35	20,33	20,25	20,22	20,26	20,26	20,25	20,31	20,27	20,26	
20,36	20,36	20,28	20,30	20,35	20,28	20,24	20,26	20,29	20,34	20,31	20,23	20,26	20,24	20,33	20,34	20,23	20,31	20,37	20,33	20,31	20,28	20,36	20,37	20,35	20,31	20,34	20,39	20,33	20,33	20,44	20,46	20,40	20,28	20,36	20,36	20,37	20,32	20,31	20,27	20,34	20,34	20,26	20,25	20,33	20,38	20,35	20,34	20,39	20,31	20,31	20,28	20,38	20,38	20,36	20,35	20,35	20,39	20,42	20,39	20,33	20,35	20,37	20,51	20,47	20,34	20,31	20,30	20,36	20,35	20,46	20,46	20,50	20,51	20,38	20,24	20,29	20,49	20,37	20,37	20,44	20,33	20,32	20,29	20,33	20,36	20,37	20,39	20,33	20,40	20,36	20,40	20,47	20,44	20,48	20,42	20,47	20,37	20,47	20,42	20,39	20,39	20,41	20,49	20,47	20,43	20,37	20,44	20,49	20,59	20,42	20,39	20,49	20,49	20,59	20,49	20,50	20,49	20,51	20,49	20,47	20,53	20,53	20,44	20,44	20,48	20,53	20,50	20,49	20,59	20,49	20,50	20,43	20,53	20,48	20,46	20,43	20,47	20,46	20,45	20,41	20,43	20,51	20,46	20,53	20,48	20,45	20,53	20,47	20,49	20,51	20,51	20,51	20,50	20,57	20,53	20,54	20,59	20,54	20,55	20,53	20,49	20,53	20,58	20,53	20,47	20,45	20,60	20,60	20,52	20,58	20,47	20,56	20,60	20,55	20,59	20,57	20,53	20,52	20,57	20,58	20,54	20,59	20,66	20,63	20,70	20,92	21,09	21,11	21,13	21,19	21,17	21,16	21,25	21,31	21,37	21,31	21,29	21,34	21,44	21,45	21,58	21,65	21,74	22,01	22,12	22,39	22,51	22,53	22,52	22,47	22,51	22,44	22,10	21,94	22,18	22,63	22,75	22,87	23,01	23,02	23,07	23,12	23,16	23,21	23,20	23,27	23,29	23,27	23,36	23,46	23,53	23,61	23,66	23,67	23,65	23,71	23,82	23,80	23,83	23,90	23,88	23,79	23,89	23,99	23,96	23,99	23,99	23,98	24,03	24,09	24,11	24,02	24,15	24,11	24,15	24,18	24,21	24,23	24,14	24,18	24,22	24,17	24,25	24,25	24,26	24,31	24,35	24,29	24,27	24,36	24,34	24,26	24,31	24,45	24,41	24,39	24,40	24,45	24,43	24,35	24,35	24,34	24,38	24,46	24,41	24,42	24,37	24,36	24,43	24,44	24,41	24,41	24,43	24,48	24,44	24,48	24,50	24,42	24,40	24,44	24,40	24,34	24,34	24,41	24,42	24,45	24,44	24,39	24,43	24,41	24,38	24,52	24,53	24,44	24,41	24,41	24,43	24,47	24,51	24,48	24,53	24,52	24,46	24,47	24,46	24,56	24,52	24,54	24,51	24,41	24,41	24,56	24,59	24,54	24,57	24,57	24,59	24,52	24,51	24,51	24,54	24,51	24,49	24,62	24,57	24,56	24,63	24,57	24,56	24,59	24,54	24,47	24,52	24,59	24,57	24,57	24,64	24,54	24,47	24,48	24,52	24,54	24,53	24,66	24,68	24,58	24,57	24,57	24,56	24,57	24,53	24,44	24,45	24,42	24,46	24,54	24,43	24,35	24,34	24,39	24,31	24,31	24,29	24,33	24,28	24,17	24,20	24,22	24,20	24,18	24,12	24,09	24,05	24,03	23,95	23,87	23,84	23,84	23,73	23,71	23,56	23,52	23,55	23,45	23,45	23,40	23,26	23,21	23,27	23,12	23,03	23,02	22,98	22,88	22,84	22,82	22,76	22,70	22,52	22,48	22,35	22,13	21,86	21,91	22,16	22,28	22,28	22,31	22,23	22,14	22,01	21,95	21,60	21,36	21,15	21,00	20,85	20,83	20,81	20,84	20,79	20,71	20,69	20,64	20,68	20,76	20,76	20,70	20,76	20,82	20,70	20,62	20,66	20,66	20,61	20,58	20,55	20,54	20,44	20,46	20,43	20,45	20,46	20,41	20,34	20,40	20,50	20,48	20,50	20,53	20,46	20,44	20,42	20,41	20,41	20,36	20,38	20,36	20,34	20,42	20,46	20,35	20,30	20,36	20,40	20,44	20,40	20,38	20,39	20,35	20,33	20,45	20,42	20,31	20,43	20,45	20,48	20,44	20,37	20,47	20,40	20,30	20,40	20,39	20,44	20,38	20,35	20,40	20,41	20,41	20,40	20,35	20,42	20,40	20,37	20,30	20,28	20,26	20,28	20,38	20,38	20,39	20,41	20,46	20,33	20,22	20,32	20,33	20,33	20,30	20,32	20,26	20,36	20,36	20,38	20,37	20,28	20,29	20,30	20,30	20,36	20,33	20,31	20,37	20,32	20,38	20,48	20,38	20,36	20,39	20,34	20,21	20,27	20,39	20,32	20,33	20,28	20,33	20,38	20,29	20,30	20,34	20,33	20,34	20,38	20,40	20,31	20,28	20,33	20,31	20,38	20,35	20,35	20,37	20,25	20,25	20,32	20,22	20,23	20,29	20,34	20,40	20,41	20,34	20,29	20,22	20,26	20,26	20,18	20,33	20,36	20,37	20,37	20,31	20,29	20,30	20,28	20,27	20,23	20,27	20,33	20,40	20,42	20,37	20,27	20,24	20,39	20,39	20,27	20,15	20,16	20,25	20,30	20,27	20,24	20,24	20,33	20,25	20,29	20,29	20,19	20,25	20,15	20,17	20,28	20,26	20,28	20,21	20,27	20,24	20,31	20,24	20,26	20,33	20,35	20,24	20,19	20,30	20,26	
20,30	20,31	20,21	20,18	20,29	20,16	20,21	20,21	20,22	20,30	20,47	20,37	20,27	20,22	20,29	20,35	20,25	20,30	20,42	20,39	20,35	20,31	20,37	20,40	20,35	20,21	20,32	20,39	20,35	20,32	20,43	20,47	20,32	20,33	20,33	20,42	20,37	20,32	20,40	20,35	20,36	20,33	20,23	20,25	20,38	20,41	20,45	20,43	20,35	20,32	20,32	20,33	20,41	20,43	20,40	20,33	20,35	20,43	20,45	20,40	20,34	20,39	20,44	20,42	20,44	20,36	20,36	20,41	20,38	20,37	20,43	20,49	20,48	20,49	20,43	20,27	20,25	20,48	20,43	20,44	20,50	20,40	20,31	20,37	20,34	20,32	20,41	20,39	20,26	20,34	20,35	20,42	20,47	20,45	20,42	20,40	20,48	20,35	20,39	20,46	20,34	20,37	20,47	20,52	20,46	20,47	20,39	20,43	20,50	20,46	20,45	20,43	20,45	20,35	20,46	20,50	20,56	20,50	20,45	20,49	20,51	20,52	20,52	20,55	20,55	20,54	20,51	20,46	20,47	20,50	20,53	20,47	20,49	20,53	20,55	20,40	20,33	20,32	20,35	20,42	20,40	20,45	20,47	20,50	20,48	20,47	20,51	20,54	20,44	20,46	20,48	20,45	20,42	20,47	20,57	20,59	20,55	20,57	20,49	20,55	20,54	20,49	20,53	20,55	20,54	20,50	20,54	20,57	20,58	20,51	20,52	20,54	20,55	20,63	20,57	20,57	20,61	20,63	20,62	20,54	20,53	20,54	20,61	20,64	20,66	20,69	20,86	21,14	21,20	21,24	21,16	21,14	21,28	21,36	21,43	21,41	21,39	21,44	21,47	21,49	21,51	21,63	21,70	21,81	22,02	22,17	22,40	22,55	22,54	22,47	22,50	22,55	22,52	22,37	22,08	22,01	22,33	22,73	22,89	23,01	23,09	23,14	23,21	23,20	23,24	23,38	23,39	23,48	23,49	23,47	23,48	23,65	23,64	23,67	23,78	23,78	23,76	23,82	23,94	23,98	24,00	24,06	24,06	23,99	24,00	24,05	24,08	24,15	24,15	24,15	24,19	24,23	24,21	24,20	24,25	24,28	24,32	24,35	24,38	24,32	24,31	24,33	24,35	24,40	24,40	24,37	24,30	24,38	24,41	24,41	24,47	24,46	24,35	24,39	24,52	24,53	24,46	24,51	24,56	24,48	24,44	24,45	24,50	24,48	24,55	24,56	24,49	24,53	24,52	24,48	24,49	24,47	24,48	24,53	24,58	24,57	24,53	24,55	24,56	24,52	24,48	24,54	24,45	24,37	24,49	24,48	24,48	24,50	24,47	24,49	24,57	24,54	24,66	24,64	24,57	24,57	24,63	24,61	24,65	24,62	24,58	24,62	24,67	24,60	24,63	24,55	24,56	24,66	24,67	24,64	24,60	24,54	24,62	24,70	24,64	24,64	24,65	24,62	24,60	24,64	24,67	24,62	24,62	24,62	24,69	24,67	24,68	24,72	24,69	24,68	24,73	24,72	24,69	24,62	24,64	24,68	24,74	24,75	24,67	24,67	24,70	24,71	24,71	24,74	24,70	24,73	24,71	24,70	24,66	24,64	24,76	24,70	24,66	24,64	24,67	24,63	24,66	24,59	24,48	24,45	24,51	24,47	24,47	24,45	24,46	24,44	24,32	24,38	24,43	24,33	24,26	24,23	24,22	24,18	24,14	24,09	23,97	24,01	23,95	23,85	23,85	23,73	23,68	23,61	23,49	23,48	23,45	23,39	23,35	23,35	23,20	23,06	23,10	23,05	22,95	22,93	22,88	22,83	22,75	22,55	22,42	22,26	21,97	21,96	22,15	22,27	22,27	22,26	22,38	22,30	22,19	22,11	21,90	21,60	21,34	21,13	20,99	20,95	20,86	20,74	20,67	20,73	20,73	20,75	20,67	20,67	20,76	20,77	20,71	20,67	20,73	20,70	20,60	20,62	20,63	20,60	20,51	20,49	20,57	20,52	20,49	20,47	20,45	20,42	20,43	20,44	20,47	20,50	20,44	20,41	20,44	20,48	20,43	20,41	20,39	20,48	20,44	20,35	20,35	20,41	20,40	20,54	20,43	20,38	20,36	20,38	20,38	20,34	20,43	20,37	20,37	20,36	20,37	20,39	20,32	20,32	20,44	20,43	20,44	20,42	20,45	20,49	20,36	20,40	20,44	20,43	20,36	20,29	20,36	20,40	20,44	20,36	20,43	20,46	20,46	20,41	20,31	20,28	20,32	20,31	20,41	20,40	20,33	20,34	20,35	20,39	20,34	20,29	20,35	20,31	20,29	20,37	20,37	20,31	20,39	20,36	20,29	20,23	20,30	20,26	20,31	20,35	20,36	20,28	20,29	20,26	20,36	20,39	20,33	20,30	20,32	20,27	20,23	20,28	20,35	20,30	20,27	20,28	20,28	20,37	20,30	20,29	20,34	20,32	20,27	20,39	20,44	20,34	20,25	20,28	20,18	20,28	20,33	20,31	20,35	20,34	20,26	20,29	20,27	20,20	20,22	20,31	20,33	20,39	20,34	20,28	20,24	20,25	20,26	20,23	20,26	20,35	20,30	20,34	20,28	20,26	20,28	20,26	20,23	20,22	20,29	20,22	20,38	20,44	20,34	20,27	20,26	20,36	20,32	20,19	20,29	20,30	20,21	20,27	20,35	20,27	20,22	20,25	20,36	20,20	20,32	20,27	20,23	20,19	20,20	20,25	20,27	20,33	20,23	20,18	20,21	20,22	20,23	20,26	20,33	20,32	20,18	20,26	20,32	20,26	
20,39	20,31	20,22	20,19	20,30	20,34	20,29	20,18	20,23	20,34	20,48	20,37	20,30	20,33	20,34	20,38	20,29	20,33	20,38	20,48	20,45	20,37	20,38	20,47	20,34	20,22	20,33	20,38	20,35	20,34	20,33	20,37	20,31	20,33	20,33	20,40	20,39	20,38	20,33	20,31	20,46	20,42	20,29	20,25	20,33	20,33	20,41	20,38	20,32	20,33	20,34	20,37	20,36	20,38	20,40	20,34	20,32	20,41	20,40	20,40	20,36	20,37	20,38	20,46	20,42	20,32	20,32	20,49	20,46	20,33	20,35	20,42	20,45	20,50	20,40	20,35	20,33	20,49	20,46	20,34	20,45	20,45	20,34	20,48	20,47	20,29	20,33	20,37	20,32	20,38	20,41	20,41	20,43	20,41	20,39	20,40	20,36	20,36	20,38	20,41	20,42	20,36	20,44	20,51	20,46	20,38	20,36	20,40	20,47	20,43	20,39	20,45	20,46	20,42	20,48	20,48	20,50	20,54	20,48	20,51	20,49	20,49	20,42	20,48	20,59	20,56	20,46	20,41	20,43	20,49	20,51	20,51	20,47	20,44	20,53	20,46	20,39	20,35	20,37	20,42	20,35	20,47	20,47	20,40	20,48	20,48	20,47	20,49	20,45	20,42	20,50	20,49	20,45	20,52	20,47	20,44	20,51	20,49	20,50	20,54	20,50	20,50	20,56	20,54	20,47	20,53	20,52	20,56	20,62	20,63	20,52	20,55	20,54	20,51	20,55	20,58	20,54	20,64	20,64	20,55	20,58	20,61	20,58	20,60	20,70	20,83	20,87	21,09	21,25	21,30	21,17	21,13	21,26	21,39	21,50	21,56	21,51	21,44	21,50	21,50	21,55	21,67	21,78	21,85	22,00	22,20	22,49	22,62	22,59	22,54	22,59	22,66	22,68	22,58	22,37	22,12	22,18	22,56	22,83	23,02	23,16	23,21	23,24	23,30	23,36	23,42	23,51	23,55	23,59	23,63	23,59	23,72	23,76	23,78	23,84	23,89	23,85	23,87	23,95	24,02	24,07	24,11	24,14	24,09	24,12	24,15	24,18	24,23	24,26	24,32	24,36	24,32	24,36	24,37	24,36	24,46	24,43	24,49	24,45	24,48	24,50	24,49	24,45	24,48	24,48	24,54	24,47	24,50	24,60	24,55	24,56	24,55	24,56	24,54	24,62	24,63	24,67	24,59	24,63	24,60	24,60	24,64	24,64	24,62	24,62	24,63	24,62	24,71	24,74	24,65	24,57	24,62	24,68	24,58	24,57	24,63	24,63	24,60	24,66	24,62	24,62	24,64	24,59	24,54	24,63	24,66	24,60	24,58	24,59	24,67	24,66	24,70	24,72	24,69	24,72	24,75	24,76	24,71	24,72	24,71	24,68	24,74	24,73	24,74	24,73	24,71	24,67	24,67	24,71	24,79	24,80	24,72	24,71	24,82	24,84	24,68	24,74	24,78	24,74	24,79	24,82	24,80	24,79	24,81	24,87	24,87	24,76	24,75	24,80	24,88	24,90	24,86	24,81	24,78	24,84	24,84	24,86	24,88	24,74	24,77	24,84	24,80	24,80	24,81	24,82	24,78	24,84	24,83	24,82	24,77	24,81	24,78	24,77	24,68	24,77	24,80	24,73	24,69	24,62	24,61	24,60	24,62	24,64	24,63	24,71	24,67	24,56	24,56	24,54	24,44	24,42	24,34	24,38	24,36	24,26	24,17	24,14	24,16	24,15	24,04	24,01	23,81	23,83	23,75	23,66	23,56	23,53	23,49	23,42	23,36	23,27	23,20	23,21	23,17	23,09	23,00	22,97	22,89	22,75	22,62	22,42	22,16	22,01	22,17	22,40	22,40	22,34	22,34	22,36	22,34	22,27	22,15	21,92	21,55	21,32	21,14	21,06	20,98	20,85	20,80	20,82	20,81	20,79	20,74	20,73	20,69	20,71	20,69	20,63	20,65	20,73	20,67	20,61	20,57	20,61	20,64	20,58	20,48	20,54	20,50	20,53	20,45	20,41	20,42	20,41	20,46	20,50	20,46	20,42	20,40	20,38	20,46	20,44	20,38	20,36	20,42	20,41	20,39	20,39	20,48	20,46	20,51	20,46	20,43	20,39	20,35	20,39	20,36	20,39	20,35	20,29	20,38	20,47	20,45	20,39	20,34	20,35	20,35	20,39	20,42	20,45	20,38	20,30	20,35	20,37	20,40	20,32	20,33	20,35	20,39	20,43	20,36	20,35	20,34	20,35	20,39	20,40	20,36	20,35	20,34	20,37	20,39	20,43	20,39	20,35	20,40	20,40	20,27	20,25	20,25	20,29	20,28	20,26	20,28	20,29	20,30	20,35	20,29	20,28	20,25	20,31	20,30	20,28	20,26	20,27	20,31	20,33	20,29	20,28	20,19	20,29	20,38	20,21	20,32	20,37	20,30	20,22	20,25	20,24	20,26	20,31	20,29	20,25	20,35	20,26	20,23	20,34	20,26	20,23	20,25	20,25	20,26	20,30	20,34	20,27	20,38	20,38	20,35	20,26	20,23	20,29	20,35	20,34	20,35	20,38	20,27	20,26	20,30	20,36	20,25	20,25	20,27	20,29	20,27	20,30	20,31	20,36	20,35	20,29	20,24	20,29	20,27	20,25	20,36	20,37	20,36	20,32	20,26	20,23	20,19	20,28	20,31	20,26	20,29	20,26	20,27	20,32	20,28	20,28	20,29	20,32	20,28	20,25	20,16	20,23	20,25	20,24	20,27	20,27	20,28	20,16	20,18	20,13	20,22	20,25	20,22	20,18	20,26	20,17	20,15	
20,41	20,35	20,26	20,26	20,25	20,31	20,28	20,21	20,23	20,32	20,35	20,24	20,20	20,32	20,35	20,33	20,25	20,37	20,33	20,38	20,43	20,38	20,27	20,34	20,35	20,26	20,32	20,37	20,34	20,35	20,33	20,41	20,40	20,33	20,31	20,32	20,31	20,28	20,35	20,26	20,34	20,32	20,37	20,28	20,31	20,36	20,39	20,39	20,30	20,33	20,24	20,26	20,37	20,37	20,37	20,33	20,34	20,32	20,36	20,37	20,40	20,42	20,40	20,47	20,45	20,27	20,37	20,48	20,40	20,38	20,36	20,46	20,50	20,51	20,39	20,31	20,37	20,41	20,44	20,38	20,37	20,40	20,34	20,35	20,41	20,34	20,27	20,35	20,37	20,49	20,43	20,41	20,44	20,40	20,44	20,37	20,35	20,34	20,39	20,33	20,37	20,39	20,42	20,46	20,45	20,38	20,39	20,47	20,47	20,39	20,32	20,41	20,39	20,50	20,47	20,45	20,41	20,42	20,55	20,45	20,52	20,49	20,50	20,44	20,46	20,53	20,54	20,47	20,42	20,47	20,46	20,50	20,50	20,46	20,57	20,48	20,37	20,39	20,47	20,47	20,37	20,43	20,50	20,43	20,43	20,51	20,43	20,47	20,44	20,43	20,48	20,51	20,49	20,51	20,51	20,39	20,36	20,47	20,44	20,53	20,47	20,44	20,61	20,53	20,50	20,48	20,45	20,47	20,53	20,61	20,54	20,54	20,60	20,55	20,63	20,62	20,51	20,56	20,66	20,50	20,55	20,61	20,61	20,65	20,74	20,84	20,93	21,15	21,28	21,34	21,35	21,33	21,29	21,42	21,51	21,59	21,58	21,57	21,51	21,58	21,63	21,75	21,78	21,90	22,04	22,21	22,53	22,66	22,59	22,59	22,59	22,74	22,75	22,70	22,62	22,39	22,22	22,34	22,80	23,06	23,18	23,30	23,33	23,34	23,42	23,43	23,56	23,64	23,65	23,70	23,76	23,81	23,86	23,87	23,92	23,98	24,01	23,93	24,03	24,07	24,16	24,24	24,23	24,26	24,25	24,27	24,31	24,40	24,39	24,39	24,46	24,45	24,48	24,52	24,48	24,60	24,57	24,55	24,57	24,54	24,61	24,57	24,52	24,57	24,57	24,55	24,57	24,61	24,63	24,61	24,60	24,63	24,67	24,71	24,72	24,70	24,76	24,76	24,66	24,70	24,75	24,76	24,76	24,68	24,70	24,82	24,83	24,85	24,84	24,75	24,70	24,72	24,77	24,80	24,71	24,67	24,66	24,71	24,81	24,79	24,73	24,76	24,76	24,70	24,76	24,78	24,80	24,77	24,72	24,77	24,82	24,85	24,86	24,83	24,93	24,90	24,83	24,80	24,84	24,85	24,88	24,90	24,80	24,75	24,84	24,86	24,82	24,79	24,77	24,83	24,85	24,85	24,90	24,94	24,97	24,90	24,80	24,89	24,87	24,89	24,91	24,94	24,94	24,88	24,98	25,04	24,98	24,99	25,02	25,01	25,01	24,98	24,96	24,96	24,98	24,97	25,00	24,96	24,85	24,89	25,02	24,97	24,93	25,01	25,04	24,97	24,92	24,93	24,95	25,01	24,95	24,90	24,90	24,82	24,81	24,89	24,85	24,84	24,78	24,70	24,66	24,69	24,75	24,72	24,76	24,75	24,67	24,69	24,68	24,62	24,56	24,53	24,50	24,41	24,35	24,28	24,20	24,18	24,19	24,14	24,16	23,93	23,86	23,96	23,84	23,71	23,57	23,50	23,50	23,40	23,37	23,36	23,33	23,25	23,12	23,08	23,00	22,95	22,78	22,56	22,32	22,03	22,08	22,38	22,52	22,54	22,41	22,42	22,35	22,38	22,36	22,21	21,88	21,58	21,41	21,19	21,16	21,03	20,92	20,86	20,91	20,95	20,85	20,81	20,80	20,75	20,67	20,65	20,66	20,64	20,71	20,71	20,61	20,59	20,58	20,75	20,62	20,52	20,54	20,50	20,46	20,44	20,42	20,43	20,41	20,49	20,43	20,48	20,43	20,43	20,44	20,43	20,40	20,37	20,42	20,44	20,39	20,41	20,48	20,38	20,42	20,44	20,39	20,36	20,36	20,36	20,38	20,36	20,43	20,37	20,36	20,36	20,49	20,52	20,44	20,36	20,35	20,37	20,36	20,40	20,39	20,31	20,27	20,34	20,31	20,36	20,33	20,34	20,33	20,39	20,46	20,34	20,31	20,28	20,31	20,30	20,37	20,41	20,34	20,35	20,38	20,34	20,37	20,39	20,37	20,40	20,39	20,35	20,34	20,29	20,24	20,24	20,17	20,24	20,21	20,22	20,31	20,29	20,31	20,27	20,31	20,28	20,23	20,24	20,26	20,36	20,38	20,29	20,27	20,24	20,31	20,36	20,24	20,29	20,28	20,26	20,24	20,28	20,36	20,31	20,28	20,30	20,31	20,37	20,29	20,29	20,30	20,23	20,16	20,25	20,21	20,25	20,27	20,28	20,21	20,27	20,35	20,35	20,31	20,25	20,28	20,29	20,31	20,36	20,34	20,31	20,19	20,30	20,41	20,24	20,29	20,30	20,26	20,27	20,34	20,31	20,31	20,30	20,26	20,23	20,25	20,27	20,24	20,23	20,26	20,29	20,32	20,22	20,17	20,17	20,27	20,26	20,28	20,29	20,28	20,25	20,27	20,39	20,29	20,27	20,30	20,41	20,38	20,20	20,19	20,16	20,23	20,24	20,27	20,29	20,23	20,26	20,14	20,10	20,19	20,16	20,20	20,18	20,19	20,19	
20,34	20,30	20,19	20,25	20,33	20,26	20,28	20,43	20,31	20,30	20,26	20,22	20,23	20,20	20,36	20,32	20,24	20,23	20,29	20,28	20,36	20,36	20,27	20,31	20,38	20,31	20,32	20,32	20,32	20,40	20,40	20,37	20,36	20,37	20,36	20,34	20,30	20,30	20,35	20,30	20,33	20,26	20,28	20,24	20,31	20,39	20,38	20,36	20,33	20,39	20,39	20,31	20,34	20,32	20,32	20,33	20,33	20,31	20,31	20,41	20,36	20,36	20,37	20,42	20,38	20,28	20,28	20,44	20,45	20,40	20,38	20,48	20,47	20,42	20,37	20,30	20,39	20,36	20,31	20,42	20,46	20,38	20,33	20,36	20,34	20,35	20,30	20,33	20,35	20,47	20,44	20,39	20,39	20,35	20,38	20,43	20,49	20,45	20,42	20,38	20,34	20,29	20,38	20,43	20,40	20,43	20,39	20,44	20,51	20,42	20,37	20,37	20,38	20,43	20,46	20,39	20,38	20,41	20,50	20,47	20,43	20,41	20,49	20,50	20,47	20,48	20,50	20,42	20,42	20,44	20,38	20,45	20,47	20,44	20,51	20,47	20,39	20,39	20,45	20,47	20,43	20,44	20,53	20,54	20,50	20,47	20,44	20,45	20,48	20,49	20,46	20,41	20,46	20,55	20,48	20,48	20,48	20,41	20,40	20,48	20,46	20,46	20,56	20,54	20,52	20,48	20,49	20,49	20,53	20,61	20,56	20,56	20,66	20,60	20,62	20,59	20,51	20,56	20,63	20,55	20,57	20,60	20,62	20,66	20,73	20,80	20,91	21,20	21,33	21,38	21,42	21,45	21,49	21,56	21,62	21,63	21,66	21,68	21,63	21,66	21,73	21,87	21,95	21,95	22,09	22,20	22,46	22,70	22,63	22,65	22,67	22,75	22,77	22,79	22,79	22,60	22,41	22,28	22,58	23,00	23,16	23,34	23,44	23,43	23,54	23,56	23,68	23,72	23,76	23,75	23,84	23,90	23,99	23,96	24,00	24,12	24,12	24,10	24,20	24,21	24,24	24,28	24,34	24,33	24,40	24,41	24,42	24,52	24,55	24,48	24,47	24,53	24,60	24,61	24,56	24,62	24,74	24,65	24,58	24,60	24,68	24,72	24,62	24,71	24,73	24,66	24,66	24,75	24,75	24,70	24,76	24,77	24,77	24,85	24,91	24,85	24,77	24,80	24,86	24,86	24,89	24,83	24,82	24,78	24,78	24,87	24,98	25,01	24,92	24,87	24,87	24,88	24,84	24,87	24,88	24,90	24,83	24,83	24,86	24,85	24,87	24,92	24,93	24,84	24,86	24,82	24,87	24,89	24,85	24,81	24,87	24,93	24,93	24,99	25,05	25,02	24,96	24,94	24,98	24,99	24,93	24,99	25,01	24,96	24,93	24,93	24,95	24,93	24,92	24,97	25,02	25,02	25,07	24,99	25,06	24,98	25,00	25,01	24,98	24,99	25,00	25,09	25,10	25,11	25,07	25,09	25,03	25,10	25,12	25,06	25,10	25,09	25,16	25,09	25,11	25,11	25,14	25,08	24,98	25,04	25,11	25,13	25,04	25,04	25,19	25,12	25,04	25,10	25,11	25,13	25,03	24,98	25,02	24,97	24,94	24,93	24,93	24,93	24,86	24,77	24,80	24,82	24,80	24,79	24,78	24,71	24,69	24,75	24,75	24,73	24,65	24,63	24,55	24,56	24,47	24,40	24,33	24,29	24,22	24,19	24,19	24,04	24,04	24,01	23,94	23,84	23,77	23,64	23,58	23,53	23,49	23,48	23,42	23,30	23,20	23,09	23,01	22,95	22,76	22,43	22,17	22,16	22,34	22,51	22,61	22,57	22,41	22,46	22,47	22,43	22,43	22,22	21,97	21,60	21,44	21,29	21,14	20,99	20,91	20,93	20,89	20,95	20,83	20,80	20,81	20,78	20,71	20,72	20,68	20,68	20,63	20,70	20,53	20,60	20,58	20,70	20,62	20,55	20,56	20,50	20,46	20,39	20,42	20,42	20,43	20,47	20,40	20,38	20,41	20,40	20,48	20,48	20,42	20,47	20,52	20,42	20,39	20,41	20,46	20,40	20,31	20,37	20,40	20,40	20,39	20,36	20,38	20,35	20,42	20,38	20,29	20,32	20,39	20,42	20,38	20,36	20,34	20,40	20,41	20,38	20,43	20,31	20,30	20,38	20,39	20,37	20,41	20,35	20,29	20,34	20,43	20,37	20,35	20,27	20,33	20,33	20,29	20,33	20,31	20,32	20,40	20,35	20,24	20,36	20,34	20,30	20,39	20,34	20,39	20,36	20,34	20,33	20,29	20,29	20,31	20,36	20,26	20,23	20,24	20,34	20,37	20,34	20,30	20,23	20,24	20,27	20,36	20,27	20,27	20,25	20,27	20,24	20,21	20,22	20,24	20,27	20,32	20,38	20,32	20,33	20,25	20,33	20,38	20,32	20,33	20,32	20,39	20,21	20,09	20,20	20,26	20,25	20,27	20,35	20,28	20,21	20,24	20,32	20,33	20,34	20,27	20,21	20,28	20,29	20,30	20,29	20,26	20,23	20,38	20,28	20,31	20,30	20,24	20,27	20,34	20,31	20,26	20,21	20,27	20,13	20,15	20,19	20,22	20,23	20,26	20,18	20,26	20,37	20,30	20,23	20,32	20,27	20,27	20,26	20,35	20,38	20,37	20,32	20,30	20,22	20,28	20,32	20,30	20,16	20,15	20,12	20,18	20,19	20,16	20,22	20,18	20,22	20,22	20,27	20,21	20,14	20,13	20,23	20,25	20,27	
20,30	20,32	20,20	20,28	20,38	20,36	20,29	20,38	20,39	20,38	20,37	20,26	20,26	20,29	20,36	20,30	20,25	20,28	20,27	20,36	20,33	20,35	20,36	20,35	20,33	20,29	20,39	20,37	20,21	20,29	20,42	20,38	20,41	20,29	20,27	20,34	20,36	20,34	20,37	20,34	20,42	20,35	20,21	20,25	20,33	20,30	20,31	20,29	20,32	20,35	20,37	20,33	20,37	20,26	20,32	20,31	20,35	20,32	20,31	20,37	20,38	20,32	20,34	20,41	20,38	20,32	20,27	20,33	20,46	20,39	20,33	20,37	20,38	20,31	20,45	20,47	20,41	20,41	20,38	20,44	20,48	20,48	20,45	20,43	20,36	20,35	20,37	20,36	20,32	20,39	20,47	20,45	20,38	20,33	20,37	20,40	20,48	20,48	20,46	20,37	20,30	20,26	20,32	20,44	20,38	20,45	20,41	20,45	20,53	20,48	20,40	20,38	20,34	20,30	20,44	20,43	20,38	20,44	20,50	20,37	20,39	20,39	20,47	20,57	20,50	20,44	20,46	20,43	20,48	20,48	20,43	20,45	20,51	20,41	20,46	20,51	20,40	20,37	20,39	20,40	20,40	20,47	20,55	20,58	20,55	20,45	20,37	20,43	20,40	20,47	20,54	20,51	20,42	20,51	20,55	20,49	20,52	20,41	20,40	20,50	20,52	20,53	20,57	20,60	20,57	20,61	20,58	20,66	20,68	20,72	20,71	20,63	20,74	20,71	20,62	20,61	20,56	20,59	20,71	20,67	20,68	20,63	20,68	20,67	20,72	20,84	20,96	21,28	21,39	21,46	21,51	21,52	21,54	21,64	21,76	21,76	21,80	21,81	21,83	21,81	21,85	22,00	22,08	22,15	22,20	22,33	22,54	22,69	22,74	22,73	22,78	22,84	22,86	22,88	22,90	22,82	22,71	22,34	22,35	22,82	23,13	23,30	23,46	23,54	23,61	23,76	23,81	23,81	23,89	23,93	23,87	23,96	24,11	24,13	24,18	24,26	24,31	24,28	24,27	24,33	24,34	24,40	24,43	24,44	24,53	24,57	24,48	24,49	24,59	24,56	24,55	24,64	24,78	24,71	24,72	24,72	24,81	24,81	24,76	24,74	24,76	24,80	24,78	24,87	24,84	24,80	24,86	24,84	24,82	24,88	24,90	24,92	24,97	24,94	25,02	24,98	24,99	24,96	24,98	25,03	24,98	24,91	24,88	24,92	24,94	24,98	25,04	25,07	25,05	25,02	24,96	25,03	24,97	24,98	24,97	25,02	25,07	25,04	24,99	24,93	25,07	25,15	25,04	25,03	25,06	24,99	25,00	25,04	24,98	25,00	25,03	25,02	25,02	25,03	25,09	25,07	25,09	25,09	25,21	25,14	25,11	25,10	25,07	25,08	25,11	25,09	25,06	25,10	25,13	25,16	25,14	25,21	25,25	25,15	25,23	25,21	25,15	25,10	25,10	25,16	25,18	25,20	25,25	25,28	25,27	25,22	25,18	25,14	25,19	25,18	25,22	25,28	25,26	25,23	25,23	25,22	25,22	25,18	25,15	25,19	25,26	25,23	25,18	25,14	25,30	25,23	25,20	25,25	25,22	25,26	25,18	25,11	25,14	25,13	25,10	25,01	25,02	25,04	24,97	24,90	24,92	24,96	24,95	24,93	24,93	24,87	24,86	24,86	24,85	24,82	24,76	24,68	24,62	24,65	24,59	24,45	24,44	24,51	24,38	24,31	24,26	24,17	24,24	24,13	24,03	23,97	23,90	23,78	23,71	23,71	23,68	23,61	23,62	23,48	23,30	23,21	23,14	23,04	22,75	22,36	22,22	22,38	22,62	22,61	22,68	22,61	22,52	22,46	22,53	22,55	22,43	22,31	22,06	21,71	21,41	21,26	21,24	21,05	20,94	20,95	20,95	20,94	20,85	20,79	20,79	20,77	20,80	20,87	20,78	20,72	20,74	20,75	20,70	20,64	20,62	20,66	20,56	20,51	20,58	20,52	20,53	20,46	20,50	20,44	20,44	20,45	20,43	20,43	20,43	20,43	20,44	20,47	20,41	20,45	20,53	20,46	20,45	20,50	20,47	20,45	20,46	20,42	20,43	20,39	20,40	20,44	20,39	20,40	20,38	20,30	20,25	20,27	20,36	20,44	20,39	20,35	20,34	20,36	20,38	20,36	20,39	20,30	20,37	20,35	20,36	20,42	20,39	20,38	20,30	20,32	20,33	20,26	20,32	20,29	20,31	20,31	20,31	20,30	20,33	20,30	20,35	20,31	20,32	20,36	20,35	20,34	20,33	20,28	20,32	20,41	20,35	20,35	20,32	20,39	20,39	20,39	20,28	20,24	20,30	20,32	20,36	20,35	20,36	20,28	20,19	20,25	20,35	20,23	20,25	20,20	20,22	20,16	20,14	20,16	20,21	20,28	20,41	20,42	20,31	20,28	20,24	20,33	20,31	20,31	20,24	20,27	20,33	20,25	20,19	20,23	20,32	20,29	20,31	20,36	20,37	20,30	20,28	20,36	20,33	20,27	20,31	20,25	20,19	20,16	20,30	20,31	20,26	20,20	20,29	20,30	20,27	20,23	20,31	20,25	20,30	20,32	20,25	20,21	20,23	20,23	20,34	20,37	20,25	20,28	20,33	20,28	20,24	20,31	20,33	20,30	20,32	20,37	20,28	20,22	20,29	20,38	20,37	20,29	20,27	20,28	20,33	20,22	20,25	20,20	20,13	20,16	20,20	20,28	20,17	20,07	20,18	20,23	20,18	20,22	20,24	20,29	20,23	20,24	20,24	20,21	
20,34	20,31	20,20	20,25	20,31	20,30	20,34	20,35	20,30	20,34	20,36	20,33	20,26	20,32	20,38	20,33	20,21	20,32	20,36	20,39	20,33	20,31	20,33	20,36	20,31	20,27	20,36	20,37	20,25	20,26	20,34	20,43	20,41	20,30	20,20	20,36	20,38	20,33	20,33	20,34	20,46	20,37	20,31	20,38	20,41	20,36	20,35	20,25	20,34	20,39	20,36	20,35	20,37	20,32	20,30	20,39	20,36	20,34	20,28	20,25	20,38	20,43	20,35	20,38	20,40	20,34	20,26	20,28	20,33	20,31	20,34	20,32	20,34	20,35	20,39	20,42	20,42	20,40	20,39	20,39	20,41	20,44	20,45	20,39	20,41	20,41	20,46	20,39	20,39	20,48	20,51	20,41	20,39	20,44	20,49	20,45	20,43	20,46	20,44	20,44	20,40	20,37	20,46	20,52	20,41	20,35	20,40	20,35	20,45	20,46	20,35	20,39	20,44	20,34	20,36	20,45	20,44	20,45	20,47	20,39	20,40	20,46	20,47	20,55	20,52	20,44	20,44	20,41	20,46	20,54	20,51	20,49	20,57	20,50	20,51	20,51	20,46	20,38	20,37	20,44	20,41	20,46	20,52	20,47	20,53	20,47	20,40	20,49	20,42	20,48	20,51	20,55	20,49	20,43	20,57	20,55	20,50	20,45	20,40	20,57	20,60	20,60	20,63	20,67	20,70	20,71	20,62	20,68	20,76	20,80	20,84	20,78	20,68	20,73	20,67	20,70	20,67	20,64	20,69	20,77	20,72	20,69	20,73	20,73	20,74	20,87	21,00	21,32	21,53	21,59	21,54	21,59	21,67	21,71	21,82	21,89	21,89	21,91	21,96	21,97	21,97	22,14	22,19	22,32	22,37	22,44	22,70	22,72	22,80	22,87	22,89	22,91	22,88	22,96	22,99	23,01	22,98	22,70	22,32	22,54	23,04	23,28	23,43	23,50	23,63	23,76	23,86	23,82	23,97	24,08	24,04	24,01	24,10	24,17	24,20	24,34	24,40	24,37	24,44	24,44	24,45	24,54	24,54	24,58	24,65	24,67	24,68	24,70	24,67	24,75	24,75	24,77	24,83	24,85	24,88	24,91	24,92	24,94	24,89	24,85	24,93	24,97	24,94	24,97	25,00	25,00	25,06	25,04	24,99	25,02	25,04	25,02	25,02	25,01	25,12	25,04	25,13	25,20	25,14	25,16	25,08	25,04	25,05	25,08	25,10	25,19	25,16	25,12	25,09	25,16	25,15	25,10	25,08	25,12	25,08	25,14	25,15	25,17	25,19	25,14	25,18	25,19	25,12	25,14	25,20	25,17	25,15	25,21	25,11	25,10	25,17	25,16	25,15	25,12	25,19	25,24	25,27	25,17	25,25	25,26	25,27	25,32	25,24	25,17	25,19	25,23	25,15	25,15	25,24	25,29	25,24	25,24	25,38	25,31	25,31	25,41	25,39	25,28	25,28	25,31	25,36	25,33	25,30	25,32	25,36	25,36	25,32	25,24	25,31	25,36	25,35	25,38	25,33	25,34	25,37	25,36	25,35	25,42	25,30	25,34	25,41	25,40	25,31	25,26	25,35	25,32	25,31	25,34	25,27	25,27	25,28	25,26	25,27	25,24	25,21	25,18	25,20	25,19	25,15	25,08	25,15	25,17	25,12	25,04	25,07	25,01	24,92	24,92	24,98	24,89	24,90	24,89	24,77	24,73	24,72	24,63	24,62	24,66	24,53	24,42	24,41	24,25	24,21	24,23	24,18	24,13	24,01	23,86	23,76	23,82	23,79	23,75	23,65	23,48	23,29	23,29	23,26	23,06	22,72	22,36	22,48	22,70	22,74	22,70	22,66	22,67	22,61	22,58	22,56	22,55	22,47	22,35	22,17	21,74	21,50	21,30	21,23	21,18	21,04	21,10	21,07	20,99	20,91	20,88	20,85	20,84	20,79	20,89	20,80	20,71	20,76	20,76	20,73	20,67	20,69	20,67	20,61	20,58	20,57	20,52	20,47	20,43	20,55	20,48	20,50	20,53	20,47	20,52	20,50	20,44	20,41	20,39	20,39	20,45	20,42	20,41	20,49	20,44	20,40	20,46	20,49	20,46	20,45	20,45	20,43	20,41	20,39	20,35	20,37	20,29	20,31	20,34	20,40	20,44	20,48	20,38	20,37	20,37	20,34	20,37	20,35	20,32	20,38	20,45	20,39	20,35	20,34	20,39	20,33	20,32	20,29	20,26	20,28	20,33	20,31	20,28	20,27	20,31	20,36	20,35	20,36	20,43	20,35	20,35	20,37	20,29	20,30	20,24	20,29	20,32	20,28	20,27	20,29	20,36	20,40	20,34	20,27	20,18	20,32	20,34	20,30	20,34	20,37	20,35	20,29	20,30	20,33	20,31	20,25	20,20	20,28	20,25	20,17	20,21	20,22	20,30	20,32	20,33	20,25	20,26	20,21	20,27	20,30	20,30	20,27	20,26	20,27	20,23	20,24	20,28	20,31	20,23	20,30	20,32	20,37	20,32	20,30	20,30	20,36	20,29	20,33	20,35	20,28	20,27	20,31	20,34	20,30	20,19	20,27	20,29	20,25	20,25	20,28	20,35	20,28	20,24	20,22	20,26	20,24	20,26	20,31	20,36	20,28	20,29	20,27	20,25	20,25	20,24	20,29	20,34	20,37	20,38	20,24	20,18	20,34	20,34	20,26	20,24	20,20	20,30	20,30	20,19	20,26	20,32	20,16	20,10	20,14	20,25	20,25	20,09	20,20	20,25	20,15	20,13	20,21	20,29	20,30	20,22	20,25	20,26	
20,37	20,31	20,26	20,15	20,24	20,33	20,42	20,41	20,29	20,31	20,37	20,19	20,21	20,28	20,29	20,28	20,28	20,27	20,39	20,36	20,32	20,29	20,38	20,35	20,29	20,27	20,33	20,39	20,37	20,33	20,35	20,37	20,33	20,28	20,25	20,32	20,44	20,36	20,33	20,26	20,32	20,26	20,28	20,40	20,39	20,35	20,38	20,39	20,33	20,34	20,39	20,34	20,34	20,32	20,38	20,46	20,41	20,35	20,34	20,28	20,40	20,44	20,39	20,34	20,34	20,30	20,24	20,31	20,34	20,38	20,35	20,38	20,41	20,43	20,36	20,39	20,34	20,39	20,43	20,34	20,31	20,34	20,39	20,42	20,30	20,39	20,45	20,35	20,37	20,46	20,41	20,31	20,35	20,40	20,43	20,49	20,47	20,40	20,45	20,44	20,43	20,44	20,50	20,52	20,49	20,36	20,34	20,35	20,38	20,43	20,38	20,42	20,48	20,43	20,44	20,53	20,50	20,47	20,47	20,48	20,48	20,49	20,54	20,46	20,48	20,45	20,41	20,45	20,47	20,48	20,45	20,46	20,52	20,54	20,50	20,46	20,42	20,47	20,44	20,50	20,44	20,43	20,48	20,49	20,42	20,41	20,47	20,52	20,50	20,50	20,52	20,46	20,46	20,51	20,59	20,63	20,50	20,52	20,50	20,60	20,68	20,70	20,76	20,83	20,80	20,84	20,87	20,88	20,93	20,92	20,92	20,95	20,91	20,84	20,80	20,88	20,85	20,78	20,74	20,76	20,77	20,74	20,73	20,84	20,81	20,90	21,12	21,42	21,64	21,80	21,70	21,64	21,76	21,84	21,93	22,04	22,04	22,07	22,16	22,17	22,22	22,37	22,42	22,46	22,61	22,64	22,73	22,78	22,78	22,92	22,93	22,96	22,96	23,02	23,08	23,10	23,10	22,93	22,63	22,48	22,85	23,31	23,46	23,52	23,62	23,78	23,93	23,94	23,96	24,11	24,17	24,12	24,16	24,27	24,32	24,40	24,41	24,39	24,54	24,57	24,59	24,62	24,55	24,58	24,72	24,81	24,78	24,83	24,80	24,86	24,97	24,92	24,88	24,88	24,94	25,01	25,03	25,06	25,07	25,01	25,07	25,15	25,13	25,11	25,10	25,16	25,12	25,10	25,09	25,17	25,15	25,14	25,13	25,14	25,24	25,17	25,18	25,23	25,27	25,33	25,20	25,23	25,24	25,21	25,24	25,29	25,36	25,27	25,22	25,33	25,32	25,19	25,23	25,16	25,20	25,24	25,26	25,25	25,28	25,34	25,31	25,26	25,20	25,22	25,30	25,31	25,27	25,31	25,27	25,25	25,27	25,26	25,27	25,28	25,33	25,44	25,42	25,28	25,30	25,31	25,41	25,48	25,40	25,35	25,35	25,37	25,33	25,23	25,28	25,37	25,36	25,35	25,46	25,40	25,33	25,44	25,51	25,45	25,45	25,46	25,49	25,49	25,40	25,39	25,45	25,43	25,45	25,42	25,43	25,46	25,44	25,45	25,43	25,46	25,48	25,42	25,47	25,56	25,52	25,42	25,49	25,49	25,41	25,45	25,50	25,45	25,42	25,42	25,37	25,42	25,46	25,38	25,40	25,37	25,28	25,29	25,23	25,19	25,25	25,28	25,23	25,22	25,24	25,20	25,18	25,10	25,01	25,00	25,05	25,07	25,00	25,01	24,96	24,90	24,89	24,83	24,75	24,79	24,72	24,54	24,53	24,38	24,36	24,36	24,26	24,25	24,09	23,97	23,87	23,82	23,84	23,80	23,68	23,49	23,33	23,32	23,23	22,94	22,57	22,44	22,63	22,84	22,86	22,79	22,74	22,70	22,70	22,60	22,66	22,60	22,56	22,47	22,24	21,81	21,54	21,35	21,25	21,18	21,07	21,14	21,18	21,07	21,01	20,93	20,91	20,88	20,86	20,84	20,89	20,79	20,75	20,82	20,76	20,68	20,76	20,80	20,71	20,57	20,56	20,47	20,44	20,48	20,47	20,49	20,53	20,59	20,49	20,47	20,43	20,38	20,38	20,39	20,40	20,46	20,44	20,41	20,40	20,36	20,34	20,41	20,51	20,39	20,42	20,42	20,45	20,45	20,42	20,38	20,38	20,37	20,35	20,32	20,34	20,37	20,47	20,47	20,38	20,34	20,28	20,35	20,42	20,40	20,40	20,41	20,32	20,32	20,32	20,30	20,25	20,27	20,31	20,31	20,32	20,34	20,36	20,31	20,32	20,33	20,38	20,40	20,35	20,41	20,40	20,32	20,29	20,26	20,35	20,28	20,33	20,33	20,26	20,21	20,24	20,33	20,28	20,30	20,28	20,25	20,25	20,27	20,29	20,34	20,38	20,38	20,35	20,30	20,35	20,38	20,32	20,22	20,26	20,25	20,23	20,19	20,21	20,32	20,25	20,25	20,30	20,21	20,18	20,28	20,34	20,37	20,24	20,30	20,31	20,21	20,21	20,23	20,33	20,30	20,26	20,25	20,27	20,29	20,36	20,32	20,27	20,29	20,39	20,34	20,24	20,25	20,31	20,28	20,32	20,25	20,17	20,20	20,25	20,28	20,25	20,24	20,28	20,34	20,26	20,34	20,27	20,27	20,32	20,23	20,32	20,37	20,25	20,30	20,28	20,31	20,32	20,27	20,35	20,33	20,19	20,19	20,32	20,34	20,15	20,24	20,28	20,18	20,27	20,24	20,25	20,25	20,24	20,19	20,14	20,21	20,24	20,23	20,22	20,29	20,17	20,16	20,19	20,30	20,31	20,31	20,34	20,34	
20,33	20,39	20,19	20,25	20,29	20,21	20,25	20,33	20,33	20,38	20,47	20,24	20,14	20,23	20,22	20,22	20,26	20,30	20,35	20,35	20,26	20,31	20,32	20,39	20,29	20,31	20,33	20,36	20,35	20,37	20,33	20,33	20,31	20,29	20,27	20,30	20,36	20,38	20,32	20,34	20,35	20,32	20,25	20,28	20,39	20,41	20,39	20,45	20,37	20,40	20,31	20,27	20,29	20,33	20,37	20,32	20,38	20,38	20,36	20,31	20,33	20,38	20,34	20,37	20,35	20,35	20,33	20,28	20,36	20,40	20,44	20,48	20,40	20,40	20,37	20,37	20,44	20,38	20,37	20,37	20,36	20,33	20,31	20,37	20,34	20,36	20,41	20,35	20,31	20,45	20,44	20,32	20,37	20,39	20,41	20,54	20,45	20,34	20,37	20,42	20,43	20,45	20,46	20,48	20,44	20,42	20,40	20,41	20,38	20,42	20,42	20,39	20,43	20,49	20,46	20,48	20,46	20,37	20,40	20,35	20,45	20,48	20,54	20,47	20,43	20,35	20,38	20,39	20,52	20,47	20,44	20,47	20,47	20,49	20,46	20,47	20,49	20,46	20,45	20,45	20,46	20,47	20,46	20,48	20,45	20,41	20,44	20,55	20,51	20,53	20,51	20,50	20,46	20,55	20,62	20,61	20,59	20,62	20,55	20,70	20,73	20,88	20,96	21,10	21,19	21,23	21,28	21,36	21,39	21,36	21,34	21,37	21,33	21,31	21,21	21,18	21,15	21,03	21,03	21,00	20,96	20,84	20,79	20,87	20,90	20,98	21,29	21,70	21,87	21,95	21,83	21,81	21,89	22,01	22,14	22,23	22,24	22,30	22,41	22,44	22,40	22,47	22,56	22,63	22,69	22,74	22,74	22,79	22,81	22,88	22,89	22,95	22,98	22,97	23,05	23,14	23,14	23,03	22,93	22,67	22,62	23,07	23,47	23,59	23,66	23,74	23,88	23,98	24,06	24,15	24,24	24,23	24,21	24,31	24,37	24,41	24,48	24,49	24,59	24,68	24,69	24,69	24,73	24,71	24,79	24,89	24,91	24,92	24,94	24,92	24,96	25,00	25,03	25,06	25,09	25,12	25,11	25,17	25,18	25,13	25,13	25,21	25,24	25,18	25,17	25,21	25,24	25,23	25,16	25,27	25,30	25,28	25,33	25,35	25,39	25,31	25,28	25,36	25,42	25,41	25,28	25,35	25,37	25,40	25,46	25,44	25,44	25,37	25,27	25,37	25,39	25,34	25,32	25,33	25,41	25,43	25,38	25,36	25,38	25,42	25,44	25,40	25,37	25,38	25,41	25,39	25,34	25,39	25,39	25,42	25,44	25,42	25,45	25,45	25,43	25,51	25,50	25,50	25,46	25,43	25,41	25,52	25,53	25,45	25,47	25,48	25,39	25,42	25,44	25,44	25,44	25,38	25,49	25,56	25,51	25,53	25,53	25,53	25,49	25,55	25,62	25,58	25,53	25,55	25,62	25,58	25,58	25,63	25,59	25,51	25,48	25,55	25,52	25,58	25,55	25,51	25,51	25,54	25,55	25,52	25,57	25,61	25,49	25,53	25,54	25,53	25,50	25,52	25,51	25,55	25,57	25,52	25,47	25,47	25,40	25,39	25,31	25,25	25,27	25,29	25,31	25,27	25,26	25,27	25,26	25,21	25,12	25,14	25,15	25,13	25,12	25,05	25,00	25,00	24,97	24,93	24,82	24,85	24,78	24,63	24,58	24,48	24,44	24,44	24,31	24,26	24,11	24,04	24,05	23,92	23,86	23,80	23,74	23,58	23,49	23,44	23,13	22,73	22,58	22,73	22,86	22,87	22,93	22,84	22,86	22,81	22,79	22,73	22,74	22,68	22,63	22,55	22,26	21,91	21,65	21,48	21,38	21,26	21,21	21,20	21,18	21,11	21,10	21,05	20,99	21,01	20,98	20,91	20,93	20,87	20,88	20,82	20,75	20,77	20,83	20,86	20,68	20,56	20,57	20,48	20,45	20,46	20,47	20,45	20,53	20,55	20,52	20,51	20,44	20,40	20,39	20,43	20,38	20,45	20,48	20,43	20,39	20,45	20,39	20,38	20,48	20,47	20,47	20,43	20,42	20,49	20,49	20,35	20,39	20,39	20,34	20,36	20,37	20,39	20,37	20,33	20,41	20,39	20,33	20,29	20,36	20,34	20,29	20,34	20,35	20,31	20,32	20,28	20,25	20,28	20,27	20,29	20,31	20,32	20,29	20,33	20,35	20,30	20,28	20,30	20,35	20,37	20,40	20,42	20,40	20,34	20,35	20,36	20,34	20,31	20,27	20,19	20,28	20,33	20,29	20,27	20,22	20,22	20,27	20,20	20,24	20,36	20,28	20,36	20,32	20,24	20,26	20,40	20,37	20,26	20,26	20,28	20,23	20,18	20,22	20,30	20,26	20,28	20,31	20,27	20,12	20,25	20,33	20,33	20,24	20,20	20,27	20,23	20,26	20,26	20,30	20,31	20,24	20,23	20,14	20,18	20,37	20,43	20,32	20,29	20,35	20,31	20,28	20,33	20,30	20,20	20,21	20,23	20,28	20,22	20,25	20,36	20,31	20,27	20,33	20,33	20,26	20,35	20,38	20,33	20,30	20,22	20,27	20,37	20,29	20,27	20,32	20,34	20,31	20,28	20,39	20,30	20,20	20,26	20,29	20,31	20,21	20,22	20,26	20,21	20,18	20,26	20,30	20,24	20,22	20,20	20,23	20,30	20,24	20,24	20,24	20,26	20,21	20,21	20,24	20,22	20,18	20,33	20,33	20,27	
20,35	20,38	20,27	20,27	20,41	20,28	20,20	20,28	20,36	20,34	20,38	20,32	20,27	20,30	20,36	20,35	20,31	20,29	20,38	20,33	20,28	20,29	20,32	20,32	20,28	20,20	20,32	20,36	20,35	20,33	20,32	20,32	20,35	20,32	20,34	20,35	20,32	20,32	20,32	20,28	20,26	20,42	20,40	20,34	20,41	20,40	20,34	20,37	20,37	20,34	20,31	20,29	20,31	20,26	20,31	20,31	20,42	20,43	20,45	20,22	20,25	20,33	20,47	20,50	20,43	20,41	20,34	20,37	20,43	20,43	20,42	20,42	20,40	20,41	20,44	20,40	20,44	20,42	20,34	20,36	20,37	20,41	20,35	20,35	20,37	20,37	20,42	20,41	20,31	20,42	20,43	20,40	20,39	20,42	20,41	20,47	20,44	20,35	20,40	20,42	20,43	20,46	20,43	20,53	20,40	20,40	20,37	20,48	20,43	20,42	20,38	20,32	20,36	20,50	20,46	20,42	20,45	20,46	20,37	20,38	20,46	20,55	20,50	20,37	20,42	20,43	20,40	20,40	20,45	20,47	20,51	20,48	20,50	20,44	20,50	20,54	20,50	20,47	20,46	20,46	20,49	20,48	20,47	20,46	20,46	20,53	20,47	20,42	20,45	20,52	20,48	20,45	20,50	20,53	20,58	20,60	20,53	20,58	20,62	20,86	20,91	20,97	21,27	21,44	21,47	21,53	21,62	21,63	21,68	21,80	21,81	21,83	21,83	21,87	21,88	21,74	21,63	21,44	21,37	20,99	21,38	21,21	21,10	21,09	21,03	21,08	21,34	21,78	22,09	22,13	22,02	22,03	22,16	22,21	22,27	22,43	22,53	22,48	22,57	22,55	22,68	22,73	22,84	22,87	22,86	22,86	22,82	22,84	22,90	22,95	22,95	22,99	23,04	22,99	23,02	23,05	23,16	23,14	23,10	22,97	22,68	22,79	23,31	23,63	23,75	23,82	23,89	23,97	24,11	24,19	24,24	24,26	24,29	24,36	24,43	24,52	24,51	24,54	24,66	24,73	24,74	24,70	24,78	24,87	24,90	24,95	24,89	24,95	24,99	25,06	25,02	25,01	25,08	25,18	25,12	25,20	25,15	25,18	25,23	25,22	25,27	25,27	25,28	25,25	25,25	25,35	25,30	25,31	25,37	25,42	25,41	25,39	25,44	25,47	25,44	25,44	25,37	25,46	25,50	25,44	25,35	25,43	25,49	25,48	25,53	25,53	25,48	25,47	25,41	25,48	25,48	25,45	25,48	25,56	25,62	25,60	25,54	25,47	25,47	25,54	25,57	25,59	25,55	25,50	25,50	25,49	25,36	25,42	25,45	25,46	25,52	25,56	25,56	25,52	25,54	25,64	25,59	25,63	25,67	25,56	25,52	25,58	25,67	25,64	25,57	25,57	25,52	25,56	25,60	25,58	25,62	25,50	25,52	25,62	25,67	25,65	25,61	25,58	25,57	25,63	25,67	25,66	25,60	25,67	25,69	25,70	25,68	25,64	25,72	25,69	25,64	25,61	25,60	25,66	25,70	25,63	25,61	25,61	25,60	25,58	25,60	25,65	25,67	25,58	25,61	25,59	25,49	25,59	25,59	25,56	25,61	25,60	25,57	25,58	25,53	25,45	25,43	25,42	25,35	25,32	25,36	25,34	25,35	25,38	25,37	25,27	25,22	25,20	25,18	25,18	25,13	25,12	25,05	25,05	25,04	24,98	24,90	24,89	24,87	24,74	24,70	24,60	24,54	24,53	24,39	24,33	24,24	24,14	24,11	24,02	23,94	23,85	23,77	23,62	23,54	23,39	23,46	22,65	22,73	22,97	23,04	23,01	22,98	22,93	22,89	22,94	22,86	22,81	22,81	22,69	22,67	22,56	22,30	21,98	21,76	21,60	21,49	21,38	21,30	21,32	21,29	21,20	21,16	21,19	21,14	21,06	21,05	21,07	21,03	20,90	20,86	20,87	20,82	20,83	20,87	20,78	20,66	20,55	20,51	20,45	20,54	20,42	20,46	20,44	20,44	20,48	20,51	20,51	20,48	20,41	20,37	20,39	20,40	20,41	20,41	20,43	20,45	20,50	20,41	20,39	20,48	20,45	20,40	20,37	20,42	20,38	20,47	20,29	20,37	20,38	20,34	20,41	20,48	20,33	20,35	20,31	20,36	20,38	20,35	20,35	20,37	20,36	20,32	20,31	20,39	20,36	20,28	20,30	20,30	20,40	20,36	20,30	20,31	20,37	20,36	20,35	20,39	20,33	20,28	20,21	20,31	20,38	20,37	20,41	20,40	20,39	20,40	20,34	20,34	20,32	20,34	20,33	20,34	20,32	20,33	20,33	20,30	20,27	20,36	20,33	20,20	20,28	20,24	20,31	20,32	20,22	20,29	20,29	20,38	20,29	20,25	20,27	20,36	20,27	20,24	20,29	20,29	20,28	20,29	20,24	20,17	20,16	20,35	20,36	20,25	20,24	20,27	20,18	20,27	20,31	20,35	20,33	20,30	20,24	20,21	20,27	20,38	20,38	20,33	20,25	20,37	20,33	20,26	20,34	20,36	20,30	20,25	20,23	20,27	20,24	20,26	20,30	20,32	20,39	20,38	20,33	20,29	20,26	20,28	20,26	20,22	20,19	20,26	20,30	20,29	20,26	20,35	20,31	20,28	20,32	20,37	20,33	20,21	20,24	20,26	20,24	20,17	20,18	20,14	20,10	20,19	20,31	20,37	20,32	20,31	20,18	20,25	20,25	20,25	20,20	20,21	20,25	20,22	20,24	20,29	20,25	20,17	20,18	20,27	20,24	
20,39	20,42	20,28	20,22	20,37	20,28	20,28	20,28	20,32	20,39	20,30	20,34	20,31	20,30	20,35	20,35	20,33	20,34	20,36	20,40	20,27	20,26	20,29	20,30	20,30	20,24	20,23	20,34	20,35	20,37	20,37	20,33	20,30	20,37	20,32	20,41	20,37	20,33	20,32	20,27	20,31	20,37	20,35	20,29	20,36	20,41	20,36	20,38	20,40	20,35	20,31	20,30	20,32	20,27	20,25	20,32	20,40	20,42	20,48	20,34	20,22	20,30	20,35	20,47	20,45	20,41	20,31	20,33	20,55	20,41	20,43	20,46	20,44	20,36	20,38	20,38	20,41	20,42	20,38	20,40	20,41	20,42	20,34	20,42	20,44	20,34	20,41	20,40	20,41	20,45	20,42	20,40	20,44	20,45	20,44	20,40	20,42	20,40	20,39	20,40	20,42	20,41	20,39	20,46	20,46	20,40	20,39	20,48	20,47	20,38	20,43	20,42	20,38	20,47	20,50	20,46	20,45	20,46	20,36	20,38	20,45	20,49	20,51	20,44	20,44	20,52	20,45	20,43	20,39	20,43	20,49	20,53	20,47	20,48	20,56	20,51	20,44	20,49	20,49	20,47	20,47	20,44	20,47	20,51	20,53	20,51	20,49	20,47	20,53	20,51	20,51	20,54	20,50	20,52	20,56	20,55	20,60	20,59	20,68	21,02	21,21	21,26	21,36	21,49	21,41	21,35	21,44	21,43	21,48	21,66	21,76	21,88	21,95	22,08	22,18	22,22	22,20	22,14	22,09	22,05	21,98	21,84	21,70	21,55	21,51	21,47	21,58	21,92	22,24	22,32	22,23	22,28	22,40	22,49	22,52	22,61	22,72	22,80	22,81	22,83	22,99	23,15	23,14	23,12	23,12	23,03	22,95	22,89	22,90	22,91	22,99	23,08	23,14	23,07	23,10	23,07	23,23	23,23	23,20	23,19	22,87	22,66	23,04	23,54	23,74	23,83	23,90	24,05	24,13	24,23	24,29	24,35	24,33	24,41	24,46	24,62	24,60	24,59	24,79	24,81	24,85	24,82	24,80	24,88	24,95	25,00	24,92	24,95	25,01	25,09	25,14	25,14	25,16	25,16	25,19	25,29	25,35	25,27	25,33	25,36	25,34	25,40	25,35	25,41	25,40	25,41	25,44	25,47	25,49	25,53	25,52	25,47	25,46	25,47	25,52	25,50	25,52	25,50	25,58	25,54	25,46	25,55	25,64	25,58	25,56	25,58	25,59	25,58	25,57	25,64	25,65	25,58	25,52	25,64	25,74	25,75	25,74	25,68	25,62	25,65	25,64	25,67	25,67	25,65	25,60	25,62	25,60	25,56	25,59	25,60	25,65	25,63	25,62	25,63	25,65	25,64	25,64	25,67	25,69	25,66	25,60	25,61	25,71	25,68	25,70	25,66	25,67	25,71	25,71	25,72	25,68	25,71	25,69	25,70	25,75	25,75	25,68	25,69	25,75	25,75	25,74	25,73	25,70	25,65	25,72	25,74	25,75	25,71	25,75	25,82	25,73	25,75	25,68	25,69	25,66	25,68	25,67	25,73	25,73	25,69	25,65	25,63	25,70	25,67	25,69	25,72	25,58	25,58	25,63	25,63	25,66	25,67	25,56	25,56	25,64	25,47	25,50	25,52	25,44	25,41	25,40	25,33	25,41	25,45	25,45	25,33	25,27	25,28	25,23	25,26	25,17	25,10	25,09	25,10	25,06	25,05	25,02	25,01	24,84	24,71	24,74	24,68	24,67	24,64	24,54	24,50	24,41	24,26	24,15	24,05	24,00	23,92	23,85	23,66	23,52	23,18	22,79	22,78	23,02	23,05	23,04	23,02	23,06	22,99	22,90	22,96	22,95	22,89	22,75	22,75	22,75	22,70	22,44	22,04	21,81	21,67	21,62	21,54	21,56	21,48	21,40	21,33	21,28	21,33	21,37	21,20	21,10	21,12	21,14	21,02	20,95	20,95	20,95	20,89	20,84	20,76	20,67	20,62	20,59	20,53	20,50	20,44	20,42	20,52	20,46	20,49	20,42	20,48	20,47	20,40	20,34	20,39	20,48	20,43	20,39	20,42	20,41	20,47	20,47	20,38	20,44	20,38	20,38	20,44	20,46	20,38	20,35	20,24	20,28	20,37	20,38	20,40	20,37	20,31	20,30	20,38	20,34	20,40	20,42	20,39	20,41	20,35	20,36	20,37	20,41	20,43	20,42	20,33	20,34	20,32	20,29	20,38	20,41	20,44	20,39	20,33	20,45	20,39	20,34	20,30	20,32	20,36	20,35	20,43	20,41	20,38	20,37	20,36	20,37	20,31	20,34	20,28	20,34	20,34	20,28	20,29	20,32	20,35	20,27	20,32	20,40	20,34	20,35	20,32	20,30	20,25	20,31	20,28	20,27	20,22	20,28	20,31	20,27	20,31	20,32	20,29	20,32	20,32	20,31	20,28	20,17	20,24	20,32	20,37	20,25	20,28	20,25	20,24	20,27	20,29	20,33	20,38	20,33	20,25	20,23	20,27	20,35	20,29	20,24	20,26	20,31	20,33	20,23	20,32	20,35	20,29	20,28	20,33	20,33	20,21	20,20	20,27	20,29	20,30	20,32	20,24	20,29	20,26	20,26	20,14	20,15	20,16	20,25	20,35	20,40	20,28	20,20	20,27	20,28	20,26	20,28	20,21	20,22	20,27	20,32	20,25	20,31	20,24	20,17	20,12	20,30	20,32	20,33	20,28	20,29	20,22	20,23	20,24	20,26	20,25	20,24	20,18	20,16	20,28	20,22	20,16	20,19	20,23	20,28	20,23	
20,40	20,39	20,31	20,21	20,28	20,25	20,24	20,22	20,27	20,29	20,29	20,29	20,23	20,19	20,29	20,39	20,26	20,27	20,41	20,38	20,25	20,26	20,37	20,38	20,29	20,28	20,27	20,32	20,35	20,39	20,34	20,33	20,33	20,32	20,27	20,27	20,37	20,29	20,33	20,33	20,34	20,40	20,32	20,25	20,31	20,37	20,28	20,32	20,35	20,40	20,32	20,26	20,26	20,28	20,21	20,20	20,35	20,41	20,43	20,37	20,32	20,31	20,38	20,45	20,43	20,33	20,27	20,26	20,43	20,37	20,36	20,47	20,46	20,37	20,39	20,34	20,40	20,48	20,46	20,45	20,44	20,38	20,39	20,42	20,45	20,32	20,43	20,45	20,38	20,51	20,44	20,38	20,32	20,40	20,42	20,43	20,43	20,44	20,43	20,45	20,41	20,34	20,34	20,47	20,46	20,39	20,39	20,41	20,40	20,37	20,41	20,46	20,40	20,39	20,51	20,48	20,45	20,47	20,41	20,43	20,40	20,39	20,51	20,56	20,50	20,45	20,47	20,46	20,45	20,44	20,49	20,50	20,49	20,50	20,53	20,45	20,41	20,47	20,42	20,42	20,42	20,47	20,53	20,55	20,53	20,49	20,44	20,48	20,57	20,57	20,49	20,59	20,61	20,57	20,56	20,57	20,64	20,76	20,87	21,16	21,36	21,31	21,26	21,15	21,02	20,95	20,94	21,05	21,03	21,17	21,33	21,34	21,51	21,66	21,87	21,96	22,13	22,27	22,36	22,43	22,46	22,51	22,36	22,25	22,23	22,19	21,61	22,31	22,50	22,55	22,50	22,49	22,56	22,70	22,78	22,80	22,92	23,00	23,08	23,12	23,19	23,39	23,43	23,43	23,45	23,13	22,98	22,91	22,92	22,90	22,98	23,13	23,14	23,18	23,14	23,18	23,27	23,30	23,38	23,30	23,14	22,85	22,81	23,22	23,61	23,83	23,91	24,06	24,23	24,28	24,31	24,37	24,39	24,44	24,50	24,60	24,64	24,65	24,72	24,73	24,82	24,88	24,82	24,89	24,95	25,04	25,03	25,00	25,02	25,15	25,19	25,16	25,29	25,30	25,31	25,34	25,35	25,37	25,46	25,45	25,45	25,45	25,47	25,49	25,52	25,48	25,48	25,55	25,58	25,56	25,64	25,58	25,56	25,61	25,60	25,61	25,49	25,51	25,66	25,67	25,60	25,60	25,73	25,75	25,69	25,61	25,60	25,69	25,68	25,73	25,79	25,72	25,58	25,68	25,76	25,68	25,75	25,72	25,74	25,75	25,76	25,79	25,72	25,66	25,68	25,69	25,75	25,68	25,69	25,70	25,71	25,70	25,68	25,72	25,74	25,71	25,69	25,76	25,81	25,72	25,71	25,69	25,72	25,78	25,72	25,70	25,71	25,80	25,81	25,77	25,79	25,82	25,84	25,85	25,78	25,78	25,76	25,77	25,75	25,79	25,78	25,79	25,77	25,74	25,79	25,74	25,82	25,76	25,73	25,78	25,78	25,82	25,81	25,71	25,69	25,66	25,76	25,79	25,79	25,77	25,68	25,67	25,72	25,68	25,69	25,75	25,70	25,72	25,68	25,65	25,65	25,67	25,59	25,51	25,56	25,52	25,54	25,58	25,54	25,49	25,48	25,35	25,47	25,51	25,43	25,41	25,24	25,26	25,31	25,32	25,24	25,19	25,17	25,14	25,03	24,96	25,00	25,01	24,92	24,75	24,76	24,68	24,65	24,64	24,58	24,51	24,44	24,30	24,20	24,05	24,02	23,93	23,82	23,75	23,46	23,02	22,80	22,97	23,29	23,23	23,11	23,13	23,10	23,00	22,96	22,99	23,00	22,96	22,91	22,82	22,77	22,68	22,54	22,19	21,98	21,84	21,82	21,75	21,74	21,67	21,54	21,50	21,42	21,47	21,43	21,26	21,13	21,12	21,16	21,10	21,05	21,03	21,00	20,92	20,94	20,89	20,74	20,70	20,61	20,49	20,54	20,48	20,45	20,51	20,49	20,53	20,51	20,44	20,42	20,45	20,41	20,48	20,57	20,47	20,45	20,44	20,37	20,36	20,39	20,40	20,42	20,42	20,38	20,47	20,45	20,41	20,40	20,34	20,37	20,32	20,38	20,44	20,39	20,31	20,35	20,41	20,39	20,37	20,43	20,35	20,32	20,35	20,34	20,34	20,36	20,35	20,39	20,32	20,26	20,32	20,29	20,28	20,38	20,41	20,31	20,34	20,38	20,39	20,30	20,31	20,38	20,43	20,46	20,50	20,46	20,42	20,40	20,36	20,34	20,35	20,30	20,30	20,27	20,24	20,23	20,24	20,28	20,37	20,31	20,29	20,38	20,39	20,36	20,31	20,24	20,24	20,33	20,30	20,35	20,27	20,26	20,29	20,24	20,18	20,31	20,31	20,33	20,33	20,29	20,35	20,25	20,23	20,32	20,32	20,23	20,29	20,31	20,27	20,30	20,24	20,27	20,29	20,34	20,26	20,25	20,35	20,32	20,31	20,25	20,28	20,33	20,32	20,34	20,35	20,36	20,31	20,21	20,28	20,38	20,27	20,28	20,29	20,29	20,31	20,28	20,28	20,28	20,29	20,22	20,17	20,20	20,20	20,27	20,36	20,38	20,27	20,22	20,25	20,33	20,29	20,32	20,23	20,19	20,30	20,31	20,25	20,30	20,32	20,26	20,21	20,27	20,26	20,28	20,29	20,25	20,14	20,22	20,26	20,24	20,29	20,25	20,19	20,14	20,24	20,23	20,18	20,22	20,28	20,31	20,29	
20,32	20,34	20,30	20,19	20,25	20,30	20,28	20,23	20,28	20,27	20,24	20,27	20,26	20,30	20,33	20,37	20,32	20,31	20,36	20,40	20,23	20,28	20,39	20,37	20,32	20,29	20,35	20,32	20,29	20,27	20,32	20,36	20,47	20,31	20,23	20,30	20,30	20,32	20,37	20,36	20,38	20,30	20,28	20,31	20,39	20,31	20,23	20,29	20,33	20,40	20,36	20,31	20,32	20,31	20,27	20,23	20,33	20,36	20,36	20,43	20,44	20,39	20,44	20,51	20,35	20,21	20,22	20,38	20,49	20,38	20,36	20,39	20,43	20,41	20,42	20,38	20,41	20,46	20,30	20,35	20,46	20,36	20,30	20,35	20,34	20,29	20,41	20,54	20,46	20,45	20,43	20,36	20,32	20,35	20,43	20,41	20,44	20,35	20,43	20,40	20,35	20,37	20,37	20,45	20,45	20,40	20,38	20,33	20,44	20,45	20,37	20,45	20,42	20,38	20,47	20,50	20,50	20,46	20,46	20,41	20,41	20,39	20,49	20,58	20,45	20,44	20,50	20,47	20,45	20,50	20,49	20,45	20,47	20,50	20,47	20,37	20,40	20,54	20,49	20,41	20,42	20,44	20,50	20,52	20,50	20,44	20,47	20,53	20,56	20,67	20,57	20,51	20,55	20,55	20,57	20,57	20,60	20,86	21,07	21,27	21,39	21,28	21,02	20,77	20,64	20,60	20,64	20,78	20,88	20,94	20,91	20,88	20,90	21,04	21,14	21,30	21,51	21,75	21,95	22,14	22,29	22,41	22,54	22,60	22,69	22,75	22,65	22,71	22,74	22,73	22,70	22,66	22,64	22,84	23,03	23,13	23,19	23,30	23,32	23,36	23,39	23,58	23,62	23,67	23,54	23,24	23,06	22,94	22,87	22,95	23,04	23,08	23,13	23,11	23,16	23,24	23,30	23,33	23,42	23,46	23,36	23,17	22,78	22,82	23,34	23,79	23,87	24,03	24,23	24,26	24,30	24,37	24,34	24,45	24,46	24,58	24,65	24,65	24,75	24,81	24,81	24,82	24,87	24,94	25,04	25,06	25,04	25,14	25,08	25,14	25,20	25,23	25,32	25,35	25,33	25,33	25,38	25,43	25,56	25,55	25,47	25,54	25,54	25,51	25,59	25,61	25,60	25,57	25,62	25,60	25,67	25,68	25,69	25,69	25,78	25,76	25,66	25,59	25,69	25,70	25,71	25,71	25,72	25,80	25,81	25,72	25,65	25,74	25,74	25,81	25,81	25,84	25,65	25,67	25,78	25,76	25,82	25,81	25,85	25,76	25,78	25,78	25,68	25,63	25,69	25,74	25,81	25,77	25,74	25,77	25,70	25,74	25,73	25,78	25,81	25,84	25,80	25,82	25,86	25,73	25,66	25,80	25,80	25,83	25,84	25,76	25,82	25,80	25,78	25,82	25,85	25,82	25,83	25,83	25,77	25,81	25,81	25,85	25,80	25,77	25,81	25,78	25,79	25,76	25,81	25,79	25,79	25,84	25,78	25,78	25,86	25,86	25,78	25,85	25,83	25,79	25,78	25,88	25,85	25,86	25,76	25,75	25,75	25,71	25,76	25,79	25,75	25,72	25,67	25,65	25,63	25,59	25,56	25,64	25,66	25,61	25,60	25,62	25,54	25,54	25,54	25,46	25,52	25,47	25,45	25,43	25,28	25,22	25,26	25,24	25,25	25,19	25,17	25,16	25,08	24,99	24,97	25,07	24,98	24,86	24,82	24,78	24,68	24,61	24,58	24,50	24,46	24,30	24,16	24,06	24,06	23,96	23,79	23,70	23,86	22,95	22,98	23,19	23,32	23,34	23,22	23,19	23,18	23,02	22,98	23,04	23,06	23,01	22,96	22,87	22,82	22,77	22,60	22,36	22,22	22,08	22,04	22,01	21,91	21,86	21,72	21,61	21,60	21,57	21,49	21,41	21,35	21,30	21,23	21,18	21,20	21,12	21,08	21,01	20,92	20,92	20,79	20,71	20,61	20,49	20,51	20,51	20,44	20,43	20,43	20,50	20,52	20,47	20,42	20,46	20,45	20,53	20,51	20,43	20,45	20,46	20,40	20,38	20,42	20,45	20,47	20,42	20,34	20,34	20,37	20,41	20,47	20,45	20,49	20,35	20,33	20,43	20,42	20,38	20,31	20,41	20,37	20,36	20,37	20,31	20,35	20,36	20,37	20,40	20,36	20,34	20,36	20,35	20,34	20,39	20,34	20,31	20,38	20,35	20,37	20,42	20,47	20,37	20,34	20,30	20,37	20,50	20,63	20,63	20,50	20,47	20,44	20,36	20,34	20,31	20,27	20,24	20,29	20,28	20,28	20,29	20,31	20,30	20,30	20,33	20,37	20,37	20,37	20,33	20,32	20,27	20,26	20,24	20,34	20,35	20,30	20,23	20,21	20,15	20,28	20,35	20,35	20,32	20,26	20,29	20,23	20,27	20,36	20,33	20,25	20,27	20,33	20,30	20,34	20,36	20,28	20,24	20,38	20,36	20,23	20,31	20,30	20,29	20,32	20,30	20,39	20,32	20,25	20,33	20,24	20,25	20,24	20,26	20,38	20,31	20,34	20,29	20,25	20,30	20,36	20,28	20,31	20,29	20,21	20,16	20,26	20,27	20,32	20,32	20,29	20,24	20,19	20,25	20,25	20,27	20,36	20,32	20,17	20,24	20,36	20,28	20,26	20,32	20,24	20,26	20,28	20,27	20,30	20,26	20,29	20,18	20,25	20,28	20,26	20,29	20,34	20,28	20,20	20,21	20,24	20,21	20,20	20,23	20,30	20,26	
20,35	20,28	20,21	20,21	20,26	20,31	20,27	20,25	20,31	20,41	20,19	20,25	20,34	20,35	20,32	20,31	20,45	20,40	20,36	20,40	20,29	20,29	20,37	20,32	20,35	20,32	20,35	20,36	20,35	20,28	20,28	20,44	20,44	20,37	20,23	20,35	20,35	20,33	20,35	20,35	20,38	20,32	20,26	20,25	20,30	20,35	20,42	20,36	20,29	20,42	20,46	20,42	20,40	20,33	20,31	20,32	20,39	20,35	20,38	20,38	20,34	20,36	20,41	20,53	20,34	20,28	20,32	20,37	20,41	20,39	20,40	20,41	20,40	20,44	20,39	20,41	20,43	20,40	20,37	20,40	20,39	20,42	20,30	20,35	20,41	20,32	20,31	20,42	20,41	20,41	20,38	20,35	20,38	20,36	20,40	20,43	20,37	20,38	20,41	20,37	20,32	20,41	20,44	20,43	20,37	20,42	20,46	20,35	20,37	20,42	20,34	20,44	20,44	20,40	20,42	20,53	20,53	20,42	20,43	20,43	20,40	20,48	20,46	20,51	20,40	20,40	20,46	20,42	20,49	20,53	20,50	20,42	20,46	20,47	20,54	20,51	20,44	20,47	20,50	20,51	20,45	20,49	20,45	20,48	20,48	20,50	20,48	20,56	20,55	20,67	20,70	20,67	20,61	20,58	20,60	20,67	20,70	20,84	21,08	21,17	21,21	21,24	20,99	20,67	20,58	20,58	20,63	20,71	21,16	21,32	20,90	20,69	20,71	20,79	20,81	20,80	20,89	20,97	21,23	21,38	21,55	21,76	21,98	22,22	22,42	22,61	22,72	22,73	22,78	22,74	22,78	22,80	22,71	22,91	23,11	23,20	23,27	23,31	23,43	23,50	23,52	23,66	23,70	23,67	23,64	23,38	23,10	22,93	22,93	22,94	23,04	23,14	23,16	23,06	23,09	23,13	23,29	23,38	23,43	23,43	23,43	23,31	23,03	22,72	22,99	23,56	23,86	24,03	24,10	24,20	24,33	24,33	24,31	24,36	24,46	24,53	24,68	24,68	24,76	24,82	24,83	24,86	24,86	24,87	25,00	25,06	25,04	25,07	25,16	25,15	25,22	25,23	25,36	25,34	25,34	25,34	25,34	25,48	25,52	25,51	25,47	25,53	25,58	25,57	25,56	25,67	25,62	25,67	25,67	25,68	25,71	25,73	25,78	25,67	25,75	25,77	25,79	25,74	25,71	25,75	25,74	25,71	25,71	25,75	25,84	25,79	25,79	25,80	25,80	25,80	25,78	25,84	25,69	25,73	25,78	25,82	25,91	25,83	25,80	25,78	25,77	25,73	25,71	25,70	25,70	25,75	25,80	25,83	25,76	25,74	25,78	25,84	25,87	25,84	25,86	25,76	25,81	25,87	25,91	25,79	25,73	25,86	25,87	25,90	25,87	25,89	25,90	25,82	25,81	25,85	25,88	25,86	25,84	25,84	25,78	25,78	25,77	25,88	25,83	25,77	25,77	25,78	25,77	25,78	25,78	25,77	25,74	25,83	25,91	25,90	25,81	25,77	25,76	25,75	25,77	25,83	25,81	25,87	25,85	25,82	25,85	25,87	25,82	25,78	25,83	25,80	25,72	25,77	25,76	25,77	25,72	25,63	25,61	25,65	25,66	25,69	25,63	25,55	25,48	25,56	25,54	25,48	25,47	25,42	25,43	25,39	25,27	25,26	25,21	25,21	25,19	25,17	25,09	25,13	25,07	25,07	24,97	25,00	24,97	24,87	24,81	24,78	24,72	24,62	24,57	24,53	24,47	24,29	24,17	24,14	24,11	23,95	23,80	23,46	23,05	23,00	23,25	23,39	23,35	23,28	23,23	23,19	23,21	23,11	23,08	23,13	22,99	22,99	23,03	22,90	22,89	22,82	22,85	22,65	22,56	22,40	22,30	22,23	22,18	22,08	22,03	21,89	21,76	21,70	21,63	21,54	21,49	21,49	21,40	21,32	21,26	21,25	21,13	21,13	21,06	21,01	20,91	20,72	20,68	20,55	20,55	20,53	20,42	20,45	20,42	20,49	20,54	20,42	20,43	20,41	20,46	20,49	20,42	20,41	20,46	20,49	20,38	20,41	20,40	20,50	20,47	20,41	20,43	20,37	20,43	20,45	20,45	20,44	20,46	20,43	20,39	20,40	20,44	20,43	20,42	20,33	20,31	20,40	20,44	20,36	20,32	20,36	20,33	20,42	20,40	20,32	20,34	20,34	20,38	20,44	20,47	20,35	20,35	20,31	20,35	20,49	20,48	20,40	20,34	20,39	20,46	20,53	20,59	20,65	20,60	20,45	20,36	20,35	20,30	20,34	20,34	20,25	20,29	20,31	20,27	20,26	20,29	20,30	20,27	20,30	20,36	20,38	20,31	20,25	20,31	20,34	20,34	20,23	20,28	20,33	20,29	20,35	20,27	20,20	20,26	20,31	20,29	20,26	20,28	20,27	20,26	20,35	20,38	20,38	20,20	20,27	20,38	20,37	20,33	20,39	20,31	20,24	20,31	20,35	20,31	20,23	20,27	20,26	20,30	20,31	20,33	20,26	20,19	20,30	20,32	20,26	20,32	20,25	20,31	20,31	20,29	20,32	20,25	20,27	20,36	20,34	20,30	20,28	20,20	20,21	20,25	20,30	20,33	20,33	20,25	20,21	20,23	20,26	20,24	20,25	20,29	20,28	20,21	20,16	20,27	20,28	20,26	20,20	20,24	20,17	20,28	20,27	20,30	20,27	20,31	20,24	20,18	20,21	20,23	20,28	20,31	20,24	20,31	20,30	20,31	20,22	20,13	20,15	20,26	20,27	
20,32	20,30	20,21	20,20	20,24	20,19	20,26	20,25	20,37	20,47	20,31	20,17	20,29	20,30	20,30	20,38	20,37	20,32	20,24	20,32	20,35	20,36	20,45	20,38	20,33	20,33	20,36	20,35	20,34	20,30	20,34	20,37	20,41	20,33	20,27	20,30	20,32	20,29	20,32	20,36	20,31	20,21	20,23	20,29	20,31	20,37	20,39	20,38	20,38	20,33	20,37	20,37	20,37	20,40	20,38	20,31	20,40	20,37	20,42	20,39	20,27	20,30	20,35	20,48	20,37	20,28	20,37	20,38	20,44	20,37	20,43	20,41	20,42	20,40	20,42	20,30	20,40	20,41	20,44	20,46	20,40	20,45	20,33	20,35	20,48	20,43	20,34	20,34	20,37	20,44	20,36	20,27	20,39	20,47	20,45	20,41	20,40	20,44	20,53	20,48	20,40	20,40	20,46	20,47	20,42	20,45	20,43	20,41	20,42	20,40	20,40	20,42	20,45	20,40	20,44	20,47	20,48	20,48	20,42	20,44	20,44	20,40	20,43	20,45	20,44	20,46	20,48	20,36	20,43	20,57	20,50	20,50	20,45	20,52	20,52	20,47	20,45	20,46	20,44	20,52	20,47	20,48	20,53	20,52	20,57	20,53	20,55	20,56	20,51	20,60	20,62	20,67	20,70	20,74	20,85	20,84	20,86	20,85	20,91	20,99	20,93	20,91	20,89	20,66	20,55	20,51	20,64	20,72	21,16	21,65	21,09	20,65	20,66	20,62	20,67	20,67	20,68	20,69	20,79	20,88	20,93	21,05	21,17	21,42	21,62	21,89	22,13	22,38	22,51	22,60	22,64	22,74	22,70	22,80	22,95	23,09	23,18	23,23	23,19	23,29	23,38	23,41	23,52	23,52	23,51	23,39	23,03	22,94	22,90	22,96	23,04	23,12	23,13	23,12	23,08	23,14	23,26	23,29	23,42	23,51	23,47	23,49	23,33	22,96	22,71	23,18	23,71	23,93	24,04	24,14	24,29	24,32	24,33	24,40	24,43	24,57	24,61	24,60	24,74	24,78	24,78	24,80	24,82	24,85	24,98	25,05	25,06	25,06	25,09	25,15	25,23	25,18	25,21	25,30	25,44	25,45	25,34	25,46	25,54	25,52	25,47	25,49	25,56	25,61	25,56	25,59	25,65	25,66	25,71	25,71	25,78	25,75	25,69	25,68	25,78	25,78	25,76	25,75	25,73	25,70	25,76	25,70	25,71	25,75	25,77	25,82	25,80	25,81	25,84	25,83	25,78	25,84	25,75	25,78	25,86	25,81	25,89	25,86	25,84	25,80	25,87	25,84	25,81	25,83	25,82	25,82	25,81	25,83	25,82	25,82	25,90	25,94	25,90	25,86	25,87	25,81	25,88	25,94	25,90	25,90	25,80	25,84	25,83	25,81	25,90	25,81	25,79	25,82	25,81	25,85	25,97	25,92	25,90	25,82	25,78	25,72	25,78	25,82	25,78	25,74	25,85	25,81	25,79	25,77	25,83	25,83	25,74	25,74	25,85	25,89	25,81	25,71	25,68	25,76	25,66	25,73	25,84	25,80	25,80	25,82	25,78	25,80	25,82	25,79	25,83	25,72	25,67	25,73	25,77	25,79	25,73	25,66	25,58	25,63	25,65	25,67	25,68	25,61	25,55	25,51	25,57	25,50	25,49	25,37	25,32	25,29	25,27	25,26	25,26	25,23	25,21	25,19	25,17	25,13	25,08	25,04	24,93	24,98	24,99	24,87	24,85	24,73	24,78	24,62	24,52	24,43	24,39	24,31	24,26	24,22	24,14	23,92	23,69	23,68	22,90	23,20	23,43	23,50	23,35	23,22	23,23	23,21	23,19	23,15	23,16	23,12	23,03	22,91	23,00	22,95	22,91	22,87	22,94	22,90	22,89	22,85	22,75	22,54	22,47	22,38	22,23	22,11	22,03	21,91	21,85	21,74	21,61	21,57	21,52	21,41	21,36	21,35	21,27	21,15	21,20	21,16	20,98	20,85	20,74	20,59	20,55	20,50	20,50	20,45	20,42	20,51	20,56	20,51	20,45	20,50	20,42	20,43	20,36	20,39	20,40	20,44	20,41	20,45	20,40	20,37	20,40	20,41	20,42	20,49	20,47	20,43	20,42	20,40	20,46	20,44	20,43	20,45	20,41	20,34	20,38	20,35	20,36	20,43	20,36	20,34	20,35	20,32	20,34	20,37	20,37	20,36	20,39	20,39	20,37	20,38	20,44	20,42	20,37	20,35	20,40	20,41	20,54	20,59	20,57	20,53	20,53	20,57	20,59	20,50	20,51	20,41	20,35	20,31	20,26	20,21	20,32	20,36	20,31	20,40	20,33	20,31	20,30	20,31	20,23	20,21	20,28	20,37	20,24	20,23	20,31	20,29	20,26	20,28	20,29	20,28	20,29	20,29	20,24	20,20	20,28	20,35	20,31	20,25	20,30	20,27	20,30	20,36	20,35	20,39	20,27	20,28	20,35	20,33	20,31	20,35	20,32	20,29	20,27	20,30	20,31	20,28	20,26	20,28	20,29	20,26	20,27	20,22	20,19	20,29	20,34	20,28	20,28	20,25	20,28	20,26	20,23	20,24	20,22	20,38	20,41	20,34	20,25	20,27	20,24	20,22	20,22	20,27	20,30	20,28	20,20	20,25	20,23	20,28	20,26	20,27	20,27	20,23	20,26	20,23	20,27	20,34	20,27	20,23	20,23	20,18	20,17	20,21	20,22	20,24	20,28	20,24	20,23	20,14	20,21	20,21	20,22	20,21	20,22	20,33	20,36	20,28	20,19	20,28	20,33	20,33	
20,22	20,31	20,20	20,20	20,27	20,17	20,24	20,20	20,23	20,35	20,35	20,22	20,27	20,29	20,34	20,39	20,27	20,27	20,28	20,27	20,31	20,29	20,33	20,36	20,32	20,28	20,28	20,41	20,30	20,28	20,37	20,34	20,27	20,31	20,22	20,38	20,40	20,39	20,38	20,32	20,25	20,25	20,27	20,29	20,37	20,37	20,34	20,29	20,34	20,40	20,32	20,26	20,39	20,42	20,41	20,37	20,33	20,38	20,39	20,40	20,36	20,36	20,35	20,45	20,44	20,40	20,34	20,43	20,48	20,40	20,42	20,38	20,47	20,42	20,40	20,29	20,28	20,39	20,37	20,40	20,37	20,38	20,31	20,35	20,47	20,44	20,32	20,40	20,40	20,44	20,39	20,37	20,40	20,48	20,42	20,37	20,39	20,41	20,52	20,51	20,38	20,39	20,46	20,45	20,39	20,43	20,44	20,39	20,42	20,42	20,37	20,41	20,36	20,38	20,36	20,44	20,49	20,49	20,52	20,46	20,45	20,42	20,38	20,45	20,46	20,46	20,44	20,43	20,44	20,50	20,50	20,41	20,42	20,52	20,56	20,43	20,44	20,53	20,50	20,50	20,54	20,54	20,52	20,56	20,58	20,62	20,58	20,61	20,66	20,66	20,76	20,85	20,87	20,94	21,07	21,09	20,96	20,86	20,75	20,81	20,82	20,70	20,63	20,57	20,52	20,54	20,58	20,69	20,86	21,63	20,92	20,63	20,64	20,59	20,56	20,57	20,62	20,63	20,65	20,67	20,73	20,80	20,84	20,94	21,02	21,16	21,53	21,96	22,25	22,36	22,42	22,50	22,54	22,64	22,67	22,86	23,00	23,02	22,98	23,00	23,09	23,14	23,23	23,23	23,23	23,13	23,04	22,93	22,97	22,96	23,02	23,09	23,08	23,06	23,15	23,17	23,23	23,29	23,38	23,50	23,60	23,58	23,55	23,29	22,85	22,84	23,39	23,76	23,96	24,14	24,18	24,29	24,39	24,45	24,46	24,59	24,62	24,55	24,65	24,79	24,82	24,71	24,82	24,88	24,92	25,00	25,03	25,07	25,15	25,19	25,25	25,20	25,20	25,29	25,39	25,47	25,49	25,48	25,52	25,58	25,50	25,50	25,51	25,60	25,64	25,67	25,70	25,74	25,66	25,68	25,70	25,76	25,69	25,69	25,84	25,80	25,75	25,77	25,73	25,77	25,83	25,81	25,79	25,78	25,80	25,84	25,86	25,85	25,80	25,80	25,86	25,85	25,75	25,71	25,80	25,84	25,86	25,84	25,79	25,81	25,82	25,85	25,86	25,91	25,90	25,86	25,86	25,84	25,78	25,86	25,86	25,88	25,84	25,83	25,80	25,76	25,86	25,90	25,84	25,81	25,83	25,81	25,90	25,84	25,88	25,83	25,73	25,86	25,85	25,81	25,85	25,89	25,88	25,87	25,81	25,83	25,87	25,82	25,75	25,72	25,79	25,88	25,79	25,80	25,84	25,79	25,74	25,74	25,77	25,90	25,81	25,78	25,73	25,82	25,82	25,77	25,78	25,76	25,72	25,81	25,79	25,78	25,75	25,72	25,75	25,72	25,68	25,74	25,68	25,72	25,71	25,64	25,60	25,60	25,68	25,66	25,68	25,62	25,51	25,44	25,44	25,47	25,45	25,35	25,30	25,27	25,29	25,30	25,22	25,13	25,09	25,15	25,13	25,08	24,98	25,02	24,92	24,93	24,91	24,82	24,85	24,81	24,70	24,58	24,50	24,44	24,35	24,32	24,30	24,18	24,04	23,81	23,40	23,02	23,03	23,43	23,57	23,55	23,45	23,27	23,34	23,33	23,23	23,17	23,12	23,05	22,98	22,93	22,98	22,99	22,93	22,93	23,00	23,17	23,28	23,28	23,23	23,06	22,84	22,75	22,54	22,40	22,30	22,18	22,11	21,94	21,81	21,74	21,74	21,60	21,49	21,45	21,40	21,35	21,29	21,26	21,03	20,92	20,81	20,67	20,59	20,51	20,50	20,47	20,41	20,45	20,51	20,49	20,39	20,48	20,52	20,53	20,46	20,33	20,33	20,38	20,42	20,46	20,46	20,34	20,36	20,36	20,39	20,40	20,44	20,35	20,35	20,33	20,39	20,40	20,33	20,40	20,42	20,37	20,34	20,36	20,37	20,29	20,29	20,29	20,41	20,37	20,34	20,33	20,32	20,30	20,32	20,32	20,34	20,35	20,39	20,33	20,43	20,48	20,40	20,57	20,68	20,88	20,93	20,92	20,82	20,68	20,54	20,43	20,34	20,32	20,29	20,25	20,17	20,15	20,27	20,34	20,38	20,37	20,40	20,35	20,26	20,29	20,27	20,26	20,30	20,40	20,27	20,30	20,33	20,29	20,25	20,24	20,26	20,26	20,35	20,32	20,20	20,15	20,20	20,18	20,34	20,28	20,30	20,26	20,28	20,37	20,34	20,38	20,29	20,36	20,34	20,29	20,26	20,31	20,32	20,18	20,21	20,25	20,28	20,33	20,27	20,23	20,28	20,32	20,34	20,21	20,21	20,27	20,31	20,26	20,23	20,31	20,30	20,18	20,26	20,26	20,26	20,34	20,32	20,32	20,24	20,24	20,28	20,24	20,21	20,14	20,29	20,27	20,29	20,29	20,26	20,28	20,22	20,18	20,19	20,23	20,22	20,20	20,31	20,40	20,30	20,18	20,18	20,14	20,23	20,27	20,22	20,15	20,23	20,21	20,25	20,22	20,19	20,26	20,18	20,18	20,25	20,34	20,33	20,25	20,25	20,33	20,32	20,31	
20,15	20,19	20,14	20,13	20,21	20,26	20,27	20,26	20,22	20,30	20,29	20,30	20,27	20,25	20,23	20,29	20,17	20,23	20,30	20,26	20,24	20,31	20,25	20,27	20,31	20,37	20,29	20,32	20,33	20,35	20,40	20,36	20,29	20,28	20,26	20,29	20,39	20,41	20,38	20,33	20,22	20,28	20,34	20,38	20,36	20,36	20,30	20,33	20,41	20,38	20,29	20,29	20,34	20,43	20,40	20,28	20,25	20,31	20,39	20,36	20,39	20,35	20,37	20,46	20,37	20,37	20,36	20,35	20,39	20,31	20,37	20,39	20,45	20,46	20,39	20,34	20,24	20,32	20,34	20,30	20,29	20,35	20,37	20,32	20,33	20,35	20,33	20,36	20,38	20,46	20,35	20,39	20,36	20,39	20,39	20,42	20,41	20,42	20,43	20,48	20,45	20,41	20,42	20,48	20,47	20,39	20,35	20,45	20,47	20,38	20,38	20,44	20,36	20,31	20,39	20,46	20,45	20,44	20,44	20,50	20,52	20,42	20,38	20,38	20,39	20,44	20,43	20,43	20,45	20,51	20,53	20,45	20,44	20,49	20,41	20,40	20,37	20,42	20,48	20,50	20,50	20,54	20,51	20,61	20,57	20,65	20,77	20,77	20,80	20,92	20,97	20,95	21,06	21,14	21,20	21,13	20,93	20,78	20,69	20,70	20,83	20,73	20,72	20,72	20,56	20,54	20,58	20,61	20,62	20,71	20,66	20,62	20,55	20,57	20,54	20,59	20,64	20,64	20,60	20,63	20,65	20,70	20,74	20,83	20,91	20,97	21,19	21,62	21,98	22,10	22,17	22,29	22,37	22,41	22,46	22,56	22,73	22,76	22,77	22,83	22,84	22,89	23,02	23,05	23,05	23,01	23,04	23,00	22,96	22,98	23,01	23,13	23,16	23,08	23,08	23,15	23,20	23,37	23,40	23,43	23,54	23,61	23,55	23,44	23,17	22,87	23,05	23,60	23,97	24,08	24,14	24,21	24,36	24,40	24,42	24,53	24,61	24,55	24,62	24,75	24,78	24,74	24,73	24,88	24,94	24,94	24,97	25,07	25,15	25,24	25,22	25,24	25,27	25,35	25,35	25,41	25,46	25,48	25,46	25,49	25,47	25,51	25,54	25,69	25,72	25,69	25,61	25,72	25,73	25,58	25,65	25,77	25,78	25,71	25,75	25,76	25,67	25,73	25,76	25,79	25,82	25,79	25,76	25,82	25,85	25,86	25,84	25,88	25,85	25,86	25,88	25,85	25,76	25,78	25,78	25,79	25,87	25,82	25,76	25,83	25,77	25,78	25,83	25,86	25,88	25,85	25,81	25,86	25,75	25,80	25,83	25,79	25,81	25,84	25,83	25,77	25,78	25,85	25,88	25,77	25,72	25,80	25,90	25,88	25,80	25,83	25,85	25,78	25,79	25,81	25,82	25,77	25,89	25,89	25,81	25,88	25,87	25,84	25,81	25,81	25,81	25,91	25,90	25,83	25,82	25,81	25,74	25,79	25,80	25,83	25,84	25,74	25,72	25,79	25,83	25,86	25,79	25,68	25,69	25,74	25,80	25,79	25,62	25,65	25,71	25,71	25,64	25,64	25,68	25,64	25,69	25,64	25,59	25,60	25,62	25,63	25,53	25,54	25,49	25,45	25,35	25,40	25,44	25,40	25,42	25,26	25,24	25,19	25,10	25,04	25,08	25,08	25,08	24,97	24,95	25,02	24,95	24,92	24,88	24,78	24,76	24,73	24,66	24,57	24,54	24,50	24,35	24,31	24,22	24,12	23,95	23,64	23,22	23,10	23,32	23,51	23,56	23,54	23,47	23,34	23,34	23,26	23,24	23,14	23,07	23,05	23,02	22,97	22,94	22,99	22,93	22,98	23,10	22,97	23,72	23,69	23,64	23,47	23,28	23,09	22,98	22,79	22,61	22,45	22,33	22,17	22,11	22,05	21,90	21,82	21,73	21,65	21,54	21,48	21,40	21,32	21,16	21,01	20,82	20,62	20,56	20,53	20,54	20,46	20,43	20,49	20,45	20,42	20,43	20,38	20,45	20,50	20,53	20,43	20,37	20,38	20,35	20,44	20,49	20,48	20,39	20,36	20,31	20,30	20,43	20,39	20,39	20,32	20,33	20,33	20,29	20,29	20,35	20,36	20,37	20,37	20,32	20,32	20,27	20,31	20,41	20,39	20,35	20,37	20,39	20,32	20,34	20,32	20,30	20,40	20,41	20,34	20,37	20,51	20,50	20,74	20,99	21,10	21,04	20,97	20,84	20,64	20,55	20,44	20,35	20,31	20,28	20,24	20,11	20,05	20,16	20,27	20,36	20,34	20,36	20,34	20,34	20,39	20,36	20,30	20,25	20,33	20,39	20,38	20,33	20,27	20,22	20,26	20,27	20,21	20,32	20,35	20,22	20,30	20,31	20,22	20,26	20,30	20,39	20,34	20,29	20,33	20,37	20,35	20,20	20,25	20,29	20,25	20,24	20,21	20,29	20,31	20,28	20,29	20,26	20,26	20,25	20,22	20,17	20,21	20,27	20,32	20,21	20,27	20,29	20,21	20,25	20,28	20,29	20,16	20,32	20,32	20,32	20,29	20,20	20,31	20,36	20,35	20,33	20,20	20,25	20,17	20,24	20,28	20,28	20,33	20,29	20,32	20,23	20,22	20,22	20,18	20,21	20,23	20,31	20,36	20,24	20,30	20,28	20,17	20,17	20,34	20,26	20,18	20,25	20,22	20,25	20,23	20,24	20,27	20,29	20,26	20,31	20,32	20,19	20,15	20,16	20,33	20,28	20,22
[truncated: 1,444,217 more chars]
