# Supplementary material for: A novel phased-array thermography concept for non-destructive testing
Source: Sci Rep. 2025 Nov 7;15:39144. doi: 10.1038/s41598-025-26380-8 (PMC12594793; doi:10.1038/s41598-025-26380-8)
Supplement: Supplementary file 2 — Supplementary Information 2. [file 41598_2025_26380_MOESM2_ESM.zip › Supplementary_Data/2-Experimental/1-Composite_Plate/PAT_DT_1s_TUp_40s/Impact 2_0035_35.asc]

[Settings]
Version=3
ImageWidth=640
ImageHeight=480
ShotRange=15.00;35.00
CalibRange=-40.00;120.00
TempUnit=�C

[MeasDefs]
ID=Avg	Min	Max	Span	SDev
R1=24.48	20,53	27,36	6,83	1,38

[Data]
20,28	20,23	20,21	20,22	20,21	20,29	20,26	20,18	20,16	20,31	20,32	20,21	20,24	20,38	20,32	20,36	20,26	20,32	20,33	20,23	20,25	20,29	20,31	20,31	20,29	20,30	20,22	20,26	20,34	20,30	20,20	20,25	20,40	20,28	20,26	20,46	20,32	20,22	20,25	20,33	20,33	20,29	20,38	20,28	20,30	20,23	20,28	20,25	20,30	20,32	20,35	20,38	20,43	20,39	20,40	20,31	20,32	20,46	20,32	20,32	20,40	20,37	20,36	20,27	20,24	20,40	20,29	20,27	20,43	20,33	20,33	20,39	20,37	20,39	20,42	20,41	20,36	20,30	20,37	20,41	20,26	20,24	20,24	20,27	20,45	20,40	20,18	20,29	20,39	20,42	20,42	20,35	20,33	20,32	20,34	20,42	20,44	20,33	20,37	20,40	20,33	20,24	20,30	20,42	20,43	20,40	20,28	20,31	20,35	20,32	20,36	20,28	20,24	20,36	20,36	20,34	20,37	20,34	20,28	20,37	20,35	20,28	20,36	20,38	20,38	20,34	20,34	20,32	20,39	20,43	20,42	20,30	20,33	20,40	20,34	20,30	20,26	20,33	20,35	20,40	20,33	20,35	20,42	20,38	20,31	20,36	20,35	20,38	20,35	20,33	20,39	20,41	20,32	20,38	20,45	20,46	20,46	20,44	20,44	20,38	20,31	20,29	20,32	20,38	20,36	20,37	20,32	20,34	20,38	20,41	20,32	20,27	20,37	20,39	20,39	20,41	20,40	20,36	20,44	20,41	20,37	20,32	20,27	20,30	20,41	20,36	20,37	20,43	20,39	20,47	20,45	20,42	20,35	20,34	20,41	20,46	20,32	20,38	20,46	20,42	20,39	20,48	20,36	20,41	20,41	20,38	20,40	20,42	20,39	20,44	20,46	20,42	20,33	20,31	20,36	20,38	20,37	20,41	20,47	20,46	20,44	20,39	20,40	20,42	20,33	20,38	20,48	20,44	20,42	20,49	20,45	20,46	20,40	20,38	20,39	20,45	20,45	20,45	20,42	20,40	20,48	20,47	20,37	20,43	20,46	20,39	20,32	20,37	20,49	20,51	20,47	20,44	20,37	20,40	20,44	20,36	20,46	20,52	20,40	20,37	20,35	20,41	20,41	20,47	20,47	20,44	20,52	20,43	20,41	20,40	20,48	20,37	20,22	20,27	20,40	20,42	20,37	20,36	20,38	20,38	20,30	20,29	20,31	20,36	20,39	20,41	20,41	20,39	20,35	20,36	20,41	20,40	20,38	20,46	20,40	20,38	20,44	20,49	20,41	20,41	20,48	20,45	20,40	20,39	20,41	20,44	20,45	20,40	20,35	20,41	20,40	20,37	20,37	20,34	20,37	20,33	20,30	20,36	20,42	20,38	20,41	20,43	20,47	20,45	20,35	20,36	20,36	20,30	20,38	20,36	20,37	20,37	20,26	20,27	20,34	20,34	20,41	20,42	20,42	20,38	20,32	20,41	20,42	20,34	20,40	20,41	20,37	20,47	20,45	20,43	20,43	20,42	20,43	20,35	20,36	20,40	20,42	20,46	20,50	20,44	20,40	20,47	20,36	20,41	20,46	20,37	20,37	20,37	20,42	20,49	20,54	20,46	20,34	20,43	20,46	20,31	20,34	20,37	20,42	20,43	20,47	20,41	20,46	20,38	20,40	20,50	20,38	20,40	20,43	20,44	20,47	20,47	20,43	20,43	20,44	20,37	20,36	20,41	20,44	20,45	20,45	20,34	20,39	20,53	20,40	20,36	20,42	20,37	20,43	20,37	20,40	20,44	20,43	20,42	20,35	20,40	20,45	20,43	20,39	20,39	20,52	20,48	20,42	20,36	20,39	20,40	20,43	20,45	20,39	20,37	20,41	20,44	20,42	20,43	20,39	20,39	20,37	20,31	20,43	20,43	20,45	20,38	20,43	20,39	20,40	20,39	20,41	20,38	20,39	20,37	20,38	20,38	20,39	20,38	20,41	20,47	20,43	20,31	20,31	20,32	20,30	20,37	20,37	20,44	20,47	20,37	20,38	20,40	20,35	20,38	20,39	20,39	20,38	20,41	20,47	20,37	20,28	20,40	20,43	20,36	20,24	20,33	20,39	20,33	20,36	20,33	20,33	20,30	20,30	20,33	20,27	20,35	20,36	20,31	20,29	20,34	20,40	20,41	20,36	20,38	20,41	20,37	20,33	20,39	20,39	20,34	20,41	20,41	20,40	20,40	20,34	20,38	20,42	20,39	20,32	20,34	20,36	20,30	20,39	20,40	20,38	20,42	20,41	20,32	20,36	20,40	20,35	20,34	20,30	20,36	20,43	20,36	20,35	20,37	20,31	20,37	20,38	20,38	20,35	20,44	20,43	20,42	20,34	20,36	20,27	20,24	20,30	20,36	20,38	20,34	20,32	20,35	20,40	20,38	20,36	20,34	20,38	20,41	20,41	20,28	20,27	20,36	20,36	20,42	20,35	20,33	20,35	20,38	20,36	20,36	20,30	20,34	20,30	20,29	20,29	20,29	20,31	20,27	20,26	20,25	20,29	20,33	20,31	20,41	20,32	20,21	20,20	20,29	20,28	20,31	20,41	20,33	20,29	20,27	20,31	20,29	20,33	20,27	20,35	20,33	20,24	20,27	20,22	20,22	20,19	20,30	20,32	20,30	20,25	20,20	20,19	20,11	20,17	20,27	20,26	20,24	20,35	20,27	20,23	20,23	20,21	20,22	20,28	20,29	20,25	20,18	20,20	20,25	20,26	20,28	20,36	20,28	20,23	20,20	20,21	20,19	20,16	20,23	20,19	20,17	
20,28	20,26	20,17	20,27	20,24	20,35	20,30	20,24	20,30	20,32	20,24	20,21	20,28	20,49	20,41	20,31	20,29	20,31	20,44	20,30	20,18	20,25	20,34	20,26	20,39	20,44	20,34	20,37	20,46	20,40	20,33	20,37	20,38	20,40	20,27	20,33	20,37	20,33	20,33	20,27	20,30	20,34	20,34	20,28	20,26	20,26	20,24	20,28	20,39	20,42	20,33	20,32	20,41	20,42	20,48	20,41	20,42	20,40	20,38	20,39	20,43	20,28	20,29	20,31	20,29	20,38	20,39	20,31	20,40	20,33	20,27	20,40	20,41	20,48	20,50	20,40	20,39	20,38	20,37	20,39	20,28	20,26	20,27	20,29	20,35	20,35	20,26	20,35	20,32	20,38	20,48	20,34	20,33	20,31	20,38	20,44	20,45	20,36	20,42	20,41	20,44	20,31	20,31	20,35	20,39	20,36	20,32	20,31	20,35	20,31	20,39	20,37	20,32	20,38	20,48	20,44	20,41	20,37	20,40	20,41	20,40	20,29	20,36	20,44	20,42	20,41	20,41	20,41	20,37	20,46	20,48	20,35	20,30	20,40	20,40	20,28	20,30	20,30	20,40	20,43	20,35	20,33	20,36	20,40	20,37	20,41	20,41	20,41	20,32	20,41	20,36	20,31	20,34	20,41	20,43	20,43	20,36	20,35	20,41	20,38	20,31	20,33	20,26	20,37	20,36	20,38	20,38	20,41	20,43	20,45	20,36	20,32	20,44	20,44	20,39	20,34	20,41	20,37	20,33	20,38	20,41	20,39	20,36	20,30	20,30	20,41	20,46	20,49	20,44	20,42	20,39	20,44	20,40	20,35	20,45	20,50	20,36	20,40	20,46	20,44	20,39	20,48	20,45	20,40	20,41	20,37	20,34	20,34	20,40	20,50	20,50	20,43	20,42	20,32	20,28	20,40	20,45	20,40	20,43	20,46	20,40	20,50	20,43	20,46	20,37	20,36	20,45	20,42	20,42	20,45	20,40	20,45	20,43	20,40	20,39	20,45	20,48	20,50	20,44	20,45	20,41	20,44	20,41	20,43	20,44	20,37	20,36	20,41	20,58	20,57	20,45	20,45	20,50	20,43	20,44	20,42	20,47	20,47	20,46	20,40	20,34	20,46	20,42	20,41	20,44	20,44	20,43	20,39	20,45	20,58	20,48	20,41	20,34	20,35	20,36	20,32	20,34	20,37	20,46	20,50	20,40	20,35	20,34	20,41	20,43	20,37	20,40	20,36	20,32	20,32	20,39	20,38	20,35	20,36	20,33	20,44	20,45	20,48	20,46	20,48	20,42	20,40	20,37	20,37	20,36	20,42	20,46	20,46	20,37	20,36	20,39	20,42	20,45	20,47	20,37	20,38	20,36	20,43	20,48	20,42	20,41	20,50	20,49	20,50	20,44	20,35	20,37	20,35	20,40	20,41	20,42	20,38	20,34	20,36	20,39	20,41	20,45	20,44	20,43	20,41	20,46	20,39	20,39	20,35	20,41	20,43	20,41	20,43	20,42	20,42	20,43	20,39	20,38	20,39	20,37	20,39	20,43	20,47	20,44	20,51	20,47	20,46	20,40	20,38	20,47	20,44	20,42	20,46	20,42	20,54	20,51	20,48	20,42	20,36	20,36	20,39	20,39	20,50	20,47	20,48	20,44	20,43	20,39	20,32	20,39	20,46	20,40	20,43	20,41	20,40	20,38	20,42	20,46	20,40	20,37	20,32	20,39	20,49	20,44	20,40	20,45	20,40	20,38	20,46	20,40	20,39	20,47	20,36	20,41	20,42	20,43	20,48	20,47	20,40	20,39	20,37	20,43	20,41	20,35	20,39	20,45	20,42	20,43	20,40	20,34	20,36	20,39	20,40	20,40	20,45	20,42	20,46	20,51	20,44	20,46	20,43	20,48	20,47	20,40	20,44	20,42	20,40	20,39	20,36	20,39	20,40	20,46	20,47	20,48	20,46	20,38	20,39	20,41	20,42	20,40	20,41	20,42	20,44	20,38	20,36	20,37	20,40	20,38	20,39	20,43	20,36	20,32	20,41	20,43	20,40	20,37	20,29	20,36	20,41	20,41	20,37	20,27	20,26	20,37	20,38	20,31	20,38	20,28	20,28	20,35	20,35	20,35	20,31	20,32	20,43	20,29	20,27	20,42	20,42	20,27	20,25	20,39	20,52	20,39	20,39	20,47	20,40	20,34	20,43	20,41	20,29	20,31	20,42	20,42	20,40	20,34	20,36	20,43	20,39	20,28	20,28	20,32	20,37	20,43	20,42	20,37	20,43	20,45	20,32	20,35	20,30	20,30	20,37	20,35	20,34	20,43	20,41	20,39	20,37	20,32	20,29	20,31	20,41	20,46	20,40	20,34	20,37	20,38	20,41	20,36	20,24	20,28	20,36	20,36	20,40	20,36	20,29	20,35	20,43	20,41	20,30	20,36	20,36	20,39	20,31	20,24	20,31	20,39	20,39	20,30	20,26	20,37	20,36	20,31	20,36	20,35	20,36	20,37	20,36	20,33	20,35	20,35	20,27	20,29	20,22	20,31	20,40	20,34	20,36	20,40	20,35	20,31	20,32	20,31	20,26	20,42	20,35	20,32	20,37	20,31	20,29	20,26	20,20	20,39	20,42	20,25	20,23	20,29	20,29	20,25	20,32	20,31	20,31	20,31	20,25	20,27	20,15	20,15	20,26	20,36	20,31	20,27	20,28	20,29	20,26	20,23	20,20	20,22	20,26	20,24	20,14	20,12	20,22	20,24	20,27	20,34	20,43	20,30	20,28	20,23	20,27	20,16	20,17	20,20	20,23	
20,27	20,25	20,21	20,19	20,25	20,37	20,33	20,21	20,30	20,34	20,26	20,23	20,31	20,39	20,41	20,28	20,33	20,39	20,42	20,36	20,20	20,25	20,34	20,34	20,39	20,42	20,35	20,31	20,35	20,32	20,30	20,39	20,34	20,28	20,32	20,30	20,31	20,28	20,25	20,25	20,36	20,39	20,30	20,24	20,23	20,26	20,20	20,27	20,38	20,39	20,35	20,29	20,33	20,42	20,45	20,41	20,37	20,37	20,35	20,39	20,51	20,36	20,33	20,33	20,31	20,29	20,36	20,38	20,46	20,38	20,34	20,41	20,41	20,44	20,44	20,44	20,39	20,43	20,30	20,33	20,24	20,27	20,31	20,29	20,30	20,31	20,33	20,40	20,35	20,37	20,43	20,38	20,37	20,30	20,37	20,43	20,40	20,41	20,42	20,36	20,43	20,37	20,33	20,34	20,40	20,44	20,35	20,33	20,43	20,40	20,32	20,37	20,40	20,38	20,52	20,55	20,46	20,35	20,43	20,51	20,44	20,40	20,38	20,40	20,42	20,41	20,39	20,44	20,41	20,43	20,41	20,38	20,38	20,37	20,40	20,31	20,25	20,30	20,40	20,46	20,31	20,34	20,41	20,39	20,40	20,42	20,36	20,42	20,32	20,41	20,42	20,34	20,39	20,41	20,39	20,41	20,34	20,27	20,27	20,35	20,33	20,35	20,32	20,39	20,39	20,31	20,33	20,36	20,42	20,44	20,34	20,31	20,45	20,36	20,30	20,41	20,42	20,41	20,33	20,29	20,40	20,45	20,44	20,30	20,31	20,44	20,44	20,46	20,45	20,40	20,33	20,39	20,39	20,42	20,50	20,51	20,42	20,47	20,51	20,41	20,36	20,46	20,52	20,46	20,42	20,41	20,40	20,33	20,29	20,41	20,51	20,47	20,42	20,40	20,28	20,37	20,49	20,40	20,43	20,43	20,43	20,46	20,48	20,48	20,44	20,37	20,33	20,40	20,38	20,41	20,41	20,45	20,51	20,40	20,37	20,42	20,38	20,39	20,41	20,40	20,45	20,39	20,41	20,46	20,44	20,35	20,32	20,44	20,52	20,55	20,48	20,45	20,47	20,53	20,40	20,36	20,47	20,48	20,41	20,36	20,40	20,43	20,38	20,44	20,48	20,44	20,45	20,41	20,50	20,47	20,52	20,48	20,36	20,36	20,37	20,37	20,39	20,46	20,49	20,47	20,43	20,40	20,46	20,44	20,49	20,49	20,47	20,37	20,36	20,37	20,46	20,46	20,40	20,40	20,37	20,42	20,46	20,47	20,46	20,45	20,42	20,36	20,38	20,36	20,39	20,39	20,41	20,51	20,51	20,44	20,41	20,45	20,41	20,50	20,48	20,43	20,50	20,49	20,43	20,40	20,41	20,51	20,49	20,45	20,46	20,41	20,36	20,35	20,45	20,42	20,41	20,46	20,42	20,46	20,49	20,47	20,52	20,50	20,46	20,46	20,46	20,45	20,44	20,48	20,42	20,42	20,41	20,42	20,42	20,43	20,42	20,42	20,36	20,35	20,41	20,39	20,42	20,44	20,43	20,44	20,48	20,55	20,39	20,35	20,47	20,43	20,40	20,45	20,46	20,53	20,53	20,45	20,42	20,34	20,42	20,37	20,36	20,47	20,43	20,44	20,46	20,41	20,45	20,32	20,38	20,41	20,49	20,49	20,42	20,41	20,44	20,42	20,42	20,42	20,41	20,39	20,45	20,45	20,44	20,37	20,42	20,44	20,40	20,37	20,44	20,46	20,35	20,34	20,40	20,43	20,51	20,45	20,46	20,42	20,36	20,39	20,42	20,42	20,43	20,42	20,44	20,38	20,45	20,41	20,37	20,38	20,37	20,34	20,33	20,44	20,40	20,43	20,53	20,52	20,40	20,43	20,47	20,47	20,42	20,45	20,50	20,46	20,43	20,43	20,43	20,36	20,41	20,49	20,48	20,44	20,39	20,40	20,40	20,47	20,50	20,45	20,44	20,45	20,40	20,39	20,39	20,45	20,46	20,43	20,46	20,40	20,43	20,44	20,49	20,49	20,38	20,33	20,40	20,38	20,43	20,37	20,35	20,34	20,36	20,34	20,32	20,38	20,32	20,25	20,36	20,42	20,40	20,32	20,37	20,39	20,33	20,28	20,42	20,44	20,31	20,27	20,34	20,50	20,41	20,32	20,40	20,36	20,37	20,41	20,40	20,36	20,37	20,41	20,39	20,40	20,38	20,39	20,41	20,38	20,32	20,23	20,31	20,32	20,36	20,51	20,45	20,45	20,47	20,42	20,32	20,30	20,34	20,46	20,39	20,41	20,39	20,41	20,42	20,36	20,39	20,25	20,27	20,35	20,36	20,35	20,31	20,36	20,33	20,43	20,43	20,35	20,27	20,34	20,34	20,41	20,37	20,31	20,30	20,33	20,36	20,35	20,35	20,36	20,29	20,31	20,20	20,28	20,36	20,37	20,34	20,29	20,36	20,35	20,22	20,30	20,34	20,28	20,39	20,45	20,34	20,34	20,36	20,33	20,31	20,31	20,32	20,36	20,34	20,33	20,42	20,39	20,39	20,44	20,36	20,31	20,47	20,39	20,32	20,32	20,29	20,25	20,32	20,27	20,35	20,41	20,33	20,30	20,35	20,30	20,26	20,30	20,32	20,29	20,28	20,36	20,33	20,23	20,28	20,33	20,33	20,33	20,24	20,28	20,28	20,29	20,31	20,26	20,17	20,25	20,25	20,22	20,15	20,22	20,34	20,35	20,34	20,30	20,34	20,40	20,36	20,32	20,24	20,17	20,26	20,30	
20,20	20,20	20,18	20,17	20,18	20,26	20,17	20,20	20,33	20,37	20,27	20,21	20,19	20,30	20,36	20,34	20,33	20,42	20,42	20,28	20,14	20,15	20,28	20,29	20,34	20,31	20,31	20,32	20,37	20,30	20,36	20,30	20,37	20,21	20,27	20,23	20,21	20,32	20,29	20,35	20,42	20,32	20,33	20,30	20,31	20,32	20,26	20,35	20,35	20,36	20,33	20,35	20,34	20,42	20,44	20,32	20,30	20,32	20,32	20,24	20,37	20,44	20,42	20,42	20,40	20,37	20,38	20,36	20,42	20,36	20,34	20,44	20,37	20,41	20,40	20,35	20,34	20,39	20,33	20,36	20,33	20,27	20,29	20,29	20,28	20,35	20,35	20,39	20,33	20,42	20,41	20,29	20,34	20,39	20,39	20,42	20,32	20,31	20,29	20,31	20,39	20,33	20,30	20,35	20,43	20,43	20,30	20,34	20,34	20,31	20,32	20,30	20,35	20,39	20,47	20,50	20,37	20,28	20,38	20,50	20,41	20,37	20,36	20,36	20,34	20,35	20,28	20,36	20,39	20,43	20,42	20,41	20,41	20,36	20,38	20,32	20,26	20,41	20,43	20,42	20,25	20,31	20,32	20,39	20,42	20,45	20,37	20,36	20,35	20,36	20,37	20,38	20,40	20,34	20,33	20,36	20,34	20,35	20,39	20,37	20,28	20,33	20,40	20,41	20,41	20,33	20,24	20,29	20,37	20,38	20,38	20,31	20,34	20,41	20,34	20,36	20,40	20,35	20,31	20,25	20,32	20,36	20,40	20,33	20,38	20,39	20,39	20,43	20,42	20,45	20,43	20,39	20,43	20,46	20,48	20,48	20,48	20,40	20,39	20,36	20,41	20,52	20,51	20,46	20,46	20,42	20,42	20,40	20,38	20,43	20,48	20,43	20,38	20,39	20,36	20,34	20,49	20,36	20,45	20,42	20,45	20,35	20,44	20,42	20,43	20,40	20,34	20,44	20,44	20,45	20,55	20,57	20,50	20,43	20,39	20,43	20,37	20,29	20,42	20,38	20,40	20,45	20,43	20,49	20,46	20,34	20,30	20,40	20,48	20,42	20,46	20,45	20,48	20,54	20,43	20,30	20,42	20,51	20,45	20,37	20,32	20,36	20,46	20,42	20,44	20,47	20,40	20,36	20,40	20,49	20,44	20,50	20,37	20,29	20,40	20,42	20,42	20,42	20,46	20,39	20,36	20,43	20,47	20,47	20,46	20,49	20,45	20,41	20,42	20,38	20,41	20,42	20,37	20,48	20,37	20,34	20,43	20,43	20,42	20,46	20,42	20,44	20,45	20,37	20,43	20,42	20,38	20,46	20,52	20,42	20,44	20,42	20,39	20,38	20,51	20,48	20,41	20,45	20,44	20,36	20,44	20,48	20,45	20,47	20,35	20,37	20,36	20,37	20,46	20,34	20,33	20,44	20,52	20,42	20,48	20,55	20,45	20,48	20,44	20,43	20,46	20,48	20,41	20,39	20,46	20,50	20,45	20,47	20,45	20,46	20,41	20,41	20,45	20,38	20,36	20,43	20,43	20,44	20,50	20,47	20,40	20,52	20,46	20,42	20,51	20,50	20,40	20,46	20,43	20,47	20,55	20,46	20,40	20,39	20,44	20,39	20,38	20,40	20,40	20,35	20,45	20,42	20,52	20,44	20,36	20,38	20,39	20,42	20,41	20,42	20,46	20,43	20,44	20,43	20,44	20,45	20,47	20,40	20,40	20,44	20,41	20,42	20,47	20,45	20,38	20,44	20,37	20,29	20,37	20,43	20,48	20,46	20,44	20,42	20,32	20,37	20,42	20,48	20,46	20,43	20,48	20,45	20,47	20,35	20,43	20,42	20,41	20,41	20,40	20,44	20,40	20,44	20,43	20,47	20,42	20,39	20,39	20,37	20,40	20,42	20,45	20,46	20,46	20,42	20,37	20,37	20,43	20,46	20,44	20,32	20,32	20,34	20,36	20,42	20,48	20,45	20,49	20,39	20,45	20,40	20,47	20,47	20,43	20,43	20,49	20,44	20,38	20,38	20,48	20,47	20,36	20,37	20,38	20,38	20,39	20,40	20,40	20,38	20,31	20,31	20,23	20,30	20,36	20,30	20,33	20,46	20,43	20,30	20,45	20,42	20,27	20,32	20,44	20,37	20,32	20,25	20,33	20,39	20,35	20,37	20,31	20,35	20,34	20,36	20,31	20,32	20,38	20,46	20,43	20,42	20,36	20,34	20,37	20,35	20,37	20,31	20,26	20,38	20,31	20,40	20,47	20,34	20,35	20,36	20,38	20,42	20,38	20,42	20,42	20,40	20,42	20,37	20,36	20,30	20,33	20,35	20,28	20,31	20,30	20,32	20,32	20,38	20,39	20,36	20,44	20,30	20,30	20,27	20,34	20,33	20,35	20,31	20,31	20,30	20,24	20,37	20,52	20,46	20,37	20,29	20,26	20,32	20,38	20,44	20,34	20,27	20,30	20,33	20,23	20,31	20,29	20,22	20,26	20,38	20,33	20,30	20,27	20,24	20,35	20,30	20,31	20,40	20,40	20,34	20,37	20,35	20,36	20,41	20,29	20,22	20,35	20,32	20,33	20,35	20,29	20,27	20,31	20,38	20,36	20,37	20,26	20,23	20,32	20,24	20,22	20,23	20,33	20,26	20,24	20,27	20,26	20,19	20,26	20,35	20,49	20,31	20,22	20,31	20,28	20,35	20,28	20,28	20,23	20,25	20,23	20,20	20,24	20,20	20,26	20,25	20,26	20,24	20,23	20,20	20,23	20,24	20,17	20,13	20,32	20,31	
20,14	20,20	20,17	20,23	20,28	20,32	20,17	20,15	20,28	20,23	20,17	20,20	20,24	20,27	20,31	20,18	20,24	20,35	20,40	20,27	20,20	20,14	20,16	20,20	20,17	20,28	20,26	20,31	20,40	20,40	20,48	20,38	20,35	20,23	20,20	20,21	20,16	20,31	20,36	20,30	20,28	20,23	20,34	20,31	20,15	20,22	20,34	20,44	20,42	20,38	20,43	20,30	20,32	20,35	20,33	20,33	20,24	20,26	20,32	20,32	20,27	20,27	20,40	20,37	20,36	20,38	20,44	20,39	20,43	20,30	20,32	20,29	20,30	20,47	20,47	20,32	20,26	20,33	20,39	20,38	20,31	20,26	20,34	20,28	20,32	20,26	20,26	20,34	20,33	20,31	20,35	20,29	20,29	20,34	20,31	20,41	20,42	20,28	20,26	20,32	20,39	20,31	20,30	20,33	20,31	20,38	20,20	20,27	20,41	20,37	20,33	20,28	20,31	20,39	20,48	20,47	20,35	20,33	20,29	20,35	20,29	20,35	20,31	20,35	20,37	20,32	20,27	20,34	20,40	20,35	20,39	20,35	20,36	20,37	20,38	20,25	20,26	20,30	20,42	20,40	20,29	20,30	20,31	20,39	20,48	20,37	20,37	20,37	20,32	20,47	20,43	20,31	20,23	20,35	20,32	20,40	20,36	20,32	20,41	20,36	20,35	20,34	20,39	20,45	20,35	20,26	20,26	20,35	20,39	20,27	20,26	20,31	20,35	20,38	20,34	20,36	20,35	20,33	20,29	20,24	20,31	20,29	20,40	20,39	20,41	20,39	20,34	20,42	20,38	20,42	20,41	20,34	20,40	20,40	20,38	20,42	20,45	20,46	20,36	20,39	20,45	20,52	20,47	20,39	20,42	20,43	20,45	20,46	20,42	20,44	20,54	20,49	20,36	20,38	20,39	20,39	20,48	20,43	20,39	20,37	20,42	20,38	20,42	20,48	20,43	20,42	20,40	20,43	20,46	20,49	20,58	20,53	20,50	20,50	20,42	20,49	20,42	20,40	20,45	20,43	20,37	20,33	20,34	20,44	20,42	20,41	20,33	20,41	20,42	20,40	20,45	20,40	20,45	20,46	20,41	20,29	20,33	20,48	20,41	20,44	20,39	20,34	20,41	20,43	20,45	20,50	20,42	20,29	20,32	20,45	20,44	20,46	20,41	20,30	20,36	20,35	20,40	20,43	20,47	20,40	20,43	20,45	20,43	20,40	20,47	20,41	20,34	20,43	20,44	20,42	20,33	20,28	20,41	20,44	20,39	20,27	20,39	20,43	20,40	20,48	20,42	20,44	20,45	20,43	20,39	20,38	20,36	20,43	20,52	20,40	20,41	20,44	20,37	20,36	20,39	20,40	20,37	20,42	20,42	20,38	20,45	20,55	20,46	20,42	20,36	20,34	20,39	20,37	20,43	20,36	20,36	20,41	20,51	20,46	20,42	20,48	20,47	20,35	20,38	20,36	20,41	20,51	20,47	20,40	20,45	20,52	20,46	20,40	20,41	20,42	20,41	20,40	20,42	20,42	20,37	20,42	20,42	20,43	20,53	20,50	20,45	20,42	20,44	20,42	20,44	20,45	20,39	20,41	20,45	20,45	20,54	20,50	20,41	20,39	20,43	20,42	20,40	20,39	20,42	20,34	20,43	20,45	20,46	20,46	20,47	20,45	20,40	20,43	20,35	20,40	20,40	20,37	20,43	20,46	20,42	20,38	20,34	20,37	20,39	20,43	20,46	20,43	20,36	20,38	20,41	20,45	20,44	20,39	20,44	20,39	20,46	20,46	20,43	20,47	20,41	20,44	20,48	20,45	20,48	20,39	20,51	20,50	20,39	20,37	20,37	20,37	20,33	20,31	20,46	20,43	20,36	20,37	20,48	20,41	20,44	20,41	20,42	20,36	20,34	20,42	20,44	20,43	20,37	20,32	20,30	20,41	20,47	20,43	20,36	20,36	20,33	20,26	20,37	20,34	20,33	20,37	20,46	20,42	20,39	20,41	20,49	20,48	20,43	20,36	20,36	20,43	20,36	20,35	20,38	20,43	20,32	20,32	20,37	20,32	20,32	20,35	20,38	20,42	20,41	20,30	20,26	20,34	20,42	20,28	20,29	20,40	20,39	20,33	20,42	20,39	20,34	20,28	20,38	20,38	20,29	20,22	20,34	20,39	20,39	20,44	20,50	20,37	20,31	20,29	20,33	20,33	20,31	20,38	20,41	20,42	20,42	20,29	20,30	20,38	20,39	20,38	20,34	20,39	20,37	20,38	20,39	20,30	20,32	20,45	20,37	20,38	20,36	20,35	20,38	20,33	20,37	20,33	20,39	20,34	20,35	20,37	20,36	20,25	20,33	20,39	20,39	20,36	20,44	20,43	20,37	20,21	20,27	20,37	20,33	20,36	20,31	20,32	20,40	20,35	20,30	20,28	20,47	20,40	20,36	20,30	20,32	20,43	20,47	20,45	20,41	20,31	20,33	20,33	20,33	20,30	20,33	20,27	20,33	20,32	20,35	20,33	20,34	20,34	20,36	20,26	20,28	20,32	20,35	20,32	20,30	20,22	20,25	20,28	20,28	20,24	20,25	20,22	20,29	20,34	20,30	20,26	20,24	20,34	20,39	20,37	20,26	20,18	20,25	20,28	20,21	20,23	20,28	20,33	20,23	20,25	20,33	20,24	20,19	20,34	20,45	20,34	20,25	20,24	20,23	20,30	20,23	20,19	20,26	20,17	20,31	20,25	20,22	20,28	20,21	20,14	20,18	20,29	20,29	20,21	20,20	20,22	20,22	20,22	20,21	20,33	
20,21	20,24	20,26	20,17	20,24	20,22	20,30	20,23	20,30	20,16	20,21	20,33	20,33	20,34	20,29	20,23	20,12	20,22	20,35	20,35	20,32	20,26	20,21	20,21	20,22	20,29	20,30	20,33	20,44	20,41	20,37	20,32	20,30	20,26	20,27	20,25	20,31	20,28	20,27	20,23	20,25	20,25	20,29	20,30	20,15	20,18	20,35	20,38	20,34	20,33	20,38	20,36	20,28	20,38	20,33	20,35	20,32	20,27	20,26	20,28	20,30	20,27	20,34	20,24	20,22	20,28	20,30	20,39	20,44	20,38	20,34	20,36	20,31	20,34	20,40	20,34	20,30	20,36	20,38	20,39	20,37	20,31	20,30	20,30	20,31	20,23	20,25	20,29	20,22	20,24	20,26	20,25	20,34	20,36	20,34	20,38	20,34	20,36	20,36	20,41	20,31	20,33	20,31	20,33	20,33	20,32	20,26	20,33	20,38	20,43	20,38	20,28	20,38	20,50	20,43	20,42	20,36	20,38	20,41	20,28	20,30	20,38	20,41	20,39	20,43	20,39	20,39	20,37	20,37	20,38	20,30	20,37	20,32	20,38	20,39	20,30	20,22	20,29	20,32	20,42	20,26	20,33	20,34	20,39	20,47	20,40	20,33	20,35	20,27	20,55	20,43	20,33	20,27	20,38	20,41	20,41	20,40	20,36	20,34	20,33	20,41	20,37	20,38	20,46	20,40	20,34	20,22	20,32	20,42	20,35	20,30	20,33	20,33	20,42	20,46	20,44	20,38	20,35	20,41	20,35	20,40	20,34	20,40	20,42	20,40	20,34	20,28	20,45	20,34	20,38	20,41	20,40	20,45	20,41	20,37	20,43	20,40	20,45	20,45	20,39	20,40	20,44	20,39	20,37	20,39	20,41	20,50	20,50	20,42	20,45	20,47	20,42	20,36	20,35	20,46	20,39	20,47	20,38	20,34	20,41	20,40	20,46	20,42	20,50	20,53	20,47	20,43	20,40	20,45	20,55	20,52	20,46	20,44	20,47	20,42	20,48	20,51	20,47	20,46	20,40	20,41	20,37	20,34	20,44	20,40	20,42	20,45	20,41	20,44	20,40	20,47	20,40	20,43	20,41	20,27	20,40	20,46	20,47	20,38	20,51	20,48	20,36	20,35	20,41	20,50	20,50	20,43	20,36	20,36	20,36	20,36	20,42	20,38	20,34	20,39	20,42	20,38	20,44	20,49	20,47	20,44	20,45	20,39	20,32	20,45	20,41	20,34	20,43	20,45	20,44	20,38	20,36	20,40	20,39	20,37	20,38	20,40	20,41	20,42	20,49	20,43	20,39	20,48	20,43	20,34	20,28	20,32	20,42	20,49	20,43	20,38	20,37	20,45	20,37	20,39	20,32	20,38	20,40	20,40	20,41	20,42	20,50	20,53	20,41	20,40	20,48	20,39	20,33	20,43	20,41	20,42	20,48	20,40	20,41	20,47	20,47	20,43	20,42	20,35	20,38	20,42	20,47	20,40	20,41	20,44	20,39	20,38	20,47	20,39	20,40	20,43	20,43	20,39	20,35	20,40	20,40	20,44	20,47	20,42	20,45	20,41	20,43	20,44	20,43	20,35	20,29	20,39	20,48	20,49	20,49	20,56	20,51	20,43	20,33	20,46	20,46	20,47	20,43	20,42	20,39	20,41	20,41	20,43	20,41	20,47	20,45	20,46	20,41	20,31	20,39	20,43	20,38	20,36	20,42	20,43	20,37	20,34	20,37	20,49	20,52	20,58	20,43	20,36	20,38	20,38	20,48	20,48	20,40	20,43	20,37	20,38	20,47	20,57	20,52	20,44	20,43	20,47	20,43	20,42	20,46	20,47	20,49	20,44	20,36	20,33	20,41	20,33	20,33	20,41	20,47	20,38	20,39	20,45	20,47	20,48	20,43	20,40	20,38	20,34	20,37	20,44	20,46	20,40	20,40	20,33	20,36	20,44	20,42	20,43	20,46	20,42	20,29	20,40	20,44	20,44	20,46	20,44	20,40	20,37	20,37	20,39	20,40	20,40	20,43	20,34	20,40	20,39	20,40	20,41	20,32	20,31	20,36	20,41	20,35	20,32	20,33	20,26	20,30	20,37	20,38	20,37	20,40	20,49	20,34	20,32	20,41	20,39	20,34	20,41	20,34	20,32	20,30	20,44	20,39	20,33	20,33	20,35	20,35	20,29	20,33	20,50	20,42	20,35	20,31	20,35	20,39	20,30	20,26	20,33	20,36	20,39	20,32	20,28	20,37	20,36	20,40	20,37	20,36	20,38	20,36	20,33	20,31	20,35	20,37	20,35	20,36	20,42	20,33	20,36	20,28	20,29	20,37	20,35	20,40	20,38	20,39	20,52	20,39	20,30	20,29	20,26	20,39	20,39	20,33	20,33	20,31	20,31	20,43	20,32	20,29	20,27	20,29	20,31	20,32	20,32	20,31	20,34	20,47	20,39	20,41	20,32	20,35	20,36	20,36	20,40	20,35	20,37	20,40	20,36	20,35	20,30	20,29	20,29	20,33	20,35	20,39	20,37	20,50	20,35	20,28	20,32	20,28	20,29	20,30	20,27	20,29	20,21	20,30	20,30	20,27	20,30	20,23	20,28	20,29	20,34	20,37	20,25	20,25	20,31	20,35	20,20	20,22	20,29	20,29	20,30	20,28	20,30	20,35	20,32	20,30	20,39	20,24	20,22	20,34	20,37	20,27	20,27	20,27	20,24	20,19	20,19	20,22	20,24	20,20	20,31	20,31	20,22	20,31	20,31	20,22	20,25	20,35	20,31	20,34	20,21	20,27	20,30	20,25	20,22	20,18	
20,25	20,24	20,27	20,21	20,20	20,21	20,19	20,30	20,26	20,30	20,25	20,26	20,26	20,31	20,34	20,32	20,21	20,11	20,27	20,32	20,36	20,32	20,24	20,38	20,43	20,28	20,22	20,29	20,42	20,33	20,26	20,34	20,31	20,27	20,34	20,37	20,33	20,24	20,13	20,21	20,41	20,36	20,30	20,20	20,19	20,27	20,24	20,28	20,35	20,29	20,27	20,36	20,33	20,43	20,41	20,33	20,31	20,33	20,30	20,30	20,29	20,34	20,37	20,25	20,24	20,28	20,31	20,29	20,45	20,39	20,35	20,36	20,31	20,36	20,29	20,38	20,40	20,35	20,46	20,45	20,39	20,40	20,29	20,35	20,38	20,26	20,29	20,31	20,27	20,37	20,37	20,29	20,36	20,36	20,39	20,35	20,36	20,33	20,36	20,34	20,31	20,21	20,23	20,32	20,39	20,39	20,26	20,30	20,37	20,34	20,35	20,32	20,35	20,43	20,42	20,34	20,35	20,30	20,40	20,37	20,32	20,41	20,42	20,39	20,43	20,47	20,45	20,36	20,33	20,35	20,36	20,45	20,40	20,35	20,41	20,37	20,35	20,40	20,39	20,45	20,38	20,34	20,34	20,42	20,48	20,47	20,32	20,41	20,36	20,54	20,46	20,37	20,39	20,43	20,51	20,43	20,39	20,38	20,37	20,43	20,35	20,42	20,39	20,43	20,40	20,34	20,29	20,31	20,41	20,39	20,35	20,37	20,40	20,41	20,46	20,51	20,39	20,37	20,43	20,38	20,35	20,41	20,38	20,31	20,35	20,33	20,30	20,38	20,39	20,40	20,38	20,40	20,47	20,48	20,45	20,47	20,39	20,35	20,34	20,32	20,34	20,38	20,38	20,33	20,35	20,38	20,43	20,45	20,43	20,49	20,46	20,49	20,41	20,35	20,41	20,44	20,38	20,38	20,36	20,42	20,40	20,39	20,46	20,43	20,50	20,49	20,43	20,27	20,40	20,49	20,50	20,43	20,41	20,40	20,27	20,46	20,49	20,47	20,45	20,48	20,44	20,42	20,39	20,44	20,40	20,45	20,40	20,45	20,44	20,41	20,38	20,43	20,43	20,47	20,36	20,40	20,51	20,49	20,39	20,49	20,44	20,44	20,35	20,38	20,47	20,39	20,38	20,41	20,45	20,45	20,39	20,43	20,41	20,40	20,39	20,39	20,40	20,45	20,44	20,41	20,45	20,39	20,31	20,33	20,36	20,40	20,46	20,47	20,38	20,38	20,38	20,40	20,41	20,38	20,36	20,36	20,43	20,45	20,42	20,46	20,46	20,43	20,43	20,46	20,42	20,31	20,36	20,39	20,41	20,39	20,38	20,39	20,41	20,39	20,46	20,44	20,39	20,37	20,33	20,36	20,38	20,38	20,46	20,39	20,34	20,41	20,36	20,35	20,40	20,42	20,43	20,53	20,47	20,38	20,39	20,49	20,51	20,45	20,40	20,43	20,45	20,41	20,33	20,37	20,40	20,39	20,35	20,43	20,49	20,41	20,41	20,43	20,45	20,42	20,39	20,46	20,46	20,43	20,36	20,41	20,41	20,36	20,37	20,40	20,38	20,38	20,41	20,48	20,43	20,44	20,56	20,44	20,44	20,36	20,46	20,48	20,44	20,47	20,44	20,38	20,43	20,48	20,43	20,49	20,48	20,42	20,36	20,36	20,37	20,43	20,42	20,42	20,43	20,44	20,41	20,34	20,31	20,42	20,44	20,46	20,53	20,47	20,37	20,39	20,41	20,46	20,48	20,45	20,49	20,35	20,34	20,41	20,50	20,46	20,36	20,38	20,43	20,50	20,45	20,41	20,47	20,47	20,39	20,39	20,42	20,45	20,35	20,34	20,40	20,46	20,48	20,44	20,49	20,53	20,50	20,42	20,40	20,39	20,36	20,41	20,39	20,42	20,47	20,43	20,46	20,42	20,38	20,40	20,41	20,39	20,37	20,32	20,37	20,39	20,48	20,49	20,39	20,37	20,32	20,33	20,31	20,30	20,44	20,38	20,35	20,43	20,42	20,39	20,33	20,40	20,30	20,39	20,41	20,39	20,44	20,38	20,34	20,36	20,40	20,39	20,37	20,39	20,37	20,31	20,26	20,38	20,42	20,36	20,37	20,35	20,35	20,32	20,41	20,30	20,27	20,39	20,33	20,40	20,35	20,32	20,36	20,39	20,38	20,38	20,39	20,28	20,32	20,35	20,29	20,41	20,40	20,35	20,29	20,36	20,35	20,39	20,47	20,29	20,35	20,33	20,35	20,44	20,43	20,30	20,35	20,34	20,38	20,43	20,44	20,41	20,36	20,37	20,36	20,42	20,37	20,38	20,46	20,42	20,23	20,27	20,28	20,30	20,34	20,34	20,31	20,36	20,42	20,42	20,32	20,25	20,36	20,35	20,26	20,30	20,40	20,32	20,34	20,39	20,40	20,35	20,29	20,32	20,38	20,32	20,43	20,40	20,34	20,38	20,38	20,33	20,33	20,34	20,31	20,31	20,37	20,35	20,33	20,34	20,30	20,26	20,34	20,34	20,28	20,30	20,32	20,30	20,28	20,27	20,31	20,31	20,29	20,26	20,25	20,38	20,33	20,34	20,30	20,28	20,29	20,37	20,28	20,19	20,29	20,32	20,35	20,26	20,31	20,39	20,36	20,28	20,27	20,17	20,16	20,25	20,21	20,18	20,28	20,30	20,20	20,22	20,18	20,30	20,28	20,21	20,27	20,28	20,24	20,29	20,37	20,31	20,28	20,33	20,25	20,20	20,17	20,17	20,23	20,24	20,16	20,21	
20,22	20,18	20,29	20,23	20,19	20,23	20,21	20,33	20,28	20,28	20,33	20,33	20,31	20,19	20,24	20,27	20,28	20,27	20,26	20,33	20,35	20,29	20,28	20,46	20,43	20,31	20,33	20,37	20,34	20,39	20,36	20,32	20,33	20,25	20,32	20,32	20,27	20,23	20,15	20,27	20,41	20,34	20,25	20,20	20,22	20,29	20,27	20,21	20,29	20,41	20,36	20,36	20,37	20,36	20,37	20,32	20,30	20,29	20,24	20,30	20,34	20,38	20,34	20,36	20,29	20,32	20,34	20,23	20,35	20,32	20,32	20,37	20,27	20,35	20,44	20,35	20,42	20,44	20,44	20,51	20,48	20,31	20,31	20,41	20,41	20,35	20,28	20,34	20,29	20,42	20,45	20,38	20,37	20,40	20,39	20,37	20,34	20,38	20,38	20,34	20,36	20,31	20,25	20,34	20,33	20,35	20,20	20,23	20,34	20,39	20,32	20,34	20,38	20,39	20,43	20,41	20,35	20,30	20,30	20,29	20,33	20,33	20,41	20,38	20,32	20,44	20,46	20,32	20,38	20,32	20,36	20,46	20,50	20,42	20,39	20,37	20,43	20,42	20,40	20,42	20,35	20,34	20,39	20,41	20,47	20,48	20,44	20,52	20,49	20,43	20,46	20,41	20,40	20,40	20,40	20,44	20,44	20,44	20,42	20,41	20,35	20,33	20,42	20,43	20,36	20,39	20,34	20,39	20,39	20,41	20,40	20,38	20,43	20,40	20,39	20,47	20,46	20,37	20,37	20,43	20,45	20,43	20,42	20,38	20,34	20,35	20,34	20,38	20,36	20,39	20,42	20,37	20,40	20,48	20,45	20,47	20,44	20,38	20,35	20,37	20,37	20,43	20,34	20,36	20,37	20,42	20,40	20,41	20,40	20,47	20,47	20,44	20,42	20,37	20,38	20,41	20,47	20,43	20,40	20,43	20,38	20,40	20,38	20,33	20,36	20,39	20,42	20,30	20,30	20,46	20,47	20,47	20,42	20,47	20,39	20,43	20,49	20,37	20,49	20,48	20,48	20,47	20,46	20,48	20,43	20,44	20,45	20,45	20,48	20,42	20,38	20,38	20,45	20,53	20,39	20,39	20,41	20,49	20,53	20,45	20,41	20,40	20,39	20,35	20,42	20,47	20,42	20,37	20,40	20,47	20,53	20,49	20,42	20,37	20,43	20,42	20,33	20,38	20,41	20,39	20,44	20,43	20,32	20,39	20,40	20,36	20,41	20,45	20,46	20,43	20,39	20,35	20,36	20,33	20,38	20,34	20,38	20,42	20,41	20,46	20,46	20,39	20,33	20,37	20,46	20,40	20,40	20,47	20,44	20,44	20,40	20,40	20,42	20,34	20,48	20,48	20,42	20,39	20,38	20,41	20,41	20,40	20,43	20,41	20,36	20,41	20,37	20,38	20,46	20,47	20,45	20,52	20,40	20,36	20,29	20,41	20,45	20,47	20,36	20,41	20,48	20,48	20,42	20,40	20,39	20,42	20,37	20,33	20,38	20,34	20,35	20,38	20,42	20,40	20,44	20,43	20,45	20,48	20,44	20,42	20,43	20,40	20,36	20,44	20,46	20,38	20,43	20,43	20,47	20,48	20,54	20,45	20,41	20,41	20,41	20,44	20,33	20,42	20,37	20,35	20,34	20,41	20,50	20,50	20,46	20,45	20,37	20,40	20,42	20,36	20,34	20,39	20,39	20,41	20,45	20,40	20,37	20,39	20,40	20,44	20,49	20,44	20,39	20,45	20,49	20,46	20,38	20,47	20,53	20,43	20,34	20,38	20,41	20,45	20,40	20,38	20,42	20,44	20,48	20,39	20,42	20,48	20,36	20,40	20,55	20,52	20,38	20,44	20,39	20,41	20,39	20,39	20,45	20,45	20,46	20,40	20,46	20,42	20,32	20,35	20,36	20,38	20,36	20,34	20,47	20,45	20,42	20,43	20,49	20,38	20,35	20,34	20,43	20,36	20,38	20,47	20,40	20,39	20,31	20,30	20,37	20,38	20,39	20,35	20,30	20,34	20,39	20,44	20,41	20,48	20,44	20,42	20,43	20,40	20,43	20,39	20,34	20,37	20,42	20,39	20,34	20,32	20,27	20,25	20,36	20,37	20,43	20,38	20,42	20,35	20,36	20,34	20,39	20,36	20,30	20,35	20,35	20,37	20,36	20,37	20,35	20,35	20,32	20,30	20,37	20,31	20,30	20,33	20,32	20,40	20,44	20,44	20,35	20,32	20,37	20,39	20,46	20,30	20,30	20,33	20,33	20,39	20,37	20,36	20,38	20,28	20,35	20,43	20,45	20,42	20,39	20,39	20,41	20,36	20,38	20,44	20,41	20,37	20,34	20,33	20,40	20,38	20,41	20,33	20,34	20,32	20,31	20,31	20,34	20,23	20,37	20,37	20,32	20,39	20,50	20,39	20,27	20,42	20,38	20,30	20,26	20,37	20,46	20,35	20,41	20,44	20,37	20,40	20,41	20,32	20,27	20,41	20,44	20,39	20,35	20,30	20,26	20,29	20,21	20,20	20,32	20,33	20,29	20,34	20,33	20,32	20,35	20,31	20,25	20,32	20,33	20,32	20,37	20,37	20,29	20,35	20,30	20,32	20,30	20,28	20,24	20,24	20,26	20,16	20,26	20,28	20,22	20,30	20,39	20,32	20,25	20,21	20,17	20,23	20,25	20,26	20,23	20,23	20,22	20,21	20,19	20,33	20,35	20,32	20,25	20,27	20,25	20,30	20,28	20,27	20,24	20,20	20,23	20,18	20,20	20,23	20,28	20,27	20,27	20,28	
20,30	20,24	20,34	20,21	20,22	20,25	20,26	20,30	20,31	20,30	20,27	20,29	20,35	20,38	20,30	20,30	20,22	20,31	20,30	20,31	20,24	20,29	20,25	20,33	20,35	20,26	20,32	20,43	20,43	20,37	20,38	20,33	20,30	20,36	20,41	20,37	20,31	20,15	20,20	20,27	20,32	20,30	20,22	20,27	20,28	20,32	20,32	20,21	20,30	20,38	20,37	20,37	20,37	20,40	20,36	20,32	20,25	20,21	20,34	20,39	20,34	20,42	20,45	20,51	20,37	20,36	20,37	20,31	20,40	20,37	20,33	20,39	20,35	20,38	20,40	20,43	20,45	20,44	20,48	20,48	20,36	20,30	20,31	20,40	20,42	20,32	20,30	20,37	20,38	20,38	20,47	20,35	20,37	20,35	20,38	20,38	20,36	20,38	20,42	20,29	20,28	20,33	20,39	20,43	20,35	20,28	20,22	20,27	20,41	20,44	20,34	20,38	20,43	20,39	20,38	20,46	20,37	20,31	20,29	20,37	20,35	20,24	20,31	20,37	20,40	20,38	20,39	20,35	20,38	20,43	20,38	20,37	20,48	20,49	20,41	20,30	20,32	20,37	20,37	20,48	20,37	20,30	20,42	20,38	20,34	20,41	20,45	20,51	20,41	20,44	20,47	20,49	20,38	20,42	20,39	20,35	20,35	20,39	20,44	20,37	20,36	20,39	20,39	20,45	20,43	20,33	20,43	20,45	20,44	20,37	20,34	20,37	20,37	20,38	20,35	20,44	20,45	20,43	20,41	20,46	20,45	20,42	20,39	20,39	20,38	20,36	20,33	20,34	20,41	20,41	20,39	20,39	20,39	20,48	20,43	20,50	20,42	20,37	20,36	20,41	20,46	20,53	20,37	20,30	20,39	20,46	20,47	20,40	20,37	20,48	20,48	20,41	20,39	20,44	20,37	20,42	20,46	20,47	20,45	20,43	20,42	20,42	20,38	20,37	20,36	20,49	20,43	20,43	20,42	20,43	20,49	20,45	20,38	20,45	20,45	20,46	20,49	20,41	20,38	20,37	20,46	20,51	20,50	20,50	20,44	20,39	20,41	20,42	20,48	20,47	20,44	20,43	20,48	20,46	20,45	20,49	20,45	20,45	20,57	20,45	20,39	20,40	20,39	20,43	20,40	20,50	20,46	20,42	20,41	20,43	20,51	20,49	20,38	20,35	20,44	20,41	20,41	20,46	20,41	20,45	20,44	20,43	20,42	20,39	20,50	20,45	20,43	20,47	20,47	20,46	20,38	20,39	20,39	20,32	20,32	20,48	20,43	20,40	20,40	20,47	20,48	20,42	20,41	20,37	20,42	20,46	20,43	20,51	20,49	20,41	20,36	20,39	20,44	20,37	20,41	20,41	20,43	20,45	20,40	20,42	20,45	20,49	20,45	20,41	20,38	20,45	20,47	20,46	20,47	20,48	20,46	20,47	20,37	20,37	20,31	20,40	20,54	20,48	20,39	20,48	20,50	20,53	20,51	20,46	20,47	20,48	20,44	20,48	20,37	20,33	20,40	20,40	20,41	20,42	20,34	20,32	20,30	20,44	20,51	20,47	20,50	20,39	20,41	20,44	20,46	20,44	20,38	20,44	20,51	20,52	20,44	20,41	20,42	20,47	20,48	20,42	20,32	20,41	20,43	20,37	20,39	20,35	20,43	20,40	20,49	20,41	20,38	20,44	20,44	20,43	20,42	20,39	20,40	20,40	20,46	20,44	20,37	20,38	20,38	20,41	20,45	20,47	20,40	20,44	20,42	20,35	20,36	20,42	20,53	20,56	20,47	20,48	20,44	20,40	20,38	20,38	20,40	20,42	20,39	20,36	20,37	20,51	20,45	20,42	20,47	20,46	20,44	20,42	20,45	20,37	20,38	20,36	20,38	20,44	20,46	20,43	20,39	20,40	20,43	20,43	20,32	20,33	20,42	20,39	20,42	20,48	20,36	20,42	20,44	20,41	20,40	20,41	20,42	20,49	20,42	20,43	20,39	20,35	20,38	20,41	20,40	20,36	20,41	20,38	20,32	20,34	20,37	20,35	20,43	20,39	20,35	20,41	20,44	20,36	20,36	20,36	20,30	20,37	20,39	20,42	20,39	20,34	20,32	20,34	20,40	20,41	20,41	20,34	20,35	20,36	20,36	20,38	20,42	20,33	20,33	20,44	20,39	20,33	20,36	20,45	20,44	20,43	20,33	20,33	20,44	20,42	20,37	20,33	20,38	20,39	20,40	20,41	20,37	20,37	20,36	20,41	20,48	20,37	20,30	20,36	20,34	20,34	20,36	20,35	20,39	20,39	20,30	20,37	20,38	20,36	20,37	20,40	20,51	20,34	20,33	20,40	20,43	20,45	20,44	20,34	20,36	20,42	20,47	20,40	20,27	20,30	20,32	20,27	20,36	20,36	20,38	20,37	20,31	20,41	20,41	20,39	20,28	20,38	20,40	20,37	20,36	20,43	20,45	20,46	20,35	20,31	20,37	20,35	20,28	20,40	20,38	20,29	20,32	20,40	20,34	20,23	20,29	20,32	20,18	20,19	20,35	20,30	20,31	20,30	20,30	20,24	20,38	20,34	20,31	20,32	20,34	20,32	20,39	20,48	20,33	20,37	20,34	20,33	20,41	20,34	20,18	20,19	20,23	20,27	20,28	20,27	20,24	20,30	20,35	20,46	20,44	20,25	20,26	20,28	20,31	20,30	20,23	20,22	20,24	20,27	20,32	20,25	20,26	20,35	20,30	20,27	20,21	20,27	20,26	20,25	20,27	20,20	20,28	20,24	20,22	20,27	20,26	20,29	20,35	20,38	
20,33	20,25	20,28	20,29	20,33	20,26	20,25	20,25	20,23	20,28	20,27	20,21	20,22	20,33	20,42	20,31	20,31	20,31	20,26	20,37	20,28	20,23	20,26	20,27	20,27	20,20	20,29	20,42	20,39	20,35	20,46	20,33	20,33	20,29	20,39	20,41	20,36	20,29	20,34	20,35	20,33	20,30	20,30	20,28	20,32	20,38	20,34	20,29	20,41	20,37	20,34	20,31	20,38	20,48	20,40	20,44	20,26	20,24	20,30	20,33	20,33	20,34	20,30	20,44	20,44	20,29	20,30	20,30	20,50	20,34	20,36	20,40	20,38	20,35	20,41	20,37	20,44	20,49	20,50	20,55	20,36	20,36	20,41	20,35	20,33	20,30	20,37	20,46	20,40	20,38	20,39	20,35	20,29	20,34	20,39	20,38	20,39	20,37	20,41	20,34	20,26	20,36	20,39	20,45	20,42	20,36	20,27	20,37	20,39	20,38	20,36	20,36	20,32	20,33	20,47	20,44	20,40	20,39	20,30	20,36	20,33	20,30	20,32	20,38	20,40	20,45	20,46	20,36	20,35	20,39	20,43	20,40	20,45	20,44	20,39	20,31	20,28	20,36	20,38	20,42	20,36	20,38	20,46	20,37	20,30	20,32	20,36	20,48	20,38	20,37	20,43	20,42	20,41	20,37	20,46	20,41	20,38	20,39	20,38	20,37	20,36	20,44	20,42	20,45	20,41	20,30	20,38	20,45	20,46	20,37	20,36	20,36	20,31	20,29	20,36	20,43	20,41	20,45	20,50	20,40	20,34	20,37	20,34	20,24	20,41	20,49	20,42	20,34	20,36	20,44	20,32	20,36	20,39	20,45	20,47	20,42	20,34	20,34	20,38	20,33	20,35	20,47	20,44	20,42	20,30	20,41	20,43	20,40	20,44	20,47	20,44	20,41	20,43	20,41	20,45	20,47	20,47	20,44	20,43	20,45	20,40	20,37	20,36	20,40	20,36	20,44	20,46	20,42	20,48	20,51	20,45	20,37	20,34	20,43	20,39	20,43	20,50	20,43	20,37	20,34	20,41	20,41	20,44	20,46	20,35	20,37	20,39	20,41	20,51	20,51	20,45	20,46	20,48	20,40	20,41	20,41	20,50	20,48	20,46	20,40	20,33	20,43	20,41	20,48	20,45	20,47	20,44	20,40	20,36	20,45	20,47	20,52	20,40	20,36	20,47	20,45	20,49	20,52	20,48	20,41	20,48	20,41	20,43	20,47	20,47	20,45	20,45	20,46	20,46	20,45	20,41	20,48	20,40	20,38	20,38	20,49	20,49	20,43	20,43	20,42	20,37	20,43	20,43	20,38	20,43	20,46	20,47	20,50	20,47	20,44	20,38	20,43	20,52	20,40	20,39	20,43	20,42	20,49	20,44	20,38	20,40	20,44	20,50	20,47	20,46	20,49	20,53	20,38	20,40	20,45	20,40	20,37	20,44	20,44	20,39	20,49	20,58	20,51	20,37	20,45	20,51	20,54	20,50	20,45	20,45	20,44	20,42	20,48	20,43	20,40	20,50	20,53	20,45	20,42	20,41	20,34	20,41	20,39	20,45	20,41	20,47	20,45	20,36	20,43	20,47	20,47	20,42	20,43	20,48	20,53	20,49	20,42	20,43	20,42	20,48	20,48	20,42	20,43	20,48	20,44	20,42	20,42	20,44	20,45	20,48	20,51	20,42	20,44	20,47	20,43	20,43	20,45	20,43	20,43	20,41	20,44	20,43	20,42	20,34	20,37	20,39	20,44	20,49	20,43	20,44	20,38	20,37	20,37	20,43	20,45	20,51	20,50	20,45	20,44	20,38	20,35	20,44	20,49	20,40	20,42	20,37	20,48	20,43	20,40	20,45	20,43	20,37	20,34	20,47	20,40	20,35	20,39	20,42	20,38	20,37	20,40	20,29	20,37	20,43	20,46	20,38	20,31	20,43	20,46	20,37	20,45	20,43	20,42	20,37	20,35	20,34	20,40	20,40	20,38	20,47	20,44	20,44	20,39	20,47	20,45	20,44	20,37	20,43	20,40	20,40	20,41	20,41	20,31	20,31	20,37	20,41	20,48	20,45	20,38	20,29	20,28	20,30	20,39	20,39	20,35	20,39	20,37	20,39	20,40	20,34	20,34	20,41	20,33	20,36	20,32	20,36	20,41	20,41	20,34	20,29	20,30	20,35	20,35	20,27	20,39	20,45	20,44	20,35	20,31	20,42	20,45	20,40	20,36	20,37	20,37	20,48	20,44	20,42	20,43	20,29	20,40	20,41	20,38	20,36	20,39	20,29	20,35	20,35	20,36	20,40	20,36	20,33	20,35	20,41	20,37	20,36	20,31	20,33	20,42	20,36	20,39	20,41	20,51	20,44	20,37	20,33	20,35	20,35	20,40	20,33	20,34	20,39	20,32	20,29	20,31	20,40	20,35	20,28	20,37	20,39	20,34	20,30	20,37	20,33	20,37	20,32	20,37	20,44	20,47	20,45	20,35	20,36	20,33	20,26	20,32	20,39	20,33	20,26	20,34	20,34	20,26	20,30	20,40	20,28	20,23	20,36	20,31	20,25	20,28	20,25	20,27	20,31	20,28	20,31	20,32	20,37	20,35	20,36	20,39	20,32	20,29	20,32	20,33	20,38	20,32	20,22	20,17	20,27	20,30	20,37	20,27	20,10	20,27	20,32	20,27	20,36	20,22	20,24	20,29	20,33	20,30	20,32	20,23	20,17	20,21	20,29	20,24	20,20	20,26	20,36	20,19	20,18	20,22	20,30	20,27	20,30	20,23	20,22	20,20	20,14	20,29	20,27	20,22	20,37	20,35	
20,32	20,24	20,29	20,33	20,34	20,30	20,20	20,18	20,20	20,25	20,30	20,25	20,27	20,38	20,34	20,37	20,37	20,34	20,32	20,34	20,28	20,27	20,21	20,27	20,29	20,19	20,21	20,33	20,37	20,34	20,41	20,34	20,36	20,32	20,33	20,37	20,35	20,35	20,38	20,38	20,32	20,32	20,34	20,33	20,30	20,43	20,39	20,29	20,41	20,41	20,39	20,34	20,34	20,36	20,35	20,37	20,32	20,33	20,44	20,38	20,34	20,30	20,35	20,39	20,29	20,30	20,33	20,31	20,40	20,42	20,39	20,43	20,41	20,36	20,38	20,40	20,38	20,50	20,52	20,47	20,41	20,38	20,43	20,42	20,32	20,31	20,37	20,41	20,45	20,36	20,40	20,38	20,30	20,39	20,48	20,46	20,41	20,34	20,36	20,38	20,38	20,37	20,32	20,34	20,45	20,41	20,35	20,37	20,39	20,36	20,31	20,43	20,40	20,37	20,47	20,37	20,34	20,36	20,29	20,30	20,35	20,34	20,39	20,39	20,38	20,42	20,45	20,41	20,34	20,35	20,39	20,42	20,47	20,42	20,36	20,31	20,27	20,33	20,36	20,39	20,37	20,39	20,50	20,44	20,37	20,30	20,37	20,47	20,36	20,31	20,37	20,41	20,39	20,40	20,42	20,46	20,42	20,35	20,32	20,37	20,39	20,43	20,40	20,49	20,44	20,30	20,29	20,40	20,47	20,42	20,43	20,42	20,40	20,35	20,35	20,37	20,38	20,42	20,45	20,39	20,39	20,36	20,36	20,29	20,39	20,46	20,41	20,38	20,40	20,41	20,42	20,35	20,35	20,39	20,48	20,50	20,42	20,44	20,45	20,38	20,38	20,43	20,43	20,42	20,38	20,33	20,43	20,39	20,45	20,44	20,43	20,49	20,49	20,42	20,46	20,45	20,55	20,44	20,46	20,44	20,46	20,39	20,39	20,43	20,36	20,44	20,41	20,39	20,44	20,43	20,48	20,43	20,41	20,42	20,33	20,37	20,55	20,52	20,39	20,48	20,43	20,41	20,42	20,44	20,46	20,38	20,38	20,47	20,50	20,56	20,45	20,42	20,48	20,45	20,39	20,34	20,44	20,58	20,53	20,44	20,38	20,41	20,47	20,58	20,51	20,44	20,40	20,39	20,37	20,49	20,47	20,45	20,44	20,47	20,43	20,39	20,43	20,53	20,47	20,45	20,45	20,42	20,33	20,39	20,44	20,48	20,46	20,40	20,47	20,43	20,41	20,42	20,42	20,36	20,38	20,48	20,54	20,53	20,48	20,48	20,41	20,43	20,38	20,45	20,49	20,45	20,41	20,50	20,46	20,51	20,50	20,38	20,47	20,48	20,41	20,39	20,45	20,53	20,51	20,44	20,44	20,45	20,53	20,48	20,45	20,47	20,46	20,40	20,35	20,44	20,42	20,37	20,50	20,51	20,39	20,46	20,46	20,46	20,43	20,44	20,45	20,49	20,46	20,43	20,45	20,33	20,29	20,43	20,38	20,47	20,51	20,55	20,41	20,37	20,43	20,50	20,47	20,50	20,42	20,39	20,45	20,54	20,49	20,43	20,44	20,46	20,45	20,42	20,46	20,48	20,49	20,49	20,44	20,47	20,46	20,44	20,47	20,45	20,41	20,36	20,38	20,40	20,48	20,47	20,45	20,44	20,39	20,46	20,43	20,38	20,33	20,43	20,50	20,48	20,45	20,45	20,49	20,39	20,36	20,34	20,42	20,54	20,52	20,45	20,40	20,45	20,43	20,34	20,37	20,44	20,50	20,40	20,47	20,49	20,42	20,38	20,45	20,48	20,43	20,44	20,40	20,38	20,41	20,38	20,36	20,37	20,31	20,31	20,42	20,43	20,40	20,35	20,46	20,51	20,44	20,38	20,34	20,33	20,44	20,46	20,45	20,37	20,38	20,48	20,44	20,43	20,45	20,47	20,46	20,45	20,45	20,38	20,37	20,39	20,36	20,42	20,42	20,34	20,41	20,41	20,48	20,43	20,52	20,49	20,40	20,38	20,44	20,44	20,37	20,38	20,40	20,47	20,47	20,39	20,40	20,39	20,35	20,35	20,41	20,42	20,35	20,40	20,41	20,38	20,35	20,35	20,30	20,30	20,36	20,38	20,32	20,40	20,47	20,40	20,34	20,30	20,36	20,37	20,29	20,34	20,40	20,37	20,30	20,29	20,32	20,37	20,36	20,36	20,36	20,39	20,49	20,49	20,41	20,36	20,33	20,36	20,41	20,40	20,39	20,37	20,36	20,33	20,36	20,37	20,45	20,36	20,31	20,33	20,40	20,35	20,36	20,36	20,32	20,38	20,38	20,40	20,45	20,41	20,35	20,34	20,30	20,29	20,29	20,38	20,41	20,39	20,39	20,33	20,35	20,37	20,38	20,42	20,35	20,26	20,37	20,38	20,37	20,36	20,35	20,31	20,24	20,26	20,36	20,43	20,41	20,36	20,35	20,31	20,29	20,38	20,36	20,33	20,34	20,40	20,34	20,27	20,31	20,33	20,31	20,35	20,32	20,34	20,30	20,33	20,31	20,24	20,29	20,30	20,24	20,27	20,34	20,40	20,38	20,31	20,35	20,35	20,38	20,38	20,46	20,31	20,17	20,20	20,36	20,37	20,41	20,31	20,15	20,29	20,33	20,22	20,33	20,22	20,22	20,27	20,30	20,38	20,29	20,28	20,20	20,14	20,22	20,30	20,28	20,27	20,22	20,20	20,12	20,11	20,19	20,20	20,24	20,21	20,17	20,21	20,17	20,16	20,27	20,26	20,41	20,42	
20,33	20,22	20,26	20,32	20,32	20,30	20,20	20,20	20,22	20,21	20,32	20,36	20,25	20,29	20,27	20,29	20,36	20,38	20,30	20,28	20,30	20,37	20,35	20,34	20,32	20,30	20,30	20,34	20,32	20,29	20,40	20,40	20,31	20,33	20,33	20,35	20,39	20,40	20,39	20,36	20,40	20,37	20,40	20,40	20,38	20,37	20,35	20,31	20,38	20,41	20,42	20,34	20,39	20,43	20,44	20,34	20,27	20,32	20,41	20,41	20,41	20,33	20,36	20,51	20,39	20,26	20,29	20,33	20,40	20,44	20,48	20,45	20,40	20,38	20,34	20,41	20,45	20,45	20,51	20,43	20,34	20,28	20,35	20,38	20,43	20,42	20,33	20,38	20,37	20,40	20,45	20,44	20,43	20,35	20,46	20,52	20,45	20,37	20,36	20,37	20,37	20,41	20,33	20,26	20,34	20,41	20,35	20,40	20,38	20,34	20,29	20,38	20,46	20,42	20,46	20,43	20,31	20,37	20,34	20,32	20,39	20,36	20,33	20,48	20,44	20,38	20,40	20,39	20,42	20,39	20,44	20,46	20,44	20,46	20,40	20,32	20,29	20,38	20,37	20,43	20,41	20,40	20,44	20,46	20,42	20,33	20,39	20,50	20,37	20,37	20,32	20,37	20,43	20,44	20,34	20,36	20,42	20,35	20,36	20,36	20,35	20,40	20,40	20,47	20,44	20,36	20,25	20,34	20,42	20,40	20,39	20,46	20,49	20,44	20,29	20,35	20,43	20,36	20,39	20,41	20,42	20,37	20,32	20,35	20,38	20,45	20,47	20,39	20,41	20,42	20,39	20,35	20,30	20,38	20,46	20,46	20,46	20,48	20,51	20,44	20,41	20,46	20,44	20,36	20,37	20,36	20,35	20,38	20,41	20,41	20,56	20,62	20,52	20,36	20,33	20,46	20,54	20,48	20,53	20,52	20,42	20,42	20,45	20,40	20,46	20,50	20,50	20,47	20,42	20,37	20,49	20,51	20,46	20,45	20,34	20,38	20,46	20,51	20,45	20,48	20,46	20,48	20,48	20,42	20,43	20,46	20,40	20,42	20,47	20,48	20,43	20,42	20,43	20,44	20,45	20,41	20,43	20,56	20,54	20,45	20,46	20,46	20,51	20,54	20,53	20,51	20,43	20,41	20,44	20,50	20,54	20,42	20,43	20,46	20,47	20,36	20,32	20,36	20,46	20,50	20,43	20,40	20,36	20,43	20,50	20,52	20,48	20,52	20,49	20,43	20,37	20,31	20,33	20,43	20,41	20,46	20,50	20,55	20,56	20,46	20,42	20,48	20,46	20,37	20,48	20,49	20,43	20,48	20,44	20,52	20,51	20,42	20,43	20,48	20,47	20,44	20,48	20,51	20,46	20,36	20,45	20,45	20,47	20,44	20,38	20,49	20,46	20,38	20,45	20,50	20,40	20,50	20,53	20,56	20,37	20,42	20,50	20,45	20,40	20,39	20,44	20,50	20,45	20,49	20,46	20,37	20,30	20,47	20,45	20,40	20,46	20,46	20,41	20,39	20,45	20,45	20,46	20,55	20,47	20,42	20,42	20,50	20,46	20,49	20,41	20,39	20,39	20,39	20,42	20,52	20,50	20,41	20,39	20,45	20,48	20,44	20,45	20,47	20,42	20,33	20,35	20,44	20,42	20,43	20,48	20,41	20,38	20,42	20,39	20,38	20,39	20,46	20,53	20,51	20,53	20,51	20,51	20,49	20,42	20,40	20,45	20,49	20,56	20,51	20,46	20,45	20,41	20,40	20,42	20,35	20,45	20,43	20,47	20,48	20,44	20,42	20,44	20,53	20,48	20,43	20,45	20,43	20,48	20,48	20,42	20,40	20,33	20,32	20,46	20,45	20,44	20,46	20,42	20,40	20,42	20,35	20,37	20,38	20,46	20,44	20,38	20,38	20,35	20,46	20,48	20,45	20,43	20,46	20,41	20,41	20,39	20,45	20,44	20,49	20,46	20,44	20,42	20,37	20,32	20,38	20,50	20,48	20,49	20,44	20,43	20,38	20,43	20,47	20,39	20,38	20,40	20,49	20,46	20,49	20,36	20,37	20,43	20,39	20,41	20,48	20,37	20,39	20,45	20,41	20,38	20,35	20,40	20,32	20,35	20,38	20,35	20,37	20,41	20,43	20,41	20,40	20,39	20,31	20,33	20,39	20,43	20,42	20,29	20,25	20,30	20,31	20,38	20,37	20,45	20,51	20,51	20,43	20,41	20,32	20,38	20,35	20,34	20,34	20,35	20,39	20,36	20,42	20,39	20,38	20,43	20,34	20,38	20,41	20,33	20,31	20,35	20,38	20,38	20,34	20,30	20,30	20,38	20,37	20,34	20,36	20,34	20,37	20,41	20,34	20,33	20,37	20,32	20,32	20,41	20,39	20,37	20,37	20,34	20,30	20,29	20,40	20,37	20,37	20,40	20,33	20,29	20,28	20,30	20,39	20,37	20,30	20,34	20,36	20,37	20,39	20,38	20,34	20,35	20,39	20,40	20,30	20,30	20,35	20,38	20,37	20,35	20,37	20,37	20,33	20,35	20,30	20,33	20,36	20,34	20,28	20,35	20,38	20,36	20,38	20,38	20,29	20,39	20,41	20,45	20,44	20,30	20,27	20,28	20,25	20,34	20,31	20,17	20,31	20,37	20,27	20,42	20,30	20,28	20,34	20,38	20,35	20,30	20,30	20,22	20,15	20,18	20,34	20,30	20,28	20,25	20,18	20,13	20,23	20,22	20,22	20,21	20,14	20,17	20,24	20,21	20,22	20,25	20,21	20,34	20,32	
20,30	20,17	20,23	20,35	20,37	20,29	20,20	20,26	20,28	20,30	20,32	20,34	20,30	20,29	20,28	20,32	20,30	20,40	20,40	20,25	20,31	20,31	20,33	20,32	20,34	20,25	20,36	20,35	20,30	20,30	20,38	20,44	20,32	20,33	20,36	20,26	20,26	20,38	20,35	20,31	20,39	20,38	20,36	20,36	20,35	20,34	20,27	20,27	20,34	20,37	20,42	20,35	20,36	20,41	20,45	20,39	20,32	20,32	20,28	20,30	20,37	20,38	20,32	20,35	20,40	20,28	20,25	20,35	20,35	20,44	20,53	20,46	20,34	20,41	20,45	20,43	20,43	20,41	20,38	20,42	20,32	20,31	20,30	20,38	20,41	20,37	20,35	20,39	20,35	20,37	20,37	20,40	20,41	20,44	20,45	20,44	20,39	20,39	20,41	20,34	20,39	20,38	20,44	20,40	20,36	20,36	20,36	20,39	20,43	20,33	20,33	20,39	20,39	20,48	20,51	20,42	20,32	20,33	20,42	20,39	20,37	20,33	20,28	20,38	20,40	20,31	20,43	20,43	20,43	20,41	20,44	20,43	20,50	20,41	20,41	20,33	20,28	20,33	20,34	20,42	20,47	20,37	20,37	20,36	20,44	20,44	20,40	20,36	20,38	20,41	20,35	20,32	20,40	20,43	20,48	20,42	20,36	20,39	20,37	20,40	20,40	20,32	20,29	20,30	20,40	20,32	20,36	20,39	20,37	20,33	20,33	20,29	20,44	20,47	20,38	20,37	20,43	20,43	20,40	20,47	20,39	20,31	20,26	20,27	20,39	20,44	20,45	20,42	20,42	20,41	20,43	20,41	20,38	20,36	20,42	20,48	20,39	20,49	20,46	20,39	20,37	20,47	20,38	20,37	20,46	20,44	20,37	20,39	20,43	20,44	20,47	20,50	20,45	20,39	20,35	20,43	20,52	20,41	20,44	20,45	20,44	20,38	20,44	20,46	20,43	20,50	20,51	20,44	20,49	20,46	20,43	20,43	20,42	20,48	20,45	20,47	20,50	20,45	20,49	20,52	20,44	20,52	20,54	20,50	20,53	20,55	20,42	20,40	20,43	20,44	20,44	20,49	20,41	20,43	20,42	20,39	20,45	20,51	20,53	20,42	20,41	20,44	20,51	20,48	20,48	20,50	20,44	20,34	20,45	20,45	20,52	20,42	20,43	20,49	20,47	20,39	20,43	20,43	20,43	20,50	20,50	20,42	20,43	20,44	20,54	20,46	20,44	20,56	20,52	20,44	20,38	20,33	20,33	20,38	20,44	20,44	20,48	20,42	20,46	20,47	20,40	20,48	20,52	20,40	20,42	20,49	20,44	20,49	20,44	20,46	20,45	20,48	20,48	20,48	20,40	20,44	20,48	20,51	20,48	20,33	20,39	20,46	20,44	20,43	20,41	20,50	20,44	20,40	20,42	20,45	20,40	20,44	20,49	20,49	20,41	20,37	20,38	20,45	20,39	20,42	20,48	20,51	20,50	20,53	20,48	20,41	20,40	20,50	20,54	20,45	20,47	20,46	20,44	20,40	20,48	20,48	20,46	20,48	20,45	20,39	20,42	20,52	20,48	20,43	20,53	20,29	20,28	20,34	20,37	20,44	20,49	20,48	20,40	20,40	20,43	20,36	20,42	20,49	20,47	20,44	20,41	20,49	20,55	20,44	20,49	20,46	20,34	20,38	20,46	20,42	20,40	20,45	20,50	20,49	20,43	20,45	20,46	20,48	20,46	20,46	20,49	20,42	20,45	20,47	20,37	20,39	20,41	20,43	20,51	20,38	20,41	20,45	20,56	20,53	20,40	20,43	20,50	20,53	20,52	20,40	20,41	20,43	20,49	20,44	20,49	20,47	20,38	20,38	20,46	20,45	20,47	20,46	20,37	20,35	20,31	20,32	20,37	20,40	20,38	20,39	20,32	20,36	20,30	20,38	20,45	20,49	20,52	20,45	20,38	20,34	20,41	20,45	20,48	20,49	20,47	20,51	20,56	20,49	20,41	20,32	20,42	20,41	20,46	20,47	20,45	20,42	20,43	20,50	20,46	20,38	20,37	20,43	20,41	20,43	20,45	20,34	20,38	20,41	20,36	20,43	20,39	20,41	20,44	20,43	20,44	20,34	20,34	20,30	20,33	20,33	20,35	20,39	20,36	20,32	20,36	20,41	20,35	20,26	20,33	20,38	20,42	20,45	20,41	20,32	20,26	20,34	20,42	20,29	20,33	20,51	20,47	20,49	20,38	20,28	20,36	20,44	20,37	20,34	20,29	20,34	20,43	20,44	20,38	20,34	20,43	20,36	20,34	20,39	20,42	20,38	20,33	20,37	20,38	20,34	20,32	20,36	20,44	20,51	20,38	20,34	20,37	20,33	20,44	20,43	20,39	20,35	20,38	20,37	20,34	20,37	20,41	20,39	20,27	20,31	20,28	20,38	20,35	20,36	20,41	20,39	20,28	20,23	20,32	20,30	20,32	20,30	20,35	20,34	20,43	20,40	20,29	20,30	20,34	20,35	20,31	20,29	20,28	20,38	20,34	20,33	20,35	20,34	20,38	20,37	20,47	20,30	20,30	20,31	20,31	20,35	20,33	20,33	20,37	20,43	20,40	20,30	20,34	20,36	20,47	20,42	20,35	20,26	20,19	20,23	20,25	20,28	20,26	20,28	20,39	20,35	20,35	20,27	20,28	20,38	20,35	20,28	20,28	20,31	20,25	20,21	20,23	20,28	20,26	20,26	20,27	20,15	20,21	20,34	20,27	20,24	20,27	20,21	20,16	20,18	20,18	20,20	20,21	20,23	20,31	20,35	
20,38	20,18	20,18	20,33	20,28	20,25	20,19	20,28	20,32	20,30	20,35	20,39	20,33	20,41	20,41	20,32	20,29	20,32	20,29	20,25	20,23	20,24	20,20	20,33	20,33	20,31	20,43	20,42	20,34	20,31	20,32	20,36	20,33	20,29	20,36	20,36	20,25	20,25	20,33	20,35	20,41	20,40	20,36	20,30	20,28	20,31	20,20	20,15	20,19	20,34	20,44	20,44	20,44	20,34	20,41	20,36	20,32	20,39	20,38	20,32	20,37	20,39	20,41	20,33	20,26	20,32	20,32	20,38	20,35	20,34	20,42	20,40	20,36	20,45	20,38	20,38	20,35	20,37	20,37	20,45	20,40	20,33	20,37	20,38	20,41	20,34	20,35	20,46	20,43	20,44	20,28	20,32	20,40	20,42	20,41	20,44	20,46	20,44	20,42	20,33	20,40	20,44	20,45	20,43	20,45	20,39	20,35	20,37	20,43	20,38	20,42	20,42	20,44	20,52	20,61	20,53	20,41	20,31	20,39	20,44	20,38	20,31	20,33	20,37	20,41	20,46	20,46	20,42	20,48	20,40	20,44	20,46	20,47	20,42	20,41	20,29	20,27	20,32	20,34	20,42	20,41	20,33	20,37	20,39	20,38	20,43	20,43	20,36	20,35	20,38	20,38	20,41	20,40	20,40	20,47	20,51	20,43	20,31	20,37	20,42	20,42	20,36	20,32	20,37	20,39	20,36	20,40	20,45	20,37	20,36	20,36	20,34	20,31	20,42	20,45	20,47	20,42	20,47	20,44	20,41	20,42	20,41	20,30	20,34	20,48	20,47	20,45	20,54	20,45	20,41	20,47	20,43	20,48	20,47	20,45	20,50	20,36	20,43	20,48	20,42	20,45	20,48	20,47	20,42	20,45	20,53	20,41	20,39	20,44	20,46	20,50	20,50	20,47	20,43	20,40	20,40	20,43	20,42	20,42	20,47	20,41	20,40	20,44	20,50	20,46	20,44	20,48	20,56	20,54	20,47	20,40	20,36	20,45	20,54	20,45	20,48	20,54	20,48	20,51	20,55	20,51	20,49	20,50	20,51	20,49	20,54	20,43	20,41	20,41	20,42	20,45	20,46	20,43	20,46	20,37	20,37	20,35	20,43	20,41	20,42	20,38	20,57	20,56	20,54	20,50	20,55	20,50	20,40	20,48	20,50	20,49	20,52	20,49	20,50	20,46	20,45	20,43	20,46	20,49	20,48	20,45	20,41	20,43	20,48	20,56	20,54	20,49	20,56	20,55	20,46	20,37	20,40	20,43	20,40	20,41	20,42	20,48	20,48	20,40	20,46	20,42	20,41	20,45	20,45	20,47	20,47	20,48	20,50	20,44	20,45	20,39	20,35	20,44	20,45	20,44	20,41	20,48	20,52	20,53	20,39	20,40	20,45	20,39	20,48	20,47	20,49	20,48	20,45	20,44	20,42	20,43	20,42	20,36	20,45	20,48	20,46	20,44	20,40	20,39	20,39	20,43	20,49	20,47	20,45	20,40	20,40	20,45	20,43	20,48	20,47	20,48	20,40	20,45	20,49	20,46	20,41	20,40	20,43	20,43	20,42	20,42	20,49	20,47	20,45	20,47	20,38	20,35	20,39	20,47	20,49	20,53	20,53	20,45	20,41	20,43	20,40	20,47	20,47	20,50	20,48	20,47	20,47	20,50	20,49	20,40	20,42	20,41	20,39	20,49	20,47	20,36	20,49	20,49	20,47	20,43	20,41	20,41	20,45	20,44	20,45	20,53	20,47	20,46	20,46	20,35	20,34	20,35	20,37	20,45	20,37	20,42	20,47	20,49	20,54	20,41	20,41	20,48	20,50	20,47	20,38	20,43	20,45	20,43	20,37	20,43	20,44	20,41	20,42	20,47	20,35	20,37	20,47	20,44	20,40	20,43	20,39	20,39	20,33	20,35	20,43	20,39	20,42	20,39	20,42	20,42	20,54	20,48	20,38	20,35	20,38	20,42	20,33	20,36	20,51	20,49	20,41	20,41	20,40	20,48	20,39	20,38	20,36	20,44	20,44	20,43	20,45	20,40	20,43	20,46	20,43	20,35	20,42	20,43	20,42	20,44	20,38	20,26	20,38	20,41	20,42	20,37	20,35	20,35	20,40	20,38	20,31	20,36	20,30	20,38	20,34	20,31	20,42	20,41	20,39	20,35	20,41	20,39	20,26	20,22	20,40	20,39	20,41	20,40	20,40	20,35	20,34	20,33	20,26	20,29	20,44	20,41	20,37	20,33	20,31	20,40	20,42	20,44	20,33	20,30	20,37	20,45	20,49	20,42	20,33	20,42	20,41	20,40	20,34	20,39	20,44	20,35	20,34	20,42	20,38	20,31	20,31	20,32	20,32	20,36	20,36	20,36	20,39	20,46	20,43	20,38	20,35	20,40	20,37	20,35	20,29	20,31	20,40	20,29	20,33	20,34	20,32	20,39	20,35	20,37	20,38	20,33	20,31	20,36	20,38	20,41	20,38	20,39	20,34	20,34	20,29	20,26	20,28	20,38	20,42	20,33	20,34	20,32	20,36	20,29	20,20	20,27	20,27	20,29	20,32	20,37	20,35	20,26	20,28	20,25	20,29	20,30	20,36	20,47	20,37	20,36	20,42	20,32	20,41	20,44	20,43	20,25	20,23	20,24	20,29	20,21	20,29	20,33	20,32	20,29	20,24	20,29	20,21	20,24	20,37	20,24	20,14	20,25	20,32	20,23	20,34	20,37	20,33	20,29	20,22	20,26	20,18	20,20	20,38	20,33	20,23	20,29	20,25	20,20	20,19	20,15	20,17	20,14	20,19	20,35	20,31	
20,36	20,30	20,20	20,29	20,30	20,22	20,24	20,26	20,33	20,33	20,24	20,24	20,27	20,39	20,40	20,26	20,23	20,22	20,21	20,25	20,24	20,24	20,23	20,30	20,36	20,36	20,45	20,37	20,30	20,37	20,37	20,46	20,38	20,31	20,27	20,37	20,40	20,38	20,44	20,31	20,34	20,35	20,29	20,28	20,30	20,37	20,25	20,22	20,21	20,37	20,51	20,50	20,43	20,39	20,43	20,46	20,40	20,33	20,34	20,34	20,29	20,33	20,38	20,38	20,41	20,40	20,30	20,28	20,32	20,23	20,29	20,42	20,40	20,45	20,42	20,43	20,43	20,37	20,42	20,46	20,37	20,33	20,36	20,34	20,34	20,40	20,43	20,45	20,46	20,40	20,40	20,34	20,37	20,46	20,41	20,35	20,38	20,45	20,44	20,37	20,37	20,45	20,37	20,40	20,46	20,41	20,32	20,29	20,37	20,41	20,42	20,43	20,34	20,38	20,49	20,50	20,36	20,33	20,35	20,38	20,40	20,31	20,26	20,40	20,47	20,44	20,35	20,29	20,44	20,49	20,44	20,46	20,44	20,37	20,46	20,38	20,30	20,35	20,36	20,45	20,40	20,38	20,47	20,47	20,42	20,45	20,43	20,35	20,33	20,45	20,41	20,46	20,42	20,41	20,43	20,43	20,48	20,40	20,32	20,47	20,50	20,41	20,41	20,47	20,41	20,42	20,46	20,43	20,38	20,41	20,37	20,27	20,35	20,36	20,37	20,38	20,45	20,45	20,47	20,32	20,37	20,38	20,38	20,40	20,45	20,41	20,39	20,48	20,39	20,28	20,37	20,43	20,47	20,42	20,42	20,54	20,39	20,43	20,45	20,35	20,43	20,45	20,47	20,48	20,42	20,46	20,40	20,40	20,46	20,48	20,54	20,50	20,48	20,42	20,37	20,41	20,50	20,46	20,41	20,46	20,43	20,44	20,46	20,52	20,46	20,49	20,43	20,47	20,56	20,53	20,49	20,43	20,42	20,53	20,46	20,41	20,46	20,46	20,50	20,49	20,44	20,48	20,43	20,48	20,54	20,44	20,33	20,41	20,51	20,42	20,43	20,38	20,43	20,40	20,41	20,41	20,44	20,40	20,34	20,34	20,41	20,54	20,54	20,46	20,45	20,51	20,51	20,45	20,48	20,53	20,52	20,46	20,47	20,43	20,43	20,49	20,48	20,42	20,47	20,48	20,44	20,39	20,42	20,44	20,56	20,49	20,49	20,47	20,46	20,44	20,45	20,41	20,40	20,44	20,41	20,44	20,47	20,38	20,35	20,47	20,46	20,43	20,43	20,43	20,44	20,39	20,50	20,50	20,42	20,44	20,45	20,34	20,38	20,42	20,43	20,47	20,50	20,37	20,44	20,42	20,39	20,44	20,45	20,39	20,41	20,42	20,38	20,37	20,43	20,43	20,44	20,39	20,36	20,43	20,42	20,53	20,53	20,45	20,41	20,40	20,39	20,49	20,49	20,42	20,48	20,42	20,48	20,47	20,47	20,45	20,35	20,38	20,50	20,49	20,37	20,36	20,39	20,33	20,41	20,46	20,52	20,45	20,46	20,43	20,44	20,49	20,41	20,45	20,54	20,52	20,48	20,52	20,48	20,38	20,40	20,43	20,51	20,44	20,46	20,52	20,50	20,41	20,45	20,43	20,44	20,39	20,43	20,42	20,37	20,41	20,39	20,42	20,47	20,44	20,42	20,43	20,44	20,45	20,47	20,46	20,48	20,48	20,48	20,47	20,48	20,42	20,34	20,33	20,45	20,39	20,42	20,49	20,49	20,55	20,46	20,40	20,41	20,40	20,41	20,43	20,42	20,49	20,43	20,34	20,48	20,45	20,40	20,43	20,49	20,42	20,34	20,39	20,46	20,46	20,44	20,37	20,41	20,38	20,34	20,47	20,41	20,33	20,41	20,51	20,44	20,45	20,47	20,33	20,38	20,43	20,39	20,32	20,37	20,42	20,38	20,35	20,38	20,34	20,38	20,32	20,35	20,40	20,40	20,38	20,39	20,42	20,38	20,48	20,46	20,48	20,32	20,38	20,48	20,41	20,45	20,39	20,34	20,40	20,37	20,35	20,35	20,37	20,30	20,34	20,34	20,33	20,38	20,33	20,37	20,31	20,32	20,39	20,42	20,38	20,30	20,29	20,38	20,31	20,24	20,28	20,40	20,39	20,39	20,44	20,40	20,39	20,33	20,24	20,37	20,41	20,33	20,24	20,32	20,37	20,42	20,38	20,43	20,34	20,25	20,42	20,40	20,45	20,34	20,40	20,48	20,52	20,40	20,36	20,35	20,35	20,38	20,35	20,43	20,44	20,31	20,26	20,30	20,25	20,32	20,35	20,30	20,39	20,40	20,37	20,30	20,34	20,35	20,35	20,29	20,32	20,37	20,35	20,33	20,29	20,38	20,32	20,35	20,35	20,32	20,32	20,28	20,33	20,39	20,42	20,32	20,32	20,42	20,32	20,28	20,32	20,32	20,38	20,36	20,38	20,33	20,26	20,26	20,28	20,31	20,28	20,22	20,25	20,28	20,31	20,42	20,31	20,29	20,25	20,29	20,37	20,36	20,34	20,42	20,37	20,36	20,38	20,33	20,37	20,40	20,34	20,24	20,19	20,32	20,22	20,19	20,27	20,33	20,35	20,30	20,26	20,24	20,20	20,27	20,37	20,27	20,19	20,22	20,26	20,24	20,26	20,32	20,30	20,30	20,24	20,21	20,28	20,21	20,27	20,31	20,29	20,30	20,24	20,28	20,29	20,20	20,28	20,20	20,15	20,31	20,30	
20,33	20,27	20,21	20,30	20,29	20,31	20,27	20,29	20,33	20,25	20,29	20,14	20,19	20,35	20,30	20,28	20,20	20,22	20,34	20,39	20,22	20,25	20,32	20,31	20,37	20,33	20,29	20,30	20,29	20,31	20,35	20,47	20,42	20,32	20,35	20,34	20,33	20,32	20,39	20,36	20,32	20,34	20,25	20,29	20,32	20,42	20,38	20,25	20,26	20,37	20,42	20,39	20,35	20,34	20,39	20,44	20,48	20,38	20,29	20,30	20,34	20,33	20,34	20,39	20,44	20,47	20,32	20,31	20,31	20,32	20,36	20,40	20,35	20,39	20,45	20,45	20,46	20,40	20,45	20,52	20,41	20,32	20,39	20,37	20,33	20,37	20,43	20,40	20,40	20,36	20,36	20,33	20,29	20,34	20,38	20,33	20,29	20,36	20,41	20,40	20,34	20,30	20,34	20,40	20,45	20,38	20,29	20,28	20,31	20,38	20,31	20,32	20,38	20,33	20,31	20,36	20,35	20,29	20,33	20,42	20,40	20,29	20,28	20,37	20,49	20,46	20,36	20,31	20,40	20,42	20,48	20,42	20,42	20,38	20,40	20,38	20,34	20,30	20,33	20,40	20,36	20,39	20,49	20,51	20,43	20,39	20,37	20,37	20,38	20,48	20,36	20,44	20,39	20,37	20,45	20,40	20,35	20,42	20,35	20,34	20,39	20,43	20,46	20,51	20,41	20,35	20,41	20,40	20,37	20,34	20,39	20,34	20,32	20,34	20,37	20,35	20,40	20,46	20,44	20,34	20,41	20,32	20,34	20,37	20,41	20,38	20,37	20,43	20,41	20,30	20,32	20,42	20,44	20,39	20,42	20,49	20,41	20,41	20,44	20,33	20,33	20,43	20,46	20,37	20,38	20,43	20,44	20,45	20,48	20,48	20,49	20,47	20,44	20,44	20,43	20,48	20,53	20,49	20,42	20,40	20,41	20,46	20,47	20,44	20,44	20,49	20,50	20,45	20,52	20,60	20,55	20,43	20,35	20,49	20,51	20,41	20,36	20,36	20,39	20,45	20,39	20,43	20,52	20,47	20,47	20,46	20,39	20,42	20,51	20,46	20,37	20,35	20,45	20,45	20,38	20,40	20,51	20,48	20,43	20,39	20,40	20,52	20,45	20,49	20,47	20,48	20,42	20,42	20,49	20,46	20,50	20,43	20,40	20,41	20,35	20,40	20,38	20,36	20,42	20,43	20,44	20,36	20,44	20,43	20,49	20,48	20,50	20,48	20,40	20,40	20,45	20,44	20,42	20,41	20,39	20,41	20,46	20,46	20,36	20,43	20,47	20,38	20,42	20,44	20,44	20,44	20,42	20,46	20,38	20,39	20,38	20,42	20,52	20,52	20,49	20,43	20,41	20,38	20,41	20,47	20,41	20,37	20,39	20,37	20,33	20,42	20,46	20,48	20,48	20,49	20,40	20,39	20,43	20,41	20,40	20,51	20,55	20,51	20,50	20,47	20,48	20,49	20,47	20,42	20,47	20,42	20,33	20,45	20,47	20,48	20,46	20,40	20,48	20,45	20,29	20,32	20,40	20,39	20,36	20,47	20,50	20,53	20,43	20,41	20,38	20,43	20,43	20,44	20,50	20,50	20,45	20,47	20,46	20,38	20,44	20,45	20,45	20,36	20,37	20,48	20,45	20,38	20,43	20,44	20,40	20,47	20,40	20,39	20,34	20,38	20,49	20,40	20,41	20,43	20,39	20,39	20,41	20,41	20,49	20,45	20,47	20,40	20,45	20,40	20,38	20,39	20,41	20,31	20,43	20,42	20,46	20,50	20,52	20,49	20,40	20,39	20,36	20,44	20,39	20,36	20,40	20,45	20,47	20,32	20,40	20,45	20,39	20,41	20,44	20,43	20,37	20,31	20,29	20,35	20,43	20,41	20,35	20,34	20,38	20,42	20,38	20,26	20,35	20,37	20,34	20,31	20,44	20,46	20,35	20,40	20,43	20,43	20,45	20,41	20,41	20,36	20,44	20,37	20,32	20,25	20,28	20,33	20,36	20,39	20,37	20,40	20,39	20,44	20,45	20,41	20,38	20,34	20,37	20,38	20,42	20,39	20,32	20,34	20,44	20,41	20,33	20,37	20,34	20,30	20,36	20,38	20,35	20,31	20,32	20,33	20,33	20,37	20,37	20,31	20,30	20,28	20,33	20,33	20,31	20,37	20,36	20,30	20,34	20,44	20,38	20,35	20,39	20,32	20,30	20,36	20,30	20,31	20,36	20,35	20,29	20,35	20,35	20,35	20,30	20,40	20,34	20,45	20,44	20,34	20,43	20,45	20,47	20,40	20,35	20,35	20,39	20,35	20,37	20,41	20,27	20,33	20,44	20,36	20,32	20,27	20,28	20,35	20,43	20,39	20,36	20,38	20,42	20,34	20,33	20,32	20,42	20,38	20,30	20,32	20,32	20,35	20,39	20,30	20,35	20,24	20,14	20,30	20,38	20,38	20,28	20,29	20,35	20,29	20,32	20,35	20,35	20,31	20,36	20,30	20,28	20,22	20,27	20,29	20,27	20,31	20,33	20,31	20,34	20,33	20,44	20,47	20,33	20,34	20,30	20,29	20,32	20,35	20,38	20,41	20,37	20,31	20,30	20,35	20,29	20,21	20,15	20,16	20,23	20,17	20,23	20,37	20,38	20,33	20,34	20,35	20,31	20,25	20,28	20,30	20,24	20,30	20,29	20,28	20,26	20,19	20,19	20,21	20,28	20,24	20,20	20,30	20,32	20,36	20,33	20,24	20,32	20,23	20,30	20,35	20,29	20,24	20,26	20,23	20,33	20,33	
20,30	20,22	20,18	20,31	20,31	20,24	20,24	20,27	20,32	20,26	20,31	20,17	20,09	20,33	20,29	20,28	20,31	20,39	20,36	20,43	20,27	20,32	20,35	20,28	20,38	20,29	20,30	20,36	20,32	20,29	20,36	20,37	20,35	20,33	20,34	20,29	20,26	20,23	20,31	20,33	20,30	20,36	20,34	20,27	20,37	20,42	20,43	20,38	20,31	20,34	20,27	20,33	20,38	20,34	20,38	20,37	20,38	20,44	20,39	20,35	20,41	20,44	20,36	20,41	20,39	20,31	20,33	20,42	20,35	20,33	20,34	20,45	20,39	20,40	20,46	20,43	20,49	20,40	20,42	20,41	20,40	20,29	20,40	20,42	20,39	20,42	20,40	20,43	20,49	20,41	20,36	20,33	20,33	20,34	20,33	20,35	20,31	20,32	20,41	20,38	20,37	20,27	20,29	20,41	20,44	20,50	20,32	20,36	20,31	20,35	20,35	20,32	20,40	20,41	20,37	20,41	20,42	20,39	20,34	20,40	20,42	20,44	20,36	20,36	20,44	20,45	20,33	20,38	20,41	20,39	20,42	20,46	20,43	20,44	20,41	20,34	20,26	20,26	20,40	20,44	20,31	20,36	20,39	20,36	20,37	20,43	20,48	20,48	20,46	20,39	20,29	20,28	20,34	20,42	20,43	20,45	20,38	20,40	20,43	20,37	20,37	20,41	20,46	20,42	20,43	20,41	20,44	20,43	20,42	20,41	20,41	20,43	20,38	20,35	20,42	20,46	20,41	20,39	20,39	20,38	20,44	20,38	20,31	20,37	20,39	20,42	20,36	20,37	20,41	20,40	20,36	20,39	20,40	20,38	20,41	20,50	20,38	20,40	20,43	20,34	20,32	20,37	20,35	20,36	20,43	20,44	20,44	20,38	20,49	20,44	20,38	20,42	20,44	20,42	20,41	20,42	20,47	20,41	20,43	20,46	20,44	20,52	20,46	20,43	20,49	20,53	20,49	20,54	20,52	20,48	20,42	20,44	20,43	20,49	20,50	20,52	20,49	20,44	20,39	20,40	20,40	20,38	20,45	20,50	20,42	20,42	20,41	20,51	20,55	20,47	20,44	20,41	20,40	20,49	20,47	20,44	20,49	20,46	20,46	20,43	20,39	20,48	20,49	20,40	20,51	20,47	20,36	20,38	20,43	20,43	20,43	20,46	20,44	20,46	20,39	20,38	20,35	20,35	20,39	20,43	20,41	20,46	20,43	20,44	20,45	20,46	20,53	20,51	20,49	20,45	20,48	20,46	20,47	20,43	20,39	20,36	20,43	20,40	20,38	20,40	20,46	20,40	20,44	20,47	20,41	20,44	20,52	20,45	20,43	20,45	20,38	20,41	20,50	20,49	20,41	20,38	20,40	20,39	20,47	20,42	20,40	20,42	20,39	20,34	20,33	20,40	20,40	20,45	20,45	20,44	20,40	20,43	20,44	20,48	20,45	20,54	20,59	20,55	20,45	20,49	20,47	20,45	20,43	20,42	20,43	20,41	20,38	20,43	20,44	20,43	20,43	20,44	20,48	20,48	20,37	20,40	20,47	20,41	20,37	20,45	20,46	20,42	20,44	20,42	20,36	20,38	20,46	20,51	20,46	20,41	20,45	20,46	20,42	20,41	20,49	20,47	20,37	20,35	20,34	20,41	20,45	20,44	20,52	20,44	20,43	20,46	20,39	20,39	20,35	20,40	20,43	20,38	20,36	20,38	20,35	20,39	20,41	20,46	20,48	20,42	20,44	20,38	20,35	20,40	20,41	20,44	20,42	20,33	20,41	20,35	20,42	20,44	20,48	20,43	20,44	20,40	20,37	20,44	20,42	20,35	20,32	20,43	20,40	20,40	20,41	20,44	20,37	20,33	20,39	20,38	20,39	20,32	20,40	20,32	20,32	20,48	20,45	20,40	20,39	20,41	20,39	20,32	20,37	20,40	20,31	20,35	20,37	20,42	20,39	20,41	20,49	20,47	20,43	20,41	20,38	20,34	20,44	20,36	20,33	20,29	20,34	20,29	20,33	20,34	20,43	20,36	20,32	20,40	20,36	20,36	20,38	20,44	20,38	20,36	20,41	20,37	20,29	20,36	20,41	20,41	20,34	20,32	20,27	20,30	20,40	20,42	20,37	20,34	20,40	20,38	20,38	20,43	20,39	20,31	20,33	20,33	20,38	20,38	20,34	20,40	20,34	20,37	20,33	20,38	20,40	20,27	20,41	20,35	20,32	20,40	20,31	20,35	20,35	20,28	20,34	20,37	20,42	20,37	20,43	20,40	20,33	20,34	20,46	20,39	20,34	20,35	20,50	20,52	20,38	20,26	20,35	20,33	20,37	20,37	20,33	20,41	20,49	20,39	20,35	20,27	20,27	20,39	20,37	20,42	20,38	20,37	20,39	20,31	20,25	20,32	20,39	20,37	20,26	20,25	20,34	20,37	20,40	20,31	20,35	20,29	20,31	20,35	20,34	20,34	20,28	20,28	20,36	20,29	20,35	20,41	20,32	20,31	20,36	20,32	20,32	20,35	20,36	20,32	20,29	20,25	20,38	20,45	20,30	20,35	20,33	20,34	20,37	20,38	20,28	20,28	20,33	20,33	20,47	20,47	20,39	20,33	20,30	20,28	20,35	20,27	20,17	20,21	20,25	20,18	20,22	20,36	20,31	20,38	20,32	20,27	20,29	20,25	20,26	20,19	20,23	20,26	20,26	20,25	20,17	20,35	20,28	20,16	20,25	20,18	20,29	20,26	20,24	20,26	20,23	20,24	20,35	20,30	20,30	20,31	20,25	20,20	20,13	20,19	20,23	20,24	
20,23	20,10	20,14	20,33	20,36	20,27	20,28	20,20	20,19	20,26	20,27	20,28	20,23	20,29	20,28	20,37	20,37	20,30	20,28	20,30	20,28	20,32	20,25	20,35	20,35	20,31	20,31	20,40	20,29	20,32	20,42	20,37	20,32	20,27	20,33	20,27	20,26	20,35	20,34	20,36	20,37	20,32	20,33	20,35	20,42	20,41	20,36	20,38	20,41	20,37	20,33	20,34	20,30	20,26	20,31	20,34	20,37	20,42	20,39	20,34	20,37	20,40	20,40	20,45	20,43	20,32	20,30	20,39	20,42	20,40	20,35	20,37	20,38	20,48	20,42	20,33	20,36	20,48	20,50	20,50	20,39	20,31	20,37	20,54	20,42	20,40	20,39	20,47	20,39	20,42	20,39	20,43	20,39	20,38	20,34	20,36	20,30	20,32	20,42	20,37	20,45	20,41	20,36	20,52	20,47	20,56	20,40	20,38	20,44	20,35	20,42	20,39	20,34	20,41	20,48	20,42	20,37	20,42	20,50	20,46	20,37	20,34	20,32	20,37	20,38	20,37	20,37	20,41	20,42	20,39	20,33	20,48	20,47	20,38	20,41	20,29	20,26	20,29	20,36	20,49	20,36	20,31	20,31	20,34	20,42	20,40	20,43	20,45	20,43	20,46	20,34	20,38	20,33	20,46	20,46	20,52	20,44	20,34	20,41	20,52	20,44	20,41	20,43	20,44	20,44	20,49	20,50	20,47	20,52	20,46	20,35	20,35	20,42	20,40	20,35	20,43	20,49	20,39	20,35	20,44	20,46	20,47	20,38	20,37	20,38	20,38	20,33	20,31	20,43	20,43	20,42	20,45	20,47	20,43	20,41	20,51	20,44	20,36	20,41	20,39	20,41	20,50	20,44	20,44	20,49	20,51	20,49	20,39	20,39	20,42	20,37	20,37	20,45	20,39	20,44	20,37	20,45	20,43	20,42	20,44	20,43	20,46	20,48	20,40	20,43	20,49	20,47	20,47	20,45	20,49	20,47	20,43	20,46	20,49	20,44	20,56	20,50	20,51	20,51	20,44	20,43	20,40	20,42	20,57	20,56	20,45	20,43	20,54	20,60	20,52	20,51	20,47	20,48	20,48	20,50	20,55	20,53	20,49	20,43	20,46	20,41	20,48	20,49	20,55	20,54	20,41	20,33	20,37	20,43	20,50	20,53	20,51	20,44	20,45	20,43	20,43	20,44	20,45	20,41	20,45	20,43	20,45	20,51	20,46	20,45	20,45	20,55	20,52	20,57	20,55	20,48	20,49	20,52	20,41	20,41	20,38	20,44	20,45	20,40	20,43	20,45	20,41	20,42	20,49	20,39	20,46	20,56	20,54	20,47	20,45	20,42	20,36	20,50	20,40	20,39	20,38	20,42	20,48	20,46	20,38	20,38	20,49	20,48	20,42	20,38	20,42	20,40	20,37	20,44	20,51	20,44	20,39	20,43	20,49	20,53	20,51	20,65	20,52	20,42	20,39	20,48	20,51	20,52	20,49	20,42	20,42	20,39	20,41	20,40	20,42	20,51	20,44	20,45	20,43	20,42	20,47	20,51	20,48	20,41	20,41	20,47	20,43	20,45	20,46	20,47	20,46	20,46	20,45	20,48	20,42	20,49	20,49	20,41	20,39	20,44	20,37	20,40	20,42	20,36	20,39	20,39	20,41	20,51	20,46	20,38	20,43	20,34	20,32	20,39	20,36	20,40	20,35	20,35	20,37	20,33	20,42	20,49	20,49	20,48	20,42	20,50	20,48	20,37	20,41	20,47	20,52	20,46	20,36	20,44	20,43	20,46	20,43	20,42	20,46	20,49	20,43	20,37	20,37	20,39	20,36	20,39	20,40	20,41	20,40	20,40	20,39	20,34	20,36	20,44	20,39	20,45	20,45	20,41	20,36	20,32	20,41	20,44	20,37	20,42	20,32	20,35	20,29	20,36	20,44	20,51	20,44	20,37	20,39	20,40	20,39	20,40	20,42	20,42	20,43	20,42	20,31	20,41	20,44	20,41	20,43	20,36	20,34	20,39	20,32	20,40	20,40	20,34	20,36	20,41	20,42	20,39	20,41	20,43	20,39	20,32	20,37	20,44	20,41	20,41	20,31	20,25	20,28	20,29	20,28	20,37	20,41	20,34	20,31	20,36	20,36	20,34	20,40	20,43	20,35	20,32	20,26	20,36	20,39	20,40	20,44	20,35	20,40	20,43	20,33	20,33	20,30	20,41	20,43	20,37	20,46	20,40	20,30	20,29	20,28	20,37	20,45	20,40	20,37	20,29	20,31	20,29	20,33	20,44	20,44	20,37	20,38	20,40	20,46	20,37	20,30	20,31	20,41	20,48	20,41	20,36	20,31	20,41	20,42	20,36	20,27	20,30	20,39	20,37	20,45	20,43	20,33	20,28	20,28	20,24	20,28	20,35	20,32	20,27	20,24	20,34	20,37	20,43	20,33	20,35	20,29	20,36	20,36	20,37	20,39	20,33	20,27	20,36	20,36	20,32	20,40	20,37	20,34	20,35	20,40	20,34	20,40	20,40	20,33	20,29	20,31	20,35	20,47	20,35	20,36	20,39	20,25	20,32	20,40	20,31	20,22	20,34	20,32	20,37	20,40	20,37	20,31	20,28	20,28	20,28	20,26	20,22	20,24	20,24	20,27	20,25	20,26	20,26	20,31	20,27	20,21	20,25	20,25	20,21	20,23	20,28	20,33	20,28	20,30	20,26	20,29	20,36	20,29	20,28	20,29	20,28	20,17	20,17	20,30	20,16	20,29	20,37	20,29	20,32	20,37	20,25	20,20	20,21	20,32	20,26	20,29	
20,20	20,15	20,13	20,28	20,34	20,16	20,31	20,30	20,18	20,26	20,29	20,26	20,39	20,32	20,21	20,30	20,31	20,20	20,30	20,26	20,19	20,27	20,28	20,23	20,38	20,37	20,33	20,31	20,25	20,24	20,47	20,45	20,31	20,29	20,28	20,23	20,31	20,38	20,38	20,37	20,44	20,29	20,19	20,32	20,39	20,43	20,35	20,35	20,34	20,41	20,42	20,42	20,33	20,40	20,41	20,34	20,26	20,26	20,37	20,39	20,42	20,41	20,45	20,40	20,35	20,37	20,33	20,32	20,47	20,44	20,36	20,35	20,37	20,44	20,40	20,37	20,39	20,41	20,46	20,50	20,38	20,29	20,39	20,54	20,46	20,38	20,40	20,40	20,34	20,31	20,38	20,45	20,45	20,42	20,37	20,41	20,34	20,32	20,39	20,42	20,41	20,45	20,35	20,40	20,51	20,48	20,36	20,33	20,50	20,37	20,38	20,36	20,34	20,34	20,41	20,39	20,35	20,41	20,41	20,41	20,43	20,37	20,36	20,36	20,46	20,33	20,39	20,42	20,42	20,41	20,32	20,43	20,54	20,48	20,42	20,28	20,25	20,31	20,42	20,46	20,50	20,39	20,43	20,41	20,40	20,37	20,31	20,41	20,43	20,46	20,41	20,41	20,32	20,35	20,38	20,34	20,40	20,35	20,28	20,43	20,47	20,42	20,41	20,50	20,53	20,43	20,43	20,46	20,49	20,40	20,37	20,32	20,36	20,35	20,35	20,42	20,43	20,43	20,40	20,38	20,46	20,43	20,41	20,41	20,47	20,44	20,38	20,34	20,42	20,45	20,39	20,44	20,43	20,41	20,39	20,46	20,44	20,39	20,38	20,41	20,37	20,45	20,48	20,46	20,45	20,44	20,55	20,45	20,37	20,46	20,47	20,42	20,44	20,37	20,44	20,43	20,43	20,45	20,44	20,48	20,42	20,39	20,42	20,41	20,34	20,34	20,38	20,40	20,46	20,50	20,49	20,40	20,48	20,53	20,44	20,46	20,45	20,43	20,52	20,56	20,51	20,40	20,44	20,54	20,55	20,45	20,38	20,52	20,57	20,57	20,50	20,45	20,48	20,50	20,42	20,47	20,47	20,50	20,44	20,36	20,45	20,50	20,53	20,51	20,54	20,42	20,35	20,36	20,40	20,44	20,57	20,52	20,36	20,40	20,40	20,43	20,47	20,45	20,47	20,37	20,44	20,52	20,46	20,42	20,38	20,44	20,49	20,49	20,52	20,51	20,49	20,49	20,49	20,46	20,48	20,43	20,42	20,47	20,40	20,49	20,54	20,50	20,37	20,47	20,42	20,35	20,45	20,54	20,48	20,40	20,46	20,44	20,48	20,49	20,54	20,52	20,44	20,49	20,55	20,43	20,42	20,49	20,48	20,52	20,49	20,52	20,46	20,39	20,46	20,48	20,43	20,43	20,44	20,42	20,46	20,50	20,56	20,47	20,41	20,37	20,42	20,55	20,50	20,47	20,47	20,45	20,40	20,43	20,51	20,45	20,48	20,46	20,43	20,42	20,46	20,48	20,46	20,52	20,46	20,41	20,50	20,46	20,49	20,48	20,45	20,47	20,46	20,44	20,47	20,49	20,55	20,53	20,49	20,40	20,42	20,43	20,43	20,48	20,38	20,29	20,36	20,49	20,55	20,46	20,36	20,41	20,37	20,33	20,46	20,47	20,45	20,39	20,35	20,39	20,43	20,47	20,47	20,46	20,51	20,45	20,49	20,49	20,40	20,40	20,42	20,46	20,40	20,40	20,37	20,42	20,45	20,51	20,46	20,51	20,46	20,39	20,39	20,40	20,33	20,40	20,42	20,42	20,42	20,38	20,40	20,43	20,34	20,35	20,42	20,50	20,46	20,44	20,35	20,43	20,47	20,39	20,46	20,43	20,34	20,37	20,39	20,32	20,35	20,44	20,55	20,48	20,44	20,38	20,37	20,44	20,40	20,35	20,43	20,44	20,43	20,41	20,41	20,38	20,42	20,41	20,46	20,40	20,42	20,42	20,44	20,37	20,31	20,39	20,47	20,48	20,41	20,45	20,40	20,44	20,41	20,35	20,40	20,38	20,35	20,33	20,27	20,30	20,29	20,32	20,43	20,41	20,24	20,28	20,34	20,26	20,25	20,31	20,45	20,39	20,33	20,27	20,26	20,33	20,42	20,43	20,49	20,46	20,39	20,33	20,35	20,38	20,38	20,44	20,35	20,38	20,39	20,31	20,37	20,34	20,37	20,50	20,39	20,32	20,32	20,32	20,35	20,39	20,42	20,41	20,38	20,39	20,35	20,36	20,40	20,32	20,38	20,41	20,48	20,40	20,35	20,32	20,36	20,37	20,34	20,31	20,34	20,33	20,24	20,40	20,38	20,27	20,21	20,23	20,31	20,32	20,32	20,32	20,24	20,23	20,35	20,41	20,39	20,36	20,28	20,28	20,30	20,28	20,28	20,44	20,42	20,38	20,37	20,41	20,31	20,32	20,33	20,40	20,35	20,39	20,42	20,32	20,39	20,34	20,40	20,41	20,35	20,31	20,29	20,37	20,42	20,33	20,30	20,31	20,32	20,28	20,32	20,32	20,30	20,35	20,40	20,36	20,29	20,30	20,28	20,28	20,22	20,30	20,30	20,32	20,36	20,26	20,25	20,37	20,28	20,17	20,23	20,21	20,25	20,35	20,29	20,31	20,26	20,23	20,26	20,27	20,24	20,28	20,25	20,26	20,27	20,27	20,20	20,22	20,24	20,21	20,23	20,33	20,24	20,29	20,21	20,17	20,21	20,31	20,33	20,32	
20,29	20,26	20,17	20,18	20,26	20,25	20,29	20,28	20,26	20,28	20,28	20,20	20,32	20,33	20,22	20,25	20,35	20,26	20,24	20,31	20,20	20,20	20,30	20,38	20,31	20,33	20,29	20,26	20,28	20,27	20,35	20,42	20,43	20,40	20,30	20,23	20,25	20,25	20,38	20,40	20,38	20,37	20,27	20,30	20,27	20,30	20,31	20,35	20,37	20,37	20,37	20,37	20,39	20,45	20,45	20,41	20,34	20,24	20,27	20,38	20,44	20,42	20,45	20,33	20,31	20,39	20,38	20,34	20,44	20,36	20,33	20,45	20,44	20,51	20,37	20,41	20,45	20,47	20,48	20,45	20,34	20,25	20,31	20,40	20,37	20,35	20,34	20,36	20,39	20,33	20,38	20,41	20,42	20,37	20,36	20,36	20,28	20,26	20,38	20,32	20,40	20,32	20,38	20,40	20,40	20,48	20,36	20,41	20,53	20,45	20,43	20,42	20,39	20,39	20,40	20,43	20,34	20,42	20,40	20,35	20,40	20,44	20,33	20,35	20,43	20,45	20,36	20,40	20,42	20,43	20,35	20,32	20,52	20,54	20,48	20,38	20,32	20,32	20,39	20,46	20,42	20,45	20,49	20,46	20,41	20,43	20,38	20,41	20,35	20,43	20,39	20,38	20,35	20,34	20,34	20,31	20,28	20,27	20,28	20,37	20,44	20,41	20,38	20,48	20,53	20,38	20,34	20,45	20,44	20,39	20,44	20,36	20,34	20,41	20,46	20,46	20,44	20,46	20,52	20,41	20,46	20,42	20,38	20,36	20,49	20,55	20,39	20,30	20,33	20,42	20,41	20,43	20,43	20,37	20,45	20,48	20,43	20,41	20,45	20,40	20,41	20,44	20,48	20,45	20,43	20,45	20,44	20,37	20,34	20,40	20,45	20,45	20,45	20,36	20,32	20,36	20,41	20,37	20,35	20,46	20,49	20,40	20,39	20,38	20,43	20,45	20,45	20,42	20,47	20,54	20,50	20,46	20,51	20,48	20,43	20,39	20,43	20,43	20,48	20,50	20,53	20,43	20,40	20,52	20,46	20,46	20,42	20,55	20,51	20,55	20,51	20,45	20,49	20,53	20,45	20,44	20,39	20,44	20,51	20,41	20,36	20,47	20,49	20,45	20,43	20,42	20,40	20,37	20,44	20,44	20,52	20,50	20,35	20,35	20,42	20,43	20,41	20,42	20,44	20,39	20,44	20,50	20,45	20,43	20,45	20,44	20,46	20,50	20,48	20,45	20,43	20,45	20,47	20,42	20,45	20,43	20,38	20,44	20,49	20,54	20,62	20,49	20,43	20,46	20,46	20,38	20,37	20,46	20,48	20,41	20,38	20,43	20,43	20,47	20,45	20,45	20,49	20,46	20,48	20,44	20,44	20,52	20,51	20,46	20,50	20,52	20,48	20,41	20,36	20,44	20,42	20,39	20,42	20,46	20,40	20,40	20,43	20,44	20,34	20,39	20,44	20,46	20,46	20,42	20,53	20,54	20,45	20,46	20,51	20,48	20,43	20,41	20,37	20,38	20,47	20,42	20,41	20,51	20,52	20,46	20,50	20,48	20,41	20,44	20,45	20,50	20,37	20,36	20,50	20,57	20,55	20,49	20,51	20,44	20,41	20,43	20,44	20,47	20,42	20,43	20,39	20,35	20,56	20,52	20,43	20,39	20,42	20,39	20,41	20,47	20,48	20,43	20,39	20,43	20,43	20,45	20,44	20,38	20,48	20,48	20,51	20,47	20,42	20,42	20,45	20,43	20,43	20,44	20,41	20,40	20,46	20,46	20,51	20,52	20,43	20,34	20,45	20,43	20,45	20,45	20,43	20,40	20,42	20,34	20,32	20,37	20,31	20,39	20,47	20,42	20,38	20,38	20,43	20,46	20,40	20,35	20,43	20,49	20,36	20,34	20,42	20,34	20,41	20,43	20,40	20,41	20,33	20,32	20,38	20,36	20,44	20,40	20,45	20,40	20,46	20,39	20,35	20,34	20,33	20,36	20,48	20,44	20,41	20,41	20,43	20,39	20,36	20,39	20,48	20,45	20,44	20,46	20,41	20,39	20,43	20,41	20,36	20,34	20,36	20,34	20,32	20,37	20,39	20,43	20,45	20,41	20,31	20,32	20,44	20,35	20,25	20,38	20,43	20,36	20,31	20,32	20,32	20,46	20,41	20,33	20,39	20,38	20,26	20,21	20,22	20,33	20,31	20,27	20,34	20,41	20,36	20,26	20,33	20,39	20,35	20,48	20,41	20,27	20,35	20,45	20,44	20,48	20,46	20,30	20,39	20,38	20,30	20,32	20,44	20,42	20,33	20,35	20,43	20,40	20,40	20,47	20,41	20,30	20,31	20,33	20,37	20,38	20,28	20,29	20,28	20,19	20,26	20,30	20,24	20,33	20,34	20,34	20,24	20,26	20,34	20,36	20,42	20,39	20,43	20,37	20,26	20,30	20,28	20,35	20,36	20,35	20,36	20,40	20,33	20,33	20,35	20,28	20,29	20,35	20,40	20,38	20,30	20,33	20,36	20,35	20,32	20,25	20,28	20,40	20,38	20,28	20,25	20,28	20,24	20,24	20,27	20,36	20,27	20,36	20,31	20,27	20,25	20,33	20,25	20,23	20,23	20,27	20,40	20,36	20,42	20,31	20,30	20,37	20,31	20,17	20,21	20,17	20,22	20,23	20,25	20,31	20,29	20,21	20,24	20,30	20,23	20,23	20,25	20,24	20,28	20,25	20,26	20,21	20,29	20,24	20,23	20,31	20,26	20,18	20,23	20,18	20,15	20,19	20,23	20,23	
20,24	20,40	20,25	20,29	20,30	20,24	20,29	20,23	20,27	20,29	20,19	20,10	20,26	20,35	20,28	20,30	20,30	20,31	20,33	20,33	20,32	20,26	20,31	20,41	20,38	20,27	20,29	20,23	20,23	20,35	20,39	20,40	20,39	20,36	20,30	20,36	20,39	20,29	20,34	20,39	20,36	20,40	20,32	20,29	20,23	20,25	20,25	20,29	20,43	20,39	20,34	20,34	20,47	20,51	20,41	20,37	20,39	20,30	20,24	20,33	20,38	20,35	20,36	20,37	20,40	20,40	20,39	20,36	20,43	20,46	20,38	20,37	20,39	20,38	20,39	20,39	20,41	20,45	20,48	20,42	20,30	20,22	20,28	20,31	20,33	20,30	20,34	20,37	20,31	20,39	20,43	20,33	20,27	20,31	20,32	20,33	20,41	20,39	20,38	20,36	20,43	20,43	20,38	20,51	20,38	20,41	20,35	20,36	20,43	20,45	20,38	20,46	20,48	20,49	20,45	20,50	20,35	20,28	20,38	20,45	20,44	20,36	20,38	20,39	20,40	20,39	20,36	20,38	20,44	20,48	20,47	20,38	20,35	20,46	20,53	20,45	20,33	20,37	20,35	20,43	20,34	20,38	20,39	20,41	20,43	20,42	20,40	20,42	20,40	20,51	20,49	20,40	20,43	20,40	20,41	20,52	20,31	20,28	20,36	20,42	20,41	20,48	20,44	20,50	20,57	20,44	20,41	20,44	20,51	20,48	20,41	20,34	20,37	20,44	20,45	20,49	20,48	20,50	20,51	20,42	20,47	20,43	20,43	20,41	20,51	20,52	20,36	20,30	20,30	20,39	20,41	20,35	20,43	20,40	20,41	20,48	20,49	20,41	20,47	20,47	20,42	20,42	20,41	20,45	20,47	20,48	20,50	20,45	20,40	20,41	20,37	20,45	20,49	20,47	20,36	20,35	20,48	20,41	20,30	20,42	20,47	20,47	20,45	20,42	20,44	20,52	20,45	20,45	20,47	20,60	20,51	20,53	20,52	20,45	20,42	20,47	20,48	20,50	20,57	20,54	20,50	20,47	20,41	20,50	20,45	20,44	20,49	20,55	20,52	20,53	20,52	20,51	20,50	20,49	20,46	20,47	20,48	20,38	20,45	20,50	20,44	20,40	20,44	20,51	20,46	20,53	20,44	20,48	20,49	20,50	20,52	20,50	20,35	20,34	20,48	20,52	20,44	20,40	20,39	20,41	20,45	20,48	20,54	20,50	20,54	20,52	20,49	20,57	20,57	20,54	20,42	20,43	20,45	20,44	20,47	20,45	20,42	20,36	20,46	20,53	20,49	20,49	20,42	20,43	20,41	20,46	20,43	20,47	20,43	20,47	20,40	20,42	20,47	20,45	20,40	20,41	20,45	20,45	20,49	20,48	20,53	20,52	20,54	20,45	20,39	20,39	20,43	20,33	20,40	20,43	20,46	20,45	20,46	20,50	20,40	20,36	20,45	20,46	20,40	20,42	20,42	20,46	20,43	20,51	20,52	20,56	20,49	20,50	20,37	20,46	20,44	20,42	20,41	20,41	20,41	20,42	20,39	20,50	20,51	20,52	20,47	20,48	20,41	20,41	20,42	20,49	20,42	20,45	20,52	20,59	20,53	20,51	20,46	20,43	20,52	20,41	20,38	20,39	20,40	20,44	20,48	20,33	20,37	20,42	20,47	20,41	20,35	20,43	20,37	20,42	20,40	20,39	20,47	20,43	20,40	20,45	20,44	20,40	20,43	20,48	20,56	20,52	20,43	20,47	20,46	20,43	20,47	20,42	20,44	20,46	20,45	20,50	20,52	20,45	20,42	20,42	20,46	20,42	20,43	20,42	20,43	20,42	20,38	20,33	20,35	20,33	20,28	20,38	20,42	20,36	20,30	20,33	20,42	20,50	20,44	20,44	20,43	20,46	20,41	20,34	20,44	20,37	20,35	20,41	20,39	20,37	20,31	20,27	20,43	20,40	20,43	20,44	20,39	20,38	20,45	20,37	20,32	20,30	20,33	20,32	20,44	20,43	20,42	20,39	20,46	20,44	20,39	20,52	20,46	20,49	20,42	20,45	20,38	20,37	20,41	20,43	20,42	20,43	20,38	20,33	20,28	20,32	20,38	20,40	20,37	20,36	20,35	20,37	20,41	20,35	20,29	20,38	20,40	20,33	20,32	20,35	20,37	20,41	20,37	20,38	20,34	20,30	20,34	20,30	20,27	20,23	20,32	20,27	20,34	20,49	20,46	20,31	20,25	20,35	20,36	20,36	20,37	20,32	20,34	20,45	20,46	20,47	20,51	20,35	20,30	20,38	20,29	20,32	20,39	20,39	20,35	20,35	20,40	20,35	20,32	20,39	20,44	20,39	20,31	20,34	20,36	20,34	20,30	20,32	20,35	20,29	20,32	20,38	20,29	20,24	20,35	20,42	20,33	20,29	20,35	20,34	20,38	20,39	20,44	20,30	20,24	20,32	20,30	20,33	20,35	20,25	20,31	20,32	20,27	20,32	20,31	20,28	20,25	20,33	20,32	20,28	20,27	20,28	20,24	20,23	20,26	20,35	20,34	20,43	20,42	20,22	20,24	20,28	20,30	20,18	20,26	20,34	20,37	20,49	20,35	20,29	20,31	20,38	20,38	20,26	20,18	20,22	20,31	20,32	20,37	20,31	20,27	20,42	20,33	20,24	20,24	20,20	20,24	20,25	20,30	20,29	20,27	20,19	20,29	20,28	20,22	20,30	20,31	20,30	20,33	20,28	20,27	20,30	20,20	20,22	20,19	20,14	20,10	20,23	20,25	20,20	20,19	20,25	20,31	20,29	
20,19	20,27	20,28	20,28	20,26	20,28	20,33	20,37	20,36	20,36	20,22	20,19	20,21	20,29	20,34	20,27	20,19	20,23	20,30	20,32	20,29	20,27	20,29	20,41	20,38	20,33	20,35	20,34	20,29	20,30	20,48	20,46	20,47	20,37	20,33	20,38	20,37	20,29	20,33	20,30	20,38	20,37	20,35	20,34	20,41	20,28	20,27	20,29	20,28	20,39	20,37	20,27	20,37	20,50	20,47	20,38	20,38	20,30	20,33	20,33	20,24	20,28	20,37	20,36	20,33	20,40	20,42	20,38	20,46	20,44	20,32	20,41	20,39	20,30	20,32	20,39	20,38	20,37	20,47	20,40	20,36	20,36	20,38	20,39	20,45	20,43	20,43	20,39	20,36	20,38	20,41	20,40	20,26	20,29	20,38	20,42	20,43	20,47	20,45	20,34	20,41	20,41	20,34	20,41	20,43	20,42	20,28	20,28	20,34	20,35	20,32	20,37	20,41	20,46	20,53	20,46	20,40	20,34	20,39	20,39	20,46	20,35	20,36	20,42	20,40	20,38	20,42	20,40	20,49	20,53	20,46	20,45	20,45	20,49	20,45	20,44	20,33	20,31	20,36	20,46	20,35	20,39	20,38	20,41	20,43	20,41	20,43	20,44	20,41	20,51	20,52	20,46	20,43	20,45	20,47	20,51	20,43	20,38	20,45	20,42	20,43	20,49	20,46	20,50	20,52	20,45	20,45	20,47	20,48	20,46	20,47	20,34	20,35	20,31	20,41	20,45	20,49	20,56	20,52	20,40	20,40	20,42	20,41	20,42	20,52	20,51	20,39	20,35	20,32	20,38	20,43	20,34	20,35	20,41	20,47	20,50	20,44	20,45	20,39	20,40	20,38	20,45	20,45	20,45	20,39	20,43	20,57	20,55	20,49	20,47	20,46	20,42	20,49	20,43	20,35	20,41	20,51	20,51	20,34	20,43	20,47	20,47	20,51	20,54	20,50	20,54	20,48	20,43	20,46	20,52	20,48	20,50	20,50	20,44	20,42	20,50	20,42	20,42	20,52	20,53	20,46	20,48	20,43	20,43	20,47	20,43	20,52	20,47	20,55	20,52	20,51	20,53	20,49	20,48	20,40	20,43	20,54	20,43	20,42	20,48	20,50	20,44	20,40	20,50	20,56	20,51	20,47	20,45	20,52	20,51	20,49	20,51	20,44	20,41	20,54	20,54	20,52	20,39	20,39	20,45	20,47	20,39	20,50	20,50	20,49	20,50	20,51	20,57	20,53	20,49	20,44	20,44	20,49	20,46	20,50	20,49	20,48	20,42	20,40	20,47	20,48	20,50	20,43	20,46	20,44	20,48	20,48	20,47	20,43	20,47	20,53	20,43	20,48	20,49	20,44	20,47	20,48	20,47	20,53	20,48	20,40	20,53	20,52	20,46	20,44	20,45	20,51	20,46	20,43	20,46	20,51	20,47	20,51	20,55	20,51	20,42	20,44	20,45	20,45	20,47	20,44	20,41	20,40	20,52	20,52	20,45	20,40	20,46	20,43	20,49	20,52	20,47	20,44	20,43	20,42	20,49	20,53	20,53	20,51	20,53	20,49	20,50	20,48	20,48	20,43	20,46	20,47	20,50	20,49	20,58	20,60	20,51	20,51	20,46	20,55	20,46	20,40	20,40	20,36	20,39	20,48	20,44	20,40	20,45	20,45	20,38	20,31	20,42	20,48	20,46	20,47	20,42	20,49	20,49	20,39	20,50	20,49	20,48	20,49	20,50	20,55	20,61	20,40	20,41	20,39	20,36	20,37	20,32	20,36	20,43	20,46	20,51	20,48	20,47	20,39	20,40	20,51	20,51	20,42	20,42	20,41	20,40	20,40	20,37	20,44	20,47	20,44	20,46	20,46	20,42	20,41	20,41	20,45	20,36	20,40	20,44	20,45	20,43	20,47	20,38	20,46	20,36	20,36	20,38	20,47	20,46	20,37	20,29	20,37	20,40	20,30	20,39	20,41	20,43	20,43	20,38	20,37	20,42	20,42	20,30	20,36	20,36	20,33	20,43	20,43	20,45	20,41	20,49	20,43	20,45	20,40	20,40	20,41	20,41	20,42	20,45	20,40	20,42	20,39	20,35	20,29	20,26	20,39	20,41	20,32	20,32	20,33	20,40	20,40	20,36	20,34	20,42	20,43	20,36	20,31	20,35	20,39	20,37	20,33	20,37	20,39	20,30	20,35	20,32	20,29	20,30	20,34	20,30	20,31	20,40	20,47	20,44	20,33	20,34	20,38	20,38	20,40	20,44	20,41	20,38	20,37	20,43	20,35	20,32	20,39	20,31	20,34	20,33	20,42	20,45	20,33	20,34	20,37	20,34	20,28	20,27	20,43	20,42	20,36	20,32	20,32	20,32	20,36	20,40	20,35	20,36	20,32	20,29	20,35	20,34	20,35	20,49	20,40	20,25	20,32	20,35	20,31	20,34	20,35	20,29	20,28	20,40	20,33	20,36	20,38	20,33	20,30	20,23	20,22	20,29	20,24	20,24	20,29	20,34	20,34	20,28	20,29	20,28	20,30	20,23	20,28	20,37	20,34	20,35	20,36	20,21	20,16	20,29	20,31	20,28	20,26	20,29	20,41	20,34	20,31	20,29	20,27	20,35	20,37	20,28	20,31	20,31	20,37	20,38	20,30	20,25	20,32	20,42	20,34	20,23	20,15	20,23	20,35	20,38	20,29	20,29	20,25	20,24	20,25	20,33	20,26	20,26	20,25	20,22	20,36	20,39	20,26	20,25	20,27	20,21	20,20	20,22	20,15	20,20	20,25	20,18	20,23	20,33	20,38	20,34	
20,31	20,33	20,23	20,26	20,22	20,30	20,33	20,35	20,34	20,36	20,35	20,28	20,22	20,29	20,41	20,32	20,29	20,26	20,30	20,26	20,16	20,27	20,37	20,31	20,33	20,34	20,27	20,34	20,42	20,33	20,38	20,45	20,47	20,38	20,36	20,44	20,36	20,28	20,30	20,44	20,41	20,42	20,38	20,34	20,32	20,29	20,25	20,27	20,26	20,33	20,45	20,35	20,33	20,45	20,50	20,40	20,40	20,38	20,48	20,33	20,30	20,39	20,36	20,36	20,28	20,36	20,36	20,37	20,46	20,43	20,36	20,38	20,41	20,39	20,36	20,35	20,42	20,51	20,49	20,38	20,34	20,44	20,40	20,44	20,48	20,45	20,43	20,42	20,44	20,45	20,40	20,42	20,38	20,37	20,41	20,46	20,39	20,37	20,39	20,34	20,36	20,35	20,41	20,39	20,31	20,38	20,29	20,29	20,48	20,40	20,37	20,37	20,32	20,36	20,50	20,43	20,33	20,43	20,43	20,41	20,37	20,41	20,32	20,33	20,37	20,38	20,48	20,47	20,50	20,55	20,41	20,34	20,41	20,47	20,43	20,39	20,34	20,32	20,39	20,40	20,35	20,37	20,45	20,53	20,49	20,41	20,41	20,38	20,39	20,48	20,40	20,37	20,44	20,44	20,47	20,45	20,42	20,47	20,49	20,39	20,31	20,47	20,52	20,53	20,48	20,34	20,35	20,43	20,45	20,36	20,41	20,40	20,39	20,43	20,47	20,41	20,43	20,42	20,45	20,43	20,46	20,40	20,35	20,35	20,47	20,54	20,48	20,39	20,42	20,43	20,38	20,37	20,34	20,43	20,44	20,40	20,38	20,44	20,51	20,44	20,37	20,45	20,48	20,52	20,45	20,45	20,51	20,50	20,45	20,52	20,53	20,48	20,48	20,36	20,34	20,44	20,48	20,45	20,41	20,37	20,51	20,47	20,41	20,49	20,51	20,45	20,45	20,44	20,48	20,52	20,52	20,45	20,42	20,50	20,50	20,55	20,53	20,46	20,50	20,55	20,52	20,53	20,52	20,47	20,42	20,42	20,40	20,47	20,56	20,51	20,52	20,52	20,50	20,53	20,46	20,43	20,50	20,54	20,51	20,53	20,56	20,50	20,51	20,54	20,53	20,49	20,45	20,43	20,47	20,50	20,48	20,44	20,47	20,46	20,52	20,49	20,48	20,47	20,43	20,47	20,47	20,44	20,44	20,50	20,49	20,45	20,55	20,58	20,51	20,41	20,45	20,50	20,48	20,43	20,51	20,49	20,51	20,43	20,43	20,51	20,54	20,44	20,44	20,40	20,46	20,52	20,52	20,51	20,49	20,51	20,54	20,49	20,44	20,45	20,47	20,47	20,54	20,49	20,48	20,43	20,42	20,52	20,56	20,53	20,47	20,41	20,46	20,47	20,53	20,46	20,47	20,42	20,49	20,57	20,49	20,43	20,44	20,45	20,47	20,47	20,45	20,49	20,42	20,46	20,54	20,47	20,42	20,46	20,48	20,51	20,54	20,53	20,45	20,43	20,35	20,43	20,51	20,51	20,47	20,45	20,52	20,48	20,45	20,46	20,44	20,43	20,43	20,49	20,50	20,49	20,56	20,53	20,47	20,48	20,48	20,43	20,42	20,36	20,36	20,38	20,47	20,49	20,42	20,40	20,52	20,42	20,32	20,39	20,46	20,47	20,43	20,48	20,46	20,53	20,49	20,48	20,45	20,50	20,54	20,44	20,42	20,52	20,41	20,39	20,42	20,38	20,34	20,36	20,43	20,38	20,35	20,43	20,49	20,44	20,38	20,43	20,51	20,46	20,49	20,42	20,38	20,41	20,48	20,48	20,51	20,45	20,44	20,47	20,46	20,47	20,45	20,45	20,52	20,42	20,33	20,36	20,43	20,42	20,39	20,37	20,36	20,41	20,41	20,38	20,43	20,40	20,29	20,33	20,33	20,27	20,25	20,36	20,46	20,50	20,44	20,33	20,36	20,46	20,49	20,35	20,31	20,28	20,38	20,46	20,41	20,43	20,38	20,40	20,38	20,36	20,28	20,36	20,34	20,39	20,35	20,38	20,37	20,39	20,39	20,42	20,38	20,36	20,31	20,40	20,38	20,34	20,35	20,38	20,43	20,33	20,32	20,36	20,35	20,37	20,39	20,35	20,35	20,36	20,33	20,38	20,41	20,37	20,29	20,23	20,36	20,29	20,22	20,31	20,35	20,44	20,45	20,38	20,30	20,25	20,32	20,42	20,37	20,39	20,42	20,39	20,36	20,42	20,45	20,37	20,45	20,32	20,32	20,41	20,43	20,40	20,42	20,36	20,38	20,34	20,31	20,38	20,44	20,47	20,36	20,29	20,26	20,26	20,36	20,32	20,28	20,35	20,37	20,30	20,37	20,38	20,39	20,37	20,35	20,26	20,40	20,41	20,37	20,33	20,34	20,27	20,28	20,40	20,47	20,34	20,32	20,39	20,29	20,26	20,29	20,29	20,21	20,23	20,31	20,36	20,30	20,30	20,27	20,31	20,37	20,30	20,26	20,36	20,38	20,38	20,25	20,16	20,22	20,33	20,36	20,29	20,31	20,29	20,38	20,36	20,36	20,29	20,27	20,29	20,37	20,29	20,24	20,28	20,37	20,42	20,37	20,27	20,27	20,36	20,35	20,25	20,17	20,24	20,35	20,35	20,34	20,36	20,35	20,31	20,37	20,35	20,33	20,26	20,22	20,15	20,23	20,37	20,29	20,19	20,33	20,34	20,21	20,28	20,25	20,21	20,20	20,20	20,20	20,36	20,34	20,37	
20,30	20,36	20,22	20,23	20,37	20,26	20,29	20,38	20,33	20,34	20,26	20,22	20,30	20,30	20,38	20,38	20,40	20,35	20,34	20,36	20,19	20,31	20,39	20,36	20,29	20,35	20,34	20,36	20,37	20,34	20,35	20,37	20,39	20,39	20,31	20,45	20,38	20,27	20,39	20,41	20,40	20,38	20,37	20,35	20,34	20,29	20,32	20,31	20,31	20,32	20,43	20,41	20,36	20,38	20,42	20,30	20,30	20,41	20,58	20,41	20,32	20,44	20,44	20,36	20,35	20,41	20,41	20,33	20,47	20,43	20,43	20,40	20,36	20,44	20,46	20,40	20,47	20,54	20,58	20,44	20,32	20,38	20,43	20,39	20,44	20,37	20,38	20,39	20,43	20,48	20,44	20,44	20,35	20,37	20,37	20,43	20,43	20,42	20,41	20,40	20,38	20,39	20,40	20,48	20,40	20,44	20,41	20,36	20,52	20,40	20,31	20,39	20,42	20,39	20,47	20,43	20,29	20,32	20,38	20,38	20,37	20,41	20,44	20,39	20,42	20,49	20,39	20,36	20,50	20,55	20,42	20,44	20,46	20,39	20,43	20,47	20,42	20,30	20,48	20,45	20,35	20,40	20,42	20,46	20,50	20,39	20,42	20,41	20,41	20,44	20,31	20,30	20,40	20,49	20,55	20,47	20,43	20,42	20,46	20,41	20,27	20,40	20,50	20,52	20,50	20,36	20,34	20,40	20,43	20,38	20,39	20,40	20,43	20,42	20,42	20,42	20,43	20,42	20,41	20,44	20,49	20,43	20,33	20,33	20,42	20,43	20,46	20,48	20,42	20,49	20,43	20,38	20,44	20,44	20,42	20,45	20,40	20,42	20,48	20,46	20,47	20,44	20,45	20,49	20,50	20,48	20,43	20,47	20,41	20,45	20,52	20,52	20,46	20,35	20,41	20,49	20,49	20,52	20,54	20,39	20,45	20,57	20,46	20,40	20,44	20,52	20,50	20,47	20,52	20,57	20,54	20,52	20,46	20,52	20,51	20,45	20,51	20,51	20,47	20,51	20,56	20,49	20,51	20,53	20,48	20,50	20,42	20,46	20,49	20,47	20,50	20,51	20,51	20,59	20,51	20,46	20,57	20,58	20,49	20,48	20,49	20,44	20,49	20,52	20,53	20,49	20,52	20,45	20,45	20,60	20,57	20,52	20,53	20,51	20,52	20,51	20,50	20,48	20,40	20,48	20,49	20,40	20,38	20,49	20,53	20,48	20,49	20,59	20,51	20,52	20,50	20,43	20,43	20,44	20,51	20,51	20,52	20,46	20,43	20,52	20,52	20,43	20,49	20,57	20,45	20,46	20,49	20,58	20,59	20,53	20,50	20,50	20,45	20,51	20,41	20,46	20,53	20,51	20,40	20,44	20,52	20,52	20,56	20,50	20,48	20,48	20,45	20,42	20,56	20,52	20,44	20,48	20,49	20,53	20,52	20,47	20,53	20,46	20,50	20,51	20,54	20,49	20,45	20,49	20,55	20,53	20,48	20,55	20,54	20,52	20,54	20,54	20,49	20,40	20,44	20,43	20,48	20,48	20,50	20,48	20,51	20,52	20,47	20,49	20,47	20,46	20,49	20,52	20,52	20,48	20,57	20,48	20,42	20,42	20,46	20,45	20,45	20,40	20,41	20,48	20,42	20,47	20,46	20,46	20,52	20,48	20,40	20,54	20,44	20,41	20,41	20,36	20,45	20,47	20,54	20,49	20,40	20,46	20,54	20,47	20,42	20,46	20,43	20,44	20,48	20,49	20,38	20,39	20,48	20,42	20,38	20,47	20,47	20,43	20,31	20,40	20,41	20,37	20,39	20,44	20,44	20,46	20,43	20,44	20,43	20,35	20,36	20,46	20,44	20,39	20,42	20,46	20,51	20,47	20,37	20,38	20,48	20,48	20,41	20,40	20,40	20,39	20,45	20,43	20,46	20,45	20,26	20,37	20,34	20,29	20,31	20,40	20,45	20,48	20,51	20,43	20,41	20,39	20,39	20,34	20,36	20,32	20,37	20,41	20,45	20,47	20,39	20,41	20,36	20,37	20,31	20,45	20,36	20,34	20,40	20,39	20,32	20,42	20,45	20,51	20,44	20,38	20,34	20,39	20,43	20,39	20,37	20,30	20,42	20,42	20,31	20,33	20,40	20,36	20,36	20,31	20,33	20,39	20,33	20,29	20,33	20,43	20,36	20,35	20,45	20,42	20,29	20,20	20,32	20,45	20,46	20,35	20,31	20,28	20,36	20,43	20,41	20,30	20,36	20,48	20,35	20,39	20,43	20,37	20,43	20,42	20,44	20,45	20,45	20,38	20,41	20,41	20,38	20,33	20,32	20,46	20,45	20,42	20,44	20,34	20,32	20,39	20,41	20,32	20,32	20,40	20,37	20,29	20,37	20,41	20,40	20,42	20,35	20,32	20,36	20,41	20,41	20,32	20,25	20,23	20,27	20,39	20,40	20,34	20,29	20,42	20,38	20,22	20,26	20,38	20,30	20,26	20,36	20,43	20,28	20,24	20,27	20,33	20,40	20,24	20,30	20,41	20,33	20,36	20,32	20,19	20,30	20,33	20,24	20,28	20,28	20,25	20,31	20,37	20,33	20,33	20,32	20,35	20,31	20,32	20,21	20,17	20,22	20,30	20,32	20,25	20,19	20,22	20,36	20,25	20,27	20,25	20,31	20,33	20,35	20,36	20,43	20,36	20,32	20,35	20,24	20,33	20,24	20,20	20,11	20,20	20,29	20,25	20,27	20,41	20,27	20,22	20,24	20,31	20,23	20,22	20,21	20,28	20,40	20,35	
20,24	20,22	20,28	20,20	20,33	20,39	20,31	20,25	20,33	20,36	20,33	20,19	20,23	20,29	20,44	20,36	20,33	20,36	20,31	20,37	20,20	20,23	20,37	20,35	20,35	20,32	20,32	20,39	20,32	20,26	20,34	20,35	20,30	20,37	20,38	20,39	20,43	20,41	20,40	20,36	20,37	20,35	20,40	20,39	20,35	20,37	20,31	20,35	20,30	20,35	20,32	20,39	20,43	20,46	20,44	20,36	20,33	20,33	20,37	20,35	20,36	20,42	20,45	20,42	20,37	20,43	20,37	20,44	20,47	20,45	20,38	20,40	20,44	20,52	20,48	20,42	20,43	20,40	20,43	20,47	20,37	20,30	20,37	20,42	20,43	20,38	20,30	20,39	20,33	20,38	20,52	20,44	20,39	20,37	20,40	20,42	20,44	20,38	20,34	20,38	20,45	20,45	20,44	20,45	20,53	20,55	20,49	20,42	20,47	20,46	20,33	20,31	20,49	20,56	20,53	20,47	20,36	20,41	20,31	20,31	20,35	20,40	20,44	20,44	20,42	20,50	20,39	20,34	20,40	20,49	20,45	20,38	20,49	20,51	20,46	20,37	20,39	20,32	20,33	20,43	20,37	20,38	20,36	20,39	20,41	20,38	20,36	20,46	20,45	20,43	20,38	20,28	20,32	20,49	20,52	20,40	20,32	20,37	20,42	20,49	20,48	20,41	20,49	20,44	20,43	20,45	20,41	20,44	20,47	20,41	20,44	20,44	20,41	20,44	20,43	20,40	20,42	20,46	20,51	20,54	20,55	20,48	20,39	20,38	20,40	20,49	20,38	20,42	20,46	20,49	20,45	20,49	20,53	20,51	20,46	20,54	20,49	20,45	20,49	20,44	20,41	20,42	20,40	20,44	20,51	20,51	20,44	20,42	20,43	20,41	20,45	20,48	20,48	20,43	20,39	20,41	20,47	20,55	20,56	20,36	20,39	20,56	20,45	20,43	20,44	20,45	20,46	20,43	20,45	20,56	20,53	20,51	20,43	20,52	20,48	20,43	20,49	20,53	20,52	20,50	20,52	20,49	20,47	20,45	20,39	20,48	20,44	20,44	20,46	20,46	20,44	20,48	20,55	20,55	20,47	20,43	20,57	20,50	20,46	20,46	20,48	20,50	20,47	20,45	20,51	20,55	20,50	20,42	20,47	20,58	20,62	20,54	20,49	20,47	20,54	20,49	20,51	20,53	20,44	20,49	20,56	20,47	20,35	20,42	20,51	20,50	20,49	20,52	20,55	20,58	20,48	20,41	20,39	20,44	20,54	20,53	20,46	20,45	20,43	20,47	20,48	20,51	20,50	20,54	20,53	20,43	20,41	20,52	20,48	20,48	20,51	20,48	20,53	20,51	20,50	20,47	20,53	20,55	20,48	20,44	20,38	20,44	20,46	20,40	20,41	20,46	20,47	20,40	20,49	20,50	20,51	20,49	20,55	20,52	20,47	20,49	20,52	20,50	20,44	20,48	20,49	20,54	20,49	20,49	20,59	20,54	20,47	20,53	20,56	20,50	20,50	20,51	20,57	20,47	20,35	20,43	20,48	20,42	20,44	20,42	20,46	20,50	20,50	20,51	20,42	20,42	20,52	20,53	20,52	20,53	20,56	20,51	20,45	20,46	20,50	20,48	20,43	20,38	20,42	20,52	20,56	20,44	20,47	20,49	20,55	20,48	20,47	20,55	20,51	20,41	20,41	20,43	20,42	20,45	20,48	20,48	20,41	20,49	20,54	20,45	20,40	20,40	20,42	20,44	20,40	20,47	20,41	20,39	20,50	20,44	20,47	20,46	20,43	20,45	20,41	20,40	20,43	20,42	20,40	20,32	20,45	20,56	20,49	20,43	20,41	20,40	20,43	20,49	20,40	20,35	20,43	20,46	20,49	20,43	20,39	20,34	20,42	20,50	20,46	20,39	20,37	20,34	20,38	20,43	20,43	20,49	20,45	20,39	20,38	20,26	20,33	20,38	20,45	20,43	20,51	20,54	20,54	20,37	20,36	20,35	20,39	20,37	20,46	20,44	20,40	20,45	20,41	20,42	20,46	20,44	20,44	20,39	20,37	20,39	20,43	20,32	20,34	20,39	20,36	20,45	20,41	20,43	20,41	20,42	20,38	20,41	20,50	20,35	20,42	20,39	20,33	20,34	20,45	20,42	20,34	20,24	20,34	20,40	20,38	20,30	20,35	20,46	20,42	20,36	20,43	20,35	20,33	20,36	20,29	20,45	20,44	20,40	20,31	20,34	20,41	20,40	20,41	20,33	20,33	20,48	20,39	20,42	20,39	20,36	20,41	20,42	20,37	20,41	20,42	20,37	20,34	20,32	20,39	20,33	20,32	20,41	20,41	20,33	20,36	20,43	20,36	20,46	20,43	20,40	20,40	20,39	20,43	20,40	20,34	20,40	20,43	20,35	20,33	20,34	20,35	20,33	20,40	20,32	20,23	20,23	20,19	20,26	20,37	20,42	20,31	20,37	20,44	20,31	20,32	20,40	20,34	20,30	20,34	20,42	20,34	20,27	20,27	20,37	20,39	20,27	20,20	20,32	20,29	20,25	20,32	20,26	20,36	20,34	20,22	20,27	20,31	20,29	20,33	20,38	20,29	20,30	20,36	20,32	20,29	20,26	20,30	20,19	20,29	20,30	20,34	20,31	20,33	20,31	20,30	20,21	20,26	20,23	20,29	20,28	20,38	20,30	20,33	20,28	20,20	20,32	20,29	20,26	20,24	20,19	20,21	20,16	20,24	20,27	20,24	20,33	20,32	20,28	20,28	20,37	20,27	20,27	20,21	20,28	20,35	20,39	
20,23	20,28	20,25	20,18	20,17	20,36	20,38	20,25	20,31	20,29	20,31	20,24	20,26	20,28	20,34	20,30	20,23	20,36	20,34	20,34	20,26	20,10	20,15	20,29	20,30	20,30	20,30	20,42	20,45	20,34	20,40	20,42	20,35	20,34	20,40	20,40	20,42	20,44	20,44	20,37	20,42	20,36	20,31	20,37	20,32	20,34	20,32	20,34	20,30	20,36	20,34	20,46	20,46	20,42	20,48	20,43	20,37	20,39	20,40	20,42	20,37	20,37	20,41	20,39	20,32	20,33	20,39	20,30	20,32	20,42	20,46	20,40	20,40	20,42	20,40	20,43	20,47	20,39	20,44	20,47	20,40	20,29	20,33	20,36	20,37	20,31	20,26	20,35	20,37	20,38	20,41	20,40	20,33	20,32	20,39	20,34	20,35	20,33	20,38	20,39	20,46	20,47	20,48	20,43	20,41	20,48	20,47	20,40	20,35	20,42	20,37	20,35	20,39	20,42	20,43	20,48	20,45	20,45	20,47	20,42	20,41	20,34	20,36	20,45	20,44	20,36	20,45	20,41	20,34	20,37	20,45	20,41	20,42	20,45	20,51	20,38	20,38	20,35	20,33	20,41	20,41	20,33	20,35	20,36	20,44	20,41	20,49	20,44	20,46	20,43	20,37	20,36	20,38	20,47	20,48	20,39	20,30	20,38	20,48	20,51	20,53	20,45	20,36	20,46	20,45	20,44	20,40	20,47	20,54	20,51	20,41	20,37	20,42	20,44	20,54	20,50	20,42	20,46	20,51	20,46	20,45	20,47	20,42	20,38	20,45	20,47	20,39	20,35	20,40	20,45	20,36	20,45	20,49	20,50	20,50	20,58	20,56	20,45	20,48	20,46	20,39	20,43	20,49	20,45	20,40	20,47	20,45	20,34	20,43	20,45	20,46	20,52	20,48	20,45	20,45	20,45	20,44	20,50	20,45	20,49	20,45	20,44	20,40	20,43	20,44	20,45	20,48	20,48	20,47	20,47	20,49	20,46	20,38	20,45	20,49	20,48	20,53	20,50	20,59	20,54	20,48	20,50	20,51	20,47	20,41	20,43	20,39	20,43	20,53	20,41	20,46	20,43	20,45	20,48	20,41	20,48	20,54	20,52	20,49	20,46	20,47	20,53	20,48	20,48	20,54	20,55	20,48	20,44	20,46	20,50	20,56	20,56	20,50	20,44	20,50	20,52	20,46	20,50	20,51	20,50	20,52	20,51	20,44	20,42	20,49	20,50	20,52	20,49	20,54	20,53	20,50	20,45	20,44	20,46	20,50	20,52	20,50	20,44	20,44	20,53	20,55	20,47	20,52	20,45	20,46	20,46	20,50	20,57	20,44	20,41	20,53	20,52	20,53	20,51	20,47	20,42	20,47	20,52	20,54	20,51	20,41	20,42	20,46	20,43	20,46	20,48	20,48	20,44	20,45	20,51	20,50	20,45	20,45	20,54	20,46	20,49	20,50	20,48	20,49	20,47	20,51	20,59	20,50	20,48	20,52	20,53	20,47	20,43	20,55	20,57	20,50	20,46	20,51	20,50	20,43	20,47	20,47	20,42	20,45	20,45	20,44	20,44	20,45	20,47	20,47	20,37	20,44	20,48	20,53	20,48	20,55	20,54	20,40	20,40	20,47	20,50	20,42	20,41	20,46	20,48	20,56	20,51	20,48	20,45	20,52	20,50	20,42	20,51	20,46	20,47	20,45	20,40	20,42	20,46	20,47	20,47	20,48	20,55	20,56	20,49	20,51	20,42	20,42	20,43	20,42	20,40	20,42	20,42	20,44	20,40	20,42	20,49	20,45	20,47	20,51	20,48	20,49	20,50	20,44	20,42	20,36	20,49	20,54	20,40	20,39	20,47	20,44	20,40	20,43	20,40	20,43	20,42	20,44	20,42	20,43	20,41	20,43	20,44	20,47	20,40	20,37	20,40	20,32	20,34	20,39	20,46	20,45	20,41	20,42	20,39	20,31	20,36	20,41	20,47	20,53	20,46	20,44	20,43	20,38	20,36	20,37	20,42	20,48	20,50	20,37	20,46	20,38	20,41	20,42	20,52	20,41	20,36	20,35	20,39	20,43	20,39	20,42	20,43	20,39	20,39	20,36	20,46	20,50	20,45	20,41	20,45	20,45	20,35	20,39	20,31	20,28	20,29	20,46	20,45	20,37	20,30	20,30	20,34	20,44	20,52	20,45	20,37	20,32	20,38	20,32	20,34	20,40	20,41	20,38	20,41	20,41	20,37	20,36	20,35	20,45	20,43	20,42	20,44	20,39	20,47	20,40	20,42	20,41	20,38	20,36	20,28	20,35	20,33	20,39	20,36	20,38	20,35	20,40	20,36	20,32	20,41	20,45	20,38	20,42	20,41	20,37	20,40	20,38	20,38	20,40	20,39	20,47	20,46	20,32	20,41	20,51	20,38	20,33	20,38	20,30	20,33	20,43	20,33	20,34	20,34	20,26	20,23	20,31	20,41	20,34	20,39	20,44	20,38	20,43	20,36	20,33	20,33	20,34	20,39	20,34	20,30	20,33	20,39	20,35	20,27	20,28	20,35	20,23	20,24	20,34	20,31	20,27	20,42	20,32	20,34	20,33	20,36	20,32	20,31	20,39	20,33	20,40	20,37	20,37	20,27	20,24	20,34	20,31	20,35	20,29	20,31	20,31	20,41	20,32	20,24	20,30	20,26	20,24	20,23	20,32	20,37	20,25	20,11	20,20	20,34	20,31	20,31	20,27	20,25	20,20	20,17	20,24	20,26	20,26	20,29	20,34	20,35	20,29	20,30	20,28	20,18	20,21	20,27	20,41	20,46	
20,29	20,31	20,35	20,22	20,25	20,32	20,36	20,26	20,31	20,32	20,27	20,34	20,30	20,35	20,35	20,31	20,21	20,28	20,42	20,32	20,35	20,30	20,23	20,24	20,28	20,34	20,38	20,46	20,52	20,34	20,31	20,41	20,34	20,33	20,33	20,36	20,38	20,36	20,41	20,40	20,43	20,43	20,41	20,36	20,31	20,34	20,38	20,47	20,40	20,34	20,41	20,41	20,49	20,48	20,40	20,36	20,35	20,42	20,45	20,38	20,39	20,38	20,46	20,43	20,37	20,31	20,41	20,34	20,27	20,40	20,44	20,46	20,42	20,43	20,51	20,41	20,44	20,41	20,44	20,44	20,39	20,27	20,29	20,26	20,31	20,34	20,32	20,32	20,27	20,41	20,39	20,44	20,38	20,32	20,43	20,42	20,42	20,42	20,48	20,45	20,48	20,36	20,42	20,45	20,45	20,42	20,37	20,33	20,39	20,38	20,40	20,37	20,35	20,39	20,43	20,45	20,45	20,38	20,40	20,50	20,42	20,32	20,34	20,45	20,48	20,38	20,40	20,46	20,35	20,32	20,40	20,40	20,45	20,41	20,46	20,39	20,38	20,31	20,34	20,43	20,39	20,38	20,47	20,39	20,40	20,40	20,42	20,46	20,39	20,44	20,42	20,46	20,44	20,49	20,56	20,44	20,34	20,36	20,45	20,49	20,43	20,41	20,40	20,46	20,51	20,45	20,40	20,49	20,46	20,41	20,41	20,36	20,37	20,50	20,45	20,50	20,48	20,42	20,44	20,49	20,38	20,37	20,34	20,33	20,43	20,44	20,34	20,40	20,40	20,38	20,34	20,44	20,49	20,46	20,47	20,55	20,54	20,45	20,44	20,43	20,42	20,43	20,47	20,47	20,40	20,41	20,50	20,38	20,35	20,47	20,49	20,48	20,45	20,45	20,44	20,47	20,50	20,52	20,51	20,49	20,54	20,44	20,37	20,39	20,39	20,43	20,49	20,52	20,55	20,55	20,44	20,49	20,48	20,55	20,57	20,49	20,45	20,43	20,50	20,54	20,43	20,47	20,52	20,45	20,44	20,47	20,42	20,48	20,56	20,57	20,55	20,54	20,41	20,44	20,45	20,53	20,53	20,58	20,59	20,51	20,47	20,50	20,50	20,54	20,60	20,59	20,46	20,41	20,43	20,48	20,47	20,51	20,49	20,49	20,48	20,50	20,46	20,46	20,44	20,49	20,46	20,48	20,53	20,47	20,47	20,47	20,54	20,49	20,47	20,51	20,51	20,50	20,46	20,51	20,49	20,53	20,60	20,49	20,49	20,53	20,56	20,50	20,50	20,55	20,50	20,48	20,52	20,55	20,53	20,47	20,42	20,53	20,54	20,48	20,44	20,45	20,49	20,53	20,53	20,53	20,47	20,52	20,45	20,46	20,49	20,54	20,50	20,46	20,52	20,52	20,44	20,40	20,47	20,55	20,47	20,49	20,54	20,55	20,52	20,44	20,55	20,61	20,46	20,55	20,50	20,48	20,50	20,53	20,61	20,60	20,53	20,49	20,50	20,49	20,47	20,55	20,55	20,51	20,49	20,48	20,50	20,47	20,45	20,45	20,51	20,47	20,46	20,49	20,49	20,47	20,50	20,58	20,43	20,39	20,42	20,45	20,49	20,50	20,49	20,42	20,42	20,41	20,44	20,44	20,45	20,46	20,38	20,48	20,46	20,47	20,46	20,44	20,37	20,49	20,50	20,53	20,49	20,49	20,55	20,49	20,54	20,52	20,46	20,40	20,41	20,44	20,38	20,39	20,48	20,46	20,44	20,45	20,46	20,44	20,42	20,48	20,51	20,48	20,45	20,45	20,48	20,48	20,51	20,40	20,37	20,46	20,37	20,39	20,38	20,43	20,41	20,41	20,42	20,41	20,41	20,46	20,44	20,35	20,36	20,45	20,46	20,45	20,46	20,43	20,43	20,45	20,36	20,36	20,36	20,35	20,35	20,33	20,38	20,46	20,46	20,40	20,38	20,44	20,40	20,33	20,40	20,39	20,43	20,45	20,39	20,42	20,42	20,40	20,41	20,49	20,46	20,36	20,43	20,42	20,43	20,41	20,44	20,43	20,41	20,41	20,42	20,36	20,34	20,40	20,35	20,38	20,42	20,32	20,46	20,46	20,30	20,32	20,38	20,40	20,30	20,32	20,31	20,31	20,38	20,44	20,42	20,37	20,30	20,33	20,37	20,36	20,37	20,33	20,32	20,42	20,37	20,40	20,40	20,40	20,42	20,48	20,44	20,39	20,43	20,38	20,37	20,43	20,40	20,36	20,39	20,36	20,39	20,36	20,34	20,33	20,38	20,38	20,37	20,30	20,36	20,35	20,42	20,40	20,34	20,38	20,41	20,40	20,38	20,41	20,35	20,42	20,44	20,44	20,36	20,29	20,40	20,44	20,29	20,28	20,28	20,32	20,41	20,36	20,34	20,30	20,22	20,32	20,38	20,39	20,37	20,33	20,35	20,36	20,38	20,38	20,31	20,30	20,36	20,40	20,30	20,35	20,39	20,33	20,42	20,31	20,28	20,39	20,29	20,27	20,34	20,27	20,29	20,36	20,35	20,32	20,34	20,40	20,40	20,36	20,33	20,42	20,36	20,41	20,38	20,33	20,27	20,22	20,26	20,30	20,33	20,24	20,24	20,33	20,31	20,27	20,27	20,29	20,34	20,37	20,33	20,29	20,19	20,16	20,28	20,33	20,35	20,29	20,33	20,33	20,26	20,16	20,16	20,21	20,21	20,27	20,32	20,24	20,34	20,27	20,22	20,24	20,17	20,24	20,30	20,35	
20,36	20,26	20,29	20,24	20,24	20,30	20,26	20,20	20,24	20,33	20,34	20,27	20,31	20,32	20,27	20,33	20,29	20,27	20,37	20,42	20,35	20,21	20,28	20,30	20,20	20,28	20,31	20,38	20,43	20,40	20,36	20,42	20,43	20,30	20,25	20,29	20,27	20,21	20,48	20,52	20,44	20,39	20,46	20,37	20,34	20,43	20,44	20,45	20,47	20,37	20,42	20,49	20,44	20,50	20,47	20,39	20,42	20,35	20,37	20,41	20,39	20,45	20,46	20,47	20,33	20,36	20,38	20,38	20,39	20,43	20,41	20,44	20,48	20,48	20,58	20,40	20,37	20,51	20,48	20,41	20,36	20,34	20,38	20,33	20,35	20,33	20,33	20,34	20,27	20,44	20,46	20,39	20,33	20,43	20,41	20,44	20,42	20,44	20,45	20,41	20,49	20,45	20,31	20,43	20,46	20,44	20,39	20,42	20,42	20,40	20,46	20,40	20,39	20,49	20,55	20,54	20,42	20,32	20,29	20,41	20,48	20,42	20,36	20,45	20,47	20,47	20,46	20,45	20,44	20,41	20,39	20,36	20,44	20,41	20,43	20,35	20,43	20,37	20,38	20,41	20,34	20,43	20,54	20,53	20,44	20,41	20,39	20,48	20,41	20,43	20,49	20,48	20,45	20,43	20,46	20,51	20,41	20,36	20,38	20,43	20,37	20,41	20,42	20,49	20,50	20,48	20,45	20,47	20,46	20,42	20,40	20,45	20,46	20,42	20,43	20,52	20,51	20,39	20,47	20,42	20,47	20,37	20,34	20,37	20,49	20,41	20,34	20,38	20,38	20,37	20,40	20,42	20,47	20,49	20,47	20,56	20,51	20,41	20,41	20,44	20,45	20,52	20,51	20,44	20,42	20,50	20,52	20,54	20,42	20,47	20,47	20,52	20,45	20,44	20,40	20,41	20,50	20,44	20,54	20,49	20,44	20,49	20,38	20,39	20,44	20,52	20,47	20,49	20,56	20,55	20,43	20,43	20,51	20,61	20,54	20,49	20,45	20,51	20,49	20,48	20,46	20,50	20,54	20,47	20,42	20,41	20,43	20,50	20,52	20,64	20,60	20,52	20,49	20,48	20,45	20,49	20,57	20,52	20,50	20,43	20,45	20,48	20,56	20,60	20,56	20,53	20,47	20,50	20,55	20,53	20,45	20,46	20,48	20,53	20,54	20,46	20,51	20,51	20,54	20,51	20,46	20,45	20,49	20,54	20,49	20,44	20,53	20,55	20,48	20,59	20,55	20,47	20,51	20,58	20,58	20,53	20,59	20,49	20,54	20,56	20,54	20,52	20,56	20,56	20,55	20,46	20,46	20,54	20,54	20,50	20,49	20,56	20,58	20,53	20,42	20,45	20,50	20,56	20,52	20,48	20,49	20,56	20,57	20,44	20,48	20,52	20,52	20,46	20,59	20,56	20,51	20,48	20,44	20,55	20,50	20,48	20,50	20,58	20,54	20,50	20,56	20,64	20,55	20,51	20,52	20,47	20,48	20,55	20,61	20,59	20,48	20,49	20,50	20,48	20,52	20,56	20,60	20,53	20,50	20,47	20,55	20,53	20,52	20,49	20,49	20,47	20,50	20,48	20,45	20,45	20,49	20,59	20,49	20,39	20,43	20,45	20,51	20,61	20,54	20,47	20,41	20,47	20,48	20,46	20,50	20,44	20,37	20,43	20,42	20,47	20,43	20,45	20,54	20,47	20,53	20,51	20,49	20,46	20,50	20,50	20,51	20,46	20,43	20,45	20,49	20,51	20,40	20,32	20,42	20,45	20,47	20,50	20,50	20,45	20,41	20,46	20,48	20,49	20,47	20,49	20,48	20,48	20,51	20,45	20,37	20,46	20,42	20,35	20,40	20,38	20,44	20,48	20,49	20,44	20,44	20,42	20,40	20,31	20,35	20,45	20,44	20,40	20,37	20,38	20,44	20,40	20,37	20,47	20,48	20,31	20,35	20,37	20,35	20,38	20,43	20,44	20,37	20,37	20,45	20,37	20,48	20,45	20,40	20,44	20,37	20,41	20,31	20,42	20,42	20,49	20,46	20,43	20,43	20,35	20,38	20,44	20,45	20,38	20,46	20,41	20,41	20,35	20,29	20,38	20,35	20,36	20,43	20,39	20,46	20,42	20,39	20,38	20,40	20,39	20,30	20,27	20,36	20,40	20,42	20,41	20,34	20,39	20,34	20,36	20,36	20,39	20,33	20,32	20,38	20,39	20,46	20,44	20,44	20,34	20,34	20,37	20,40	20,44	20,47	20,37	20,37	20,45	20,43	20,35	20,39	20,40	20,44	20,39	20,30	20,27	20,34	20,37	20,46	20,41	20,43	20,40	20,34	20,33	20,33	20,38	20,41	20,40	20,39	20,39	20,36	20,48	20,47	20,42	20,32	20,26	20,34	20,41	20,30	20,23	20,28	20,32	20,39	20,39	20,40	20,33	20,22	20,33	20,42	20,41	20,38	20,34	20,36	20,43	20,37	20,42	20,39	20,25	20,29	20,38	20,40	20,40	20,38	20,38	20,36	20,27	20,27	20,38	20,30	20,27	20,30	20,26	20,30	20,38	20,38	20,34	20,39	20,44	20,49	20,33	20,27	20,38	20,33	20,35	20,33	20,31	20,28	20,24	20,22	20,26	20,32	20,25	20,22	20,35	20,37	20,33	20,25	20,19	20,23	20,27	20,29	20,31	20,18	20,25	20,32	20,26	20,33	20,31	20,29	20,28	20,29	20,19	20,08	20,17	20,25	20,26	20,30	20,27	20,25	20,30	20,20	20,21	20,16	20,16	20,26	20,25	
20,41	20,28	20,20	20,24	20,28	20,26	20,26	20,23	20,35	20,34	20,32	20,33	20,29	20,42	20,34	20,27	20,42	20,32	20,28	20,33	20,27	20,28	20,29	20,39	20,39	20,26	20,33	20,35	20,36	20,43	20,39	20,35	20,49	20,33	20,24	20,27	20,28	20,19	20,31	20,48	20,38	20,33	20,28	20,33	20,35	20,38	20,40	20,28	20,36	20,35	20,39	20,44	20,38	20,32	20,43	20,44	20,43	20,42	20,39	20,40	20,38	20,39	20,46	20,44	20,29	20,35	20,39	20,42	20,43	20,44	20,45	20,44	20,46	20,50	20,44	20,43	20,44	20,43	20,46	20,53	20,35	20,36	20,42	20,39	20,42	20,40	20,33	20,40	20,33	20,43	20,46	20,27	20,25	20,42	20,45	20,43	20,47	20,45	20,41	20,33	20,41	20,39	20,34	20,36	20,45	20,41	20,45	20,51	20,50	20,37	20,41	20,49	20,48	20,45	20,44	20,49	20,46	20,32	20,32	20,41	20,43	20,44	20,45	20,41	20,42	20,51	20,44	20,37	20,46	20,48	20,40	20,34	20,42	20,39	20,31	20,30	20,38	20,38	20,42	20,44	20,36	20,41	20,51	20,47	20,40	20,38	20,35	20,38	20,37	20,42	20,49	20,44	20,37	20,44	20,40	20,47	20,38	20,36	20,42	20,40	20,31	20,37	20,43	20,44	20,43	20,39	20,43	20,38	20,42	20,43	20,47	20,42	20,49	20,48	20,49	20,50	20,50	20,44	20,43	20,41	20,46	20,41	20,39	20,43	20,51	20,38	20,39	20,42	20,41	20,45	20,44	20,42	20,40	20,41	20,44	20,53	20,43	20,40	20,43	20,42	20,39	20,49	20,53	20,46	20,47	20,43	20,51	20,52	20,46	20,44	20,53	20,55	20,50	20,38	20,43	20,49	20,45	20,46	20,49	20,57	20,50	20,54	20,49	20,39	20,35	20,46	20,50	20,50	20,51	20,52	20,45	20,47	20,41	20,52	20,52	20,51	20,52	20,51	20,57	20,54	20,50	20,49	20,56	20,58	20,48	20,42	20,50	20,53	20,51	20,56	20,54	20,45	20,45	20,48	20,44	20,45	20,53	20,50	20,45	20,45	20,48	20,50	20,51	20,53	20,51	20,51	20,50	20,50	20,64	20,53	20,48	20,50	20,45	20,46	20,51	20,52	20,51	20,45	20,47	20,50	20,51	20,52	20,45	20,47	20,56	20,50	20,57	20,60	20,58	20,54	20,42	20,42	20,40	20,48	20,59	20,52	20,53	20,49	20,51	20,55	20,52	20,55	20,50	20,57	20,62	20,50	20,51	20,55	20,54	20,50	20,52	20,48	20,52	20,51	20,44	20,46	20,44	20,51	20,61	20,51	20,49	20,49	20,60	20,50	20,41	20,54	20,46	20,42	20,49	20,57	20,50	20,48	20,42	20,46	20,51	20,47	20,52	20,54	20,54	20,55	20,60	20,59	20,56	20,52	20,54	20,42	20,52	20,51	20,53	20,54	20,45	20,51	20,52	20,51	20,50	20,57	20,63	20,64	20,50	20,54	20,56	20,54	20,56	20,51	20,45	20,49	20,43	20,52	20,51	20,54	20,56	20,54	20,50	20,46	20,42	20,41	20,48	20,54	20,45	20,34	20,41	20,49	20,59	20,50	20,52	20,52	20,46	20,40	20,48	20,48	20,49	20,43	20,42	20,43	20,54	20,53	20,50	20,49	20,50	20,44	20,46	20,52	20,44	20,40	20,49	20,51	20,44	20,40	20,42	20,37	20,41	20,47	20,49	20,46	20,44	20,48	20,48	20,53	20,43	20,35	20,42	20,41	20,45	20,48	20,43	20,41	20,41	20,42	20,43	20,48	20,47	20,47	20,43	20,43	20,49	20,39	20,41	20,40	20,44	20,51	20,45	20,37	20,36	20,41	20,47	20,39	20,41	20,45	20,44	20,39	20,38	20,39	20,37	20,40	20,45	20,46	20,37	20,36	20,43	20,32	20,38	20,44	20,49	20,44	20,37	20,34	20,40	20,38	20,43	20,45	20,46	20,44	20,41	20,31	20,38	20,39	20,42	20,48	20,44	20,45	20,42	20,41	20,35	20,43	20,39	20,38	20,39	20,36	20,47	20,38	20,31	20,39	20,37	20,31	20,30	20,33	20,34	20,37	20,39	20,43	20,44	20,38	20,33	20,31	20,32	20,26	20,38	20,41	20,40	20,43	20,38	20,41	20,44	20,34	20,29	20,40	20,43	20,41	20,43	20,42	20,42	20,36	20,32	20,36	20,33	20,33	20,42	20,41	20,35	20,32	20,33	20,39	20,44	20,40	20,38	20,41	20,46	20,39	20,34	20,45	20,39	20,35	20,38	20,41	20,36	20,45	20,42	20,41	20,29	20,23	20,30	20,38	20,35	20,27	20,32	20,31	20,39	20,41	20,34	20,26	20,21	20,23	20,35	20,35	20,32	20,38	20,41	20,44	20,30	20,35	20,35	20,33	20,30	20,37	20,35	20,39	20,35	20,29	20,32	20,24	20,27	20,37	20,40	20,36	20,31	20,30	20,30	20,39	20,36	20,28	20,36	20,39	20,38	20,31	20,32	20,44	20,36	20,42	20,39	20,29	20,15	20,11	20,20	20,30	20,30	20,34	20,23	20,34	20,37	20,29	20,25	20,16	20,18	20,16	20,26	20,27	20,30	20,23	20,24	20,28	20,36	20,34	20,26	20,30	20,28	20,15	20,14	20,24	20,27	20,22	20,18	20,26	20,29	20,23	20,21	20,18	20,17	20,25	20,24	20,28	
20,45	20,30	20,18	20,18	20,28	20,30	20,18	20,16	20,32	20,29	20,25	20,31	20,29	20,29	20,37	20,35	20,38	20,36	20,30	20,28	20,16	20,27	20,28	20,35	20,44	20,33	20,34	20,30	20,33	20,28	20,38	20,35	20,38	20,27	20,20	20,34	20,32	20,27	20,30	20,35	20,36	20,27	20,27	20,22	20,27	20,29	20,24	20,34	20,39	20,42	20,40	20,33	20,33	20,37	20,29	20,33	20,37	20,34	20,43	20,43	20,36	20,33	20,37	20,44	20,35	20,36	20,44	20,48	20,43	20,40	20,52	20,48	20,46	20,52	20,43	20,26	20,45	20,45	20,43	20,42	20,42	20,37	20,33	20,38	20,36	20,33	20,37	20,42	20,37	20,51	20,44	20,31	20,33	20,37	20,40	20,38	20,41	20,39	20,34	20,36	20,36	20,34	20,44	20,41	20,40	20,44	20,40	20,43	20,43	20,43	20,33	20,40	20,48	20,46	20,41	20,43	20,40	20,38	20,34	20,32	20,39	20,43	20,46	20,41	20,46	20,40	20,37	20,36	20,35	20,45	20,47	20,44	20,44	20,44	20,37	20,31	20,38	20,38	20,39	20,47	20,42	20,45	20,42	20,41	20,40	20,46	20,35	20,33	20,33	20,38	20,48	20,43	20,42	20,37	20,45	20,46	20,31	20,36	20,40	20,41	20,39	20,41	20,41	20,44	20,50	20,38	20,45	20,43	20,43	20,50	20,45	20,43	20,40	20,46	20,47	20,46	20,43	20,45	20,39	20,35	20,48	20,44	20,36	20,41	20,45	20,47	20,40	20,46	20,50	20,44	20,42	20,42	20,44	20,41	20,39	20,54	20,46	20,40	20,43	20,39	20,40	20,49	20,41	20,42	20,46	20,43	20,46	20,45	20,47	20,46	20,54	20,47	20,42	20,37	20,35	20,46	20,43	20,40	20,46	20,55	20,47	20,45	20,48	20,44	20,37	20,40	20,47	20,49	20,52	20,56	20,46	20,48	20,50	20,48	20,51	20,55	20,47	20,50	20,55	20,54	20,46	20,48	20,49	20,48	20,47	20,46	20,40	20,51	20,45	20,50	20,53	20,51	20,45	20,44	20,42	20,47	20,52	20,58	20,52	20,44	20,48	20,51	20,45	20,46	20,55	20,47	20,46	20,44	20,55	20,52	20,51	20,54	20,57	20,49	20,53	20,47	20,50	20,50	20,44	20,46	20,51	20,53	20,49	20,41	20,53	20,52	20,50	20,53	20,55	20,49	20,37	20,42	20,41	20,38	20,50	20,49	20,53	20,51	20,51	20,49	20,46	20,51	20,55	20,51	20,59	20,56	20,47	20,48	20,53	20,52	20,48	20,45	20,51	20,44	20,39	20,50	20,46	20,47	20,56	20,50	20,46	20,48	20,55	20,52	20,44	20,53	20,49	20,45	20,47	20,51	20,51	20,51	20,46	20,47	20,47	20,50	20,50	20,53	20,55	20,51	20,54	20,56	20,54	20,44	20,50	20,52	20,53	20,58	20,50	20,53	20,54	20,58	20,58	20,55	20,39	20,43	20,55	20,55	20,49	20,46	20,44	20,49	20,51	20,45	20,51	20,56	20,46	20,52	20,56	20,54	20,60	20,54	20,47	20,42	20,41	20,39	20,48	20,53	20,46	20,36	20,38	20,54	20,54	20,48	20,56	20,48	20,42	20,47	20,43	20,49	20,43	20,43	20,40	20,36	20,46	20,49	20,47	20,53	20,51	20,44	20,45	20,46	20,48	20,41	20,36	20,47	20,40	20,39	20,40	20,46	20,46	20,51	20,45	20,39	20,40	20,47	20,50	20,44	20,37	20,34	20,39	20,43	20,53	20,45	20,47	20,45	20,39	20,48	20,48	20,43	20,43	20,46	20,40	20,46	20,47	20,44	20,35	20,38	20,41	20,39	20,44	20,45	20,42	20,42	20,40	20,33	20,37	20,41	20,43	20,40	20,42	20,44	20,44	20,41	20,42	20,43	20,45	20,42	20,45	20,35	20,33	20,44	20,56	20,37	20,41	20,39	20,44	20,45	20,38	20,46	20,41	20,37	20,41	20,37	20,39	20,42	20,37	20,41	20,41	20,41	20,38	20,38	20,37	20,39	20,34	20,31	20,30	20,24	20,38	20,40	20,38	20,32	20,39	20,33	20,26	20,33	20,35	20,39	20,41	20,44	20,40	20,28	20,38	20,36	20,32	20,27	20,35	20,37	20,31	20,37	20,35	20,30	20,36	20,36	20,32	20,41	20,45	20,39	20,29	20,36	20,38	20,29	20,37	20,37	20,37	20,38	20,40	20,38	20,40	20,39	20,37	20,38	20,39	20,40	20,37	20,39	20,45	20,36	20,34	20,37	20,41	20,40	20,45	20,40	20,33	20,38	20,34	20,30	20,30	20,28	20,31	20,33	20,33	20,28	20,30	20,27	20,34	20,45	20,39	20,22	20,21	20,27	20,38	20,37	20,24	20,28	20,37	20,36	20,27	20,28	20,28	20,27	20,26	20,21	20,28	20,26	20,26	20,28	20,26	20,26	20,31	20,34	20,34	20,38	20,31	20,23	20,26	20,33	20,37	20,30	20,34	20,31	20,27	20,31	20,34	20,35	20,40	20,34	20,38	20,30	20,19	20,19	20,20	20,28	20,34	20,39	20,32	20,26	20,29	20,16	20,21	20,28	20,21	20,29	20,27	20,22	20,18	20,18	20,14	20,23	20,31	20,20	20,25	20,27	20,26	20,14	20,08	20,24	20,21	20,25	20,29	20,33	20,31	20,27	20,29	20,25	20,20	20,31	20,34	20,31	
20,33	20,22	20,19	20,23	20,29	20,30	20,23	20,16	20,31	20,40	20,34	20,33	20,29	20,27	20,30	20,32	20,40	20,34	20,45	20,42	20,26	20,32	20,22	20,22	20,33	20,29	20,35	20,34	20,35	20,34	20,37	20,33	20,34	20,17	20,32	20,37	20,41	20,33	20,31	20,38	20,42	20,45	20,35	20,22	20,37	20,39	20,34	20,38	20,45	20,41	20,38	20,36	20,36	20,39	20,32	20,33	20,36	20,34	20,38	20,47	20,40	20,34	20,33	20,33	20,40	20,38	20,38	20,49	20,42	20,36	20,51	20,52	20,47	20,46	20,40	20,29	20,33	20,49	20,39	20,43	20,34	20,38	20,38	20,34	20,35	20,30	20,31	20,41	20,38	20,49	20,46	20,29	20,39	20,39	20,35	20,45	20,42	20,42	20,45	20,46	20,47	20,41	20,38	20,35	20,29	20,39	20,39	20,42	20,48	20,48	20,41	20,36	20,51	20,42	20,45	20,43	20,48	20,38	20,33	20,36	20,42	20,39	20,37	20,39	20,46	20,42	20,32	20,37	20,43	20,49	20,52	20,50	20,46	20,39	20,43	20,38	20,41	20,36	20,40	20,45	20,42	20,45	20,45	20,41	20,45	20,48	20,50	20,49	20,41	20,42	20,45	20,37	20,35	20,39	20,44	20,49	20,40	20,40	20,44	20,40	20,36	20,45	20,42	20,42	20,45	20,44	20,43	20,51	20,44	20,43	20,46	20,42	20,46	20,38	20,52	20,51	20,38	20,38	20,37	20,39	20,42	20,42	20,38	20,39	20,43	20,49	20,45	20,49	20,52	20,48	20,42	20,48	20,51	20,46	20,41	20,46	20,45	20,43	20,45	20,40	20,40	20,44	20,43	20,42	20,44	20,49	20,50	20,47	20,44	20,47	20,50	20,52	20,44	20,41	20,40	20,48	20,48	20,38	20,39	20,44	20,46	20,48	20,46	20,40	20,41	20,46	20,39	20,49	20,52	20,57	20,53	20,54	20,55	20,51	20,43	20,49	20,51	20,54	20,56	20,50	20,51	20,47	20,49	20,46	20,43	20,44	20,38	20,45	20,49	20,47	20,48	20,55	20,49	20,54	20,48	20,43	20,52	20,58	20,58	20,49	20,49	20,48	20,47	20,55	20,59	20,45	20,43	20,46	20,49	20,50	20,54	20,61	20,58	20,54	20,53	20,53	20,46	20,53	20,51	20,45	20,45	20,48	20,44	20,42	20,47	20,55	20,51	20,49	20,49	20,53	20,49	20,53	20,60	20,43	20,45	20,44	20,48	20,49	20,50	20,57	20,53	20,50	20,52	20,50	20,51	20,57	20,56	20,54	20,50	20,53	20,49	20,41	20,47	20,54	20,49	20,51	20,59	20,52	20,56	20,49	20,43	20,53	20,49	20,49	20,52	20,51	20,52	20,48	20,57	20,52	20,52	20,54	20,43	20,48	20,48	20,52	20,49	20,51	20,56	20,49	20,54	20,59	20,53	20,50	20,46	20,54	20,53	20,57	20,57	20,55	20,49	20,55	20,62	20,53	20,46	20,45	20,55	20,57	20,55	20,52	20,50	20,53	20,48	20,43	20,46	20,57	20,51	20,51	20,58	20,55	20,55	20,57	20,44	20,38	20,41	20,41	20,48	20,45	20,51	20,52	20,47	20,50	20,53	20,50	20,50	20,43	20,38	20,46	20,43	20,40	20,37	20,45	20,43	20,38	20,39	20,46	20,50	20,57	20,52	20,41	20,44	20,40	20,43	20,48	20,46	20,51	20,42	20,31	20,41	20,50	20,45	20,45	20,55	20,41	20,39	20,45	20,49	20,46	20,37	20,35	20,46	20,48	20,50	20,40	20,43	20,48	20,41	20,47	20,49	20,34	20,44	20,48	20,46	20,48	20,40	20,43	20,41	20,31	20,43	20,40	20,40	20,43	20,43	20,40	20,39	20,37	20,40	20,43	20,45	20,42	20,48	20,41	20,43	20,42	20,37	20,37	20,41	20,47	20,46	20,41	20,39	20,39	20,46	20,43	20,46	20,44	20,37	20,38	20,46	20,47	20,39	20,34	20,45	20,42	20,40	20,33	20,33	20,45	20,39	20,33	20,34	20,35	20,38	20,38	20,32	20,36	20,33	20,36	20,42	20,35	20,33	20,34	20,44	20,40	20,29	20,27	20,32	20,39	20,44	20,50	20,50	20,35	20,41	20,43	20,34	20,30	20,36	20,33	20,35	20,37	20,41	20,31	20,34	20,42	20,36	20,37	20,38	20,37	20,30	20,28	20,34	20,30	20,39	20,44	20,42	20,42	20,40	20,35	20,37	20,44	20,41	20,42	20,36	20,40	20,37	20,38	20,47	20,40	20,21	20,32	20,39	20,48	20,53	20,46	20,32	20,35	20,37	20,30	20,26	20,30	20,39	20,33	20,27	20,31	20,26	20,18	20,30	20,42	20,37	20,25	20,22	20,37	20,42	20,42	20,25	20,30	20,38	20,33	20,30	20,33	20,28	20,25	20,29	20,28	20,38	20,30	20,23	20,27	20,27	20,27	20,36	20,40	20,31	20,37	20,47	20,26	20,26	20,25	20,34	20,40	20,38	20,35	20,32	20,29	20,32	20,29	20,36	20,36	20,37	20,19	20,23	20,25	20,13	20,25	20,36	20,35	20,35	20,31	20,24	20,20	20,33	20,29	20,21	20,26	20,29	20,22	20,19	20,22	20,20	20,15	20,22	20,21	20,28	20,36	20,24	20,20	20,13	20,19	20,15	20,16	20,26	20,24	20,30	20,32	20,31	20,24	20,18	20,20	20,36	20,40	
20,29	20,23	20,24	20,28	20,30	20,32	20,29	20,19	20,28	20,32	20,37	20,27	20,23	20,32	20,30	20,31	20,38	20,40	20,40	20,44	20,38	20,39	20,26	20,24	20,36	20,33	20,34	20,39	20,39	20,45	20,49	20,37	20,26	20,26	20,35	20,43	20,44	20,35	20,36	20,36	20,34	20,43	20,33	20,23	20,38	20,41	20,39	20,43	20,42	20,37	20,39	20,46	20,43	20,40	20,22	20,25	20,38	20,40	20,42	20,39	20,42	20,35	20,31	20,30	20,30	20,36	20,39	20,44	20,50	20,45	20,44	20,48	20,42	20,41	20,43	20,36	20,41	20,48	20,41	20,34	20,27	20,29	20,33	20,31	20,34	20,31	20,32	20,41	20,38	20,49	20,51	20,33	20,33	20,34	20,28	20,41	20,44	20,48	20,48	20,41	20,48	20,41	20,44	20,41	20,42	20,40	20,36	20,44	20,60	20,52	20,48	20,45	20,43	20,38	20,43	20,50	20,53	20,50	20,38	20,39	20,43	20,37	20,37	20,40	20,44	20,49	20,44	20,40	20,43	20,47	20,45	20,47	20,49	20,42	20,42	20,40	20,39	20,40	20,41	20,46	20,41	20,45	20,43	20,45	20,42	20,45	20,50	20,54	20,52	20,47	20,49	20,41	20,32	20,33	20,44	20,51	20,44	20,43	20,40	20,43	20,32	20,38	20,37	20,42	20,43	20,40	20,41	20,46	20,48	20,42	20,47	20,44	20,38	20,43	20,48	20,51	20,44	20,44	20,38	20,39	20,45	20,44	20,43	20,40	20,41	20,46	20,45	20,44	20,48	20,47	20,45	20,49	20,47	20,39	20,48	20,50	20,48	20,46	20,46	20,43	20,44	20,43	20,42	20,45	20,52	20,55	20,51	20,47	20,43	20,41	20,46	20,55	20,55	20,47	20,45	20,54	20,60	20,48	20,43	20,46	20,46	20,45	20,53	20,50	20,50	20,55	20,46	20,52	20,59	20,61	20,58	20,53	20,50	20,48	20,40	20,44	20,56	20,58	20,58	20,58	20,51	20,55	20,47	20,48	20,50	20,51	20,43	20,47	20,54	20,55	20,52	20,54	20,53	20,45	20,56	20,50	20,57	20,68	20,64	20,53	20,51	20,50	20,47	20,50	20,59	20,59	20,54	20,52	20,51	20,47	20,51	20,58	20,60	20,56	20,47	20,56	20,52	20,50	20,48	20,48	20,50	20,48	20,46	20,45	20,54	20,50	20,51	20,49	20,47	20,57	20,52	20,50	20,53	20,51	20,46	20,50	20,48	20,50	20,47	20,51	20,51	20,55	20,46	20,45	20,51	20,59	20,57	20,53	20,46	20,49	20,55	20,47	20,49	20,57	20,50	20,50	20,60	20,55	20,52	20,50	20,52	20,54	20,46	20,47	20,50	20,51	20,47	20,37	20,46	20,55	20,58	20,61	20,51	20,53	20,58	20,54	20,50	20,52	20,54	20,50	20,56	20,57	20,49	20,51	20,56	20,54	20,55	20,60	20,58	20,53	20,48	20,42	20,53	20,56	20,46	20,49	20,55	20,58	20,58	20,57	20,60	20,54	20,45	20,56	20,51	20,48	20,45	20,46	20,57	20,59	20,49	20,52	20,49	20,45	20,51	20,49	20,41	20,46	20,48	20,48	20,54	20,56	20,54	20,52	20,55	20,49	20,46	20,42	20,45	20,44	20,41	20,46	20,44	20,45	20,48	20,52	20,52	20,58	20,56	20,47	20,42	20,50	20,44	20,45	20,45	20,49	20,42	20,35	20,47	20,59	20,41	20,40	20,55	20,47	20,43	20,49	20,46	20,43	20,35	20,36	20,42	20,48	20,47	20,37	20,37	20,46	20,41	20,47	20,46	20,42	20,41	20,47	20,48	20,54	20,44	20,45	20,50	20,42	20,44	20,51	20,40	20,42	20,47	20,37	20,30	20,35	20,31	20,34	20,51	20,42	20,45	20,40	20,37	20,45	20,42	20,40	20,39	20,43	20,47	20,42	20,39	20,34	20,41	20,44	20,44	20,44	20,42	20,40	20,43	20,53	20,45	20,40	20,37	20,41	20,40	20,38	20,34	20,44	20,45	20,39	20,44	20,40	20,39	20,40	20,38	20,39	20,36	20,39	20,49	20,37	20,35	20,41	20,48	20,38	20,26	20,31	20,37	20,33	20,33	20,45	20,49	20,45	20,29	20,30	20,34	20,29	20,32	20,34	20,40	20,51	20,53	20,38	20,34	20,36	20,34	20,37	20,40	20,41	20,41	20,37	20,34	20,34	20,39	20,32	20,41	20,37	20,31	20,31	20,39	20,42	20,39	20,40	20,42	20,34	20,38	20,39	20,36	20,33	20,25	20,27	20,31	20,32	20,39	20,45	20,37	20,32	20,35	20,34	20,32	20,32	20,38	20,40	20,30	20,32	20,31	20,22	20,23	20,37	20,35	20,37	20,24	20,35	20,43	20,46	20,39	20,35	20,44	20,37	20,36	20,35	20,30	20,32	20,31	20,27	20,39	20,33	20,25	20,29	20,30	20,31	20,36	20,41	20,27	20,25	20,35	20,37	20,35	20,36	20,32	20,35	20,32	20,38	20,36	20,26	20,30	20,34	20,30	20,30	20,39	20,28	20,24	20,19	20,19	20,24	20,25	20,36	20,32	20,30	20,19	20,25	20,34	20,25	20,28	20,28	20,28	20,16	20,15	20,24	20,29	20,29	20,31	20,22	20,34	20,35	20,33	20,25	20,15	20,17	20,19	20,08	20,21	20,23	20,27	20,32	20,18	20,26	20,31	20,23	20,30	20,28	
20,28	20,34	20,22	20,26	20,29	20,27	20,33	20,28	20,26	20,27	20,32	20,24	20,19	20,33	20,39	20,40	20,43	20,42	20,45	20,38	20,34	20,38	20,38	20,40	20,34	20,29	20,33	20,32	20,32	20,44	20,54	20,35	20,28	20,27	20,37	20,30	20,34	20,40	20,45	20,38	20,39	20,44	20,38	20,29	20,40	20,41	20,41	20,37	20,32	20,43	20,32	20,34	20,40	20,46	20,42	20,33	20,36	20,42	20,40	20,40	20,40	20,45	20,40	20,36	20,35	20,32	20,34	20,41	20,41	20,45	20,42	20,45	20,37	20,42	20,43	20,43	20,45	20,46	20,46	20,40	20,23	20,33	20,37	20,35	20,51	20,33	20,28	20,44	20,41	20,43	20,47	20,38	20,32	20,38	20,33	20,34	20,43	20,42	20,46	20,33	20,38	20,42	20,38	20,56	20,44	20,41	20,34	20,42	20,54	20,42	20,34	20,41	20,39	20,41	20,43	20,51	20,57	20,50	20,42	20,40	20,36	20,41	20,46	20,43	20,53	20,55	20,44	20,43	20,42	20,45	20,42	20,38	20,42	20,42	20,47	20,38	20,37	20,42	20,41	20,45	20,43	20,44	20,42	20,48	20,47	20,43	20,40	20,41	20,44	20,43	20,45	20,48	20,36	20,42	20,43	20,48	20,49	20,40	20,39	20,47	20,37	20,35	20,45	20,48	20,49	20,44	20,41	20,49	20,50	20,42	20,38	20,44	20,48	20,45	20,45	20,47	20,46	20,50	20,52	20,37	20,43	20,41	20,39	20,42	20,46	20,46	20,45	20,47	20,42	20,43	20,44	20,49	20,58	20,45	20,44	20,55	20,59	20,53	20,48	20,51	20,45	20,50	20,47	20,49	20,51	20,59	20,49	20,50	20,53	20,45	20,49	20,54	20,59	20,51	20,42	20,44	20,54	20,58	20,52	20,55	20,54	20,45	20,49	20,54	20,51	20,64	20,56	20,52	20,56	20,59	20,54	20,51	20,50	20,46	20,41	20,45	20,60	20,55	20,48	20,57	20,52	20,45	20,45	20,49	20,51	20,50	20,41	20,48	20,57	20,52	20,54	20,57	20,53	20,48	20,57	20,55	20,55	20,67	20,62	20,49	20,47	20,51	20,50	20,48	20,56	20,63	20,59	20,49	20,52	20,54	20,57	20,61	20,54	20,54	20,52	20,50	20,43	20,47	20,56	20,55	20,53	20,48	20,49	20,56	20,53	20,45	20,54	20,50	20,51	20,54	20,57	20,50	20,47	20,51	20,51	20,57	20,59	20,47	20,47	20,55	20,50	20,54	20,57	20,50	20,53	20,53	20,48	20,58	20,47	20,51	20,61	20,55	20,52	20,62	20,56	20,57	20,64	20,56	20,51	20,51	20,49	20,62	20,53	20,46	20,46	20,48	20,51	20,47	20,48	20,49	20,55	20,66	20,55	20,59	20,61	20,53	20,52	20,51	20,48	20,52	20,56	20,61	20,52	20,49	20,54	20,59	20,51	20,51	20,57	20,54	20,57	20,42	20,49	20,60	20,43	20,42	20,50	20,52	20,50	20,57	20,55	20,52	20,47	20,55	20,49	20,45	20,43	20,45	20,57	20,58	20,52	20,44	20,49	20,53	20,50	20,51	20,46	20,44	20,47	20,48	20,49	20,54	20,55	20,56	20,53	20,47	20,46	20,43	20,46	20,46	20,52	20,46	20,47	20,53	20,45	20,48	20,55	20,50	20,46	20,45	20,48	20,53	20,53	20,43	20,41	20,44	20,40	20,46	20,55	20,53	20,42	20,50	20,50	20,47	20,45	20,49	20,47	20,46	20,41	20,44	20,43	20,42	20,44	20,42	20,45	20,43	20,43	20,38	20,45	20,35	20,36	20,46	20,51	20,54	20,53	20,46	20,46	20,35	20,38	20,41	20,44	20,47	20,44	20,40	20,37	20,40	20,39	20,35	20,46	20,46	20,46	20,47	20,40	20,40	20,43	20,40	20,40	20,44	20,48	20,39	20,44	20,41	20,43	20,46	20,44	20,45	20,38	20,41	20,47	20,52	20,45	20,41	20,39	20,43	20,45	20,41	20,37	20,36	20,42	20,41	20,39	20,43	20,38	20,35	20,39	20,36	20,27	20,32	20,41	20,34	20,27	20,33	20,39	20,33	20,27	20,36	20,44	20,35	20,35	20,38	20,37	20,39	20,36	20,35	20,37	20,24	20,31	20,32	20,42	20,57	20,51	20,33	20,35	20,41	20,42	20,37	20,41	20,39	20,44	20,41	20,40	20,35	20,40	20,36	20,34	20,37	20,31	20,34	20,41	20,38	20,35	20,37	20,35	20,38	20,35	20,39	20,38	20,32	20,27	20,34	20,36	20,30	20,37	20,42	20,36	20,31	20,29	20,33	20,35	20,36	20,38	20,38	20,29	20,31	20,36	20,38	20,30	20,38	20,43	20,48	20,37	20,36	20,38	20,36	20,36	20,38	20,36	20,32	20,37	20,31	20,31	20,40	20,41	20,29	20,39	20,37	20,29	20,27	20,28	20,27	20,27	20,35	20,25	20,31	20,44	20,40	20,40	20,39	20,31	20,27	20,26	20,26	20,25	20,26	20,22	20,40	20,36	20,37	20,31	20,19	20,26	20,33	20,28	20,28	20,21	20,23	20,28	20,30	20,27	20,20	20,28	20,22	20,21	20,20	20,27	20,26	20,20	20,24	20,20	20,29	20,35	20,29	20,30	20,23	20,28	20,25	20,09	20,16	20,23	20,15	20,15	20,21	20,19	20,25	20,15	20,14	20,26	20,23	20,23	20,24	
20,24	20,26	20,24	20,31	20,30	20,21	20,23	20,26	20,32	20,28	20,23	20,19	20,18	20,34	20,34	20,35	20,36	20,34	20,41	20,39	20,28	20,33	20,33	20,39	20,37	20,29	20,31	20,35	20,37	20,36	20,50	20,44	20,35	20,33	20,31	20,36	20,31	20,31	20,47	20,38	20,40	20,37	20,34	20,35	20,46	20,49	20,40	20,32	20,37	20,44	20,39	20,32	20,38	20,41	20,50	20,45	20,35	20,41	20,40	20,47	20,40	20,44	20,42	20,34	20,28	20,29	20,29	20,35	20,38	20,40	20,42	20,50	20,37	20,38	20,38	20,41	20,48	20,42	20,53	20,46	20,31	20,29	20,30	20,32	20,43	20,41	20,34	20,35	20,37	20,41	20,47	20,43	20,42	20,33	20,33	20,39	20,46	20,39	20,40	20,39	20,42	20,39	20,43	20,50	20,47	20,32	20,33	20,33	20,47	20,47	20,41	20,46	20,49	20,42	20,46	20,51	20,53	20,42	20,43	20,43	20,39	20,36	20,41	20,40	20,49	20,52	20,38	20,40	20,46	20,38	20,48	20,43	20,41	20,41	20,43	20,42	20,34	20,39	20,39	20,51	20,46	20,44	20,45	20,44	20,50	20,46	20,48	20,46	20,49	20,45	20,40	20,48	20,46	20,42	20,46	20,45	20,44	20,39	20,43	20,44	20,40	20,42	20,47	20,47	20,47	20,46	20,45	20,52	20,51	20,39	20,37	20,35	20,50	20,48	20,39	20,44	20,44	20,43	20,49	20,43	20,51	20,48	20,45	20,49	20,47	20,43	20,46	20,44	20,42	20,44	20,46	20,48	20,50	20,42	20,42	20,50	20,53	20,54	20,49	20,56	20,47	20,50	20,50	20,46	20,51	20,59	20,52	20,47	20,46	20,43	20,49	20,56	20,52	20,48	20,38	20,42	20,52	20,59	20,61	20,54	20,53	20,53	20,50	20,50	20,50	20,55	20,58	20,46	20,48	20,44	20,48	20,54	20,49	20,43	20,41	20,46	20,47	20,47	20,48	20,56	20,46	20,42	20,42	20,46	20,50	20,46	20,40	20,50	20,60	20,55	20,43	20,48	20,53	20,60	20,56	20,56	20,56	20,60	20,62	20,50	20,47	20,52	20,52	20,49	20,56	20,59	20,54	20,51	20,54	20,53	20,59	20,62	20,54	20,47	20,53	20,48	20,45	20,48	20,58	20,47	20,49	20,45	20,51	20,54	20,55	20,52	20,54	20,55	20,55	20,50	20,50	20,55	20,55	20,55	20,49	20,54	20,51	20,48	20,50	20,56	20,48	20,56	20,54	20,55	20,60	20,55	20,51	20,62	20,61	20,47	20,52	20,55	20,56	20,58	20,53	20,50	20,61	20,53	20,58	20,58	20,53	20,62	20,66	20,50	20,48	20,49	20,45	20,51	20,56	20,51	20,60	20,59	20,61	20,61	20,57	20,51	20,45	20,41	20,43	20,48	20,50	20,53	20,57	20,53	20,52	20,59	20,51	20,48	20,54	20,54	20,51	20,56	20,58	20,60	20,52	20,47	20,55	20,56	20,49	20,51	20,53	20,58	20,51	20,51	20,49	20,51	20,57	20,55	20,50	20,59	20,61	20,50	20,51	20,57	20,56	20,45	20,50	20,57	20,54	20,47	20,48	20,53	20,53	20,51	20,56	20,50	20,47	20,45	20,47	20,45	20,48	20,45	20,47	20,55	20,54	20,52	20,59	20,57	20,48	20,47	20,51	20,55	20,54	20,51	20,46	20,42	20,42	20,47	20,53	20,47	20,50	20,52	20,50	20,50	20,48	20,46	20,52	20,53	20,57	20,47	20,55	20,49	20,42	20,44	20,43	20,46	20,40	20,36	20,41	20,41	20,40	20,43	20,46	20,47	20,51	20,44	20,44	20,39	20,39	20,43	20,48	20,45	20,41	20,43	20,42	20,48	20,49	20,41	20,42	20,38	20,37	20,44	20,40	20,39	20,43	20,41	20,36	20,42	20,49	20,32	20,42	20,39	20,44	20,39	20,41	20,41	20,36	20,39	20,46	20,44	20,37	20,41	20,46	20,45	20,50	20,51	20,45	20,41	20,37	20,34	20,30	20,36	20,44	20,43	20,40	20,40	20,30	20,31	20,43	20,32	20,25	20,22	20,34	20,28	20,30	20,31	20,41	20,41	20,40	20,35	20,34	20,31	20,37	20,36	20,33	20,29	20,36	20,29	20,38	20,45	20,40	20,28	20,30	20,37	20,42	20,45	20,41	20,42	20,40	20,38	20,41	20,41	20,37	20,39	20,37	20,28	20,36	20,28	20,45	20,36	20,29	20,40	20,40	20,40	20,39	20,34	20,39	20,41	20,36	20,36	20,43	20,39	20,38	20,39	20,32	20,27	20,30	20,34	20,31	20,28	20,38	20,41	20,24	20,26	20,38	20,42	20,40	20,32	20,42	20,51	20,40	20,39	20,40	20,31	20,33	20,34	20,29	20,30	20,27	20,33	20,31	20,37	20,35	20,33	20,34	20,37	20,28	20,29	20,33	20,30	20,27	20,34	20,33	20,36	20,36	20,32	20,34	20,41	20,32	20,21	20,26	20,34	20,37	20,36	20,38	20,31	20,28	20,31	20,24	20,15	20,21	20,32	20,21	20,29	20,23	20,25	20,31	20,28	20,38	20,22	20,22	20,24	20,20	20,23	20,25	20,27	20,35	20,30	20,21	20,32	20,33	20,28	20,27	20,17	20,34	20,23	20,18	20,27	20,31	20,25	20,18	20,26	20,26	20,27	20,27	20,23	20,21	20,21	20,25	20,31	
20,26	20,27	20,25	20,31	20,26	20,23	20,19	20,27	20,34	20,31	20,24	20,34	20,29	20,35	20,38	20,40	20,32	20,28	20,32	20,39	20,39	20,36	20,30	20,37	20,36	20,36	20,44	20,48	20,44	20,36	20,38	20,47	20,41	20,35	20,32	20,41	20,36	20,32	20,40	20,38	20,36	20,41	20,30	20,30	20,38	20,46	20,47	20,41	20,44	20,40	20,36	20,38	20,42	20,49	20,46	20,55	20,48	20,40	20,43	20,35	20,35	20,40	20,39	20,27	20,26	20,24	20,32	20,39	20,41	20,31	20,36	20,41	20,40	20,36	20,37	20,42	20,47	20,37	20,44	20,52	20,39	20,32	20,31	20,39	20,38	20,34	20,27	20,33	20,31	20,39	20,57	20,46	20,33	20,26	20,27	20,28	20,38	20,40	20,32	20,39	20,39	20,35	20,40	20,48	20,42	20,45	20,29	20,29	20,33	20,45	20,48	20,48	20,46	20,40	20,37	20,46	20,50	20,44	20,41	20,47	20,38	20,35	20,34	20,34	20,38	20,43	20,38	20,42	20,40	20,41	20,39	20,41	20,51	20,46	20,44	20,45	20,38	20,42	20,44	20,45	20,38	20,37	20,39	20,39	20,44	20,44	20,48	20,42	20,41	20,50	20,46	20,46	20,39	20,42	20,50	20,46	20,42	20,41	20,45	20,41	20,34	20,40	20,44	20,47	20,47	20,36	20,46	20,50	20,47	20,39	20,40	20,37	20,37	20,48	20,39	20,42	20,38	20,41	20,44	20,43	20,43	20,46	20,43	20,45	20,43	20,44	20,42	20,49	20,46	20,51	20,48	20,48	20,47	20,49	20,45	20,50	20,47	20,45	20,47	20,48	20,53	20,44	20,43	20,46	20,48	20,53	20,54	20,44	20,44	20,50	20,54	20,52	20,51	20,54	20,43	20,43	20,45	20,49	20,53	20,52	20,52	20,47	20,49	20,48	20,44	20,52	20,50	20,51	20,55	20,48	20,45	20,52	20,47	20,44	20,45	20,51	20,48	20,47	20,48	20,57	20,53	20,51	20,53	20,57	20,52	20,49	20,48	20,54	20,58	20,57	20,54	20,54	20,50	20,60	20,50	20,57	20,58	20,61	20,65	20,53	20,47	20,51	20,52	20,53	20,62	20,60	20,54	20,52	20,50	20,49	20,60	20,64	20,59	20,51	20,49	20,57	20,50	20,51	20,59	20,51	20,52	20,56	20,51	20,60	20,59	20,55	20,59	20,58	20,53	20,57	20,52	20,55	20,57	20,55	20,59	20,52	20,54	20,49	20,60	20,58	20,49	20,51	20,49	20,54	20,57	20,56	20,56	20,59	20,58	20,47	20,48	20,52	20,58	20,50	20,51	20,50	20,54	20,50	20,53	20,54	20,53	20,57	20,66	20,49	20,48	20,57	20,50	20,46	20,55	20,58	20,55	20,56	20,51	20,57	20,53	20,48	20,55	20,51	20,54	20,50	20,51	20,58	20,63	20,56	20,53	20,53	20,50	20,51	20,50	20,47	20,52	20,55	20,55	20,52	20,49	20,54	20,62	20,59	20,54	20,49	20,50	20,54	20,49	20,52	20,53	20,47	20,54	20,60	20,52	20,52	20,58	20,59	20,57	20,49	20,55	20,48	20,49	20,55	20,53	20,48	20,51	20,53	20,59	20,55	20,64	20,59	20,55	20,51	20,43	20,58	20,53	20,45	20,46	20,48	20,55	20,54	20,53	20,57	20,55	20,46	20,49	20,51	20,50	20,49	20,50	20,47	20,47	20,35	20,44	20,47	20,44	20,54	20,52	20,52	20,44	20,46	20,51	20,47	20,47	20,41	20,44	20,54	20,41	20,36	20,36	20,38	20,39	20,33	20,42	20,40	20,39	20,42	20,42	20,48	20,49	20,46	20,52	20,49	20,39	20,39	20,49	20,40	20,51	20,46	20,45	20,40	20,53	20,53	20,44	20,27	20,35	20,41	20,42	20,42	20,46	20,46	20,37	20,37	20,49	20,45	20,40	20,52	20,45	20,42	20,48	20,45	20,38	20,42	20,45	20,44	20,33	20,38	20,49	20,49	20,49	20,53	20,43	20,44	20,42	20,33	20,29	20,35	20,41	20,43	20,44	20,45	20,38	20,31	20,43	20,37	20,28	20,26	20,35	20,41	20,28	20,23	20,33	20,37	20,34	20,36	20,43	20,38	20,31	20,37	20,39	20,38	20,40	20,32	20,31	20,51	20,40	20,35	20,35	20,32	20,39	20,43	20,40	20,38	20,41	20,38	20,39	20,38	20,40	20,46	20,43	20,30	20,33	20,39	20,36	20,35	20,29	20,35	20,43	20,38	20,39	20,29	20,35	20,36	20,27	20,34	20,38	20,40	20,35	20,33	20,32	20,29	20,36	20,32	20,31	20,26	20,35	20,32	20,22	20,27	20,42	20,36	20,34	20,36	20,32	20,35	20,29	20,37	20,47	20,37	20,31	20,38	20,41	20,32	20,29	20,28	20,35	20,32	20,30	20,33	20,34	20,35	20,34	20,32	20,39	20,38	20,34	20,37	20,35	20,42	20,25	20,21	20,31	20,35	20,28	20,24	20,29	20,33	20,40	20,42	20,31	20,34	20,30	20,23	20,22	20,20	20,29	20,23	20,15	20,23	20,30	20,33	20,24	20,34	20,42	20,37	20,22	20,22	20,24	20,25	20,33	20,32	20,35	20,33	20,26	20,23	20,32	20,29	20,25	20,27	20,32	20,25	20,25	20,33	20,29	20,24	20,26	20,37	20,28	20,21	20,17	20,25	20,23	20,14	20,24	20,26	
20,42	20,37	20,42	20,33	20,25	20,26	20,33	20,33	20,36	20,42	20,39	20,36	20,36	20,36	20,38	20,34	20,33	20,29	20,34	20,30	20,35	20,35	20,31	20,34	20,37	20,28	20,34	20,43	20,40	20,36	20,39	20,46	20,44	20,33	20,34	20,39	20,34	20,27	20,33	20,31	20,31	20,33	20,38	20,34	20,28	20,30	20,39	20,39	20,39	20,35	20,36	20,40	20,41	20,44	20,43	20,34	20,40	20,35	20,40	20,31	20,34	20,47	20,53	20,44	20,40	20,36	20,39	20,44	20,46	20,36	20,42	20,47	20,42	20,39	20,48	20,47	20,41	20,27	20,34	20,43	20,48	20,37	20,33	20,40	20,45	20,27	20,20	20,27	20,29	20,35	20,53	20,38	20,30	20,32	20,40	20,34	20,41	20,35	20,37	20,31	20,43	20,40	20,44	20,40	20,34	20,33	20,36	20,30	20,41	20,42	20,35	20,40	20,43	20,33	20,39	20,48	20,46	20,44	20,33	20,39	20,42	20,33	20,39	20,37	20,41	20,43	20,43	20,46	20,42	20,36	20,43	20,36	20,48	20,49	20,44	20,47	20,44	20,44	20,43	20,48	20,39	20,40	20,35	20,32	20,39	20,40	20,49	20,46	20,39	20,50	20,42	20,39	20,42	20,48	20,48	20,46	20,40	20,42	20,40	20,43	20,31	20,39	20,41	20,47	20,48	20,38	20,43	20,41	20,45	20,39	20,45	20,40	20,37	20,38	20,42	20,38	20,40	20,40	20,45	20,47	20,43	20,42	20,46	20,43	20,36	20,46	20,44	20,47	20,54	20,44	20,42	20,42	20,51	20,54	20,59	20,56	20,53	20,51	20,51	20,44	20,43	20,47	20,44	20,45	20,53	20,50	20,49	20,46	20,44	20,51	20,56	20,55	20,54	20,51	20,47	20,48	20,48	20,46	20,54	20,51	20,52	20,44	20,49	20,45	20,37	20,50	20,50	20,51	20,55	20,56	20,41	20,49	20,51	20,41	20,42	20,45	20,54	20,52	20,54	20,58	20,56	20,52	20,53	20,57	20,60	20,52	20,49	20,53	20,66	20,64	20,58	20,47	20,46	20,55	20,48	20,53	20,56	20,57	20,60	20,52	20,43	20,48	20,49	20,59	20,61	20,53	20,51	20,53	20,45	20,50	20,63	20,62	20,50	20,53	20,50	20,52	20,48	20,47	20,49	20,58	20,53	20,58	20,51	20,52	20,63	20,55	20,54	20,62	20,55	20,53	20,54	20,52	20,47	20,49	20,52	20,53	20,54	20,54	20,56	20,60	20,55	20,53	20,53	20,58	20,59	20,53	20,56	20,52	20,52	20,51	20,53	20,53	20,54	20,50	20,52	20,53	20,58	20,55	20,49	20,46	20,54	20,56	20,53	20,49	20,53	20,55	20,52	20,49	20,53	20,60	20,60	20,53	20,52	20,54	20,57	20,53	20,57	20,60	20,57	20,57	20,60	20,64	20,56	20,57	20,55	20,55	20,58	20,58	20,53	20,55	20,56	20,54	20,49	20,52	20,45	20,42	20,54	20,58	20,55	20,54	20,46	20,50	20,51	20,55	20,65	20,54	20,44	20,46	20,57	20,52	20,50	20,56	20,52	20,47	20,50	20,53	20,47	20,45	20,47	20,50	20,50	20,48	20,50	20,57	20,57	20,51	20,50	20,47	20,43	20,53	20,52	20,48	20,51	20,54	20,48	20,45	20,50	20,55	20,57	20,56	20,48	20,48	20,45	20,46	20,49	20,45	20,47	20,37	20,46	20,47	20,45	20,51	20,60	20,49	20,39	20,45	20,48	20,45	20,41	20,43	20,44	20,52	20,46	20,36	20,42	20,44	20,41	20,39	20,48	20,41	20,39	20,46	20,44	20,42	20,48	20,42	20,47	20,46	20,48	20,49	20,39	20,37	20,43	20,46	20,44	20,45	20,39	20,47	20,45	20,35	20,39	20,36	20,35	20,45	20,43	20,40	20,38	20,36	20,38	20,35	20,34	20,46	20,49	20,40	20,45	20,45	20,38	20,35	20,42	20,48	20,41	20,41	20,46	20,46	20,44	20,49	20,40	20,43	20,41	20,41	20,32	20,36	20,42	20,42	20,38	20,41	20,40	20,37	20,45	20,43	20,30	20,26	20,43	20,51	20,38	20,26	20,33	20,28	20,27	20,40	20,41	20,41	20,27	20,34	20,37	20,35	20,31	20,38	20,33	20,46	20,44	20,37	20,31	20,34	20,35	20,35	20,40	20,36	20,47	20,47	20,40	20,40	20,46	20,41	20,45	20,45	20,31	20,41	20,42	20,37	20,33	20,34	20,42	20,35	20,38	20,49	20,47	20,39	20,28	20,29	20,41	20,40	20,47	20,36	20,31	20,22	20,29	20,37	20,39	20,33	20,34	20,36	20,32	20,30	20,44	20,29	20,22	20,33	20,35	20,26	20,22	20,32	20,52	20,37	20,26	20,40	20,39	20,41	20,30	20,32	20,30	20,26	20,31	20,34	20,43	20,43	20,37	20,36	20,27	20,32	20,32	20,40	20,42	20,37	20,40	20,21	20,24	20,23	20,26	20,25	20,34	20,39	20,41	20,33	20,32	20,31	20,33	20,30	20,19	20,27	20,30	20,24	20,34	20,35	20,30	20,27	20,23	20,31	20,35	20,44	20,35	20,27	20,20	20,18	20,28	20,35	20,31	20,37	20,27	20,22	20,23	20,31	20,31	20,26	20,22	20,27	20,32	20,28	20,30	20,24	20,32	20,36	20,26	20,28	20,21	20,26	20,21	20,08	20,20	20,22	
20,33	20,28	20,33	20,39	20,30	20,34	20,39	20,34	20,29	20,43	20,43	20,39	20,34	20,37	20,36	20,35	20,30	20,38	20,35	20,31	20,31	20,28	20,30	20,39	20,33	20,32	20,31	20,38	20,35	20,33	20,44	20,38	20,39	20,30	20,32	20,40	20,36	20,23	20,31	20,36	20,40	20,37	20,41	20,35	20,33	20,40	20,49	20,41	20,39	20,39	20,33	20,41	20,50	20,41	20,37	20,36	20,37	20,43	20,39	20,29	20,36	20,42	20,57	20,52	20,37	20,34	20,38	20,47	20,45	20,39	20,36	20,44	20,43	20,39	20,52	20,45	20,42	20,32	20,26	20,37	20,41	20,35	20,23	20,33	20,43	20,32	20,26	20,33	20,34	20,39	20,49	20,39	20,25	20,33	20,36	20,39	20,40	20,35	20,39	20,37	20,32	20,43	20,46	20,40	20,36	20,31	20,34	20,36	20,42	20,42	20,38	20,36	20,42	20,33	20,34	20,45	20,44	20,41	20,34	20,33	20,42	20,43	20,44	20,44	20,42	20,38	20,36	20,51	20,49	20,41	20,41	20,40	20,43	20,37	20,41	20,48	20,45	20,45	20,38	20,43	20,40	20,38	20,44	20,45	20,43	20,38	20,38	20,45	20,41	20,48	20,39	20,38	20,40	20,46	20,43	20,41	20,39	20,42	20,49	20,49	20,41	20,38	20,50	20,51	20,44	20,39	20,36	20,33	20,42	20,41	20,40	20,45	20,39	20,42	20,46	20,45	20,43	20,39	20,45	20,47	20,48	20,46	20,45	20,44	20,43	20,47	20,46	20,47	20,45	20,44	20,38	20,37	20,47	20,49	20,55	20,63	20,54	20,56	20,52	20,47	20,42	20,47	20,51	20,47	20,42	20,52	20,51	20,47	20,42	20,47	20,51	20,52	20,51	20,51	20,47	20,47	20,50	20,53	20,52	20,50	20,47	20,42	20,47	20,53	20,38	20,45	20,51	20,49	20,50	20,57	20,49	20,54	20,52	20,46	20,43	20,52	20,54	20,55	20,50	20,47	20,52	20,43	20,50	20,55	20,55	20,56	20,46	20,52	20,61	20,59	20,59	20,48	20,52	20,53	20,49	20,53	20,59	20,52	20,55	20,53	20,46	20,45	20,50	20,49	20,58	20,50	20,45	20,49	20,52	20,61	20,59	20,59	20,49	20,55	20,64	20,61	20,55	20,52	20,49	20,55	20,53	20,47	20,50	20,56	20,55	20,57	20,57	20,61	20,60	20,50	20,54	20,49	20,52	20,50	20,45	20,48	20,55	20,45	20,50	20,56	20,55	20,64	20,52	20,53	20,61	20,65	20,59	20,58	20,56	20,53	20,56	20,58	20,56	20,55	20,54	20,55	20,61	20,61	20,57	20,52	20,53	20,57	20,50	20,54	20,57	20,57	20,49	20,51	20,54	20,49	20,52	20,57	20,51	20,58	20,61	20,59	20,63	20,63	20,54	20,54	20,56	20,58	20,50	20,60	20,54	20,55	20,59	20,59	20,56	20,49	20,55	20,49	20,46	20,50	20,49	20,45	20,60	20,59	20,52	20,55	20,56	20,51	20,56	20,58	20,57	20,53	20,51	20,49	20,57	20,59	20,53	20,54	20,53	20,47	20,56	20,55	20,56	20,52	20,48	20,48	20,54	20,49	20,51	20,57	20,56	20,50	20,44	20,48	20,41	20,45	20,47	20,53	20,56	20,59	20,54	20,44	20,48	20,57	20,62	20,52	20,49	20,51	20,49	20,43	20,41	20,54	20,54	20,50	20,49	20,42	20,45	20,44	20,56	20,56	20,42	20,47	20,50	20,42	20,39	20,44	20,48	20,52	20,48	20,40	20,48	20,50	20,41	20,38	20,45	20,52	20,47	20,43	20,46	20,41	20,44	20,43	20,43	20,36	20,43	20,46	20,44	20,37	20,43	20,38	20,43	20,42	20,44	20,35	20,48	20,50	20,45	20,37	20,39	20,43	20,45	20,40	20,44	20,41	20,35	20,24	20,29	20,42	20,42	20,36	20,38	20,37	20,37	20,38	20,33	20,44	20,41	20,40	20,39	20,41	20,36	20,42	20,36	20,44	20,41	20,45	20,37	20,41	20,40	20,38	20,35	20,32	20,37	20,43	20,51	20,53	20,41	20,31	20,37	20,34	20,30	20,29	20,35	20,36	20,32	20,39	20,42	20,40	20,23	20,33	20,43	20,38	20,35	20,37	20,35	20,36	20,37	20,37	20,29	20,25	20,43	20,39	20,40	20,43	20,48	20,50	20,43	20,44	20,43	20,45	20,44	20,43	20,34	20,44	20,42	20,43	20,39	20,37	20,42	20,36	20,44	20,42	20,40	20,35	20,32	20,35	20,42	20,38	20,45	20,45	20,34	20,27	20,34	20,36	20,35	20,29	20,34	20,42	20,36	20,30	20,41	20,38	20,31	20,34	20,37	20,31	20,27	20,38	20,45	20,36	20,26	20,34	20,38	20,37	20,33	20,31	20,34	20,31	20,30	20,30	20,32	20,34	20,36	20,37	20,27	20,26	20,37	20,40	20,50	20,44	20,40	20,29	20,27	20,33	20,24	20,29	20,34	20,40	20,29	20,30	20,35	20,32	20,32	20,34	20,33	20,25	20,30	20,25	20,24	20,33	20,28	20,24	20,23	20,26	20,27	20,30	20,37	20,25	20,21	20,24	20,29	20,37	20,34	20,34	20,26	20,26	20,21	20,26	20,40	20,29	20,30	20,37	20,34	20,26	20,32	20,25	20,28	20,25	20,24	20,25	20,28	20,22	20,24	20,15	20,20	20,23	
20,37	20,17	20,17	20,30	20,27	20,31	20,44	20,30	20,20	20,33	20,33	20,35	20,33	20,39	20,48	20,46	20,29	20,33	20,45	20,35	20,34	20,31	20,33	20,38	20,29	20,30	20,34	20,33	20,26	20,25	20,36	20,30	20,34	20,33	20,34	20,37	20,27	20,26	20,28	20,31	20,31	20,38	20,40	20,36	20,35	20,41	20,44	20,38	20,43	20,42	20,32	20,35	20,44	20,48	20,40	20,31	20,40	20,42	20,39	20,33	20,35	20,40	20,46	20,49	20,38	20,30	20,37	20,50	20,53	20,49	20,42	20,38	20,35	20,40	20,42	20,40	20,38	20,42	20,37	20,31	20,33	20,26	20,28	20,33	20,34	20,31	20,34	20,35	20,42	20,52	20,52	20,38	20,29	20,31	20,32	20,33	20,29	20,39	20,46	20,41	20,32	20,36	20,39	20,40	20,43	20,43	20,34	20,37	20,42	20,37	20,44	20,44	20,43	20,42	20,48	20,52	20,43	20,45	20,41	20,25	20,36	20,49	20,45	20,45	20,45	20,46	20,40	20,42	20,47	20,44	20,40	20,34	20,37	20,43	20,52	20,45	20,35	20,39	20,36	20,38	20,35	20,36	20,46	20,52	20,52	20,42	20,38	20,43	20,40	20,45	20,43	20,40	20,46	20,43	20,43	20,35	20,36	20,47	20,45	20,45	20,37	20,39	20,49	20,47	20,45	20,45	20,48	20,40	20,46	20,41	20,34	20,41	20,45	20,46	20,48	20,50	20,47	20,46	20,44	20,45	20,45	20,35	20,31	20,37	20,43	20,48	20,44	20,45	20,36	20,44	20,40	20,38	20,46	20,45	20,54	20,57	20,52	20,43	20,40	20,44	20,46	20,47	20,46	20,44	20,37	20,40	20,51	20,50	20,56	20,47	20,46	20,52	20,57	20,49	20,45	20,42	20,51	20,50	20,57	20,47	20,45	20,47	20,46	20,44	20,45	20,49	20,52	20,53	20,51	20,54	20,55	20,56	20,55	20,53	20,50	20,56	20,52	20,49	20,41	20,47	20,52	20,47	20,46	20,57	20,59	20,56	20,49	20,53	20,58	20,53	20,54	20,57	20,63	20,58	20,50	20,53	20,56	20,59	20,56	20,53	20,53	20,51	20,48	20,48	20,55	20,54	20,51	20,53	20,60	20,63	20,61	20,55	20,49	20,51	20,59	20,64	20,59	20,58	20,60	20,60	20,49	20,51	20,49	20,55	20,57	20,56	20,58	20,63	20,69	20,59	20,56	20,56	20,46	20,53	20,47	20,56	20,63	20,47	20,49	20,53	20,47	20,56	20,51	20,44	20,62	20,66	20,54	20,54	20,60	20,56	20,57	20,57	20,62	20,49	20,48	20,54	20,58	20,61	20,58	20,54	20,59	20,59	20,54	20,50	20,56	20,59	20,57	20,50	20,51	20,51	20,56	20,56	20,57	20,58	20,61	20,60	20,67	20,69	20,58	20,52	20,52	20,47	20,48	20,55	20,63	20,61	20,61	20,60	20,53	20,51	20,50	20,49	20,47	20,55	20,53	20,46	20,63	20,64	20,54	20,57	20,54	20,57	20,59	20,54	20,56	20,58	20,56	20,50	20,51	20,55	20,56	20,54	20,50	20,47	20,56	20,56	20,55	20,49	20,54	20,53	20,52	20,56	20,59	20,50	20,51	20,54	20,48	20,53	20,50	20,52	20,48	20,51	20,56	20,58	20,57	20,55	20,50	20,56	20,62	20,54	20,52	20,44	20,43	20,50	20,46	20,57	20,60	20,53	20,57	20,41	20,47	20,44	20,51	20,55	20,49	20,48	20,50	20,49	20,43	20,33	20,45	20,42	20,42	20,49	20,47	20,49	20,41	20,44	20,37	20,41	20,44	20,40	20,43	20,43	20,46	20,47	20,45	20,37	20,39	20,50	20,55	20,47	20,40	20,37	20,46	20,45	20,38	20,37	20,39	20,46	20,45	20,43	20,43	20,50	20,47	20,39	20,49	20,48	20,41	20,31	20,36	20,42	20,41	20,39	20,36	20,40	20,33	20,42	20,42	20,35	20,42	20,47	20,39	20,35	20,32	20,37	20,41	20,36	20,47	20,45	20,40	20,36	20,36	20,35	20,38	20,37	20,34	20,33	20,43	20,50	20,40	20,38	20,44	20,33	20,29	20,34	20,30	20,32	20,42	20,33	20,39	20,38	20,30	20,38	20,40	20,36	20,38	20,35	20,34	20,31	20,42	20,41	20,31	20,22	20,35	20,36	20,33	20,36	20,39	20,50	20,52	20,42	20,36	20,37	20,42	20,40	20,33	20,37	20,40	20,33	20,38	20,38	20,35	20,31	20,38	20,34	20,40	20,36	20,20	20,26	20,35	20,35	20,33	20,36	20,36	20,38	20,41	20,42	20,34	20,30	20,41	20,37	20,33	20,31	20,33	20,32	20,39	20,39	20,34	20,32	20,23	20,33	20,41	20,35	20,36	20,33	20,39	20,38	20,38	20,44	20,39	20,30	20,30	20,30	20,34	20,30	20,30	20,39	20,34	20,30	20,38	20,30	20,36	20,39	20,33	20,32	20,36	20,34	20,26	20,27	20,32	20,32	20,33	20,31	20,31	20,37	20,24	20,28	20,37	20,33	20,28	20,24	20,26	20,33	20,32	20,24	20,21	20,29	20,31	20,29	20,32	20,24	20,26	20,25	20,26	20,28	20,33	20,24	20,25	20,23	20,23	20,27	20,24	20,28	20,42	20,40	20,33	20,19	20,24	20,26	20,27	20,25	20,22	20,19	20,12	20,24	20,22	20,28	20,27	20,30	
20,40	20,35	20,27	20,26	20,26	20,35	20,39	20,31	20,27	20,28	20,27	20,26	20,34	20,35	20,40	20,40	20,34	20,29	20,39	20,43	20,29	20,27	20,36	20,43	20,33	20,36	20,31	20,28	20,32	20,31	20,33	20,37	20,27	20,25	20,35	20,37	20,32	20,27	20,27	20,23	20,33	20,42	20,34	20,31	20,33	20,34	20,41	20,39	20,38	20,45	20,40	20,38	20,37	20,40	20,37	20,32	20,33	20,40	20,36	20,39	20,41	20,38	20,42	20,46	20,37	20,44	20,40	20,51	20,47	20,40	20,36	20,39	20,34	20,36	20,39	20,39	20,36	20,38	20,35	20,34	20,26	20,31	20,32	20,43	20,38	20,35	20,38	20,42	20,35	20,50	20,54	20,41	20,29	20,25	20,37	20,42	20,38	20,40	20,40	20,39	20,45	20,36	20,39	20,41	20,42	20,46	20,41	20,37	20,35	20,43	20,48	20,47	20,38	20,36	20,49	20,53	20,49	20,46	20,41	20,33	20,37	20,45	20,45	20,41	20,40	20,45	20,46	20,39	20,42	20,41	20,41	20,35	20,32	20,37	20,46	20,41	20,36	20,42	20,37	20,42	20,33	20,39	20,38	20,42	20,41	20,43	20,39	20,42	20,45	20,51	20,47	20,41	20,51	20,49	20,46	20,42	20,40	20,42	20,44	20,42	20,38	20,41	20,47	20,53	20,54	20,50	20,53	20,45	20,43	20,43	20,37	20,39	20,46	20,44	20,48	20,46	20,48	20,45	20,44	20,46	20,51	20,37	20,31	20,38	20,44	20,55	20,45	20,46	20,40	20,42	20,46	20,44	20,45	20,36	20,41	20,53	20,50	20,49	20,46	20,43	20,49	20,57	20,52	20,50	20,50	20,42	20,44	20,45	20,45	20,46	20,53	20,56	20,54	20,45	20,47	20,43	20,50	20,51	20,50	20,53	20,48	20,42	20,43	20,47	20,47	20,51	20,44	20,50	20,54	20,63	20,50	20,54	20,57	20,54	20,48	20,54	20,55	20,48	20,47	20,51	20,59	20,54	20,54	20,54	20,56	20,56	20,52	20,57	20,57	20,59	20,56	20,52	20,63	20,63	20,57	20,51	20,57	20,62	20,58	20,51	20,54	20,55	20,55	20,58	20,65	20,64	20,59	20,52	20,60	20,60	20,56	20,50	20,48	20,48	20,56	20,56	20,59	20,60	20,60	20,57	20,56	20,54	20,50	20,52	20,58	20,54	20,65	20,65	20,63	20,59	20,60	20,60	20,54	20,53	20,51	20,54	20,65	20,57	20,56	20,58	20,50	20,56	20,62	20,52	20,49	20,58	20,56	20,61	20,58	20,57	20,57	20,62	20,67	20,63	20,57	20,54	20,58	20,63	20,56	20,56	20,64	20,59	20,55	20,52	20,50	20,50	20,58	20,48	20,51	20,53	20,58	20,60	20,63	20,56	20,52	20,57	20,69	20,69	20,67	20,60	20,58	20,56	20,52	20,53	20,58	20,63	20,61	20,61	20,53	20,56	20,56	20,56	20,57	20,56	20,52	20,49	20,61	20,66	20,65	20,61	20,55	20,56	20,55	20,58	20,57	20,63	20,60	20,48	20,47	20,59	20,59	20,56	20,52	20,48	20,49	20,53	20,53	20,52	20,52	20,59	20,52	20,51	20,60	20,55	20,51	20,57	20,48	20,49	20,57	20,63	20,59	20,53	20,55	20,50	20,49	20,44	20,46	20,57	20,61	20,60	20,62	20,56	20,47	20,48	20,50	20,58	20,53	20,44	20,53	20,46	20,47	20,51	20,57	20,56	20,51	20,50	20,49	20,42	20,45	20,42	20,52	20,50	20,45	20,51	20,50	20,54	20,38	20,45	20,47	20,40	20,41	20,42	20,45	20,47	20,39	20,42	20,55	20,51	20,46	20,54	20,56	20,48	20,40	20,39	20,49	20,51	20,45	20,38	20,35	20,38	20,42	20,46	20,44	20,52	20,49	20,35	20,45	20,49	20,41	20,26	20,39	20,47	20,40	20,41	20,42	20,39	20,40	20,37	20,45	20,47	20,39	20,50	20,39	20,36	20,41	20,40	20,40	20,32	20,42	20,45	20,43	20,42	20,38	20,43	20,42	20,39	20,31	20,39	20,47	20,47	20,40	20,37	20,49	20,37	20,37	20,38	20,28	20,37	20,36	20,37	20,40	20,44	20,34	20,33	20,39	20,31	20,40	20,47	20,44	20,42	20,40	20,44	20,38	20,30	20,31	20,33	20,39	20,41	20,36	20,51	20,52	20,42	20,31	20,29	20,42	20,44	20,37	20,35	20,32	20,30	20,37	20,37	20,40	20,36	20,36	20,43	20,47	20,33	20,19	20,22	20,41	20,41	20,33	20,39	20,39	20,33	20,32	20,36	20,43	20,37	20,45	20,43	20,33	20,30	20,35	20,34	20,35	20,36	20,37	20,34	20,29	20,28	20,47	20,43	20,31	20,34	20,36	20,33	20,34	20,46	20,29	20,27	20,23	20,29	20,38	20,27	20,36	20,36	20,29	20,34	20,36	20,41	20,33	20,29	20,27	20,34	20,36	20,35	20,33	20,23	20,26	20,40	20,45	20,34	20,34	20,29	20,26	20,29	20,40	20,40	20,33	20,24	20,29	20,33	20,28	20,31	20,28	20,23	20,34	20,22	20,28	20,26	20,20	20,23	20,22	20,26	20,32	20,29	20,30	20,29	20,30	20,21	20,23	20,22	20,34	20,26	20,24	20,30	20,19	20,20	20,26	20,31	20,25	20,31	20,26	20,24	20,24	20,29	20,32	20,33	
20,35	20,45	20,45	20,30	20,30	20,37	20,31	20,26	20,31	20,33	20,33	20,30	20,34	20,38	20,35	20,36	20,34	20,36	20,40	20,38	20,32	20,35	20,36	20,34	20,43	20,40	20,34	20,38	20,39	20,30	20,36	20,40	20,44	20,29	20,27	20,34	20,35	20,36	20,31	20,35	20,44	20,42	20,45	20,37	20,36	20,38	20,38	20,43	20,41	20,47	20,47	20,42	20,42	20,44	20,39	20,31	20,36	20,35	20,34	20,41	20,35	20,39	20,44	20,40	20,40	20,38	20,41	20,47	20,40	20,38	20,32	20,36	20,36	20,43	20,35	20,37	20,42	20,41	20,46	20,38	20,36	20,37	20,37	20,45	20,49	20,40	20,38	20,32	20,31	20,38	20,47	20,34	20,29	20,28	20,42	20,49	20,45	20,37	20,31	20,36	20,48	20,36	20,37	20,44	20,44	20,45	20,41	20,46	20,42	20,47	20,42	20,39	20,43	20,42	20,44	20,45	20,47	20,45	20,42	20,33	20,47	20,48	20,39	20,40	20,38	20,34	20,41	20,39	20,41	20,37	20,41	20,46	20,37	20,38	20,40	20,34	20,34	20,35	20,36	20,38	20,37	20,45	20,42	20,38	20,46	20,44	20,39	20,46	20,50	20,46	20,54	20,43	20,41	20,47	20,44	20,49	20,47	20,44	20,42	20,36	20,34	20,42	20,46	20,50	20,53	20,45	20,41	20,46	20,45	20,40	20,41	20,42	20,46	20,49	20,48	20,48	20,50	20,48	20,49	20,41	20,50	20,43	20,41	20,42	20,50	20,58	20,46	20,49	20,47	20,45	20,44	20,39	20,39	20,42	20,49	20,62	20,52	20,43	20,48	20,39	20,41	20,54	20,60	20,51	20,50	20,55	20,50	20,52	20,43	20,46	20,55	20,56	20,51	20,48	20,48	20,49	20,55	20,53	20,53	20,48	20,54	20,51	20,49	20,52	20,55	20,54	20,44	20,49	20,59	20,64	20,62	20,57	20,50	20,52	20,50	20,51	20,51	20,55	20,60	20,60	20,50	20,53	20,46	20,47	20,54	20,56	20,55	20,51	20,57	20,56	20,49	20,48	20,55	20,62	20,57	20,55	20,59	20,61	20,62	20,56	20,52	20,52	20,50	20,57	20,61	20,57	20,60	20,54	20,58	20,64	20,50	20,46	20,47	20,52	20,57	20,54	20,53	20,59	20,60	20,51	20,52	20,59	20,57	20,62	20,67	20,54	20,57	20,62	20,61	20,59	20,57	20,59	20,53	20,59	20,59	20,57	20,59	20,62	20,59	20,58	20,57	20,61	20,62	20,59	20,56	20,55	20,56	20,56	20,56	20,55	20,53	20,61	20,59	20,61	20,57	20,55	20,59	20,65	20,55	20,59	20,61	20,62	20,51	20,53	20,58	20,46	20,56	20,53	20,49	20,55	20,58	20,55	20,55	20,65	20,57	20,53	20,63	20,59	20,68	20,62	20,64	20,56	20,58	20,58	20,62	20,58	20,53	20,63	20,54	20,53	20,55	20,50	20,53	20,51	20,49	20,54	20,63	20,60	20,64	20,63	20,53	20,56	20,55	20,53	20,56	20,53	20,49	20,53	20,56	20,66	20,61	20,57	20,58	20,52	20,52	20,55	20,62	20,52	20,50	20,48	20,57	20,58	20,59	20,54	20,57	20,58	20,59	20,54	20,49	20,53	20,55	20,45	20,48	20,54	20,49	20,44	20,42	20,50	20,59	20,58	20,61	20,53	20,52	20,51	20,47	20,51	20,52	20,50	20,46	20,48	20,47	20,52	20,62	20,60	20,47	20,47	20,49	20,42	20,42	20,46	20,54	20,56	20,48	20,49	20,50	20,53	20,40	20,42	20,54	20,43	20,42	20,48	20,51	20,55	20,41	20,36	20,48	20,41	20,40	20,47	20,50	20,40	20,45	20,44	20,49	20,57	20,45	20,45	20,43	20,42	20,39	20,44	20,53	20,49	20,49	20,46	20,53	20,43	20,38	20,32	20,39	20,44	20,39	20,41	20,42	20,37	20,35	20,40	20,42	20,48	20,47	20,46	20,44	20,38	20,36	20,40	20,34	20,35	20,39	20,39	20,42	20,43	20,40	20,37	20,37	20,38	20,37	20,41	20,54	20,47	20,40	20,37	20,45	20,37	20,34	20,36	20,35	20,44	20,37	20,32	20,43	20,39	20,34	20,32	20,33	20,28	20,35	20,45	20,45	20,46	20,36	20,37	20,45	20,42	20,37	20,35	20,42	20,47	20,39	20,46	20,46	20,39	20,34	20,40	20,44	20,44	20,40	20,30	20,29	20,33	20,36	20,36	20,42	20,34	20,35	20,44	20,49	20,39	20,29	20,30	20,44	20,49	20,40	20,33	20,31	20,28	20,28	20,30	20,42	20,37	20,43	20,44	20,31	20,24	20,38	20,37	20,43	20,36	20,39	20,40	20,35	20,33	20,43	20,42	20,31	20,35	20,33	20,29	20,36	20,38	20,31	20,26	20,31	20,34	20,34	20,27	20,30	20,37	20,26	20,25	20,30	20,28	20,28	20,34	20,41	20,33	20,29	20,31	20,27	20,26	20,31	20,41	20,38	20,33	20,31	20,32	20,33	20,28	20,34	20,29	20,19	20,24	20,30	20,31	20,27	20,32	20,29	20,24	20,36	20,30	20,31	20,27	20,22	20,23	20,27	20,26	20,25	20,25	20,26	20,32	20,23	20,20	20,22	20,27	20,25	20,22	20,26	20,25	20,30	20,22	20,18	20,22	20,29	20,29	20,29	20,24	20,14	20,22	20,31	20,22	
20,43	20,36	20,37	20,23	20,31	20,32	20,35	20,35	20,40	20,34	20,31	20,31	20,33	20,41	20,37	20,37	20,35	20,39	20,51	20,46	20,41	20,28	20,36	20,31	20,35	20,30	20,30	20,38	20,50	20,33	20,34	20,39	20,43	20,40	20,30	20,31	20,32	20,40	20,39	20,34	20,36	20,33	20,40	20,37	20,35	20,35	20,39	20,32	20,45	20,50	20,49	20,40	20,38	20,41	20,41	20,40	20,34	20,37	20,42	20,40	20,30	20,40	20,42	20,33	20,30	20,35	20,35	20,42	20,45	20,40	20,44	20,40	20,38	20,46	20,40	20,29	20,35	20,38	20,43	20,36	20,36	20,33	20,32	20,43	20,51	20,36	20,38	20,30	20,31	20,40	20,41	20,33	20,32	20,39	20,32	20,43	20,44	20,37	20,31	20,41	20,41	20,39	20,36	20,41	20,36	20,40	20,33	20,44	20,49	20,42	20,41	20,45	20,52	20,53	20,46	20,44	20,43	20,47	20,46	20,37	20,40	20,45	20,37	20,42	20,41	20,37	20,41	20,42	20,39	20,40	20,42	20,45	20,45	20,35	20,42	20,37	20,35	20,30	20,37	20,40	20,33	20,41	20,44	20,41	20,47	20,47	20,41	20,50	20,41	20,42	20,43	20,47	20,37	20,48	20,51	20,44	20,43	20,37	20,45	20,41	20,31	20,42	20,46	20,50	20,48	20,38	20,38	20,45	20,44	20,42	20,36	20,42	20,45	20,50	20,50	20,43	20,48	20,52	20,54	20,44	20,45	20,45	20,40	20,32	20,42	20,55	20,37	20,40	20,47	20,37	20,43	20,38	20,41	20,47	20,45	20,59	20,58	20,44	20,48	20,39	20,39	20,50	20,52	20,47	20,43	20,57	20,60	20,52	20,42	20,44	20,51	20,62	20,52	20,47	20,56	20,47	20,58	20,57	20,59	20,52	20,51	20,56	20,51	20,50	20,47	20,53	20,57	20,48	20,56	20,58	20,60	20,61	20,49	20,46	20,50	20,53	20,53	20,57	20,57	20,52	20,47	20,53	20,45	20,48	20,55	20,57	20,55	20,54	20,54	20,55	20,53	20,50	20,54	20,58	20,56	20,56	20,58	20,58	20,58	20,58	20,55	20,49	20,52	20,58	20,64	20,60	20,56	20,60	20,59	20,65	20,62	20,55	20,61	20,61	20,60	20,47	20,51	20,57	20,64	20,58	20,56	20,59	20,56	20,65	20,67	20,54	20,58	20,62	20,63	20,59	20,65	20,61	20,55	20,57	20,55	20,59	20,58	20,52	20,54	20,53	20,53	20,58	20,56	20,54	20,66	20,55	20,49	20,52	20,52	20,58	20,54	20,49	20,49	20,57	20,57	20,53	20,54	20,63	20,62	20,60	20,56	20,62	20,59	20,55	20,58	20,52	20,58	20,56	20,50	20,53	20,57	20,51	20,50	20,64	20,69	20,58	20,56	20,54	20,51	20,57	20,57	20,54	20,57	20,55	20,61	20,58	20,51	20,62	20,56	20,50	20,55	20,53	20,60	20,54	20,48	20,50	20,56	20,56	20,60	20,59	20,59	20,55	20,53	20,54	20,57	20,56	20,45	20,57	20,68	20,65	20,61	20,57	20,56	20,54	20,52	20,54	20,56	20,53	20,43	20,42	20,57	20,63	20,60	20,56	20,59	20,59	20,61	20,63	20,56	20,49	20,57	20,53	20,45	20,57	20,60	20,50	20,50	20,56	20,63	20,62	20,60	20,56	20,50	20,51	20,52	20,47	20,51	20,49	20,52	20,48	20,56	20,57	20,62	20,58	20,48	20,48	20,49	20,45	20,43	20,45	20,43	20,46	20,48	20,46	20,47	20,50	20,50	20,49	20,59	20,54	20,49	20,44	20,52	20,58	20,50	20,43	20,47	20,40	20,37	20,39	20,47	20,48	20,45	20,43	20,43	20,51	20,49	20,53	20,48	20,32	20,40	20,41	20,44	20,45	20,46	20,40	20,45	20,41	20,38	20,37	20,43	20,41	20,41	20,33	20,40	20,41	20,37	20,45	20,41	20,46	20,47	20,44	20,43	20,45	20,41	20,38	20,39	20,39	20,41	20,40	20,39	20,37	20,41	20,40	20,32	20,39	20,37	20,38	20,45	20,35	20,31	20,39	20,52	20,38	20,30	20,39	20,38	20,41	20,35	20,36	20,52	20,45	20,36	20,33	20,32	20,35	20,39	20,37	20,37	20,45	20,42	20,36	20,39	20,41	20,42	20,44	20,37	20,40	20,37	20,42	20,40	20,36	20,34	20,40	20,42	20,35	20,33	20,34	20,37	20,48	20,35	20,40	20,43	20,31	20,41	20,44	20,39	20,41	20,37	20,42	20,39	20,39	20,36	20,40	20,32	20,31	20,31	20,30	20,39	20,33	20,36	20,40	20,29	20,34	20,37	20,35	20,31	20,32	20,35	20,37	20,28	20,33	20,42	20,37	20,33	20,42	20,37	20,31	20,33	20,34	20,33	20,33	20,31	20,34	20,35	20,28	20,24	20,34	20,30	20,21	20,26	20,19	20,28	20,42	20,42	20,32	20,30	20,35	20,22	20,24	20,38	20,39	20,31	20,28	20,25	20,32	20,37	20,31	20,30	20,30	20,14	20,19	20,34	20,33	20,32	20,30	20,31	20,27	20,31	20,29	20,36	20,28	20,22	20,24	20,27	20,32	20,33	20,25	20,26	20,29	20,27	20,28	20,30	20,26	20,24	20,13	20,15	20,22	20,34	20,24	20,25	20,30	20,24	20,29	20,17	20,19	20,20	20,19	20,28	20,24	
20,30	20,31	20,31	20,30	20,27	20,34	20,35	20,36	20,45	20,40	20,35	20,31	20,34	20,37	20,33	20,30	20,24	20,36	20,39	20,37	20,35	20,28	20,32	20,29	20,31	20,36	20,28	20,38	20,41	20,34	20,37	20,37	20,40	20,36	20,35	20,28	20,28	20,35	20,36	20,23	20,30	20,33	20,39	20,25	20,31	20,37	20,37	20,37	20,45	20,43	20,44	20,36	20,34	20,36	20,41	20,48	20,46	20,49	20,50	20,42	20,36	20,37	20,40	20,34	20,32	20,32	20,33	20,45	20,49	20,36	20,39	20,42	20,32	20,38	20,44	20,36	20,37	20,42	20,31	20,36	20,34	20,29	20,25	20,34	20,46	20,45	20,50	20,40	20,34	20,45	20,48	20,29	20,37	20,43	20,34	20,40	20,48	20,47	20,40	20,35	20,44	20,40	20,36	20,39	20,43	20,44	20,36	20,38	20,53	20,41	20,38	20,45	20,49	20,48	20,47	20,40	20,42	20,43	20,46	20,42	20,31	20,36	20,39	20,38	20,41	20,42	20,44	20,38	20,33	20,36	20,46	20,45	20,34	20,33	20,40	20,38	20,43	20,36	20,38	20,48	20,35	20,42	20,50	20,51	20,45	20,45	20,39	20,46	20,41	20,42	20,43	20,39	20,39	20,45	20,55	20,45	20,36	20,34	20,39	20,45	20,36	20,46	20,50	20,49	20,50	20,42	20,42	20,50	20,43	20,37	20,39	20,37	20,51	20,46	20,49	20,44	20,44	20,42	20,43	20,40	20,41	20,39	20,36	20,41	20,41	20,45	20,36	20,43	20,49	20,42	20,46	20,46	20,47	20,54	20,45	20,50	20,43	20,43	20,50	20,45	20,43	20,47	20,42	20,47	20,50	20,45	20,52	20,51	20,37	20,48	20,56	20,58	20,53	20,50	20,51	20,52	20,46	20,47	20,56	20,54	20,52	20,51	20,51	20,47	20,46	20,52	20,53	20,55	20,51	20,48	20,50	20,48	20,44	20,47	20,52	20,51	20,52	20,53	20,55	20,55	20,52	20,51	20,57	20,57	20,56	20,53	20,51	20,55	20,56	20,54	20,55	20,51	20,60	20,58	20,52	20,60	20,59	20,62	20,60	20,61	20,60	20,46	20,53	20,62	20,62	20,61	20,56	20,60	20,58	20,64	20,62	20,55	20,58	20,62	20,66	20,60	20,55	20,57	20,58	20,64	20,56	20,55	20,54	20,60	20,61	20,56	20,67	20,68	20,62	20,56	20,56	20,64	20,60	20,60	20,55	20,66	20,65	20,50	20,51	20,56	20,49	20,54	20,58	20,59	20,58	20,61	20,57	20,63	20,56	20,56	20,54	20,54	20,57	20,59	20,57	20,53	20,58	20,63	20,63	20,60	20,56	20,61	20,57	20,55	20,63	20,57	20,62	20,59	20,56	20,61	20,58	20,55	20,52	20,58	20,63	20,63	20,60	20,59	20,57	20,59	20,59	20,60	20,50	20,58	20,56	20,64	20,58	20,64	20,60	20,53	20,58	20,60	20,57	20,61	20,56	20,54	20,53	20,61	20,58	20,51	20,59	20,62	20,59	20,56	20,57	20,57	20,45	20,46	20,58	20,60	20,63	20,61	20,58	20,53	20,57	20,55	20,59	20,47	20,46	20,49	20,57	20,59	20,64	20,56	20,57	20,55	20,50	20,53	20,55	20,54	20,51	20,50	20,46	20,53	20,51	20,49	20,63	20,62	20,62	20,54	20,54	20,54	20,51	20,43	20,49	20,51	20,51	20,50	20,48	20,47	20,54	20,60	20,66	20,59	20,51	20,47	20,46	20,46	20,45	20,47	20,46	20,50	20,48	20,39	20,43	20,53	20,48	20,51	20,52	20,51	20,60	20,54	20,43	20,49	20,51	20,46	20,49	20,52	20,50	20,42	20,46	20,43	20,42	20,47	20,40	20,49	20,43	20,45	20,45	20,29	20,40	20,41	20,40	20,41	20,42	20,36	20,37	20,44	20,44	20,39	20,36	20,43	20,43	20,28	20,29	20,44	20,39	20,45	20,42	20,41	20,45	20,45	20,44	20,47	20,47	20,39	20,33	20,38	20,40	20,44	20,39	20,38	20,39	20,32	20,31	20,34	20,43	20,41	20,42	20,41	20,29	20,37	20,46	20,39	20,32	20,32	20,40	20,39	20,32	20,37	20,46	20,42	20,32	20,31	20,33	20,29	20,39	20,36	20,33	20,38	20,47	20,47	20,43	20,40	20,41	20,42	20,35	20,40	20,40	20,38	20,36	20,37	20,33	20,36	20,39	20,35	20,37	20,35	20,35	20,34	20,35	20,34	20,43	20,36	20,39	20,40	20,30	20,30	20,34	20,32	20,37	20,35	20,43	20,46	20,35	20,31	20,30	20,31	20,34	20,34	20,28	20,34	20,30	20,34	20,29	20,33	20,35	20,28	20,37	20,42	20,25	20,29	20,38	20,30	20,27	20,37	20,43	20,38	20,37	20,32	20,39	20,37	20,39	20,34	20,36	20,32	20,26	20,25	20,29	20,23	20,18	20,29	20,23	20,39	20,34	20,25	20,27	20,34	20,23	20,23	20,32	20,37	20,33	20,32	20,28	20,28	20,30	20,33	20,33	20,29	20,19	20,19	20,31	20,32	20,31	20,27	20,23	20,33	20,27	20,25	20,23	20,21	20,28	20,32	20,26	20,34	20,29	20,21	20,18	20,24	20,22	20,24	20,31	20,29	20,28	20,17	20,20	20,31	20,28	20,29	20,23	20,21	20,21	20,27	20,30	20,27	20,24	20,20	20,30	20,33	
20,34	20,30	20,27	20,27	20,27	20,17	20,22	20,27	20,29	20,40	20,34	20,25	20,27	20,33	20,38	20,33	20,31	20,31	20,33	20,26	20,23	20,26	20,25	20,38	20,37	20,46	20,29	20,39	20,39	20,30	20,40	20,42	20,33	20,35	20,35	20,21	20,25	20,39	20,43	20,33	20,37	20,39	20,35	20,30	20,30	20,37	20,35	20,40	20,45	20,34	20,41	20,37	20,28	20,43	20,45	20,35	20,45	20,51	20,48	20,43	20,39	20,37	20,40	20,38	20,37	20,39	20,34	20,39	20,45	20,32	20,34	20,38	20,33	20,36	20,41	20,46	20,48	20,43	20,38	20,41	20,34	20,25	20,26	20,29	20,42	20,36	20,44	20,50	20,35	20,43	20,54	20,37	20,24	20,37	20,38	20,45	20,46	20,45	20,44	20,36	20,37	20,37	20,36	20,36	20,43	20,45	20,35	20,36	20,50	20,46	20,30	20,36	20,44	20,45	20,44	20,43	20,50	20,43	20,40	20,47	20,36	20,34	20,44	20,40	20,33	20,42	20,44	20,36	20,42	20,43	20,51	20,34	20,36	20,38	20,45	20,42	20,35	20,44	20,45	20,43	20,41	20,43	20,46	20,49	20,42	20,42	20,44	20,39	20,37	20,35	20,46	20,43	20,45	20,55	20,54	20,38	20,34	20,37	20,48	20,42	20,41	20,45	20,48	20,43	20,49	20,46	20,42	20,49	20,45	20,40	20,42	20,38	20,44	20,50	20,44	20,47	20,40	20,36	20,45	20,40	20,38	20,43	20,41	20,47	20,47	20,49	20,46	20,46	20,48	20,39	20,48	20,48	20,50	20,51	20,48	20,53	20,40	20,37	20,49	20,47	20,40	20,45	20,43	20,45	20,58	20,46	20,53	20,62	20,51	20,48	20,51	20,53	20,49	20,46	20,50	20,51	20,52	20,50	20,61	20,56	20,47	20,56	20,59	20,58	20,52	20,57	20,64	20,55	20,55	20,54	20,48	20,50	20,51	20,51	20,56	20,55	20,55	20,53	20,58	20,56	20,53	20,56	20,60	20,65	20,58	20,53	20,53	20,56	20,58	20,59	20,61	20,62	20,58	20,71	20,56	20,58	20,60	20,66	20,67	20,63	20,57	20,53	20,58	20,65	20,63	20,59	20,63	20,59	20,56	20,58	20,53	20,54	20,55	20,61	20,59	20,60	20,60	20,56	20,53	20,55	20,60	20,63	20,62	20,63	20,65	20,62	20,69	20,75	20,63	20,57	20,53	20,60	20,63	20,54	20,52	20,61	20,63	20,53	20,52	20,50	20,61	20,60	20,60	20,62	20,68	20,62	20,66	20,66	20,63	20,60	20,55	20,56	20,63	20,57	20,55	20,49	20,56	20,62	20,61	20,57	20,55	20,57	20,57	20,57	20,60	20,57	20,59	20,56	20,59	20,64	20,59	20,53	20,53	20,60	20,60	20,66	20,62	20,63	20,61	20,62	20,65	20,62	20,56	20,55	20,59	20,58	20,55	20,62	20,59	20,55	20,61	20,63	20,50	20,56	20,59	20,54	20,63	20,61	20,61	20,53	20,58	20,65	20,64	20,60	20,52	20,56	20,57	20,51	20,61	20,65	20,68	20,67	20,58	20,57	20,58	20,58	20,59	20,60	20,59	20,57	20,60	20,56	20,66	20,58	20,61	20,54	20,44	20,48	20,52	20,53	20,51	20,45	20,47	20,51	20,50	20,48	20,57	20,64	20,59	20,55	20,54	20,60	20,61	20,52	20,48	20,53	20,61	20,52	20,45	20,46	20,53	20,54	20,59	20,55	20,51	20,52	20,50	20,50	20,47	20,51	20,59	20,58	20,56	20,41	20,44	20,49	20,54	20,49	20,54	20,52	20,51	20,54	20,51	20,52	20,45	20,47	20,46	20,44	20,53	20,49	20,46	20,43	20,46	20,51	20,43	20,46	20,36	20,40	20,48	20,40	20,41	20,36	20,34	20,39	20,38	20,38	20,43	20,45	20,46	20,39	20,40	20,41	20,49	20,40	20,29	20,41	20,41	20,41	20,37	20,34	20,44	20,39	20,44	20,43	20,44	20,42	20,33	20,41	20,48	20,41	20,42	20,47	20,45	20,32	20,33	20,36	20,39	20,43	20,43	20,39	20,34	20,37	20,41	20,33	20,34	20,33	20,36	20,47	20,35	20,32	20,49	20,48	20,34	20,33	20,46	20,40	20,44	20,43	20,39	20,43	20,39	20,41	20,32	20,35	20,37	20,34	20,29	20,31	20,30	20,35	20,43	20,45	20,36	20,28	20,38	20,47	20,42	20,38	20,33	20,35	20,33	20,33	20,42	20,45	20,42	20,38	20,39	20,44	20,34	20,31	20,30	20,45	20,48	20,53	20,38	20,34	20,34	20,33	20,34	20,38	20,38	20,33	20,31	20,26	20,28	20,26	20,34	20,39	20,45	20,43	20,30	20,40	20,36	20,31	20,33	20,46	20,37	20,35	20,37	20,40	20,36	20,38	20,36	20,42	20,38	20,34	20,31	20,26	20,24	20,26	20,23	20,33	20,31	20,36	20,28	20,20	20,23	20,36	20,31	20,22	20,27	20,45	20,36	20,38	20,43	20,39	20,31	20,35	20,32	20,29	20,24	20,20	20,27	20,23	20,29	20,34	20,26	20,24	20,31	20,22	20,26	20,29	20,27	20,36	20,31	20,26	20,27	20,27	20,26	20,27	20,24	20,31	20,29	20,27	20,28	20,34	20,29	20,27	20,18	20,22	20,19	20,17	20,21	20,20	20,31	20,37	20,33	20,24	20,26	20,29	
20,38	20,36	20,31	20,24	20,35	20,30	20,27	20,32	20,37	20,29	20,35	20,27	20,32	20,27	20,27	20,33	20,38	20,40	20,45	20,38	20,27	20,24	20,27	20,38	20,38	20,30	20,31	20,37	20,43	20,36	20,41	20,42	20,38	20,30	20,31	20,25	20,26	20,39	20,35	20,41	20,46	20,37	20,37	20,37	20,36	20,39	20,41	20,39	20,43	20,40	20,38	20,42	20,39	20,42	20,49	20,34	20,31	20,42	20,47	20,40	20,31	20,33	20,33	20,42	20,29	20,34	20,40	20,41	20,42	20,32	20,37	20,43	20,37	20,36	20,37	20,42	20,49	20,47	20,44	20,42	20,39	20,32	20,26	20,38	20,43	20,39	20,34	20,49	20,42	20,46	20,48	20,40	20,39	20,32	20,34	20,44	20,43	20,38	20,40	20,34	20,36	20,38	20,51	20,52	20,45	20,44	20,35	20,31	20,42	20,46	20,37	20,43	20,46	20,44	20,45	20,48	20,48	20,43	20,38	20,37	20,38	20,43	20,52	20,44	20,40	20,42	20,43	20,39	20,49	20,47	20,49	20,37	20,35	20,46	20,47	20,37	20,33	20,36	20,37	20,45	20,43	20,48	20,50	20,43	20,47	20,44	20,51	20,40	20,30	20,37	20,44	20,51	20,53	20,51	20,52	20,50	20,42	20,42	20,46	20,52	20,51	20,45	20,40	20,48	20,45	20,43	20,39	20,44	20,41	20,42	20,41	20,36	20,41	20,42	20,42	20,45	20,44	20,42	20,48	20,41	20,36	20,44	20,44	20,41	20,49	20,49	20,47	20,46	20,40	20,43	20,41	20,45	20,51	20,60	20,51	20,49	20,50	20,51	20,55	20,50	20,45	20,49	20,49	20,46	20,53	20,55	20,55	20,59	20,51	20,54	20,52	20,45	20,46	20,46	20,44	20,53	20,54	20,62	20,56	20,55	20,46	20,54	20,54	20,54	20,54	20,54	20,53	20,59	20,62	20,57	20,54	20,56	20,53	20,53	20,60	20,62	20,57	20,51	20,51	20,50	20,49	20,56	20,54	20,57	20,63	20,56	20,55	20,61	20,60	20,58	20,55	20,61	20,60	20,60	20,57	20,60	20,63	20,68	20,63	20,60	20,53	20,44	20,53	20,67	20,64	20,66	20,65	20,61	20,64	20,59	20,52	20,56	20,51	20,59	20,58	20,61	20,58	20,60	20,63	20,60	20,57	20,64	20,56	20,62	20,67	20,61	20,64	20,65	20,69	20,56	20,54	20,58	20,62	20,53	20,52	20,60	20,65	20,55	20,54	20,53	20,64	20,71	20,67	20,62	20,65	20,64	20,63	20,66	20,68	20,55	20,51	20,53	20,58	20,61	20,58	20,61	20,48	20,56	20,62	20,62	20,54	20,55	20,58	20,58	20,56	20,57	20,51	20,52	20,59	20,64	20,61	20,53	20,53	20,54	20,58	20,65	20,68	20,63	20,58	20,61	20,67	20,66	20,65	20,59	20,62	20,60	20,55	20,59	20,59	20,63	20,56	20,53	20,51	20,56	20,55	20,51	20,62	20,64	20,56	20,61	20,56	20,52	20,56	20,59	20,63	20,61	20,63	20,59	20,64	20,74	20,69	20,62	20,63	20,61	20,62	20,57	20,57	20,63	20,56	20,51	20,56	20,54	20,61	20,55	20,55	20,55	20,47	20,51	20,57	20,56	20,50	20,47	20,49	20,53	20,54	20,57	20,54	20,54	20,60	20,58	20,57	20,54	20,55	20,56	20,46	20,47	20,54	20,50	20,44	20,47	20,54	20,55	20,56	20,50	20,47	20,49	20,52	20,45	20,41	20,45	20,56	20,55	20,46	20,45	20,52	20,50	20,45	20,47	20,50	20,51	20,48	20,41	20,47	20,47	20,41	20,44	20,48	20,46	20,55	20,55	20,43	20,45	20,41	20,47	20,47	20,53	20,39	20,43	20,51	20,42	20,37	20,38	20,33	20,42	20,39	20,40	20,42	20,43	20,50	20,38	20,36	20,39	20,41	20,40	20,34	20,37	20,41	20,44	20,41	20,38	20,40	20,40	20,35	20,38	20,44	20,42	20,42	20,48	20,48	20,37	20,35	20,40	20,41	20,42	20,39	20,42	20,45	20,38	20,41	20,39	20,34	20,39	20,43	20,35	20,37	20,43	20,39	20,48	20,39	20,36	20,38	20,40	20,45	20,42	20,44	20,44	20,40	20,44	20,37	20,34	20,40	20,35	20,32	20,34	20,30	20,36	20,38	20,22	20,23	20,27	20,48	20,49	20,43	20,33	20,34	20,45	20,45	20,37	20,34	20,29	20,41	20,37	20,41	20,46	20,38	20,36	20,44	20,37	20,29	20,33	20,42	20,46	20,45	20,45	20,47	20,33	20,28	20,29	20,33	20,33	20,39	20,34	20,31	20,26	20,25	20,33	20,34	20,30	20,41	20,40	20,34	20,39	20,36	20,30	20,33	20,47	20,28	20,27	20,36	20,40	20,44	20,34	20,27	20,33	20,38	20,34	20,35	20,39	20,24	20,27	20,33	20,34	20,37	20,36	20,25	20,19	20,27	20,37	20,35	20,21	20,25	20,44	20,45	20,34	20,28	20,28	20,33	20,33	20,23	20,23	20,23	20,22	20,32	20,32	20,22	20,31	20,34	20,26	20,25	20,32	20,34	20,24	20,31	20,27	20,31	20,27	20,27	20,26	20,32	20,34	20,23	20,21	20,28	20,20	20,19	20,27	20,26	20,27	20,18	20,26	20,30	20,21	20,22	20,17	20,23	20,37	20,36	20,35	20,19	20,26	
20,33	20,31	20,36	20,26	20,30	20,34	20,34	20,35	20,40	20,33	20,28	20,36	20,36	20,31	20,30	20,31	20,41	20,31	20,40	20,39	20,24	20,28	20,35	20,38	20,41	20,34	20,34	20,37	20,39	20,39	20,48	20,46	20,39	20,34	20,31	20,25	20,29	20,29	20,35	20,36	20,48	20,41	20,33	20,35	20,39	20,38	20,39	20,33	20,38	20,39	20,39	20,40	20,41	20,45	20,45	20,34	20,35	20,33	20,39	20,39	20,32	20,33	20,32	20,35	20,33	20,29	20,34	20,41	20,49	20,38	20,29	20,41	20,33	20,40	20,35	20,36	20,41	20,41	20,42	20,42	20,33	20,29	20,31	20,31	20,43	20,44	20,41	20,47	20,31	20,41	20,54	20,46	20,43	20,43	20,40	20,43	20,44	20,37	20,36	20,36	20,35	20,42	20,50	20,61	20,46	20,47	20,39	20,36	20,38	20,40	20,39	20,42	20,42	20,41	20,39	20,39	20,41	20,44	20,40	20,35	20,30	20,42	20,43	20,47	20,45	20,43	20,39	20,40	20,45	20,47	20,40	20,32	20,31	20,40	20,45	20,48	20,32	20,37	20,43	20,41	20,38	20,38	20,42	20,44	20,40	20,45	20,40	20,39	20,28	20,40	20,45	20,47	20,43	20,44	20,47	20,50	20,48	20,38	20,47	20,52	20,45	20,41	20,41	20,48	20,49	20,46	20,43	20,39	20,39	20,41	20,48	20,37	20,42	20,47	20,51	20,48	20,44	20,48	20,51	20,47	20,37	20,36	20,37	20,36	20,42	20,47	20,45	20,46	20,45	20,35	20,42	20,36	20,39	20,55	20,61	20,52	20,45	20,48	20,53	20,43	20,42	20,49	20,48	20,48	20,56	20,50	20,46	20,48	20,43	20,54	20,53	20,49	20,50	20,43	20,43	20,52	20,52	20,54	20,55	20,50	20,54	20,57	20,55	20,49	20,46	20,49	20,44	20,54	20,55	20,60	20,59	20,59	20,55	20,56	20,57	20,58	20,57	20,56	20,58	20,52	20,58	20,51	20,55	20,59	20,56	20,51	20,52	20,61	20,63	20,60	20,53	20,60	20,63	20,61	20,49	20,59	20,70	20,66	20,62	20,60	20,53	20,47	20,57	20,67	20,61	20,61	20,61	20,59	20,55	20,54	20,58	20,69	20,59	20,52	20,54	20,55	20,60	20,56	20,64	20,57	20,53	20,55	20,53	20,62	20,64	20,55	20,61	20,64	20,69	20,69	20,62	20,57	20,54	20,59	20,49	20,53	20,60	20,57	20,53	20,63	20,66	20,67	20,59	20,62	20,57	20,58	20,55	20,65	20,62	20,58	20,51	20,50	20,60	20,57	20,57	20,56	20,49	20,54	20,66	20,61	20,56	20,56	20,57	20,55	20,59	20,61	20,54	20,54	20,59	20,61	20,61	20,53	20,54	20,60	20,56	20,55	20,62	20,62	20,61	20,63	20,68	20,68	20,60	20,56	20,62	20,62	20,58	20,55	20,58	20,59	20,62	20,52	20,56	20,57	20,50	20,53	20,61	20,64	20,59	20,59	20,63	20,57	20,57	20,61	20,62	20,58	20,58	20,53	20,54	20,62	20,70	20,69	20,67	20,61	20,58	20,52	20,56	20,63	20,57	20,51	20,56	20,58	20,57	20,57	20,58	20,52	20,53	20,55	20,61	20,60	20,56	20,51	20,53	20,51	20,48	20,53	20,60	20,56	20,64	20,60	20,58	20,54	20,56	20,48	20,47	20,50	20,49	20,47	20,61	20,55	20,61	20,55	20,58	20,56	20,50	20,52	20,46	20,47	20,41	20,46	20,51	20,44	20,44	20,46	20,48	20,46	20,46	20,40	20,47	20,49	20,40	20,43	20,46	20,40	20,39	20,41	20,48	20,51	20,49	20,50	20,47	20,40	20,39	20,47	20,49	20,49	20,42	20,42	20,39	20,42	20,40	20,39	20,43	20,44	20,48	20,46	20,50	20,44	20,49	20,39	20,43	20,41	20,41	20,40	20,39	20,44	20,43	20,47	20,52	20,49	20,41	20,44	20,44	20,33	20,44	20,46	20,39	20,42	20,37	20,30	20,34	20,42	20,36	20,39	20,48	20,38	20,39	20,38	20,36	20,40	20,35	20,36	20,45	20,38	20,31	20,33	20,36	20,38	20,37	20,34	20,34	20,30	20,35	20,36	20,42	20,40	20,37	20,35	20,35	20,28	20,35	20,40	20,25	20,32	20,32	20,32	20,34	20,32	20,29	20,34	20,40	20,35	20,35	20,36	20,43	20,42	20,32	20,35	20,38	20,28	20,34	20,39	20,38	20,32	20,37	20,41	20,41	20,33	20,21	20,25	20,43	20,46	20,42	20,43	20,40	20,39	20,37	20,32	20,37	20,36	20,42	20,46	20,34	20,33	20,31	20,31	20,39	20,32	20,37	20,39	20,34	20,36	20,39	20,38	20,23	20,29	20,29	20,31	20,31	20,39	20,42	20,35	20,26	20,24	20,33	20,38	20,38	20,37	20,29	20,28	20,39	20,37	20,30	20,35	20,34	20,32	20,31	20,26	20,30	20,27	20,31	20,34	20,34	20,35	20,21	20,20	20,33	20,30	20,21	20,23	20,21	20,25	20,37	20,39	20,37	20,31	20,29	20,31	20,21	20,32	20,30	20,09	20,19	20,33	20,28	20,32	20,30	20,21	20,29	20,35	20,26	20,15	20,28	20,23	20,21	20,24	20,27	20,24	20,29	20,30	20,35	20,24	20,21	20,20	20,27	20,29	20,25	20,29	20,24	20,25	
20,35	20,24	20,29	20,37	20,32	20,36	20,36	20,40	20,43	20,38	20,32	20,28	20,33	20,36	20,34	20,29	20,35	20,33	20,32	20,34	20,28	20,29	20,32	20,40	20,43	20,45	20,43	20,39	20,41	20,41	20,47	20,39	20,39	20,40	20,36	20,29	20,22	20,21	20,30	20,26	20,28	20,36	20,37	20,28	20,36	20,43	20,41	20,44	20,47	20,38	20,33	20,41	20,34	20,45	20,44	20,35	20,35	20,42	20,39	20,41	20,38	20,36	20,40	20,25	20,25	20,37	20,39	20,35	20,40	20,37	20,37	20,37	20,34	20,36	20,38	20,34	20,35	20,47	20,44	20,43	20,39	20,35	20,32	20,34	20,38	20,44	20,39	20,37	20,29	20,41	20,50	20,41	20,36	20,38	20,45	20,47	20,42	20,43	20,37	20,38	20,42	20,38	20,46	20,45	20,42	20,42	20,41	20,39	20,43	20,35	20,38	20,43	20,41	20,39	20,42	20,47	20,42	20,38	20,39	20,35	20,36	20,45	20,46	20,43	20,42	20,38	20,32	20,35	20,52	20,50	20,43	20,34	20,42	20,39	20,30	20,39	20,34	20,32	20,41	20,50	20,35	20,29	20,39	20,49	20,47	20,35	20,37	20,42	20,36	20,45	20,44	20,45	20,44	20,45	20,45	20,50	20,48	20,43	20,45	20,44	20,36	20,40	20,39	20,43	20,40	20,41	20,43	20,35	20,32	20,33	20,41	20,37	20,48	20,46	20,46	20,44	20,37	20,42	20,50	20,40	20,39	20,35	20,38	20,41	20,40	20,50	20,42	20,46	20,42	20,38	20,38	20,44	20,37	20,51	20,62	20,58	20,49	20,47	20,47	20,41	20,38	20,50	20,54	20,52	20,55	20,49	20,53	20,51	20,45	20,55	20,54	20,49	20,53	20,48	20,47	20,47	20,57	20,55	20,58	20,60	20,52	20,58	20,59	20,56	20,48	20,52	20,45	20,49	20,47	20,61	20,58	20,61	20,58	20,54	20,54	20,53	20,66	20,63	20,61	20,55	20,52	20,50	20,50	20,58	20,55	20,57	20,50	20,59	20,58	20,59	20,54	20,56	20,61	20,64	20,55	20,53	20,59	20,62	20,54	20,51	20,49	20,49	20,49	20,60	20,61	20,59	20,54	20,50	20,46	20,54	20,50	20,63	20,58	20,55	20,50	20,54	20,60	20,61	20,66	20,59	20,54	20,61	20,56	20,57	20,65	20,59	20,61	20,68	20,68	20,71	20,66	20,60	20,54	20,59	20,53	20,50	20,56	20,56	20,58	20,62	20,65	20,62	20,52	20,55	20,56	20,56	20,63	20,63	20,66	20,58	20,55	20,53	20,63	20,60	20,57	20,58	20,57	20,59	20,62	20,60	20,57	20,70	20,61	20,55	20,57	20,64	20,60	20,60	20,58	20,63	20,60	20,57	20,54	20,62	20,57	20,54	20,63	20,63	20,63	20,66	20,64	20,69	20,63	20,63	20,63	20,67	20,57	20,52	20,51	20,57	20,60	20,56	20,54	20,57	20,55	20,55	20,61	20,66	20,58	20,56	20,63	20,56	20,60	20,69	20,67	20,47	20,51	20,56	20,59	20,61	20,65	20,68	20,66	20,55	20,56	20,56	20,53	20,58	20,61	20,60	20,59	20,63	20,65	20,62	20,60	20,64	20,55	20,57	20,55	20,59	20,59	20,56	20,54	20,52	20,53	20,53	20,59	20,58	20,67	20,63	20,62	20,59	20,52	20,52	20,50	20,53	20,51	20,51	20,61	20,59	20,62	20,60	20,53	20,57	20,50	20,47	20,53	20,50	20,52	20,48	20,51	20,51	20,46	20,47	20,43	20,45	20,49	20,51	20,45	20,45	20,45	20,42	20,53	20,41	20,39	20,41	20,45	20,50	20,45	20,39	20,40	20,46	20,39	20,36	20,38	20,41	20,44	20,40	20,37	20,36	20,39	20,47	20,51	20,46	20,41	20,45	20,44	20,47	20,46	20,38	20,43	20,39	20,45	20,46	20,40	20,46	20,42	20,47	20,47	20,45	20,46	20,41	20,40	20,35	20,43	20,45	20,36	20,38	20,38	20,39	20,35	20,41	20,44	20,33	20,41	20,41	20,43	20,37	20,34	20,37	20,31	20,31	20,37	20,39	20,23	20,37	20,38	20,35	20,32	20,39	20,46	20,39	20,33	20,41	20,38	20,32	20,31	20,42	20,38	20,38	20,38	20,41	20,32	20,29	20,36	20,45	20,46	20,37	20,33	20,37	20,38	20,40	20,40	20,36	20,36	20,39	20,41	20,39	20,43	20,29	20,30	20,33	20,37	20,37	20,30	20,35	20,41	20,38	20,31	20,23	20,30	20,39	20,45	20,41	20,36	20,41	20,43	20,38	20,34	20,44	20,42	20,45	20,37	20,27	20,40	20,41	20,38	20,31	20,36	20,37	20,28	20,27	20,38	20,42	20,32	20,30	20,20	20,25	20,25	20,33	20,33	20,27	20,23	20,38	20,38	20,35	20,39	20,43	20,33	20,22	20,32	20,35	20,30	20,37	20,38	20,31	20,24	20,22	20,27	20,23	20,28	20,25	20,32	20,39	20,28	20,22	20,30	20,33	20,32	20,28	20,20	20,22	20,32	20,30	20,34	20,23	20,22	20,31	20,33	20,26	20,31	20,12	20,22	20,26	20,32	20,31	20,32	20,23	20,26	20,30	20,26	20,29	20,35	20,31	20,24	20,14	20,22	20,24	20,23	20,27	20,26	20,24	20,25	20,37	20,23	20,22	20,19	20,23	20,27	20,30	
20,30	20,22	20,26	20,38	20,39	20,35	20,40	20,38	20,36	20,43	20,37	20,23	20,23	20,25	20,38	20,31	20,27	20,31	20,40	20,41	20,26	20,25	20,37	20,44	20,33	20,32	20,42	20,46	20,47	20,39	20,42	20,37	20,33	20,42	20,36	20,27	20,20	20,25	20,34	20,29	20,36	20,34	20,33	20,29	20,30	20,42	20,47	20,45	20,48	20,44	20,39	20,32	20,33	20,43	20,38	20,33	20,40	20,39	20,42	20,38	20,38	20,35	20,31	20,29	20,32	20,26	20,32	20,36	20,38	20,23	20,36	20,36	20,28	20,33	20,34	20,35	20,40	20,44	20,47	20,43	20,38	20,32	20,30	20,28	20,40	20,40	20,41	20,39	20,25	20,45	20,54	20,44	20,43	20,51	20,43	20,51	20,41	20,42	20,46	20,34	20,46	20,35	20,36	20,47	20,45	20,44	20,31	20,40	20,52	20,41	20,42	20,43	20,41	20,40	20,43	20,50	20,44	20,43	20,46	20,42	20,42	20,47	20,44	20,40	20,35	20,31	20,37	20,33	20,38	20,47	20,44	20,38	20,44	20,53	20,35	20,36	20,35	20,39	20,38	20,43	20,39	20,37	20,40	20,42	20,46	20,42	20,41	20,50	20,47	20,48	20,45	20,38	20,41	20,50	20,55	20,49	20,46	20,48	20,45	20,45	20,38	20,42	20,51	20,49	20,47	20,44	20,43	20,34	20,34	20,36	20,36	20,39	20,47	20,41	20,39	20,43	20,38	20,47	20,49	20,40	20,33	20,41	20,38	20,35	20,48	20,58	20,61	20,51	20,45	20,46	20,43	20,48	20,47	20,43	20,58	20,52	20,49	20,43	20,48	20,50	20,48	20,54	20,57	20,48	20,55	20,47	20,52	20,56	20,49	20,56	20,58	20,48	20,46	20,53	20,55	20,58	20,56	20,55	20,61	20,57	20,49	20,59	20,57	20,57	20,52	20,61	20,60	20,54	20,50	20,57	20,56	20,55	20,60	20,56	20,57	20,59	20,71	20,65	20,64	20,56	20,54	20,51	20,57	20,57	20,58	20,59	20,52	20,56	20,59	20,53	20,52	20,52	20,55	20,64	20,54	20,54	20,65	20,63	20,55	20,51	20,49	20,53	20,52	20,63	20,63	20,63	20,61	20,60	20,52	20,58	20,64	20,63	20,52	20,55	20,49	20,52	20,63	20,61	20,70	20,65	20,63	20,67	20,61	20,53	20,61	20,73	20,66	20,64	20,68	20,59	20,57	20,59	20,58	20,58	20,61	20,59	20,66	20,61	20,63	20,67	20,65	20,59	20,57	20,57	20,61	20,61	20,67	20,62	20,59	20,68	20,66	20,60	20,66	20,70	20,57	20,58	20,55	20,65	20,66	20,65	20,66	20,67	20,62	20,55	20,59	20,57	20,59	20,56	20,61	20,63	20,61	20,60	20,60	20,59	20,58	20,63	20,64	20,64	20,57	20,60	20,66	20,68	20,63	20,61	20,63	20,65	20,62	20,51	20,53	20,63	20,61	20,57	20,56	20,64	20,62	20,52	20,59	20,62	20,58	20,60	20,65	20,62	20,60	20,65	20,69	20,62	20,56	20,61	20,65	20,63	20,66	20,63	20,58	20,55	20,59	20,61	20,57	20,56	20,64	20,65	20,64	20,66	20,71	20,64	20,60	20,64	20,57	20,57	20,59	20,55	20,60	20,54	20,55	20,53	20,60	20,54	20,51	20,53	20,67	20,62	20,58	20,63	20,60	20,56	20,51	20,49	20,44	20,46	20,57	20,48	20,55	20,51	20,51	20,45	20,47	20,51	20,57	20,49	20,51	20,55	20,50	20,50	20,55	20,43	20,48	20,42	20,45	20,53	20,47	20,43	20,46	20,45	20,47	20,50	20,49	20,41	20,43	20,54	20,44	20,37	20,43	20,39	20,42	20,36	20,34	20,46	20,51	20,44	20,37	20,41	20,43	20,40	20,49	20,46	20,43	20,38	20,49	20,44	20,43	20,36	20,46	20,48	20,47	20,49	20,37	20,43	20,38	20,47	20,51	20,42	20,36	20,40	20,41	20,34	20,44	20,45	20,40	20,42	20,52	20,45	20,35	20,37	20,40	20,38	20,38	20,40	20,46	20,40	20,30	20,38	20,38	20,30	20,40	20,44	20,27	20,35	20,42	20,34	20,39	20,41	20,41	20,40	20,40	20,42	20,49	20,45	20,38	20,41	20,40	20,41	20,35	20,40	20,34	20,36	20,40	20,42	20,40	20,38	20,32	20,43	20,44	20,47	20,43	20,40	20,44	20,36	20,42	20,43	20,48	20,34	20,33	20,27	20,43	20,48	20,37	20,36	20,36	20,34	20,28	20,34	20,30	20,31	20,42	20,42	20,38	20,38	20,34	20,35	20,44	20,39	20,47	20,44	20,39	20,31	20,37	20,41	20,39	20,32	20,36	20,28	20,25	20,34	20,39	20,31	20,30	20,38	20,39	20,28	20,24	20,41	20,33	20,27	20,31	20,41	20,46	20,44	20,37	20,34	20,30	20,23	20,38	20,33	20,23	20,30	20,39	20,30	20,19	20,26	20,27	20,18	20,18	20,23	20,29	20,41	20,31	20,24	20,29	20,34	20,36	20,19	20,15	20,32	20,27	20,28	20,27	20,24	20,19	20,31	20,34	20,32	20,30	20,18	20,17	20,25	20,35	20,32	20,25	20,22	20,22	20,25	20,23	20,30	20,33	20,30	20,27	20,17	20,22	20,31	20,22	20,27	20,24	20,26	20,29	20,30	20,23	20,24	20,25	20,36	20,31	20,29	
20,20	20,13	20,14	20,34	20,34	20,33	20,33	20,36	20,36	20,30	20,28	20,25	20,26	20,30	20,38	20,36	20,38	20,40	20,43	20,36	20,35	20,25	20,20	20,37	20,35	20,30	20,41	20,45	20,47	20,36	20,44	20,40	20,31	20,33	20,29	20,35	20,32	20,35	20,41	20,40	20,35	20,32	20,26	20,26	20,35	20,41	20,40	20,40	20,42	20,38	20,37	20,27	20,19	20,36	20,36	20,32	20,40	20,42	20,34	20,37	20,30	20,31	20,33	20,34	20,35	20,29	20,33	20,44	20,51	20,37	20,42	20,41	20,24	20,32	20,33	20,38	20,38	20,36	20,44	20,39	20,36	20,30	20,32	20,30	20,37	20,36	20,39	20,50	20,27	20,41	20,55	20,40	20,38	20,42	20,33	20,40	20,43	20,44	20,44	20,32	20,38	20,36	20,32	20,47	20,49	20,42	20,39	20,37	20,44	20,43	20,45	20,46	20,44	20,50	20,51	20,46	20,42	20,47	20,45	20,37	20,40	20,38	20,41	20,34	20,40	20,37	20,36	20,35	20,37	20,46	20,39	20,40	20,46	20,42	20,42	20,45	20,45	20,46	20,43	20,42	20,30	20,39	20,42	20,38	20,46	20,45	20,41	20,50	20,44	20,48	20,43	20,41	20,46	20,48	20,52	20,45	20,37	20,48	20,47	20,44	20,40	20,47	20,50	20,46	20,46	20,42	20,41	20,43	20,39	20,38	20,39	20,37	20,46	20,48	20,44	20,40	20,47	20,38	20,43	20,42	20,40	20,46	20,43	20,45	20,46	20,53	20,54	20,55	20,56	20,48	20,38	20,49	20,50	20,46	20,49	20,53	20,54	20,44	20,45	20,45	20,48	20,46	20,54	20,49	20,48	20,54	20,56	20,53	20,45	20,53	20,61	20,57	20,51	20,50	20,49	20,56	20,60	20,58	20,55	20,62	20,56	20,51	20,51	20,51	20,52	20,56	20,56	20,57	20,57	20,55	20,52	20,54	20,55	20,55	20,52	20,59	20,67	20,62	20,61	20,56	20,56	20,58	20,61	20,64	20,63	20,59	20,52	20,53	20,61	20,55	20,60	20,59	20,55	20,59	20,54	20,59	20,61	20,66	20,57	20,54	20,54	20,50	20,46	20,62	20,65	20,55	20,52	20,59	20,59	20,55	20,65	20,70	20,55	20,52	20,54	20,53	20,60	20,68	20,71	20,61	20,57	20,64	20,60	20,55	20,61	20,73	20,75	20,68	20,70	20,64	20,64	20,68	20,68	20,65	20,55	20,57	20,69	20,71	20,68	20,72	20,68	20,66	20,57	20,56	20,59	20,68	20,65	20,61	20,62	20,68	20,65	20,60	20,62	20,62	20,60	20,52	20,62	20,64	20,69	20,71	20,64	20,64	20,58	20,47	20,61	20,64	20,55	20,48	20,52	20,57	20,60	20,58	20,59	20,61	20,56	20,62	20,67	20,66	20,55	20,54	20,65	20,64	20,61	20,59	20,63	20,59	20,58	20,57	20,53	20,63	20,65	20,57	20,58	20,48	20,55	20,54	20,62	20,65	20,58	20,59	20,65	20,64	20,62	20,65	20,61	20,58	20,55	20,60	20,63	20,63	20,66	20,64	20,53	20,56	20,56	20,57	20,56	20,59	20,61	20,67	20,64	20,63	20,66	20,59	20,65	20,62	20,54	20,62	20,62	20,55	20,54	20,55	20,57	20,60	20,62	20,49	20,52	20,55	20,63	20,60	20,60	20,61	20,61	20,57	20,55	20,54	20,42	20,44	20,54	20,53	20,58	20,61	20,55	20,46	20,50	20,50	20,52	20,56	20,51	20,44	20,46	20,49	20,49	20,48	20,54	20,47	20,45	20,48	20,47	20,50	20,48	20,46	20,50	20,56	20,60	20,50	20,50	20,52	20,46	20,42	20,45	20,43	20,44	20,42	20,42	20,47	20,46	20,48	20,53	20,48	20,45	20,45	20,46	20,46	20,43	20,37	20,46	20,52	20,57	20,43	20,41	20,52	20,47	20,45	20,40	20,40	20,32	20,39	20,47	20,38	20,38	20,42	20,42	20,42	20,39	20,36	20,41	20,40	20,41	20,44	20,32	20,38	20,41	20,41	20,37	20,36	20,41	20,39	20,37	20,40	20,37	20,35	20,46	20,44	20,35	20,36	20,33	20,31	20,43	20,49	20,43	20,34	20,34	20,41	20,45	20,48	20,43	20,41	20,42	20,49	20,35	20,36	20,37	20,38	20,38	20,41	20,40	20,39	20,42	20,43	20,41	20,46	20,44	20,39	20,39	20,37	20,41	20,36	20,41	20,34	20,35	20,35	20,39	20,37	20,34	20,36	20,44	20,32	20,31	20,33	20,34	20,42	20,34	20,41	20,39	20,35	20,34	20,39	20,44	20,36	20,49	20,47	20,36	20,34	20,37	20,39	20,41	20,30	20,39	20,32	20,28	20,36	20,43	20,35	20,26	20,29	20,41	20,37	20,22	20,37	20,37	20,29	20,33	20,39	20,45	20,47	20,42	20,32	20,22	20,22	20,39	20,32	20,29	20,33	20,41	20,38	20,27	20,26	20,30	20,21	20,24	20,32	20,36	20,34	20,35	20,31	20,29	20,28	20,43	20,32	20,14	20,25	20,36	20,35	20,31	20,19	20,15	20,33	20,36	20,25	20,28	20,32	20,21	20,23	20,38	20,33	20,25	20,27	20,33	20,33	20,22	20,26	20,25	20,28	20,19	20,24	20,22	20,28	20,34	20,27	20,23	20,29	20,23	20,14	20,17	20,21	20,20	20,30	20,37	20,37	
20,21	20,18	20,21	20,30	20,30	20,34	20,30	20,29	20,40	20,31	20,28	20,38	20,38	20,34	20,35	20,38	20,37	20,35	20,39	20,36	20,26	20,36	20,35	20,31	20,34	20,22	20,31	20,48	20,38	20,30	20,40	20,44	20,33	20,34	20,25	20,32	20,40	20,34	20,41	20,32	20,34	20,34	20,30	20,31	20,35	20,39	20,34	20,37	20,44	20,34	20,28	20,26	20,18	20,34	20,42	20,32	20,33	20,38	20,43	20,37	20,34	20,34	20,45	20,33	20,29	20,38	20,36	20,40	20,42	20,46	20,37	20,39	20,29	20,33	20,30	20,35	20,39	20,31	20,44	20,43	20,29	20,32	20,35	20,31	20,38	20,44	20,35	20,42	20,32	20,45	20,50	20,36	20,32	20,34	20,33	20,38	20,37	20,38	20,43	20,32	20,35	20,34	20,32	20,45	20,48	20,42	20,44	20,37	20,37	20,40	20,43	20,45	20,48	20,55	20,60	20,46	20,43	20,52	20,48	20,41	20,41	20,36	20,31	20,28	20,35	20,41	20,44	20,33	20,38	20,44	20,43	20,36	20,49	20,48	20,46	20,42	20,39	20,42	20,46	20,46	20,39	20,36	20,40	20,46	20,46	20,50	20,45	20,44	20,44	20,40	20,40	20,44	20,45	20,49	20,47	20,43	20,41	20,52	20,45	20,45	20,41	20,46	20,51	20,44	20,44	20,44	20,42	20,39	20,42	20,37	20,42	20,43	20,49	20,49	20,47	20,48	20,42	20,44	20,46	20,42	20,40	20,50	20,48	20,49	20,47	20,47	20,42	20,47	20,52	20,54	20,37	20,43	20,60	20,47	20,43	20,52	20,50	20,43	20,42	20,46	20,45	20,47	20,45	20,46	20,48	20,55	20,64	20,58	20,51	20,56	20,67	20,59	20,53	20,51	20,45	20,60	20,71	20,61	20,50	20,59	20,60	20,49	20,47	20,47	20,49	20,58	20,54	20,57	20,60	20,56	20,47	20,53	20,57	20,53	20,58	20,60	20,63	20,54	20,55	20,59	20,58	20,56	20,59	20,60	20,62	20,63	20,55	20,62	20,64	20,62	20,70	20,70	20,65	20,61	20,62	20,58	20,68	20,69	20,60	20,57	20,59	20,55	20,48	20,52	20,67	20,60	20,55	20,52	20,63	20,63	20,61	20,64	20,59	20,67	20,69	20,64	20,68	20,69	20,69	20,64	20,59	20,63	20,56	20,54	20,63	20,65	20,70	20,74	20,76	20,68	20,66	20,63	20,64	20,66	20,59	20,59	20,63	20,72	20,70	20,64	20,64	20,67	20,68	20,61	20,65	20,68	20,63	20,64	20,62	20,63	20,58	20,57	20,62	20,61	20,62	20,61	20,55	20,63	20,66	20,63	20,59	20,66	20,68	20,61	20,62	20,65	20,58	20,49	20,51	20,54	20,54	20,67	20,62	20,62	20,59	20,63	20,59	20,62	20,65	20,60	20,64	20,66	20,58	20,61	20,69	20,58	20,56	20,67	20,62	20,62	20,60	20,61	20,61	20,50	20,60	20,65	20,70	20,70	20,66	20,56	20,58	20,58	20,55	20,59	20,65	20,59	20,53	20,57	20,59	20,65	20,67	20,59	20,52	20,52	20,60	20,60	20,62	20,62	20,58	20,62	20,64	20,60	20,60	20,55	20,59	20,58	20,57	20,58	20,58	20,42	20,51	20,51	20,55	20,62	20,59	20,53	20,51	20,54	20,64	20,65	20,63	20,60	20,54	20,54	20,53	20,55	20,49	20,50	20,55	20,54	20,55	20,65	20,69	20,59	20,50	20,55	20,51	20,51	20,49	20,38	20,45	20,49	20,42	20,46	20,49	20,50	20,47	20,49	20,39	20,45	20,52	20,51	20,48	20,58	20,54	20,43	20,42	20,38	20,43	20,47	20,48	20,45	20,48	20,45	20,45	20,48	20,45	20,44	20,48	20,47	20,40	20,44	20,43	20,44	20,45	20,45	20,51	20,49	20,57	20,46	20,40	20,40	20,44	20,48	20,44	20,39	20,38	20,41	20,46	20,43	20,44	20,46	20,41	20,36	20,38	20,42	20,39	20,38	20,36	20,39	20,38	20,35	20,34	20,37	20,45	20,34	20,37	20,38	20,40	20,42	20,39	20,39	20,42	20,43	20,36	20,35	20,36	20,29	20,37	20,44	20,39	20,33	20,22	20,39	20,45	20,39	20,30	20,25	20,33	20,46	20,40	20,30	20,35	20,34	20,33	20,36	20,47	20,47	20,43	20,42	20,33	20,38	20,43	20,36	20,31	20,40	20,40	20,37	20,35	20,31	20,32	20,35	20,34	20,34	20,35	20,34	20,45	20,37	20,29	20,31	20,38	20,46	20,36	20,30	20,41	20,38	20,35	20,41	20,41	20,36	20,37	20,38	20,41	20,34	20,36	20,43	20,42	20,30	20,36	20,33	20,33	20,37	20,34	20,38	20,31	20,21	20,33	20,35	20,32	20,30	20,36	20,38	20,33	20,33	20,38	20,36	20,40	20,35	20,35	20,33	20,38	20,36	20,34	20,34	20,37	20,41	20,32	20,23	20,22	20,23	20,27	20,28	20,31	20,36	20,37	20,39	20,32	20,27	20,33	20,28	20,27	20,31	20,39	20,39	20,34	20,27	20,24	20,32	20,33	20,25	20,21	20,33	20,35	20,37	20,31	20,29	20,25	20,36	20,32	20,31	20,24	20,19	20,37	20,31	20,16	20,21	20,27	20,20	20,32	20,33	20,24	20,28	20,26	20,23	20,29	20,32	20,25	20,29	20,39	20,39	
20,24	20,23	20,32	20,29	20,30	20,31	20,41	20,31	20,39	20,48	20,38	20,33	20,39	20,35	20,31	20,33	20,28	20,31	20,37	20,37	20,30	20,18	20,33	20,34	20,31	20,23	20,28	20,44	20,40	20,32	20,40	20,34	20,29	20,33	20,36	20,37	20,41	20,36	20,36	20,33	20,30	20,33	20,27	20,24	20,27	20,36	20,45	20,37	20,32	20,30	20,31	20,32	20,31	20,39	20,41	20,38	20,23	20,27	20,44	20,44	20,34	20,32	20,36	20,34	20,25	20,32	20,38	20,36	20,40	20,36	20,39	20,37	20,29	20,34	20,41	20,40	20,37	20,33	20,37	20,39	20,30	20,28	20,35	20,40	20,42	20,43	20,40	20,37	20,44	20,48	20,46	20,33	20,31	20,34	20,41	20,45	20,42	20,45	20,46	20,36	20,34	20,29	20,32	20,41	20,50	20,41	20,39	20,40	20,47	20,43	20,39	20,48	20,42	20,45	20,54	20,45	20,42	20,39	20,39	20,43	20,44	20,37	20,28	20,34	20,45	20,45	20,41	20,46	20,40	20,41	20,36	20,41	20,48	20,49	20,45	20,41	20,32	20,37	20,46	20,47	20,35	20,36	20,38	20,44	20,47	20,45	20,47	20,41	20,44	20,50	20,48	20,42	20,43	20,48	20,50	20,54	20,39	20,44	20,48	20,49	20,44	20,39	20,46	20,52	20,44	20,42	20,42	20,46	20,45	20,37	20,49	20,47	20,53	20,46	20,39	20,46	20,42	20,46	20,53	20,54	20,42	20,42	20,53	20,53	20,48	20,45	20,37	20,43	20,45	20,42	20,40	20,44	20,47	20,55	20,55	20,56	20,56	20,46	20,51	20,50	20,51	20,52	20,50	20,46	20,50	20,46	20,53	20,51	20,41	20,55	20,64	20,51	20,48	20,54	20,52	20,56	20,68	20,52	20,48	20,57	20,52	20,43	20,57	20,51	20,55	20,59	20,55	20,57	20,58	20,57	20,52	20,54	20,55	20,54	20,56	20,62	20,59	20,55	20,55	20,54	20,59	20,58	20,60	20,56	20,54	20,60	20,53	20,67	20,64	20,54	20,57	20,64	20,67	20,62	20,59	20,59	20,58	20,62	20,55	20,60	20,57	20,54	20,57	20,56	20,62	20,63	20,58	20,54	20,59	20,65	20,61	20,61	20,57	20,64	20,73	20,62	20,61	20,59	20,63	20,63	20,66	20,72	20,64	20,58	20,65	20,70	20,68	20,72	20,70	20,67	20,65	20,53	20,56	20,62	20,55	20,62	20,68	20,67	20,65	20,62	20,56	20,62	20,66	20,66	20,63	20,68	20,62	20,65	20,71	20,72	20,69	20,68	20,62	20,65	20,65	20,58	20,59	20,58	20,59	20,55	20,54	20,67	20,64	20,63	20,59	20,63	20,60	20,48	20,55	20,53	20,54	20,58	20,65	20,66	20,67	20,72	20,69	20,66	20,69	20,65	20,66	20,62	20,60	20,64	20,68	20,63	20,58	20,69	20,62	20,59	20,66	20,61	20,60	20,56	20,64	20,68	20,69	20,65	20,61	20,56	20,58	20,56	20,57	20,59	20,60	20,62	20,57	20,56	20,54	20,57	20,63	20,57	20,61	20,59	20,68	20,62	20,63	20,65	20,62	20,58	20,56	20,61	20,59	20,58	20,56	20,61	20,60	20,57	20,57	20,54	20,58	20,59	20,55	20,59	20,56	20,55	20,51	20,54	20,64	20,65	20,59	20,58	20,60	20,60	20,59	20,51	20,51	20,46	20,53	20,53	20,48	20,58	20,63	20,58	20,52	20,56	20,55	20,52	20,53	20,45	20,47	20,51	20,48	20,41	20,48	20,44	20,50	20,55	20,52	20,46	20,48	20,53	20,51	20,48	20,46	20,42	20,46	20,38	20,36	20,40	20,45	20,42	20,45	20,46	20,43	20,45	20,49	20,50	20,43	20,45	20,37	20,36	20,34	20,38	20,49	20,47	20,46	20,42	20,42	20,43	20,46	20,43	20,44	20,43	20,46	20,35	20,42	20,45	20,45	20,42	20,45	20,49	20,42	20,39	20,34	20,40	20,35	20,35	20,33	20,38	20,36	20,35	20,35	20,41	20,43	20,33	20,32	20,40	20,38	20,42	20,36	20,35	20,38	20,37	20,38	20,35	20,35	20,35	20,38	20,46	20,40	20,38	20,25	20,34	20,43	20,40	20,30	20,26	20,33	20,40	20,47	20,31	20,31	20,38	20,35	20,36	20,43	20,37	20,38	20,38	20,38	20,41	20,44	20,33	20,36	20,41	20,41	20,40	20,47	20,28	20,30	20,41	20,40	20,32	20,37	20,38	20,41	20,37	20,38	20,30	20,37	20,40	20,37	20,39	20,39	20,38	20,30	20,37	20,42	20,41	20,33	20,37	20,29	20,34	20,39	20,41	20,35	20,33	20,26	20,27	20,37	20,33	20,29	20,36	20,34	20,31	20,30	20,32	20,30	20,33	20,30	20,38	20,27	20,34	20,36	20,31	20,31	20,35	20,30	20,36	20,38	20,36	20,31	20,38	20,45	20,35	20,29	20,30	20,26	20,31	20,23	20,31	20,30	20,31	20,35	20,33	20,37	20,35	20,33	20,21	20,22	20,20	20,26	20,31	20,28	20,32	20,44	20,29	20,29	20,23	20,22	20,27	20,40	20,38	20,27	20,26	20,25	20,32	20,30	20,26	20,19	20,21	20,37	20,36	20,26	20,23	20,20	20,24	20,31	20,31	20,30	20,28	20,25	20,28	20,27	20,27	20,23	20,30	20,31	20,29	
20,29	20,29	20,26	20,33	20,36	20,35	20,36	20,39	20,38	20,41	20,34	20,27	20,37	20,32	20,21	20,26	20,24	20,36	20,44	20,39	20,29	20,20	20,28	20,33	20,39	20,35	20,26	20,44	20,44	20,38	20,41	20,33	20,27	20,30	20,34	20,36	20,30	20,30	20,35	20,42	20,29	20,22	20,33	20,25	20,25	20,39	20,40	20,41	20,39	20,32	20,30	20,34	20,33	20,38	20,55	20,44	20,33	20,33	20,39	20,38	20,41	20,46	20,46	20,37	20,31	20,34	20,27	20,36	20,44	20,38	20,38	20,43	20,39	20,39	20,47	20,53	20,46	20,43	20,44	20,38	20,35	20,34	20,40	20,46	20,41	20,34	20,41	20,42	20,40	20,50	20,55	20,40	20,34	20,32	20,43	20,50	20,49	20,39	20,44	20,41	20,34	20,39	20,44	20,47	20,44	20,46	20,41	20,37	20,44	20,41	20,40	20,43	20,44	20,41	20,51	20,47	20,40	20,41	20,36	20,35	20,39	20,44	20,42	20,43	20,52	20,51	20,34	20,40	20,49	20,53	20,41	20,44	20,53	20,46	20,41	20,41	20,33	20,36	20,48	20,54	20,43	20,41	20,45	20,44	20,43	20,40	20,44	20,43	20,41	20,49	20,48	20,46	20,52	20,54	20,51	20,51	20,40	20,35	20,40	20,41	20,42	20,36	20,40	20,53	20,53	20,38	20,36	20,47	20,44	20,42	20,50	20,47	20,46	20,47	20,47	20,49	20,45	20,47	20,49	20,43	20,46	20,42	20,44	20,45	20,46	20,43	20,48	20,45	20,52	20,36	20,36	20,46	20,46	20,49	20,59	20,54	20,54	20,53	20,52	20,49	20,50	20,52	20,56	20,42	20,46	20,50	20,48	20,59	20,49	20,52	20,64	20,52	20,48	20,54	20,54	20,55	20,60	20,53	20,49	20,58	20,53	20,48	20,59	20,53	20,47	20,62	20,58	20,53	20,59	20,67	20,52	20,49	20,57	20,60	20,57	20,54	20,55	20,62	20,60	20,55	20,56	20,58	20,57	20,64	20,57	20,57	20,51	20,59	20,70	20,57	20,56	20,59	20,63	20,63	20,56	20,65	20,63	20,61	20,58	20,60	20,58	20,54	20,60	20,59	20,61	20,67	20,67	20,62	20,63	20,64	20,61	20,59	20,58	20,62	20,66	20,56	20,62	20,61	20,69	20,62	20,63	20,67	20,63	20,62	20,72	20,71	20,69	20,71	20,61	20,64	20,66	20,59	20,57	20,60	20,59	20,61	20,73	20,73	20,69	20,71	20,60	20,58	20,64	20,72	20,64	20,65	20,78	20,69	20,67	20,66	20,61	20,58	20,61	20,65	20,63	20,64	20,64	20,61	20,59	20,52	20,53	20,65	20,69	20,53	20,61	20,68	20,68	20,60	20,57	20,59	20,58	20,59	20,68	20,73	20,70	20,74	20,72	20,63	20,67	20,69	20,64	20,64	20,57	20,58	20,64	20,70	20,64	20,66	20,63	20,64	20,66	20,64	20,65	20,52	20,51	20,57	20,70	20,64	20,63	20,61	20,64	20,64	20,66	20,68	20,68	20,58	20,55	20,54	20,58	20,65	20,63	20,61	20,60	20,60	20,66	20,67	20,57	20,67	20,66	20,57	20,61	20,59	20,62	20,61	20,54	20,60	20,61	20,54	20,63	20,60	20,55	20,57	20,57	20,54	20,51	20,56	20,54	20,63	20,62	20,68	20,67	20,58	20,54	20,55	20,51	20,52	20,53	20,50	20,56	20,56	20,55	20,50	20,60	20,59	20,48	20,50	20,54	20,57	20,55	20,50	20,46	20,53	20,56	20,41	20,51	20,50	20,55	20,54	20,52	20,54	20,48	20,52	20,56	20,46	20,45	20,51	20,49	20,44	20,46	20,40	20,47	20,47	20,46	20,47	20,42	20,46	20,50	20,49	20,44	20,39	20,49	20,44	20,42	20,40	20,41	20,39	20,42	20,47	20,39	20,40	20,45	20,45	20,49	20,43	20,39	20,40	20,40	20,49	20,45	20,44	20,39	20,50	20,45	20,46	20,44	20,46	20,42	20,45	20,39	20,39	20,42	20,35	20,36	20,38	20,42	20,35	20,39	20,41	20,41	20,36	20,38	20,41	20,42	20,35	20,40	20,44	20,34	20,41	20,36	20,43	20,49	20,36	20,36	20,37	20,37	20,38	20,32	20,36	20,33	20,36	20,45	20,35	20,34	20,43	20,42	20,42	20,47	20,29	20,33	20,40	20,32	20,37	20,43	20,40	20,46	20,42	20,36	20,37	20,41	20,35	20,26	20,39	20,43	20,37	20,33	20,36	20,47	20,40	20,35	20,40	20,38	20,43	20,40	20,35	20,38	20,37	20,36	20,35	20,40	20,42	20,39	20,38	20,33	20,36	20,39	20,34	20,31	20,30	20,35	20,33	20,33	20,33	20,34	20,32	20,39	20,39	20,36	20,36	20,38	20,32	20,33	20,38	20,36	20,41	20,40	20,34	20,28	20,33	20,25	20,31	20,39	20,35	20,37	20,34	20,47	20,37	20,25	20,41	20,36	20,31	20,36	20,37	20,37	20,33	20,30	20,30	20,33	20,36	20,33	20,30	20,30	20,24	20,16	20,26	20,26	20,29	20,32	20,28	20,26	20,21	20,23	20,25	20,30	20,32	20,29	20,28	20,36	20,33	20,26	20,22	20,27	20,22	20,28	20,35	20,31	20,29	20,22	20,18	20,17	20,21	20,20	20,25	20,21	20,28	20,25	20,21	20,27	20,18	20,24	20,21	
20,34	20,38	20,21	20,33	20,42	20,47	20,33	20,33	20,30	20,28	20,28	20,36	20,37	20,38	20,24	20,29	20,28	20,31	20,46	20,40	20,32	20,34	20,32	20,39	20,37	20,38	20,33	20,37	20,40	20,32	20,33	20,34	20,34	20,37	20,37	20,32	20,33	20,33	20,35	20,42	20,38	20,30	20,30	20,28	20,29	20,34	20,41	20,36	20,37	20,30	20,32	20,36	20,35	20,34	20,43	20,46	20,33	20,35	20,41	20,32	20,44	20,48	20,41	20,33	20,34	20,35	20,34	20,39	20,43	20,38	20,39	20,44	20,43	20,41	20,44	20,51	20,48	20,43	20,48	20,43	20,38	20,40	20,45	20,46	20,37	20,29	20,36	20,39	20,27	20,38	20,50	20,35	20,31	20,42	20,41	20,47	20,53	20,46	20,44	20,44	20,36	20,51	20,52	20,43	20,35	20,45	20,41	20,39	20,43	20,38	20,43	20,46	20,37	20,44	20,53	20,47	20,36	20,41	20,34	20,30	20,37	20,45	20,46	20,48	20,45	20,50	20,40	20,35	20,43	20,47	20,38	20,50	20,54	20,44	20,40	20,37	20,31	20,31	20,36	20,45	20,46	20,48	20,45	20,48	20,38	20,40	20,46	20,46	20,45	20,46	20,46	20,46	20,43	20,51	20,50	20,52	20,40	20,41	20,37	20,45	20,44	20,41	20,42	20,45	20,47	20,42	20,32	20,50	20,51	20,44	20,46	20,44	20,45	20,38	20,51	20,54	20,49	20,51	20,51	20,42	20,44	20,45	20,46	20,45	20,46	20,43	20,41	20,50	20,59	20,49	20,37	20,42	20,52	20,50	20,54	20,52	20,52	20,54	20,46	20,45	20,46	20,49	20,52	20,42	20,45	20,55	20,63	20,59	20,58	20,65	20,61	20,52	20,50	20,58	20,63	20,58	20,60	20,57	20,62	20,58	20,46	20,52	20,56	20,53	20,48	20,62	20,61	20,52	20,59	20,60	20,52	20,51	20,59	20,65	20,65	20,63	20,64	20,60	20,56	20,64	20,67	20,60	20,61	20,67	20,68	20,63	20,65	20,64	20,69	20,65	20,63	20,62	20,67	20,65	20,57	20,55	20,64	20,70	20,66	20,55	20,52	20,56	20,57	20,66	20,69	20,69	20,66	20,63	20,69	20,68	20,67	20,68	20,64	20,71	20,72	20,64	20,60	20,69	20,72	20,67	20,57	20,63	20,65	20,66	20,75	20,68	20,68	20,71	20,69	20,62	20,55	20,63	20,70	20,70	20,66	20,67	20,69	20,74	20,66	20,70	20,68	20,67	20,62	20,66	20,66	20,68	20,71	20,74	20,68	20,64	20,64	20,59	20,60	20,65	20,63	20,67	20,71	20,59	20,63	20,58	20,63	20,67	20,65	20,62	20,68	20,64	20,65	20,61	20,58	20,65	20,57	20,55	20,66	20,70	20,66	20,69	20,70	20,62	20,65	20,65	20,64	20,71	20,59	20,64	20,60	20,73	20,69	20,62	20,63	20,64	20,65	20,64	20,67	20,64	20,52	20,55	20,69	20,67	20,62	20,70	20,65	20,69	20,65	20,70	20,69	20,57	20,59	20,61	20,67	20,67	20,68	20,73	20,67	20,56	20,59	20,64	20,58	20,54	20,65	20,58	20,63	20,57	20,62	20,66	20,64	20,65	20,55	20,55	20,62	20,56	20,49	20,56	20,57	20,55	20,50	20,53	20,56	20,59	20,63	20,69	20,78	20,68	20,58	20,52	20,51	20,44	20,49	20,51	20,49	20,50	20,52	20,55	20,61	20,64	20,58	20,53	20,59	20,63	20,52	20,43	20,51	20,52	20,61	20,52	20,46	20,46	20,51	20,56	20,51	20,53	20,49	20,49	20,52	20,50	20,53	20,54	20,53	20,48	20,51	20,46	20,47	20,47	20,48	20,50	20,45	20,52	20,54	20,42	20,42	20,43	20,42	20,49	20,44	20,50	20,43	20,39	20,42	20,47	20,45	20,39	20,37	20,45	20,51	20,48	20,36	20,39	20,35	20,44	20,37	20,40	20,44	20,47	20,49	20,44	20,49	20,45	20,42	20,54	20,46	20,37	20,38	20,36	20,39	20,43	20,50	20,48	20,48	20,41	20,38	20,39	20,41	20,40	20,46	20,40	20,35	20,37	20,41	20,40	20,34	20,39	20,41	20,42	20,37	20,42	20,41	20,35	20,36	20,34	20,38	20,35	20,38	20,41	20,34	20,38	20,42	20,48	20,47	20,39	20,40	20,41	20,33	20,36	20,43	20,47	20,48	20,42	20,45	20,45	20,40	20,39	20,27	20,31	20,36	20,45	20,42	20,36	20,43	20,38	20,34	20,36	20,39	20,40	20,47	20,35	20,34	20,33	20,36	20,37	20,41	20,41	20,36	20,32	20,26	20,31	20,36	20,35	20,36	20,29	20,39	20,29	20,28	20,32	20,34	20,32	20,33	20,27	20,32	20,36	20,34	20,31	20,33	20,38	20,39	20,43	20,41	20,37	20,29	20,42	20,31	20,28	20,35	20,33	20,34	20,35	20,38	20,40	20,27	20,40	20,40	20,34	20,36	20,31	20,35	20,38	20,27	20,34	20,22	20,23	20,33	20,29	20,24	20,26	20,26	20,22	20,26	20,27	20,23	20,29	20,28	20,20	20,22	20,30	20,28	20,29	20,28	20,37	20,37	20,34	20,16	20,19	20,23	20,27	20,28	20,29	20,33	20,26	20,17	20,23	20,25	20,22	20,27	20,34	20,29	20,27	20,24	20,23	20,35	20,35	20,22	20,26	
20,38	20,35	20,30	20,34	20,43	20,37	20,37	20,26	20,28	20,33	20,35	20,40	20,39	20,37	20,26	20,35	20,32	20,33	20,44	20,41	20,24	20,35	20,34	20,31	20,33	20,31	20,30	20,34	20,42	20,40	20,34	20,34	20,36	20,34	20,25	20,32	20,36	20,43	20,42	20,30	20,33	20,39	20,26	20,21	20,35	20,37	20,36	20,37	20,33	20,27	20,28	20,34	20,36	20,27	20,32	20,37	20,30	20,33	20,46	20,39	20,45	20,49	20,40	20,38	20,36	20,45	20,42	20,41	20,49	20,39	20,41	20,44	20,39	20,40	20,42	20,41	20,41	20,45	20,45	20,42	20,36	20,33	20,43	20,49	20,45	20,27	20,29	20,34	20,32	20,42	20,54	20,37	20,32	20,46	20,40	20,34	20,42	20,42	20,45	20,51	20,40	20,38	20,49	20,39	20,30	20,33	20,41	20,41	20,41	20,28	20,36	20,48	20,45	20,42	20,50	20,53	20,42	20,46	20,44	20,35	20,35	20,46	20,42	20,41	20,47	20,43	20,39	20,34	20,38	20,38	20,31	20,43	20,47	20,41	20,42	20,43	20,34	20,36	20,35	20,46	20,42	20,41	20,44	20,43	20,48	20,43	20,46	20,49	20,51	20,48	20,40	20,44	20,43	20,45	20,50	20,51	20,40	20,45	20,41	20,46	20,49	20,47	20,49	20,52	20,52	20,42	20,47	20,46	20,48	20,42	20,43	20,41	20,44	20,35	20,42	20,50	20,47	20,44	20,51	20,48	20,48	20,45	20,48	20,50	20,46	20,46	20,44	20,47	20,49	20,53	20,42	20,40	20,47	20,51	20,57	20,54	20,53	20,50	20,50	20,40	20,40	20,52	20,53	20,46	20,48	20,58	20,62	20,59	20,51	20,62	20,66	20,58	20,54	20,60	20,56	20,66	20,54	20,52	20,58	20,58	20,55	20,47	20,49	20,51	20,52	20,58	20,59	20,55	20,63	20,58	20,50	20,50	20,58	20,65	20,60	20,63	20,59	20,50	20,45	20,59	20,67	20,51	20,60	20,63	20,63	20,63	20,56	20,61	20,69	20,69	20,66	20,64	20,67	20,66	20,53	20,55	20,62	20,62	20,65	20,66	20,61	20,57	20,57	20,58	20,64	20,62	20,60	20,62	20,71	20,69	20,65	20,66	20,67	20,64	20,71	20,65	20,62	20,65	20,72	20,69	20,66	20,55	20,63	20,60	20,73	20,67	20,65	20,68	20,69	20,69	20,59	20,59	20,65	20,70	20,67	20,66	20,66	20,66	20,66	20,65	20,65	20,65	20,68	20,65	20,64	20,63	20,65	20,64	20,65	20,66	20,63	20,68	20,66	20,66	20,67	20,68	20,62	20,65	20,66	20,65	20,64	20,69	20,70	20,69	20,70	20,65	20,60	20,59	20,54	20,65	20,64	20,53	20,60	20,62	20,60	20,65	20,70	20,64	20,69	20,70	20,64	20,66	20,65	20,61	20,59	20,67	20,68	20,61	20,56	20,63	20,66	20,62	20,60	20,59	20,55	20,58	20,71	20,68	20,63	20,67	20,69	20,68	20,65	20,61	20,68	20,58	20,62	20,67	20,69	20,73	20,70	20,69	20,62	20,62	20,59	20,63	20,60	20,57	20,57	20,60	20,61	20,57	20,57	20,65	20,68	20,66	20,59	20,61	20,65	20,56	20,54	20,59	20,64	20,57	20,52	20,55	20,54	20,55	20,60	20,65	20,73	20,62	20,50	20,51	20,46	20,54	20,51	20,46	20,52	20,54	20,61	20,54	20,61	20,68	20,61	20,55	20,59	20,62	20,56	20,46	20,45	20,51	20,54	20,45	20,48	20,47	20,42	20,52	20,51	20,46	20,42	20,46	20,48	20,54	20,54	20,52	20,52	20,50	20,50	20,48	20,51	20,47	20,48	20,45	20,40	20,45	20,46	20,44	20,43	20,44	20,43	20,39	20,40	20,39	20,41	20,38	20,40	20,36	20,40	20,42	20,42	20,41	20,47	20,51	20,45	20,41	20,33	20,40	20,44	20,31	20,36	20,50	20,50	20,39	20,38	20,41	20,40	20,46	20,45	20,36	20,32	20,40	20,41	20,46	20,45	20,38	20,37	20,34	20,44	20,35	20,34	20,41	20,39	20,37	20,33	20,32	20,38	20,39	20,35	20,40	20,41	20,34	20,32	20,38	20,42	20,33	20,30	20,35	20,42	20,39	20,39	20,34	20,32	20,41	20,44	20,39	20,45	20,43	20,40	20,38	20,35	20,44	20,39	20,34	20,39	20,38	20,40	20,42	20,39	20,35	20,36	20,35	20,39	20,37	20,39	20,39	20,40	20,31	20,28	20,39	20,32	20,33	20,37	20,37	20,32	20,31	20,34	20,40	20,42	20,40	20,41	20,34	20,25	20,23	20,33	20,31	20,37	20,36	20,45	20,30	20,24	20,40	20,37	20,38	20,30	20,28	20,30	20,35	20,33	20,31	20,35	20,35	20,32	20,33	20,39	20,30	20,31	20,37	20,34	20,26	20,24	20,30	20,25	20,38	20,37	20,29	20,29	20,29	20,35	20,30	20,27	20,32	20,37	20,33	20,23	20,29	20,36	20,26	20,26	20,23	20,06	20,23	20,30	20,26	20,20	20,30	20,26	20,23	20,21	20,19	20,30	20,26	20,24	20,24	20,29	20,29	20,32	20,32	20,24	20,23	20,23	20,24	20,35	20,34	20,27	20,18	20,13	20,26	20,27	20,21	20,18	20,30	20,30	20,30	20,26	20,23	20,27	20,29	20,31	20,31	
20,41	20,30	20,29	20,40	20,38	20,28	20,25	20,33	20,31	20,35	20,29	20,37	20,35	20,38	20,29	20,28	20,33	20,32	20,40	20,37	20,33	20,32	20,28	20,27	20,31	20,33	20,25	20,23	20,37	20,40	20,38	20,34	20,35	20,29	20,32	20,30	20,28	20,36	20,38	20,33	20,32	20,34	20,27	20,31	20,32	20,33	20,31	20,34	20,34	20,27	20,25	20,21	20,36	20,34	20,36	20,34	20,42	20,39	20,42	20,38	20,43	20,44	20,39	20,43	20,42	20,38	20,41	20,40	20,48	20,38	20,42	20,44	20,39	20,37	20,41	20,37	20,42	20,38	20,48	20,44	20,34	20,35	20,36	20,45	20,47	20,33	20,29	20,27	20,35	20,49	20,53	20,37	20,27	20,39	20,40	20,36	20,32	20,38	20,42	20,48	20,45	20,37	20,40	20,39	20,33	20,28	20,32	20,41	20,42	20,36	20,32	20,44	20,45	20,44	20,43	20,45	20,51	20,48	20,40	20,42	20,44	20,52	20,43	20,40	20,45	20,43	20,42	20,37	20,42	20,42	20,35	20,39	20,48	20,46	20,43	20,45	20,41	20,43	20,41	20,49	20,44	20,41	20,46	20,50	20,46	20,47	20,43	20,43	20,51	20,45	20,34	20,42	20,46	20,45	20,47	20,46	20,40	20,43	20,47	20,47	20,48	20,47	20,55	20,56	20,51	20,40	20,41	20,46	20,42	20,38	20,43	20,47	20,43	20,46	20,47	20,51	20,50	20,48	20,52	20,49	20,42	20,44	20,50	20,47	20,41	20,46	20,38	20,40	20,48	20,55	20,48	20,49	20,50	20,47	20,57	20,54	20,53	20,51	20,51	20,49	20,50	20,52	20,52	20,54	20,52	20,57	20,51	20,56	20,57	20,52	20,62	20,63	20,52	20,53	20,58	20,58	20,60	20,51	20,58	20,57	20,50	20,58	20,55	20,51	20,48	20,48	20,55	20,58	20,64	20,58	20,59	20,59	20,57	20,52	20,52	20,53	20,55	20,52	20,47	20,61	20,64	20,49	20,55	20,60	20,55	20,59	20,56	20,63	20,64	20,65	20,62	20,63	20,56	20,56	20,60	20,60	20,68	20,70	20,66	20,68	20,68	20,64	20,61	20,65	20,68	20,63	20,62	20,62	20,63	20,65	20,61	20,69	20,70	20,57	20,59	20,59	20,57	20,67	20,64	20,70	20,70	20,69	20,66	20,65	20,75	20,68	20,69	20,68	20,66	20,64	20,70	20,58	20,63	20,63	20,66	20,64	20,62	20,62	20,72	20,70	20,68	20,63	20,65	20,72	20,75	20,71	20,70	20,65	20,59	20,62	20,68	20,72	20,73	20,74	20,73	20,66	20,64	20,60	20,66	20,63	20,62	20,63	20,66	20,69	20,68	20,66	20,66	20,68	20,63	20,63	20,73	20,64	20,61	20,69	20,66	20,64	20,71	20,65	20,66	20,68	20,65	20,62	20,70	20,65	20,60	20,61	20,57	20,57	20,60	20,63	20,68	20,59	20,62	20,65	20,69	20,68	20,70	20,70	20,64	20,64	20,76	20,72	20,63	20,65	20,67	20,62	20,54	20,61	20,66	20,70	20,71	20,69	20,61	20,59	20,67	20,64	20,58	20,63	20,65	20,60	20,54	20,57	20,68	20,63	20,64	20,67	20,59	20,58	20,59	20,57	20,61	20,65	20,61	20,61	20,53	20,56	20,65	20,62	20,66	20,60	20,64	20,62	20,56	20,58	20,51	20,53	20,56	20,54	20,55	20,55	20,52	20,52	20,56	20,60	20,55	20,57	20,63	20,57	20,52	20,46	20,42	20,45	20,52	20,46	20,46	20,48	20,47	20,55	20,52	20,46	20,44	20,46	20,48	20,53	20,50	20,44	20,43	20,52	20,47	20,48	20,53	20,50	20,49	20,49	20,44	20,39	20,40	20,40	20,43	20,43	20,47	20,46	20,51	20,50	20,49	20,46	20,48	20,41	20,40	20,41	20,49	20,47	20,47	20,47	20,52	20,41	20,39	20,43	20,46	20,39	20,35	20,46	20,43	20,38	20,40	20,46	20,52	20,46	20,41	20,38	20,26	20,30	20,33	20,38	20,41	20,41	20,40	20,41	20,45	20,38	20,29	20,33	20,40	20,39	20,31	20,30	20,34	20,38	20,36	20,43	20,43	20,33	20,26	20,39	20,42	20,36	20,37	20,30	20,34	20,34	20,35	20,36	20,32	20,40	20,42	20,34	20,32	20,38	20,44	20,41	20,30	20,43	20,43	20,25	20,30	20,43	20,31	20,37	20,43	20,33	20,33	20,36	20,40	20,39	20,39	20,39	20,44	20,33	20,30	20,37	20,37	20,32	20,38	20,28	20,29	20,31	20,36	20,46	20,49	20,40	20,34	20,36	20,32	20,30	20,33	20,32	20,35	20,39	20,46	20,38	20,31	20,34	20,33	20,42	20,31	20,27	20,32	20,28	20,34	20,36	20,33	20,31	20,37	20,37	20,32	20,25	20,32	20,38	20,27	20,28	20,34	20,37	20,29	20,39	20,38	20,34	20,40	20,34	20,34	20,28	20,19	20,30	20,33	20,28	20,30	20,31	20,28	20,30	20,35	20,32	20,17	20,22	20,32	20,32	20,24	20,24	20,28	20,29	20,34	20,28	20,27	20,26	20,23	20,26	20,23	20,20	20,15	20,33	20,28	20,29	20,20	20,19	20,32	20,38	20,35	20,24	20,20	20,27	20,27	20,19	20,19	20,31	20,26	20,25	20,18	20,18	20,27	20,33	20,30	20,37	
20,40	20,30	20,24	20,31	20,25	20,28	20,21	20,32	20,40	20,31	20,27	20,31	20,31	20,33	20,34	20,32	20,35	20,37	20,46	20,35	20,26	20,35	20,31	20,35	20,40	20,40	20,36	20,34	20,41	20,34	20,34	20,39	20,34	20,27	20,25	20,29	20,27	20,30	20,37	20,40	20,39	20,35	20,38	20,29	20,31	20,28	20,40	20,34	20,31	20,31	20,31	20,18	20,27	20,40	20,37	20,32	20,33	20,31	20,32	20,41	20,45	20,41	20,32	20,36	20,35	20,29	20,39	20,36	20,34	20,40	20,39	20,40	20,39	20,40	20,41	20,31	20,38	20,48	20,42	20,45	20,38	20,31	20,26	20,37	20,48	20,34	20,32	20,36	20,33	20,52	20,52	20,32	20,28	20,34	20,36	20,43	20,39	20,39	20,49	20,45	20,42	20,41	20,38	20,40	20,43	20,40	20,36	20,39	20,47	20,48	20,37	20,34	20,43	20,46	20,52	20,44	20,46	20,38	20,31	20,39	20,43	20,48	20,42	20,39	20,44	20,51	20,50	20,45	20,50	20,46	20,40	20,34	20,40	20,45	20,46	20,37	20,38	20,42	20,43	20,41	20,39	20,41	20,43	20,53	20,48	20,45	20,46	20,41	20,46	20,45	20,38	20,40	20,36	20,46	20,55	20,53	20,47	20,49	20,40	20,48	20,51	20,51	20,50	20,52	20,48	20,39	20,42	20,46	20,46	20,37	20,37	20,44	20,48	20,39	20,49	20,50	20,48	20,53	20,57	20,49	20,38	20,33	20,43	20,45	20,51	20,54	20,44	20,40	20,52	20,52	20,48	20,47	20,44	20,46	20,51	20,58	20,53	20,58	20,57	20,53	20,53	20,51	20,52	20,51	20,51	20,59	20,56	20,58	20,55	20,52	20,61	20,59	20,59	20,59	20,60	20,61	20,63	20,56	20,54	20,58	20,52	20,58	20,60	20,54	20,46	20,45	20,53	20,62	20,61	20,64	20,58	20,59	20,60	20,54	20,57	20,59	20,58	20,66	20,59	20,61	20,67	20,60	20,60	20,66	20,64	20,66	20,59	20,66	20,74	20,68	20,62	20,71	20,67	20,59	20,65	20,69	20,68	20,75	20,65	20,66	20,61	20,61	20,59	20,64	20,68	20,70	20,67	20,64	20,69	20,71	20,70	20,77	20,71	20,60	20,64	20,66	20,59	20,71	20,71	20,71	20,66	20,65	20,70	20,67	20,75	20,68	20,66	20,67	20,64	20,63	20,63	20,66	20,69	20,67	20,65	20,67	20,65	20,68	20,68	20,71	20,70	20,70	20,58	20,70	20,77	20,79	20,66	20,72	20,68	20,61	20,65	20,71	20,73	20,69	20,65	20,65	20,63	20,70	20,70	20,67	20,64	20,71	20,70	20,62	20,68	20,69	20,66	20,66	20,68	20,70	20,68	20,68	20,72	20,75	20,65	20,67	20,73	20,64	20,65	20,72	20,71	20,65	20,67	20,67	20,62	20,67	20,63	20,61	20,63	20,73	20,64	20,63	20,59	20,60	20,62	20,63	20,67	20,66	20,66	20,65	20,75	20,77	20,65	20,65	20,74	20,67	20,62	20,61	20,70	20,75	20,72	20,70	20,61	20,62	20,65	20,62	20,59	20,60	20,63	20,65	20,55	20,51	20,64	20,64	20,61	20,66	20,60	20,59	20,56	20,56	20,63	20,65	20,63	20,59	20,60	20,59	20,70	20,66	20,69	20,58	20,54	20,57	20,57	20,59	20,59	20,62	20,60	20,53	20,59	20,59	20,53	20,52	20,61	20,57	20,51	20,53	20,59	20,55	20,49	20,47	20,50	20,54	20,53	20,47	20,44	20,51	20,44	20,53	20,49	20,44	20,50	20,51	20,53	20,53	20,44	20,41	20,43	20,50	20,44	20,41	20,50	20,46	20,47	20,46	20,50	20,48	20,40	20,38	20,45	20,41	20,42	20,45	20,52	20,56	20,59	20,48	20,44	20,46	20,49	20,38	20,40	20,41	20,44	20,48	20,49	20,43	20,41	20,41	20,42	20,41	20,39	20,44	20,41	20,41	20,42	20,45	20,43	20,43	20,47	20,41	20,33	20,32	20,32	20,39	20,42	20,40	20,40	20,39	20,40	20,44	20,43	20,34	20,43	20,39	20,34	20,38	20,39	20,36	20,29	20,40	20,51	20,30	20,24	20,37	20,43	20,39	20,49	20,33	20,34	20,39	20,41	20,32	20,30	20,32	20,38	20,38	20,34	20,36	20,43	20,46	20,39	20,43	20,45	20,39	20,39	20,45	20,36	20,30	20,44	20,34	20,33	20,31	20,40	20,47	20,36	20,38	20,43	20,39	20,33	20,38	20,29	20,38	20,48	20,45	20,31	20,39	20,35	20,34	20,45	20,31	20,27	20,35	20,38	20,36	20,30	20,35	20,31	20,33	20,40	20,32	20,36	20,28	20,29	20,44	20,42	20,26	20,27	20,30	20,30	20,32	20,37	20,41	20,40	20,36	20,35	20,30	20,31	20,44	20,30	20,27	20,34	20,42	20,34	20,37	20,38	20,29	20,37	20,30	20,28	20,32	20,19	20,26	20,32	20,30	20,28	20,24	20,29	20,34	20,38	20,35	20,32	20,30	20,37	20,30	20,27	20,22	20,18	20,40	20,37	20,39	20,37	20,30	20,32	20,30	20,22	20,18	20,26	20,30	20,31	20,32	20,23	20,26	20,40	20,36	20,36	20,30	20,22	20,28	20,35	20,27	20,27	20,39	20,33	20,28	20,24	20,28	20,31	20,37	20,41	20,34	
20,31	20,26	20,26	20,33	20,33	20,41	20,28	20,27	20,39	20,35	20,35	20,31	20,35	20,36	20,38	20,39	20,41	20,48	20,44	20,36	20,27	20,33	20,35	20,45	20,46	20,39	20,38	20,37	20,41	20,35	20,31	20,34	20,39	20,28	20,30	20,26	20,30	20,32	20,36	20,32	20,38	20,42	20,34	20,37	20,36	20,39	20,42	20,39	20,30	20,23	20,30	20,27	20,26	20,40	20,38	20,30	20,29	20,33	20,33	20,34	20,41	20,41	20,41	20,41	20,33	20,37	20,35	20,37	20,36	20,40	20,40	20,46	20,43	20,39	20,37	20,35	20,33	20,40	20,45	20,36	20,36	20,33	20,23	20,30	20,47	20,34	20,39	20,40	20,39	20,50	20,53	20,35	20,26	20,31	20,30	20,41	20,40	20,34	20,44	20,40	20,31	20,38	20,40	20,44	20,43	20,40	20,39	20,47	20,50	20,43	20,43	20,45	20,47	20,44	20,49	20,52	20,50	20,39	20,36	20,42	20,36	20,45	20,49	20,49	20,50	20,49	20,54	20,52	20,53	20,47	20,46	20,38	20,36	20,41	20,38	20,35	20,40	20,44	20,39	20,42	20,38	20,40	20,40	20,41	20,47	20,41	20,43	20,48	20,47	20,46	20,46	20,43	20,36	20,39	20,51	20,50	20,48	20,51	20,38	20,36	20,42	20,52	20,40	20,47	20,51	20,37	20,35	20,48	20,50	20,44	20,47	20,48	20,55	20,53	20,55	20,47	20,50	20,48	20,48	20,44	20,41	20,44	20,53	20,49	20,52	20,60	20,47	20,45	20,52	20,53	20,43	20,45	20,45	20,47	20,51	20,58	20,53	20,47	20,48	20,47	20,44	20,50	20,50	20,51	20,55	20,56	20,63	20,61	20,53	20,48	20,58	20,59	20,56	20,61	20,60	20,60	20,61	20,62	20,55	20,60	20,59	20,55	20,55	20,53	20,53	20,49	20,50	20,61	20,60	20,60	20,57	20,58	20,58	20,62	20,57	20,60	20,60	20,61	20,61	20,63	20,67	20,57	20,62	20,66	20,70	20,70	20,63	20,67	20,69	20,70	20,68	20,73	20,69	20,63	20,67	20,69	20,72	20,79	20,68	20,60	20,63	20,62	20,61	20,64	20,65	20,67	20,76	20,69	20,70	20,68	20,64	20,70	20,74	20,59	20,67	20,69	20,67	20,74	20,69	20,67	20,64	20,68	20,71	20,69	20,75	20,70	20,67	20,71	20,71	20,65	20,60	20,63	20,69	20,65	20,68	20,72	20,67	20,68	20,65	20,61	20,62	20,61	20,58	20,63	20,68	20,71	20,63	20,67	20,72	20,63	20,63	20,70	20,69	20,65	20,62	20,65	20,67	20,72	20,75	20,71	20,69	20,76	20,75	20,65	20,66	20,73	20,70	20,66	20,68	20,73	20,64	20,65	20,71	20,70	20,60	20,62	20,80	20,78	20,67	20,73	20,72	20,69	20,71	20,70	20,71	20,72	20,65	20,66	20,66	20,68	20,69	20,60	20,57	20,61	20,58	20,62	20,67	20,68	20,58	20,64	20,73	20,70	20,63	20,69	20,72	20,62	20,60	20,62	20,68	20,70	20,66	20,63	20,69	20,70	20,66	20,65	20,59	20,65	20,60	20,62	20,69	20,62	20,64	20,64	20,64	20,58	20,55	20,60	20,60	20,57	20,62	20,62	20,62	20,59	20,58	20,59	20,66	20,69	20,64	20,59	20,59	20,59	20,57	20,57	20,51	20,55	20,57	20,44	20,55	20,60	20,57	20,56	20,66	20,60	20,50	20,48	20,47	20,57	20,53	20,55	20,56	20,61	20,53	20,44	20,43	20,46	20,46	20,56	20,51	20,45	20,41	20,52	20,53	20,48	20,45	20,43	20,44	20,43	20,40	20,38	20,44	20,48	20,51	20,49	20,46	20,47	20,41	20,45	20,50	20,41	20,43	20,42	20,44	20,47	20,56	20,51	20,46	20,45	20,50	20,38	20,32	20,37	20,47	20,41	20,42	20,42	20,40	20,37	20,42	20,45	20,39	20,41	20,39	20,38	20,44	20,41	20,31	20,35	20,34	20,33	20,40	20,36	20,40	20,41	20,39	20,34	20,39	20,30	20,32	20,40	20,43	20,29	20,39	20,43	20,31	20,38	20,37	20,34	20,31	20,29	20,43	20,35	20,27	20,34	20,31	20,42	20,42	20,36	20,38	20,49	20,44	20,41	20,31	20,38	20,40	20,33	20,36	20,35	20,39	20,36	20,40	20,42	20,37	20,39	20,42	20,37	20,34	20,39	20,34	20,35	20,40	20,35	20,34	20,43	20,39	20,31	20,38	20,35	20,26	20,25	20,23	20,30	20,38	20,44	20,34	20,30	20,27	20,20	20,27	20,28	20,29	20,39	20,41	20,37	20,36	20,41	20,38	20,30	20,35	20,36	20,33	20,33	20,36	20,36	20,37	20,31	20,22	20,32	20,35	20,39	20,29	20,35	20,32	20,38	20,36	20,33	20,28	20,34	20,40	20,28	20,31	20,32	20,33	20,44	20,35	20,20	20,22	20,27	20,32	20,33	20,34	20,29	20,40	20,41	20,34	20,21	20,24	20,33	20,36	20,27	20,27	20,21	20,28	20,25	20,28	20,30	20,27	20,46	20,33	20,33	20,40	20,31	20,27	20,32	20,27	20,26	20,36	20,29	20,28	20,30	20,17	20,27	20,30	20,28	20,26	20,21	20,23	20,33	20,28	20,26	20,38	20,31	20,23	20,23	20,25	20,31	20,23	20,21	20,27	20,30	
20,37	20,29	20,28	20,28	20,24	20,32	20,32	20,25	20,29	20,36	20,39	20,34	20,36	20,40	20,32	20,32	20,31	20,24	20,34	20,34	20,31	20,31	20,31	20,37	20,45	20,35	20,36	20,41	20,33	20,29	20,35	20,42	20,39	20,29	20,31	20,24	20,35	20,40	20,31	20,35	20,40	20,43	20,40	20,38	20,37	20,47	20,44	20,32	20,32	20,32	20,32	20,41	20,28	20,28	20,34	20,31	20,30	20,33	20,36	20,42	20,35	20,37	20,44	20,44	20,40	20,42	20,37	20,37	20,37	20,34	20,34	20,42	20,43	20,42	20,37	20,35	20,35	20,34	20,37	20,37	20,30	20,37	20,38	20,34	20,36	20,33	20,40	20,50	20,34	20,40	20,45	20,40	20,28	20,36	20,33	20,29	20,33	20,30	20,39	20,41	20,38	20,32	20,40	20,39	20,35	20,36	20,30	20,38	20,50	20,44	20,42	20,46	20,55	20,54	20,42	20,46	20,48	20,44	20,40	20,36	20,43	20,49	20,47	20,49	20,49	20,41	20,45	20,45	20,52	20,50	20,44	20,40	20,35	20,42	20,40	20,32	20,37	20,37	20,34	20,41	20,36	20,38	20,40	20,43	20,43	20,37	20,34	20,39	20,40	20,42	20,42	20,40	20,36	20,42	20,48	20,51	20,46	20,48	20,48	20,40	20,40	20,44	20,44	20,48	20,56	20,42	20,38	20,40	20,46	20,43	20,45	20,51	20,51	20,45	20,52	20,43	20,44	20,52	20,49	20,37	20,39	20,43	20,52	20,52	20,49	20,60	20,49	20,51	20,50	20,49	20,50	20,42	20,41	20,44	20,48	20,55	20,56	20,50	20,46	20,41	20,43	20,47	20,51	20,51	20,52	20,51	20,55	20,62	20,62	20,61	20,56	20,54	20,54	20,60	20,53	20,52	20,60	20,60	20,64	20,58	20,60	20,57	20,64	20,61	20,50	20,56	20,49	20,54	20,60	20,62	20,60	20,58	20,50	20,55	20,56	20,57	20,60	20,55	20,58	20,59	20,64	20,54	20,52	20,64	20,59	20,60	20,65	20,63	20,67	20,70	20,75	20,69	20,64	20,55	20,56	20,60	20,69	20,74	20,73	20,59	20,65	20,70	20,66	20,70	20,71	20,70	20,73	20,77	20,71	20,67	20,65	20,62	20,69	20,65	20,75	20,70	20,70	20,71	20,71	20,66	20,67	20,71	20,70	20,68	20,73	20,72	20,76	20,81	20,77	20,73	20,68	20,69	20,68	20,65	20,66	20,70	20,66	20,67	20,67	20,70	20,62	20,64	20,66	20,63	20,65	20,67	20,63	20,69	20,70	20,62	20,62	20,67	20,69	20,66	20,62	20,60	20,68	20,76	20,74	20,74	20,72	20,77	20,71	20,67	20,73	20,70	20,71	20,69	20,67	20,67	20,68	20,66	20,73	20,78	20,62	20,71	20,79	20,73	20,65	20,66	20,70	20,68	20,68	20,75	20,75	20,75	20,64	20,64	20,71	20,69	20,68	20,61	20,63	20,70	20,68	20,66	20,65	20,69	20,64	20,62	20,67	20,71	20,63	20,60	20,65	20,60	20,57	20,60	20,66	20,71	20,71	20,62	20,69	20,68	20,73	20,70	20,69	20,69	20,66	20,66	20,71	20,63	20,63	20,66	20,68	20,60	20,50	20,55	20,62	20,61	20,65	20,68	20,56	20,61	20,59	20,60	20,66	20,68	20,62	20,58	20,61	20,64	20,53	20,56	20,56	20,52	20,53	20,49	20,53	20,47	20,54	20,56	20,62	20,63	20,55	20,48	20,49	20,55	20,62	20,52	20,52	20,59	20,58	20,49	20,51	20,50	20,43	20,50	20,51	20,50	20,50	20,49	20,49	20,46	20,50	20,53	20,52	20,40	20,37	20,40	20,40	20,38	20,43	20,48	20,53	20,52	20,44	20,45	20,46	20,38	20,41	20,38	20,46	20,53	20,50	20,47	20,46	20,46	20,50	20,37	20,39	20,40	20,45	20,38	20,37	20,42	20,40	20,50	20,47	20,47	20,37	20,40	20,33	20,35	20,43	20,46	20,39	20,38	20,35	20,27	20,35	20,34	20,40	20,35	20,34	20,43	20,45	20,40	20,35	20,33	20,35	20,31	20,38	20,36	20,32	20,33	20,37	20,35	20,34	20,32	20,35	20,30	20,20	20,30	20,30	20,33	20,45	20,40	20,35	20,42	20,43	20,40	20,34	20,41	20,48	20,37	20,42	20,40	20,39	20,38	20,40	20,44	20,38	20,44	20,39	20,36	20,34	20,40	20,34	20,30	20,38	20,33	20,30	20,28	20,34	20,34	20,39	20,34	20,27	20,23	20,27	20,31	20,28	20,36	20,32	20,27	20,29	20,24	20,33	20,35	20,34	20,33	20,33	20,34	20,35	20,34	20,36	20,31	20,38	20,32	20,33	20,32	20,28	20,34	20,38	20,33	20,33	20,32	20,40	20,44	20,32	20,23	20,32	20,31	20,33	20,34	20,24	20,23	20,30	20,27	20,27	20,29	20,20	20,41	20,42	20,25	20,24	20,32	20,31	20,41	20,39	20,36	20,34	20,33	20,39	20,31	20,28	20,27	20,27	20,27	20,30	20,27	20,29	20,32	20,29	20,22	20,25	20,34	20,29	20,25	20,25	20,16	20,20	20,34	20,34	20,34	20,30	20,23	20,25	20,34	20,30	20,27	20,25	20,21	20,26	20,16	20,13	20,27	20,26	20,26	20,31	20,25	20,21	20,23	20,25	20,19	20,17	20,24	20,25	20,28	
20,37	20,32	20,30	20,31	20,31	20,31	20,34	20,31	20,34	20,35	20,40	20,38	20,22	20,32	20,28	20,32	20,36	20,26	20,34	20,40	20,27	20,25	20,22	20,28	20,42	20,38	20,38	20,44	20,35	20,30	20,35	20,45	20,33	20,29	20,37	20,30	20,35	20,30	20,27	20,33	20,45	20,45	20,41	20,41	20,38	20,39	20,42	20,37	20,38	20,36	20,30	20,42	20,38	20,24	20,32	20,28	20,33	20,40	20,31	20,35	20,38	20,33	20,33	20,31	20,35	20,34	20,32	20,40	20,41	20,27	20,38	20,39	20,42	20,41	20,35	20,35	20,42	20,44	20,41	20,38	20,37	20,40	20,39	20,42	20,40	20,35	20,32	20,38	20,35	20,32	20,44	20,37	20,33	20,35	20,42	20,37	20,37	20,37	20,32	20,34	20,45	20,40	20,36	20,36	20,33	20,30	20,25	20,33	20,46	20,47	20,41	20,40	20,48	20,52	20,46	20,47	20,51	20,43	20,45	20,35	20,32	20,42	20,42	20,41	20,46	20,44	20,47	20,40	20,47	20,52	20,39	20,39	20,45	20,38	20,46	20,49	20,38	20,39	20,34	20,44	20,37	20,37	20,39	20,47	20,51	20,39	20,33	20,43	20,44	20,42	20,36	20,42	20,37	20,46	20,55	20,50	20,47	20,50	20,45	20,36	20,39	20,43	20,40	20,51	20,57	20,43	20,41	20,43	20,46	20,45	20,45	20,48	20,45	20,45	20,48	20,46	20,49	20,53	20,49	20,42	20,37	20,43	20,45	20,51	20,51	20,52	20,51	20,50	20,51	20,55	20,46	20,49	20,51	20,50	20,52	20,52	20,54	20,55	20,47	20,40	20,45	20,50	20,52	20,48	20,54	20,49	20,52	20,50	20,52	20,59	20,54	20,60	20,55	20,58	20,59	20,48	20,54	20,57	20,58	20,61	20,63	20,56	20,64	20,61	20,52	20,58	20,56	20,53	20,64	20,61	20,63	20,65	20,56	20,59	20,60	20,66	20,66	20,64	20,55	20,61	20,60	20,52	20,47	20,55	20,60	20,58	20,68	20,68	20,70	20,61	20,70	20,67	20,67	20,66	20,59	20,61	20,73	20,75	20,61	20,55	20,66	20,67	20,65	20,67	20,65	20,70	20,65	20,61	20,68	20,67	20,70	20,67	20,64	20,64	20,64	20,72	20,71	20,69	20,73	20,73	20,75	20,67	20,72	20,76	20,76	20,69	20,72	20,80	20,79	20,75	20,74	20,69	20,65	20,70	20,72	20,65	20,72	20,70	20,70	20,71	20,73	20,62	20,70	20,73	20,66	20,71	20,75	20,65	20,67	20,62	20,63	20,72	20,70	20,70	20,66	20,67	20,77	20,74	20,69	20,62	20,67	20,76	20,69	20,69	20,72	20,72	20,65	20,67	20,67	20,67	20,67	20,72	20,77	20,79	20,74	20,69	20,82	20,70	20,59	20,68	20,65	20,70	20,71	20,71	20,74	20,72	20,67	20,65	20,65	20,65	20,66	20,62	20,68	20,72	20,71	20,67	20,70	20,74	20,70	20,63	20,69	20,69	20,65	20,54	20,63	20,68	20,64	20,61	20,64	20,72	20,78	20,71	20,66	20,66	20,72	20,70	20,70	20,67	20,73	20,72	20,71	20,67	20,67	20,62	20,68	20,68	20,63	20,59	20,57	20,62	20,69	20,68	20,58	20,61	20,57	20,59	20,63	20,65	20,73	20,66	20,66	20,61	20,52	20,60	20,60	20,63	20,56	20,51	20,53	20,43	20,52	20,68	20,65	20,61	20,56	20,52	20,58	20,57	20,58	20,51	20,49	20,58	20,56	20,60	20,57	20,49	20,51	20,52	20,46	20,45	20,48	20,51	20,47	20,49	20,51	20,53	20,45	20,38	20,43	20,42	20,47	20,44	20,40	20,44	20,46	20,56	20,51	20,49	20,48	20,34	20,38	20,46	20,45	20,48	20,55	20,46	20,43	20,41	20,50	20,43	20,45	20,48	20,43	20,38	20,37	20,43	20,49	20,43	20,42	20,41	20,39	20,39	20,42	20,34	20,45	20,45	20,47	20,51	20,42	20,38	20,41	20,36	20,42	20,40	20,36	20,42	20,43	20,32	20,43	20,48	20,38	20,31	20,41	20,36	20,28	20,36	20,46	20,48	20,42	20,39	20,41	20,38	20,29	20,29	20,35	20,42	20,39	20,43	20,36	20,38	20,40	20,39	20,35	20,37	20,41	20,37	20,47	20,41	20,41	20,35	20,40	20,40	20,39	20,38	20,42	20,39	20,34	20,37	20,43	20,36	20,39	20,34	20,36	20,35	20,34	20,35	20,40	20,38	20,25	20,32	20,38	20,31	20,30	20,35	20,40	20,37	20,34	20,29	20,30	20,34	20,35	20,33	20,37	20,31	20,33	20,33	20,38	20,33	20,30	20,30	20,30	20,33	20,33	20,35	20,36	20,37	20,35	20,29	20,38	20,41	20,36	20,31	20,25	20,30	20,33	20,31	20,28	20,30	20,23	20,23	20,25	20,28	20,26	20,37	20,41	20,37	20,26	20,33	20,32	20,30	20,37	20,42	20,40	20,34	20,34	20,35	20,32	20,31	20,26	20,37	20,34	20,36	20,25	20,29	20,35	20,28	20,22	20,24	20,29	20,27	20,22	20,22	20,23	20,29	20,37	20,33	20,28	20,25	20,27	20,35	20,33	20,39	20,40	20,29	20,25	20,11	20,09	20,19	20,23	20,23	20,29	20,33	20,22	20,13	20,20	20,24	20,18	20,35	20,37	20,39	
20,29	20,37	20,37	20,33	20,41	20,41	20,31	20,33	20,39	20,35	20,34	20,39	20,35	20,35	20,31	20,31	20,40	20,33	20,47	20,46	20,41	20,30	20,27	20,24	20,32	20,28	20,33	20,45	20,45	20,32	20,37	20,45	20,39	20,28	20,33	20,44	20,31	20,17	20,21	20,31	20,38	20,33	20,41	20,37	20,40	20,36	20,31	20,27	20,31	20,24	20,32	20,41	20,42	20,41	20,33	20,35	20,40	20,46	20,34	20,37	20,38	20,44	20,42	20,37	20,36	20,34	20,30	20,32	20,46	20,42	20,39	20,44	20,37	20,37	20,41	20,39	20,44	20,41	20,41	20,39	20,32	20,34	20,34	20,32	20,40	20,36	20,35	20,34	20,37	20,47	20,46	20,42	20,32	20,46	20,44	20,46	20,43	20,43	20,40	20,32	20,40	20,46	20,40	20,39	20,41	20,40	20,33	20,34	20,40	20,53	20,47	20,44	20,44	20,50	20,49	20,50	20,45	20,39	20,46	20,43	20,33	20,35	20,36	20,35	20,48	20,47	20,46	20,46	20,46	20,42	20,38	20,39	20,36	20,39	20,41	20,49	20,41	20,47	20,50	20,39	20,46	20,43	20,42	20,53	20,50	20,46	20,40	20,41	20,48	20,45	20,36	20,38	20,44	20,48	20,51	20,41	20,39	20,40	20,37	20,37	20,34	20,42	20,37	20,47	20,51	20,40	20,40	20,49	20,53	20,49	20,54	20,51	20,54	20,50	20,48	20,47	20,51	20,54	20,45	20,40	20,45	20,47	20,42	20,40	20,50	20,49	20,49	20,48	20,53	20,51	20,46	20,46	20,58	20,58	20,57	20,54	20,53	20,50	20,55	20,44	20,52	20,58	20,48	20,44	20,47	20,45	20,52	20,58	20,50	20,58	20,57	20,57	20,56	20,56	20,59	20,51	20,54	20,52	20,55	20,65	20,66	20,55	20,55	20,52	20,58	20,63	20,54	20,56	20,64	20,62	20,54	20,63	20,60	20,66	20,64	20,65	20,65	20,65	20,62	20,58	20,57	20,55	20,64	20,62	20,54	20,55	20,61	20,68	20,71	20,63	20,61	20,69	20,66	20,69	20,65	20,61	20,63	20,71	20,63	20,61	20,63	20,70	20,67	20,67	20,69	20,68	20,63	20,57	20,68	20,69	20,74	20,74	20,72	20,69	20,67	20,71	20,68	20,73	20,70	20,73	20,77	20,65	20,63	20,75	20,82	20,70	20,68	20,78	20,67	20,62	20,67	20,64	20,67	20,71	20,74	20,68	20,72	20,75	20,74	20,75	20,71	20,63	20,68	20,73	20,67	20,72	20,80	20,74	20,64	20,66	20,62	20,68	20,68	20,69	20,68	20,63	20,78	20,80	20,69	20,63	20,68	20,77	20,76	20,70	20,70	20,68	20,69	20,67	20,68	20,70	20,73	20,67	20,72	20,72	20,71	20,69	20,76	20,74	20,72	20,73	20,74	20,74	20,68	20,69	20,72	20,72	20,69	20,64	20,63	20,66	20,70	20,69	20,74	20,71	20,69	20,66	20,70	20,73	20,67	20,66	20,73	20,73	20,69	20,60	20,67	20,72	20,69	20,68	20,70	20,76	20,79	20,78	20,71	20,66	20,67	20,69	20,72	20,70	20,70	20,71	20,65	20,67	20,75	20,68	20,68	20,70	20,67	20,64	20,60	20,64	20,67	20,64	20,64	20,62	20,61	20,60	20,58	20,61	20,76	20,68	20,72	20,64	20,54	20,62	20,62	20,64	20,65	20,55	20,53	20,56	20,57	20,64	20,69	20,60	20,50	20,51	20,58	20,52	20,53	20,54	20,54	20,56	20,55	20,51	20,47	20,41	20,51	20,55	20,57	20,51	20,42	20,50	20,55	20,57	20,52	20,47	20,45	20,35	20,45	20,43	20,49	20,51	20,44	20,40	20,34	20,44	20,48	20,50	20,47	20,36	20,39	20,42	20,44	20,46	20,55	20,52	20,44	20,48	20,47	20,46	20,47	20,44	20,49	20,46	20,37	20,42	20,43	20,47	20,42	20,48	20,41	20,45	20,43	20,29	20,35	20,38	20,37	20,42	20,50	20,41	20,41	20,39	20,39	20,44	20,45	20,44	20,45	20,35	20,38	20,47	20,44	20,30	20,30	20,40	20,39	20,35	20,39	20,44	20,38	20,38	20,41	20,37	20,34	20,36	20,41	20,40	20,40	20,37	20,38	20,35	20,35	20,38	20,34	20,44	20,36	20,30	20,42	20,44	20,42	20,44	20,44	20,39	20,40	20,39	20,41	20,36	20,31	20,40	20,43	20,36	20,44	20,36	20,35	20,36	20,40	20,36	20,42	20,39	20,35	20,35	20,45	20,41	20,33	20,37	20,32	20,34	20,23	20,31	20,35	20,28	20,37	20,40	20,43	20,29	20,29	20,35	20,37	20,33	20,32	20,35	20,31	20,38	20,34	20,33	20,40	20,38	20,31	20,24	20,25	20,39	20,37	20,33	20,30	20,29	20,34	20,27	20,32	20,35	20,33	20,25	20,31	20,32	20,34	20,49	20,43	20,38	20,31	20,31	20,37	20,30	20,29	20,35	20,39	20,38	20,34	20,29	20,24	20,32	20,33	20,30	20,29	20,28	20,34	20,29	20,29	20,29	20,22	20,27	20,27	20,26	20,34	20,27	20,27	20,25	20,29	20,32	20,29	20,34	20,26	20,21	20,22	20,24	20,29	20,29	20,21	20,11	20,13	20,18	20,23	20,25	20,16	20,25	20,31	20,21	20,16	20,31	20,30	20,30	20,32	20,32	
20,28	20,30	20,30	20,36	20,35	20,31	20,26	20,25	20,32	20,36	20,35	20,41	20,32	20,40	20,43	20,36	20,35	20,36	20,43	20,42	20,37	20,32	20,31	20,29	20,22	20,25	20,33	20,44	20,37	20,36	20,42	20,41	20,46	20,39	20,27	20,34	20,37	20,32	20,36	20,31	20,38	20,36	20,41	20,38	20,37	20,43	20,34	20,33	20,35	20,27	20,34	20,38	20,41	20,42	20,37	20,32	20,45	20,39	20,38	20,37	20,49	20,51	20,43	20,46	20,34	20,30	20,39	20,38	20,48	20,52	20,44	20,41	20,36	20,39	20,41	20,41	20,45	20,35	20,35	20,40	20,30	20,31	20,29	20,35	20,39	20,38	20,33	20,36	20,37	20,45	20,44	20,35	20,35	20,34	20,42	20,47	20,37	20,36	20,39	20,36	20,40	20,43	20,42	20,48	20,40	20,41	20,37	20,35	20,36	20,56	20,48	20,43	20,45	20,48	20,47	20,42	20,44	20,48	20,39	20,41	20,45	20,44	20,38	20,35	20,45	20,52	20,45	20,46	20,42	20,40	20,40	20,46	20,40	20,40	20,39	20,40	20,41	20,48	20,52	20,45	20,41	20,44	20,43	20,51	20,47	20,49	20,44	20,44	20,45	20,51	20,43	20,35	20,39	20,45	20,47	20,48	20,44	20,45	20,43	20,41	20,36	20,33	20,42	20,47	20,49	20,42	20,47	20,55	20,53	20,52	20,55	20,53	20,50	20,52	20,46	20,46	20,46	20,46	20,49	20,41	20,43	20,49	20,50	20,44	20,47	20,53	20,50	20,48	20,48	20,52	20,47	20,47	20,42	20,43	20,52	20,65	20,58	20,50	20,58	20,52	20,47	20,53	20,51	20,46	20,50	20,45	20,48	20,49	20,46	20,53	20,54	20,54	20,57	20,52	20,54	20,57	20,54	20,51	20,57	20,57	20,58	20,51	20,56	20,49	20,53	20,64	20,62	20,64	20,68	20,62	20,59	20,67	20,60	20,58	20,58	20,68	20,64	20,64	20,67	20,66	20,56	20,51	20,57	20,66	20,63	20,59	20,63	20,68	20,71	20,67	20,61	20,64	20,66	20,72	20,65	20,68	20,72	20,67	20,68	20,63	20,61	20,68	20,69	20,72	20,70	20,71	20,72	20,67	20,74	20,75	20,82	20,76	20,75	20,73	20,71	20,77	20,73	20,70	20,69	20,69	20,76	20,65	20,59	20,70	20,79	20,72	20,72	20,76	20,68	20,70	20,68	20,68	20,76	20,73	20,75	20,71	20,75	20,75	20,73	20,75	20,73	20,65	20,73	20,78	20,69	20,67	20,73	20,71	20,68	20,67	20,69	20,72	20,78	20,75	20,67	20,63	20,74	20,73	20,76	20,72	20,65	20,79	20,81	20,73	20,68	20,71	20,78	20,77	20,71	20,66	20,65	20,66	20,67	20,71	20,77	20,74	20,80	20,72	20,65	20,73	20,75	20,77	20,66	20,65	20,70	20,74	20,70	20,69	20,61	20,70	20,75	20,79	20,77	20,72	20,66	20,66	20,73	20,69	20,69	20,70	20,75	20,73	20,68	20,69	20,74	20,79	20,68	20,64	20,70	20,77	20,78	20,75	20,74	20,72	20,68	20,68	20,70	20,65	20,68	20,66	20,69	20,66	20,68	20,62	20,60	20,60	20,67	20,68	20,68	20,66	20,65	20,61	20,62	20,65	20,54	20,48	20,66	20,66	20,66	20,65	20,64	20,65	20,61	20,60	20,59	20,58	20,57	20,57	20,51	20,55	20,51	20,60	20,65	20,60	20,53	20,47	20,51	20,56	20,55	20,52	20,56	20,51	20,50	20,52	20,46	20,42	20,50	20,53	20,54	20,51	20,45	20,52	20,57	20,56	20,54	20,48	20,46	20,44	20,51	20,42	20,43	20,45	20,45	20,41	20,48	20,46	20,45	20,50	20,49	20,43	20,43	20,43	20,44	20,45	20,47	20,47	20,51	20,48	20,46	20,45	20,51	20,41	20,40	20,47	20,43	20,49	20,42	20,48	20,47	20,47	20,46	20,41	20,46	20,38	20,37	20,37	20,40	20,41	20,43	20,40	20,47	20,47	20,36	20,41	20,44	20,39	20,43	20,38	20,48	20,44	20,36	20,23	20,29	20,31	20,33	20,36	20,33	20,35	20,34	20,38	20,36	20,38	20,33	20,37	20,37	20,37	20,33	20,32	20,40	20,42	20,36	20,36	20,31	20,42	20,40	20,39	20,40	20,37	20,39	20,34	20,35	20,35	20,40	20,44	20,46	20,35	20,28	20,35	20,40	20,40	20,42	20,38	20,30	20,31	20,34	20,51	20,41	20,40	20,36	20,38	20,39	20,39	20,34	20,35	20,34	20,35	20,30	20,30	20,37	20,27	20,21	20,47	20,40	20,23	20,27	20,39	20,41	20,28	20,30	20,29	20,29	20,33	20,37	20,32	20,38	20,39	20,30	20,25	20,28	20,41	20,44	20,33	20,34	20,34	20,37	20,34	20,29	20,33	20,25	20,30	20,40	20,35	20,35	20,44	20,44	20,42	20,36	20,31	20,34	20,29	20,29	20,38	20,36	20,38	20,39	20,36	20,28	20,30	20,37	20,37	20,29	20,23	20,38	20,36	20,33	20,35	20,35	20,32	20,30	20,24	20,24	20,19	20,21	20,22	20,32	20,38	20,32	20,29	20,27	20,19	20,27	20,16	20,15	20,24	20,30	20,28	20,26	20,29	20,30	20,24	20,22	20,20	20,26	20,29	20,23	20,27	20,32	20,25	20,25	20,30	
20,35	20,29	20,21	20,24	20,34	20,35	20,29	20,24	20,36	20,22	20,22	20,35	20,32	20,26	20,39	20,37	20,27	20,35	20,40	20,35	20,28	20,27	20,37	20,30	20,27	20,31	20,30	20,28	20,40	20,41	20,44	20,49	20,49	20,36	20,26	20,31	20,34	20,40	20,40	20,41	20,29	20,38	20,37	20,32	20,43	20,42	20,39	20,31	20,31	20,37	20,29	20,29	20,35	20,42	20,38	20,34	20,43	20,38	20,31	20,35	20,42	20,38	20,35	20,38	20,42	20,29	20,35	20,43	20,40	20,37	20,34	20,38	20,38	20,40	20,43	20,44	20,44	20,40	20,37	20,47	20,38	20,31	20,30	20,40	20,41	20,35	20,30	20,33	20,33	20,40	20,47	20,34	20,34	20,30	20,28	20,43	20,42	20,37	20,30	20,31	20,46	20,45	20,43	20,47	20,37	20,32	20,34	20,35	20,36	20,42	20,46	20,46	20,37	20,41	20,53	20,42	20,46	20,54	20,38	20,37	20,44	20,37	20,33	20,36	20,47	20,51	20,46	20,44	20,41	20,44	20,45	20,47	20,46	20,45	20,44	20,35	20,39	20,40	20,38	20,50	20,41	20,43	20,45	20,41	20,42	20,48	20,41	20,47	20,46	20,48	20,43	20,38	20,41	20,44	20,54	20,46	20,48	20,46	20,49	20,50	20,41	20,39	20,37	20,49	20,49	20,42	20,45	20,53	20,48	20,49	20,44	20,37	20,42	20,44	20,47	20,51	20,43	20,41	20,45	20,44	20,45	20,49	20,49	20,47	20,46	20,51	20,51	20,58	20,55	20,47	20,45	20,44	20,40	20,40	20,48	20,61	20,56	20,50	20,61	20,52	20,44	20,47	20,46	20,46	20,47	20,50	20,52	20,55	20,50	20,47	20,56	20,57	20,53	20,54	20,56	20,62	20,68	20,54	20,55	20,63	20,53	20,50	20,54	20,60	20,62	20,68	20,65	20,64	20,67	20,61	20,63	20,73	20,57	20,56	20,61	20,64	20,63	20,59	20,64	20,66	20,61	20,52	20,53	20,64	20,62	20,59	20,61	20,65	20,67	20,74	20,61	20,59	20,76	20,70	20,63	20,69	20,77	20,80	20,72	20,66	20,59	20,68	20,72	20,75	20,74	20,72	20,69	20,64	20,65	20,69	20,71	20,76	20,70	20,75	20,74	20,71	20,79	20,75	20,67	20,69	20,78	20,77	20,73	20,77	20,76	20,70	20,79	20,84	20,70	20,78	20,70	20,70	20,73	20,73	20,78	20,78	20,74	20,79	20,77	20,78	20,72	20,72	20,63	20,76	20,77	20,74	20,75	20,77	20,70	20,70	20,68	20,73	20,78	20,86	20,77	20,69	20,76	20,75	20,75	20,76	20,68	20,76	20,81	20,72	20,66	20,64	20,74	20,72	20,70	20,65	20,61	20,69	20,64	20,68	20,73	20,73	20,82	20,69	20,70	20,73	20,74	20,83	20,72	20,64	20,65	20,68	20,73	20,81	20,73	20,69	20,82	20,83	20,75	20,74	20,73	20,71	20,78	20,77	20,76	20,68	20,72	20,72	20,62	20,71	20,72	20,77	20,71	20,65	20,75	20,75	20,78	20,75	20,72	20,70	20,69	20,64	20,67	20,71	20,70	20,71	20,75	20,70	20,64	20,60	20,67	20,65	20,65	20,74	20,74	20,68	20,62	20,67	20,62	20,64	20,59	20,52	20,73	20,76	20,66	20,61	20,66	20,74	20,71	20,57	20,49	20,54	20,57	20,56	20,51	20,55	20,52	20,52	20,60	20,63	20,57	20,59	20,61	20,57	20,56	20,48	20,50	20,54	20,48	20,48	20,53	20,52	20,51	20,55	20,50	20,46	20,47	20,52	20,60	20,53	20,43	20,46	20,45	20,41	20,50	20,41	20,38	20,43	20,39	20,39	20,47	20,51	20,49	20,50	20,50	20,38	20,42	20,42	20,39	20,47	20,43	20,46	20,50	20,50	20,43	20,40	20,44	20,41	20,43	20,43	20,42	20,46	20,41	20,40	20,50	20,48	20,48	20,46	20,42	20,47	20,40	20,39	20,43	20,51	20,46	20,39	20,41	20,41	20,42	20,38	20,39	20,38	20,40	20,40	20,46	20,39	20,24	20,26	20,34	20,35	20,32	20,34	20,29	20,35	20,38	20,41	20,42	20,34	20,29	20,34	20,29	20,32	20,34	20,34	20,38	20,45	20,37	20,37	20,23	20,34	20,35	20,30	20,36	20,36	20,40	20,32	20,32	20,41	20,41	20,37	20,39	20,41	20,35	20,34	20,30	20,31	20,38	20,33	20,29	20,33	20,37	20,42	20,43	20,38	20,31	20,32	20,38	20,37	20,33	20,33	20,30	20,32	20,43	20,38	20,33	20,31	20,26	20,36	20,37	20,25	20,31	20,35	20,36	20,27	20,31	20,26	20,29	20,38	20,35	20,28	20,33	20,34	20,32	20,28	20,37	20,45	20,43	20,29	20,25	20,36	20,31	20,34	20,33	20,28	20,29	20,22	20,25	20,30	20,29	20,33	20,31	20,32	20,35	20,33	20,37	20,37	20,36	20,28	20,31	20,32	20,37	20,32	20,31	20,37	20,36	20,38	20,32	20,24	20,30	20,37	20,36	20,34	20,38	20,41	20,37	20,20	20,22	20,24	20,29	20,28	20,30	20,41	20,39	20,36	20,21	20,31	20,33	20,31	20,22	20,25	20,37	20,30	20,22	20,30	20,39	20,28	20,15	20,25	20,27	20,30	20,22	20,27	20,35	20,32	20,31	20,30	
20,31	20,45	20,31	20,21	20,29	20,41	20,41	20,33	20,40	20,42	20,27	20,25	20,28	20,40	20,40	20,35	20,34	20,37	20,46	20,38	20,30	20,29	20,35	20,33	20,26	20,36	20,33	20,39	20,41	20,45	20,41	20,43	20,41	20,31	20,27	20,27	20,33	20,34	20,34	20,35	20,30	20,34	20,32	20,22	20,40	20,40	20,37	20,31	20,36	20,40	20,34	20,35	20,32	20,36	20,28	20,28	20,38	20,38	20,26	20,37	20,48	20,32	20,36	20,35	20,30	20,33	20,32	20,41	20,39	20,42	20,43	20,39	20,37	20,29	20,39	20,41	20,45	20,43	20,37	20,41	20,38	20,34	20,32	20,38	20,40	20,31	20,33	20,38	20,31	20,43	20,41	20,31	20,39	20,33	20,30	20,43	20,34	20,33	20,29	20,34	20,43	20,49	20,41	20,44	20,46	20,39	20,41	20,34	20,38	20,45	20,41	20,45	20,34	20,45	20,58	20,58	20,47	20,46	20,45	20,44	20,42	20,42	20,39	20,41	20,41	20,42	20,39	20,39	20,43	20,36	20,43	20,40	20,50	20,50	20,35	20,36	20,47	20,43	20,37	20,48	20,50	20,51	20,46	20,49	20,50	20,45	20,42	20,47	20,49	20,49	20,42	20,30	20,42	20,49	20,54	20,49	20,47	20,41	20,44	20,48	20,42	20,35	20,39	20,54	20,52	20,41	20,44	20,57	20,44	20,44	20,50	20,47	20,48	20,50	20,44	20,44	20,47	20,49	20,49	20,49	20,50	20,49	20,47	20,45	20,44	20,49	20,48	20,43	20,43	20,43	20,46	20,47	20,43	20,48	20,54	20,61	20,62	20,58	20,62	20,53	20,48	20,56	20,53	20,52	20,44	20,54	20,63	20,53	20,51	20,50	20,56	20,56	20,57	20,49	20,53	20,62	20,73	20,63	20,59	20,65	20,57	20,55	20,56	20,57	20,61	20,63	20,69	20,65	20,65	20,61	20,58	20,64	20,63	20,62	20,60	20,67	20,67	20,64	20,66	20,69	20,67	20,60	20,57	20,63	20,66	20,60	20,59	20,62	20,69	20,69	20,66	20,66	20,76	20,70	20,65	20,73	20,80	20,81	20,75	20,64	20,62	20,66	20,73	20,74	20,71	20,68	20,70	20,66	20,73	20,77	20,72	20,71	20,64	20,66	20,75	20,77	20,71	20,71	20,69	20,76	20,80	20,73	20,71	20,83	20,82	20,72	20,79	20,82	20,74	20,75	20,75	20,64	20,77	20,80	20,78	20,80	20,81	20,75	20,76	20,74	20,74	20,75	20,71	20,71	20,77	20,78	20,79	20,78	20,77	20,74	20,72	20,74	20,77	20,79	20,78	20,67	20,75	20,77	20,80	20,75	20,70	20,71	20,77	20,74	20,69	20,69	20,73	20,73	20,71	20,70	20,76	20,72	20,69	20,67	20,71	20,73	20,73	20,75	20,80	20,78	20,75	20,81	20,72	20,67	20,66	20,71	20,72	20,81	20,76	20,68	20,75	20,73	20,68	20,68	20,70	20,67	20,72	20,77	20,74	20,68	20,71	20,73	20,67	20,74	20,78	20,69	20,65	20,70	20,74	20,79	20,71	20,74	20,69	20,63	20,71	20,66	20,63	20,66	20,73	20,71	20,72	20,69	20,68	20,69	20,73	20,70	20,68	20,74	20,70	20,61	20,65	20,67	20,61	20,65	20,63	20,63	20,64	20,69	20,65	20,63	20,69	20,72	20,68	20,59	20,51	20,51	20,58	20,57	20,62	20,53	20,53	20,55	20,53	20,58	20,61	20,60	20,58	20,57	20,56	20,50	20,50	20,52	20,53	20,43	20,47	20,55	20,53	20,50	20,50	20,46	20,49	20,53	20,62	20,51	20,42	20,46	20,51	20,42	20,38	20,43	20,42	20,47	20,44	20,42	20,40	20,57	20,50	20,46	20,45	20,39	20,40	20,41	20,40	20,42	20,40	20,40	20,51	20,46	20,41	20,34	20,43	20,42	20,43	20,42	20,37	20,41	20,39	20,38	20,45	20,43	20,40	20,43	20,40	20,40	20,32	20,33	20,41	20,43	20,49	20,42	20,41	20,38	20,37	20,38	20,34	20,39	20,47	20,45	20,39	20,37	20,34	20,32	20,39	20,37	20,32	20,36	20,36	20,39	20,43	20,38	20,41	20,34	20,36	20,35	20,36	20,36	20,35	20,39	20,38	20,43	20,33	20,35	20,35	20,29	20,35	20,33	20,41	20,43	20,41	20,35	20,38	20,49	20,46	20,37	20,39	20,36	20,41	20,45	20,31	20,23	20,34	20,42	20,38	20,37	20,36	20,27	20,25	20,33	20,31	20,34	20,33	20,38	20,37	20,37	20,29	20,29	20,32	20,35	20,34	20,28	20,34	20,40	20,32	20,28	20,44	20,39	20,34	20,31	20,32	20,31	20,38	20,46	20,40	20,36	20,35	20,34	20,27	20,30	20,22	20,38	20,42	20,34	20,23	20,28	20,36	20,35	20,30	20,31	20,30	20,25	20,28	20,34	20,24	20,35	20,36	20,26	20,34	20,30	20,28	20,31	20,34	20,33	20,29	20,27	20,26	20,28	20,25	20,26	20,35	20,34	20,26	20,23	20,26	20,30	20,39	20,30	20,26	20,32	20,27	20,20	20,33	20,30	20,42	20,32	20,27	20,29	20,30	20,36	20,23	20,20	20,28	20,32	20,28	20,29	20,40	20,24	20,13	20,14	20,35	20,32	20,17	20,21	20,30	20,29	20,20	20,19	20,29	20,32	20,36	20,36	
20,31	20,30	20,28	20,23	20,21	20,28	20,37	20,37	20,38	20,43	20,31	20,19	20,24	20,40	20,42	20,39	20,35	20,42	20,45	20,38	20,34	20,38	20,35	20,39	20,34	20,35	20,42	20,40	20,37	20,34	20,38	20,41	20,40	20,32	20,40	20,35	20,34	20,38	20,39	20,32	20,38	20,41	20,31	20,30	20,44	20,46	20,35	20,29	20,33	20,35	20,30	20,35	20,43	20,35	20,38	20,30	20,35	20,37	20,34	20,40	20,42	20,39	20,39	20,40	20,35	20,35	20,34	20,39	20,43	20,40	20,45	20,45	20,32	20,33	20,40	20,40	20,40	20,37	20,37	20,46	20,42	20,36	20,35	20,33	20,38	20,36	20,35	20,35	20,32	20,39	20,45	20,38	20,38	20,40	20,45	20,46	20,34	20,32	20,40	20,35	20,42	20,36	20,38	20,47	20,41	20,42	20,42	20,44	20,45	20,45	20,49	20,45	20,44	20,47	20,57	20,51	20,47	20,51	20,43	20,44	20,37	20,46	20,49	20,53	20,43	20,45	20,50	20,45	20,46	20,40	20,40	20,45	20,54	20,53	20,44	20,30	20,36	20,45	20,40	20,38	20,42	20,43	20,45	20,52	20,53	20,46	20,46	20,48	20,44	20,49	20,50	20,42	20,41	20,52	20,54	20,53	20,46	20,49	20,42	20,51	20,47	20,50	20,49	20,58	20,51	20,44	20,49	20,54	20,49	20,37	20,44	20,46	20,54	20,50	20,50	20,44	20,44	20,44	20,48	20,48	20,47	20,49	20,46	20,48	20,48	20,50	20,50	20,44	20,44	20,44	20,43	20,49	20,45	20,46	20,61	20,63	20,54	20,58	20,62	20,54	20,56	20,57	20,56	20,53	20,51	20,51	20,57	20,55	20,51	20,47	20,54	20,58	20,54	20,51	20,48	20,57	20,66	20,65	20,63	20,60	20,58	20,58	20,61	20,62	20,57	20,59	20,60	20,65	20,72	20,66	20,64	20,62	20,61	20,64	20,56	20,62	20,67	20,69	20,70	20,74	20,64	20,56	20,60	20,61	20,63	20,73	20,62	20,73	20,70	20,71	20,67	20,69	20,78	20,77	20,72	20,74	20,80	20,76	20,70	20,70	20,64	20,72	20,76	20,72	20,71	20,71	20,70	20,69	20,78	20,80	20,77	20,79	20,67	20,68	20,76	20,74	20,76	20,74	20,69	20,73	20,75	20,75	20,74	20,79	20,86	20,75	20,70	20,81	20,77	20,76	20,77	20,72	20,79	20,80	20,74	20,70	20,81	20,77	20,71	20,75	20,80	20,78	20,71	20,71	20,79	20,76	20,76	20,75	20,74	20,83	20,78	20,75	20,79	20,78	20,76	20,69	20,67	20,73	20,81	20,78	20,75	20,80	20,83	20,77	20,76	20,77	20,74	20,69	20,77	20,85	20,79	20,71	20,66	20,70	20,76	20,81	20,75	20,75	20,81	20,79	20,83	20,87	20,81	20,69	20,73	20,76	20,76	20,79	20,80	20,68	20,69	20,69	20,69	20,68	20,72	20,66	20,71	20,76	20,74	20,77	20,72	20,80	20,78	20,72	20,76	20,69	20,66	20,69	20,69	20,81	20,76	20,69	20,72	20,65	20,68	20,67	20,66	20,68	20,67	20,78	20,77	20,76	20,78	20,71	20,66	20,73	20,68	20,69	20,68	20,66	20,63	20,72	20,76	20,68	20,62	20,64	20,67	20,64	20,60	20,59	20,67	20,72	20,72	20,64	20,60	20,57	20,57	20,50	20,59	20,55	20,50	20,54	20,60	20,53	20,53	20,63	20,58	20,60	20,52	20,51	20,53	20,53	20,52	20,47	20,49	20,48	20,54	20,57	20,55	20,49	20,52	20,60	20,63	20,59	20,52	20,53	20,49	20,46	20,40	20,49	20,56	20,43	20,50	20,49	20,44	20,53	20,49	20,46	20,44	20,41	20,40	20,41	20,44	20,38	20,39	20,38	20,43	20,52	20,52	20,38	20,40	20,43	20,48	20,43	20,46	20,48	20,44	20,42	20,46	20,46	20,35	20,43	20,36	20,31	20,35	20,34	20,42	20,36	20,44	20,42	20,33	20,35	20,38	20,35	20,40	20,40	20,53	20,51	20,50	20,41	20,35	20,38	20,38	20,34	20,37	20,37	20,39	20,35	20,43	20,46	20,34	20,35	20,29	20,43	20,36	20,38	20,32	20,42	20,38	20,36	20,39	20,29	20,32	20,30	20,29	20,37	20,48	20,40	20,34	20,36	20,43	20,51	20,52	20,39	20,41	20,41	20,39	20,42	20,38	20,30	20,31	20,40	20,42	20,30	20,34	20,30	20,24	20,35	20,32	20,36	20,44	20,36	20,37	20,41	20,29	20,30	20,34	20,27	20,30	20,25	20,27	20,41	20,47	20,43	20,43	20,40	20,43	20,42	20,41	20,36	20,38	20,41	20,43	20,49	20,44	20,34	20,32	20,29	20,24	20,31	20,39	20,41	20,32	20,33	20,36	20,37	20,34	20,36	20,32	20,28	20,34	20,43	20,27	20,27	20,42	20,29	20,32	20,33	20,29	20,29	20,31	20,42	20,35	20,24	20,28	20,27	20,26	20,26	20,35	20,40	20,31	20,25	20,33	20,34	20,39	20,29	20,29	20,34	20,26	20,21	20,33	20,25	20,28	20,30	20,34	20,30	20,25	20,23	20,26	20,25	20,26	20,28	20,28	20,34	20,31	20,19	20,22	20,20	20,32	20,34	20,30	20,26	20,34	20,36	20,26	20,25	20,26	20,22	20,31	20,38	
20,29	20,30	20,25	20,30	20,21	20,25	20,28	20,29	20,32	20,45	20,27	20,20	20,28	20,43	20,35	20,34	20,26	20,32	20,42	20,35	20,37	20,40	20,29	20,33	20,43	20,40	20,46	20,37	20,32	20,34	20,37	20,42	20,30	20,33	20,40	20,44	20,45	20,41	20,41	20,38	20,37	20,49	20,38	20,29	20,42	20,39	20,34	20,35	20,39	20,34	20,28	20,29	20,39	20,38	20,40	20,39	20,24	20,29	20,31	20,34	20,38	20,40	20,41	20,40	20,37	20,39	20,37	20,39	20,37	20,43	20,41	20,37	20,29	20,33	20,36	20,38	20,39	20,46	20,37	20,41	20,42	20,33	20,34	20,39	20,42	20,33	20,29	20,30	20,33	20,43	20,41	20,32	20,33	20,43	20,53	20,51	20,42	20,31	20,43	20,37	20,41	20,38	20,38	20,49	20,42	20,43	20,44	20,44	20,44	20,39	20,44	20,38	20,43	20,48	20,52	20,51	20,46	20,46	20,41	20,48	20,47	20,49	20,42	20,40	20,43	20,41	20,50	20,49	20,43	20,45	20,34	20,35	20,40	20,44	20,52	20,43	20,36	20,43	20,46	20,41	20,33	20,39	20,42	20,49	20,46	20,45	20,43	20,50	20,47	20,48	20,48	20,42	20,44	20,53	20,50	20,46	20,41	20,48	20,44	20,45	20,44	20,48	20,50	20,53	20,50	20,45	20,47	20,49	20,52	20,42	20,41	20,42	20,52	20,55	20,51	20,49	20,51	20,48	20,43	20,40	20,44	20,40	20,44	20,45	20,48	20,52	20,47	20,51	20,51	20,51	20,53	20,51	20,54	20,49	20,57	20,63	20,49	20,52	20,54	20,49	20,48	20,56	20,58	20,51	20,49	20,54	20,58	20,58	20,63	20,54	20,57	20,60	20,55	20,60	20,52	20,57	20,61	20,66	20,76	20,58	20,58	20,63	20,62	20,62	20,64	20,69	20,59	20,60	20,70	20,69	20,65	20,62	20,63	20,62	20,68	20,68	20,63	20,61	20,67	20,70	20,59	20,59	20,69	20,73	20,72	20,71	20,64	20,69	20,71	20,67	20,74	20,77	20,81	20,73	20,74	20,74	20,82	20,79	20,67	20,70	20,69	20,71	20,70	20,78	20,80	20,79	20,65	20,67	20,76	20,77	20,82	20,78	20,70	20,69	20,81	20,77	20,70	20,74	20,71	20,70	20,71	20,73	20,77	20,77	20,82	20,77	20,76	20,79	20,81	20,73	20,83	20,81	20,81	20,81	20,78	20,80	20,76	20,79	20,77	20,70	20,81	20,78	20,71	20,69	20,79	20,84	20,74	20,77	20,82	20,82	20,76	20,75	20,81	20,86	20,76	20,72	20,70	20,69	20,70	20,77	20,75	20,85	20,84	20,79	20,74	20,71	20,71	20,72	20,81	20,88	20,80	20,73	20,75	20,78	20,79	20,86	20,81	20,71	20,74	20,74	20,76	20,87	20,83	20,76	20,76	20,83	20,77	20,80	20,75	20,72	20,76	20,76	20,72	20,74	20,72	20,69	20,73	20,73	20,67	20,78	20,76	20,74	20,79	20,78	20,77	20,68	20,74	20,78	20,72	20,74	20,82	20,72	20,72	20,71	20,68	20,69	20,70	20,82	20,71	20,70	20,79	20,75	20,79	20,75	20,64	20,72	20,73	20,66	20,61	20,69	20,64	20,60	20,73	20,75	20,72	20,73	20,72	20,72	20,61	20,62	20,65	20,61	20,64	20,65	20,61	20,60	20,54	20,50	20,58	20,56	20,57	20,58	20,56	20,55	20,47	20,52	20,63	20,61	20,53	20,56	20,55	20,56	20,55	20,50	20,54	20,51	20,56	20,62	20,57	20,57	20,49	20,53	20,56	20,55	20,51	20,50	20,48	20,49	20,47	20,45	20,49	20,53	20,46	20,56	20,57	20,54	20,50	20,44	20,48	20,34	20,41	20,37	20,48	20,41	20,35	20,42	20,46	20,47	20,51	20,39	20,39	20,43	20,54	20,54	20,51	20,51	20,48	20,47	20,50	20,42	20,37	20,47	20,47	20,34	20,41	20,40	20,42	20,41	20,43	20,42	20,39	20,42	20,36	20,36	20,44	20,45	20,43	20,42	20,44	20,36	20,31	20,38	20,40	20,37	20,36	20,34	20,40	20,36	20,36	20,47	20,46	20,35	20,33	20,41	20,41	20,32	20,29	20,32	20,31	20,34	20,45	20,37	20,33	20,29	20,30	20,29	20,34	20,44	20,38	20,37	20,38	20,37	20,44	20,37	20,44	20,43	20,38	20,43	20,40	20,39	20,45	20,41	20,41	20,29	20,33	20,34	20,33	20,36	20,31	20,35	20,47	20,42	20,38	20,41	20,40	20,32	20,31	20,30	20,34	20,35	20,34	20,39	20,36	20,39	20,46	20,45	20,43	20,37	20,40	20,34	20,29	20,41	20,42	20,49	20,34	20,36	20,37	20,31	20,31	20,37	20,36	20,37	20,44	20,39	20,40	20,34	20,36	20,41	20,38	20,32	20,32	20,31	20,31	20,34	20,37	20,32	20,33	20,37	20,31	20,29	20,37	20,41	20,42	20,29	20,31	20,29	20,25	20,31	20,37	20,37	20,38	20,28	20,30	20,29	20,33	20,25	20,24	20,40	20,27	20,26	20,29	20,25	20,25	20,25	20,37	20,29	20,28	20,24	20,23	20,29	20,32	20,28	20,23	20,32	20,33	20,26	20,22	20,29	20,28	20,33	20,30	20,22	20,30	20,37	20,28	20,24	20,33	20,28	20,23	20,29	
20,39	20,34	20,29	20,34	20,24	20,27	20,33	20,27	20,23	20,38	20,28	20,23	20,35	20,43	20,34	20,32	20,30	20,33	20,48	20,46	20,36	20,30	20,30	20,25	20,40	20,33	20,39	20,47	20,38	20,34	20,42	20,46	20,34	20,28	20,40	20,50	20,45	20,37	20,40	20,40	20,46	20,39	20,38	20,30	20,38	20,40	20,36	20,36	20,41	20,32	20,33	20,32	20,26	20,34	20,37	20,31	20,27	20,29	20,39	20,37	20,33	20,29	20,28	20,38	20,36	20,32	20,34	20,37	20,36	20,40	20,45	20,44	20,40	20,41	20,43	20,41	20,45	20,50	20,44	20,36	20,34	20,36	20,35	20,38	20,43	20,44	20,33	20,33	20,35	20,41	20,46	20,42	20,34	20,40	20,46	20,50	20,40	20,29	20,37	20,37	20,39	20,43	20,39	20,44	20,47	20,46	20,43	20,45	20,52	20,43	20,39	20,38	20,40	20,47	20,54	20,50	20,47	20,43	20,37	20,45	20,51	20,48	20,41	20,39	20,43	20,37	20,46	20,48	20,39	20,38	20,35	20,39	20,41	20,40	20,48	20,47	20,42	20,45	20,47	20,51	20,39	20,37	20,45	20,44	20,47	20,40	20,40	20,48	20,48	20,48	20,51	20,40	20,38	20,52	20,58	20,45	20,32	20,38	20,47	20,48	20,43	20,43	20,53	20,51	20,44	20,43	20,45	20,48	20,51	20,45	20,48	20,43	20,50	20,59	20,51	20,43	20,50	20,51	20,50	20,44	20,48	20,45	20,47	20,43	20,44	20,57	20,52	20,59	20,55	20,54	20,52	20,53	20,55	20,52	20,57	20,58	20,47	20,45	20,51	20,46	20,48	20,57	20,58	20,51	20,55	20,51	20,57	20,57	20,58	20,65	20,66	20,63	20,56	20,65	20,61	20,49	20,53	20,57	20,70	20,68	20,64	20,65	20,64	20,62	20,66	20,66	20,69	20,61	20,63	20,69	20,66	20,64	20,62	20,71	20,71	20,67	20,64	20,55	20,62	20,66	20,66	20,61	20,71	20,74	20,70	20,74	20,71	20,73	20,68	20,64	20,70	20,68	20,75	20,76	20,70	20,65	20,73	20,82	20,81	20,70	20,67	20,68	20,69	20,78	20,81	20,82	20,73	20,72	20,81	20,78	20,79	20,77	20,72	20,70	20,77	20,80	20,81	20,71	20,70	20,73	20,75	20,71	20,74	20,76	20,77	20,80	20,83	20,90	20,87	20,80	20,79	20,80	20,75	20,81	20,77	20,76	20,78	20,71	20,74	20,69	20,75	20,76	20,67	20,69	20,84	20,85	20,86	20,80	20,84	20,77	20,75	20,75	20,81	20,84	20,83	20,79	20,74	20,77	20,77	20,75	20,79	20,81	20,85	20,80	20,80	20,70	20,70	20,67	20,74	20,81	20,78	20,73	20,74	20,81	20,77	20,82	20,81	20,72	20,77	20,79	20,77	20,85	20,82	20,74	20,78	20,83	20,77	20,75	20,82	20,74	20,77	20,80	20,77	20,79	20,78	20,70	20,67	20,74	20,72	20,75	20,77	20,77	20,76	20,77	20,86	20,81	20,80	20,83	20,83	20,77	20,85	20,82	20,66	20,66	20,72	20,76	20,71	20,80	20,84	20,77	20,79	20,78	20,79	20,75	20,66	20,68	20,73	20,64	20,64	20,71	20,71	20,66	20,73	20,72	20,73	20,74	20,73	20,74	20,70	20,62	20,67	20,67	20,66	20,64	20,66	20,60	20,55	20,53	20,61	20,60	20,59	20,60	20,65	20,59	20,49	20,55	20,61	20,61	20,57	20,55	20,54	20,60	20,57	20,59	20,62	20,53	20,52	20,55	20,56	20,53	20,47	20,48	20,56	20,56	20,53	20,56	20,54	20,48	20,48	20,46	20,44	20,46	20,46	20,40	20,52	20,60	20,53	20,50	20,43	20,35	20,37	20,38	20,41	20,50	20,45	20,41	20,43	20,45	20,45	20,36	20,50	20,47	20,45	20,50	20,50	20,53	20,50	20,52	20,48	20,40	20,40	20,43	20,38	20,40	20,39	20,34	20,44	20,49	20,42	20,42	20,39	20,46	20,36	20,32	20,42	20,49	20,47	20,41	20,32	20,31	20,36	20,41	20,42	20,38	20,35	20,38	20,44	20,42	20,41	20,42	20,49	20,43	20,46	20,47	20,39	20,35	20,34	20,25	20,34	20,44	20,38	20,36	20,33	20,42	20,40	20,37	20,35	20,40	20,40	20,46	20,39	20,30	20,35	20,31	20,35	20,41	20,32	20,41	20,45	20,39	20,39	20,39	20,46	20,32	20,32	20,35	20,35	20,30	20,33	20,41	20,44	20,40	20,46	20,51	20,34	20,32	20,34	20,31	20,33	20,35	20,43	20,34	20,26	20,30	20,38	20,37	20,40	20,42	20,39	20,26	20,18	20,35	20,39	20,41	20,42	20,33	20,32	20,26	20,33	20,27	20,31	20,34	20,42	20,37	20,32	20,26	20,27	20,38	20,33	20,28	20,30	20,28	20,28	20,31	20,37	20,33	20,30	20,40	20,36	20,31	20,37	20,35	20,30	20,24	20,32	20,23	20,27	20,35	20,34	20,29	20,28	20,28	20,32	20,32	20,27	20,17	20,22	20,31	20,24	20,21	20,34	20,27	20,28	20,32	20,36	20,34	20,33	20,30	20,30	20,28	20,32	20,30	20,32	20,33	20,24	20,23	20,20	20,26	20,21	20,26	20,29	20,29	20,24	20,30	20,26	20,29	20,28	20,27	20,21	20,29	
20,44	20,35	20,31	20,28	20,25	20,33	20,30	20,30	20,24	20,27	20,26	20,35	20,33	20,39	20,36	20,39	20,42	20,34	20,50	20,49	20,44	20,29	20,36	20,31	20,43	20,30	20,30	20,43	20,47	20,44	20,44	20,51	20,47	20,38	20,32	20,46	20,44	20,32	20,41	20,40	20,43	20,35	20,25	20,35	20,37	20,43	20,32	20,27	20,30	20,32	20,34	20,38	20,36	20,36	20,32	20,32	20,32	20,38	20,40	20,38	20,37	20,38	20,42	20,36	20,31	20,39	20,37	20,43	20,34	20,29	20,38	20,41	20,42	20,31	20,38	20,38	20,42	20,46	20,45	20,45	20,35	20,33	20,32	20,38	20,42	20,39	20,34	20,37	20,37	20,41	20,49	20,47	20,44	20,39	20,42	20,48	20,44	20,37	20,42	20,34	20,42	20,33	20,34	20,51	20,52	20,48	20,46	20,40	20,45	20,47	20,39	20,41	20,49	20,49	20,45	20,42	20,42	20,43	20,43	20,46	20,45	20,39	20,42	20,45	20,42	20,43	20,43	20,52	20,47	20,38	20,39	20,40	20,44	20,46	20,54	20,49	20,43	20,39	20,46	20,46	20,46	20,47	20,49	20,49	20,41	20,37	20,44	20,44	20,44	20,53	20,57	20,45	20,36	20,51	20,59	20,49	20,37	20,37	20,45	20,42	20,42	20,47	20,53	20,57	20,52	20,49	20,49	20,43	20,49	20,46	20,45	20,49	20,44	20,50	20,52	20,48	20,54	20,51	20,56	20,51	20,52	20,51	20,51	20,48	20,44	20,47	20,52	20,60	20,53	20,53	20,50	20,49	20,51	20,49	20,53	20,55	20,52	20,56	20,64	20,54	20,53	20,65	20,57	20,56	20,63	20,60	20,57	20,62	20,59	20,71	20,64	20,58	20,61	20,66	20,62	20,59	20,58	20,62	20,67	20,69	20,68	20,64	20,62	20,62	20,59	20,64	20,68	20,65	20,61	20,64	20,62	20,67	20,64	20,68	20,72	20,66	20,64	20,66	20,65	20,65	20,70	20,66	20,71	20,72	20,69	20,71	20,66	20,71	20,72	20,71	20,65	20,68	20,72	20,71	20,71	20,69	20,70	20,70	20,75	20,77	20,70	20,67	20,67	20,79	20,84	20,86	20,77	20,74	20,81	20,83	20,77	20,81	20,84	20,75	20,78	20,74	20,74	20,80	20,78	20,79	20,81	20,71	20,71	20,80	20,82	20,81	20,76	20,79	20,83	20,83	20,85	20,78	20,72	20,79	20,86	20,87	20,86	20,78	20,73	20,78	20,79	20,78	20,73	20,83	20,86	20,89	20,91	20,88	20,81	20,77	20,79	20,83	20,80	20,76	20,76	20,81	20,80	20,76	20,80	20,76	20,83	20,87	20,91	20,84	20,82	20,81	20,75	20,74	20,81	20,85	20,83	20,78	20,74	20,83	20,86	20,81	20,89	20,84	20,79	20,79	20,78	20,78	20,79	20,83	20,83	20,82	20,81	20,82	20,81	20,76	20,76	20,76	20,78	20,85	20,81	20,75	20,82	20,80	20,76	20,79	20,78	20,81	20,81	20,82	20,83	20,84	20,78	20,81	20,76	20,81	20,87	20,91	20,76	20,67	20,69	20,75	20,70	20,75	20,83	20,79	20,79	20,79	20,73	20,69	20,70	20,70	20,67	20,77	20,72	20,69	20,70	20,69	20,75	20,76	20,73	20,69	20,74	20,75	20,69	20,67	20,66	20,67	20,68	20,65	20,66	20,70	20,60	20,55	20,69	20,63	20,62	20,61	20,68	20,68	20,53	20,53	20,64	20,56	20,51	20,53	20,57	20,61	20,59	20,53	20,59	20,52	20,47	20,55	20,62	20,57	20,55	20,54	20,57	20,59	20,56	20,57	20,52	20,48	20,41	20,46	20,43	20,37	20,39	20,41	20,45	20,49	20,50	20,49	20,51	20,46	20,42	20,41	20,45	20,45	20,43	20,46	20,42	20,36	20,42	20,37	20,54	20,49	20,47	20,46	20,41	20,47	20,47	20,45	20,53	20,47	20,43	20,40	20,44	20,39	20,38	20,39	20,39	20,46	20,45	20,38	20,39	20,38	20,34	20,36	20,33	20,39	20,41	20,46	20,43	20,38	20,39	20,41	20,41	20,36	20,30	20,40	20,43	20,46	20,48	20,46	20,42	20,38	20,37	20,40	20,40	20,43	20,37	20,37	20,37	20,46	20,47	20,38	20,33	20,40	20,47	20,36	20,39	20,36	20,37	20,45	20,46	20,38	20,36	20,34	20,41	20,40	20,25	20,36	20,39	20,28	20,31	20,33	20,44	20,38	20,27	20,36	20,42	20,31	20,31	20,33	20,35	20,38	20,41	20,46	20,30	20,24	20,37	20,35	20,31	20,29	20,33	20,36	20,30	20,32	20,39	20,35	20,40	20,39	20,43	20,31	20,29	20,34	20,35	20,37	20,41	20,40	20,27	20,28	20,32	20,30	20,29	20,35	20,34	20,34	20,32	20,26	20,23	20,33	20,37	20,30	20,29	20,28	20,32	20,36	20,46	20,38	20,30	20,35	20,40	20,33	20,32	20,31	20,29	20,30	20,36	20,37	20,32	20,36	20,34	20,22	20,27	20,26	20,26	20,33	20,31	20,18	20,26	20,34	20,25	20,21	20,34	20,22	20,25	20,25	20,29	20,27	20,27	20,33	20,27	20,33	20,28	20,27	20,31	20,36	20,27	20,19	20,15	20,28	20,33	20,30	20,32	20,23	20,18	20,29	20,32	20,28	20,23	20,26	20,34	20,35	
20,38	20,35	20,21	20,18	20,19	20,28	20,33	20,36	20,24	20,18	20,33	20,38	20,32	20,37	20,34	20,34	20,37	20,36	20,35	20,42	20,40	20,35	20,31	20,39	20,43	20,43	20,37	20,50	20,53	20,41	20,46	20,43	20,35	20,37	20,37	20,32	20,37	20,33	20,34	20,44	20,37	20,40	20,32	20,29	20,31	20,43	20,39	20,29	20,22	20,28	20,29	20,36	20,45	20,42	20,32	20,35	20,31	20,40	20,50	20,39	20,29	20,38	20,46	20,38	20,35	20,44	20,40	20,41	20,35	20,36	20,39	20,37	20,41	20,36	20,34	20,39	20,39	20,44	20,54	20,45	20,39	20,39	20,38	20,31	20,35	20,42	20,37	20,40	20,43	20,37	20,45	20,43	20,43	20,40	20,48	20,58	20,43	20,33	20,40	20,37	20,36	20,40	20,40	20,51	20,52	20,41	20,34	20,44	20,43	20,47	20,42	20,40	20,48	20,53	20,51	20,39	20,39	20,50	20,45	20,41	20,42	20,40	20,43	20,42	20,43	20,46	20,40	20,38	20,43	20,48	20,40	20,38	20,39	20,40	20,46	20,48	20,46	20,43	20,42	20,36	20,43	20,52	20,50	20,48	20,44	20,36	20,41	20,40	20,42	20,51	20,53	20,45	20,37	20,45	20,50	20,47	20,34	20,41	20,51	20,44	20,45	20,49	20,47	20,51	20,56	20,53	20,57	20,49	20,50	20,47	20,41	20,48	20,56	20,46	20,41	20,54	20,53	20,47	20,55	20,54	20,54	20,54	20,46	20,40	20,43	20,52	20,48	20,49	20,51	20,46	20,50	20,53	20,54	20,55	20,53	20,53	20,48	20,57	20,64	20,63	20,59	20,63	20,59	20,52	20,59	20,57	20,59	20,68	20,67	20,61	20,58	20,64	20,60	20,61	20,63	20,63	20,63	20,61	20,68	20,71	20,70	20,69	20,64	20,65	20,63	20,63	20,62	20,63	20,65	20,66	20,64	20,67	20,58	20,59	20,65	20,75	20,70	20,64	20,70	20,68	20,64	20,63	20,74	20,82	20,74	20,70	20,65	20,70	20,73	20,76	20,73	20,72	20,78	20,72	20,68	20,76	20,78	20,83	20,78	20,74	20,72	20,72	20,71	20,76	20,82	20,83	20,75	20,75	20,81	20,75	20,79	20,82	20,82	20,75	20,70	20,76	20,75	20,79	20,78	20,82	20,83	20,82	20,77	20,75	20,84	20,81	20,77	20,84	20,83	20,85	20,85	20,80	20,76	20,80	20,81	20,85	20,91	20,84	20,83	20,84	20,85	20,81	20,79	20,83	20,89	20,82	20,82	20,87	20,84	20,79	20,86	20,79	20,77	20,74	20,73	20,80	20,82	20,79	20,79	20,81	20,84	20,89	20,86	20,75	20,79	20,89	20,87	20,82	20,82	20,84	20,84	20,80	20,79	20,85	20,83	20,83	20,83	20,87	20,82	20,79	20,78	20,73	20,78	20,89	20,87	20,84	20,88	20,88	20,87	20,82	20,77	20,78	20,75	20,79	20,88	20,83	20,93	20,88	20,77	20,78	20,79	20,82	20,79	20,81	20,90	20,82	20,77	20,81	20,79	20,85	20,85	20,82	20,77	20,78	20,76	20,75	20,78	20,73	20,75	20,84	20,78	20,74	20,75	20,66	20,74	20,71	20,64	20,77	20,80	20,69	20,79	20,74	20,69	20,69	20,73	20,73	20,77	20,81	20,77	20,75	20,79	20,76	20,69	20,70	20,66	20,74	20,70	20,61	20,65	20,61	20,61	20,62	20,69	20,67	20,52	20,59	20,65	20,65	20,55	20,50	20,60	20,62	20,60	20,51	20,52	20,52	20,53	20,58	20,62	20,53	20,53	20,61	20,60	20,62	20,49	20,54	20,52	20,42	20,44	20,45	20,47	20,42	20,46	20,45	20,40	20,44	20,45	20,51	20,52	20,46	20,44	20,41	20,45	20,48	20,48	20,42	20,41	20,42	20,41	20,41	20,51	20,51	20,49	20,45	20,46	20,41	20,40	20,39	20,45	20,47	20,42	20,38	20,40	20,43	20,43	20,40	20,44	20,44	20,42	20,37	20,40	20,39	20,39	20,38	20,40	20,39	20,36	20,41	20,42	20,44	20,35	20,36	20,43	20,34	20,29	20,29	20,40	20,46	20,51	20,47	20,48	20,48	20,40	20,40	20,41	20,41	20,33	20,37	20,34	20,45	20,46	20,41	20,38	20,43	20,44	20,42	20,43	20,36	20,40	20,44	20,48	20,49	20,41	20,41	20,49	20,37	20,31	20,37	20,38	20,36	20,34	20,27	20,32	20,34	20,27	20,36	20,43	20,44	20,40	20,29	20,30	20,28	20,31	20,37	20,38	20,29	20,31	20,24	20,29	20,28	20,28	20,28	20,37	20,33	20,30	20,30	20,39	20,35	20,34	20,34	20,30	20,32	20,29	20,26	20,35	20,38	20,37	20,26	20,25	20,33	20,29	20,38	20,38	20,34	20,36	20,36	20,39	20,36	20,34	20,33	20,25	20,27	20,31	20,31	20,39	20,38	20,30	20,28	20,30	20,29	20,34	20,26	20,26	20,30	20,41	20,46	20,36	20,35	20,33	20,35	20,30	20,23	20,32	20,32	20,27	20,23	20,35	20,42	20,33	20,31	20,41	20,29	20,28	20,31	20,26	20,30	20,29	20,32	20,32	20,29	20,28	20,25	20,30	20,26	20,33	20,21	20,23	20,31	20,33	20,27	20,25	20,21	20,10	20,27	20,26	20,29	20,22	20,19	20,30	20,29	
20,33	20,38	20,30	20,20	20,20	20,29	20,39	20,35	20,27	20,18	20,30	20,41	20,31	20,40	20,46	20,36	20,31	20,31	20,32	20,34	20,32	20,32	20,32	20,34	20,32	20,35	20,40	20,47	20,40	20,25	20,37	20,43	20,25	20,31	20,33	20,35	20,38	20,30	20,26	20,35	20,41	20,32	20,36	20,28	20,28	20,37	20,40	20,37	20,39	20,32	20,24	20,30	20,41	20,43	20,32	20,30	20,28	20,34	20,44	20,38	20,28	20,39	20,40	20,37	20,34	20,42	20,43	20,35	20,35	20,39	20,43	20,46	20,39	20,45	20,41	20,43	20,41	20,46	20,54	20,47	20,32	20,35	20,34	20,32	20,33	20,37	20,35	20,31	20,45	20,45	20,36	20,31	20,39	20,46	20,47	20,51	20,47	20,43	20,34	20,41	20,40	20,49	20,50	20,47	20,43	20,36	20,41	20,48	20,47	20,48	20,43	20,40	20,46	20,52	20,49	20,46	20,37	20,52	20,47	20,43	20,44	20,43	20,44	20,38	20,40	20,38	20,33	20,37	20,43	20,49	20,44	20,32	20,39	20,37	20,43	20,44	20,43	20,45	20,40	20,41	20,41	20,46	20,47	20,43	20,46	20,39	20,40	20,44	20,34	20,44	20,50	20,43	20,41	20,41	20,49	20,55	20,45	20,35	20,48	20,48	20,50	20,47	20,42	20,44	20,41	20,48	20,48	20,45	20,52	20,52	20,43	20,41	20,49	20,55	20,48	20,42	20,45	20,50	20,55	20,49	20,56	20,52	20,45	20,43	20,46	20,50	20,45	20,51	20,58	20,55	20,56	20,55	20,54	20,58	20,58	20,52	20,49	20,53	20,59	20,55	20,60	20,58	20,56	20,55	20,67	20,60	20,49	20,53	20,64	20,59	20,66	20,69	20,60	20,58	20,61	20,63	20,72	20,67	20,73	20,78	20,69	20,70	20,63	20,64	20,62	20,70	20,65	20,61	20,71	20,68	20,68	20,72	20,62	20,59	20,63	20,70	20,75	20,67	20,68	20,68	20,65	20,68	20,74	20,88	20,79	20,71	20,65	20,74	20,74	20,78	20,72	20,73	20,80	20,77	20,71	20,75	20,79	20,83	20,80	20,74	20,70	20,77	20,78	20,84	20,85	20,82	20,74	20,78	20,83	20,82	20,78	20,80	20,83	20,76	20,73	20,77	20,77	20,80	20,87	20,86	20,79	20,82	20,76	20,85	20,88	20,88	20,86	20,84	20,84	20,87	20,91	20,85	20,81	20,79	20,89	20,83	20,83	20,94	20,91	20,91	20,90	20,84	20,74	20,76	20,83	20,83	20,80	20,82	20,83	20,87	20,86	20,77	20,79	20,80	20,79	20,79	20,84	20,84	20,82	20,85	20,84	20,87	20,85	20,79	20,81	20,84	20,84	20,88	20,85	20,76	20,75	20,81	20,85	20,89	20,89	20,88	20,90	20,91	20,81	20,81	20,84	20,83	20,83	20,87	20,84	20,85	20,91	20,94	20,92	20,92	20,87	20,85	20,87	20,83	20,78	20,81	20,93	20,85	20,78	20,80	20,83	20,87	20,82	20,83	20,90	20,85	20,80	20,80	20,83	20,83	20,83	20,81	20,81	20,84	20,84	20,78	20,80	20,79	20,83	20,86	20,80	20,76	20,76	20,72	20,80	20,80	20,71	20,79	20,79	20,80	20,82	20,76	20,69	20,71	20,69	20,77	20,78	20,78	20,78	20,79	20,80	20,74	20,70	20,75	20,73	20,70	20,72	20,68	20,68	20,64	20,68	20,73	20,71	20,73	20,62	20,64	20,67	20,71	20,67	20,64	20,65	20,69	20,63	20,61	20,57	20,55	20,53	20,59	20,69	20,58	20,53	20,62	20,68	20,63	20,57	20,51	20,48	20,42	20,46	20,47	20,51	20,51	20,42	20,43	20,45	20,49	20,44	20,45	20,50	20,45	20,49	20,42	20,43	20,46	20,45	20,41	20,46	20,47	20,42	20,34	20,42	20,41	20,48	20,50	20,50	20,50	20,35	20,37	20,39	20,38	20,37	20,38	20,37	20,42	20,39	20,37	20,39	20,48	20,44	20,32	20,35	20,40	20,43	20,40	20,39	20,47	20,44	20,38	20,36	20,32	20,34	20,36	20,42	20,40	20,35	20,27	20,34	20,43	20,43	20,41	20,36	20,39	20,40	20,41	20,39	20,38	20,27	20,30	20,26	20,36	20,41	20,40	20,35	20,36	20,38	20,37	20,38	20,34	20,33	20,35	20,34	20,39	20,34	20,33	20,38	20,39	20,35	20,34	20,34	20,40	20,45	20,29	20,25	20,29	20,25	20,32	20,36	20,42	20,41	20,39	20,36	20,34	20,30	20,29	20,35	20,34	20,36	20,29	20,32	20,30	20,33	20,29	20,31	20,34	20,34	20,32	20,33	20,38	20,41	20,37	20,26	20,24	20,26	20,29	20,32	20,38	20,38	20,33	20,27	20,33	20,30	20,29	20,31	20,33	20,29	20,33	20,47	20,40	20,30	20,32	20,32	20,30	20,34	20,31	20,32	20,34	20,31	20,31	20,37	20,22	20,27	20,38	20,28	20,40	20,40	20,31	20,30	20,35	20,24	20,33	20,33	20,19	20,28	20,35	20,32	20,22	20,21	20,30	20,33	20,30	20,34	20,27	20,22	20,26	20,27	20,24	20,27	20,23	20,23	20,33	20,27	20,26	20,31	20,24	20,20	20,25	20,25	20,24	20,23	20,22	20,26	20,31	20,14	20,24	20,27	20,24	20,28	20,23	20,28	20,29	
20,23	20,30	20,25	20,29	20,22	20,29	20,33	20,34	20,31	20,29	20,32	20,38	20,31	20,28	20,36	20,36	20,31	20,31	20,34	20,40	20,32	20,34	20,41	20,31	20,31	20,34	20,36	20,40	20,32	20,25	20,34	20,42	20,31	20,27	20,32	20,39	20,35	20,25	20,21	20,26	20,39	20,34	20,38	20,33	20,33	20,38	20,37	20,29	20,37	20,37	20,31	20,27	20,39	20,54	20,35	20,28	20,24	20,34	20,44	20,37	20,33	20,42	20,41	20,33	20,38	20,38	20,38	20,39	20,41	20,38	20,41	20,43	20,43	20,38	20,43	20,36	20,38	20,43	20,48	20,41	20,41	20,31	20,39	20,38	20,45	20,40	20,35	20,31	20,36	20,48	20,40	20,40	20,41	20,46	20,40	20,44	20,51	20,39	20,38	20,41	20,46	20,54	20,48	20,44	20,40	20,45	20,44	20,47	20,39	20,40	20,47	20,45	20,51	20,47	20,46	20,47	20,45	20,43	20,41	20,42	20,41	20,48	20,43	20,41	20,42	20,41	20,35	20,37	20,40	20,42	20,36	20,40	20,46	20,44	20,40	20,43	20,38	20,35	20,40	20,43	20,41	20,44	20,44	20,44	20,43	20,42	20,35	20,45	20,41	20,51	20,54	20,47	20,46	20,43	20,48	20,57	20,50	20,45	20,42	20,48	20,49	20,49	20,49	20,40	20,35	20,35	20,47	20,48	20,52	20,50	20,52	20,51	20,48	20,59	20,60	20,47	20,47	20,58	20,61	20,51	20,53	20,49	20,44	20,45	20,46	20,55	20,50	20,54	20,54	20,53	20,50	20,50	20,51	20,57	20,60	20,60	20,55	20,60	20,62	20,56	20,58	20,71	20,67	20,66	20,68	20,69	20,57	20,56	20,61	20,62	20,63	20,71	20,66	20,67	20,61	20,65	20,70	20,75	20,72	20,67	20,74	20,73	20,61	20,53	20,59	20,70	20,67	20,56	20,64	20,68	20,70	20,71	20,71	20,69	20,69	20,78	20,77	20,76	20,70	20,71	20,68	20,68	20,70	20,76	20,75	20,73	20,65	20,76	20,81	20,76	20,78	20,76	20,82	20,85	20,78	20,76	20,76	20,73	20,78	20,76	20,75	20,76	20,82	20,85	20,88	20,79	20,77	20,83	20,85	20,85	20,84	20,83	20,90	20,87	20,88	20,79	20,84	20,80	20,91	20,94	20,83	20,85	20,89	20,94	21,00	20,92	20,91	20,86	20,90	20,88	20,92	20,91	20,93	20,85	20,87	20,93	20,91	20,89	20,93	20,89	20,88	20,92	20,87	20,82	20,87	20,88	20,89	20,85	20,89	20,93	20,91	20,84	20,93	20,91	20,84	20,87	20,91	20,88	20,87	20,88	20,88	20,90	20,85	20,82	20,89	20,92	20,86	20,90	20,94	20,94	20,81	20,80	20,86	20,90	20,93	20,88	20,93	20,93	20,84	20,84	20,93	20,92	20,87	20,89	20,86	20,79	20,89	20,96	20,87	20,87	20,87	20,84	20,84	20,84	20,82	20,82	20,97	20,92	20,89	20,88	20,89	20,96	20,97	20,90	20,98	20,94	20,84	20,80	20,86	20,95	21,00	20,85	20,80	20,83	20,90	20,87	20,82	20,80	20,87	20,87	20,88	20,83	20,85	20,81	20,85	20,85	20,70	20,72	20,77	20,79	20,78	20,73	20,80	20,80	20,79	20,76	20,80	20,81	20,81	20,79	20,81	20,80	20,81	20,79	20,78	20,80	20,76	20,78	20,75	20,79	20,87	20,83	20,87	20,80	20,75	20,73	20,76	20,83	20,77	20,73	20,74	20,78	20,77	20,74	20,78	20,71	20,64	20,65	20,74	20,68	20,60	20,65	20,71	20,64	20,63	20,59	20,55	20,48	20,43	20,48	20,52	20,49	20,34	20,40	20,46	20,44	20,46	20,40	20,46	20,43	20,51	20,46	20,42	20,49	20,47	20,42	20,48	20,49	20,40	20,31	20,41	20,43	20,47	20,53	20,50	20,52	20,49	20,47	20,51	20,45	20,43	20,42	20,41	20,46	20,43	20,37	20,32	20,35	20,40	20,36	20,38	20,51	20,47	20,41	20,39	20,38	20,42	20,39	20,34	20,40	20,32	20,31	20,36	20,37	20,34	20,27	20,35	20,38	20,39	20,46	20,40	20,37	20,38	20,37	20,39	20,38	20,36	20,28	20,27	20,42	20,46	20,44	20,41	20,32	20,35	20,44	20,35	20,32	20,31	20,33	20,32	20,36	20,34	20,33	20,34	20,36	20,39	20,34	20,27	20,33	20,39	20,27	20,31	20,36	20,33	20,31	20,38	20,43	20,35	20,34	20,35	20,31	20,29	20,32	20,43	20,33	20,36	20,36	20,34	20,32	20,31	20,34	20,30	20,30	20,36	20,45	20,35	20,33	20,37	20,34	20,32	20,30	20,29	20,36	20,37	20,40	20,30	20,28	20,35	20,41	20,33	20,32	20,34	20,32	20,32	20,34	20,35	20,40	20,39	20,35	20,33	20,37	20,39	20,33	20,35	20,32	20,34	20,33	20,35	20,33	20,31	20,34	20,33	20,45	20,48	20,27	20,31	20,40	20,30	20,23	20,29	20,26	20,33	20,39	20,36	20,29	20,17	20,20	20,23	20,18	20,23	20,24	20,27	20,26	20,26	20,26	20,21	20,21	20,25	20,33	20,36	20,37	20,31	20,19	20,22	20,25	20,26	20,28	20,28	20,26	20,28	20,38	20,22	20,22	20,27	20,22	20,33	20,35	20,33	20,32	
20,15	20,29	20,24	20,27	20,30	20,36	20,26	20,34	20,36	20,27	20,31	20,31	20,26	20,29	20,34	20,43	20,34	20,30	20,37	20,34	20,32	20,35	20,40	20,40	20,27	20,31	20,32	20,43	20,28	20,23	20,38	20,42	20,29	20,26	20,29	20,41	20,40	20,33	20,31	20,32	20,40	20,38	20,28	20,32	20,34	20,38	20,36	20,26	20,27	20,41	20,37	20,27	20,27	20,47	20,43	20,34	20,35	20,39	20,43	20,33	20,32	20,35	20,36	20,31	20,36	20,40	20,37	20,43	20,45	20,37	20,41	20,38	20,40	20,34	20,43	20,44	20,43	20,40	20,46	20,43	20,30	20,28	20,29	20,44	20,37	20,33	20,39	20,47	20,47	20,53	20,48	20,49	20,45	20,44	20,37	20,37	20,44	20,37	20,32	20,39	20,45	20,49	20,46	20,40	20,43	20,44	20,39	20,40	20,45	20,43	20,50	20,51	20,48	20,51	20,47	20,45	20,47	20,42	20,35	20,36	20,40	20,41	20,35	20,34	20,49	20,43	20,38	20,35	20,40	20,38	20,40	20,39	20,47	20,51	20,44	20,40	20,38	20,32	20,34	20,45	20,44	20,41	20,42	20,45	20,47	20,44	20,39	20,43	20,43	20,54	20,54	20,41	20,40	20,43	20,49	20,49	20,42	20,41	20,41	20,46	20,53	20,49	20,41	20,50	20,46	20,38	20,45	20,47	20,53	20,52	20,48	20,49	20,44	20,52	20,52	20,50	20,42	20,46	20,50	20,44	20,46	20,41	20,42	20,45	20,53	20,55	20,50	20,51	20,54	20,44	20,49	20,52	20,51	20,52	20,58	20,62	20,53	20,51	20,57	20,57	20,60	20,74	20,71	20,65	20,62	20,63	20,63	20,68	20,62	20,64	20,65	20,66	20,63	20,69	20,70	20,68	20,76	20,66	20,70	20,68	20,74	20,74	20,71	20,66	20,66	20,71	20,72	20,70	20,63	20,67	20,74	20,76	20,79	20,75	20,68	20,77	20,78	20,72	20,71	20,76	20,73	20,65	20,68	20,80	20,73	20,70	20,71	20,75	20,82	20,70	20,73	20,81	20,84	20,81	20,84	20,80	20,80	20,83	20,83	20,79	20,80	20,79	20,80	20,79	20,86	20,83	20,78	20,85	20,85	20,94	20,91	20,88	20,92	20,93	20,95	20,85	20,82	20,82	20,87	20,91	20,90	20,91	20,96	20,98	21,05	20,99	20,96	20,93	20,94	20,90	20,92	20,94	20,98	20,97	20,89	20,97	20,94	20,93	20,94	20,94	20,90	20,90	20,92	20,91	20,99	20,95	20,95	20,94	20,92	20,95	20,92	20,95	20,95	20,95	20,93	20,93	20,91	20,92	20,95	20,95	20,95	21,03	20,97	20,96	21,00	20,99	20,99	20,97	21,03	21,04	20,98	20,92	20,91	20,95	20,96	21,01	20,95	20,94	20,97	20,93	21,02	20,98	20,93	20,97	20,98	20,94	20,94	20,96	20,92	20,93	20,88	20,88	20,89	20,87	20,85	20,87	20,98	20,98	20,95	20,97	20,89	20,98	21,03	21,03	21,01	20,97	20,98	20,91	20,97	21,06	21,07	20,96	20,90	20,90	20,92	20,84	20,83	20,87	20,88	20,91	20,93	20,91	20,91	20,94	20,93	20,88	20,80	20,76	20,83	20,81	20,82	20,86	20,86	20,88	20,81	20,79	20,84	20,87	20,81	20,86	20,88	20,91	20,99	20,96	20,94	20,99	20,93	20,88	20,89	20,91	20,95	20,90	21,02	20,99	20,90	20,87	20,90	20,93	20,82	20,79	20,83	20,84	20,95	20,84	20,81	20,83	20,75	20,70	20,75	20,70	20,65	20,66	20,73	20,77	20,64	20,53	20,60	20,58	20,52	20,47	20,45	20,44	20,37	20,43	20,46	20,47	20,40	20,37	20,47	20,47	20,42	20,47	20,44	20,46	20,50	20,48	20,47	20,43	20,44	20,34	20,42	20,39	20,48	20,47	20,43	20,52	20,51	20,48	20,42	20,44	20,46	20,41	20,45	20,41	20,43	20,34	20,33	20,34	20,32	20,28	20,37	20,41	20,41	20,38	20,34	20,34	20,36	20,36	20,38	20,45	20,41	20,29	20,41	20,41	20,40	20,34	20,27	20,35	20,37	20,40	20,40	20,43	20,34	20,39	20,37	20,34	20,36	20,29	20,36	20,47	20,42	20,34	20,39	20,37	20,33	20,40	20,40	20,35	20,40	20,38	20,35	20,29	20,43	20,39	20,34	20,37	20,39	20,41	20,37	20,34	20,41	20,38	20,33	20,33	20,34	20,34	20,33	20,37	20,32	20,31	20,31	20,29	20,28	20,35	20,39	20,28	20,27	20,35	20,40	20,40	20,34	20,34	20,32	20,24	20,32	20,40	20,41	20,39	20,43	20,35	20,24	20,34	20,38	20,42	20,35	20,26	20,30	20,27	20,30	20,38	20,34	20,37	20,36	20,34	20,32	20,29	20,34	20,38	20,37	20,33	20,28	20,30	20,38	20,35	20,39	20,30	20,33	20,35	20,29	20,29	20,26	20,23	20,23	20,37	20,39	20,33	20,30	20,29	20,35	20,39	20,29	20,30	20,30	20,36	20,35	20,36	20,29	20,21	20,22	20,19	20,19	20,24	20,24	20,29	20,26	20,25	20,26	20,24	20,22	20,29	20,30	20,29	20,27	20,18	20,22	20,22	20,25	20,23	20,18	20,21	20,27	20,33	20,29	20,24	20,17	20,26	20,32	20,29	20,31	20,27	
20,25	20,27	20,27	20,28	20,40	20,38	20,20	20,31	20,37	20,31	20,28	20,26	20,28	20,35	20,34	20,42	20,37	20,27	20,34	20,31	20,27	20,29	20,34	20,33	20,31	20,28	20,32	20,43	20,34	20,26	20,37	20,33	20,18	20,23	20,30	20,29	20,37	20,36	20,37	20,27	20,37	20,41	20,23	20,28	20,36	20,37	20,33	20,29	20,34	20,32	20,28	20,28	20,30	20,40	20,37	20,31	20,28	20,43	20,28	20,22	20,33	20,34	20,36	20,37	20,38	20,36	20,41	20,41	20,42	20,35	20,40	20,45	20,39	20,40	20,33	20,39	20,47	20,46	20,43	20,48	20,37	20,27	20,31	20,37	20,38	20,37	20,37	20,41	20,40	20,44	20,47	20,42	20,36	20,42	20,36	20,41	20,39	20,42	20,32	20,40	20,42	20,42	20,44	20,37	20,36	20,40	20,32	20,36	20,43	20,41	20,44	20,49	20,45	20,50	20,47	20,47	20,48	20,38	20,35	20,34	20,33	20,43	20,33	20,41	20,48	20,41	20,33	20,36	20,39	20,38	20,41	20,39	20,43	20,47	20,45	20,43	20,39	20,38	20,42	20,50	20,45	20,45	20,46	20,50	20,51	20,49	20,41	20,46	20,48	20,51	20,47	20,32	20,37	20,46	20,50	20,52	20,40	20,40	20,43	20,48	20,51	20,49	20,38	20,42	20,49	20,45	20,43	20,42	20,43	20,45	20,46	20,47	20,48	20,48	20,52	20,45	20,37	20,42	20,43	20,39	20,45	20,36	20,37	20,39	20,52	20,56	20,49	20,46	20,49	20,47	20,52	20,55	20,58	20,55	20,60	20,61	20,50	20,56	20,55	20,59	20,65	20,68	20,60	20,56	20,60	20,55	20,58	20,64	20,65	20,62	20,63	20,71	20,66	20,68	20,70	20,68	20,77	20,67	20,67	20,70	20,71	20,70	20,75	20,67	20,73	20,85	20,76	20,76	20,81	20,81	20,84	20,83	20,75	20,73	20,69	20,78	20,85	20,77	20,73	20,78	20,85	20,77	20,78	20,81	20,76	20,75	20,76	20,79	20,91	20,82	20,78	20,83	20,83	20,84	20,77	20,84	20,89	20,93	20,90	20,90	20,86	20,86	20,88	20,88	20,88	20,90	20,95	20,90	20,88	20,93	20,97	20,94	20,96	20,97	20,98	20,90	20,88	20,88	20,93	20,97	20,94	21,02	21,01	20,99	21,02	21,01	20,96	20,97	20,96	20,96	20,99	21,01	20,99	20,96	21,02	21,07	21,07	21,02	20,98	21,01	21,00	20,99	20,92	21,03	21,08	21,09	20,99	21,06	21,06	21,00	21,08	21,03	21,07	21,01	21,00	20,99	21,00	21,02	21,02	20,97	20,97	21,07	21,19	21,10	21,04	21,17	21,12	21,13	21,17	21,17	21,08	21,09	21,06	21,04	21,08	21,07	21,10	21,13	21,11	21,10	21,12	21,15	21,10	21,06	21,12	21,13	21,08	21,10	21,06	21,15	21,01	21,01	21,10	21,06	21,01	21,01	21,12	21,09	21,06	20,99	21,00	21,04	21,03	21,07	21,09	21,04	21,07	21,03	21,04	21,09	21,13	20,99	21,03	21,03	21,02	20,94	20,98	21,03	20,98	21,02	21,03	20,99	20,98	20,99	21,03	20,97	20,96	20,96	20,97	20,97	21,00	21,02	20,98	20,90	20,93	21,01	20,93	20,96	20,91	20,95	21,00	21,00	21,15	21,23	21,16	21,20	21,21	21,09	21,08	21,08	21,12	21,03	21,12	21,13	20,99	20,97	20,98	21,06	20,92	20,99	20,97	21,01	21,09	21,03	20,95	20,99	20,91	20,91	20,88	20,79	20,74	20,70	20,76	20,76	20,70	20,56	20,60	20,46	20,45	20,48	20,42	20,46	20,48	20,44	20,46	20,48	20,51	20,31	20,43	20,46	20,37	20,41	20,44	20,40	20,47	20,47	20,46	20,41	20,39	20,35	20,39	20,45	20,45	20,48	20,49	20,50	20,49	20,43	20,44	20,37	20,37	20,43	20,41	20,44	20,36	20,34	20,41	20,47	20,36	20,28	20,30	20,38	20,39	20,35	20,32	20,32	20,42	20,36	20,37	20,43	20,35	20,29	20,33	20,45	20,36	20,38	20,31	20,26	20,44	20,41	20,35	20,40	20,38	20,32	20,30	20,30	20,34	20,31	20,37	20,43	20,37	20,35	20,34	20,41	20,41	20,39	20,36	20,33	20,40	20,42	20,35	20,36	20,42	20,36	20,36	20,37	20,33	20,37	20,37	20,39	20,42	20,36	20,49	20,41	20,25	20,29	20,32	20,36	20,41	20,29	20,32	20,42	20,40	20,35	20,30	20,32	20,35	20,35	20,37	20,39	20,36	20,31	20,33	20,27	20,28	20,35	20,40	20,40	20,41	20,32	20,15	20,30	20,33	20,33	20,33	20,24	20,26	20,27	20,25	20,32	20,31	20,39	20,32	20,30	20,35	20,32	20,37	20,40	20,38	20,29	20,31	20,30	20,30	20,37	20,36	20,29	20,27	20,28	20,30	20,28	20,23	20,29	20,25	20,33	20,31	20,26	20,28	20,30	20,31	20,27	20,25	20,23	20,25	20,22	20,27	20,31	20,25	20,26	20,22	20,19	20,23	20,26	20,26	20,32	20,27	20,27	20,35	20,29	20,15	20,18	20,23	20,27	20,21	20,15	20,25	20,21	20,25	20,25	20,20	20,23	20,23	20,24	20,31	20,36	20,25	20,22	20,23	20,22	20,21	20,21	
20,26	20,24	20,34	20,32	20,35	20,38	20,22	20,23	20,29	20,32	20,26	20,19	20,37	20,38	20,31	20,37	20,32	20,28	20,34	20,34	20,32	20,29	20,30	20,31	20,41	20,39	20,29	20,42	20,46	20,34	20,39	20,31	20,24	20,17	20,30	20,26	20,32	20,32	20,32	20,28	20,31	20,37	20,31	20,24	20,30	20,34	20,33	20,29	20,29	20,22	20,25	20,31	20,47	20,47	20,29	20,32	20,31	20,30	20,28	20,28	20,43	20,39	20,43	20,40	20,34	20,32	20,37	20,38	20,27	20,38	20,50	20,52	20,39	20,31	20,33	20,36	20,40	20,38	20,40	20,42	20,42	20,31	20,33	20,42	20,42	20,39	20,36	20,33	20,36	20,35	20,44	20,34	20,26	20,34	20,37	20,36	20,42	20,40	20,36	20,37	20,38	20,39	20,45	20,42	20,40	20,36	20,34	20,37	20,39	20,31	20,28	20,37	20,44	20,49	20,50	20,50	20,48	20,44	20,39	20,34	20,31	20,35	20,43	20,39	20,39	20,43	20,38	20,37	20,49	20,39	20,40	20,42	20,41	20,38	20,35	20,35	20,35	20,40	20,52	20,52	20,46	20,46	20,50	20,47	20,47	20,46	20,37	20,48	20,52	20,44	20,41	20,39	20,38	20,47	20,44	20,49	20,41	20,38	20,39	20,43	20,38	20,45	20,44	20,51	20,54	20,41	20,42	20,41	20,46	20,38	20,41	20,46	20,51	20,45	20,49	20,48	20,39	20,49	20,46	20,45	20,55	20,46	20,37	20,38	20,45	20,50	20,41	20,51	20,55	20,55	20,51	20,56	20,54	20,62	20,67	20,62	20,55	20,58	20,62	20,54	20,60	20,69	20,56	20,56	20,64	20,60	20,60	20,67	20,72	20,69	20,74	20,74	20,71	20,74	20,72	20,76	20,77	20,76	20,78	20,86	20,80	20,68	20,69	20,69	20,73	20,87	20,83	20,78	20,95	20,92	20,92	20,93	20,81	20,77	20,83	20,90	20,92	20,90	20,84	20,94	20,85	20,85	20,90	20,88	20,89	20,88	20,83	20,91	20,99	20,96	20,87	20,92	20,93	20,96	20,96	20,99	21,04	21,07	21,05	21,05	20,95	20,95	20,98	21,07	21,04	21,02	21,05	21,04	21,00	21,05	21,02	21,06	21,09	21,08	21,08	21,01	21,01	21,05	21,11	21,13	21,11	21,12	21,15	21,04	21,13	21,09	21,09	21,20	21,14	21,13	21,09	21,08	21,16	21,09	21,16	21,15	21,18	21,16	21,13	21,18	21,16	21,15	21,12	21,18	21,19	21,23	21,17	21,12	21,11	21,12	21,13	21,15	21,16	21,16	21,19	21,12	21,17	21,26	21,19	21,16	21,22	21,25	21,26	21,23	21,25	21,47	21,61	21,54	21,53	21,50	21,46	21,38	21,31	21,29	21,27	21,20	21,33	21,32	21,28	21,34	21,37	21,44	21,39	21,36	21,36	21,28	21,28	21,33	21,32	21,29	21,25	21,22	21,29	21,28	21,21	21,20	21,28	21,31	21,28	21,22	21,33	21,36	21,30	21,25	21,33	21,34	21,28	21,26	21,30	21,34	21,31	21,26	21,24	21,29	21,27	21,24	21,26	21,27	21,28	21,28	21,30	21,24	21,25	21,19	21,24	21,23	21,16	21,15	21,19	21,12	21,20	21,27	21,21	21,12	21,15	21,23	21,18	21,14	21,18	21,17	21,22	21,15	21,36	21,42	21,33	21,38	21,38	21,33	21,30	21,25	21,20	21,20	21,26	21,28	21,24	21,11	21,12	21,18	21,19	21,20	21,27	21,25	21,33	21,21	21,19	21,16	21,08	21,07	21,02	20,95	20,89	20,86	20,80	20,80	20,73	20,62	20,54	20,49	20,48	20,52	20,48	20,39	20,48	20,48	20,42	20,41	20,50	20,42	20,34	20,37	20,37	20,35	20,45	20,44	20,41	20,41	20,43	20,42	20,33	20,36	20,42	20,48	20,53	20,48	20,50	20,50	20,49	20,48	20,47	20,45	20,41	20,40	20,39	20,40	20,38	20,36	20,46	20,54	20,43	20,29	20,38	20,45	20,37	20,41	20,35	20,35	20,43	20,37	20,37	20,40	20,35	20,31	20,41	20,36	20,37	20,30	20,35	20,34	20,39	20,45	20,45	20,36	20,28	20,32	20,31	20,42	20,42	20,29	20,31	20,36	20,34	20,35	20,30	20,30	20,42	20,42	20,42	20,31	20,39	20,45	20,36	20,37	20,39	20,28	20,32	20,41	20,34	20,32	20,36	20,29	20,32	20,37	20,49	20,35	20,25	20,29	20,33	20,28	20,33	20,35	20,32	20,36	20,34	20,37	20,28	20,30	20,36	20,41	20,36	20,32	20,32	20,27	20,24	20,25	20,28	20,27	20,38	20,28	20,34	20,29	20,13	20,17	20,31	20,27	20,27	20,23	20,31	20,28	20,24	20,28	20,34	20,27	20,26	20,41	20,39	20,31	20,34	20,33	20,27	20,28	20,32	20,33	20,29	20,36	20,27	20,27	20,28	20,22	20,22	20,25	20,34	20,40	20,26	20,26	20,28	20,31	20,27	20,32	20,28	20,24	20,22	20,22	20,35	20,26	20,32	20,32	20,31	20,27	20,23	20,26	20,33	20,27	20,24	20,29	20,39	20,32	20,34	20,32	20,23	20,18	20,15	20,23	20,33	20,23	20,25	20,23	20,21	20,32	20,37	20,37	20,22	20,16	20,22	20,31	20,28	20,32	20,24	20,26	20,29	20,36	
20,24	20,23	20,34	20,29	20,24	20,28	20,25	20,16	20,27	20,35	20,33	20,22	20,33	20,43	20,38	20,45	20,34	20,30	20,39	20,33	20,28	20,32	20,34	20,30	20,33	20,37	20,33	20,46	20,52	20,32	20,30	20,36	20,37	20,26	20,28	20,23	20,30	20,31	20,30	20,33	20,30	20,31	20,38	20,26	20,19	20,27	20,31	20,34	20,27	20,32	20,26	20,30	20,42	20,42	20,30	20,30	20,32	20,32	20,30	20,34	20,42	20,38	20,35	20,34	20,37	20,45	20,46	20,37	20,35	20,35	20,44	20,46	20,43	20,34	20,26	20,34	20,38	20,33	20,37	20,41	20,35	20,31	20,35	20,29	20,34	20,35	20,33	20,38	20,31	20,43	20,43	20,35	20,30	20,37	20,38	20,43	20,41	20,40	20,40	20,36	20,29	20,34	20,50	20,49	20,44	20,40	20,30	20,33	20,38	20,39	20,36	20,38	20,38	20,42	20,41	20,49	20,45	20,47	20,38	20,37	20,34	20,36	20,38	20,35	20,36	20,47	20,40	20,35	20,43	20,43	20,40	20,40	20,45	20,48	20,43	20,35	20,32	20,35	20,44	20,47	20,41	20,42	20,52	20,50	20,42	20,38	20,41	20,45	20,52	20,44	20,35	20,37	20,45	20,46	20,46	20,45	20,39	20,33	20,40	20,39	20,35	20,46	20,45	20,46	20,50	20,41	20,39	20,42	20,42	20,39	20,34	20,38	20,45	20,47	20,45	20,52	20,44	20,43	20,49	20,45	20,48	20,53	20,47	20,43	20,49	20,55	20,43	20,46	20,55	20,54	20,51	20,51	20,51	20,55	20,58	20,58	20,55	20,57	20,54	20,52	20,51	20,66	20,66	20,62	20,67	20,63	20,71	20,78	20,78	20,85	20,93	20,85	20,78	20,82	20,83	20,84	20,92	20,91	21,02	20,99	20,92	20,95	20,93	20,80	20,84	20,92	20,90	20,90	21,00	21,05	21,02	21,02	20,95	20,93	20,93	21,01	20,96	21,01	21,03	21,09	21,03	20,95	21,00	21,03	21,04	21,06	21,01	21,11	21,20	21,14	21,12	21,03	21,15	21,12	21,11	21,16	21,21	21,20	21,28	21,20	21,15	21,18	21,20	21,24	21,32	21,28	21,18	21,26	21,28	21,27	21,28	21,29	21,33	21,29	21,32	21,22	21,26	21,26	21,37	21,35	21,30	21,34	21,39	21,34	21,37	21,35	21,36	21,43	21,46	21,38	21,39	21,38	21,49	21,45	21,43	21,42	21,37	21,46	21,44	21,49	21,40	21,40	21,40	21,49	21,43	21,42	21,44	21,43	21,44	21,46	21,51	21,42	21,51	21,52	21,51	21,52	21,55	21,60	21,57	21,56	21,54	21,69	21,60	21,58	21,72	21,58	22,34	22,27	22,24	22,16	22,10	22,06	21,91	21,91	21,82	21,78	21,79	21,72	21,73	21,86	21,48	22,07	21,96	21,90	21,80	21,75	21,78	21,82	21,78	21,74	21,76	21,76	21,78	21,77	21,70	21,68	21,79	21,80	21,77	21,68	21,77	21,81	21,76	21,81	21,87	21,90	21,85	21,73	21,81	21,87	21,82	21,75	21,78	21,78	21,81	21,78	21,77	21,70	21,71	21,32	21,81	21,79	21,81	21,76	21,74	21,78	21,27	21,63	21,60	21,64	21,63	21,63	21,68	21,67	21,16	21,67	21,63	21,21	21,61	21,63	21,63	21,63	21,68	21,76	21,73	21,77	21,67	21,57	21,60	21,58	21,55	21,50	21,52	21,53	21,52	21,51	21,48	21,48	21,46	21,50	21,63	21,61	21,53	21,49	21,53	21,49	21,31	21,22	21,27	21,20	21,13	21,02	20,98	20,92	20,79	20,67	20,54	20,53	20,55	20,54	20,50	20,46	20,39	20,45	20,43	20,41	20,42	20,45	20,39	20,33	20,42	20,42	20,42	20,40	20,39	20,35	20,39	20,47	20,38	20,33	20,46	20,48	20,53	20,45	20,44	20,46	20,49	20,48	20,44	20,45	20,45	20,37	20,41	20,37	20,39	20,37	20,37	20,46	20,42	20,30	20,39	20,44	20,36	20,38	20,39	20,38	20,39	20,39	20,37	20,44	20,33	20,33	20,46	20,40	20,37	20,31	20,34	20,36	20,32	20,43	20,46	20,35	20,29	20,34	20,35	20,39	20,34	20,31	20,39	20,38	20,32	20,27	20,25	20,27	20,32	20,35	20,37	20,33	20,29	20,36	20,38	20,34	20,39	20,35	20,33	20,31	20,35	20,39	20,37	20,22	20,26	20,31	20,39	20,32	20,25	20,34	20,36	20,27	20,29	20,31	20,28	20,22	20,29	20,31	20,32	20,27	20,32	20,37	20,33	20,27	20,29	20,28	20,18	20,25	20,27	20,27	20,33	20,29	20,31	20,25	20,11	20,21	20,35	20,26	20,22	20,31	20,29	20,32	20,24	20,36	20,31	20,24	20,30	20,45	20,37	20,22	20,26	20,31	20,20	20,25	20,35	20,39	20,31	20,33	20,31	20,25	20,19	20,17	20,20	20,18	20,31	20,38	20,23	20,25	20,23	20,22	20,21	20,22	20,28	20,20	20,27	20,19	20,27	20,30	20,27	20,29	20,24	20,29	20,27	20,30	20,32	20,24	20,22	20,17	20,33	20,33	20,27	20,21	20,23	20,30	20,18	20,19	20,30	20,27	20,24	20,26	20,19	20,28	20,32	20,30	20,23	20,15	20,13	20,21	20,20	20,24	20,25	20,18	20,38	20,39	
20,36	20,26	20,27	20,28	20,26	20,36	20,30	20,28	20,28	20,32	20,27	20,36	20,45	20,36	20,37	20,36	20,30	20,30	20,29	20,37	20,31	20,22	20,25	20,27	20,25	20,34	20,33	20,37	20,43	20,43	20,33	20,36	20,41	20,36	20,32	20,19	20,27	20,36	20,32	20,28	20,24	20,39	20,34	20,34	20,23	20,30	20,38	20,33	20,31	20,32	20,34	20,29	20,35	20,40	20,34	20,38	20,34	20,29	20,32	20,29	20,33	20,35	20,39	20,33	20,37	20,42	20,42	20,37	20,39	20,38	20,43	20,40	20,33	20,31	20,38	20,34	20,37	20,42	20,45	20,49	20,36	20,32	20,38	20,33	20,31	20,33	20,40	20,46	20,41	20,43	20,45	20,41	20,38	20,40	20,34	20,38	20,46	20,32	20,41	20,39	20,44	20,31	20,37	20,37	20,37	20,30	20,31	20,39	20,49	20,41	20,45	20,39	20,36	20,38	20,43	20,42	20,41	20,42	20,41	20,38	20,41	20,34	20,37	20,33	20,36	20,44	20,45	20,37	20,40	20,44	20,42	20,35	20,43	20,48	20,50	20,42	20,39	20,39	20,40	20,47	20,40	20,32	20,47	20,50	20,38	20,41	20,40	20,43	20,46	20,46	20,39	20,35	20,48	20,46	20,52	20,51	20,41	20,37	20,42	20,51	20,43	20,45	20,50	20,52	20,52	20,44	20,44	20,45	20,44	20,37	20,33	20,41	20,46	20,52	20,51	20,49	20,53	20,41	20,54	20,50	20,51	20,52	20,50	20,49	20,50	20,52	20,48	20,49	20,54	20,52	20,55	20,52	20,47	20,54	20,59	20,59	20,58	20,58	20,61	20,55	20,54	20,68	20,72	20,79	20,79	20,76	20,82	20,91	20,96	21,03	21,08	21,12	21,05	21,04	21,06	21,13	21,20	21,26	21,32	21,38	21,26	21,28	21,31	21,12	21,11	21,24	21,24	21,17	21,25	21,19	21,19	21,25	21,22	21,29	21,31	21,35	21,30	21,24	21,30	21,37	21,33	21,29	21,32	21,34	21,38	21,42	21,42	21,48	21,54	21,50	21,47	21,38	21,42	21,50	21,55	21,52	21,54	21,62	21,62	21,57	21,58	21,62	21,62	21,69	21,74	21,68	21,63	21,69	21,74	21,75	21,76	21,76	21,80	21,78	21,84	21,83	21,81	21,84	21,49	21,95	21,89	21,44	21,92	21,48	22,01	21,94	21,86	21,54	22,02	21,56	21,70	22,14	22,07	22,03	21,59	22,01	21,59	22,11	22,07	21,63	22,10	22,17	22,13	22,17	22,19	21,61	22,16	22,15	22,18	21,75	22,22	21,71	21,80	22,28	22,22	21,81	22,35	21,86	22,39	22,36	22,27	22,25	22,36	21,91	22,47	22,22	23,00	22,99	22,98	22,97	22,88	22,84	22,80	22,71	22,64	22,62	22,59	22,57	22,09	22,20	22,92	22,94	22,73	22,36	22,74	22,13	22,60	22,13	22,21	22,59	22,13	22,14	22,60	22,67	22,63	22,13	22,24	22,66	22,19	22,59	21,93	22,57	22,54	22,22	22,24	22,73	22,68	22,71	22,16	22,24	22,67	22,71	22,64	22,12	22,60	22,57	22,54	22,51	22,55	22,59	22,54	22,55	22,57	22,53	22,52	22,51	22,50	22,45	22,00	22,42	22,44	22,36	22,35	22,41	22,37	22,28	22,29	22,36	22,32	22,25	22,31	22,28	22,22	22,24	22,17	22,22	22,23	22,02	22,06	22,13	22,08	21,97	21,96	22,02	21,93	21,89	21,97	21,93	21,86	21,85	21,91	21,91	21,79	21,71	21,76	21,79	21,63	21,57	21,59	21,55	21,38	21,25	21,13	20,96	20,79	20,67	20,57	20,51	20,51	20,46	20,46	20,49	20,47	20,44	20,41	20,38	20,40	20,46	20,44	20,39	20,42	20,47	20,39	20,42	20,44	20,43	20,44	20,42	20,42	20,36	20,41	20,49	20,50	20,42	20,45	20,48	20,43	20,43	20,37	20,40	20,43	20,37	20,40	20,37	20,35	20,31	20,35	20,39	20,40	20,38	20,35	20,41	20,41	20,38	20,36	20,38	20,44	20,36	20,42	20,46	20,34	20,25	20,38	20,37	20,43	20,42	20,39	20,43	20,41	20,44	20,48	20,43	20,36	20,37	20,37	20,32	20,32	20,31	20,36	20,42	20,32	20,35	20,33	20,31	20,32	20,35	20,33	20,33	20,32	20,34	20,36	20,32	20,40	20,37	20,39	20,32	20,35	20,41	20,35	20,29	20,32	20,30	20,31	20,32	20,27	20,19	20,26	20,23	20,27	20,29	20,28	20,29	20,27	20,34	20,35	20,28	20,40	20,35	20,33	20,21	20,32	20,27	20,27	20,23	20,35	20,31	20,34	20,40	20,30	20,29	20,18	20,32	20,38	20,30	20,24	20,36	20,32	20,25	20,25	20,35	20,35	20,34	20,32	20,43	20,35	20,25	20,28	20,28	20,24	20,26	20,32	20,38	20,33	20,29	20,26	20,27	20,22	20,14	20,22	20,26	20,31	20,37	20,31	20,30	20,29	20,23	20,25	20,24	20,26	20,21	20,21	20,23	20,28	20,34	20,26	20,28	20,33	20,29	20,37	20,27	20,33	20,27	20,29	20,19	20,24	20,30	20,34	20,29	20,26	20,19	20,28	20,28	20,32	20,20	20,23	20,15	20,11	20,17	20,19	20,23	20,27	20,23	20,22	20,23	20,23	20,24	20,23	20,17	20,27	20,29	
20,48	20,30	20,27	20,32	20,33	20,38	20,35	20,27	20,24	20,28	20,33	20,38	20,39	20,34	20,24	20,38	20,25	20,30	20,30	20,36	20,20	20,17	20,15	20,28	20,30	20,29	20,26	20,41	20,36	20,46	20,51	20,41	20,36	20,34	20,36	20,25	20,26	20,29	20,30	20,22	20,20	20,41	20,33	20,24	20,24	20,37	20,40	20,37	20,30	20,27	20,35	20,30	20,31	20,37	20,38	20,39	20,39	20,35	20,38	20,35	20,35	20,29	20,41	20,45	20,40	20,40	20,31	20,33	20,35	20,39	20,42	20,41	20,40	20,37	20,39	20,49	20,42	20,44	20,46	20,48	20,27	20,20	20,23	20,36	20,36	20,29	20,37	20,48	20,48	20,48	20,42	20,41	20,39	20,40	20,46	20,39	20,40	20,37	20,40	20,47	20,50	20,48	20,34	20,35	20,47	20,41	20,30	20,32	20,44	20,40	20,36	20,40	20,41	20,45	20,47	20,43	20,41	20,43	20,36	20,39	20,43	20,46	20,40	20,38	20,46	20,40	20,38	20,37	20,44	20,47	20,41	20,44	20,46	20,49	20,50	20,44	20,41	20,47	20,49	20,48	20,37	20,36	20,38	20,51	20,41	20,48	20,49	20,52	20,46	20,46	20,47	20,45	20,39	20,44	20,46	20,46	20,43	20,47	20,47	20,42	20,44	20,44	20,47	20,51	20,59	20,45	20,40	20,44	20,51	20,43	20,37	20,33	20,44	20,59	20,44	20,43	20,51	20,48	20,55	20,51	20,54	20,48	20,45	20,48	20,55	20,57	20,53	20,54	20,55	20,56	20,57	20,54	20,49	20,54	20,66	20,68	20,68	20,68	20,68	20,62	20,68	20,82	20,83	20,85	20,95	21,03	21,10	21,14	21,24	21,33	21,39	21,50	21,49	21,49	21,51	21,57	21,65	21,71	21,87	21,82	21,76	21,32	21,78	21,67	21,30	21,80	21,74	21,66	21,72	21,34	21,78	21,79	21,86	21,86	21,83	21,86	21,89	21,28	21,44	22,05	22,02	21,47	21,52	21,98	21,53	22,07	22,07	22,08	22,18	22,15	22,12	22,14	21,59	22,20	21,75	22,25	21,77	21,89	22,37	21,95	22,42	22,40	22,35	21,87	22,53	22,48	21,99	22,03	22,55	22,17	22,56	22,61	22,64	22,72	22,72	22,70	22,62	22,65	22,74	22,72	22,69	22,80	22,88	22,78	22,84	22,77	22,74	22,81	22,87	22,91	22,92	22,85	22,89	22,87	22,95	22,92	22,93	22,98	22,97	22,96	22,92	22,97	22,94	22,92	22,98	23,00	23,03	23,05	23,00	23,07	23,02	23,03	23,14	23,10	23,09	23,10	23,14	23,18	23,14	23,16	23,09	23,03	23,14	23,19	23,16	23,25	23,39	23,50	23,48	23,43	23,46	23,45	23,45	23,41	23,28	23,33	23,37	23,30	23,31	23,34	23,42	23,54	23,37	23,39	23,45	23,33	23,35	23,37	23,34	23,34	23,37	23,41	23,36	23,36	23,38	23,33	23,39	23,44	23,34	23,32	23,33	23,35	23,32	23,42	23,48	23,40	23,32	23,35	23,47	23,44	23,42	23,40	23,35	23,29	23,28	23,23	23,23	23,26	23,22	23,19	23,18	23,18	23,15	23,14	23,22	23,14	23,05	23,09	23,08	23,02	23,00	23,00	22,90	22,95	22,89	22,79	22,81	22,87	22,86	22,75	22,79	22,73	22,67	22,56	22,53	22,54	22,51	22,35	22,39	22,42	22,31	22,29	22,30	22,18	22,22	22,10	22,17	22,18	22,07	22,01	22,05	22,02	21,91	21,84	21,89	21,94	21,86	21,81	21,81	21,72	21,53	21,33	21,22	20,99	20,78	20,74	20,65	20,56	20,48	20,53	20,44	20,44	20,44	20,49	20,54	20,50	20,45	20,39	20,44	20,43	20,44	20,48	20,48	20,47	20,38	20,40	20,45	20,36	20,40	20,41	20,44	20,43	20,35	20,41	20,45	20,44	20,39	20,35	20,35	20,38	20,43	20,38	20,38	20,34	20,33	20,39	20,37	20,45	20,40	20,36	20,33	20,30	20,34	20,29	20,33	20,30	20,41	20,34	20,32	20,30	20,36	20,29	20,33	20,43	20,40	20,40	20,43	20,41	20,43	20,42	20,42	20,41	20,39	20,33	20,35	20,32	20,35	20,40	20,33	20,43	20,40	20,39	20,40	20,39	20,35	20,37	20,30	20,31	20,33	20,40	20,41	20,30	20,31	20,35	20,34	20,37	20,47	20,42	20,34	20,35	20,39	20,35	20,31	20,22	20,23	20,27	20,28	20,34	20,27	20,39	20,27	20,30	20,37	20,31	20,34	20,29	20,28	20,31	20,38	20,28	20,34	20,35	20,26	20,32	20,35	20,33	20,35	20,41	20,38	20,28	20,20	20,36	20,43	20,35	20,22	20,32	20,29	20,25	20,20	20,30	20,39	20,35	20,31	20,39	20,38	20,25	20,18	20,27	20,28	20,24	20,38	20,46	20,40	20,42	20,29	20,32	20,22	20,29	20,26	20,21	20,25	20,33	20,30	20,30	20,31	20,33	20,31	20,28	20,29	20,30	20,26	20,25	20,23	20,33	20,35	20,31	20,31	20,26	20,30	20,27	20,29	20,22	20,23	20,30	20,34	20,27	20,32	20,30	20,26	20,24	20,14	20,25	20,34	20,23	20,22	20,14	20,13	20,16	20,23	20,23	20,26	20,28	20,23	20,29	20,19	20,19	20,19	20,18	20,26	20,29	
20,37	20,27	20,25	20,28	20,34	20,34	20,36	20,37	20,33	20,33	20,41	20,44	20,39	20,41	20,38	20,36	20,31	20,33	20,29	20,27	20,30	20,25	20,31	20,30	20,40	20,25	20,23	20,35	20,44	20,43	20,45	20,35	20,36	20,29	20,36	20,33	20,32	20,32	20,32	20,33	20,29	20,40	20,28	20,19	20,25	20,37	20,37	20,30	20,28	20,30	20,29	20,30	20,32	20,35	20,36	20,38	20,48	20,51	20,31	20,39	20,47	20,42	20,33	20,42	20,36	20,40	20,41	20,36	20,39	20,32	20,37	20,45	20,42	20,41	20,42	20,39	20,39	20,42	20,44	20,45	20,34	20,26	20,20	20,28	20,36	20,30	20,33	20,41	20,38	20,36	20,42	20,37	20,33	20,32	20,41	20,45	20,41	20,38	20,45	20,36	20,41	20,44	20,40	20,41	20,45	20,50	20,38	20,31	20,45	20,43	20,39	20,40	20,45	20,43	20,44	20,47	20,41	20,46	20,33	20,36	20,36	20,43	20,28	20,32	20,49	20,45	20,40	20,42	20,43	20,45	20,43	20,50	20,56	20,52	20,50	20,49	20,47	20,42	20,49	20,53	20,38	20,39	20,39	20,47	20,49	20,46	20,48	20,56	20,51	20,47	20,43	20,47	20,47	20,44	20,44	20,44	20,48	20,54	20,52	20,44	20,41	20,50	20,46	20,51	20,47	20,39	20,43	20,42	20,51	20,52	20,40	20,32	20,43	20,52	20,52	20,47	20,43	20,43	20,47	20,48	20,49	20,51	20,45	20,57	20,55	20,57	20,58	20,55	20,55	20,60	20,70	20,69	20,67	20,62	20,73	20,68	20,67	20,74	20,76	20,82	20,87	21,01	21,03	21,12	21,19	21,28	21,34	21,45	21,64	21,80	21,88	21,97	21,99	22,04	22,03	22,05	22,15	22,18	22,29	22,36	22,36	22,39	22,39	22,32	22,33	22,39	22,39	22,33	22,40	22,48	22,48	22,51	22,57	22,59	22,53	22,54	22,65	22,65	22,69	22,78	22,80	22,84	22,82	22,78	22,75	22,82	22,79	22,82	22,88	22,94	22,88	22,96	23,06	23,01	23,02	23,04	23,09	23,15	23,09	23,12	23,13	23,16	23,11	23,12	23,24	23,21	23,16	23,19	23,22	23,26	23,26	23,27	23,33	23,28	23,34	23,36	23,29	23,22	23,24	23,34	23,33	23,34	23,42	23,40	23,41	23,32	23,29	23,39	23,39	23,38	23,41	23,37	23,42	23,47	23,48	23,43	23,48	23,53	23,48	23,47	23,45	23,42	23,41	23,35	23,40	23,48	23,50	23,53	23,51	23,48	23,46	23,38	23,48	23,54	23,53	23,53	23,48	23,52	23,51	23,52	23,48	23,48	23,54	23,55	23,53	23,47	23,55	23,55	23,57	23,57	23,57	23,62	23,62	23,65	23,52	23,51	23,70	23,73	23,65	23,55	23,55	23,66	23,61	23,60	23,66	23,59	23,63	23,66	23,59	23,64	23,64	23,61	23,66	23,64	23,62	23,58	23,64	23,75	23,63	23,53	23,55	23,64	23,65	23,69	23,66	23,64	23,54	23,61	23,60	23,62	23,62	23,70	23,59	23,48	23,52	23,51	23,48	23,54	23,49	23,45	23,43	23,40	23,39	23,39	23,44	23,43	23,25	23,29	23,33	23,26	23,15	23,17	23,13	23,11	23,09	23,03	23,02	23,05	23,01	22,94	22,96	22,88	22,81	22,78	22,73	22,67	22,64	22,46	22,48	22,59	22,47	22,37	22,38	22,32	22,28	22,22	22,21	22,31	22,15	22,10	22,17	22,14	22,02	21,90	21,94	21,95	21,91	21,97	21,94	21,81	21,56	21,40	21,30	21,15	20,89	20,79	20,70	20,62	20,59	20,57	20,53	20,43	20,52	20,57	20,55	20,56	20,51	20,47	20,45	20,44	20,43	20,44	20,47	20,56	20,45	20,41	20,43	20,41	20,43	20,41	20,47	20,44	20,40	20,45	20,43	20,40	20,43	20,43	20,38	20,33	20,30	20,32	20,36	20,36	20,34	20,50	20,42	20,39	20,42	20,39	20,36	20,34	20,39	20,33	20,27	20,31	20,41	20,32	20,30	20,26	20,32	20,37	20,29	20,39	20,40	20,33	20,30	20,37	20,39	20,38	20,37	20,39	20,37	20,30	20,30	20,39	20,36	20,42	20,39	20,44	20,42	20,32	20,30	20,40	20,41	20,36	20,37	20,32	20,35	20,44	20,36	20,28	20,30	20,31	20,39	20,38	20,35	20,39	20,35	20,36	20,48	20,42	20,41	20,26	20,26	20,35	20,44	20,39	20,36	20,37	20,32	20,27	20,39	20,37	20,38	20,30	20,33	20,31	20,38	20,34	20,41	20,42	20,36	20,24	20,30	20,30	20,38	20,45	20,50	20,40	20,19	20,33	20,39	20,40	20,30	20,30	20,34	20,30	20,28	20,38	20,35	20,32	20,29	20,39	20,35	20,34	20,25	20,32	20,28	20,31	20,41	20,48	20,41	20,33	20,35	20,28	20,25	20,29	20,32	20,23	20,24	20,31	20,27	20,27	20,39	20,39	20,35	20,31	20,33	20,24	20,25	20,25	20,25	20,32	20,33	20,32	20,29	20,31	20,20	20,22	20,31	20,19	20,22	20,31	20,34	20,24	20,27	20,16	20,15	20,30	20,26	20,24	20,30	20,27	20,22	20,18	20,22	20,23	20,25	20,29	20,29	20,29	20,25	20,30	20,30	20,24	20,30	20,26	20,28	20,24	
20,42	20,22	20,18	20,21	20,27	20,33	20,35	20,46	20,38	20,37	20,32	20,36	20,31	20,39	20,45	20,36	20,34	20,33	20,39	20,31	20,32	20,34	20,34	20,37	20,39	20,32	20,33	20,39	20,40	20,38	20,41	20,33	20,28	20,19	20,35	20,37	20,42	20,31	20,31	20,35	20,45	20,41	20,38	20,23	20,26	20,34	20,31	20,36	20,28	20,30	20,30	20,37	20,42	20,46	20,38	20,40	20,46	20,44	20,41	20,40	20,48	20,44	20,40	20,43	20,38	20,30	20,29	20,37	20,46	20,37	20,32	20,48	20,40	20,40	20,30	20,35	20,40	20,43	20,42	20,43	20,41	20,47	20,39	20,37	20,37	20,32	20,35	20,39	20,39	20,44	20,53	20,44	20,32	20,37	20,41	20,50	20,49	20,37	20,41	20,40	20,42	20,40	20,38	20,46	20,45	20,45	20,41	20,39	20,45	20,41	20,41	20,40	20,39	20,41	20,51	20,53	20,50	20,38	20,37	20,45	20,39	20,37	20,34	20,37	20,41	20,39	20,36	20,44	20,48	20,48	20,43	20,34	20,48	20,47	20,47	20,50	20,46	20,45	20,48	20,49	20,45	20,39	20,43	20,42	20,42	20,44	20,48	20,52	20,48	20,49	20,53	20,45	20,44	20,46	20,47	20,48	20,47	20,52	20,47	20,44	20,44	20,47	20,45	20,53	20,48	20,38	20,43	20,54	20,48	20,48	20,50	20,41	20,43	20,41	20,51	20,56	20,40	20,38	20,46	20,51	20,47	20,55	20,48	20,58	20,64	20,62	20,63	20,67	20,62	20,72	20,72	20,75	20,79	20,74	20,79	20,81	20,77	20,86	20,97	21,06	21,12	21,22	21,34	21,38	21,51	21,61	21,63	21,67	21,88	22,05	22,22	22,24	22,29	22,30	22,38	22,36	22,45	22,46	22,39	22,48	22,56	22,57	22,60	22,61	22,53	22,61	22,74	22,76	22,73	22,74	22,74	22,79	22,91	22,92	22,88	22,91	22,95	22,98	23,08	23,02	23,06	23,08	23,10	23,15	23,14	23,17	23,10	23,19	23,27	23,26	23,28	23,28	23,33	23,36	23,38	23,37	23,38	23,43	23,42	23,35	23,34	23,39	23,37	23,41	23,50	23,50	23,39	23,47	23,47	23,50	23,46	23,49	23,49	23,46	23,49	23,51	23,44	23,43	23,41	23,56	23,60	23,52	23,55	23,62	23,57	23,53	23,53	23,57	23,59	23,57	23,60	23,48	23,55	23,64	23,64	23,61	23,58	23,67	23,67	23,59	23,56	23,57	23,56	23,55	23,57	23,66	23,59	23,57	23,66	23,56	23,63	23,59	23,56	23,64	23,65	23,62	23,58	23,58	23,65	23,64	23,63	23,63	23,66	23,68	23,66	23,66	23,61	23,60	23,67	23,65	23,67	23,66	23,70	23,68	23,63	23,69	23,77	23,81	23,78	23,66	23,71	23,77	23,69	23,65	23,65	23,66	23,64	23,72	23,73	23,75	23,78	23,66	23,61	23,72	23,73	23,75	23,77	23,83	23,75	23,70	23,69	23,71	23,75	23,76	23,69	23,62	23,57	23,71	23,73	23,64	23,70	23,70	23,65	23,58	23,59	23,69	23,59	23,57	23,55	23,48	23,52	23,49	23,48	23,57	23,52	23,38	23,37	23,40	23,40	23,31	23,26	23,27	23,31	23,28	23,16	23,19	23,15	23,05	23,01	23,03	23,03	22,96	22,92	22,90	22,76	22,70	22,61	22,50	22,55	22,60	22,59	22,49	22,47	22,37	22,28	22,28	22,29	22,31	22,20	22,07	22,14	22,16	22,06	22,00	22,02	22,01	21,88	21,90	21,89	21,70	21,45	21,49	21,45	21,29	21,14	20,95	20,79	20,66	20,61	20,62	20,59	20,51	20,52	20,47	20,44	20,45	20,44	20,44	20,42	20,39	20,44	20,45	20,44	20,51	20,54	20,55	20,54	20,46	20,49	20,39	20,43	20,41	20,39	20,42	20,44	20,51	20,46	20,45	20,49	20,45	20,32	20,25	20,37	20,38	20,41	20,46	20,48	20,43	20,44	20,39	20,38	20,31	20,40	20,38	20,32	20,32	20,41	20,30	20,31	20,30	20,29	20,34	20,36	20,31	20,41	20,31	20,29	20,35	20,48	20,45	20,39	20,42	20,43	20,35	20,30	20,33	20,38	20,39	20,39	20,42	20,38	20,33	20,32	20,41	20,38	20,33	20,36	20,38	20,35	20,35	20,33	20,27	20,23	20,39	20,36	20,41	20,33	20,32	20,30	20,29	20,45	20,44	20,40	20,32	20,26	20,28	20,37	20,28	20,28	20,40	20,34	20,29	20,41	20,35	20,38	20,29	20,28	20,30	20,42	20,41	20,43	20,39	20,32	20,28	20,21	20,25	20,36	20,42	20,48	20,47	20,30	20,32	20,33	20,32	20,33	20,31	20,33	20,29	20,27	20,36	20,37	20,23	20,24	20,29	20,31	20,28	20,36	20,39	20,29	20,37	20,40	20,31	20,33	20,34	20,34	20,30	20,31	20,29	20,30	20,31	20,27	20,29	20,24	20,23	20,34	20,35	20,26	20,34	20,42	20,22	20,14	20,29	20,32	20,33	20,34	20,29	20,34	20,43	20,34	20,28	20,23	20,17	20,22	20,26	20,20	20,17	20,26	20,16	20,16	20,23	20,30	20,27	20,25	20,24	20,28	20,28	20,27	20,28	20,25	20,37	20,30	20,29	20,36	20,38	20,38	20,22	20,33	20,25	20,25	20,27	
20,35	20,32	20,30	20,20	20,27	20,27	20,29	20,37	20,34	20,26	20,25	20,24	20,26	20,35	20,36	20,28	20,26	20,27	20,42	20,27	20,20	20,25	20,33	20,29	20,35	20,34	20,30	20,34	20,38	20,35	20,41	20,43	20,32	20,27	20,38	20,45	20,35	20,24	20,33	20,37	20,33	20,33	20,29	20,30	20,30	20,29	20,29	20,39	20,32	20,33	20,45	20,39	20,44	20,47	20,41	20,36	20,48	20,38	20,39	20,41	20,44	20,39	20,44	20,47	20,42	20,39	20,30	20,31	20,42	20,40	20,35	20,45	20,38	20,39	20,43	20,37	20,35	20,41	20,39	20,41	20,37	20,34	20,36	20,39	20,40	20,32	20,30	20,34	20,39	20,48	20,46	20,45	20,39	20,39	20,45	20,48	20,47	20,39	20,42	20,45	20,42	20,39	20,43	20,46	20,49	20,46	20,34	20,38	20,45	20,35	20,34	20,42	20,43	20,42	20,45	20,46	20,48	20,43	20,33	20,38	20,44	20,42	20,42	20,43	20,48	20,38	20,38	20,32	20,37	20,45	20,37	20,32	20,36	20,46	20,55	20,43	20,33	20,37	20,47	20,54	20,41	20,36	20,43	20,43	20,40	20,46	20,44	20,46	20,38	20,44	20,44	20,42	20,43	20,42	20,47	20,49	20,50	20,49	20,47	20,43	20,45	20,44	20,50	20,49	20,51	20,36	20,39	20,52	20,50	20,44	20,46	20,45	20,46	20,45	20,47	20,55	20,52	20,46	20,54	20,47	20,51	20,47	20,49	20,54	20,63	20,62	20,70	20,73	20,72	20,77	20,79	20,80	20,81	20,83	20,83	20,95	21,01	21,11	21,16	21,24	21,28	21,38	21,44	21,49	21,65	21,79	21,88	21,84	21,84	22,11	22,32	22,30	22,35	22,36	22,42	22,50	22,47	22,54	22,55	22,50	22,49	22,55	22,61	22,58	22,60	22,63	22,72	22,83	22,88	22,90	22,83	22,87	22,86	23,03	23,00	23,07	23,05	23,06	23,15	23,11	23,14	23,13	23,10	23,22	23,22	23,27	23,20	23,32	23,38	23,36	23,34	23,38	23,45	23,42	23,42	23,42	23,36	23,46	23,50	23,54	23,37	23,46	23,44	23,41	23,47	23,61	23,55	23,50	23,54	23,54	23,60	23,58	23,59	23,56	23,65	23,61	23,59	23,53	23,56	23,62	23,67	23,64	23,64	23,66	23,68	23,59	23,60	23,67	23,68	23,67	23,67	23,59	23,65	23,70	23,64	23,66	23,65	23,66	23,72	23,72	23,66	23,69	23,70	23,63	23,63	23,70	23,64	23,64	23,68	23,65	23,66	23,70	23,60	23,66	23,73	23,67	23,70	23,67	23,70	23,71	23,68	23,68	23,65	23,71	23,78	23,74	23,71	23,68	23,77	23,74	23,75	23,71	23,67	23,72	23,71	23,71	23,77	23,78	23,76	23,77	23,82	23,84	23,73	23,73	23,76	23,73	23,73	23,78	23,78	23,75	23,81	23,77	23,69	23,72	23,79	23,83	23,92	23,84	23,78	23,77	23,81	23,78	23,81	23,82	23,80	23,71	23,64	23,80	23,80	23,78	23,79	23,73	23,67	23,65	23,68	23,68	23,62	23,53	23,57	23,54	23,56	23,51	23,52	23,61	23,59	23,48	23,36	23,43	23,40	23,37	23,35	23,33	23,28	23,29	23,22	23,15	23,18	23,15	23,10	23,09	23,00	22,98	22,94	22,90	22,77	22,73	22,67	22,62	22,61	22,57	22,51	22,43	22,52	22,48	22,37	22,33	22,29	22,25	22,18	22,15	22,16	22,14	22,09	22,00	21,97	21,96	21,95	21,89	21,75	21,55	21,48	21,62	21,55	21,38	21,24	21,03	20,86	20,72	20,67	20,75	20,64	20,52	20,52	20,45	20,45	20,55	20,47	20,45	20,48	20,42	20,43	20,51	20,45	20,50	20,54	20,55	20,50	20,42	20,49	20,45	20,46	20,43	20,39	20,42	20,41	20,53	20,54	20,46	20,47	20,44	20,41	20,38	20,36	20,41	20,47	20,41	20,47	20,46	20,46	20,35	20,34	20,38	20,30	20,37	20,37	20,38	20,46	20,39	20,36	20,38	20,32	20,42	20,45	20,42	20,35	20,32	20,24	20,36	20,40	20,39	20,35	20,37	20,43	20,41	20,33	20,29	20,37	20,33	20,29	20,40	20,46	20,45	20,29	20,33	20,33	20,28	20,30	20,32	20,34	20,29	20,30	20,41	20,34	20,35	20,36	20,32	20,29	20,29	20,32	20,24	20,30	20,36	20,38	20,31	20,30	20,32	20,29	20,27	20,22	20,32	20,28	20,24	20,35	20,37	20,28	20,31	20,27	20,26	20,37	20,36	20,36	20,36	20,28	20,33	20,37	20,27	20,36	20,30	20,35	20,38	20,28	20,36	20,31	20,31	20,23	20,26	20,38	20,36	20,32	20,32	20,31	20,25	20,30	20,32	20,32	20,27	20,30	20,33	20,34	20,32	20,31	20,23	20,30	20,38	20,34	20,27	20,26	20,29	20,24	20,34	20,28	20,33	20,35	20,18	20,23	20,26	20,20	20,26	20,34	20,30	20,21	20,24	20,35	20,27	20,26	20,27	20,28	20,31	20,30	20,28	20,29	20,18	20,27	20,28	20,22	20,13	20,25	20,17	20,20	20,30	20,23	20,26	20,28	20,32	20,26	20,24	20,23	20,27	20,30	20,30	20,38	20,27	20,30	20,29	20,29	20,25	20,19	20,27	20,31	20,32	
20,28	20,27	20,32	20,34	20,41	20,38	20,26	20,27	20,31	20,35	20,29	20,27	20,29	20,43	20,40	20,34	20,29	20,29	20,38	20,33	20,23	20,20	20,22	20,28	20,34	20,36	20,28	20,34	20,37	20,40	20,38	20,39	20,31	20,29	20,31	20,34	20,30	20,27	20,31	20,33	20,30	20,31	20,24	20,30	20,29	20,30	20,31	20,33	20,42	20,35	20,42	20,42	20,42	20,37	20,40	20,38	20,44	20,36	20,35	20,41	20,43	20,38	20,40	20,44	20,38	20,36	20,33	20,33	20,39	20,37	20,32	20,43	20,39	20,28	20,42	20,42	20,37	20,37	20,43	20,42	20,41	20,29	20,31	20,38	20,38	20,32	20,37	20,34	20,29	20,42	20,45	20,42	20,47	20,48	20,48	20,48	20,33	20,28	20,36	20,39	20,37	20,37	20,50	20,55	20,46	20,45	20,36	20,36	20,40	20,32	20,38	20,43	20,39	20,39	20,45	20,43	20,48	20,47	20,38	20,31	20,39	20,41	20,43	20,43	20,49	20,45	20,41	20,47	20,43	20,36	20,32	20,33	20,44	20,49	20,56	20,44	20,33	20,29	20,44	20,52	20,43	20,36	20,41	20,43	20,47	20,46	20,39	20,42	20,40	20,44	20,43	20,36	20,44	20,44	20,46	20,46	20,44	20,44	20,48	20,46	20,42	20,49	20,52	20,51	20,47	20,37	20,47	20,52	20,51	20,52	20,51	20,34	20,43	20,52	20,53	20,56	20,51	20,49	20,49	20,48	20,48	20,46	20,51	20,51	20,61	20,64	20,64	20,72	20,77	20,81	20,83	20,90	20,86	20,88	20,90	20,97	21,07	21,17	21,20	21,27	21,32	21,47	21,51	21,61	21,76	21,89	21,99	21,96	21,70	21,97	22,23	22,43	22,38	22,42	22,41	22,45	22,48	22,51	22,63	22,66	22,59	22,63	22,65	22,68	22,76	22,81	22,77	22,77	22,93	23,04	22,98	22,96	23,00	23,09	23,08	23,10	23,12	23,19	23,26	23,24	23,23	23,22	23,23	23,29	23,31	23,30	23,23	23,32	23,34	23,37	23,49	23,49	23,44	23,46	23,50	23,48	23,55	23,52	23,51	23,60	23,51	23,52	23,56	23,50	23,48	23,57	23,63	23,61	23,65	23,64	23,64	23,64	23,60	23,62	23,65	23,60	23,63	23,69	23,66	23,70	23,69	23,66	23,69	23,69	23,74	23,67	23,66	23,75	23,79	23,74	23,78	23,71	23,76	23,76	23,78	23,74	23,75	23,75	23,76	23,84	23,79	23,69	23,77	23,76	23,74	23,75	23,64	23,74	23,81	23,74	23,74	23,72	23,75	23,75	23,81	23,79	23,76	23,72	23,71	23,79	23,77	23,78	23,75	23,66	23,70	23,72	23,70	23,68	23,73	23,76	23,75	23,76	23,77	23,85	23,88	23,81	23,83	23,85	23,85	23,87	23,92	23,94	23,84	23,76	23,80	23,82	23,82	23,87	23,82	23,78	23,85	23,84	23,79	23,77	23,89	23,88	23,98	23,90	23,81	23,81	23,87	23,86	23,89	23,88	23,85	23,81	23,81	23,84	23,85	23,85	23,89	23,80	23,78	23,73	23,75	23,73	23,64	23,64	23,66	23,62	23,69	23,66	23,64	23,68	23,65	23,57	23,44	23,45	23,47	23,44	23,41	23,34	23,25	23,30	23,32	23,22	23,16	23,19	23,17	23,14	23,05	23,02	22,95	22,89	22,77	22,79	22,79	22,72	22,71	22,63	22,51	22,47	22,53	22,47	22,45	22,37	22,30	22,26	22,25	22,22	22,21	22,19	22,13	22,09	22,00	21,96	21,97	21,89	21,72	21,61	21,66	21,75	21,63	21,37	21,24	21,05	20,88	20,78	20,73	20,80	20,76	20,58	20,56	20,51	20,55	20,56	20,56	20,50	20,52	20,49	20,51	20,49	20,46	20,51	20,54	20,46	20,54	20,45	20,42	20,49	20,54	20,41	20,39	20,45	20,54	20,52	20,45	20,40	20,47	20,40	20,37	20,43	20,42	20,39	20,47	20,42	20,45	20,50	20,40	20,38	20,36	20,34	20,27	20,30	20,39	20,43	20,47	20,39	20,35	20,41	20,37	20,42	20,44	20,35	20,40	20,43	20,38	20,40	20,39	20,40	20,36	20,33	20,33	20,36	20,34	20,30	20,33	20,37	20,26	20,33	20,41	20,42	20,35	20,36	20,36	20,37	20,28	20,30	20,34	20,31	20,31	20,41	20,42	20,36	20,37	20,34	20,31	20,27	20,30	20,22	20,29	20,36	20,38	20,31	20,29	20,36	20,25	20,25	20,33	20,27	20,28	20,29	20,46	20,33	20,28	20,33	20,38	20,30	20,40	20,33	20,40	20,31	20,27	20,33	20,35	20,37	20,34	20,27	20,31	20,38	20,29	20,36	20,42	20,40	20,35	20,28	20,34	20,40	20,29	20,31	20,23	20,24	20,25	20,38	20,40	20,27	20,19	20,26	20,36	20,25	20,27	20,29	20,27	20,29	20,28	20,23	20,26	20,30	20,26	20,27	20,34	20,28	20,37	20,34	20,30	20,27	20,23	20,35	20,40	20,31	20,29	20,21	20,33	20,29	20,27	20,26	20,24	20,35	20,33	20,26	20,30	20,31	20,29	20,24	20,29	20,26	20,32	20,32	20,23	20,32	20,22	20,17	20,30	20,31	20,22	20,18	20,29	20,26	20,29	20,25	20,33	20,26	20,25	20,23	20,23	20,28	20,24	20,14	20,30	20,32	
20,32	20,25	20,33	20,33	20,40	20,36	20,29	20,31	20,37	20,32	20,29	20,27	20,27	20,36	20,43	20,48	20,39	20,31	20,40	20,34	20,29	20,30	20,19	20,23	20,34	20,35	20,30	20,37	20,45	20,46	20,46	20,37	20,26	20,22	20,33	20,33	20,30	20,32	20,38	20,32	20,27	20,36	20,26	20,23	20,30	20,37	20,28	20,36	20,45	20,34	20,33	20,25	20,35	20,32	20,36	20,34	20,31	20,28	20,30	20,36	20,38	20,38	20,32	20,35	20,35	20,27	20,22	20,27	20,35	20,34	20,33	20,37	20,51	20,41	20,33	20,38	20,32	20,37	20,42	20,44	20,39	20,40	20,38	20,39	20,41	20,38	20,44	20,43	20,32	20,46	20,54	20,40	20,40	20,40	20,40	20,42	20,38	20,33	20,39	20,38	20,47	20,42	20,38	20,53	20,54	20,49	20,43	20,40	20,38	20,39	20,50	20,47	20,37	20,43	20,49	20,44	20,44	20,37	20,42	20,40	20,41	20,47	20,36	20,37	20,50	20,49	20,45	20,46	20,53	20,47	20,44	20,38	20,42	20,49	20,47	20,49	20,49	20,45	20,47	20,50	20,39	20,38	20,45	20,48	20,56	20,46	20,38	20,45	20,46	20,43	20,41	20,40	20,44	20,43	20,47	20,51	20,42	20,42	20,42	20,46	20,49	20,47	20,56	20,58	20,53	20,44	20,46	20,52	20,56	20,50	20,51	20,42	20,32	20,46	20,54	20,52	20,41	20,47	20,60	20,54	20,50	20,45	20,51	20,52	20,60	20,69	20,67	20,75	20,79	20,85	20,92	20,91	20,88	20,93	20,94	21,04	21,08	21,13	21,21	21,27	21,35	21,47	21,61	21,66	21,79	21,99	22,05	22,07	21,85	21,77	22,07	22,31	22,45	22,48	22,48	22,48	22,47	22,46	22,58	22,69	22,68	22,74	22,74	22,69	22,79	22,83	22,86	22,90	22,97	23,01	23,11	23,01	23,08	23,15	23,11	23,20	23,21	23,22	23,29	23,32	23,34	23,33	23,35	23,40	23,35	23,34	23,29	23,34	23,43	23,42	23,47	23,56	23,48	23,56	23,57	23,63	23,65	23,61	23,62	23,59	23,59	23,55	23,60	23,59	23,62	23,60	23,71	23,80	23,74	23,74	23,69	23,67	23,70	23,73	23,75	23,71	23,73	23,77	23,75	23,81	23,80	23,79	23,76	23,73	23,80	23,75	23,77	23,83	23,80	23,80	23,78	23,73	23,70	23,83	23,89	23,86	23,85	23,83	23,79	23,84	23,83	23,76	23,80	23,84	23,81	23,81	23,80	23,84	23,88	23,85	23,78	23,83	23,85	23,84	23,86	23,90	23,81	23,80	23,80	23,84	23,88	23,87	23,90	23,87	23,87	23,80	23,76	23,72	23,79	23,82	23,80	23,84	23,88	23,92	23,88	23,91	23,93	23,89	23,85	23,94	23,91	23,94	23,91	23,81	23,83	23,81	23,86	23,94	23,95	23,92	23,88	23,91	23,86	23,91	23,93	23,98	24,05	24,06	23,97	23,86	23,93	23,96	23,93	23,93	23,98	23,92	23,90	23,93	23,82	23,84	23,88	23,88	23,85	23,77	23,77	23,79	23,66	23,68	23,74	23,71	23,76	23,75	23,79	23,74	23,73	23,68	23,52	23,53	23,49	23,47	23,42	23,33	23,40	23,41	23,42	23,31	23,26	23,26	23,22	23,13	23,06	23,00	23,00	23,01	22,87	22,79	22,89	22,79	22,75	22,75	22,72	22,61	22,65	22,53	22,49	22,48	22,42	22,34	22,30	22,29	22,23	22,22	22,23	22,15	22,06	22,01	21,96	21,77	21,71	21,71	21,87	21,88	21,70	21,46	21,27	21,10	20,96	20,86	20,77	20,79	20,74	20,66	20,66	20,61	20,56	20,58	20,52	20,52	20,52	20,45	20,48	20,52	20,50	20,51	20,50	20,48	20,52	20,47	20,41	20,36	20,49	20,45	20,43	20,48	20,50	20,50	20,45	20,43	20,49	20,41	20,35	20,48	20,42	20,36	20,46	20,50	20,39	20,45	20,38	20,43	20,44	20,43	20,36	20,30	20,39	20,47	20,41	20,36	20,34	20,35	20,38	20,41	20,41	20,38	20,35	20,40	20,43	20,35	20,40	20,47	20,44	20,37	20,23	20,28	20,41	20,38	20,36	20,39	20,38	20,43	20,39	20,39	20,39	20,38	20,33	20,36	20,37	20,37	20,35	20,37	20,42	20,38	20,47	20,44	20,41	20,36	20,35	20,33	20,28	20,25	20,31	20,31	20,35	20,31	20,31	20,35	20,33	20,28	20,38	20,34	20,34	20,35	20,35	20,37	20,28	20,31	20,37	20,30	20,39	20,29	20,37	20,37	20,28	20,34	20,39	20,26	20,36	20,28	20,39	20,38	20,31	20,35	20,43	20,35	20,31	20,26	20,24	20,31	20,23	20,30	20,28	20,29	20,29	20,31	20,36	20,28	20,18	20,29	20,30	20,28	20,30	20,28	20,28	20,31	20,28	20,28	20,26	20,35	20,33	20,27	20,24	20,31	20,37	20,46	20,40	20,33	20,23	20,35	20,41	20,30	20,18	20,16	20,34	20,25	20,29	20,24	20,22	20,36	20,35	20,18	20,20	20,27	20,30	20,33	20,35	20,26	20,33	20,37	20,24	20,20	20,28	20,21	20,19	20,28	20,22	20,16	20,24	20,24	20,19	20,25	20,34	20,35	20,22	20,23	20,23	20,31	20,27	20,19	20,22	20,31	
20,31	20,29	20,36	20,28	20,29	20,24	20,17	20,31	20,37	20,34	20,26	20,23	20,17	20,21	20,26	20,32	20,36	20,35	20,43	20,32	20,27	20,26	20,26	20,27	20,30	20,36	20,34	20,40	20,47	20,38	20,40	20,41	20,31	20,28	20,26	20,29	20,34	20,30	20,36	20,29	20,24	20,20	20,28	20,25	20,25	20,41	20,35	20,29	20,35	20,34	20,34	20,25	20,31	20,32	20,30	20,27	20,30	20,38	20,32	20,33	20,33	20,32	20,35	20,37	20,42	20,37	20,30	20,30	20,43	20,38	20,39	20,36	20,41	20,45	20,43	20,29	20,36	20,39	20,48	20,41	20,33	20,33	20,30	20,34	20,38	20,38	20,40	20,45	20,35	20,41	20,47	20,32	20,36	20,39	20,35	20,34	20,35	20,36	20,38	20,36	20,41	20,45	20,39	20,40	20,50	20,44	20,38	20,37	20,41	20,47	20,47	20,47	20,41	20,46	20,50	20,47	20,42	20,36	20,33	20,35	20,35	20,44	20,45	20,39	20,44	20,50	20,48	20,40	20,45	20,48	20,39	20,43	20,46	20,51	20,51	20,46	20,47	20,46	20,54	20,48	20,34	20,38	20,49	20,55	20,55	20,50	20,45	20,53	20,48	20,47	20,39	20,39	20,48	20,53	20,52	20,54	20,44	20,42	20,41	20,45	20,45	20,43	20,53	20,60	20,46	20,39	20,47	20,54	20,58	20,50	20,45	20,46	20,45	20,53	20,53	20,49	20,42	20,45	20,60	20,60	20,62	20,51	20,44	20,51	20,59	20,65	20,67	20,79	20,87	20,83	20,88	20,97	20,90	20,96	21,01	20,99	21,06	21,12	21,19	21,25	21,35	21,51	21,65	21,68	21,76	22,02	22,17	22,17	22,04	21,81	21,84	22,15	22,29	22,43	22,50	22,59	22,58	22,58	22,67	22,67	22,70	22,78	22,80	22,85	22,81	22,87	22,87	22,97	23,02	23,04	23,05	23,13	23,18	23,18	23,18	23,22	23,27	23,28	23,30	23,34	23,38	23,33	23,43	23,49	23,47	23,44	23,40	23,53	23,58	23,57	23,54	23,58	23,59	23,66	23,63	23,68	23,66	23,61	23,67	23,71	23,73	23,69	23,64	23,64	23,71	23,71	23,75	23,81	23,82	23,83	23,81	23,80	23,75	23,79	23,84	23,82	23,79	23,88	23,88	23,89	23,87	23,87	23,81	23,73	23,86	23,86	23,90	23,91	23,89	23,87	23,88	23,79	23,74	23,82	23,88	23,84	23,88	23,92	23,91	23,88	23,90	23,86	23,87	23,82	23,80	23,88	23,88	23,86	23,85	23,91	23,86	23,86	23,96	23,91	23,88	23,88	23,88	23,92	23,95	23,86	23,87	23,95	23,91	23,88	23,93	23,89	23,83	23,81	23,84	23,94	23,97	23,96	24,00	23,96	23,90	23,94	23,95	23,92	23,91	23,97	23,97	23,93	23,96	23,93	23,88	23,95	23,93	23,97	24,04	24,06	24,01	23,96	23,95	23,99	23,93	23,99	24,11	24,09	24,07	23,98	23,97	23,95	23,91	23,96	24,01	24,02	24,01	23,98	23,89	23,95	23,99	23,91	23,89	23,88	23,94	23,86	23,77	23,81	23,80	23,75	23,79	23,81	23,81	23,80	23,75	23,76	23,65	23,57	23,56	23,57	23,52	23,44	23,48	23,52	23,40	23,32	23,35	23,31	23,25	23,23	23,20	23,06	23,06	23,05	22,94	22,92	22,93	22,83	22,82	22,76	22,76	22,64	22,67	22,68	22,56	22,48	22,44	22,38	22,38	22,29	22,25	22,29	22,28	22,11	22,07	22,05	21,91	21,75	21,67	21,82	21,92	21,85	21,69	21,50	21,21	21,05	20,98	20,87	20,82	20,78	20,76	20,66	20,66	20,62	20,64	20,56	20,56	20,53	20,50	20,42	20,46	20,51	20,49	20,50	20,51	20,48	20,54	20,41	20,43	20,39	20,50	20,42	20,38	20,41	20,42	20,42	20,48	20,44	20,44	20,43	20,33	20,45	20,45	20,42	20,40	20,44	20,41	20,39	20,41	20,35	20,37	20,43	20,42	20,30	20,35	20,42	20,36	20,34	20,30	20,32	20,36	20,39	20,41	20,42	20,33	20,30	20,40	20,40	20,37	20,47	20,42	20,38	20,24	20,32	20,39	20,41	20,39	20,31	20,35	20,40	20,42	20,31	20,35	20,32	20,32	20,29	20,33	20,39	20,34	20,30	20,35	20,37	20,35	20,40	20,37	20,39	20,34	20,35	20,33	20,34	20,38	20,32	20,31	20,35	20,33	20,35	20,36	20,36	20,35	20,28	20,37	20,38	20,32	20,31	20,28	20,19	20,32	20,34	20,30	20,30	20,27	20,32	20,32	20,31	20,31	20,24	20,37	20,36	20,39	20,32	20,28	20,26	20,33	20,32	20,24	20,21	20,20	20,23	20,25	20,34	20,37	20,32	20,40	20,33	20,31	20,29	20,24	20,31	20,26	20,18	20,22	20,25	20,20	20,27	20,30	20,31	20,29	20,34	20,35	20,28	20,25	20,31	20,32	20,33	20,41	20,35	20,25	20,31	20,32	20,28	20,20	20,30	20,29	20,31	20,31	20,31	20,29	20,33	20,30	20,21	20,22	20,20	20,32	20,39	20,37	20,18	20,15	20,35	20,27	20,23	20,23	20,27	20,20	20,25	20,28	20,21	20,15	20,22	20,19	20,23	20,28	20,35	20,28	20,22	20,19	20,23	20,28	20,22	20,28	20,29	
20,30	20,34	20,38	20,29	20,29	20,32	20,29	20,31	20,39	20,34	20,25	20,32	20,31	20,27	20,25	20,28	20,23	20,26	20,35	20,34	20,30	20,20	20,21	20,21	20,29	20,29	20,30	20,39	20,42	20,38	20,39	20,36	20,34	20,32	20,34	20,27	20,29	20,35	20,34	20,42	20,33	20,28	20,32	20,41	20,35	20,31	20,30	20,29	20,33	20,32	20,33	20,32	20,35	20,38	20,33	20,35	20,34	20,33	20,32	20,27	20,33	20,29	20,38	20,36	20,38	20,41	20,30	20,39	20,41	20,34	20,33	20,34	20,30	20,33	20,43	20,35	20,38	20,43	20,39	20,40	20,35	20,35	20,24	20,34	20,40	20,37	20,31	20,39	20,34	20,42	20,44	20,44	20,32	20,43	20,39	20,40	20,35	20,36	20,42	20,41	20,35	20,34	20,39	20,48	20,48	20,42	20,35	20,32	20,36	20,47	20,51	20,38	20,41	20,47	20,52	20,49	20,43	20,37	20,35	20,36	20,33	20,33	20,41	20,44	20,41	20,45	20,41	20,37	20,41	20,47	20,45	20,39	20,39	20,45	20,49	20,46	20,40	20,48	20,41	20,45	20,40	20,45	20,48	20,49	20,51	20,45	20,46	20,52	20,45	20,54	20,46	20,38	20,50	20,55	20,54	20,49	20,43	20,45	20,48	20,51	20,36	20,35	20,42	20,56	20,51	20,39	20,47	20,53	20,52	20,45	20,41	20,44	20,52	20,66	20,63	20,56	20,49	20,48	20,56	20,62	20,62	20,55	20,53	20,61	20,58	20,69	20,74	20,76	20,86	20,82	20,82	20,94	21,03	20,99	21,01	21,01	21,02	21,16	21,19	21,21	21,34	21,52	21,66	21,67	21,79	22,07	22,24	22,27	22,17	22,04	21,85	21,93	22,23	22,36	22,51	22,63	22,68	22,69	22,68	22,70	22,72	22,84	22,88	22,81	22,79	22,90	22,94	22,96	23,03	23,05	23,01	23,17	23,25	23,22	23,27	23,39	23,43	23,38	23,36	23,38	23,44	23,38	23,43	23,57	23,53	23,55	23,45	23,55	23,59	23,62	23,68	23,68	23,69	23,64	23,67	23,73	23,75	23,67	23,80	23,80	23,88	23,81	23,67	23,75	23,83	23,80	23,83	23,80	23,82	23,87	23,92	23,89	23,85	23,79	23,88	23,90	23,89	23,87	23,99	23,93	23,90	23,95	23,97	23,95	24,03	23,98	23,98	23,95	23,95	24,01	23,91	23,91	23,88	23,89	23,93	23,88	23,92	23,94	23,97	24,00	24,02	23,95	23,95	23,96	23,92	23,96	23,97	23,98	23,91	23,92	23,91	23,98	24,06	24,00	23,97	23,97	23,93	24,01	24,04	24,00	23,94	24,00	23,98	23,96	23,92	23,90	23,97	23,93	23,95	23,99	24,08	24,04	24,06	24,06	24,00	23,99	24,08	24,01	24,03	24,02	24,10	24,09	24,03	24,02	23,97	24,01	24,05	24,06	24,12	24,18	24,14	24,08	24,01	24,00	24,02	24,04	24,16	24,13	24,10	24,09	24,06	24,08	24,03	23,99	24,02	23,98	24,04	24,05	23,98	24,02	24,06	23,96	23,96	23,91	24,06	24,01	23,87	23,94	23,92	23,82	23,83	23,85	23,80	23,80	23,85	23,83	23,73	23,73	23,74	23,62	23,63	23,56	23,52	23,53	23,51	23,42	23,43	23,38	23,29	23,24	23,26	23,22	23,07	23,09	23,00	22,98	23,02	22,94	22,89	22,87	22,82	22,72	22,68	22,72	22,57	22,57	22,51	22,37	22,30	22,30	22,30	22,35	22,26	22,17	22,13	22,04	21,80	21,72	21,83	21,85	21,94	21,89	21,78	21,54	21,24	21,03	21,02	20,91	20,81	20,73	20,71	20,66	20,60	20,58	20,62	20,59	20,53	20,60	20,58	20,54	20,58	20,59	20,48	20,44	20,57	20,48	20,45	20,46	20,49	20,45	20,50	20,45	20,40	20,38	20,44	20,46	20,49	20,47	20,36	20,38	20,37	20,46	20,42	20,40	20,44	20,34	20,43	20,50	20,45	20,32	20,32	20,38	20,46	20,41	20,27	20,39	20,40	20,32	20,36	20,34	20,33	20,37	20,40	20,38	20,29	20,32	20,37	20,40	20,39	20,44	20,36	20,31	20,26	20,38	20,40	20,31	20,35	20,30	20,39	20,47	20,46	20,36	20,26	20,40	20,37	20,35	20,39	20,33	20,28	20,31	20,31	20,36	20,40	20,42	20,42	20,38	20,39	20,42	20,31	20,29	20,35	20,32	20,32	20,37	20,32	20,32	20,36	20,34	20,26	20,29	20,37	20,46	20,43	20,39	20,34	20,26	20,32	20,32	20,28	20,28	20,36	20,35	20,31	20,33	20,30	20,32	20,38	20,38	20,38	20,25	20,25	20,33	20,37	20,36	20,26	20,24	20,29	20,26	20,22	20,33	20,31	20,29	20,45	20,38	20,30	20,29	20,24	20,30	20,26	20,26	20,31	20,30	20,28	20,29	20,37	20,31	20,29	20,28	20,25	20,23	20,19	20,31	20,34	20,35	20,31	20,27	20,23	20,33	20,37	20,29	20,17	20,22	20,31	20,28	20,24	20,26	20,29	20,24	20,26	20,27	20,32	20,26	20,24	20,28	20,28	20,22	20,23	20,28	20,21	20,27	20,24	20,29	20,27	20,17	20,18	20,21	20,26	20,28	20,39	20,24	20,28	20,22	20,21	20,23	20,17	20,19	20,25	20,27	20,32	20,32	
20,29	20,26	20,34	20,27	20,29	20,36	20,39	20,32	20,34	20,41	20,35	20,35	20,37	20,39	20,38	20,43	20,33	20,29	20,32	20,37	20,35	20,34	20,28	20,31	20,39	20,34	20,26	20,40	20,41	20,37	20,37	20,39	20,39	20,34	20,36	20,28	20,28	20,27	20,33	20,37	20,35	20,36	20,38	20,32	20,37	20,42	20,39	20,33	20,35	20,30	20,37	20,37	20,34	20,36	20,34	20,28	20,31	20,36	20,39	20,36	20,36	20,34	20,40	20,40	20,23	20,34	20,35	20,39	20,42	20,32	20,32	20,44	20,47	20,39	20,34	20,37	20,37	20,40	20,39	20,34	20,36	20,37	20,26	20,34	20,42	20,29	20,34	20,48	20,42	20,46	20,50	20,42	20,41	20,40	20,41	20,44	20,49	20,41	20,42	20,42	20,46	20,35	20,41	20,49	20,50	20,44	20,47	20,39	20,46	20,40	20,42	20,45	20,39	20,45	20,50	20,42	20,42	20,51	20,43	20,43	20,42	20,41	20,40	20,47	20,39	20,37	20,45	20,42	20,37	20,47	20,52	20,51	20,46	20,42	20,45	20,36	20,35	20,43	20,48	20,43	20,43	20,43	20,45	20,41	20,50	20,53	20,46	20,47	20,42	20,53	20,55	20,43	20,41	20,50	20,52	20,53	20,48	20,47	20,53	20,54	20,38	20,40	20,47	20,58	20,55	20,52	20,54	20,57	20,55	20,49	20,41	20,42	20,54	20,61	20,58	20,52	20,50	20,54	20,54	20,60	20,57	20,51	20,54	20,60	20,69	20,75	20,72	20,78	20,86	20,94	20,87	20,93	21,03	21,03	21,04	21,04	21,04	21,14	21,24	21,23	21,28	21,49	21,61	21,70	21,84	22,08	22,23	22,34	22,34	22,20	21,99	21,88	22,12	22,35	22,51	22,61	22,68	22,70	22,69	22,73	22,79	22,87	22,90	22,89	22,86	22,91	23,07	23,01	23,08	23,16	23,12	23,17	23,21	23,26	23,32	23,39	23,44	23,46	23,43	23,46	23,56	23,53	23,55	23,58	23,61	23,70	23,64	23,64	23,70	23,72	23,78	23,77	23,74	23,80	23,78	23,75	23,81	23,80	23,80	23,84	23,83	23,82	23,75	23,83	23,92	23,90	23,92	23,88	23,87	23,93	23,98	23,97	23,94	23,96	23,96	23,94	23,96	24,00	24,06	23,99	23,93	24,06	24,13	24,06	24,06	23,99	23,96	24,01	23,96	24,03	24,04	24,00	23,99	24,03	24,05	24,03	24,07	23,99	24,03	24,04	23,98	23,95	24,06	24,12	24,09	24,04	24,03	24,08	24,06	24,02	24,01	24,05	24,08	24,03	24,02	24,09	24,08	24,06	24,11	24,08	24,04	24,14	24,16	24,03	24,04	24,09	24,12	24,09	24,10	24,05	24,13	24,13	24,13	24,15	24,06	24,11	24,24	24,19	24,17	24,14	24,12	24,11	24,07	24,12	24,15	24,15	24,11	24,12	24,20	24,23	24,20	24,18	24,13	24,10	24,12	24,16	24,26	24,23	24,11	24,08	24,15	24,17	24,06	24,11	24,08	24,14	24,21	24,22	24,13	24,14	24,16	24,12	24,06	24,09	24,11	24,08	23,96	23,92	23,96	23,96	23,91	23,94	23,91	23,86	23,98	23,93	23,78	23,81	23,78	23,76	23,72	23,68	23,67	23,65	23,60	23,59	23,46	23,50	23,43	23,39	23,34	23,21	23,21	23,19	23,13	23,09	23,03	22,97	22,94	22,87	22,91	22,80	22,79	22,74	22,56	22,63	22,56	22,50	22,39	22,35	22,34	22,38	22,34	22,16	22,09	22,01	21,71	21,75	21,96	22,03	22,00	21,99	21,84	21,54	21,35	21,05	20,92	20,91	20,87	20,74	20,73	20,71	20,67	20,58	20,55	20,66	20,59	20,62	20,66	20,60	20,65	20,61	20,57	20,59	20,60	20,42	20,41	20,47	20,48	20,46	20,50	20,46	20,46	20,46	20,49	20,54	20,50	20,51	20,44	20,34	20,36	20,47	20,42	20,44	20,48	20,42	20,44	20,40	20,45	20,40	20,42	20,42	20,50	20,45	20,37	20,37	20,43	20,39	20,37	20,41	20,38	20,35	20,34	20,34	20,35	20,26	20,33	20,41	20,45	20,46	20,40	20,33	20,36	20,38	20,37	20,33	20,35	20,34	20,41	20,49	20,40	20,35	20,33	20,38	20,43	20,44	20,46	20,36	20,29	20,29	20,31	20,34	20,43	20,40	20,35	20,36	20,36	20,40	20,38	20,28	20,33	20,30	20,39	20,38	20,36	20,37	20,38	20,28	20,24	20,28	20,33	20,34	20,39	20,45	20,43	20,31	20,33	20,30	20,23	20,23	20,33	20,37	20,26	20,33	20,38	20,34	20,33	20,30	20,45	20,37	20,23	20,27	20,36	20,37	20,28	20,27	20,31	20,30	20,24	20,30	20,28	20,26	20,36	20,41	20,33	20,32	20,32	20,33	20,18	20,07	20,30	20,29	20,32	20,36	20,38	20,28	20,24	20,26	20,32	20,33	20,21	20,27	20,40	20,38	20,36	20,30	20,21	20,31	20,43	20,27	20,20	20,29	20,27	20,28	20,26	20,20	20,35	20,32	20,28	20,33	20,33	20,20	20,26	20,29	20,32	20,35	20,31	20,21	20,19	20,25	20,29	20,25	20,19	20,19	20,17	20,18	20,30	20,29	20,39	20,35	20,29	20,20	20,16	20,18	20,19	20,20	20,21	20,26	20,37	20,35	
20,32	20,25	20,25	20,25	20,24	20,30	20,30	20,31	20,18	20,28	20,37	20,33	20,31	20,37	20,35	20,37	20,35	20,32	20,32	20,32	20,21	20,32	20,38	20,36	20,42	20,38	20,25	20,32	20,41	20,33	20,37	20,33	20,32	20,33	20,33	20,33	20,35	20,35	20,35	20,37	20,33	20,35	20,38	20,23	20,29	20,39	20,38	20,41	20,40	20,36	20,35	20,36	20,38	20,30	20,37	20,41	20,39	20,41	20,44	20,43	20,37	20,33	20,23	20,35	20,34	20,38	20,40	20,44	20,38	20,36	20,29	20,38	20,46	20,49	20,39	20,38	20,39	20,38	20,43	20,33	20,27	20,27	20,24	20,33	20,33	20,28	20,28	20,39	20,42	20,41	20,51	20,48	20,43	20,43	20,46	20,52	20,54	20,52	20,49	20,39	20,41	20,37	20,33	20,43	20,40	20,39	20,35	20,43	20,49	20,52	20,40	20,48	20,51	20,42	20,46	20,41	20,37	20,51	20,51	20,44	20,44	20,48	20,38	20,47	20,41	20,37	20,42	20,45	20,43	20,44	20,45	20,40	20,47	20,47	20,40	20,35	20,34	20,30	20,38	20,45	20,50	20,48	20,45	20,40	20,50	20,57	20,48	20,50	20,48	20,53	20,49	20,45	20,41	20,50	20,56	20,48	20,44	20,43	20,53	20,49	20,43	20,54	20,60	20,60	20,52	20,54	20,54	20,61	20,58	20,56	20,50	20,49	20,49	20,52	20,46	20,45	20,46	20,50	20,56	20,53	20,58	20,51	20,54	20,60	20,64	20,77	20,81	20,87	20,86	20,92	20,94	20,95	21,06	21,10	21,11	21,14	21,14	21,23	21,26	21,25	21,35	21,54	21,56	21,74	21,89	22,06	22,28	22,34	22,31	22,35	22,18	21,87	21,87	22,19	22,51	22,64	22,70	22,70	22,71	22,79	22,90	22,87	22,91	22,93	22,89	23,04	23,21	23,17	23,17	23,29	23,30	23,32	23,28	23,36	23,37	23,43	23,44	23,41	23,51	23,53	23,59	23,58	23,66	23,70	23,67	23,67	23,66	23,74	23,77	23,84	23,88	23,84	23,84	23,85	23,85	23,84	23,87	23,93	23,86	23,87	23,86	23,94	23,91	23,89	23,95	23,92	23,93	23,94	23,95	24,01	24,08	24,12	24,11	24,04	24,05	23,98	23,98	24,05	24,12	24,11	24,07	24,16	24,16	24,07	24,12	24,07	24,01	24,06	24,11	24,11	24,10	24,08	24,08	24,12	24,09	24,12	24,17	24,16	24,14	24,14	24,06	24,09	24,15	24,17	24,14	24,15	24,16	24,16	24,17	24,07	24,08	24,12	24,13	24,14	24,08	24,15	24,23	24,17	24,21	24,14	24,09	24,22	24,24	24,21	24,11	24,18	24,24	24,21	24,28	24,27	24,28	24,27	24,24	24,23	24,19	24,21	24,31	24,29	24,31	24,31	24,23	24,23	24,18	24,23	24,32	24,28	24,25	24,25	24,24	24,28	24,28	24,27	24,28	24,22	24,24	24,25	24,34	24,35	24,24	24,23	24,23	24,29	24,17	24,14	24,24	24,30	24,29	24,22	24,22	24,18	24,24	24,27	24,17	24,17	24,14	24,07	24,11	24,12	24,11	24,03	24,03	24,03	24,08	24,03	24,06	24,04	23,92	23,93	23,86	23,85	23,84	23,82	23,78	23,77	23,75	23,66	23,54	23,55	23,60	23,58	23,50	23,31	23,29	23,25	23,14	23,17	23,16	23,03	23,00	22,90	22,83	22,80	22,79	22,80	22,67	22,67	22,66	22,60	22,53	22,43	22,45	22,42	22,34	22,16	22,02	21,92	21,83	21,96	22,09	21,99	22,06	22,02	21,85	21,56	21,31	21,05	20,92	20,88	20,88	20,75	20,73	20,72	20,69	20,71	20,63	20,61	20,60	20,62	20,66	20,66	20,67	20,67	20,71	20,72	20,65	20,55	20,46	20,48	20,54	20,41	20,43	20,48	20,52	20,53	20,49	20,51	20,41	20,50	20,45	20,33	20,36	20,43	20,46	20,39	20,41	20,42	20,40	20,33	20,34	20,38	20,40	20,40	20,41	20,36	20,39	20,47	20,46	20,42	20,38	20,36	20,37	20,32	20,38	20,39	20,37	20,37	20,33	20,43	20,46	20,46	20,42	20,35	20,41	20,42	20,34	20,32	20,34	20,39	20,40	20,43	20,32	20,33	20,38	20,42	20,39	20,37	20,41	20,37	20,33	20,36	20,33	20,28	20,35	20,36	20,22	20,26	20,30	20,28	20,27	20,31	20,36	20,29	20,38	20,38	20,35	20,38	20,44	20,33	20,31	20,38	20,32	20,35	20,40	20,41	20,41	20,30	20,24	20,29	20,31	20,35	20,34	20,30	20,26	20,30	20,37	20,32	20,38	20,28	20,43	20,42	20,36	20,30	20,29	20,36	20,31	20,25	20,33	20,30	20,31	20,34	20,34	20,32	20,27	20,32	20,33	20,29	20,23	20,26	20,21	20,18	20,22	20,22	20,29	20,27	20,33	20,23	20,22	20,26	20,36	20,31	20,28	20,34	20,33	20,32	20,31	20,28	20,26	20,36	20,32	20,21	20,15	20,25	20,28	20,31	20,32	20,22	20,32	20,37	20,37	20,35	20,28	20,24	20,20	20,26	20,23	20,30	20,31	20,32	20,29	20,23	20,25	20,23	20,24	20,22	20,19	20,14	20,18	20,27	20,29	20,33	20,22	20,18	20,14	20,20	20,25	20,24	20,19	20,23	20,34	20,31	
20,49	20,35	20,24	20,21	20,32	20,34	20,26	20,20	20,19	20,19	20,26	20,26	20,30	20,36	20,35	20,36	20,35	20,31	20,34	20,34	20,26	20,26	20,36	20,32	20,41	20,41	20,31	20,45	20,41	20,31	20,38	20,40	20,36	20,36	20,48	20,47	20,35	20,38	20,42	20,34	20,37	20,37	20,33	20,26	20,26	20,35	20,29	20,38	20,43	20,43	20,41	20,30	20,33	20,37	20,32	20,35	20,45	20,37	20,38	20,31	20,25	20,36	20,31	20,42	20,37	20,38	20,34	20,36	20,45	20,41	20,41	20,38	20,37	20,43	20,41	20,39	20,42	20,34	20,43	20,39	20,27	20,34	20,32	20,39	20,38	20,33	20,30	20,43	20,38	20,38	20,42	20,44	20,36	20,31	20,41	20,54	20,51	20,38	20,39	20,37	20,39	20,42	20,43	20,43	20,42	20,46	20,36	20,47	20,46	20,49	20,46	20,46	20,49	20,44	20,50	20,46	20,41	20,49	20,45	20,42	20,40	20,43	20,34	20,35	20,46	20,39	20,38	20,45	20,42	20,44	20,42	20,47	20,42	20,41	20,41	20,41	20,39	20,33	20,41	20,44	20,52	20,47	20,49	20,43	20,45	20,45	20,46	20,53	20,51	20,55	20,48	20,50	20,43	20,48	20,52	20,42	20,36	20,44	20,47	20,49	20,51	20,53	20,60	20,61	20,55	20,47	20,48	20,61	20,60	20,56	20,57	20,64	20,60	20,51	20,53	20,56	20,49	20,51	20,65	20,57	20,53	20,51	20,60	20,60	20,59	20,62	20,70	20,92	20,93	20,86	20,91	21,01	21,05	21,11	21,12	21,08	21,13	21,24	21,35	21,26	21,31	21,48	21,60	21,78	21,92	22,11	22,31	22,40	22,40	22,45	22,39	22,10	21,87	21,96	22,44	22,72	22,83	22,76	22,78	22,85	22,88	22,95	23,02	23,03	22,99	23,17	23,25	23,23	23,26	23,38	23,34	23,38	23,39	23,45	23,49	23,53	23,58	23,47	23,56	23,62	23,60	23,62	23,70	23,74	23,78	23,74	23,72	23,83	23,86	23,83	23,91	23,86	23,93	23,97	23,92	24,00	24,06	24,07	24,02	24,01	24,02	24,07	24,04	24,06	24,03	24,03	23,97	23,98	24,09	24,13	24,20	24,18	24,17	24,12	24,16	24,08	24,04	24,11	24,16	24,22	24,19	24,22	24,16	24,12	24,23	24,21	24,13	24,14	24,20	24,24	24,26	24,16	24,19	24,23	24,26	24,24	24,24	24,26	24,28	24,26	24,24	24,19	24,19	24,19	24,22	24,31	24,29	24,23	24,30	24,21	24,23	24,24	24,27	24,30	24,28	24,31	24,28	24,23	24,23	24,27	24,21	24,32	24,28	24,27	24,29	24,31	24,34	24,32	24,32	24,35	24,34	24,29	24,25	24,32	24,36	24,40	24,39	24,37	24,36	24,43	24,41	24,36	24,37	24,35	24,37	24,32	24,30	24,35	24,40	24,41	24,37	24,35	24,35	24,35	24,36	24,35	24,46	24,46	24,41	24,34	24,38	24,44	24,33	24,32	24,38	24,36	24,31	24,29	24,37	24,40	24,35	24,33	24,31	24,27	24,22	24,22	24,23	24,19	24,25	24,25	24,26	24,15	24,11	24,14	24,17	24,11	24,02	24,09	24,06	23,99	23,97	23,87	23,81	23,81	23,79	23,72	23,70	23,67	23,68	23,66	23,57	23,50	23,39	23,39	23,24	23,26	23,23	23,12	23,18	23,09	22,98	22,83	22,81	22,77	22,71	22,68	22,69	22,69	22,58	22,49	22,47	22,49	22,35	22,14	21,99	21,83	21,91	22,10	22,17	22,11	22,08	22,09	21,91	21,56	21,33	21,13	21,00	20,92	20,85	20,80	20,78	20,72	20,66	20,73	20,76	20,66	20,64	20,70	20,60	20,66	20,70	20,71	20,77	20,73	20,62	20,54	20,51	20,44	20,43	20,38	20,45	20,47	20,51	20,52	20,48	20,48	20,46	20,41	20,50	20,36	20,47	20,45	20,45	20,41	20,37	20,41	20,38	20,42	20,47	20,46	20,39	20,35	20,33	20,33	20,37	20,50	20,44	20,30	20,31	20,31	20,34	20,39	20,45	20,40	20,28	20,31	20,37	20,41	20,39	20,43	20,51	20,35	20,38	20,37	20,30	20,32	20,33	20,35	20,33	20,35	20,29	20,24	20,32	20,38	20,33	20,35	20,36	20,39	20,35	20,33	20,38	20,42	20,42	20,36	20,26	20,31	20,28	20,29	20,29	20,34	20,37	20,32	20,30	20,24	20,26	20,33	20,43	20,33	20,22	20,25	20,29	20,36	20,37	20,34	20,34	20,24	20,23	20,36	20,41	20,35	20,33	20,25	20,24	20,26	20,24	20,27	20,34	20,28	20,38	20,37	20,35	20,39	20,27	20,35	20,31	20,24	20,39	20,36	20,26	20,34	20,35	20,33	20,26	20,28	20,30	20,26	20,32	20,25	20,21	20,28	20,31	20,32	20,29	20,29	20,30	20,24	20,28	20,32	20,24	20,30	20,29	20,33	20,36	20,38	20,27	20,26	20,29	20,39	20,36	20,23	20,18	20,28	20,30	20,38	20,31	20,28	20,30	20,27	20,30	20,32	20,29	20,13	20,16	20,21	20,22	20,12	20,19	20,21	20,24	20,26	20,28	20,24	20,33	20,26	20,22	20,16	20,17	20,22	20,24	20,27	20,17	20,12	20,20	20,25	20,23	20,31	20,22	20,19	20,27	20,26	
20,49	20,45	20,36	20,32	20,34	20,35	20,24	20,20	20,22	20,22	20,21	20,25	20,30	20,33	20,41	20,40	20,29	20,31	20,33	20,33	20,36	20,37	20,30	20,33	20,29	20,39	20,36	20,38	20,37	20,34	20,42	20,43	20,41	20,34	20,38	20,51	20,45	20,36	20,44	20,32	20,26	20,37	20,35	20,37	20,38	20,44	20,38	20,29	20,34	20,35	20,39	20,37	20,33	20,29	20,29	20,31	20,35	20,39	20,37	20,31	20,25	20,33	20,36	20,45	20,44	20,34	20,28	20,33	20,45	20,37	20,38	20,40	20,39	20,47	20,38	20,40	20,41	20,39	20,45	20,39	20,35	20,39	20,27	20,31	20,45	20,41	20,36	20,42	20,40	20,41	20,44	20,40	20,37	20,37	20,35	20,41	20,44	20,33	20,34	20,31	20,38	20,41	20,47	20,53	20,46	20,43	20,35	20,48	20,50	20,41	20,41	20,39	20,47	20,45	20,50	20,45	20,42	20,49	20,42	20,45	20,46	20,44	20,33	20,36	20,38	20,40	20,36	20,41	20,43	20,47	20,43	20,49	20,40	20,38	20,46	20,43	20,39	20,37	20,39	20,46	20,45	20,46	20,45	20,43	20,45	20,43	20,37	20,50	20,49	20,49	20,52	20,49	20,44	20,48	20,51	20,43	20,41	20,37	20,47	20,52	20,43	20,48	20,53	20,56	20,56	20,50	20,51	20,58	20,54	20,55	20,53	20,56	20,57	20,60	20,61	20,62	20,60	20,59	20,70	20,66	20,57	20,53	20,56	20,57	20,62	20,70	20,73	20,87	20,93	20,94	20,86	20,91	21,00	21,10	21,14	21,16	21,18	21,24	21,33	21,29	21,35	21,57	21,65	21,76	21,95	22,20	22,42	22,45	22,51	22,57	22,51	22,37	22,08	21,91	22,21	22,64	22,79	22,79	22,90	22,94	22,89	22,99	23,13	23,09	23,10	23,20	23,22	23,18	23,30	23,44	23,41	23,43	23,50	23,56	23,64	23,59	23,69	23,62	23,65	23,67	23,70	23,70	23,81	23,85	23,90	23,91	23,89	23,93	23,93	23,92	23,98	24,04	23,99	24,05	24,01	24,05	24,15	24,19	24,13	24,13	24,10	24,14	24,15	24,14	24,18	24,20	24,18	24,14	24,24	24,16	24,29	24,31	24,24	24,22	24,27	24,19	24,14	24,17	24,26	24,33	24,29	24,27	24,28	24,29	24,28	24,28	24,29	24,34	24,30	24,32	24,35	24,25	24,29	24,33	24,32	24,30	24,28	24,30	24,31	24,33	24,31	24,35	24,27	24,26	24,30	24,36	24,33	24,35	24,36	24,31	24,36	24,33	24,34	24,39	24,35	24,42	24,42	24,31	24,33	24,36	24,38	24,40	24,35	24,33	24,41	24,43	24,40	24,39	24,38	24,38	24,39	24,39	24,44	24,44	24,43	24,42	24,51	24,49	24,41	24,44	24,47	24,49	24,48	24,46	24,48	24,45	24,37	24,46	24,54	24,50	24,40	24,43	24,44	24,45	24,46	24,53	24,53	24,46	24,49	24,46	24,46	24,56	24,52	24,46	24,47	24,52	24,49	24,50	24,55	24,53	24,52	24,45	24,44	24,38	24,37	24,36	24,33	24,30	24,30	24,33	24,37	24,30	24,26	24,26	24,17	24,15	24,12	24,14	24,17	24,07	24,07	24,06	24,02	23,96	23,91	23,82	23,82	23,78	23,82	23,78	23,68	23,56	23,52	23,46	23,42	23,33	23,27	23,23	23,25	23,19	23,05	22,96	22,92	22,88	22,76	22,77	22,71	22,68	22,57	22,49	22,47	22,52	22,28	21,98	21,92	21,94	22,10	22,23	22,25	22,26	22,14	22,01	21,95	21,58	21,25	21,16	21,06	20,90	20,81	20,80	20,77	20,69	20,69	20,71	20,67	20,66	20,69	20,73	20,69	20,66	20,73	20,72	20,65	20,67	20,61	20,52	20,57	20,53	20,42	20,36	20,55	20,50	20,49	20,52	20,50	20,50	20,49	20,48	20,47	20,48	20,49	20,47	20,46	20,41	20,38	20,40	20,44	20,53	20,47	20,51	20,45	20,36	20,28	20,37	20,38	20,50	20,51	20,32	20,30	20,36	20,35	20,39	20,47	20,39	20,26	20,24	20,29	20,34	20,34	20,38	20,47	20,44	20,42	20,47	20,32	20,35	20,38	20,31	20,32	20,41	20,37	20,31	20,28	20,36	20,35	20,36	20,41	20,39	20,32	20,28	20,31	20,43	20,45	20,37	20,32	20,28	20,35	20,36	20,34	20,32	20,40	20,31	20,30	20,24	20,22	20,26	20,36	20,29	20,25	20,28	20,35	20,34	20,36	20,36	20,31	20,25	20,30	20,35	20,37	20,33	20,35	20,39	20,33	20,29	20,27	20,29	20,39	20,30	20,35	20,38	20,33	20,32	20,30	20,29	20,33	20,29	20,28	20,32	20,25	20,39	20,43	20,35	20,30	20,32	20,30	20,30	20,33	20,35	20,18	20,27	20,29	20,36	20,31	20,30	20,28	20,26	20,22	20,36	20,26	20,21	20,28	20,34	20,39	20,39	20,28	20,24	20,31	20,32	20,32	20,19	20,17	20,27	20,24	20,33	20,35	20,30	20,21	20,26	20,28	20,33	20,27	20,18	20,14	20,22	20,28	20,17	20,25	20,24	20,19	20,28	20,27	20,29	20,27	20,34	20,39	20,24	20,18	20,24	20,31	20,32	20,35	20,24	20,23	20,25	20,24	20,31	20,24	20,21	20,18	20,19	
20,35	20,40	20,36	20,33	20,28	20,33	20,21	20,25	20,39	20,31	20,25	20,22	20,38	20,40	20,40	20,40	20,19	20,27	20,37	20,37	20,33	20,36	20,30	20,24	20,28	20,30	20,37	20,34	20,28	20,38	20,46	20,43	20,34	20,30	20,36	20,35	20,44	20,34	20,30	20,32	20,33	20,35	20,41	20,30	20,33	20,41	20,37	20,35	20,39	20,33	20,36	20,31	20,30	20,37	20,34	20,32	20,41	20,37	20,32	20,29	20,31	20,28	20,36	20,35	20,43	20,35	20,33	20,34	20,40	20,40	20,32	20,37	20,43	20,47	20,42	20,36	20,47	20,51	20,44	20,38	20,36	20,39	20,31	20,27	20,39	20,42	20,41	20,36	20,34	20,46	20,47	20,39	20,43	20,41	20,35	20,40	20,43	20,43	20,37	20,32	20,47	20,43	20,43	20,55	20,45	20,41	20,36	20,44	20,50	20,37	20,42	20,44	20,47	20,48	20,47	20,49	20,44	20,48	20,46	20,47	20,52	20,49	20,40	20,38	20,45	20,46	20,46	20,39	20,39	20,43	20,47	20,43	20,40	20,41	20,42	20,41	20,42	20,43	20,37	20,49	20,45	20,44	20,46	20,43	20,48	20,40	20,37	20,51	20,52	20,53	20,52	20,52	20,40	20,49	20,50	20,42	20,49	20,42	20,46	20,52	20,39	20,41	20,54	20,59	20,54	20,48	20,57	20,58	20,53	20,56	20,57	20,53	20,53	20,61	20,60	20,57	20,58	20,54	20,57	20,59	20,62	20,53	20,53	20,51	20,60	20,74	20,77	20,86	20,95	20,92	20,92	20,92	21,06	21,14	21,16	21,23	21,23	21,26	21,36	21,35	21,43	21,59	21,69	21,78	21,93	22,24	22,49	22,51	22,55	22,62	22,61	22,56	22,35	21,99	22,04	22,44	22,73	22,80	22,94	23,06	23,02	23,08	23,18	23,22	23,19	23,26	23,31	23,25	23,38	23,55	23,57	23,63	23,71	23,74	23,69	23,69	23,79	23,81	23,77	23,85	23,85	23,77	23,87	23,92	24,01	23,98	23,94	23,99	24,02	24,07	24,11	24,09	24,14	24,13	24,13	24,12	24,15	24,24	24,26	24,20	24,21	24,18	24,22	24,20	24,29	24,33	24,35	24,31	24,26	24,33	24,37	24,40	24,36	24,36	24,31	24,32	24,36	24,35	24,45	24,48	24,40	24,41	24,41	24,42	24,46	24,44	24,44	24,53	24,52	24,43	24,48	24,42	24,36	24,43	24,47	24,48	24,43	24,42	24,40	24,41	24,45	24,52	24,45	24,41	24,45	24,49	24,45	24,45	24,44	24,45	24,45	24,46	24,44	24,44	24,39	24,45	24,52	24,49	24,44	24,45	24,52	24,57	24,46	24,39	24,51	24,58	24,58	24,51	24,59	24,60	24,53	24,50	24,56	24,63	24,52	24,54	24,62	24,60	24,55	24,50	24,52	24,63	24,57	24,51	24,65	24,61	24,51	24,61	24,70	24,67	24,57	24,55	24,62	24,58	24,62	24,60	24,66	24,66	24,53	24,55	24,57	24,60	24,62	24,62	24,56	24,64	24,67	24,64	24,63	24,60	24,65	24,56	24,46	24,41	24,49	24,58	24,45	24,37	24,37	24,39	24,46	24,40	24,41	24,42	24,39	24,30	24,20	24,21	24,19	24,17	24,17	24,21	24,14	24,10	24,00	23,96	23,97	23,88	23,93	23,84	23,82	23,63	23,53	23,53	23,43	23,41	23,36	23,34	23,33	23,21	23,11	22,95	23,00	22,99	22,93	22,85	22,86	22,78	22,64	22,57	22,48	22,46	22,23	21,85	21,90	22,17	22,31	22,35	22,37	22,31	22,25	22,09	21,94	21,61	21,27	21,10	21,12	20,98	20,87	20,84	20,77	20,70	20,72	20,68	20,66	20,65	20,69	20,72	20,71	20,72	20,78	20,71	20,65	20,62	20,62	20,48	20,61	20,63	20,48	20,39	20,50	20,45	20,47	20,51	20,50	20,53	20,43	20,41	20,48	20,54	20,46	20,35	20,36	20,39	20,41	20,40	20,37	20,48	20,46	20,43	20,43	20,47	20,38	20,31	20,38	20,40	20,45	20,38	20,36	20,47	20,39	20,42	20,46	20,38	20,30	20,27	20,32	20,39	20,36	20,36	20,36	20,40	20,39	20,36	20,34	20,38	20,38	20,31	20,39	20,53	20,48	20,38	20,29	20,36	20,37	20,36	20,40	20,34	20,23	20,28	20,25	20,32	20,37	20,39	20,43	20,30	20,31	20,32	20,29	20,30	20,37	20,30	20,34	20,32	20,35	20,29	20,36	20,33	20,27	20,34	20,37	20,29	20,34	20,40	20,36	20,25	20,34	20,35	20,33	20,35	20,36	20,40	20,35	20,33	20,33	20,31	20,40	20,31	20,30	20,32	20,28	20,26	20,33	20,30	20,26	20,29	20,18	20,16	20,28	20,41	20,42	20,43	20,38	20,35	20,24	20,24	20,31	20,38	20,25	20,16	20,26	20,32	20,36	20,39	20,33	20,33	20,30	20,28	20,23	20,17	20,22	20,33	20,37	20,42	20,37	20,26	20,27	20,28	20,33	20,20	20,18	20,31	20,29	20,27	20,31	20,33	20,29	20,31	20,34	20,37	20,29	20,16	20,27	20,28	20,35	20,29	20,23	20,29	20,29	20,31	20,28	20,25	20,35	20,24	20,28	20,27	20,20	20,20	20,27	20,33	20,34	20,29	20,26	20,27	20,21	20,29	20,32	20,26	20,22	20,20	
20,27	20,26	20,33	20,28	20,26	20,29	20,20	20,23	20,35	20,36	20,25	20,17	20,28	20,28	20,33	20,34	20,23	20,27	20,31	20,26	20,28	20,20	20,30	20,30	20,27	20,24	20,32	20,36	20,30	20,35	20,46	20,42	20,39	20,29	20,38	20,33	20,34	20,30	20,27	20,24	20,29	20,32	20,31	20,21	20,27	20,32	20,29	20,33	20,31	20,28	20,31	20,25	20,26	20,32	20,34	20,27	20,33	20,37	20,32	20,32	20,27	20,31	20,33	20,37	20,36	20,30	20,27	20,30	20,30	20,29	20,38	20,39	20,42	20,41	20,36	20,28	20,33	20,52	20,40	20,39	20,37	20,30	20,35	20,27	20,32	20,36	20,42	20,43	20,28	20,44	20,42	20,42	20,39	20,37	20,38	20,35	20,39	20,40	20,41	20,39	20,37	20,37	20,38	20,44	20,49	20,49	20,39	20,45	20,46	20,49	20,39	20,40	20,49	20,46	20,53	20,48	20,45	20,45	20,49	20,47	20,43	20,47	20,55	20,41	20,43	20,49	20,46	20,44	20,38	20,44	20,47	20,42	20,43	20,48	20,45	20,44	20,37	20,41	20,41	20,45	20,43	20,42	20,50	20,45	20,48	20,47	20,42	20,53	20,51	20,55	20,50	20,49	20,46	20,45	20,51	20,50	20,48	20,50	20,52	20,53	20,49	20,47	20,50	20,55	20,48	20,47	20,55	20,57	20,55	20,58	20,56	20,45	20,51	20,58	20,50	20,52	20,54	20,51	20,51	20,54	20,58	20,53	20,52	20,54	20,62	20,71	20,77	20,87	20,95	20,99	21,05	21,04	21,14	21,22	21,22	21,30	21,25	21,29	21,34	21,32	21,37	21,53	21,66	21,83	22,05	22,26	22,47	22,54	22,51	22,60	22,63	22,63	22,54	22,27	22,02	22,19	22,68	22,84	22,98	23,08	23,09	23,15	23,24	23,26	23,29	23,31	23,47	23,46	23,48	23,55	23,67	23,67	23,67	23,71	23,77	23,76	23,81	23,90	23,90	23,93	24,04	23,96	24,03	24,07	24,09	24,09	24,06	24,13	24,14	24,17	24,19	24,20	24,16	24,24	24,21	24,23	24,29	24,30	24,34	24,28	24,30	24,35	24,31	24,34	24,39	24,37	24,36	24,41	24,39	24,44	24,45	24,46	24,41	24,45	24,58	24,55	24,48	24,51	24,57	24,60	24,50	24,49	24,49	24,47	24,59	24,61	24,61	24,63	24,58	24,55	24,58	24,53	24,52	24,54	24,58	24,53	24,61	24,62	24,56	24,54	24,54	24,49	24,48	24,49	24,57	24,57	24,58	24,58	24,59	24,60	24,59	24,59	24,66	24,62	24,55	24,52	24,53	24,59	24,57	24,63	24,61	24,65	24,58	24,49	24,59	24,61	24,70	24,67	24,70	24,69	24,59	24,57	24,66	24,72	24,68	24,70	24,76	24,66	24,62	24,68	24,66	24,70	24,71	24,62	24,73	24,70	24,68	24,74	24,69	24,73	24,75	24,73	24,71	24,67	24,72	24,71	24,79	24,78	24,70	24,64	24,66	24,75	24,74	24,68	24,75	24,80	24,79	24,73	24,73	24,68	24,72	24,71	24,60	24,55	24,63	24,69	24,68	24,58	24,51	24,51	24,50	24,42	24,41	24,45	24,46	24,40	24,31	24,33	24,35	24,26	24,26	24,24	24,24	24,18	24,10	24,07	24,06	23,98	23,98	23,88	23,82	23,69	23,60	23,58	23,52	23,52	23,47	23,39	23,34	23,31	23,19	23,11	23,06	22,99	22,92	22,88	22,92	22,87	22,71	22,63	22,58	22,40	22,14	21,92	21,99	22,24	22,34	22,40	22,42	22,32	22,26	22,16	22,07	21,61	21,31	21,11	21,02	20,91	20,88	20,87	20,93	20,82	20,75	20,66	20,62	20,68	20,76	20,75	20,72	20,75	20,78	20,71	20,59	20,59	20,61	20,54	20,60	20,54	20,47	20,39	20,44	20,45	20,47	20,56	20,50	20,40	20,41	20,40	20,41	20,47	20,54	20,45	20,41	20,40	20,42	20,40	20,36	20,43	20,41	20,40	20,36	20,41	20,32	20,25	20,36	20,37	20,37	20,37	20,38	20,46	20,37	20,37	20,43	20,39	20,31	20,32	20,37	20,36	20,40	20,39	20,41	20,36	20,26	20,29	20,29	20,32	20,34	20,35	20,39	20,41	20,39	20,35	20,32	20,35	20,36	20,32	20,29	20,27	20,27	20,27	20,32	20,31	20,34	20,46	20,52	20,36	20,23	20,31	20,30	20,28	20,26	20,31	20,35	20,39	20,28	20,26	20,35	20,33	20,28	20,29	20,26	20,28	20,33	20,35	20,40	20,22	20,31	20,43	20,38	20,39	20,39	20,30	20,17	20,24	20,35	20,35	20,40	20,31	20,33	20,38	20,32	20,24	20,34	20,31	20,24	20,24	20,24	20,17	20,26	20,32	20,26	20,36	20,37	20,29	20,27	20,16	20,22	20,29	20,20	20,12	20,25	20,36	20,34	20,37	20,31	20,32	20,30	20,23	20,21	20,17	20,28	20,36	20,39	20,38	20,31	20,31	20,21	20,25	20,24	20,19	20,21	20,23	20,27	20,33	20,26	20,26	20,31	20,41	20,31	20,23	20,22	20,12	20,27	20,38	20,30	20,25	20,23	20,23	20,22	20,29	20,28	20,21	20,26	20,15	20,13	20,23	20,25	20,26	20,19	20,23	20,25	20,24	20,19	20,27	20,28	20,28	20,22	20,16	20,22	20,21	
20,29	20,25	20,17	20,21	20,19	20,22	20,21	20,18	20,27	20,25	20,29	20,29	20,28	20,29	20,31	20,35	20,22	20,30	20,38	20,31	20,28	20,33	20,32	20,30	20,26	20,19	20,29	20,32	20,33	20,35	20,41	20,39	20,32	20,31	20,32	20,31	20,31	20,32	20,35	20,33	20,26	20,35	20,34	20,25	20,26	20,30	20,29	20,35	20,34	20,32	20,30	20,21	20,31	20,35	20,31	20,26	20,24	20,27	20,32	20,38	20,36	20,35	20,31	20,34	20,38	20,27	20,20	20,33	20,33	20,24	20,35	20,41	20,37	20,37	20,35	20,23	20,23	20,37	20,37	20,49	20,42	20,32	20,26	20,28	20,32	20,34	20,38	20,36	20,21	20,30	20,39	20,45	20,47	20,38	20,34	20,38	20,41	20,36	20,40	20,45	20,40	20,31	20,37	20,42	20,43	20,52	20,40	20,38	20,45	20,40	20,46	20,42	20,49	20,40	20,50	20,47	20,50	20,43	20,42	20,46	20,38	20,46	20,46	20,51	20,51	20,46	20,45	20,40	20,40	20,38	20,41	20,46	20,50	20,50	20,49	20,41	20,36	20,30	20,35	20,42	20,43	20,40	20,47	20,51	20,52	20,44	20,49	20,54	20,45	20,47	20,49	20,39	20,39	20,46	20,55	20,55	20,47	20,47	20,48	20,52	20,50	20,47	20,44	20,48	20,50	20,48	20,57	20,53	20,55	20,55	20,51	20,47	20,46	20,53	20,52	20,47	20,55	20,56	20,50	20,48	20,59	20,53	20,50	20,54	20,59	20,67	20,78	21,02	21,02	21,03	21,02	21,06	21,20	21,28	21,32	21,38	21,43	21,41	21,42	21,49	21,48	21,58	21,66	21,82	22,06	22,22	22,44	22,59	22,60	22,60	22,64	22,62	22,59	22,46	22,18	22,10	22,43	22,83	23,04	23,12	23,19	23,24	23,30	23,31	23,32	23,43	23,51	23,60	23,64	23,62	23,67	23,78	23,75	23,70	23,84	23,94	23,97	24,00	24,01	23,98	24,04	24,08	24,14	24,13	24,11	24,16	24,18	24,25	24,31	24,31	24,32	24,31	24,33	24,30	24,31	24,35	24,49	24,46	24,43	24,40	24,41	24,45	24,52	24,54	24,49	24,50	24,43	24,47	24,53	24,53	24,57	24,56	24,45	24,52	24,67	24,71	24,58	24,61	24,71	24,62	24,56	24,58	24,59	24,57	24,71	24,68	24,66	24,76	24,72	24,62	24,69	24,62	24,64	24,65	24,68	24,62	24,66	24,67	24,64	24,65	24,68	24,66	24,62	24,58	24,69	24,68	24,64	24,64	24,65	24,68	24,65	24,71	24,79	24,68	24,70	24,69	24,69	24,76	24,73	24,74	24,78	24,76	24,75	24,70	24,72	24,69	24,72	24,81	24,85	24,80	24,74	24,70	24,80	24,85	24,81	24,80	24,90	24,78	24,70	24,78	24,79	24,77	24,77	24,76	24,81	24,83	24,87	24,87	24,81	24,85	24,94	24,88	24,85	24,76	24,82	24,85	24,95	24,87	24,83	24,80	24,80	24,88	24,83	24,84	24,82	24,86	24,85	24,81	24,80	24,77	24,81	24,81	24,79	24,74	24,79	24,80	24,79	24,75	24,67	24,62	24,65	24,58	24,55	24,51	24,55	24,57	24,48	24,49	24,51	24,43	24,37	24,35	24,35	24,29	24,25	24,19	24,10	24,05	24,11	23,98	23,90	23,78	23,74	23,65	23,56	23,53	23,55	23,48	23,44	23,44	23,32	23,24	23,23	23,04	23,01	22,99	22,97	22,94	22,82	22,67	22,57	22,35	22,05	22,05	22,22	22,32	22,31	22,33	22,38	22,29	22,21	22,27	22,05	21,66	21,33	21,17	20,99	20,93	20,87	20,81	20,82	20,77	20,71	20,69	20,67	20,70	20,68	20,74	20,71	20,68	20,70	20,68	20,60	20,57	20,58	20,56	20,52	20,48	20,49	20,43	20,49	20,46	20,44	20,45	20,45	20,43	20,49	20,50	20,43	20,45	20,46	20,53	20,46	20,36	20,39	20,40	20,43	20,41	20,37	20,41	20,36	20,45	20,38	20,31	20,30	20,30	20,35	20,36	20,40	20,38	20,39	20,36	20,36	20,34	20,28	20,28	20,42	20,39	20,34	20,44	20,40	20,45	20,29	20,31	20,40	20,31	20,28	20,31	20,33	20,36	20,38	20,34	20,34	20,36	20,37	20,39	20,33	20,25	20,29	20,36	20,38	20,38	20,31	20,37	20,41	20,39	20,30	20,26	20,33	20,32	20,30	20,33	20,41	20,32	20,32	20,25	20,27	20,27	20,27	20,19	20,23	20,23	20,30	20,29	20,35	20,21	20,29	20,45	20,34	20,27	20,33	20,27	20,15	20,21	20,35	20,29	20,31	20,26	20,30	20,37	20,30	20,31	20,39	20,30	20,17	20,27	20,28	20,23	20,18	20,26	20,20	20,25	20,29	20,31	20,28	20,26	20,21	20,22	20,21	20,12	20,17	20,29	20,31	20,31	20,26	20,24	20,25	20,23	20,25	20,22	20,23	20,35	20,28	20,31	20,29	20,21	20,28	20,31	20,25	20,21	20,27	20,18	20,30	20,40	20,34	20,27	20,25	20,34	20,33	20,18	20,19	20,20	20,24	20,22	20,29	20,23	20,20	20,16	20,22	20,23	20,26	20,24	20,26	20,15	20,16	20,23	20,27	20,27	20,17	20,14	20,23	20,14	20,14	20,17	20,21	20,25	20,19	20,13	20,23	20,23	
20,32	20,25	20,23	20,27	20,29	20,29	20,24	20,17	20,29	20,31	20,33	20,26	20,28	20,32	20,37	20,37	20,30	20,31	20,38	20,40	20,42	20,39	20,36	20,30	20,27	20,22	20,32	20,37	20,42	20,36	20,31	20,33	20,28	20,32	20,30	20,30	20,35	20,32	20,27	20,37	20,36	20,35	20,37	20,31	20,31	20,32	20,29	20,30	20,33	20,31	20,31	20,25	20,34	20,36	20,34	20,26	20,17	20,26	20,27	20,35	20,38	20,33	20,29	20,31	20,33	20,33	20,29	20,37	20,41	20,28	20,29	20,34	20,32	20,38	20,36	20,29	20,33	20,43	20,34	20,37	20,47	20,37	20,26	20,34	20,39	20,33	20,33	20,35	20,29	20,33	20,42	20,39	20,45	20,41	20,36	20,40	20,36	20,35	20,43	20,43	20,43	20,31	20,32	20,45	20,43	20,44	20,39	20,39	20,49	20,44	20,41	20,42	20,45	20,39	20,49	20,50	20,48	20,44	20,36	20,44	20,46	20,44	20,39	20,47	20,54	20,50	20,36	20,40	20,44	20,44	20,42	20,43	20,51	20,52	20,47	20,41	20,34	20,32	20,39	20,49	20,43	20,43	20,47	20,46	20,55	20,45	20,42	20,51	20,44	20,43	20,48	20,42	20,43	20,49	20,48	20,50	20,50	20,49	20,51	20,53	20,50	20,46	20,47	20,53	20,55	20,50	20,49	20,50	20,58	20,61	20,56	20,52	20,58	20,54	20,55	20,54	20,45	20,49	20,50	20,46	20,58	20,60	20,52	20,54	20,69	20,77	20,76	20,99	21,12	21,16	21,08	21,10	21,24	21,35	21,44	21,48	21,50	21,48	21,49	21,56	21,60	21,67	21,80	21,85	22,00	22,24	22,50	22,68	22,71	22,73	22,75	22,74	22,78	22,65	22,44	22,26	22,25	22,66	23,03	23,24	23,30	23,35	23,37	23,38	23,42	23,49	23,60	23,63	23,65	23,74	23,80	23,87	23,88	23,89	23,98	24,06	24,09	24,09	24,10	24,13	24,16	24,16	24,18	24,17	24,25	24,26	24,24	24,34	24,42	24,48	24,45	24,46	24,54	24,54	24,45	24,51	24,58	24,67	24,52	24,57	24,62	24,57	24,59	24,65	24,62	24,68	24,67	24,61	24,67	24,70	24,69	24,69	24,65	24,61	24,73	24,73	24,74	24,68	24,80	24,78	24,68	24,76	24,76	24,72	24,79	24,80	24,77	24,84	24,87	24,80	24,74	24,80	24,83	24,73	24,72	24,75	24,77	24,77	24,72	24,73	24,80	24,82	24,80	24,74	24,81	24,82	24,81	24,83	24,74	24,74	24,82	24,88	24,90	24,80	24,85	24,90	24,85	24,84	24,87	24,83	24,90	24,91	24,83	24,84	24,88	24,89	24,84	24,80	24,95	25,01	24,94	24,88	24,92	24,98	24,95	24,88	25,00	24,98	24,89	24,94	24,94	24,98	24,96	24,91	25,00	25,04	24,92	24,93	24,99	25,08	25,05	25,02	24,98	24,95	25,00	24,96	24,99	25,01	24,90	24,92	24,97	24,99	24,97	24,93	24,97	24,95	24,96	24,96	24,98	24,93	24,88	24,88	24,93	24,88	24,87	24,93	24,88	24,80	24,78	24,80	24,75	24,78	24,78	24,72	24,74	24,76	24,73	24,66	24,61	24,55	24,52	24,46	24,47	24,50	24,41	24,31	24,26	24,24	24,25	24,15	24,09	23,93	23,86	23,76	23,67	23,59	23,60	23,57	23,54	23,48	23,37	23,32	23,33	23,23	23,16	23,11	23,04	22,99	22,83	22,74	22,51	22,23	22,05	22,22	22,47	22,52	22,44	22,45	22,45	22,35	22,28	22,20	22,00	21,61	21,36	21,16	21,09	20,96	20,88	20,82	20,82	20,83	20,77	20,70	20,69	20,76	20,72	20,63	20,66	20,68	20,72	20,69	20,64	20,63	20,64	20,60	20,56	20,50	20,55	20,45	20,49	20,50	20,38	20,42	20,40	20,45	20,51	20,46	20,42	20,42	20,40	20,38	20,42	20,34	20,36	20,39	20,43	20,44	20,41	20,47	20,45	20,46	20,44	20,43	20,36	20,31	20,36	20,35	20,34	20,35	20,38	20,39	20,47	20,43	20,33	20,26	20,40	20,42	20,37	20,41	20,39	20,39	20,32	20,31	20,37	20,41	20,28	20,37	20,41	20,37	20,44	20,39	20,38	20,39	20,37	20,44	20,42	20,35	20,33	20,40	20,34	20,35	20,36	20,35	20,39	20,39	20,32	20,20	20,20	20,27	20,30	20,29	20,32	20,27	20,23	20,28	20,35	20,29	20,29	20,24	20,19	20,20	20,28	20,31	20,31	20,25	20,26	20,33	20,33	20,21	20,29	20,31	20,19	20,25	20,31	20,26	20,20	20,21	20,28	20,24	20,29	20,32	20,35	20,35	20,26	20,28	20,35	20,28	20,27	20,26	20,31	20,30	20,28	20,34	20,31	20,35	20,37	20,25	20,21	20,18	20,24	20,32	20,29	20,32	20,25	20,33	20,25	20,29	20,27	20,26	20,22	20,27	20,26	20,23	20,26	20,28	20,32	20,34	20,29	20,26	20,29	20,26	20,24	20,32	20,38	20,36	20,25	20,26	20,24	20,21	20,16	20,20	20,31	20,26	20,23	20,19	20,27	20,24	20,25	20,29	20,31	20,29	20,34	20,22	20,19	20,22	20,28	20,27	20,30	20,28	20,22	20,19	20,19	20,24	20,18	20,22	20,21	20,17	20,22	20,25	
20,36	20,29	20,27	20,29	20,23	20,28	20,25	20,16	20,23	20,32	20,27	20,22	20,28	20,33	20,37	20,34	20,29	20,36	20,31	20,38	20,38	20,34	20,24	20,24	20,25	20,26	20,30	20,33	20,40	20,35	20,33	20,36	20,35	20,28	20,34	20,38	20,32	20,27	20,37	20,33	20,34	20,28	20,32	20,25	20,30	20,33	20,35	20,33	20,31	20,29	20,24	20,26	20,32	20,35	20,36	20,37	20,26	20,27	20,33	20,25	20,28	20,34	20,39	20,32	20,30	20,26	20,42	20,40	20,36	20,27	20,33	20,34	20,32	20,43	20,33	20,28	20,39	20,38	20,37	20,43	20,41	20,38	20,29	20,34	20,33	20,31	20,30	20,33	20,36	20,47	20,44	20,36	20,40	20,32	20,36	20,41	20,33	20,26	20,36	20,41	20,38	20,33	20,35	20,42	20,50	20,44	20,37	20,41	20,54	20,47	20,33	20,44	20,44	20,46	20,44	20,45	20,32	20,40	20,44	20,38	20,40	20,45	20,42	20,44	20,37	20,45	20,48	20,49	20,48	20,38	20,41	20,43	20,45	20,47	20,53	20,40	20,32	20,39	20,45	20,57	20,46	20,41	20,46	20,44	20,47	20,47	20,40	20,49	20,46	20,51	20,48	20,48	20,49	20,50	20,44	20,42	20,37	20,52	20,52	20,52	20,45	20,47	20,49	20,52	20,49	20,48	20,47	20,52	20,56	20,61	20,58	20,54	20,63	20,62	20,58	20,60	20,50	20,52	20,56	20,49	20,60	20,61	20,58	20,62	20,73	20,81	20,79	21,04	21,16	21,23	21,18	21,17	21,21	21,33	21,50	21,54	21,56	21,57	21,58	21,50	21,57	21,69	21,80	21,91	22,04	22,25	22,58	22,69	22,72	22,75	22,68	22,76	22,80	22,83	22,72	22,51	22,33	22,38	22,86	23,17	23,23	23,37	23,49	23,45	23,47	23,58	23,69	23,69	23,73	23,87	23,98	24,00	24,00	24,01	24,05	24,11	24,17	24,12	24,20	24,21	24,31	24,30	24,33	24,36	24,38	24,37	24,40	24,52	24,56	24,52	24,57	24,59	24,65	24,68	24,64	24,70	24,71	24,75	24,69	24,64	24,76	24,73	24,71	24,74	24,76	24,79	24,75	24,73	24,75	24,83	24,77	24,80	24,80	24,84	24,89	24,85	24,85	24,83	24,86	24,82	24,82	24,88	24,86	24,80	24,87	24,99	24,98	24,97	24,94	24,90	24,85	24,93	24,99	24,95	24,88	24,84	24,87	24,84	24,86	24,88	24,92	25,02	24,93	24,88	24,94	24,94	24,98	25,01	24,95	24,90	24,95	25,08	25,03	25,00	25,11	25,05	24,94	24,97	25,03	24,98	25,03	25,03	24,93	24,93	25,02	25,01	24,96	24,91	25,00	25,06	25,02	25,02	25,07	25,11	25,03	25,05	25,01	25,07	25,06	25,05	25,08	25,15	25,11	25,03	25,12	25,14	25,11	25,14	25,24	25,20	25,18	25,15	25,13	25,10	25,16	25,12	25,14	25,10	25,07	25,05	25,11	25,14	25,13	25,15	25,14	25,10	25,05	25,07	25,07	25,12	25,08	25,01	25,04	25,07	25,03	25,07	24,98	24,90	24,92	24,87	24,83	24,86	24,89	24,82	24,88	24,91	24,86	24,80	24,74	24,67	24,66	24,68	24,64	24,59	24,54	24,43	24,40	24,35	24,32	24,27	24,21	24,04	23,94	23,94	23,81	23,78	23,70	23,60	23,67	23,56	23,46	23,50	23,44	23,32	23,18	23,17	23,11	23,03	22,83	22,67	22,41	22,14	22,22	22,45	22,58	22,71	22,59	22,53	22,55	22,55	22,47	22,33	22,01	21,69	21,43	21,22	21,13	21,00	20,92	20,91	20,88	20,87	20,80	20,74	20,75	20,76	20,69	20,68	20,65	20,63	20,68	20,76	20,66	20,61	20,61	20,67	20,60	20,51	20,54	20,43	20,44	20,45	20,52	20,43	20,43	20,43	20,48	20,49	20,43	20,43	20,37	20,32	20,39	20,42	20,44	20,42	20,41	20,50	20,48	20,38	20,39	20,41	20,38	20,45	20,36	20,37	20,44	20,35	20,37	20,38	20,39	20,32	20,46	20,53	20,36	20,27	20,31	20,44	20,37	20,36	20,33	20,37	20,35	20,34	20,34	20,33	20,31	20,32	20,35	20,40	20,44	20,35	20,34	20,34	20,34	20,35	20,37	20,39	20,32	20,38	20,38	20,31	20,34	20,37	20,41	20,38	20,32	20,29	20,28	20,28	20,27	20,30	20,24	20,20	20,15	20,24	20,34	20,32	20,30	20,26	20,30	20,29	20,27	20,27	20,24	20,30	20,31	20,30	20,31	20,27	20,33	20,29	20,25	20,26	20,25	20,24	20,28	20,29	20,36	20,26	20,24	20,34	20,32	20,37	20,23	20,27	20,35	20,28	20,29	20,26	20,23	20,28	20,32	20,26	20,20	20,23	20,30	20,27	20,24	20,23	20,32	20,31	20,29	20,32	20,33	20,31	20,28	20,25	20,35	20,29	20,31	20,34	20,28	20,26	20,23	20,32	20,25	20,33	20,31	20,23	20,18	20,26	20,28	20,26	20,20	20,26	20,23	20,28	20,27	20,18	20,13	20,15	20,28	20,30	20,26	20,17	20,21	20,31	20,26	20,26	20,33	20,39	20,35	20,29	20,20	20,14	20,18	20,15	20,26	20,31	20,27	20,24	20,16	20,18	20,22	20,18	20,17	20,16	20,22	20,24	
20,22	20,29	20,30	20,28	20,28	20,26	20,26	20,35	20,29	20,26	20,19	20,15	20,20	20,26	20,39	20,35	20,29	20,21	20,30	20,28	20,30	20,27	20,25	20,24	20,28	20,27	20,27	20,31	20,35	20,39	20,32	20,36	20,32	20,29	20,29	20,30	20,32	20,22	20,29	20,38	20,34	20,29	20,31	20,20	20,29	20,28	20,29	20,27	20,35	20,38	20,35	20,25	20,30	20,31	20,29	20,35	20,37	20,27	20,24	20,29	20,32	20,28	20,39	20,39	20,36	20,33	20,35	20,37	20,39	20,35	20,38	20,41	20,36	20,36	20,35	20,30	20,37	20,34	20,32	20,46	20,50	20,38	20,26	20,28	20,35	20,36	20,29	20,29	20,29	20,38	20,42	20,40	20,40	20,31	20,28	20,43	20,45	20,32	20,32	20,43	20,32	20,25	20,34	20,37	20,42	20,39	20,32	20,33	20,46	20,45	20,38	20,41	20,46	20,46	20,45	20,42	20,32	20,38	20,45	20,40	20,35	20,34	20,41	20,45	20,41	20,45	20,51	20,44	20,45	20,43	20,36	20,33	20,36	20,47	20,51	20,44	20,37	20,37	20,42	20,46	20,45	20,33	20,50	20,54	20,50	20,45	20,42	20,40	20,41	20,56	20,46	20,45	20,53	20,59	20,47	20,48	20,42	20,38	20,44	20,56	20,49	20,48	20,53	20,52	20,46	20,43	20,52	20,53	20,57	20,62	20,55	20,53	20,62	20,64	20,63	20,54	20,48	20,54	20,68	20,54	20,56	20,58	20,52	20,56	20,69	20,77	20,81	21,04	21,12	21,21	21,29	21,25	21,30	21,43	21,51	21,58	21,60	21,66	21,62	21,58	21,68	21,79	21,89	22,00	22,12	22,31	22,53	22,71	22,69	22,76	22,75	22,82	22,87	22,82	22,87	22,70	22,49	22,30	22,59	23,06	23,24	23,40	23,54	23,59	23,58	23,68	23,80	23,80	23,84	23,85	23,96	24,01	24,13	24,14	24,21	24,24	24,26	24,20	24,32	24,36	24,31	24,34	24,43	24,51	24,53	24,55	24,50	24,63	24,65	24,64	24,64	24,68	24,74	24,71	24,70	24,81	24,86	24,87	24,72	24,71	24,81	24,85	24,77	24,83	24,86	24,83	24,78	24,83	24,87	24,92	24,96	24,97	24,92	24,97	25,05	24,95	24,89	24,94	24,97	24,97	24,93	24,90	24,94	24,95	24,94	25,06	25,10	25,16	25,08	25,01	24,97	25,03	25,05	25,02	25,01	25,07	25,05	24,99	24,95	24,90	24,97	25,12	25,10	25,02	25,01	25,03	25,09	25,10	25,05	24,98	25,08	25,15	25,14	25,12	25,21	25,21	25,05	25,06	25,10	25,11	25,06	25,14	25,14	25,12	25,07	25,08	25,10	25,01	25,09	25,15	25,10	25,13	25,19	25,18	25,20	25,14	25,19	25,19	25,13	25,17	25,20	25,25	25,21	25,21	25,15	25,14	25,18	25,33	25,36	25,30	25,29	25,27	25,27	25,17	25,18	25,21	25,29	25,23	25,15	25,18	25,19	25,28	25,25	25,25	25,32	25,26	25,13	25,24	25,30	25,30	25,22	25,14	25,15	25,10	25,17	25,14	25,09	25,02	25,07	24,96	24,92	24,96	24,98	24,92	24,89	24,84	24,90	24,91	24,83	24,88	24,78	24,79	24,76	24,72	24,64	24,56	24,48	24,46	24,43	24,39	24,30	24,16	24,14	24,09	23,95	23,93	23,88	23,75	23,72	23,71	23,56	23,57	23,56	23,44	23,31	23,18	23,16	23,08	22,84	22,54	22,25	22,22	22,49	22,62	22,67	22,66	22,62	22,57	22,56	22,58	22,50	22,34	22,06	21,65	21,45	21,25	21,11	20,95	20,92	20,96	20,93	20,93	20,78	20,74	20,76	20,76	20,73	20,72	20,70	20,62	20,61	20,69	20,57	20,58	20,63	20,67	20,61	20,53	20,50	20,44	20,41	20,36	20,51	20,45	20,39	20,41	20,37	20,44	20,42	20,34	20,38	20,42	20,40	20,43	20,44	20,35	20,39	20,42	20,48	20,36	20,31	20,33	20,35	20,41	20,33	20,32	20,43	20,36	20,37	20,35	20,33	20,33	20,36	20,40	20,31	20,29	20,27	20,41	20,48	20,38	20,38	20,29	20,27	20,38	20,35	20,31	20,32	20,26	20,24	20,40	20,47	20,38	20,32	20,29	20,31	20,33	20,30	20,33	20,28	20,33	20,41	20,29	20,31	20,35	20,29	20,29	20,38	20,34	20,33	20,34	20,29	20,28	20,33	20,19	20,21	20,34	20,32	20,30	20,26	20,32	20,32	20,40	20,33	20,24	20,19	20,22	20,33	20,33	20,29	20,24	20,34	20,24	20,25	20,25	20,23	20,26	20,36	20,39	20,38	20,34	20,23	20,31	20,35	20,33	20,29	20,31	20,32	20,14	20,17	20,26	20,25	20,31	20,37	20,34	20,20	20,14	20,18	20,29	20,28	20,19	20,18	20,20	20,20	20,22	20,36	20,30	20,25	20,27	20,33	20,34	20,27	20,31	20,32	20,27	20,33	20,32	20,27	20,32	20,34	20,17	20,16	20,19	20,25	20,28	20,20	20,22	20,24	20,33	20,27	20,16	20,12	20,12	20,19	20,24	20,26	20,26	20,32	20,29	20,27	20,20	20,25	20,27	20,30	20,23	20,18	20,15	20,10	20,14	20,16	20,18	20,23	20,25	20,25	20,28	20,18	20,12	20,12	20,18	20,18	20,22	
20,26	20,29	20,26	20,26	20,28	20,33	20,26	20,26	20,32	20,37	20,29	20,22	20,27	20,30	20,41	20,33	20,31	20,28	20,28	20,33	20,23	20,20	20,29	20,33	20,29	20,27	20,32	20,33	20,31	20,34	20,42	20,36	20,39	20,24	20,23	20,27	20,29	20,29	20,25	20,26	20,43	20,43	20,27	20,23	20,29	20,33	20,27	20,24	20,29	20,40	20,38	20,29	20,34	20,31	20,37	20,33	20,40	20,30	20,25	20,36	20,37	20,26	20,30	20,34	20,40	20,36	20,31	20,28	20,44	20,40	20,33	20,32	20,25	20,30	20,40	20,40	20,39	20,42	20,38	20,43	20,45	20,45	20,34	20,31	20,31	20,33	20,29	20,30	20,33	20,35	20,45	20,46	20,37	20,30	20,36	20,41	20,46	20,43	20,39	20,40	20,36	20,25	20,30	20,38	20,38	20,36	20,35	20,39	20,50	20,47	20,44	20,45	20,35	20,37	20,45	20,40	20,40	20,41	20,42	20,40	20,42	20,38	20,38	20,48	20,45	20,46	20,46	20,46	20,52	20,49	20,40	20,36	20,40	20,41	20,48	20,42	20,33	20,36	20,43	20,45	20,35	20,38	20,50	20,55	20,48	20,44	20,35	20,40	20,39	20,49	20,49	20,45	20,47	20,58	20,53	20,54	20,52	20,47	20,47	20,57	20,56	20,54	20,55	20,58	20,49	20,58	20,57	20,64	20,69	20,67	20,65	20,53	20,70	20,71	20,66	20,64	20,52	20,57	20,67	20,58	20,54	20,58	20,56	20,62	20,72	20,80	20,87	21,15	21,27	21,26	21,37	21,47	21,46	21,55	21,62	21,68	21,73	21,75	21,78	21,72	21,80	22,02	22,09	22,19	22,24	22,43	22,65	22,77	22,81	22,80	22,85	22,95	22,97	22,91	22,94	22,90	22,78	22,35	22,40	22,92	23,26	23,48	23,62	23,63	23,64	23,86	23,94	23,90	23,98	23,97	23,98	24,04	24,23	24,25	24,32	24,32	24,31	24,37	24,43	24,50	24,44	24,42	24,50	24,62	24,67	24,69	24,62	24,64	24,75	24,70	24,72	24,82	24,86	24,87	24,82	24,83	24,89	24,95	24,91	24,91	25,01	24,97	24,88	24,92	24,94	24,91	24,91	24,94	24,99	25,05	25,10	25,15	25,06	25,04	25,15	25,16	25,12	25,07	25,13	25,16	25,12	25,05	25,07	25,10	25,04	25,16	25,18	25,20	25,14	25,13	25,11	25,13	25,13	25,14	25,12	25,15	25,25	25,18	25,10	25,05	25,14	25,25	25,25	25,23	25,22	25,20	25,22	25,20	25,11	25,11	25,17	25,20	25,29	25,20	25,20	25,25	25,21	25,19	25,34	25,29	25,25	25,23	25,24	25,25	25,23	25,22	25,28	25,23	25,25	25,32	25,29	25,31	25,37	25,39	25,39	25,35	25,35	25,33	25,28	25,32	25,34	25,37	25,39	25,41	25,35	25,30	25,32	25,40	25,40	25,37	25,39	25,40	25,39	25,36	25,33	25,33	25,38	25,33	25,31	25,35	25,40	25,42	25,36	25,38	25,46	25,38	25,34	25,38	25,41	25,43	25,32	25,27	25,28	25,23	25,31	25,28	25,16	25,18	25,19	25,08	25,07	25,15	25,17	25,16	25,06	25,00	25,01	24,99	24,99	24,94	24,86	24,82	24,80	24,80	24,78	24,64	24,59	24,60	24,54	24,43	24,48	24,37	24,32	24,23	24,08	24,03	24,01	23,87	23,89	23,93	23,80	23,69	23,63	23,52	23,41	23,30	23,25	23,12	22,77	22,39	22,32	22,44	22,71	22,69	22,70	22,73	22,67	22,61	22,58	22,57	22,53	22,39	22,13	21,72	21,43	21,29	21,19	21,03	20,98	21,01	20,99	20,96	20,86	20,83	20,79	20,75	20,81	20,84	20,77	20,66	20,68	20,69	20,65	20,61	20,64	20,64	20,60	20,55	20,54	20,47	20,50	20,45	20,53	20,53	20,43	20,47	20,50	20,43	20,43	20,35	20,32	20,44	20,43	20,37	20,41	20,41	20,42	20,46	20,46	20,41	20,38	20,42	20,43	20,31	20,30	20,40	20,44	20,34	20,36	20,34	20,27	20,32	20,37	20,38	20,31	20,26	20,25	20,33	20,43	20,42	20,37	20,32	20,33	20,33	20,29	20,34	20,35	20,33	20,28	20,39	20,42	20,33	20,36	20,34	20,34	20,30	20,31	20,26	20,29	20,35	20,37	20,31	20,36	20,39	20,36	20,30	20,33	20,29	20,31	20,39	20,32	20,26	20,26	20,28	20,30	20,32	20,26	20,27	20,32	20,29	20,33	20,36	20,41	20,33	20,21	20,17	20,29	20,34	20,30	20,25	20,26	20,19	20,12	20,16	20,14	20,25	20,39	20,38	20,31	20,27	20,22	20,33	20,30	20,28	20,26	20,29	20,24	20,11	20,19	20,20	20,28	20,24	20,30	20,33	20,31	20,26	20,24	20,30	20,22	20,15	20,24	20,21	20,14	20,17	20,38	20,35	20,29	20,28	20,26	20,28	20,26	20,24	20,27	20,27	20,28	20,34	20,27	20,28	20,29	20,21	20,29	20,30	20,24	20,26	20,27	20,29	20,25	20,36	20,35	20,21	20,22	20,27	20,18	20,14	20,27	20,28	20,30	20,28	20,26	20,26	20,28	20,21	20,24	20,31	20,20	20,14	20,13	20,18	20,19	20,05	20,11	20,18	20,19	20,27	20,25	20,31	20,25	20,23	20,23	20,16	
20,38	20,35	20,23	20,23	20,21	20,25	20,23	20,28	20,25	20,37	20,34	20,26	20,29	20,33	20,42	20,30	20,22	20,32	20,38	20,35	20,28	20,22	20,28	20,32	20,27	20,26	20,34	20,30	20,36	20,37	20,40	20,39	20,36	20,35	20,21	20,29	20,34	20,30	20,32	20,30	20,37	20,37	20,31	20,25	20,31	20,41	20,36	20,25	20,33	20,42	20,42	20,28	20,30	20,33	20,35	20,33	20,34	20,36	20,31	20,35	20,36	20,41	20,32	20,31	20,36	20,35	20,32	20,32	20,38	20,37	20,35	20,25	20,26	20,34	20,39	20,40	20,47	20,48	20,45	20,40	20,40	20,39	20,37	20,32	20,36	20,40	20,36	20,36	20,38	20,40	20,46	20,41	20,42	20,35	20,40	20,41	20,38	20,37	20,37	20,38	20,41	20,33	20,35	20,44	20,38	20,27	20,31	20,32	20,48	20,44	20,33	20,41	20,39	20,37	20,47	20,44	20,46	20,51	20,41	20,37	20,42	20,40	20,41	20,44	20,51	20,44	20,43	20,48	20,45	20,48	20,47	20,46	20,48	20,48	20,46	20,44	20,39	20,34	20,44	20,54	20,39	20,43	20,52	20,47	20,49	20,43	20,36	20,46	20,46	20,49	20,44	20,43	20,43	20,43	20,54	20,56	20,55	20,47	20,49	20,59	20,58	20,61	20,58	20,67	20,62	20,61	20,63	20,65	20,69	20,72	20,74	20,69	20,70	20,76	20,73	20,76	20,72	20,69	20,68	20,68	20,64	20,61	20,66	20,73	20,78	20,87	21,01	21,24	21,40	21,47	21,43	21,45	21,57	21,69	21,79	21,85	21,80	21,87	21,92	21,94	21,92	22,13	22,24	22,32	22,37	22,45	22,71	22,89	22,90	22,90	22,99	23,06	23,05	23,05	23,01	23,08	23,07	22,79	22,42	22,66	23,17	23,43	23,59	23,67	23,71	23,83	23,96	23,90	24,03	24,16	24,15	24,22	24,28	24,32	24,33	24,42	24,42	24,48	24,56	24,59	24,58	24,61	24,62	24,73	24,72	24,76	24,82	24,83	24,81	24,85	24,90	24,97	25,00	24,97	25,00	25,04	25,02	25,02	25,04	25,02	25,12	25,12	25,05	25,08	25,07	25,13	25,12	25,12	25,14	25,21	25,19	25,17	25,18	25,19	25,25	25,20	25,27	25,30	25,28	25,30	25,25	25,22	25,27	25,31	25,24	25,28	25,35	25,27	25,18	25,21	25,31	25,31	25,25	25,26	25,28	25,34	25,37	25,27	25,25	25,27	25,31	25,37	25,29	25,30	25,39	25,41	25,37	25,39	25,26	25,22	25,27	25,32	25,38	25,31	25,29	25,34	25,40	25,34	25,38	25,41	25,45	25,48	25,39	25,40	25,38	25,39	25,35	25,34	25,39	25,42	25,39	25,41	25,48	25,50	25,45	25,50	25,52	25,51	25,47	25,46	25,50	25,49	25,44	25,46	25,48	25,54	25,44	25,43	25,49	25,48	25,54	25,48	25,50	25,56	25,55	25,48	25,53	25,51	25,42	25,48	25,60	25,59	25,50	25,48	25,55	25,48	25,43	25,46	25,47	25,46	25,43	25,40	25,39	25,35	25,40	25,37	25,29	25,30	25,32	25,24	25,26	25,31	25,33	25,25	25,24	25,21	25,14	25,09	25,15	25,02	24,98	25,04	24,97	24,95	24,88	24,77	24,77	24,75	24,66	24,56	24,56	24,42	24,40	24,31	24,26	24,25	24,09	23,99	23,96	23,98	23,86	23,83	23,73	23,56	23,45	23,39	23,34	23,12	22,70	22,37	22,54	22,76	22,84	22,80	22,70	22,78	22,75	22,73	22,65	22,59	22,55	22,48	22,23	21,82	21,54	21,34	21,23	21,21	21,11	21,15	21,11	21,02	20,96	20,92	20,91	20,82	20,76	20,84	20,81	20,66	20,67	20,70	20,69	20,69	20,69	20,62	20,60	20,55	20,53	20,46	20,45	20,43	20,56	20,49	20,46	20,48	20,49	20,51	20,49	20,41	20,38	20,41	20,43	20,43	20,44	20,40	20,46	20,45	20,43	20,40	20,46	20,45	20,47	20,40	20,39	20,41	20,37	20,34	20,34	20,34	20,32	20,36	20,42	20,38	20,37	20,33	20,33	20,33	20,35	20,42	20,35	20,31	20,38	20,44	20,37	20,24	20,31	20,35	20,34	20,37	20,33	20,36	20,29	20,36	20,37	20,31	20,26	20,30	20,31	20,33	20,32	20,37	20,33	20,36	20,36	20,28	20,33	20,32	20,32	20,37	20,36	20,28	20,26	20,27	20,32	20,25	20,22	20,22	20,31	20,28	20,26	20,35	20,36	20,36	20,27	20,23	20,26	20,34	20,31	20,28	20,36	20,28	20,19	20,20	20,22	20,28	20,36	20,36	20,29	20,20	20,24	20,31	20,29	20,23	20,22	20,32	20,22	20,13	20,23	20,28	20,28	20,22	20,24	20,26	20,34	20,34	20,28	20,24	20,27	20,24	20,30	20,29	20,20	20,24	20,34	20,36	20,26	20,24	20,24	20,28	20,22	20,26	20,26	20,23	20,18	20,17	20,25	20,27	20,24	20,25	20,24	20,35	20,30	20,22	20,21	20,21	20,27	20,25	20,28	20,31	20,28	20,31	20,24	20,16	20,26	20,26	20,26	20,25	20,21	20,34	20,27	20,20	20,33	20,35	20,24	20,14	20,05	20,21	20,17	20,15	20,21	20,21	20,20	20,17	20,19	20,30	20,30	20,22	20,23	20,19	
20,36	20,29	20,25	20,23	20,25	20,23	20,24	20,30	20,26	20,25	20,34	20,27	20,24	20,28	20,28	20,25	20,30	20,34	20,36	20,34	20,33	20,30	20,32	20,28	20,35	20,30	20,38	20,40	20,38	20,35	20,34	20,32	20,31	20,25	20,33	20,22	20,33	20,30	20,29	20,31	20,25	20,31	20,27	20,31	20,29	20,36	20,40	20,37	20,37	20,36	20,38	20,29	20,22	20,30	20,43	20,41	20,35	20,34	20,34	20,34	20,38	20,41	20,35	20,29	20,31	20,30	20,32	20,35	20,37	20,38	20,32	20,32	20,24	20,34	20,38	20,37	20,40	20,39	20,36	20,35	20,30	20,33	20,35	20,31	20,32	20,39	20,31	20,33	20,38	20,39	20,39	20,38	20,37	20,36	20,29	20,37	20,40	20,38	20,44	20,39	20,41	20,38	20,46	20,52	20,42	20,34	20,33	20,32	20,51	20,48	20,37	20,40	20,49	20,44	20,49	20,51	20,41	20,44	20,38	20,38	20,42	20,43	20,41	20,42	20,44	20,40	20,41	20,45	20,47	20,44	20,50	20,52	20,48	20,44	20,49	20,47	20,39	20,45	20,48	20,52	20,39	20,34	20,46	20,45	20,48	20,44	20,47	20,49	20,46	20,50	20,45	20,39	20,43	20,47	20,52	20,52	20,47	20,48	20,48	20,61	20,66	20,73	20,69	20,80	20,86	20,81	20,86	20,91	20,84	20,81	20,92	20,91	20,93	20,87	20,81	20,85	20,82	20,81	20,75	20,73	20,76	20,72	20,71	20,80	20,81	20,90	21,03	21,30	21,51	21,64	21,59	21,53	21,63	21,83	21,93	21,99	22,03	22,03	22,13	22,13	22,16	22,27	22,40	22,48	22,63	22,67	22,78	22,93	22,89	22,95	23,04	23,01	23,03	23,06	23,13	23,19	23,17	22,99	22,70	22,52	22,90	23,42	23,57	23,66	23,74	23,89	24,04	24,05	24,05	24,19	24,27	24,31	24,34	24,43	24,41	24,50	24,57	24,56	24,60	24,63	24,69	24,70	24,67	24,72	24,81	24,87	24,90	24,94	24,93	24,98	25,11	25,11	25,06	25,04	25,05	25,12	25,14	25,19	25,24	25,14	25,20	25,28	25,23	25,22	25,21	25,26	25,21	25,21	25,27	25,34	25,31	25,31	25,21	25,25	25,36	25,34	25,34	25,41	25,44	25,41	25,36	25,36	25,39	25,41	25,40	25,42	25,49	25,42	25,42	25,45	25,44	25,35	25,40	25,38	25,40	25,44	25,45	25,39	25,38	25,46	25,43	25,44	25,42	25,36	25,43	25,50	25,54	25,45	25,45	25,40	25,43	25,45	25,51	25,45	25,46	25,54	25,58	25,46	25,49	25,43	25,59	25,63	25,58	25,54	25,51	25,55	25,49	25,38	25,44	25,53	25,51	25,51	25,57	25,59	25,55	25,61	25,65	25,61	25,60	25,66	25,66	25,66	25,49	25,52	25,57	25,63	25,65	25,61	25,59	25,62	25,63	25,57	25,55	25,64	25,67	25,59	25,62	25,68	25,63	25,61	25,66	25,66	25,59	25,62	25,71	25,65	25,52	25,51	25,51	25,53	25,55	25,52	25,55	25,48	25,45	25,49	25,40	25,39	25,42	25,39	25,33	25,32	25,43	25,39	25,34	25,31	25,17	25,23	25,22	25,20	25,11	25,14	25,16	25,07	25,05	24,96	24,88	24,87	24,82	24,69	24,69	24,54	24,48	24,47	24,30	24,39	24,17	24,07	24,06	23,98	23,91	23,89	23,80	23,65	23,43	23,40	23,28	22,98	22,59	22,48	22,72	22,97	22,94	22,82	22,84	22,84	22,74	22,65	22,77	22,70	22,62	22,54	22,32	21,92	21,62	21,40	21,30	21,27	21,17	21,16	21,16	21,09	21,01	20,92	20,96	20,92	20,87	20,87	20,89	20,69	20,70	20,72	20,77	20,73	20,71	20,65	20,65	20,57	20,58	20,46	20,53	20,54	20,55	20,50	20,47	20,52	20,49	20,43	20,40	20,40	20,41	20,40	20,40	20,41	20,48	20,40	20,39	20,41	20,39	20,45	20,46	20,38	20,40	20,44	20,42	20,44	20,41	20,34	20,40	20,41	20,33	20,33	20,35	20,38	20,43	20,41	20,31	20,32	20,37	20,38	20,41	20,35	20,36	20,37	20,37	20,29	20,25	20,30	20,28	20,31	20,30	20,32	20,33	20,28	20,32	20,29	20,31	20,35	20,32	20,29	20,25	20,29	20,29	20,35	20,31	20,25	20,35	20,34	20,33	20,32	20,33	20,27	20,32	20,31	20,28	20,22	20,23	20,26	20,26	20,20	20,24	20,35	20,32	20,32	20,36	20,22	20,23	20,37	20,37	20,27	20,39	20,31	20,21	20,16	20,22	20,33	20,30	20,36	20,30	20,21	20,22	20,30	20,29	20,32	20,14	20,25	20,31	20,23	20,18	20,25	20,30	20,31	20,25	20,26	20,32	20,31	20,30	20,25	20,16	20,18	20,35	20,31	20,18	20,27	20,33	20,23	20,26	20,27	20,19	20,28	20,30	20,30	20,26	20,26	20,16	20,21	20,17	20,33	20,29	20,24	20,23	20,26	20,29	20,29	20,18	20,22	20,19	20,28	20,30	20,27	20,30	20,19	20,15	20,23	20,25	20,20	20,21	20,24	20,27	20,25	20,28	20,24	20,29	20,31	20,30	20,18	20,05	20,21	20,31	20,26	20,25	20,25	20,17	20,18	20,15	20,28	20,34	20,26	20,23	20,25	
20,23	20,24	20,24	20,28	20,24	20,24	20,15	20,26	20,29	20,30	20,33	20,25	20,24	20,27	20,25	20,19	20,28	20,32	20,44	20,38	20,23	20,28	20,29	20,36	20,31	20,28	20,34	20,43	20,38	20,33	20,27	20,30	20,28	20,23	20,28	20,29	20,23	20,28	20,24	20,34	20,33	20,29	20,32	20,30	20,37	20,43	20,37	20,40	20,36	20,27	20,27	20,33	20,27	20,25	20,35	20,31	20,32	20,32	20,26	20,30	20,28	20,31	20,29	20,29	20,30	20,28	20,35	20,34	20,37	20,37	20,41	20,41	20,31	20,24	20,31	20,30	20,40	20,38	20,37	20,36	20,33	20,29	20,30	20,30	20,39	20,34	20,33	20,29	20,33	20,40	20,41	20,35	20,32	20,37	20,35	20,47	20,40	20,35	20,40	20,36	20,41	20,37	20,44	20,53	20,45	20,43	20,44	20,38	20,39	20,45	20,43	20,40	20,43	20,52	20,52	20,42	20,37	20,38	20,32	20,34	20,43	20,46	20,47	20,44	20,47	20,39	20,39	20,37	20,49	20,48	20,46	20,48	20,46	20,42	20,44	20,44	20,44	20,43	20,49	20,46	20,44	20,39	20,44	20,44	20,44	20,44	20,40	20,54	20,45	20,42	20,44	20,49	20,46	20,50	20,56	20,57	20,53	20,59	20,53	20,63	20,67	20,87	20,95	21,06	21,18	21,19	21,25	21,37	21,31	21,30	21,32	21,33	21,36	21,33	21,24	21,23	21,13	21,10	21,02	20,86	20,85	20,78	20,79	20,88	20,84	20,94	21,12	21,50	21,71	21,80	21,72	21,75	21,82	22,01	22,17	22,20	22,23	22,29	22,39	22,35	22,34	22,46	22,57	22,65	22,75	22,79	22,84	22,91	22,89	22,95	23,06	22,99	23,02	23,05	23,14	23,25	23,26	23,17	23,02	22,69	22,67	23,20	23,53	23,66	23,81	23,91	24,03	24,11	24,19	24,25	24,38	24,45	24,41	24,47	24,51	24,53	24,65	24,67	24,68	24,82	24,85	24,79	24,82	24,88	24,93	25,00	24,98	24,99	25,07	25,05	25,09	25,14	25,21	25,20	25,19	25,20	25,24	25,34	25,31	25,27	25,31	25,39	25,32	25,30	25,31	25,31	25,35	25,29	25,37	25,44	25,44	25,46	25,43	25,41	25,43	25,44	25,42	25,45	25,51	25,55	25,49	25,58	25,55	25,52	25,58	25,57	25,59	25,53	25,50	25,62	25,56	25,46	25,47	25,50	25,57	25,58	25,56	25,54	25,53	25,55	25,53	25,56	25,56	25,53	25,57	25,54	25,54	25,54	25,52	25,50	25,59	25,63	25,68	25,64	25,58	25,66	25,66	25,59	25,58	25,58	25,56	25,72	25,70	25,62	25,65	25,68	25,68	25,63	25,61	25,60	25,62	25,59	25,67	25,76	25,72	25,69	25,69	25,66	25,64	25,71	25,78	25,73	25,67	25,65	25,78	25,80	25,81	25,84	25,76	25,76	25,75	25,69	25,66	25,76	25,76	25,71	25,70	25,67	25,69	25,67	25,75	25,76	25,70	25,75	25,75	25,66	25,62	25,69	25,70	25,69	25,67	25,69	25,67	25,66	25,56	25,54	25,48	25,43	25,46	25,45	25,41	25,37	25,43	25,47	25,42	25,39	25,24	25,27	25,35	25,33	25,22	25,20	25,16	25,14	25,14	25,08	24,97	24,91	24,92	24,85	24,75	24,69	24,58	24,49	24,42	24,36	24,28	24,13	24,17	24,07	23,97	23,90	23,89	23,73	23,57	23,48	23,19	22,74	22,50	22,68	22,98	23,02	23,01	22,92	22,92	22,88	22,87	22,80	22,88	22,79	22,75	22,67	22,44	22,03	21,73	21,52	21,41	21,31	21,24	21,26	21,23	21,10	21,05	21,04	21,01	21,01	21,02	20,94	20,92	20,82	20,81	20,79	20,86	20,84	20,78	20,67	20,65	20,58	20,53	20,43	20,51	20,58	20,53	20,52	20,53	20,53	20,55	20,47	20,39	20,41	20,41	20,41	20,40	20,39	20,45	20,47	20,42	20,46	20,42	20,40	20,46	20,40	20,34	20,38	20,38	20,44	20,41	20,32	20,36	20,41	20,28	20,33	20,35	20,38	20,38	20,37	20,38	20,36	20,39	20,36	20,37	20,36	20,34	20,33	20,34	20,31	20,30	20,25	20,26	20,29	20,29	20,30	20,34	20,31	20,29	20,35	20,33	20,35	20,29	20,26	20,31	20,36	20,36	20,45	20,41	20,28	20,28	20,33	20,32	20,33	20,29	20,25	20,31	20,27	20,26	20,28	20,31	20,23	20,27	20,17	20,19	20,32	20,32	20,34	20,33	20,19	20,17	20,36	20,36	20,31	20,33	20,28	20,19	20,13	20,22	20,29	20,33	20,39	20,31	20,23	20,20	20,29	20,31	20,25	20,17	20,18	20,28	20,35	20,28	20,24	20,30	20,37	20,33	20,25	20,25	20,30	20,34	20,33	20,22	20,20	20,28	20,23	20,24	20,34	20,34	20,22	20,27	20,23	20,22	20,27	20,36	20,35	20,28	20,26	20,29	20,26	20,16	20,28	20,42	20,33	20,28	20,19	20,26	20,31	20,25	20,22	20,30	20,24	20,28	20,22	20,29	20,17	20,13	20,27	20,24	20,23	20,21	20,18	20,23	20,27	20,21	20,24	20,23	20,25	20,24	20,17	20,15	20,23	20,29	20,32	20,18	20,19	20,14	20,23	20,24	20,20	20,26	20,29	20,19	20,16	
20,35	20,29	20,26	20,29	20,27	20,23	20,19	20,20	20,33	20,35	20,29	20,29	20,31	20,34	20,31	20,28	20,29	20,32	20,36	20,37	20,18	20,19	20,28	20,37	20,35	20,20	20,34	20,30	20,34	20,34	20,37	20,27	20,31	20,30	20,34	20,33	20,26	20,26	20,21	20,24	20,28	20,34	20,29	20,31	20,34	20,36	20,34	20,35	20,37	20,34	20,27	20,28	20,27	20,21	20,28	20,28	20,31	20,36	20,37	20,21	20,29	20,31	20,36	20,39	20,33	20,33	20,33	20,38	20,40	20,35	20,34	20,33	20,36	20,32	20,33	20,31	20,37	20,45	20,41	20,37	20,28	20,34	20,38	20,34	20,38	20,33	20,37	20,35	20,26	20,39	20,40	20,34	20,33	20,43	20,36	20,44	20,42	20,34	20,41	20,38	20,38	20,36	20,32	20,48	20,42	20,32	20,36	20,37	20,39	20,42	20,34	20,36	20,34	20,52	20,51	20,40	20,39	20,43	20,29	20,35	20,49	20,54	20,50	20,38	20,44	20,44	20,42	20,43	20,49	20,46	20,51	20,38	20,41	20,42	20,44	20,45	20,47	20,49	20,47	20,50	20,42	20,42	20,45	20,49	20,42	20,49	20,42	20,36	20,39	20,44	20,40	20,44	20,49	20,51	20,57	20,60	20,56	20,57	20,68	20,81	20,81	20,95	21,26	21,45	21,48	21,48	21,61	21,67	21,70	21,77	21,79	21,84	21,96	21,96	21,89	21,80	21,67	21,54	21,44	21,28	21,22	21,09	21,03	21,03	21,03	21,08	21,24	21,66	21,95	22,02	21,95	21,96	22,11	22,21	22,36	22,47	22,46	22,51	22,58	22,51	22,60	22,72	22,79	22,86	22,90	22,91	22,93	22,92	22,95	23,00	23,10	23,08	23,06	23,09	23,17	23,21	23,30	23,27	23,21	22,99	22,68	22,92	23,44	23,73	23,83	23,92	24,02	24,10	24,19	24,29	24,38	24,41	24,41	24,51	24,56	24,64	24,65	24,64	24,74	24,81	24,89	24,85	24,92	25,04	25,06	25,03	25,00	25,08	25,14	25,19	25,11	25,10	25,29	25,35	25,26	25,31	25,31	25,37	25,33	25,30	25,40	25,44	25,39	25,35	25,41	25,46	25,43	25,43	25,53	25,60	25,54	25,59	25,57	25,56	25,52	25,54	25,52	25,57	25,63	25,60	25,54	25,67	25,70	25,65	25,70	25,69	25,63	25,58	25,61	25,66	25,65	25,58	25,62	25,72	25,75	25,77	25,75	25,71	25,61	25,62	25,68	25,70	25,66	25,62	25,66	25,70	25,62	25,60	25,63	25,61	25,71	25,78	25,76	25,73	25,71	25,76	25,76	25,73	25,73	25,68	25,69	25,70	25,79	25,78	25,69	25,74	25,73	25,77	25,79	25,78	25,77	25,74	25,72	25,84	25,86	25,77	25,79	25,73	25,73	25,77	25,78	25,81	25,70	25,77	25,89	25,91	25,97	25,88	25,91	25,87	25,84	25,84	25,83	25,85	25,85	25,80	25,84	25,81	25,77	25,72	25,75	25,83	25,88	25,88	25,84	25,74	25,64	25,79	25,82	25,77	25,76	25,76	25,76	25,73	25,70	25,61	25,55	25,54	25,51	25,51	25,52	25,50	25,53	25,52	25,50	25,43	25,38	25,31	25,36	25,35	25,29	25,26	25,21	25,20	25,18	25,06	25,00	24,98	25,01	24,98	24,86	24,75	24,68	24,54	24,52	24,50	24,43	24,30	24,27	24,16	24,02	23,97	23,93	23,79	23,64	23,42	23,02	22,66	22,71	23,00	23,12	23,08	23,03	23,05	23,02	23,03	22,99	22,96	22,92	22,80	22,75	22,65	22,40	22,00	21,79	21,65	21,53	21,40	21,36	21,35	21,29	21,23	21,16	21,18	21,14	21,13	21,05	21,02	21,05	20,93	20,90	20,92	20,90	20,95	20,86	20,67	20,66	20,64	20,51	20,40	20,55	20,47	20,51	20,46	20,47	20,51	20,56	20,48	20,46	20,43	20,41	20,46	20,40	20,37	20,37	20,40	20,48	20,48	20,43	20,38	20,44	20,41	20,36	20,34	20,38	20,36	20,45	20,30	20,36	20,35	20,25	20,30	20,42	20,35	20,28	20,31	20,38	20,40	20,40	20,40	20,35	20,34	20,32	20,29	20,35	20,32	20,30	20,31	20,28	20,38	20,36	20,28	20,36	20,43	20,32	20,38	20,33	20,28	20,25	20,20	20,27	20,33	20,42	20,46	20,41	20,29	20,36	20,29	20,27	20,33	20,33	20,29	20,32	20,25	20,24	20,31	20,40	20,29	20,25	20,29	20,17	20,30	20,35	20,39	20,29	20,21	20,18	20,29	20,39	20,30	20,30	20,30	20,28	20,23	20,26	20,24	20,29	20,30	20,27	20,19	20,24	20,28	20,34	20,29	20,25	20,22	20,23	20,20	20,29	20,25	20,25	20,30	20,36	20,28	20,24	20,25	20,31	20,38	20,30	20,24	20,23	20,22	20,31	20,34	20,39	20,32	20,27	20,21	20,20	20,22	20,25	20,32	20,26	20,28	20,29	20,24	20,23	20,31	20,34	20,21	20,17	20,13	20,24	20,29	20,23	20,20	20,35	20,32	20,15	20,24	20,36	20,24	20,20	20,24	20,26	20,15	20,16	20,15	20,11	20,14	20,18	20,24	20,37	20,30	20,28	20,17	20,18	20,23	20,24	20,23	20,29	20,18	20,12	20,25	20,30	20,19	20,16	20,16	20,14	20,17	
20,37	20,37	20,29	20,25	20,30	20,15	20,18	20,19	20,26	20,36	20,32	20,26	20,24	20,32	20,37	20,27	20,34	20,39	20,35	20,37	20,28	20,22	20,25	20,31	20,32	20,22	20,22	20,23	20,27	20,31	20,42	20,41	20,30	20,37	20,36	20,34	20,29	20,27	20,26	20,24	20,28	20,33	20,32	20,30	20,30	20,37	20,36	20,33	20,34	20,31	20,36	20,29	20,31	20,23	20,24	20,30	20,31	20,35	20,38	20,29	20,28	20,29	20,32	20,41	20,39	20,34	20,30	20,40	20,54	20,41	20,40	20,35	20,32	20,32	20,30	20,30	20,35	20,40	20,47	20,41	20,41	20,38	20,38	20,41	20,40	20,22	20,33	20,35	20,35	20,36	20,38	20,37	20,41	20,45	20,41	20,44	20,42	20,40	20,41	20,34	20,36	20,41	20,38	20,44	20,41	20,36	20,35	20,41	20,46	20,44	20,41	20,45	20,45	20,48	20,48	20,45	20,47	20,44	20,35	20,33	20,42	20,46	20,50	20,46	20,46	20,48	20,39	20,39	20,44	20,48	20,48	20,48	20,45	20,44	20,49	20,43	20,38	20,46	20,47	20,45	20,40	20,45	20,48	20,53	20,52	20,46	20,44	20,43	20,35	20,47	20,53	20,52	20,51	20,52	20,55	20,60	20,60	20,61	20,75	20,98	21,11	21,19	21,35	21,49	21,44	21,35	21,40	21,44	21,48	21,62	21,68	21,83	22,01	22,15	22,21	22,24	22,19	22,15	22,12	21,98	21,87	21,77	21,54	21,45	21,50	21,45	21,51	21,88	22,14	22,22	22,21	22,25	22,34	22,42	22,54	22,66	22,68	22,74	22,80	22,76	22,93	23,12	23,09	23,14	23,18	23,12	23,03	22,97	23,03	23,01	23,07	23,16	23,16	23,17	23,20	23,21	23,36	23,31	23,26	23,21	22,93	22,78	23,10	23,62	23,82	23,92	24,02	24,15	24,18	24,29	24,42	24,47	24,44	24,55	24,61	24,68	24,71	24,71	24,86	24,91	24,89	24,92	24,95	25,07	25,06	25,11	25,06	25,09	25,15	25,22	25,27	25,26	25,34	25,39	25,38	25,38	25,47	25,49	25,43	25,42	25,38	25,49	25,45	25,51	25,57	25,55	25,56	25,59	25,65	25,72	25,68	25,68	25,62	25,63	25,69	25,70	25,66	25,64	25,78	25,75	25,64	25,77	25,82	25,73	25,76	25,78	25,73	25,69	25,66	25,71	25,73	25,69	25,70	25,79	25,85	25,87	25,85	25,81	25,76	25,78	25,79	25,87	25,82	25,79	25,77	25,79	25,76	25,74	25,75	25,72	25,83	25,80	25,76	25,74	25,75	25,80	25,85	25,86	25,85	25,82	25,82	25,74	25,77	25,84	25,80	25,83	25,85	25,83	25,89	25,92	25,85	25,88	25,90	25,87	25,86	25,88	25,85	25,82	25,89	25,89	25,89	25,85	25,83	25,83	25,95	25,96	25,96	25,92	25,94	25,98	25,91	25,92	25,90	25,86	25,83	25,89	25,88	25,89	25,90	25,83	25,86	25,86	25,87	25,85	25,89	25,85	25,70	25,78	25,83	25,73	25,80	25,82	25,73	25,76	25,82	25,72	25,70	25,66	25,66	25,59	25,56	25,52	25,57	25,61	25,57	25,50	25,44	25,38	25,31	25,37	25,31	25,26	25,22	25,27	25,18	25,16	25,16	25,09	25,00	24,95	24,94	24,80	24,76	24,72	24,66	24,66	24,52	24,40	24,27	24,21	24,08	24,06	24,00	23,81	23,62	23,25	22,89	22,84	23,05	23,20	23,20	23,15	23,16	23,08	23,04	23,10	23,08	23,06	22,90	22,82	22,78	22,71	22,48	22,11	21,86	21,76	21,68	21,58	21,60	21,51	21,43	21,34	21,35	21,32	21,28	21,23	21,11	21,07	21,16	21,04	20,98	20,95	21,00	20,95	20,91	20,75	20,64	20,68	20,60	20,47	20,48	20,51	20,46	20,48	20,46	20,50	20,48	20,47	20,44	20,49	20,40	20,46	20,46	20,38	20,39	20,40	20,36	20,46	20,43	20,31	20,40	20,33	20,33	20,41	20,40	20,45	20,44	20,28	20,30	20,39	20,28	20,28	20,35	20,36	20,23	20,36	20,39	20,42	20,45	20,41	20,38	20,29	20,29	20,34	20,38	20,35	20,37	20,35	20,35	20,34	20,36	20,31	20,32	20,40	20,38	20,30	20,39	20,29	20,29	20,26	20,27	20,29	20,34	20,47	20,41	20,29	20,29	20,35	20,25	20,27	20,27	20,21	20,32	20,30	20,21	20,24	20,31	20,35	20,21	20,31	20,32	20,31	20,38	20,30	20,24	20,27	20,27	20,28	20,26	20,26	20,28	20,32	20,27	20,23	20,25	20,25	20,33	20,27	20,25	20,18	20,16	20,29	20,33	20,28	20,19	20,26	20,23	20,18	20,23	20,31	20,31	20,32	20,33	20,31	20,27	20,21	20,28	20,32	20,24	20,17	20,25	20,25	20,27	20,31	20,30	20,29	20,23	20,25	20,24	20,21	20,24	20,29	20,29	20,22	20,27	20,22	20,22	20,33	20,34	20,17	20,08	20,13	20,19	20,32	20,33	20,25	20,22	20,34	20,23	20,24	20,34	20,22	20,26	20,28	20,18	20,14	20,25	20,17	20,11	20,16	20,22	20,24	20,34	20,30	20,21	20,20	20,17	20,23	20,23	20,20	20,26	20,17	20,08	20,27	20,23	20,18	20,20	20,23	20,25	20,24	
20,40	20,34	20,28	20,25	20,31	20,21	20,20	20,23	20,18	20,25	20,31	20,26	20,21	20,20	20,29	20,30	20,25	20,33	20,41	20,35	20,29	20,29	20,30	20,33	20,25	20,21	20,23	20,26	20,33	20,36	20,35	20,40	20,36	20,30	20,28	20,30	20,28	20,24	20,29	20,37	20,39	20,38	20,30	20,25	20,27	20,36	20,29	20,26	20,32	20,36	20,31	20,28	20,25	20,25	20,25	20,24	20,27	20,37	20,41	20,31	20,32	20,27	20,36	20,43	20,38	20,31	20,31	20,32	20,46	20,40	20,44	20,49	20,40	20,34	20,38	20,40	20,40	20,50	20,49	20,41	20,34	20,37	20,36	20,39	20,37	20,27	20,37	20,46	20,39	20,43	20,38	20,34	20,35	20,44	20,43	20,46	20,44	20,41	20,39	20,39	20,40	20,47	20,43	20,48	20,37	20,37	20,41	20,39	20,44	20,42	20,43	20,54	20,47	20,40	20,43	20,46	20,40	20,46	20,33	20,37	20,43	20,40	20,43	20,53	20,48	20,49	20,45	20,44	20,47	20,45	20,47	20,47	20,52	20,52	20,48	20,34	20,30	20,38	20,41	20,31	20,28	20,42	20,51	20,51	20,61	20,55	20,39	20,46	20,56	20,58	20,52	20,53	20,59	20,62	20,54	20,61	20,71	20,75	20,91	21,13	21,34	21,23	21,21	21,19	21,03	20,93	20,92	21,02	21,07	21,10	21,20	21,30	21,55	21,66	21,88	22,01	22,14	22,27	22,42	22,47	22,49	22,43	22,31	22,26	22,25	22,15	21,62	21,87	22,50	22,52	22,48	22,50	22,54	22,61	22,75	22,90	22,93	22,93	23,02	23,07	23,21	23,39	23,42	23,47	23,49	23,18	22,95	22,95	23,02	23,04	23,09	23,20	23,24	23,25	23,26	23,30	23,42	23,42	23,48	23,37	23,21	22,95	22,84	23,32	23,72	23,96	24,04	24,18	24,29	24,35	24,42	24,45	24,53	24,56	24,54	24,71	24,73	24,71	24,84	24,88	24,92	24,97	24,97	25,05	25,11	25,15	25,12	25,19	25,19	25,29	25,32	25,32	25,44	25,46	25,40	25,43	25,42	25,49	25,55	25,52	25,49	25,57	25,61	25,60	25,71	25,67	25,59	25,67	25,72	25,73	25,81	25,77	25,74	25,78	25,81	25,86	25,74	25,67	25,79	25,85	25,83	25,84	25,89	25,88	25,85	25,80	25,78	25,84	25,80	25,80	25,84	25,85	25,79	25,85	25,88	25,88	25,99	25,89	25,89	25,97	25,98	25,95	25,88	25,83	25,85	25,86	25,91	25,87	25,87	25,88	25,91	25,88	25,85	25,83	25,81	25,88	25,89	25,94	25,96	25,93	25,90	25,87	25,86	25,95	25,91	25,89	25,86	25,93	25,96	25,93	25,93	26,01	26,02	25,98	25,90	25,94	25,91	25,88	25,96	26,01	25,93	25,93	25,91	25,92	26,02	25,98	25,96	25,92	25,93	25,97	26,00	25,99	25,96	25,89	25,87	25,89	25,93	25,96	25,91	25,94	25,88	25,89	25,94	25,91	25,89	25,85	25,84	25,86	25,86	25,83	25,81	25,84	25,78	25,74	25,79	25,78	25,73	25,73	25,76	25,69	25,66	25,49	25,59	25,60	25,59	25,56	25,45	25,44	25,41	25,43	25,40	25,32	25,31	25,33	25,23	25,15	25,19	25,17	25,07	24,93	24,92	24,86	24,80	24,78	24,73	24,67	24,61	24,48	24,37	24,20	24,21	24,13	23,99	23,86	23,55	23,09	22,94	23,11	23,34	23,35	23,30	23,28	23,20	23,13	23,07	23,13	23,13	23,13	23,07	22,95	22,85	22,79	22,63	22,31	22,03	21,87	21,88	21,80	21,77	21,70	21,53	21,51	21,46	21,49	21,39	21,30	21,17	21,17	21,16	21,09	21,02	21,00	20,98	21,02	20,94	20,89	20,72	20,65	20,61	20,49	20,54	20,48	20,46	20,51	20,52	20,54	20,48	20,43	20,46	20,44	20,47	20,45	20,48	20,42	20,39	20,42	20,36	20,39	20,39	20,35	20,38	20,38	20,37	20,47	20,41	20,46	20,40	20,31	20,39	20,39	20,40	20,35	20,31	20,29	20,30	20,35	20,40	20,41	20,39	20,36	20,31	20,28	20,30	20,30	20,39	20,33	20,30	20,26	20,27	20,35	20,37	20,32	20,37	20,36	20,32	20,31	20,39	20,36	20,27	20,34	20,39	20,45	20,46	20,55	20,52	20,37	20,31	20,31	20,25	20,26	20,22	20,23	20,29	20,26	20,23	20,22	20,31	20,35	20,25	20,26	20,29	20,27	20,32	20,31	20,22	20,22	20,28	20,29	20,32	20,25	20,27	20,29	20,27	20,19	20,25	20,26	20,36	20,26	20,25	20,32	20,15	20,22	20,33	20,22	20,18	20,28	20,23	20,24	20,26	20,24	20,25	20,23	20,26	20,29	20,24	20,21	20,19	20,19	20,15	20,10	20,19	20,29	20,38	20,30	20,33	20,34	20,22	20,22	20,32	20,23	20,25	20,28	20,34	20,26	20,24	20,22	20,20	20,33	20,23	20,17	20,13	20,17	20,23	20,25	20,24	20,20	20,27	20,27	20,26	20,20	20,25	20,16	20,19	20,32	20,32	20,19	20,20	20,25	20,28	20,29	20,27	20,23	20,25	20,20	20,15	20,14	20,20	20,16	20,24	20,28	20,28	20,14	20,05	20,22	20,22	20,25	20,23	20,21	20,27	20,29	
20,32	20,41	20,28	20,18	20,23	20,23	20,25	20,34	20,27	20,18	20,20	20,24	20,28	20,28	20,26	20,36	20,33	20,28	20,39	20,37	20,27	20,31	20,30	20,31	20,29	20,30	20,36	20,31	20,29	20,32	20,32	20,37	20,45	20,30	20,23	20,27	20,33	20,28	20,35	20,31	20,37	20,36	20,28	20,25	20,33	20,27	20,18	20,24	20,35	20,35	20,28	20,28	20,26	20,30	20,34	20,26	20,28	20,36	20,36	20,44	20,43	20,33	20,36	20,38	20,25	20,23	20,25	20,37	20,47	20,37	20,38	20,41	20,43	20,44	20,37	20,34	20,41	20,45	20,38	20,33	20,29	20,33	20,29	20,31	20,39	20,34	20,40	20,50	20,43	20,36	20,40	20,33	20,28	20,35	20,45	20,41	20,40	20,27	20,31	20,41	20,40	20,40	20,40	20,49	20,38	20,35	20,35	20,34	20,47	20,45	20,39	20,46	20,50	20,47	20,50	20,44	20,45	20,47	20,37	20,35	20,42	20,40	20,41	20,45	20,43	20,40	20,47	20,47	20,44	20,50	20,45	20,44	20,44	20,45	20,43	20,33	20,34	20,46	20,48	20,39	20,30	20,38	20,47	20,49	20,53	20,51	20,49	20,48	20,56	20,69	20,55	20,48	20,49	20,59	20,61	20,68	20,70	20,84	21,06	21,21	21,32	21,28	20,94	20,75	20,67	20,59	20,62	20,84	20,95	20,97	20,86	20,80	20,97	21,05	21,13	21,30	21,47	21,73	21,96	22,13	22,33	22,42	22,44	22,60	22,71	22,74	22,71	22,79	22,80	22,72	22,71	22,67	22,73	22,81	23,02	23,18	23,19	23,22	23,31	23,37	23,43	23,60	23,68	23,75	23,67	23,30	23,03	22,97	22,99	23,03	23,13	23,16	23,16	23,19	23,30	23,38	23,49	23,47	23,53	23,57	23,41	23,24	22,85	22,95	23,51	23,93	24,04	24,21	24,37	24,44	24,42	24,50	24,51	24,58	24,58	24,65	24,72	24,76	24,86	24,94	24,92	24,96	25,05	25,09	25,13	25,15	25,18	25,30	25,29	25,36	25,34	25,33	25,49	25,56	25,44	25,48	25,50	25,53	25,62	25,62	25,57	25,67	25,66	25,62	25,78	25,77	25,72	25,70	25,79	25,77	25,78	25,82	25,83	25,87	25,95	25,91	25,84	25,75	25,85	25,87	25,92	25,91	25,93	25,95	26,00	25,92	25,83	25,90	25,91	25,94	25,95	25,96	25,86	25,90	25,95	25,97	26,04	25,96	25,95	25,93	25,97	25,94	25,85	25,83	25,89	25,89	25,93	25,93	25,93	25,95	25,96	25,93	25,90	25,92	25,89	25,95	25,98	25,99	25,96	25,90	25,87	26,01	25,97	26,04	26,02	25,96	25,96	25,96	25,99	26,00	25,99	25,99	25,93	25,97	25,93	25,98	26,00	26,02	26,02	26,01	26,02	26,00	25,96	25,97	26,05	25,96	25,93	26,07	25,98	25,97	26,08	26,05	25,93	25,95	25,99	25,94	25,96	26,03	25,97	25,96	25,94	25,92	25,99	25,98	25,95	25,95	25,89	25,92	25,84	25,86	25,85	25,79	25,81	25,84	25,84	25,80	25,81	25,85	25,78	25,74	25,68	25,56	25,66	25,60	25,56	25,52	25,46	25,42	25,40	25,38	25,42	25,37	25,31	25,32	25,30	25,19	25,17	25,19	25,10	25,03	24,97	24,90	24,82	24,72	24,70	24,67	24,63	24,46	24,36	24,22	24,16	24,07	23,94	23,79	23,86	23,04	23,10	23,31	23,38	23,45	23,36	23,29	23,28	23,14	23,12	23,18	23,18	23,10	23,12	23,08	22,94	22,88	22,72	22,49	22,22	22,10	22,08	22,03	21,96	21,90	21,78	21,64	21,56	21,51	21,51	21,39	21,32	21,33	21,25	21,21	21,20	21,08	21,12	21,08	21,00	20,98	20,87	20,71	20,62	20,52	20,54	20,55	20,53	20,50	20,48	20,55	20,50	20,42	20,39	20,43	20,48	20,43	20,46	20,42	20,42	20,35	20,41	20,42	20,45	20,39	20,43	20,39	20,33	20,36	20,35	20,41	20,47	20,42	20,41	20,39	20,31	20,34	20,41	20,38	20,30	20,43	20,41	20,32	20,37	20,34	20,34	20,34	20,30	20,39	20,42	20,31	20,32	20,33	20,31	20,38	20,33	20,30	20,32	20,32	20,42	20,40	20,48	20,41	20,33	20,35	20,45	20,58	20,66	20,67	20,57	20,46	20,41	20,38	20,38	20,30	20,31	20,27	20,29	20,28	20,25	20,28	20,32	20,33	20,28	20,31	20,34	20,25	20,33	20,37	20,30	20,21	20,20	20,27	20,36	20,28	20,22	20,20	20,22	20,18	20,18	20,28	20,37	20,37	20,26	20,29	20,19	20,26	20,33	20,27	20,29	20,34	20,29	20,31	20,32	20,31	20,23	20,22	20,39	20,36	20,16	20,19	20,23	20,25	20,21	20,22	20,27	20,27	20,29	20,32	20,26	20,25	20,20	20,23	20,30	20,25	20,30	20,26	20,23	20,27	20,31	20,29	20,30	20,29	20,23	20,18	20,23	20,28	20,28	20,26	20,19	20,23	20,25	20,26	20,18	20,20	20,24	20,26	20,20	20,25	20,36	20,32	20,19	20,17	20,25	20,37	20,29	20,27	20,28	20,22	20,23	20,21	20,24	20,22	20,24	20,33	20,36	20,29	20,19	20,23	20,19	20,25	20,24	20,23	20,31	20,25	
20,32	20,32	20,24	20,16	20,20	20,23	20,22	20,28	20,35	20,29	20,19	20,30	20,28	20,29	20,26	20,34	20,40	20,35	20,37	20,32	20,30	20,33	20,33	20,26	20,27	20,33	20,36	20,30	20,37	20,29	20,28	20,41	20,39	20,31	20,22	20,29	20,35	20,36	20,31	20,34	20,33	20,34	20,28	20,27	20,31	20,33	20,37	20,34	20,32	20,35	20,42	20,38	20,38	20,29	20,31	20,34	20,33	20,36	20,31	20,33	20,37	20,31	20,28	20,42	20,31	20,31	20,37	20,38	20,42	20,36	20,38	20,40	20,39	20,39	20,41	20,34	20,42	20,42	20,35	20,37	20,38	20,33	20,25	20,39	20,42	20,32	20,33	20,34	20,33	20,35	20,35	20,30	20,34	20,33	20,37	20,34	20,37	20,36	20,29	20,33	20,35	20,33	20,37	20,37	20,34	20,41	20,40	20,36	20,48	20,47	20,34	20,42	20,47	20,44	20,49	20,47	20,47	20,48	20,41	20,34	20,40	20,44	20,37	20,41	20,43	20,47	20,44	20,45	20,50	20,53	20,49	20,47	20,43	20,37	20,42	20,46	20,42	20,45	20,45	20,47	20,41	20,48	20,42	20,47	20,49	20,48	20,46	20,53	20,53	20,63	20,60	20,63	20,56	20,57	20,62	20,68	20,72	20,84	21,09	21,13	21,12	21,18	20,91	20,66	20,55	20,53	20,65	20,79	21,23	21,40	20,92	20,67	20,71	20,68	20,73	20,72	20,78	20,98	21,24	21,29	21,53	22,15	21,92	22,16	22,43	22,67	22,76	22,78	22,86	22,78	22,76	22,76	22,77	22,91	23,11	23,24	23,29	23,27	23,39	23,51	23,52	23,65	23,74	23,73	23,69	23,46	23,18	23,03	23,05	23,05	23,15	23,25	23,22	23,22	23,32	23,32	23,42	23,49	23,54	23,62	23,51	23,43	23,10	22,80	23,05	23,67	24,02	24,17	24,25	24,39	24,43	24,43	24,46	24,49	24,61	24,64	24,74	24,80	24,93	24,88	24,86	24,93	25,04	25,11	25,14	25,11	25,18	25,25	25,32	25,33	25,37	25,39	25,54	25,54	25,47	25,44	25,52	25,69	25,67	25,62	25,62	25,62	25,66	25,70	25,75	25,85	25,80	25,73	25,80	25,86	25,84	25,87	25,94	25,88	25,95	25,89	25,85	25,90	25,96	25,96	25,94	25,86	25,88	25,99	26,04	26,03	26,02	26,02	25,96	25,93	25,99	26,00	25,86	25,88	25,90	26,01	26,05	25,99	25,98	25,94	25,93	25,92	25,88	25,85	25,87	25,96	26,01	26,02	26,00	25,99	25,96	26,01	26,04	26,04	25,99	25,94	25,99	26,00	26,02	25,95	25,95	26,03	26,00	26,02	26,03	26,03	26,02	26,02	26,00	25,96	25,95	26,01	26,03	25,97	25,96	26,00	26,04	26,04	26,03	25,99	25,98	26,04	26,00	26,00	25,97	25,96	25,95	26,06	26,10	26,04	26,04	26,03	25,97	25,90	25,91	25,99	25,98	26,00	26,00	25,96	26,06	26,02	25,96	25,99	25,98	25,91	25,89	25,92	25,90	25,91	25,88	25,82	25,81	25,82	25,80	25,82	25,88	25,80	25,69	25,70	25,64	25,56	25,64	25,56	25,51	25,52	25,38	25,39	25,36	25,38	25,37	25,35	25,28	25,24	25,26	25,22	25,18	25,15	25,13	25,02	24,91	24,88	24,85	24,70	24,65	24,67	24,59	24,43	24,35	24,28	24,15	23,99	23,91	23,59	23,13	23,12	23,37	23,52	23,45	23,42	23,40	23,36	23,31	23,16	23,16	23,21	23,10	23,10	23,14	23,05	22,99	22,90	22,93	22,73	22,62	22,44	22,34	22,29	22,22	22,17	22,13	21,91	21,74	21,64	21,62	21,57	21,52	21,50	21,40	21,33	21,28	21,19	21,19	21,18	21,09	21,05	20,95	20,80	20,69	20,55	20,56	20,58	20,52	20,48	20,45	20,55	20,55	20,43	20,43	20,44	20,43	20,39	20,41	20,45	20,43	20,46	20,41	20,48	20,44	20,41	20,41	20,39	20,38	20,35	20,40	20,40	20,46	20,46	20,42	20,37	20,30	20,33	20,42	20,36	20,35	20,36	20,42	20,41	20,36	20,37	20,34	20,36	20,38	20,40	20,36	20,30	20,30	20,39	20,39	20,40	20,37	20,30	20,31	20,29	20,38	20,46	20,40	20,37	20,33	20,37	20,47	20,55	20,65	20,65	20,57	20,43	20,41	20,38	20,30	20,36	20,37	20,26	20,28	20,28	20,31	20,23	20,29	20,31	20,26	20,33	20,41	20,35	20,39	20,42	20,29	20,21	20,23	20,25	20,29	20,23	20,21	20,28	20,19	20,18	20,26	20,30	20,26	20,24	20,29	20,26	20,17	20,28	20,30	20,26	20,22	20,30	20,28	20,36	20,29	20,30	20,24	20,27	20,36	20,35	20,26	20,15	20,14	20,26	20,29	20,28	20,24	20,23	20,20	20,30	20,33	20,21	20,22	20,20	20,23	20,25	20,26	20,27	20,20	20,18	20,26	20,28	20,29	20,27	20,23	20,21	20,23	20,30	20,37	20,35	20,27	20,19	20,30	20,35	20,28	20,22	20,22	20,22	20,20	20,17	20,28	20,24	20,22	20,13	20,15	20,21	20,28	20,30	20,35	20,26	20,27	20,28	20,22	20,17	20,15	20,23	20,30	20,19	20,36	20,26	20,22	20,25	20,15	20,16	20,22	20,25	
20,31	20,23	20,22	20,19	20,26	20,24	20,20	20,17	20,33	20,42	20,36	20,31	20,33	20,30	20,36	20,41	20,41	20,37	20,25	20,19	20,23	20,33	20,35	20,32	20,25	20,25	20,26	20,30	20,37	20,31	20,24	20,32	20,36	20,30	20,32	20,36	20,35	20,33	20,31	20,31	20,29	20,26	20,18	20,26	20,34	20,35	20,32	20,36	20,38	20,28	20,34	20,31	20,26	20,32	20,32	20,28	20,34	20,32	20,37	20,30	20,19	20,21	20,26	20,34	20,32	20,26	20,37	20,39	20,39	20,27	20,43	20,37	20,36	20,44	20,44	20,34	20,38	20,36	20,45	20,44	20,41	20,37	20,28	20,34	20,41	20,34	20,27	20,30	20,32	20,44	20,38	20,28	20,35	20,38	20,39	20,35	20,41	20,43	20,39	20,38	20,44	20,36	20,41	20,37	20,38	20,40	20,37	20,41	20,52	20,46	20,43	20,41	20,45	20,41	20,40	20,45	20,42	20,44	20,43	20,46	20,48	20,42	20,38	20,34	20,39	20,44	20,44	20,39	20,47	20,51	20,42	20,41	20,41	20,45	20,50	20,48	20,47	20,42	20,42	20,54	20,47	20,52	20,54	20,54	20,57	20,48	20,48	20,58	20,54	20,61	20,58	20,63	20,68	20,73	20,83	20,82	20,79	20,80	20,90	21,01	20,93	20,92	20,86	20,65	20,59	20,54	20,66	20,72	21,20	21,71	21,56	20,62	20,70	20,61	20,66	20,59	20,60	20,69	20,80	20,86	20,92	21,00	21,19	21,35	21,58	21,92	22,17	22,38	22,59	22,72	22,69	22,63	22,67	22,81	22,98	23,14	23,17	23,21	23,20	23,29	23,36	23,47	23,54	23,59	23,55	23,45	23,13	23,04	22,97	23,12	23,20	23,22	23,24	23,28	23,25	23,29	23,39	23,41	23,50	23,60	23,63	23,67	23,48	23,03	22,88	23,31	23,84	24,06	24,20	24,30	24,41	24,43	24,46	24,54	24,53	24,68	24,73	24,72	24,83	24,83	24,83	24,89	25,05	25,10	25,11	25,14	25,13	25,19	25,27	25,29	25,38	25,34	25,42	25,52	25,61	25,57	25,54	25,66	25,68	25,62	25,61	25,64	25,67	25,72	25,78	25,82	25,86	25,77	25,86	25,90	25,88	25,88	25,86	25,81	25,94	25,96	25,89	25,90	25,97	25,93	25,91	25,88	25,88	25,96	25,99	26,10	26,08	26,08	26,02	25,98	25,97	25,96	25,90	25,95	25,99	25,92	26,08	26,03	26,04	26,02	26,01	25,98	25,98	25,96	25,97	26,01	26,03	25,99	25,97	25,98	26,05	26,06	26,10	26,08	26,06	26,02	26,02	26,04	25,96	25,99	26,01	26,00	25,91	25,97	26,05	26,02	25,95	25,95	26,04	26,05	26,05	26,07	26,07	26,04	25,96	25,96	26,04	25,98	25,93	25,97	26,02	26,02	25,98	25,94	25,98	25,98	25,98	25,96	26,04	26,10	26,04	25,95	25,91	25,94	25,85	25,91	25,97	25,95	25,90	25,97	26,02	25,99	25,96	25,97	25,98	25,90	25,84	25,92	25,94	25,94	25,90	25,86	25,80	25,77	25,85	25,87	25,92	25,80	25,71	25,70	25,67	25,66	25,68	25,56	25,46	25,47	25,42	25,37	25,38	25,36	25,36	25,30	25,34	25,26	25,26	25,18	25,10	25,10	25,14	25,01	25,00	24,92	24,87	24,73	24,67	24,67	24,56	24,47	24,41	24,34	24,25	24,03	23,81	23,81	22,98	23,29	23,47	23,55	23,52	23,40	23,41	23,38	23,32	23,20	23,25	23,19	23,09	23,07	23,15	23,09	22,95	22,92	23,06	22,98	22,96	22,90	22,83	22,63	22,52	22,41	22,33	22,11	22,00	21,92	21,87	21,83	21,72	21,56	21,57	21,44	21,35	21,26	21,25	21,25	21,26	21,14	21,02	20,89	20,74	20,58	20,56	20,52	20,52	20,44	20,44	20,49	20,53	20,49	20,48	20,54	20,45	20,38	20,34	20,38	20,37	20,41	20,40	20,40	20,41	20,35	20,34	20,37	20,42	20,46	20,43	20,40	20,43	20,40	20,46	20,44	20,34	20,43	20,40	20,32	20,30	20,29	20,32	20,40	20,37	20,31	20,36	20,36	20,33	20,42	20,32	20,34	20,36	20,35	20,34	20,40	20,39	20,35	20,30	20,32	20,35	20,38	20,48	20,55	20,57	20,52	20,51	20,52	20,56	20,53	20,48	20,39	20,29	20,36	20,26	20,28	20,28	20,28	20,36	20,46	20,39	20,30	20,30	20,29	20,14	20,27	20,37	20,31	20,28	20,36	20,31	20,21	20,18	20,21	20,21	20,21	20,30	20,27	20,27	20,18	20,27	20,31	20,27	20,23	20,26	20,23	20,30	20,28	20,29	20,28	20,18	20,24	20,24	20,30	20,27	20,26	20,21	20,29	20,36	20,31	20,33	20,32	20,20	20,20	20,28	20,20	20,22	20,21	20,16	20,29	20,30	20,22	20,21	20,16	20,21	20,23	20,15	20,18	20,14	20,27	20,28	20,30	20,26	20,33	20,30	20,24	20,17	20,24	20,25	20,32	20,26	20,16	20,22	20,33	20,25	20,16	20,22	20,21	20,20	20,20	20,23	20,30	20,27	20,12	20,14	20,19	20,22	20,24	20,27	20,28	20,27	20,24	20,26	20,12	20,16	20,14	20,23	20,21	20,26	20,28	20,27	20,27	20,18	20,17	20,22	20,26	
20,22	20,20	20,19	20,27	20,23	20,17	20,11	20,10	20,22	20,25	20,28	20,29	20,27	20,33	20,39	20,43	20,33	20,33	20,32	20,19	20,20	20,26	20,28	20,31	20,33	20,25	20,26	20,33	20,32	20,33	20,29	20,26	20,30	20,31	20,32	20,42	20,38	20,38	20,41	20,33	20,27	20,29	20,24	20,22	20,39	20,41	20,36	20,32	20,33	20,30	20,25	20,23	20,38	20,32	20,31	20,29	20,17	20,31	20,37	20,38	20,32	20,26	20,25	20,30	20,30	20,29	20,28	20,38	20,40	20,27	20,33	20,30	20,36	20,39	20,40	20,28	20,27	20,32	20,33	20,44	20,42	20,33	20,36	20,34	20,37	20,35	20,26	20,33	20,38	20,46	20,43	20,39	20,40	20,40	20,34	20,35	20,38	20,40	20,48	20,42	20,42	20,43	20,43	20,37	20,38	20,42	20,33	20,34	20,45	20,41	20,45	20,41	20,36	20,42	20,33	20,36	20,39	20,39	20,41	20,47	20,53	20,43	20,35	20,38	20,43	20,46	20,42	20,45	20,42	20,49	20,37	20,35	20,41	20,50	20,55	20,46	20,47	20,49	20,41	20,46	20,49	20,55	20,59	20,59	20,59	20,55	20,51	20,62	20,62	20,69	20,77	20,77	20,85	20,99	21,04	21,06	20,97	20,82	20,70	20,83	20,85	20,75	20,71	20,60	20,56	20,62	20,66	20,68	20,86	21,19	21,35	20,62	20,67	20,60	20,58	20,60	20,57	20,57	20,65	20,70	20,79	20,76	20,83	20,96	21,01	21,16	21,45	21,87	22,20	22,41	22,52	22,49	22,49	22,62	22,71	22,91	22,96	22,94	22,98	23,04	23,09	23,20	23,27	23,29	23,29	23,23	23,11	23,00	23,02	23,11	23,18	23,20	23,15	23,19	23,27	23,24	23,39	23,44	23,48	23,55	23,67	23,66	23,58	23,34	22,94	22,99	23,53	23,88	24,06	24,29	24,33	24,40	24,50	24,54	24,55	24,68	24,77	24,75	24,81	24,86	24,91	24,82	24,96	25,07	25,06	25,11	25,10	25,21	25,33	25,34	25,36	25,39	25,40	25,43	25,51	25,57	25,63	25,63	25,61	25,66	25,66	25,66	25,69	25,72	25,82	25,85	25,88	25,82	25,81	25,87	25,82	25,89	25,87	25,84	25,93	25,96	25,92	25,91	25,96	25,93	25,96	26,02	25,96	25,92	25,96	26,00	26,04	26,07	26,01	26,01	26,04	25,95	25,92	25,91	25,95	25,93	26,07	26,10	25,96	26,00	25,98	25,99	26,00	26,03	26,08	26,05	26,05	26,03	25,96	25,99	26,03	26,06	26,04	25,99	25,96	26,01	26,03	26,01	25,96	25,92	25,99	26,00	26,01	25,95	26,09	26,06	25,94	25,99	26,06	26,08	26,02	26,08	26,02	26,05	25,99	25,97	26,01	26,03	25,93	25,89	26,02	26,07	26,00	25,88	25,89	25,92	25,92	25,96	25,93	26,04	26,00	25,98	25,93	25,97	25,94	25,91	25,98	25,93	25,88	25,95	26,02	25,98	25,88	25,86	25,91	25,92	25,83	25,88	25,92	25,91	25,87	25,80	25,80	25,76	25,86	25,93	25,92	25,84	25,71	25,64	25,58	25,66	25,68	25,56	25,48	25,47	25,41	25,43	25,41	25,29	25,26	25,26	25,27	25,26	25,19	25,16	25,06	25,06	25,05	24,97	24,99	25,03	24,82	24,69	24,61	24,65	24,52	24,46	24,42	24,32	24,16	23,92	23,53	23,13	23,17	23,53	23,60	23,62	23,58	23,40	23,44	23,42	23,34	23,25	23,24	23,16	23,11	23,12	23,18	23,12	23,00	23,00	23,16	23,25	23,34	23,31	23,28	23,11	22,91	22,74	22,55	22,43	22,28	22,22	22,17	22,03	21,86	21,75	21,75	21,65	21,51	21,44	21,41	21,41	21,31	21,24	21,10	20,97	20,78	20,62	20,62	20,53	20,49	20,49	20,45	20,41	20,44	20,44	20,47	20,43	20,50	20,47	20,38	20,34	20,35	20,32	20,40	20,43	20,37	20,29	20,29	20,29	20,32	20,40	20,38	20,35	20,35	20,34	20,46	20,43	20,30	20,39	20,40	20,34	20,30	20,26	20,32	20,26	20,34	20,33	20,39	20,42	20,31	20,34	20,37	20,38	20,35	20,32	20,33	20,40	20,37	20,31	20,36	20,38	20,35	20,50	20,70	20,84	20,88	20,87	20,78	20,65	20,53	20,44	20,34	20,26	20,17	20,23	20,15	20,17	20,25	20,21	20,34	20,39	20,38	20,24	20,22	20,26	20,20	20,24	20,33	20,31	20,25	20,29	20,26	20,22	20,20	20,16	20,21	20,19	20,29	20,29	20,26	20,23	20,29	20,21	20,29	20,27	20,31	20,25	20,27	20,29	20,30	20,32	20,24	20,24	20,27	20,25	20,28	20,26	20,28	20,25	20,28	20,32	20,26	20,32	20,29	20,25	20,25	20,25	20,27	20,23	20,17	20,32	20,33	20,19	20,16	20,24	20,26	20,26	20,15	20,18	20,28	20,33	20,32	20,29	20,20	20,25	20,27	20,25	20,18	20,12	20,23	20,21	20,23	20,22	20,20	20,27	20,20	20,15	20,12	20,15	20,19	20,24	20,25	20,34	20,30	20,13	20,14	20,13	20,15	20,23	20,24	20,29	20,26	20,21	20,23	20,24	20,22	20,25	20,22	20,16	20,20	20,21	20,20	20,19	20,17	20,19	20,21	20,20	
20,17	20,18	20,16	20,13	20,21	20,21	20,21	20,18	20,24	20,26	20,26	20,29	20,29	20,27	20,33	20,35	20,21	20,26	20,35	20,33	20,24	20,21	20,19	20,26	20,33	20,39	20,31	20,31	20,33	20,28	20,28	20,25	20,32	20,30	20,31	20,27	20,36	20,33	20,32	20,34	20,24	20,29	20,32	20,38	20,42	20,40	20,29	20,34	20,36	20,29	20,24	20,25	20,38	20,40	20,31	20,25	20,18	20,26	20,35	20,31	20,34	20,32	20,38	20,40	20,33	20,30	20,30	20,32	20,35	20,27	20,28	20,36	20,35	20,40	20,40	20,31	20,26	20,37	20,36	20,36	20,31	20,31	20,36	20,34	20,38	20,34	20,30	20,36	20,38	20,44	20,44	20,40	20,33	20,34	20,34	20,37	20,39	20,40	20,44	20,46	20,42	20,36	20,26	20,31	20,31	20,37	20,37	20,43	20,47	20,39	20,39	20,40	20,31	20,33	20,44	20,39	20,32	20,39	20,36	20,46	20,51	20,39	20,30	20,34	20,40	20,48	20,43	20,44	20,43	20,44	20,42	20,41	20,45	20,48	20,42	20,37	20,33	20,42	20,47	20,48	20,46	20,48	20,54	20,56	20,58	20,61	20,69	20,70	20,73	20,88	20,94	20,90	21,01	21,16	21,19	21,10	20,97	20,82	20,69	20,77	20,82	20,77	20,77	20,77	20,64	20,55	20,57	20,58	20,61	20,66	20,61	20,63	20,55	20,53	20,53	20,58	20,59	20,59	20,60	20,63	20,67	20,69	20,65	20,77	20,88	20,96	21,10	21,58	22,01	22,16	22,25	22,31	22,35	22,39	22,45	22,62	22,75	22,76	22,78	22,77	22,84	22,92	23,06	23,09	23,11	23,12	23,09	23,05	23,08	23,12	23,17	23,28	23,24	23,19	23,23	23,26	23,36	23,50	23,49	23,55	23,61	23,67	23,64	23,51	23,24	22,93	23,13	23,74	23,99	24,21	24,28	24,30	24,47	24,53	24,54	24,66	24,71	24,73	24,78	24,89	24,90	24,84	24,86	25,03	25,06	25,02	25,00	25,20	25,31	25,37	25,39	25,41	25,48	25,49	25,43	25,52	25,55	25,58	25,60	25,61	25,66	25,68	25,74	25,81	25,88	25,94	25,82	25,80	25,84	25,84	25,82	25,88	25,96	25,88	25,89	25,95	25,88	25,86	25,95	26,00	25,95	25,95	25,96	25,89	25,94	25,99	26,01	26,05	26,04	26,06	26,04	25,97	25,92	25,93	25,96	25,95	26,12	26,09	25,96	25,99	25,93	25,97	26,01	25,97	26,08	26,05	26,01	26,05	25,99	26,00	25,98	25,99	26,01	25,96	25,97	25,96	26,00	26,06	26,05	25,92	25,89	25,98	26,04	26,00	25,99	26,04	26,03	25,94	25,98	26,04	26,02	25,98	26,01	26,00	26,02	26,09	25,98	26,00	25,96	26,00	26,04	26,09	26,04	25,99	25,98	25,93	25,87	25,95	26,00	26,03	25,98	25,92	25,94	25,98	26,01	25,95	25,92	25,93	25,88	25,93	25,99	25,97	25,81	25,85	25,87	25,91	25,79	25,78	25,86	25,87	25,85	25,81	25,80	25,82	25,84	25,83	25,78	25,74	25,70	25,69	25,59	25,56	25,57	25,59	25,58	25,45	25,35	25,36	25,37	25,29	25,26	25,22	25,18	25,17	25,14	25,13	25,07	25,09	25,06	24,93	24,92	24,95	24,80	24,73	24,69	24,69	24,54	24,43	24,36	24,22	24,13	24,11	23,25	23,19	23,45	23,68	23,73	23,68	23,61	23,41	23,43	23,40	23,33	23,24	23,20	23,13	23,05	23,05	23,11	23,09	22,98	23,00	23,19	23,50	23,74	23,76	23,64	23,51	23,34	23,08	23,01	22,83	22,67	22,52	22,39	22,26	22,11	22,00	21,90	21,81	21,75	21,65	21,61	21,54	21,43	21,36	21,24	21,10	20,83	20,64	20,56	20,51	20,53	20,47	20,42	20,48	20,45	20,44	20,48	20,42	20,45	20,49	20,47	20,42	20,35	20,29	20,34	20,41	20,43	20,41	20,34	20,34	20,33	20,34	20,40	20,40	20,39	20,29	20,36	20,37	20,31	20,33	20,38	20,32	20,30	20,35	20,25	20,31	20,32	20,38	20,42	20,40	20,35	20,37	20,37	20,34	20,37	20,32	20,27	20,41	20,39	20,34	20,39	20,48	20,54	20,74	21,02	21,10	21,07	20,97	20,77	20,62	20,55	20,42	20,28	20,24	20,18	20,16	20,11	20,12	20,22	20,26	20,30	20,28	20,33	20,35	20,32	20,38	20,30	20,25	20,22	20,26	20,34	20,36	20,26	20,21	20,19	20,25	20,29	20,21	20,23	20,29	20,25	20,35	20,35	20,25	20,24	20,22	20,28	20,24	20,25	20,26	20,29	20,25	20,20	20,21	20,26	20,26	20,28	20,29	20,22	20,27	20,34	20,30	20,20	20,30	20,31	20,28	20,22	20,23	20,22	20,28	20,18	20,32	20,35	20,24	20,22	20,20	20,17	20,23	20,27	20,20	20,32	20,36	20,29	20,32	20,28	20,25	20,34	20,24	20,22	20,17	20,26	20,30	20,17	20,24	20,24	20,27	20,25	20,19	20,17	20,06	20,21	20,27	20,29	20,26	20,20	20,20	20,18	20,17	20,05	20,26	20,28	20,24	20,26	20,23	20,22	20,26	20,17	20,17	20,30	20,23	20,25	20,28	20,16	20,15	20,21	20,17	20,20	20,21
[truncated: 1,444,217 more chars]
