# Supplementary material for: A novel phased-array thermography concept for non-destructive testing
Source: Sci Rep. 2025 Nov 7;15:39144. doi: 10.1038/s41598-025-26380-8 (PMC12594793; doi:10.1038/s41598-025-26380-8)
Supplement: Supplementary file 2 — Supplementary Information 2. [file 41598_2025_26380_MOESM2_ESM.zip › Supplementary_Data/2-Experimental/1-Composite_Plate/PAT_DT_1s_TUp_40s/Impact 2_0036_36.asc]

[Settings]
Version=3
ImageWidth=640
ImageHeight=480
ShotRange=15.00;35.00
CalibRange=-40.00;120.00
TempUnit=�C

[MeasDefs]
ID=Avg	Min	Max	Span	SDev
R1=24.59	20,52	27,65	7,13	1,43

[Data]
20,34	20,20	20,11	20,29	20,25	20,29	20,33	20,23	20,21	20,32	20,32	20,15	20,23	20,32	20,32	20,43	20,27	20,41	20,35	20,28	20,31	20,28	20,35	20,37	20,31	20,33	20,32	20,38	20,38	20,39	20,37	20,37	20,39	20,34	20,22	20,40	20,37	20,27	20,25	20,30	20,29	20,35	20,38	20,30	20,32	20,39	20,36	20,34	20,30	20,28	20,42	20,36	20,41	20,43	20,50	20,35	20,29	20,40	20,35	20,41	20,40	20,41	20,27	20,24	20,28	20,37	20,33	20,30	20,42	20,40	20,33	20,42	20,46	20,36	20,29	20,35	20,43	20,47	20,47	20,43	20,28	20,19	20,26	20,35	20,43	20,41	20,30	20,30	20,37	20,42	20,30	20,25	20,36	20,37	20,29	20,32	20,41	20,40	20,35	20,39	20,34	20,32	20,27	20,31	20,40	20,38	20,26	20,26	20,30	20,29	20,36	20,41	20,32	20,38	20,43	20,42	20,43	20,37	20,41	20,44	20,35	20,31	20,37	20,37	20,38	20,37	20,30	20,35	20,43	20,46	20,34	20,30	20,36	20,34	20,39	20,32	20,27	20,34	20,35	20,39	20,37	20,37	20,36	20,32	20,29	20,40	20,33	20,31	20,29	20,32	20,37	20,44	20,34	20,33	20,43	20,46	20,39	20,36	20,42	20,41	20,35	20,35	20,33	20,42	20,41	20,40	20,33	20,38	20,48	20,47	20,25	20,28	20,30	20,33	20,45	20,42	20,37	20,27	20,35	20,37	20,35	20,30	20,29	20,38	20,38	20,36	20,33	20,41	20,44	20,48	20,41	20,41	20,43	20,37	20,41	20,42	20,31	20,43	20,47	20,39	20,43	20,47	20,35	20,38	20,34	20,37	20,42	20,35	20,35	20,44	20,45	20,47	20,38	20,33	20,45	20,44	20,44	20,47	20,48	20,49	20,42	20,35	20,43	20,49	20,41	20,39	20,39	20,47	20,46	20,45	20,46	20,44	20,41	20,44	20,44	20,43	20,44	20,50	20,43	20,46	20,47	20,44	20,39	20,50	20,50	20,46	20,42	20,43	20,49	20,45	20,44	20,46	20,41	20,39	20,38	20,33	20,36	20,40	20,38	20,30	20,33	20,45	20,39	20,42	20,48	20,40	20,37	20,36	20,41	20,39	20,39	20,39	20,36	20,41	20,51	20,45	20,41	20,38	20,41	20,51	20,38	20,31	20,37	20,40	20,42	20,40	20,44	20,44	20,30	20,28	20,39	20,40	20,37	20,32	20,35	20,35	20,41	20,46	20,49	20,46	20,44	20,38	20,43	20,42	20,40	20,41	20,43	20,37	20,38	20,45	20,40	20,39	20,42	20,39	20,38	20,33	20,35	20,41	20,51	20,40	20,40	20,46	20,42	20,41	20,38	20,41	20,41	20,39	20,42	20,36	20,37	20,40	20,32	20,31	20,41	20,42	20,48	20,47	20,40	20,32	20,34	20,51	20,50	20,37	20,37	20,39	20,43	20,46	20,38	20,42	20,46	20,43	20,46	20,35	20,39	20,45	20,45	20,47	20,45	20,41	20,45	20,44	20,38	20,42	20,49	20,47	20,46	20,48	20,48	20,48	20,46	20,41	20,38	20,40	20,44	20,41	20,46	20,51	20,48	20,39	20,40	20,45	20,52	20,46	20,45	20,52	20,38	20,41	20,42	20,48	20,47	20,43	20,45	20,49	20,45	20,33	20,36	20,44	20,47	20,51	20,45	20,37	20,49	20,54	20,48	20,41	20,41	20,38	20,39	20,33	20,37	20,38	20,44	20,47	20,38	20,38	20,38	20,40	20,36	20,38	20,51	20,38	20,35	20,38	20,38	20,42	20,40	20,40	20,41	20,46	20,46	20,43	20,40	20,43	20,45	20,44	20,41	20,33	20,46	20,47	20,46	20,45	20,50	20,36	20,29	20,30	20,39	20,42	20,44	20,34	20,35	20,40	20,42	20,42	20,37	20,41	20,33	20,37	20,39	20,31	20,32	20,35	20,32	20,44	20,38	20,31	20,36	20,43	20,37	20,42	20,44	20,43	20,39	20,39	20,36	20,33	20,30	20,41	20,38	20,35	20,33	20,35	20,35	20,39	20,41	20,29	20,31	20,39	20,36	20,38	20,37	20,39	20,39	20,31	20,36	20,35	20,34	20,43	20,39	20,36	20,35	20,41	20,39	20,42	20,38	20,32	20,40	20,41	20,38	20,40	20,39	20,39	20,49	20,44	20,34	20,34	20,31	20,32	20,35	20,31	20,32	20,43	20,48	20,36	20,35	20,55	20,46	20,34	20,35	20,46	20,44	20,37	20,37	20,39	20,30	20,38	20,45	20,43	20,40	20,47	20,49	20,40	20,40	20,36	20,38	20,31	20,38	20,44	20,39	20,36	20,33	20,36	20,33	20,28	20,40	20,43	20,42	20,37	20,44	20,27	20,30	20,35	20,36	20,44	20,39	20,39	20,44	20,44	20,37	20,40	20,29	20,23	20,29	20,36	20,25	20,30	20,32	20,34	20,33	20,26	20,31	20,34	20,29	20,41	20,36	20,30	20,25	20,29	20,28	20,32	20,40	20,39	20,31	20,24	20,26	20,20	20,32	20,26	20,35	20,29	20,24	20,31	20,28	20,19	20,29	20,28	20,24	20,39	20,42	20,36	20,28	20,20	20,18	20,26	20,25	20,26	20,37	20,32	20,26	20,27	20,34	20,29	20,20	20,22	20,25	20,26	20,29	20,29	20,28	20,26	20,33	20,33	20,23	20,21	20,12	20,18	20,26	20,27	20,24	20,24	
20,27	20,20	20,14	20,35	20,33	20,31	20,29	20,24	20,20	20,32	20,41	20,34	20,33	20,41	20,33	20,34	20,26	20,33	20,44	20,34	20,26	20,27	20,32	20,32	20,40	20,43	20,39	20,39	20,44	20,41	20,36	20,33	20,42	20,41	20,24	20,40	20,45	20,28	20,23	20,26	20,26	20,34	20,36	20,32	20,35	20,33	20,35	20,33	20,40	20,38	20,40	20,38	20,36	20,45	20,46	20,49	20,43	20,34	20,38	20,44	20,41	20,33	20,30	20,30	20,25	20,38	20,43	20,36	20,41	20,39	20,27	20,38	20,46	20,50	20,43	20,39	20,43	20,49	20,51	20,49	20,34	20,29	20,28	20,31	20,37	20,40	20,32	20,33	20,31	20,36	20,45	20,34	20,38	20,36	20,35	20,38	20,38	20,43	20,45	20,41	20,39	20,36	20,32	20,39	20,38	20,32	20,27	20,31	20,29	20,25	20,37	20,45	20,39	20,42	20,51	20,46	20,42	20,38	20,41	20,46	20,44	20,38	20,39	20,42	20,39	20,41	20,43	20,38	20,35	20,43	20,37	20,33	20,34	20,42	20,48	20,37	20,36	20,30	20,33	20,39	20,39	20,43	20,40	20,34	20,34	20,31	20,38	20,34	20,32	20,40	20,43	20,40	20,39	20,41	20,48	20,48	20,37	20,31	20,36	20,43	20,37	20,34	20,37	20,42	20,36	20,39	20,43	20,44	20,47	20,52	20,33	20,30	20,50	20,41	20,40	20,35	20,37	20,34	20,36	20,43	20,42	20,33	20,32	20,37	20,33	20,41	20,38	20,43	20,46	20,45	20,42	20,46	20,41	20,34	20,38	20,48	20,43	20,47	20,52	20,40	20,44	20,47	20,40	20,38	20,39	20,33	20,36	20,33	20,38	20,46	20,46	20,52	20,53	20,37	20,34	20,46	20,48	20,51	20,48	20,44	20,32	20,40	20,46	20,49	20,43	20,45	20,44	20,44	20,45	20,43	20,37	20,45	20,46	20,43	20,39	20,44	20,44	20,51	20,49	20,46	20,47	20,48	20,44	20,46	20,45	20,38	20,37	20,37	20,53	20,47	20,41	20,45	20,51	20,45	20,37	20,41	20,47	20,46	20,45	20,39	20,37	20,43	20,41	20,43	20,48	20,44	20,38	20,38	20,45	20,46	20,39	20,39	20,38	20,41	20,46	20,41	20,38	20,39	20,54	20,58	20,48	20,40	20,38	20,40	20,41	20,35	20,41	20,46	20,33	20,33	20,36	20,43	20,39	20,40	20,35	20,43	20,41	20,45	20,45	20,50	20,37	20,32	20,39	20,42	20,30	20,37	20,42	20,45	20,44	20,41	20,42	20,44	20,49	20,47	20,38	20,39	20,36	20,39	20,51	20,48	20,42	20,46	20,41	20,42	20,42	20,44	20,45	20,37	20,39	20,43	20,40	20,41	20,36	20,38	20,38	20,45	20,48	20,45	20,39	20,40	20,45	20,46	20,52	20,39	20,39	20,43	20,40	20,40	20,39	20,46	20,48	20,40	20,39	20,38	20,41	20,43	20,41	20,48	20,45	20,46	20,48	20,41	20,38	20,38	20,45	20,47	20,42	20,46	20,42	20,51	20,44	20,47	20,49	20,46	20,42	20,47	20,46	20,52	20,54	20,50	20,39	20,46	20,44	20,39	20,43	20,46	20,34	20,39	20,34	20,40	20,44	20,44	20,45	20,44	20,40	20,34	20,44	20,48	20,48	20,50	20,46	20,38	20,43	20,43	20,47	20,43	20,45	20,35	20,35	20,43	20,46	20,50	20,46	20,41	20,44	20,43	20,44	20,35	20,31	20,38	20,47	20,41	20,39	20,42	20,41	20,42	20,45	20,41	20,40	20,47	20,50	20,43	20,42	20,39	20,45	20,38	20,42	20,39	20,35	20,44	20,46	20,44	20,44	20,38	20,32	20,36	20,40	20,46	20,49	20,49	20,36	20,36	20,44	20,48	20,45	20,34	20,33	20,37	20,37	20,33	20,42	20,47	20,47	20,40	20,42	20,38	20,37	20,40	20,38	20,39	20,35	20,32	20,37	20,31	20,32	20,32	20,33	20,34	20,37	20,33	20,31	20,31	20,28	20,34	20,41	20,33	20,35	20,44	20,41	20,41	20,34	20,31	20,41	20,40	20,35	20,32	20,35	20,45	20,40	20,35	20,42	20,43	20,42	20,41	20,38	20,26	20,29	20,33	20,41	20,42	20,36	20,36	20,45	20,40	20,32	20,30	20,30	20,38	20,41	20,38	20,35	20,42	20,45	20,31	20,36	20,45	20,42	20,36	20,37	20,43	20,42	20,41	20,40	20,43	20,37	20,40	20,44	20,40	20,44	20,44	20,41	20,40	20,43	20,44	20,42	20,34	20,38	20,45	20,41	20,32	20,40	20,33	20,33	20,38	20,46	20,44	20,45	20,35	20,41	20,30	20,26	20,33	20,38	20,39	20,36	20,34	20,40	20,45	20,35	20,33	20,29	20,33	20,31	20,39	20,34	20,27	20,34	20,34	20,35	20,23	20,27	20,34	20,28	20,42	20,45	20,34	20,30	20,28	20,24	20,24	20,35	20,36	20,31	20,39	20,32	20,27	20,27	20,23	20,38	20,36	20,24	20,33	20,34	20,22	20,25	20,29	20,29	20,27	20,37	20,32	20,25	20,19	20,21	20,23	20,31	20,31	20,28	20,25	20,30	20,26	20,26	20,36	20,28	20,18	20,18	20,28	20,48	20,38	20,36	20,31	20,37	20,41	20,34	20,25	20,15	20,23	20,28	20,23	20,28	20,30	
20,30	20,17	20,17	20,34	20,37	20,39	20,33	20,23	20,26	20,31	20,32	20,35	20,27	20,27	20,42	20,36	20,31	20,32	20,36	20,41	20,28	20,30	20,43	20,37	20,42	20,45	20,36	20,30	20,32	20,39	20,39	20,36	20,30	20,35	20,25	20,32	20,40	20,24	20,18	20,26	20,32	20,34	20,32	20,24	20,29	20,35	20,29	20,29	20,38	20,32	20,32	20,26	20,39	20,39	20,37	20,39	20,45	20,37	20,38	20,39	20,40	20,39	20,31	20,34	20,27	20,28	20,47	20,46	20,44	20,34	20,29	20,34	20,41	20,42	20,38	20,36	20,38	20,46	20,37	20,35	20,25	20,27	20,28	20,27	20,32	20,35	20,34	20,37	20,34	20,38	20,43	20,36	20,41	20,31	20,28	20,38	20,43	20,44	20,49	20,41	20,40	20,38	20,40	20,38	20,40	20,34	20,33	20,30	20,36	20,35	20,39	20,43	20,46	20,44	20,50	20,43	20,44	20,36	20,41	20,43	20,37	20,41	20,39	20,35	20,48	20,44	20,52	20,46	20,44	20,40	20,35	20,37	20,45	20,38	20,42	20,35	20,35	20,32	20,35	20,43	20,38	20,42	20,42	20,41	20,36	20,36	20,36	20,43	20,38	20,47	20,44	20,30	20,34	20,45	20,45	20,42	20,37	20,33	20,25	20,43	20,44	20,38	20,40	20,41	20,38	20,29	20,43	20,43	20,47	20,49	20,36	20,33	20,47	20,47	20,30	20,39	20,37	20,34	20,35	20,35	20,37	20,35	20,37	20,36	20,30	20,42	20,42	20,42	20,40	20,42	20,37	20,39	20,37	20,35	20,42	20,50	20,45	20,45	20,45	20,39	20,35	20,43	20,46	20,46	20,42	20,38	20,38	20,40	20,39	20,43	20,46	20,46	20,47	20,39	20,31	20,40	20,52	20,49	20,49	20,39	20,40	20,40	20,47	20,49	20,47	20,46	20,46	20,45	20,42	20,44	20,38	20,46	20,54	20,43	20,30	20,42	20,40	20,36	20,43	20,47	20,43	20,41	20,42	20,48	20,46	20,39	20,38	20,37	20,48	20,54	20,48	20,50	20,47	20,44	20,38	20,35	20,40	20,45	20,37	20,34	20,42	20,43	20,35	20,44	20,48	20,47	20,48	20,45	20,51	20,45	20,49	20,44	20,36	20,38	20,45	20,42	20,46	20,47	20,49	20,54	20,42	20,34	20,38	20,40	20,41	20,42	20,46	20,44	20,41	20,43	20,41	20,41	20,38	20,34	20,39	20,46	20,51	20,47	20,41	20,45	20,40	20,33	20,44	20,40	20,37	20,33	20,36	20,44	20,49	20,43	20,38	20,45	20,36	20,38	20,42	20,38	20,43	20,43	20,47	20,41	20,41	20,52	20,45	20,41	20,39	20,40	20,43	20,37	20,37	20,41	20,34	20,41	20,43	20,43	20,40	20,44	20,53	20,48	20,42	20,46	20,48	20,46	20,49	20,48	20,36	20,36	20,41	20,35	20,44	20,47	20,46	20,46	20,39	20,39	20,48	20,37	20,36	20,42	20,46	20,42	20,47	20,51	20,32	20,33	20,51	20,47	20,37	20,43	20,44	20,44	20,46	20,48	20,52	20,46	20,50	20,44	20,38	20,46	20,47	20,46	20,43	20,38	20,41	20,38	20,44	20,44	20,36	20,40	20,34	20,41	20,45	20,38	20,37	20,43	20,47	20,41	20,52	20,57	20,50	20,46	20,44	20,37	20,43	20,43	20,50	20,47	20,38	20,35	20,39	20,41	20,51	20,42	20,44	20,42	20,39	20,44	20,44	20,39	20,30	20,39	20,47	20,41	20,39	20,35	20,41	20,44	20,44	20,44	20,37	20,44	20,42	20,45	20,53	20,53	20,43	20,38	20,43	20,39	20,39	20,46	20,46	20,47	20,46	20,40	20,40	20,32	20,31	20,46	20,47	20,47	20,41	20,39	20,42	20,52	20,55	20,47	20,40	20,40	20,44	20,30	20,35	20,50	20,50	20,43	20,41	20,38	20,47	20,41	20,40	20,45	20,32	20,27	20,44	20,31	20,32	20,32	20,37	20,36	20,39	20,39	20,35	20,37	20,38	20,25	20,34	20,37	20,36	20,40	20,39	20,32	20,38	20,40	20,40	20,40	20,37	20,34	20,35	20,42	20,36	20,35	20,37	20,40	20,42	20,41	20,36	20,31	20,34	20,34	20,36	20,41	20,39	20,42	20,42	20,30	20,29	20,27	20,32	20,39	20,37	20,42	20,34	20,40	20,37	20,36	20,36	20,39	20,41	20,45	20,39	20,44	20,36	20,40	20,45	20,40	20,44	20,32	20,36	20,42	20,39	20,38	20,37	20,38	20,43	20,46	20,40	20,35	20,30	20,39	20,36	20,34	20,27	20,31	20,27	20,36	20,48	20,42	20,42	20,44	20,32	20,31	20,22	20,34	20,38	20,30	20,35	20,36	20,40	20,42	20,34	20,34	20,30	20,28	20,35	20,45	20,33	20,26	20,27	20,38	20,35	20,36	20,35	20,35	20,36	20,44	20,45	20,33	20,36	20,37	20,31	20,21	20,33	20,36	20,32	20,34	20,38	20,31	20,39	20,24	20,35	20,38	20,34	20,36	20,38	20,31	20,25	20,25	20,34	20,32	20,25	20,30	20,27	20,25	20,34	20,26	20,25	20,36	20,33	20,31	20,32	20,35	20,32	20,28	20,24	20,18	20,21	20,30	20,26	20,29	20,42	20,41	20,35	20,42	20,37	20,30	20,23	20,28	20,31	20,24	20,31	20,34	
20,28	20,18	20,11	20,23	20,28	20,27	20,23	20,23	20,36	20,38	20,29	20,33	20,22	20,16	20,35	20,36	20,27	20,32	20,36	20,38	20,25	20,29	20,40	20,38	20,32	20,39	20,31	20,29	20,31	20,31	20,41	20,35	20,36	20,26	20,35	20,26	20,29	20,29	20,25	20,39	20,40	20,33	20,35	20,31	20,30	20,40	20,40	20,36	20,29	20,32	20,32	20,33	20,31	20,38	20,32	20,28	20,29	20,29	20,33	20,29	20,32	20,41	20,38	20,38	20,42	20,40	20,38	20,40	20,39	20,31	20,24	20,30	20,35	20,36	20,32	20,34	20,36	20,43	20,29	20,23	20,28	20,28	20,25	20,26	20,29	20,36	20,33	20,37	20,29	20,38	20,41	20,28	20,38	20,45	20,32	20,37	20,37	20,31	20,31	20,33	20,35	20,32	20,33	20,42	20,37	20,41	20,35	20,35	20,35	20,36	20,43	20,31	20,37	20,40	20,51	20,47	20,40	20,41	20,45	20,44	20,31	20,30	20,37	20,36	20,40	20,42	20,41	20,37	20,38	20,36	20,32	20,31	20,44	20,39	20,38	20,33	20,21	20,35	20,43	20,40	20,26	20,31	20,29	20,32	20,36	20,44	20,38	20,40	20,42	20,39	20,34	20,38	20,42	20,39	20,44	20,40	20,30	20,38	20,38	20,40	20,40	20,37	20,49	20,40	20,37	20,33	20,29	20,32	20,43	20,41	20,33	20,32	20,33	20,40	20,34	20,33	20,39	20,34	20,35	20,31	20,25	20,30	20,36	20,36	20,38	20,36	20,42	20,39	20,41	20,46	20,37	20,37	20,40	20,46	20,52	20,52	20,41	20,38	20,34	20,38	20,44	20,45	20,42	20,42	20,35	20,33	20,38	20,41	20,38	20,44	20,43	20,35	20,36	20,34	20,34	20,33	20,49	20,46	20,48	20,38	20,45	20,39	20,40	20,34	20,36	20,39	20,40	20,47	20,46	20,46	20,53	20,53	20,51	20,45	20,38	20,41	20,42	20,38	20,39	20,45	20,37	20,41	20,36	20,48	20,45	20,37	20,37	20,40	20,42	20,44	20,51	20,56	20,51	20,46	20,40	20,34	20,38	20,48	20,42	20,36	20,33	20,40	20,39	20,42	20,45	20,45	20,42	20,41	20,44	20,50	20,46	20,49	20,38	20,32	20,41	20,44	20,42	20,48	20,47	20,40	20,41	20,42	20,39	20,39	20,39	20,45	20,50	20,43	20,39	20,34	20,36	20,37	20,34	20,34	20,32	20,41	20,52	20,46	20,47	20,46	20,41	20,35	20,47	20,39	20,44	20,38	20,34	20,36	20,43	20,40	20,44	20,46	20,36	20,33	20,51	20,35	20,37	20,42	20,48	20,42	20,34	20,44	20,42	20,48	20,42	20,39	20,36	20,42	20,42	20,35	20,32	20,37	20,51	20,41	20,37	20,47	20,43	20,48	20,47	20,44	20,50	20,47	20,43	20,44	20,39	20,40	20,41	20,44	20,46	20,44	20,42	20,47	20,48	20,37	20,41	20,38	20,36	20,49	20,48	20,43	20,43	20,52	20,40	20,33	20,47	20,47	20,47	20,54	20,46	20,50	20,50	20,48	20,51	20,47	20,46	20,41	20,37	20,41	20,43	20,37	20,45	20,45	20,41	20,44	20,37	20,45	20,33	20,40	20,34	20,41	20,46	20,43	20,42	20,42	20,45	20,45	20,44	20,49	20,46	20,52	20,44	20,39	20,48	20,52	20,44	20,37	20,35	20,34	20,40	20,43	20,48	20,40	20,39	20,46	20,38	20,36	20,44	20,43	20,38	20,43	20,50	20,42	20,44	20,44	20,43	20,41	20,43	20,44	20,43	20,39	20,37	20,41	20,50	20,45	20,37	20,35	20,35	20,34	20,40	20,43	20,44	20,44	20,41	20,34	20,32	20,35	20,35	20,50	20,42	20,32	20,39	20,35	20,37	20,43	20,53	20,49	20,43	20,37	20,55	20,44	20,43	20,34	20,38	20,42	20,45	20,40	20,44	20,42	20,45	20,51	20,36	20,37	20,44	20,40	20,37	20,42	20,37	20,44	20,38	20,40	20,34	20,38	20,45	20,30	20,33	20,42	20,47	20,38	20,44	20,37	20,38	20,49	20,43	20,33	20,32	20,29	20,33	20,34	20,36	20,39	20,35	20,37	20,35	20,38	20,28	20,25	20,33	20,37	20,39	20,42	20,39	20,40	20,41	20,31	20,32	20,34	20,34	20,45	20,37	20,40	20,39	20,31	20,31	20,32	20,35	20,41	20,39	20,43	20,42	20,36	20,40	20,29	20,35	20,35	20,41	20,43	20,34	20,35	20,35	20,35	20,35	20,39	20,37	20,40	20,40	20,32	20,23	20,35	20,38	20,34	20,29	20,31	20,26	20,27	20,38	20,41	20,49	20,52	20,41	20,32	20,19	20,33	20,40	20,31	20,26	20,36	20,38	20,39	20,27	20,29	20,26	20,21	20,30	20,41	20,31	20,31	20,27	20,25	20,40	20,39	20,37	20,34	20,36	20,42	20,37	20,27	20,30	20,31	20,24	20,25	20,33	20,34	20,28	20,34	20,34	20,28	20,40	20,36	20,33	20,39	20,33	20,32	20,28	20,31	20,29	20,22	20,30	20,32	20,36	20,31	20,31	20,27	20,30	20,32	20,37	20,34	20,30	20,36	20,35	20,36	20,29	20,29	20,24	20,23	20,18	20,27	20,25	20,23	20,31	20,21	20,18	20,29	20,27	20,20	20,16	20,17	20,14	20,21	20,27	20,30	
20,31	20,24	20,19	20,27	20,32	20,28	20,26	20,22	20,38	20,36	20,33	20,32	20,31	20,29	20,25	20,25	20,24	20,35	20,46	20,44	20,31	20,23	20,31	20,27	20,13	20,28	20,30	20,31	20,39	20,36	20,42	20,45	20,38	20,25	20,30	20,25	20,26	20,41	20,36	20,39	20,35	20,26	20,34	20,31	20,21	20,26	20,41	20,49	20,36	20,28	20,43	20,40	20,35	20,34	20,27	20,30	20,24	20,24	20,31	20,37	20,37	20,33	20,43	20,39	20,39	20,41	20,38	20,29	20,36	20,30	20,31	20,31	20,33	20,39	20,39	20,30	20,29	20,37	20,34	20,28	20,31	20,34	20,31	20,30	20,35	20,28	20,23	20,43	20,36	20,24	20,29	20,24	20,31	20,39	20,38	20,41	20,40	20,26	20,22	20,29	20,33	20,31	20,29	20,36	20,30	20,40	20,33	20,37	20,46	20,39	20,36	20,35	20,30	20,33	20,48	20,49	20,39	20,39	20,36	20,39	20,34	20,34	20,41	20,38	20,39	20,34	20,34	20,38	20,44	20,30	20,31	20,35	20,32	20,38	20,43	20,23	20,21	20,31	20,40	20,35	20,25	20,28	20,24	20,30	20,38	20,31	20,32	20,37	20,33	20,45	20,38	20,34	20,33	20,45	20,42	20,43	20,33	20,36	20,43	20,37	20,37	20,33	20,45	20,51	20,37	20,29	20,30	20,37	20,42	20,33	20,30	20,35	20,35	20,41	20,35	20,35	20,33	20,36	20,39	20,33	20,27	20,30	20,42	20,46	20,43	20,37	20,40	20,45	20,39	20,42	20,36	20,36	20,45	20,38	20,48	20,49	20,42	20,45	20,40	20,39	20,43	20,49	20,43	20,37	20,36	20,38	20,48	20,43	20,42	20,48	20,51	20,42	20,29	20,38	20,43	20,43	20,46	20,52	20,45	20,44	20,41	20,40	20,41	20,40	20,37	20,40	20,33	20,44	20,46	20,52	20,54	20,53	20,43	20,39	20,39	20,45	20,48	20,48	20,43	20,43	20,35	20,40	20,39	20,42	20,42	20,39	20,38	20,47	20,47	20,43	20,42	20,49	20,47	20,42	20,36	20,34	20,32	20,51	20,44	20,41	20,34	20,34	20,44	20,48	20,45	20,44	20,40	20,35	20,39	20,44	20,43	20,49	20,39	20,26	20,34	20,35	20,36	20,38	20,45	20,41	20,47	20,49	20,45	20,44	20,46	20,42	20,39	20,44	20,43	20,43	20,36	20,34	20,43	20,42	20,40	20,35	20,39	20,42	20,44	20,45	20,37	20,44	20,37	20,42	20,42	20,36	20,38	20,38	20,42	20,43	20,41	20,48	20,45	20,44	20,44	20,39	20,37	20,47	20,45	20,42	20,32	20,41	20,38	20,44	20,44	20,36	20,34	20,44	20,40	20,32	20,37	20,46	20,59	20,48	20,35	20,38	20,49	20,43	20,46	20,40	20,48	20,54	20,47	20,41	20,45	20,40	20,41	20,42	20,43	20,42	20,48	20,45	20,45	20,39	20,36	20,36	20,37	20,43	20,48	20,45	20,47	20,46	20,45	20,39	20,43	20,47	20,49	20,50	20,43	20,43	20,53	20,44	20,46	20,49	20,48	20,42	20,42	20,41	20,41	20,34	20,42	20,47	20,45	20,42	20,44	20,38	20,39	20,40	20,35	20,42	20,40	20,31	20,51	20,45	20,45	20,46	20,39	20,47	20,45	20,48	20,41	20,41	20,44	20,47	20,48	20,48	20,42	20,37	20,35	20,33	20,45	20,48	20,40	20,50	20,45	20,41	20,48	20,44	20,50	20,43	20,48	20,46	20,41	20,48	20,45	20,42	20,42	20,31	20,32	20,36	20,38	20,37	20,47	20,40	20,37	20,40	20,38	20,33	20,33	20,42	20,48	20,43	20,38	20,35	20,30	20,37	20,48	20,46	20,36	20,33	20,40	20,32	20,33	20,37	20,41	20,41	20,40	20,35	20,46	20,41	20,44	20,44	20,42	20,38	20,31	20,37	20,45	20,43	20,44	20,44	20,38	20,37	20,45	20,38	20,44	20,46	20,41	20,42	20,45	20,34	20,38	20,38	20,45	20,35	20,36	20,46	20,42	20,35	20,34	20,42	20,41	20,39	20,36	20,31	20,30	20,28	20,32	20,32	20,40	20,42	20,44	20,36	20,31	20,36	20,34	20,33	20,31	20,39	20,39	20,41	20,46	20,38	20,33	20,39	20,36	20,37	20,35	20,31	20,36	20,38	20,43	20,35	20,39	20,47	20,30	20,39	20,44	20,43	20,40	20,32	20,35	20,28	20,28	20,34	20,38	20,47	20,43	20,33	20,36	20,44	20,40	20,32	20,37	20,40	20,38	20,30	20,28	20,34	20,38	20,34	20,37	20,31	20,33	20,33	20,37	20,38	20,41	20,41	20,38	20,29	20,27	20,35	20,40	20,39	20,37	20,37	20,46	20,41	20,26	20,28	20,28	20,28	20,36	20,31	20,26	20,30	20,34	20,38	20,38	20,32	20,35	20,33	20,33	20,32	20,35	20,22	20,21	20,17	20,28	20,23	20,26	20,26	20,29	20,33	20,40	20,32	20,26	20,34	20,28	20,44	20,40	20,28	20,25	20,29	20,30	20,28	20,30	20,32	20,31	20,32	20,34	20,25	20,25	20,29	20,36	20,32	20,25	20,31	20,30	20,33	20,31	20,28	20,29	20,19	20,30	20,31	20,31	20,29	20,25	20,17	20,17	20,23	20,21	20,15	20,16	20,19	20,22	20,28	20,32	20,35	
20,37	20,28	20,14	20,14	20,25	20,22	20,36	20,22	20,33	20,29	20,29	20,38	20,35	20,36	20,36	20,26	20,18	20,30	20,42	20,31	20,31	20,28	20,25	20,25	20,28	20,37	20,39	20,34	20,46	20,38	20,39	20,41	20,40	20,29	20,30	20,35	20,37	20,35	20,34	20,29	20,30	20,33	20,30	20,27	20,23	20,31	20,36	20,42	20,37	20,28	20,22	20,37	20,34	20,39	20,34	20,42	20,33	20,24	20,35	20,33	20,33	20,29	20,38	20,31	20,20	20,29	20,27	20,29	20,35	20,31	20,23	20,48	20,39	20,34	20,34	20,30	20,27	20,40	20,38	20,36	20,38	20,27	20,26	20,29	20,32	20,26	20,22	20,30	20,33	20,27	20,25	20,21	20,46	20,43	20,41	20,44	20,32	20,29	20,27	20,33	20,30	20,34	20,26	20,33	20,30	20,32	20,33	20,36	20,42	20,44	20,38	20,33	20,38	20,33	20,37	20,45	20,46	20,42	20,42	20,33	20,42	20,38	20,38	20,46	20,50	20,46	20,40	20,41	20,43	20,36	20,28	20,45	20,35	20,35	20,35	20,25	20,23	20,27	20,28	20,31	20,20	20,31	20,32	20,30	20,35	20,31	20,29	20,35	20,29	20,44	20,44	20,38	20,31	20,40	20,45	20,50	20,43	20,40	20,41	20,35	20,36	20,41	20,45	20,43	20,40	20,44	20,39	20,34	20,45	20,42	20,32	20,39	20,33	20,41	20,46	20,40	20,36	20,45	20,43	20,42	20,39	20,32	20,40	20,47	20,45	20,33	20,31	20,51	20,43	20,44	20,40	20,42	20,44	20,38	20,42	20,54	20,48	20,46	20,40	20,39	20,39	20,42	20,44	20,44	20,41	20,36	20,51	20,48	20,44	20,51	20,47	20,45	20,35	20,39	20,52	20,46	20,48	20,46	20,43	20,44	20,45	20,45	20,40	20,49	20,58	20,47	20,43	20,46	20,48	20,63	20,58	20,50	20,49	20,45	20,38	20,42	20,47	20,50	20,47	20,37	20,46	20,49	20,46	20,50	20,43	20,41	20,45	20,49	20,49	20,42	20,45	20,46	20,42	20,42	20,33	20,37	20,42	20,49	20,48	20,45	20,43	20,39	20,48	20,48	20,45	20,49	20,46	20,38	20,48	20,43	20,39	20,39	20,40	20,35	20,35	20,36	20,35	20,44	20,46	20,43	20,48	20,44	20,41	20,42	20,49	20,47	20,36	20,43	20,48	20,50	20,44	20,48	20,48	20,44	20,42	20,42	20,40	20,39	20,47	20,41	20,33	20,39	20,41	20,47	20,39	20,31	20,38	20,48	20,45	20,49	20,47	20,46	20,45	20,46	20,43	20,37	20,41	20,45	20,47	20,44	20,35	20,36	20,38	20,42	20,40	20,44	20,38	20,38	20,37	20,30	20,38	20,46	20,50	20,46	20,42	20,39	20,44	20,46	20,40	20,46	20,44	20,45	20,39	20,46	20,43	20,42	20,40	20,50	20,47	20,40	20,44	20,44	20,40	20,31	20,38	20,38	20,41	20,43	20,44	20,44	20,41	20,41	20,47	20,45	20,43	20,41	20,48	20,48	20,46	20,47	20,45	20,42	20,49	20,45	20,45	20,47	20,48	20,43	20,38	20,38	20,44	20,49	20,41	20,39	20,49	20,44	20,47	20,46	20,37	20,46	20,43	20,39	20,46	20,45	20,40	20,42	20,40	20,45	20,47	20,54	20,45	20,32	20,40	20,44	20,38	20,48	20,46	20,36	20,40	20,33	20,36	20,40	20,44	20,47	20,50	20,43	20,37	20,41	20,48	20,48	20,47	20,46	20,43	20,44	20,43	20,40	20,40	20,35	20,38	20,40	20,35	20,36	20,50	20,49	20,39	20,46	20,38	20,35	20,37	20,40	20,51	20,50	20,44	20,38	20,40	20,35	20,37	20,43	20,44	20,45	20,44	20,33	20,38	20,42	20,45	20,45	20,41	20,36	20,44	20,36	20,35	20,45	20,45	20,45	20,30	20,30	20,45	20,47	20,38	20,41	20,43	20,42	20,41	20,34	20,30	20,39	20,31	20,35	20,46	20,42	20,40	20,41	20,43	20,35	20,44	20,47	20,36	20,40	20,41	20,35	20,43	20,46	20,43	20,39	20,43	20,38	20,34	20,32	20,32	20,43	20,44	20,37	20,36	20,35	20,37	20,36	20,37	20,42	20,36	20,37	20,43	20,41	20,37	20,40	20,41	20,36	20,32	20,30	20,37	20,34	20,31	20,40	20,40	20,44	20,39	20,42	20,51	20,42	20,43	20,37	20,31	20,21	20,21	20,34	20,29	20,41	20,46	20,42	20,37	20,37	20,34	20,38	20,37	20,39	20,39	20,31	20,35	20,48	20,39	20,31	20,38	20,37	20,21	20,34	20,41	20,41	20,35	20,41	20,45	20,42	20,36	20,38	20,33	20,34	20,40	20,39	20,46	20,50	20,28	20,30	20,31	20,22	20,32	20,30	20,29	20,31	20,31	20,44	20,37	20,29	20,37	20,34	20,32	20,31	20,30	20,27	20,26	20,27	20,29	20,23	20,21	20,24	20,31	20,28	20,42	20,41	20,33	20,27	20,28	20,37	20,39	20,32	20,32	20,40	20,37	20,35	20,29	20,29	20,38	20,31	20,41	20,31	20,33	20,25	20,27	20,30	20,30	20,32	20,30	20,28	20,29	20,29	20,22	20,17	20,34	20,35	20,32	20,36	20,32	20,24	20,22	20,26	20,21	20,25	20,17	20,32	20,37	20,33	20,29	20,24	
20,27	20,32	20,27	20,20	20,23	20,19	20,17	20,21	20,27	20,37	20,27	20,26	20,32	20,40	20,38	20,35	20,25	20,21	20,31	20,29	20,21	20,32	20,21	20,35	20,47	20,43	20,37	20,28	20,36	20,40	20,31	20,37	20,35	20,36	20,31	20,33	20,34	20,26	20,22	20,30	20,32	20,32	20,31	20,30	20,30	20,32	20,31	20,34	20,31	20,25	20,19	20,25	20,27	20,40	20,38	20,39	20,32	20,29	20,39	20,37	20,31	20,29	20,37	20,38	20,32	20,34	20,32	20,29	20,43	20,35	20,30	20,40	20,39	20,33	20,35	20,30	20,35	20,37	20,45	20,38	20,33	20,30	20,28	20,35	20,30	20,24	20,25	20,31	20,39	20,40	20,36	20,33	20,44	20,39	20,38	20,32	20,33	20,32	20,32	20,37	20,41	20,35	20,33	20,40	20,36	20,29	20,21	20,34	20,40	20,37	20,37	20,39	20,34	20,38	20,37	20,39	20,49	20,40	20,42	20,37	20,33	20,37	20,38	20,39	20,50	20,55	20,41	20,34	20,34	20,36	20,34	20,40	20,45	20,39	20,41	20,33	20,36	20,33	20,26	20,40	20,36	20,32	20,32	20,43	20,43	20,43	20,28	20,36	20,37	20,44	20,41	20,39	20,36	20,33	20,45	20,49	20,43	20,37	20,44	20,42	20,35	20,42	20,50	20,48	20,43	20,45	20,44	20,39	20,48	20,45	20,31	20,39	20,40	20,35	20,41	20,50	20,41	20,41	20,42	20,33	20,37	20,42	20,40	20,45	20,38	20,36	20,31	20,44	20,45	20,43	20,39	20,38	20,45	20,38	20,42	20,54	20,51	20,41	20,34	20,36	20,37	20,38	20,45	20,41	20,32	20,34	20,40	20,35	20,33	20,44	20,45	20,47	20,40	20,30	20,41	20,47	20,39	20,43	20,46	20,42	20,43	20,40	20,45	20,45	20,52	20,55	20,53	20,41	20,48	20,59	20,53	20,45	20,39	20,39	20,31	20,44	20,45	20,49	20,46	20,47	20,47	20,48	20,51	20,54	20,44	20,45	20,43	20,51	20,54	20,50	20,46	20,54	20,48	20,49	20,43	20,50	20,50	20,47	20,43	20,49	20,41	20,51	20,45	20,41	20,45	20,46	20,44	20,41	20,50	20,49	20,43	20,39	20,37	20,40	20,42	20,40	20,38	20,46	20,45	20,43	20,43	20,41	20,39	20,42	20,43	20,49	20,45	20,48	20,47	20,48	20,41	20,52	20,44	20,38	20,38	20,42	20,48	20,51	20,51	20,48	20,35	20,34	20,41	20,53	20,44	20,38	20,39	20,36	20,42	20,37	20,44	20,44	20,42	20,38	20,42	20,40	20,45	20,44	20,41	20,41	20,40	20,38	20,36	20,44	20,42	20,40	20,39	20,34	20,33	20,34	20,38	20,45	20,54	20,51	20,45	20,51	20,43	20,44	20,44	20,43	20,42	20,43	20,36	20,44	20,47	20,45	20,41	20,46	20,54	20,46	20,46	20,48	20,44	20,36	20,35	20,43	20,47	20,46	20,41	20,44	20,45	20,42	20,40	20,43	20,46	20,54	20,44	20,49	20,50	20,52	20,50	20,38	20,46	20,43	20,41	20,49	20,49	20,45	20,37	20,39	20,47	20,51	20,33	20,41	20,52	20,48	20,41	20,50	20,43	20,49	20,41	20,34	20,41	20,49	20,40	20,29	20,34	20,40	20,43	20,48	20,45	20,41	20,43	20,42	20,37	20,43	20,43	20,41	20,45	20,40	20,36	20,35	20,46	20,42	20,41	20,42	20,34	20,44	20,43	20,41	20,48	20,46	20,39	20,41	20,45	20,49	20,46	20,38	20,39	20,46	20,46	20,43	20,49	20,51	20,50	20,47	20,39	20,38	20,39	20,39	20,35	20,44	20,48	20,37	20,44	20,38	20,33	20,42	20,43	20,41	20,39	20,40	20,41	20,40	20,48	20,49	20,41	20,42	20,43	20,38	20,36	20,39	20,47	20,37	20,35	20,43	20,43	20,45	20,39	20,36	20,42	20,42	20,40	20,41	20,36	20,33	20,36	20,34	20,42	20,46	20,40	20,39	20,33	20,35	20,34	20,41	20,42	20,46	20,46	20,37	20,38	20,41	20,43	20,39	20,42	20,42	20,35	20,34	20,28	20,35	20,39	20,44	20,38	20,36	20,36	20,27	20,35	20,39	20,36	20,43	20,44	20,42	20,37	20,35	20,35	20,38	20,45	20,40	20,41	20,43	20,34	20,49	20,48	20,39	20,42	20,42	20,43	20,45	20,49	20,47	20,33	20,26	20,25	20,38	20,25	20,37	20,48	20,46	20,33	20,31	20,36	20,34	20,35	20,34	20,35	20,36	20,40	20,45	20,36	20,26	20,38	20,38	20,22	20,23	20,42	20,32	20,37	20,45	20,46	20,38	20,33	20,34	20,33	20,29	20,43	20,35	20,33	20,46	20,38	20,34	20,33	20,32	20,35	20,35	20,32	20,32	20,27	20,25	20,36	20,28	20,35	20,42	20,36	20,33	20,35	20,33	20,30	20,26	20,28	20,25	20,19	20,25	20,28	20,36	20,43	20,38	20,30	20,25	20,29	20,37	20,39	20,30	20,31	20,36	20,42	20,28	20,30	20,32	20,38	20,25	20,24	20,24	20,25	20,24	20,24	20,21	20,29	20,38	20,30	20,28	20,25	20,31	20,27	20,21	20,29	20,31	20,25	20,33	20,36	20,30	20,20	20,25	20,24	20,18	20,17	20,17	20,27	20,33	20,22	20,29	
20,26	20,24	20,34	20,33	20,20	20,20	20,26	20,30	20,33	20,31	20,30	20,24	20,26	20,25	20,33	20,36	20,37	20,27	20,24	20,34	20,40	20,36	20,23	20,34	20,34	20,33	20,34	20,30	20,32	20,41	20,40	20,34	20,35	20,38	20,29	20,23	20,28	20,20	20,19	20,33	20,38	20,33	20,27	20,28	20,31	20,34	20,28	20,26	20,32	20,30	20,27	20,38	20,39	20,37	20,40	20,37	20,36	20,26	20,31	20,41	20,42	20,37	20,26	20,41	20,31	20,31	20,32	20,24	20,36	20,36	20,38	20,44	20,41	20,32	20,46	20,33	20,30	20,43	20,47	20,49	20,43	20,26	20,33	20,45	20,37	20,27	20,25	20,34	20,38	20,44	20,36	20,31	20,39	20,36	20,35	20,31	20,37	20,44	20,39	20,39	20,43	20,39	20,30	20,42	20,41	20,39	20,24	20,32	20,45	20,46	20,43	20,38	20,41	20,33	20,33	20,40	20,37	20,35	20,35	20,35	20,22	20,26	20,35	20,37	20,38	20,53	20,47	20,29	20,37	20,37	20,38	20,42	20,48	20,43	20,36	20,37	20,37	20,37	20,36	20,37	20,37	20,42	20,39	20,40	20,40	20,47	20,36	20,37	20,40	20,39	20,45	20,44	20,45	20,40	20,42	20,41	20,41	20,40	20,41	20,42	20,35	20,29	20,47	20,44	20,42	20,46	20,43	20,47	20,45	20,44	20,33	20,35	20,37	20,38	20,39	20,45	20,46	20,32	20,34	20,36	20,43	20,46	20,42	20,47	20,40	20,33	20,32	20,44	20,39	20,37	20,39	20,40	20,42	20,39	20,40	20,50	20,47	20,39	20,38	20,44	20,38	20,45	20,42	20,45	20,38	20,39	20,40	20,40	20,30	20,43	20,46	20,48	20,41	20,26	20,36	20,45	20,48	20,46	20,40	20,41	20,37	20,33	20,39	20,40	20,43	20,48	20,46	20,41	20,35	20,48	20,44	20,51	20,41	20,38	20,41	20,46	20,49	20,39	20,43	20,49	20,50	20,42	20,48	20,55	20,46	20,43	20,43	20,47	20,48	20,46	20,47	20,48	20,50	20,47	20,38	20,41	20,43	20,49	20,45	20,40	20,44	20,49	20,44	20,35	20,38	20,56	20,50	20,42	20,41	20,45	20,49	20,45	20,45	20,37	20,42	20,44	20,38	20,40	20,41	20,42	20,43	20,49	20,41	20,44	20,42	20,42	20,41	20,48	20,55	20,51	20,40	20,45	20,48	20,35	20,38	20,42	20,46	20,42	20,43	20,47	20,40	20,35	20,37	20,37	20,41	20,38	20,39	20,42	20,40	20,40	20,39	20,38	20,43	20,40	20,47	20,47	20,49	20,41	20,44	20,46	20,38	20,40	20,44	20,41	20,42	20,42	20,35	20,37	20,36	20,40	20,41	20,52	20,45	20,40	20,36	20,42	20,41	20,47	20,45	20,38	20,47	20,47	20,45	20,38	20,37	20,43	20,43	20,40	20,47	20,39	20,46	20,47	20,42	20,38	20,43	20,38	20,46	20,46	20,44	20,41	20,50	20,46	20,39	20,43	20,44	20,42	20,48	20,49	20,52	20,48	20,51	20,49	20,48	20,49	20,42	20,44	20,39	20,42	20,35	20,36	20,38	20,45	20,37	20,40	20,49	20,50	20,44	20,52	20,44	20,43	20,34	20,32	20,41	20,43	20,44	20,40	20,38	20,39	20,41	20,47	20,42	20,37	20,44	20,42	20,44	20,47	20,37	20,37	20,46	20,42	20,31	20,35	20,42	20,47	20,42	20,42	20,39	20,39	20,42	20,37	20,42	20,51	20,37	20,41	20,46	20,48	20,49	20,47	20,39	20,41	20,47	20,41	20,41	20,46	20,45	20,40	20,44	20,40	20,40	20,36	20,34	20,30	20,34	20,33	20,44	20,47	20,40	20,45	20,45	20,37	20,37	20,37	20,46	20,37	20,42	20,43	20,37	20,44	20,50	20,32	20,38	20,46	20,46	20,43	20,36	20,38	20,42	20,47	20,47	20,43	20,45	20,43	20,44	20,46	20,42	20,38	20,41	20,35	20,40	20,37	20,36	20,36	20,31	20,29	20,38	20,37	20,43	20,47	20,42	20,40	20,44	20,40	20,38	20,44	20,36	20,24	20,30	20,38	20,34	20,32	20,39	20,36	20,38	20,33	20,36	20,30	20,33	20,35	20,40	20,42	20,45	20,46	20,40	20,35	20,41	20,44	20,42	20,38	20,38	20,36	20,36	20,41	20,39	20,37	20,41	20,36	20,37	20,42	20,51	20,52	20,40	20,32	20,38	20,40	20,39	20,46	20,48	20,40	20,35	20,34	20,38	20,37	20,37	20,34	20,36	20,42	20,33	20,31	20,36	20,33	20,39	20,40	20,33	20,40	20,50	20,36	20,30	20,42	20,47	20,36	20,17	20,22	20,36	20,36	20,40	20,37	20,35	20,38	20,39	20,32	20,29	20,35	20,44	20,42	20,32	20,28	20,24	20,04	20,22	20,28	20,37	20,35	20,34	20,40	20,36	20,39	20,38	20,27	20,30	20,35	20,35	20,33	20,33	20,35	20,37	20,29	20,23	20,23	20,28	20,31	20,40	20,34	20,25	20,22	20,32	20,22	20,24	20,27	20,32	20,25	20,20	20,19	20,22	20,20	20,27	20,25	20,29	20,24	20,25	20,26	20,27	20,33	20,37	20,32	20,26	20,27	20,26	20,33	20,36	20,26	20,28	20,22	20,20	20,21	20,17	20,22	20,25	20,27	20,30	20,29	
20,30	20,28	20,33	20,28	20,27	20,27	20,34	20,31	20,35	20,38	20,28	20,21	20,26	20,29	20,33	20,36	20,34	20,26	20,24	20,36	20,28	20,35	20,25	20,28	20,38	20,34	20,28	20,26	20,34	20,40	20,39	20,41	20,29	20,31	20,40	20,38	20,34	20,22	20,26	20,31	20,36	20,34	20,25	20,22	20,32	20,38	20,35	20,27	20,34	20,34	20,29	20,36	20,40	20,37	20,37	20,36	20,36	20,31	20,29	20,40	20,42	20,42	20,40	20,46	20,38	20,37	20,40	20,30	20,30	20,37	20,43	20,47	20,40	20,37	20,38	20,38	20,36	20,39	20,45	20,48	20,37	20,31	20,34	20,46	20,39	20,25	20,31	20,34	20,39	20,38	20,36	20,25	20,38	20,37	20,32	20,32	20,39	20,40	20,46	20,42	20,33	20,34	20,36	20,39	20,38	20,41	20,35	20,40	20,49	20,41	20,37	20,41	20,42	20,35	20,31	20,42	20,37	20,33	20,32	20,39	20,33	20,30	20,29	20,34	20,42	20,41	20,42	20,33	20,36	20,42	20,37	20,42	20,45	20,49	20,45	20,32	20,38	20,34	20,36	20,48	20,35	20,32	20,39	20,45	20,35	20,31	20,39	20,39	20,37	20,33	20,42	20,46	20,39	20,46	20,42	20,43	20,38	20,46	20,48	20,43	20,35	20,34	20,40	20,46	20,43	20,42	20,49	20,50	20,46	20,42	20,38	20,37	20,34	20,33	20,41	20,46	20,48	20,44	20,38	20,38	20,38	20,45	20,36	20,43	20,40	20,37	20,35	20,40	20,41	20,41	20,36	20,41	20,44	20,48	20,41	20,39	20,34	20,34	20,37	20,42	20,46	20,51	20,39	20,37	20,48	20,46	20,44	20,46	20,40	20,50	20,47	20,46	20,43	20,39	20,34	20,39	20,44	20,50	20,48	20,42	20,37	20,36	20,36	20,36	20,32	20,45	20,41	20,43	20,39	20,44	20,40	20,47	20,43	20,34	20,35	20,39	20,46	20,48	20,37	20,40	20,49	20,46	20,46	20,53	20,45	20,40	20,39	20,37	20,41	20,46	20,49	20,53	20,49	20,44	20,39	20,45	20,41	20,40	20,52	20,40	20,44	20,45	20,39	20,35	20,39	20,52	20,50	20,48	20,37	20,38	20,47	20,46	20,42	20,40	20,42	20,45	20,47	20,46	20,42	20,43	20,42	20,50	20,45	20,36	20,44	20,46	20,46	20,47	20,52	20,47	20,37	20,45	20,50	20,37	20,31	20,41	20,49	20,42	20,37	20,44	20,42	20,39	20,39	20,41	20,41	20,42	20,41	20,46	20,43	20,35	20,37	20,41	20,49	20,51	20,55	20,47	20,48	20,46	20,39	20,41	20,34	20,42	20,43	20,38	20,42	20,51	20,45	20,41	20,34	20,35	20,47	20,50	20,44	20,38	20,36	20,39	20,50	20,50	20,43	20,44	20,44	20,52	20,52	20,49	20,44	20,41	20,45	20,51	20,50	20,42	20,45	20,45	20,43	20,42	20,36	20,34	20,40	20,46	20,49	20,45	20,52	20,48	20,45	20,44	20,47	20,44	20,46	20,47	20,52	20,46	20,41	20,45	20,47	20,53	20,53	20,40	20,41	20,42	20,46	20,41	20,44	20,47	20,42	20,37	20,42	20,41	20,41	20,48	20,45	20,41	20,38	20,31	20,38	20,38	20,43	20,42	20,37	20,39	20,43	20,45	20,43	20,42	20,43	20,38	20,38	20,33	20,34	20,35	20,44	20,52	20,46	20,45	20,44	20,45	20,46	20,45	20,48	20,45	20,36	20,31	20,34	20,43	20,44	20,43	20,44	20,40	20,43	20,45	20,43	20,36	20,39	20,39	20,36	20,44	20,46	20,42	20,37	20,31	20,41	20,44	20,29	20,26	20,33	20,37	20,48	20,46	20,34	20,45	20,43	20,38	20,38	20,41	20,45	20,47	20,43	20,40	20,36	20,43	20,51	20,45	20,39	20,40	20,45	20,36	20,35	20,33	20,42	20,45	20,43	20,39	20,39	20,45	20,52	20,39	20,37	20,37	20,38	20,37	20,37	20,40	20,39	20,38	20,32	20,29	20,32	20,39	20,44	20,42	20,38	20,38	20,38	20,42	20,45	20,33	20,35	20,35	20,31	20,26	20,36	20,45	20,42	20,42	20,31	20,37	20,44	20,39	20,36	20,37	20,39	20,41	20,46	20,49	20,41	20,39	20,34	20,40	20,39	20,37	20,38	20,41	20,33	20,33	20,41	20,40	20,42	20,39	20,27	20,37	20,46	20,50	20,43	20,39	20,44	20,37	20,34	20,43	20,44	20,41	20,38	20,35	20,36	20,35	20,45	20,41	20,29	20,39	20,33	20,30	20,36	20,36	20,41	20,41	20,37	20,41	20,37	20,39	20,34	20,37	20,40	20,37	20,28	20,33	20,44	20,50	20,39	20,27	20,36	20,34	20,26	20,40	20,37	20,28	20,31	20,42	20,36	20,27	20,30	20,31	20,27	20,29	20,37	20,36	20,29	20,36	20,33	20,33	20,41	20,39	20,35	20,37	20,43	20,34	20,35	20,40	20,27	20,21	20,21	20,26	20,40	20,36	20,36	20,36	20,21	20,26	20,34	20,25	20,22	20,28	20,35	20,38	20,36	20,20	20,25	20,26	20,20	20,26	20,26	20,28	20,17	20,25	20,32	20,27	20,26	20,34	20,32	20,26	20,24	20,35	20,40	20,26	20,27	20,28	20,28	20,19	20,23	20,25	20,24	20,23	20,25	20,27	
20,31	20,31	20,26	20,36	20,33	20,28	20,30	20,28	20,26	20,32	20,29	20,24	20,22	20,29	20,39	20,35	20,36	20,28	20,28	20,35	20,29	20,29	20,30	20,21	20,34	20,37	20,41	20,30	20,35	20,37	20,46	20,38	20,38	20,30	20,42	20,47	20,45	20,36	20,42	20,40	20,35	20,28	20,27	20,31	20,34	20,45	20,44	20,31	20,31	20,33	20,31	20,29	20,28	20,40	20,39	20,41	20,29	20,32	20,40	20,36	20,33	20,30	20,33	20,46	20,47	20,41	20,42	20,32	20,40	20,37	20,37	20,39	20,41	20,33	20,38	20,27	20,44	20,49	20,43	20,50	20,34	20,35	20,40	20,39	20,40	20,23	20,25	20,42	20,36	20,37	20,36	20,30	20,34	20,38	20,41	20,39	20,35	20,35	20,36	20,41	20,25	20,31	20,37	20,46	20,38	20,36	20,38	20,41	20,41	20,42	20,41	20,46	20,39	20,27	20,36	20,37	20,31	20,34	20,37	20,36	20,33	20,32	20,38	20,36	20,37	20,40	20,38	20,28	20,32	20,47	20,46	20,43	20,43	20,43	20,45	20,39	20,34	20,31	20,35	20,43	20,33	20,35	20,41	20,42	20,36	20,32	20,34	20,42	20,37	20,38	20,40	20,37	20,38	20,36	20,40	20,38	20,39	20,41	20,41	20,43	20,35	20,34	20,38	20,40	20,36	20,36	20,48	20,48	20,48	20,43	20,44	20,46	20,40	20,34	20,38	20,44	20,47	20,51	20,47	20,42	20,35	20,37	20,37	20,33	20,49	20,45	20,42	20,35	20,41	20,44	20,34	20,34	20,44	20,44	20,44	20,38	20,35	20,37	20,39	20,38	20,40	20,47	20,46	20,43	20,41	20,49	20,49	20,43	20,45	20,49	20,41	20,44	20,47	20,42	20,42	20,42	20,48	20,41	20,45	20,50	20,44	20,46	20,45	20,36	20,32	20,39	20,49	20,49	20,43	20,49	20,39	20,39	20,46	20,41	20,32	20,33	20,46	20,56	20,42	20,35	20,43	20,43	20,47	20,52	20,44	20,36	20,40	20,44	20,51	20,51	20,50	20,56	20,48	20,38	20,38	20,41	20,49	20,45	20,46	20,41	20,35	20,45	20,40	20,46	20,47	20,57	20,52	20,43	20,39	20,39	20,47	20,45	20,37	20,39	20,51	20,51	20,45	20,43	20,42	20,44	20,45	20,42	20,51	20,45	20,42	20,45	20,47	20,46	20,44	20,46	20,38	20,50	20,44	20,42	20,38	20,46	20,49	20,43	20,46	20,48	20,44	20,47	20,44	20,41	20,40	20,41	20,49	20,53	20,48	20,39	20,41	20,46	20,48	20,47	20,45	20,41	20,41	20,46	20,38	20,34	20,30	20,39	20,42	20,41	20,43	20,51	20,51	20,35	20,33	20,39	20,41	20,39	20,41	20,42	20,40	20,50	20,51	20,51	20,40	20,37	20,47	20,48	20,52	20,46	20,50	20,46	20,42	20,49	20,47	20,38	20,51	20,49	20,44	20,46	20,40	20,41	20,43	20,41	20,47	20,47	20,43	20,44	20,43	20,45	20,52	20,54	20,50	20,46	20,44	20,50	20,49	20,46	20,46	20,49	20,48	20,43	20,42	20,48	20,44	20,44	20,48	20,54	20,45	20,38	20,42	20,45	20,43	20,45	20,40	20,41	20,41	20,39	20,35	20,43	20,41	20,35	20,42	20,43	20,44	20,41	20,43	20,47	20,45	20,42	20,42	20,40	20,37	20,36	20,38	20,43	20,52	20,52	20,51	20,50	20,43	20,48	20,53	20,52	20,41	20,35	20,37	20,43	20,42	20,43	20,45	20,43	20,39	20,29	20,43	20,44	20,35	20,40	20,38	20,40	20,42	20,41	20,37	20,35	20,38	20,41	20,38	20,36	20,46	20,50	20,44	20,44	20,37	20,46	20,42	20,33	20,35	20,42	20,50	20,45	20,45	20,48	20,40	20,38	20,53	20,42	20,42	20,37	20,40	20,32	20,39	20,39	20,40	20,37	20,30	20,39	20,49	20,45	20,41	20,37	20,29	20,38	20,39	20,35	20,42	20,41	20,37	20,38	20,36	20,34	20,34	20,34	20,39	20,36	20,32	20,31	20,38	20,40	20,40	20,33	20,30	20,27	20,34	20,31	20,33	20,46	20,43	20,42	20,34	20,32	20,41	20,45	20,34	20,35	20,31	20,37	20,49	20,47	20,46	20,45	20,33	20,36	20,44	20,35	20,37	20,37	20,30	20,33	20,36	20,34	20,35	20,39	20,33	20,31	20,34	20,40	20,33	20,34	20,34	20,37	20,35	20,40	20,43	20,38	20,39	20,40	20,35	20,30	20,31	20,42	20,31	20,35	20,36	20,37	20,35	20,28	20,40	20,36	20,26	20,35	20,38	20,39	20,39	20,44	20,44	20,38	20,21	20,28	20,40	20,45	20,45	20,33	20,31	20,33	20,26	20,32	20,39	20,39	20,37	20,42	20,36	20,31	20,34	20,41	20,37	20,35	20,38	20,37	20,34	20,37	20,36	20,34	20,31	20,32	20,37	20,32	20,37	20,30	20,27	20,30	20,29	20,30	20,26	20,33	20,37	20,31	20,26	20,20	20,25	20,28	20,43	20,30	20,15	20,29	20,29	20,28	20,35	20,24	20,22	20,31	20,33	20,28	20,37	20,24	20,17	20,24	20,35	20,29	20,30	20,27	20,39	20,25	20,24	20,29	20,32	20,21	20,26	20,29	20,34	20,24	20,17	20,29	20,26	20,25	20,38	20,35	
20,34	20,23	20,22	20,40	20,41	20,33	20,31	20,25	20,27	20,32	20,33	20,35	20,33	20,38	20,33	20,40	20,50	20,40	20,40	20,37	20,23	20,31	20,31	20,25	20,29	20,32	20,40	20,34	20,31	20,41	20,43	20,37	20,33	20,41	20,37	20,41	20,42	20,47	20,41	20,36	20,28	20,28	20,27	20,37	20,36	20,42	20,44	20,39	20,40	20,33	20,35	20,36	20,31	20,35	20,34	20,33	20,31	20,40	20,47	20,41	20,31	20,27	20,31	20,45	20,42	20,41	20,41	20,36	20,37	20,40	20,42	20,40	20,48	20,37	20,35	20,34	20,39	20,54	20,47	20,49	20,41	20,37	20,44	20,43	20,42	20,40	20,32	20,42	20,52	20,40	20,36	20,33	20,34	20,43	20,51	20,50	20,44	20,43	20,40	20,36	20,34	20,31	20,26	20,37	20,42	20,37	20,37	20,38	20,34	20,37	20,42	20,53	20,45	20,41	20,39	20,34	20,30	20,33	20,35	20,36	20,33	20,40	20,40	20,40	20,40	20,44	20,44	20,33	20,34	20,38	20,50	20,39	20,46	20,46	20,40	20,31	20,28	20,25	20,37	20,42	20,33	20,34	20,42	20,36	20,33	20,37	20,41	20,48	20,40	20,36	20,35	20,40	20,38	20,39	20,38	20,39	20,38	20,32	20,30	20,42	20,37	20,38	20,39	20,39	20,38	20,40	20,41	20,46	20,50	20,47	20,43	20,45	20,43	20,41	20,42	20,39	20,41	20,46	20,40	20,46	20,47	20,38	20,37	20,34	20,43	20,44	20,38	20,37	20,43	20,39	20,37	20,36	20,38	20,36	20,44	20,49	20,44	20,49	20,44	20,35	20,42	20,49	20,46	20,45	20,40	20,41	20,47	20,43	20,50	20,50	20,42	20,47	20,53	20,48	20,44	20,42	20,49	20,45	20,43	20,42	20,50	20,47	20,46	20,44	20,39	20,46	20,45	20,48	20,49	20,47	20,46	20,38	20,39	20,46	20,39	20,38	20,50	20,58	20,45	20,44	20,47	20,43	20,47	20,44	20,49	20,49	20,42	20,46	20,57	20,58	20,49	20,52	20,55	20,45	20,40	20,38	20,50	20,63	20,46	20,36	20,36	20,44	20,45	20,56	20,52	20,51	20,51	20,50	20,44	20,50	20,44	20,43	20,43	20,40	20,42	20,44	20,45	20,43	20,46	20,43	20,44	20,39	20,45	20,49	20,46	20,48	20,44	20,37	20,39	20,46	20,42	20,46	20,45	20,40	20,44	20,51	20,51	20,45	20,51	20,51	20,44	20,44	20,39	20,49	20,46	20,41	20,43	20,45	20,46	20,44	20,44	20,39	20,41	20,48	20,43	20,29	20,41	20,52	20,49	20,42	20,36	20,44	20,47	20,46	20,48	20,47	20,46	20,40	20,40	20,49	20,47	20,38	20,49	20,48	20,38	20,42	20,42	20,45	20,40	20,38	20,41	20,47	20,41	20,43	20,46	20,41	20,39	20,43	20,36	20,40	20,53	20,57	20,50	20,42	20,44	20,46	20,47	20,42	20,47	20,40	20,46	20,50	20,50	20,44	20,48	20,49	20,43	20,50	20,47	20,47	20,54	20,52	20,51	20,48	20,44	20,43	20,50	20,48	20,42	20,35	20,48	20,52	20,45	20,43	20,42	20,45	20,47	20,51	20,44	20,40	20,39	20,40	20,43	20,48	20,49	20,41	20,47	20,49	20,48	20,40	20,37	20,46	20,48	20,48	20,46	20,45	20,47	20,40	20,43	20,51	20,47	20,44	20,48	20,58	20,41	20,41	20,46	20,45	20,44	20,45	20,43	20,38	20,37	20,44	20,45	20,42	20,38	20,35	20,41	20,39	20,42	20,42	20,52	20,53	20,45	20,39	20,40	20,31	20,39	20,42	20,44	20,45	20,42	20,44	20,45	20,48	20,44	20,44	20,40	20,42	20,46	20,42	20,44	20,46	20,39	20,41	20,37	20,32	20,47	20,43	20,45	20,41	20,44	20,44	20,37	20,36	20,45	20,48	20,42	20,37	20,44	20,42	20,40	20,31	20,32	20,39	20,36	20,34	20,38	20,40	20,36	20,43	20,43	20,38	20,38	20,43	20,28	20,38	20,33	20,36	20,40	20,42	20,38	20,37	20,40	20,27	20,30	20,38	20,34	20,40	20,41	20,39	20,39	20,34	20,30	20,39	20,37	20,32	20,35	20,38	20,48	20,53	20,39	20,32	20,28	20,27	20,44	20,46	20,46	20,37	20,32	20,38	20,40	20,35	20,37	20,37	20,37	20,33	20,36	20,38	20,29	20,35	20,33	20,37	20,37	20,38	20,50	20,43	20,41	20,42	20,35	20,31	20,31	20,34	20,40	20,37	20,39	20,35	20,34	20,31	20,39	20,39	20,25	20,25	20,36	20,37	20,44	20,43	20,45	20,41	20,26	20,27	20,34	20,46	20,35	20,34	20,37	20,37	20,36	20,38	20,30	20,32	20,34	20,41	20,37	20,35	20,34	20,25	20,32	20,34	20,35	20,45	20,39	20,37	20,29	20,36	20,33	20,27	20,33	20,35	20,34	20,40	20,34	20,27	20,36	20,39	20,41	20,34	20,43	20,30	20,24	20,29	20,37	20,28	20,33	20,28	20,22	20,32	20,34	20,26	20,32	20,21	20,27	20,22	20,31	20,37	20,29	20,27	20,20	20,24	20,32	20,34	20,28	20,26	20,31	20,34	20,32	20,27	20,26	20,26	20,23	20,23	20,28	20,30	20,22	20,21	20,32	20,30	20,40	20,43	
20,29	20,21	20,23	20,39	20,45	20,32	20,34	20,28	20,18	20,26	20,37	20,35	20,29	20,33	20,39	20,36	20,43	20,36	20,35	20,41	20,30	20,38	20,38	20,38	20,31	20,35	20,35	20,31	20,25	20,32	20,45	20,41	20,29	20,34	20,36	20,33	20,40	20,43	20,42	20,37	20,28	20,36	20,40	20,31	20,36	20,40	20,44	20,40	20,45	20,39	20,39	20,34	20,37	20,39	20,33	20,36	20,38	20,42	20,44	20,40	20,39	20,37	20,35	20,40	20,43	20,41	20,41	20,39	20,35	20,34	20,47	20,44	20,42	20,44	20,42	20,36	20,39	20,47	20,52	20,43	20,34	20,35	20,44	20,42	20,46	20,42	20,38	20,36	20,42	20,45	20,42	20,42	20,45	20,43	20,47	20,52	20,47	20,53	20,44	20,34	20,38	20,41	20,32	20,28	20,33	20,43	20,39	20,37	20,40	20,28	20,28	20,40	20,44	20,42	20,46	20,40	20,33	20,35	20,43	20,39	20,37	20,44	20,35	20,48	20,45	20,34	20,41	20,42	20,44	20,42	20,47	20,43	20,42	20,46	20,36	20,37	20,33	20,36	20,35	20,42	20,42	20,40	20,44	20,42	20,38	20,35	20,40	20,52	20,39	20,38	20,32	20,37	20,43	20,44	20,37	20,39	20,36	20,34	20,34	20,38	20,40	20,42	20,43	20,43	20,38	20,40	20,33	20,39	20,48	20,44	20,37	20,43	20,46	20,45	20,33	20,41	20,42	20,38	20,36	20,48	20,44	20,36	20,37	20,36	20,33	20,36	20,42	20,39	20,40	20,39	20,36	20,34	20,28	20,32	20,48	20,47	20,42	20,47	20,45	20,40	20,47	20,52	20,49	20,43	20,36	20,37	20,37	20,41	20,41	20,42	20,52	20,53	20,47	20,38	20,40	20,47	20,51	20,49	20,47	20,48	20,46	20,46	20,48	20,49	20,54	20,58	20,41	20,41	20,47	20,42	20,49	20,49	20,40	20,43	20,36	20,46	20,49	20,60	20,47	20,44	20,49	20,49	20,45	20,44	20,35	20,49	20,47	20,43	20,54	20,56	20,39	20,43	20,46	20,49	20,48	20,45	20,44	20,64	20,50	20,46	20,46	20,41	20,45	20,51	20,52	20,47	20,43	20,44	20,49	20,48	20,49	20,44	20,45	20,50	20,51	20,35	20,32	20,35	20,46	20,47	20,41	20,44	20,45	20,46	20,46	20,40	20,48	20,48	20,38	20,48	20,43	20,35	20,37	20,37	20,44	20,49	20,46	20,46	20,52	20,49	20,41	20,38	20,32	20,33	20,44	20,46	20,42	20,48	20,44	20,46	20,40	20,38	20,42	20,48	20,50	20,43	20,48	20,55	20,51	20,44	20,36	20,40	20,46	20,43	20,44	20,45	20,39	20,37	20,42	20,47	20,44	20,56	20,56	20,58	20,41	20,41	20,45	20,49	20,46	20,39	20,42	20,49	20,44	20,40	20,45	20,41	20,39	20,45	20,44	20,43	20,51	20,54	20,48	20,44	20,41	20,39	20,49	20,49	20,50	20,46	20,42	20,48	20,49	20,45	20,48	20,45	20,42	20,43	20,44	20,46	20,53	20,44	20,44	20,48	20,44	20,48	20,50	20,48	20,44	20,38	20,39	20,51	20,46	20,50	20,52	20,40	20,42	20,51	20,44	20,40	20,38	20,35	20,46	20,43	20,49	20,44	20,47	20,50	20,47	20,44	20,40	20,42	20,50	20,53	20,48	20,49	20,45	20,40	20,43	20,46	20,45	20,42	20,46	20,50	20,46	20,42	20,46	20,46	20,46	20,44	20,45	20,39	20,37	20,44	20,47	20,43	20,37	20,35	20,45	20,44	20,40	20,40	20,44	20,44	20,41	20,38	20,36	20,33	20,40	20,43	20,43	20,48	20,40	20,43	20,40	20,46	20,41	20,47	20,41	20,40	20,43	20,48	20,48	20,47	20,49	20,44	20,39	20,37	20,38	20,35	20,42	20,46	20,53	20,42	20,37	20,36	20,49	20,51	20,43	20,39	20,41	20,41	20,37	20,41	20,36	20,37	20,45	20,35	20,34	20,39	20,36	20,38	20,44	20,42	20,41	20,40	20,40	20,37	20,36	20,36	20,40	20,45	20,38	20,44	20,44	20,36	20,39	20,38	20,35	20,39	20,37	20,42	20,35	20,30	20,23	20,26	20,37	20,42	20,44	20,51	20,52	20,48	20,44	20,29	20,34	20,27	20,32	20,43	20,40	20,39	20,33	20,40	20,44	20,40	20,37	20,42	20,47	20,48	20,47	20,40	20,34	20,37	20,40	20,32	20,29	20,29	20,30	20,35	20,38	20,40	20,35	20,43	20,42	20,32	20,40	20,43	20,33	20,39	20,42	20,40	20,38	20,36	20,28	20,29	20,32	20,37	20,37	20,38	20,46	20,42	20,32	20,32	20,36	20,41	20,38	20,32	20,37	20,38	20,44	20,45	20,39	20,32	20,26	20,29	20,36	20,38	20,34	20,25	20,33	20,37	20,35	20,35	20,30	20,28	20,28	20,33	20,35	20,35	20,34	20,27	20,30	20,39	20,33	20,33	20,31	20,32	20,35	20,32	20,44	20,36	20,28	20,37	20,34	20,33	20,34	20,21	20,18	20,29	20,32	20,21	20,31	20,18	20,27	20,27	20,29	20,34	20,27	20,29	20,29	20,23	20,30	20,29	20,23	20,22	20,28	20,31	20,22	20,28	20,26	20,24	20,25	20,19	20,18	20,26	20,30	20,23	20,27	20,32	20,40	20,41	
20,24	20,14	20,24	20,38	20,54	20,33	20,30	20,29	20,26	20,31	20,31	20,36	20,25	20,32	20,37	20,34	20,30	20,31	20,28	20,31	20,30	20,32	20,32	20,37	20,38	20,28	20,31	20,30	20,29	20,30	20,39	20,39	20,31	20,36	20,36	20,28	20,37	20,42	20,32	20,37	20,39	20,45	20,37	20,34	20,32	20,40	20,34	20,38	20,39	20,35	20,42	20,34	20,34	20,39	20,35	20,38	20,38	20,31	20,33	20,36	20,38	20,37	20,28	20,30	20,36	20,38	20,35	20,39	20,39	20,41	20,44	20,44	20,33	20,44	20,40	20,35	20,30	20,39	20,48	20,42	20,33	20,36	20,40	20,42	20,45	20,39	20,31	20,37	20,39	20,45	20,44	20,35	20,36	20,45	20,48	20,45	20,41	20,47	20,45	20,37	20,40	20,42	20,43	20,41	20,37	20,40	20,31	20,35	20,40	20,37	20,33	20,39	20,34	20,42	20,51	20,39	20,30	20,31	20,46	20,43	20,40	20,40	20,37	20,46	20,46	20,29	20,39	20,39	20,38	20,39	20,47	20,46	20,49	20,39	20,35	20,33	20,41	20,32	20,31	20,35	20,41	20,38	20,44	20,43	20,43	20,39	20,39	20,45	20,44	20,39	20,38	20,42	20,40	20,38	20,42	20,39	20,31	20,37	20,33	20,41	20,40	20,31	20,29	20,39	20,36	20,31	20,37	20,38	20,41	20,37	20,31	20,33	20,48	20,46	20,38	20,40	20,44	20,38	20,35	20,46	20,40	20,39	20,38	20,32	20,33	20,37	20,36	20,36	20,39	20,38	20,40	20,41	20,37	20,33	20,46	20,44	20,40	20,44	20,42	20,39	20,43	20,47	20,41	20,47	20,50	20,43	20,38	20,41	20,45	20,37	20,39	20,47	20,43	20,38	20,42	20,46	20,52	20,48	20,43	20,39	20,50	20,45	20,46	20,48	20,46	20,54	20,47	20,43	20,50	20,50	20,44	20,43	20,42	20,48	20,46	20,48	20,44	20,49	20,50	20,45	20,53	20,53	20,48	20,47	20,50	20,53	20,49	20,47	20,53	20,42	20,45	20,50	20,46	20,42	20,45	20,43	20,36	20,52	20,53	20,44	20,44	20,41	20,41	20,42	20,46	20,43	20,43	20,37	20,42	20,47	20,53	20,41	20,42	20,48	20,52	20,39	20,34	20,37	20,48	20,51	20,46	20,45	20,41	20,41	20,48	20,43	20,45	20,51	20,46	20,53	20,43	20,32	20,36	20,41	20,39	20,48	20,49	20,46	20,48	20,56	20,50	20,48	20,43	20,41	20,42	20,45	20,42	20,50	20,42	20,52	20,48	20,39	20,48	20,50	20,44	20,41	20,44	20,46	20,51	20,48	20,40	20,42	20,45	20,42	20,39	20,46	20,41	20,43	20,39	20,31	20,41	20,47	20,43	20,49	20,42	20,35	20,39	20,50	20,48	20,45	20,44	20,48	20,51	20,50	20,46	20,44	20,45	20,51	20,54	20,55	20,41	20,42	20,40	20,45	20,49	20,46	20,49	20,56	20,53	20,41	20,44	20,51	20,48	20,44	20,52	20,45	20,43	20,42	20,42	20,46	20,52	20,45	20,46	20,46	20,50	20,42	20,50	20,47	20,48	20,47	20,42	20,54	20,60	20,56	20,58	20,51	20,43	20,48	20,44	20,39	20,40	20,41	20,51	20,51	20,40	20,40	20,38	20,45	20,50	20,48	20,48	20,42	20,49	20,48	20,42	20,41	20,47	20,45	20,46	20,38	20,41	20,46	20,53	20,53	20,44	20,47	20,49	20,51	20,50	20,43	20,44	20,43	20,50	20,44	20,50	20,53	20,46	20,39	20,41	20,42	20,44	20,37	20,39	20,36	20,33	20,37	20,37	20,40	20,42	20,35	20,33	20,38	20,34	20,34	20,43	20,47	20,49	20,49	20,43	20,31	20,39	20,44	20,50	20,50	20,51	20,56	20,51	20,47	20,48	20,29	20,43	20,47	20,47	20,43	20,36	20,38	20,44	20,50	20,39	20,39	20,44	20,44	20,44	20,45	20,41	20,41	20,42	20,42	20,37	20,37	20,38	20,43	20,44	20,46	20,47	20,35	20,41	20,33	20,31	20,37	20,33	20,42	20,41	20,33	20,39	20,37	20,40	20,39	20,41	20,39	20,37	20,38	20,47	20,38	20,27	20,28	20,36	20,30	20,33	20,46	20,47	20,49	20,42	20,29	20,39	20,46	20,36	20,37	20,35	20,35	20,40	20,40	20,35	20,36	20,41	20,42	20,42	20,45	20,46	20,45	20,34	20,36	20,36	20,35	20,29	20,36	20,36	20,40	20,35	20,42	20,38	20,35	20,41	20,34	20,36	20,41	20,37	20,32	20,39	20,38	20,39	20,38	20,27	20,31	20,36	20,38	20,33	20,36	20,45	20,39	20,30	20,22	20,35	20,36	20,33	20,30	20,39	20,35	20,34	20,44	20,33	20,33	20,31	20,30	20,29	20,32	20,35	20,38	20,39	20,34	20,33	20,35	20,35	20,29	20,35	20,33	20,26	20,23	20,25	20,25	20,30	20,42	20,38	20,39	20,31	20,27	20,37	20,26	20,36	20,42	20,36	20,31	20,21	20,26	20,30	20,22	20,20	20,28	20,33	20,23	20,24	20,20	20,25	20,31	20,28	20,30	20,28	20,22	20,26	20,31	20,33	20,32	20,22	20,24	20,31	20,23	20,21	20,23	20,21	20,18	20,24	20,28	20,21	20,20	20,21	20,24	20,21	20,30	20,38	20,42	
20,33	20,18	20,23	20,32	20,32	20,25	20,26	20,31	20,30	20,31	20,24	20,30	20,24	20,29	20,37	20,37	20,30	20,31	20,34	20,32	20,23	20,33	20,25	20,31	20,35	20,33	20,34	20,37	20,42	20,35	20,35	20,40	20,35	20,31	20,34	20,33	20,39	20,39	20,33	20,31	20,40	20,47	20,40	20,35	20,31	20,34	20,31	20,26	20,30	20,38	20,35	20,38	20,32	20,35	20,41	20,41	20,35	20,35	20,46	20,38	20,42	20,43	20,38	20,33	20,27	20,42	20,38	20,39	20,41	20,43	20,43	20,37	20,36	20,48	20,36	20,32	20,34	20,38	20,41	20,45	20,40	20,40	20,44	20,34	20,42	20,42	20,35	20,42	20,51	20,46	20,36	20,34	20,37	20,39	20,45	20,45	20,41	20,36	20,40	20,28	20,33	20,32	20,38	20,44	20,41	20,44	20,35	20,37	20,42	20,35	20,45	20,36	20,40	20,47	20,56	20,51	20,38	20,32	20,44	20,45	20,41	20,39	20,44	20,44	20,40	20,42	20,47	20,43	20,42	20,36	20,43	20,49	20,43	20,36	20,38	20,33	20,29	20,33	20,33	20,39	20,40	20,36	20,44	20,39	20,35	20,39	20,38	20,37	20,40	20,46	20,43	20,42	20,42	20,37	20,40	20,42	20,40	20,36	20,42	20,44	20,41	20,34	20,37	20,41	20,43	20,36	20,39	20,46	20,43	20,43	20,36	20,29	20,37	20,45	20,44	20,48	20,40	20,40	20,37	20,45	20,44	20,41	20,38	20,36	20,40	20,40	20,33	20,39	20,41	20,42	20,45	20,43	20,42	20,43	20,48	20,48	20,38	20,43	20,49	20,45	20,48	20,49	20,47	20,49	20,47	20,49	20,47	20,43	20,42	20,50	20,43	20,46	20,47	20,47	20,53	20,43	20,43	20,47	20,42	20,45	20,41	20,51	20,45	20,44	20,46	20,47	20,47	20,53	20,56	20,53	20,48	20,41	20,49	20,52	20,49	20,49	20,47	20,46	20,50	20,46	20,45	20,45	20,48	20,52	20,44	20,51	20,50	20,49	20,44	20,37	20,48	20,50	20,48	20,47	20,40	20,43	20,38	20,48	20,46	20,39	20,39	20,49	20,50	20,45	20,45	20,52	20,40	20,44	20,50	20,45	20,48	20,49	20,44	20,38	20,42	20,44	20,38	20,41	20,50	20,46	20,47	20,46	20,42	20,44	20,51	20,54	20,54	20,54	20,52	20,52	20,48	20,41	20,42	20,40	20,37	20,43	20,55	20,47	20,49	20,55	20,47	20,44	20,39	20,39	20,48	20,47	20,51	20,50	20,42	20,45	20,41	20,32	20,45	20,44	20,42	20,41	20,44	20,47	20,49	20,47	20,42	20,40	20,42	20,49	20,46	20,48	20,48	20,42	20,38	20,34	20,38	20,41	20,36	20,46	20,48	20,42	20,44	20,46	20,43	20,38	20,40	20,48	20,47	20,48	20,44	20,40	20,46	20,49	20,54	20,58	20,44	20,37	20,43	20,47	20,52	20,41	20,41	20,45	20,44	20,40	20,47	20,46	20,46	20,47	20,45	20,42	20,46	20,46	20,46	20,53	20,51	20,51	20,54	20,51	20,48	20,46	20,45	20,46	20,48	20,47	20,45	20,44	20,46	20,47	20,43	20,43	20,42	20,44	20,46	20,48	20,37	20,43	20,46	20,46	20,47	20,39	20,40	20,43	20,49	20,58	20,57	20,45	20,46	20,48	20,34	20,42	20,38	20,39	20,43	20,36	20,40	20,43	20,51	20,47	20,40	20,40	20,46	20,49	20,53	20,41	20,44	20,47	20,44	20,42	20,42	20,46	20,47	20,42	20,40	20,37	20,42	20,44	20,43	20,42	20,42	20,34	20,38	20,41	20,44	20,45	20,40	20,44	20,36	20,37	20,38	20,48	20,52	20,49	20,42	20,35	20,38	20,36	20,39	20,49	20,47	20,39	20,45	20,41	20,48	20,42	20,39	20,40	20,38	20,40	20,42	20,45	20,46	20,39	20,42	20,41	20,40	20,48	20,48	20,47	20,39	20,40	20,33	20,38	20,39	20,37	20,38	20,40	20,37	20,46	20,50	20,38	20,32	20,29	20,36	20,40	20,30	20,40	20,37	20,35	20,32	20,35	20,39	20,33	20,26	20,37	20,42	20,39	20,42	20,40	20,35	20,40	20,42	20,31	20,27	20,37	20,34	20,39	20,41	20,27	20,38	20,42	20,42	20,29	20,38	20,43	20,41	20,49	20,40	20,32	20,40	20,36	20,45	20,41	20,41	20,41	20,30	20,27	20,37	20,40	20,29	20,32	20,45	20,38	20,34	20,39	20,37	20,36	20,49	20,41	20,31	20,42	20,44	20,31	20,34	20,29	20,35	20,41	20,29	20,29	20,45	20,44	20,41	20,39	20,39	20,38	20,35	20,28	20,27	20,33	20,35	20,29	20,43	20,38	20,33	20,27	20,27	20,35	20,40	20,41	20,29	20,32	20,34	20,33	20,33	20,22	20,28	20,34	20,39	20,36	20,40	20,37	20,26	20,22	20,24	20,36	20,39	20,47	20,47	20,35	20,33	20,39	20,41	20,32	20,29	20,40	20,33	20,32	20,33	20,30	20,29	20,30	20,30	20,30	20,27	20,23	20,26	20,21	20,22	20,29	20,23	20,15	20,27	20,27	20,23	20,37	20,41	20,31	20,20	20,19	20,30	20,27	20,27	20,39	20,35	20,22	20,26	20,33	20,27	20,18	20,17	20,20	20,22	20,17	20,38	20,33	
20,34	20,20	20,16	20,30	20,29	20,14	20,23	20,31	20,34	20,36	20,21	20,18	20,18	20,20	20,33	20,38	20,32	20,31	20,39	20,37	20,28	20,31	20,29	20,30	20,38	20,36	20,45	20,34	20,37	20,49	20,41	20,55	20,43	20,33	20,32	20,28	20,39	20,37	20,43	20,29	20,28	20,29	20,31	20,27	20,29	20,26	20,31	20,31	20,29	20,40	20,44	20,43	20,40	20,42	20,44	20,38	20,33	20,26	20,48	20,43	20,32	20,39	20,36	20,38	20,35	20,37	20,37	20,33	20,36	20,26	20,35	20,43	20,47	20,39	20,45	20,41	20,48	20,45	20,40	20,35	20,33	20,29	20,35	20,31	20,30	20,37	20,41	20,41	20,47	20,39	20,33	20,29	20,38	20,45	20,48	20,38	20,33	20,34	20,34	20,30	20,32	20,36	20,29	20,43	20,48	20,46	20,35	20,38	20,40	20,39	20,41	20,39	20,29	20,37	20,43	20,46	20,41	20,37	20,39	20,40	20,43	20,44	20,35	20,42	20,46	20,39	20,37	20,37	20,50	20,43	20,35	20,36	20,38	20,37	20,41	20,38	20,28	20,28	20,28	20,33	20,36	20,40	20,44	20,41	20,41	20,42	20,43	20,41	20,31	20,45	20,49	20,44	20,39	20,44	20,45	20,39	20,43	20,46	20,38	20,43	20,46	20,40	20,50	20,48	20,47	20,43	20,43	20,45	20,39	20,40	20,37	20,29	20,33	20,40	20,44	20,40	20,41	20,42	20,39	20,33	20,42	20,40	20,36	20,46	20,43	20,32	20,34	20,41	20,38	20,38	20,41	20,42	20,43	20,34	20,44	20,58	20,43	20,41	20,43	20,33	20,36	20,50	20,45	20,48	20,43	20,44	20,40	20,44	20,47	20,52	20,47	20,51	20,45	20,44	20,49	20,45	20,48	20,48	20,42	20,43	20,42	20,42	20,44	20,45	20,41	20,44	20,43	20,52	20,52	20,47	20,43	20,38	20,44	20,54	20,38	20,47	20,47	20,45	20,41	20,47	20,43	20,43	20,49	20,49	20,47	20,41	20,40	20,46	20,50	20,44	20,50	20,41	20,46	20,45	20,38	20,42	20,51	20,51	20,35	20,29	20,39	20,45	20,48	20,43	20,43	20,50	20,44	20,43	20,50	20,48	20,44	20,47	20,42	20,39	20,37	20,43	20,40	20,36	20,46	20,47	20,47	20,50	20,45	20,41	20,52	20,55	20,57	20,51	20,50	20,41	20,45	20,50	20,41	20,34	20,41	20,45	20,48	20,41	20,37	20,51	20,39	20,34	20,38	20,33	20,37	20,38	20,51	20,48	20,38	20,45	20,41	20,34	20,43	20,38	20,41	20,50	20,43	20,36	20,48	20,50	20,40	20,39	20,44	20,46	20,43	20,45	20,40	20,37	20,37	20,37	20,45	20,43	20,38	20,44	20,46	20,50	20,49	20,47	20,39	20,43	20,47	20,44	20,39	20,39	20,49	20,46	20,44	20,44	20,45	20,48	20,43	20,41	20,49	20,43	20,42	20,37	20,39	20,36	20,42	20,48	20,53	20,44	20,47	20,46	20,48	20,49	20,42	20,48	20,48	20,48	20,41	20,50	20,53	20,43	20,39	20,42	20,47	20,42	20,46	20,43	20,45	20,45	20,45	20,42	20,44	20,37	20,36	20,39	20,38	20,46	20,42	20,37	20,47	20,41	20,44	20,40	20,38	20,41	20,47	20,57	20,51	20,41	20,44	20,43	20,45	20,44	20,36	20,36	20,43	20,43	20,41	20,46	20,54	20,53	20,40	20,39	20,42	20,41	20,48	20,46	20,39	20,46	20,48	20,38	20,43	20,41	20,43	20,42	20,42	20,37	20,35	20,40	20,43	20,45	20,41	20,36	20,44	20,43	20,38	20,47	20,41	20,37	20,37	20,33	20,38	20,40	20,49	20,43	20,44	20,39	20,33	20,27	20,37	20,42	20,37	20,31	20,37	20,30	20,40	20,29	20,39	20,42	20,41	20,42	20,43	20,44	20,48	20,54	20,46	20,45	20,36	20,42	20,49	20,40	20,38	20,41	20,38	20,43	20,40	20,33	20,37	20,44	20,39	20,39	20,43	20,41	20,36	20,34	20,37	20,36	20,29	20,31	20,36	20,35	20,36	20,25	20,29	20,30	20,28	20,31	20,43	20,40	20,37	20,38	20,39	20,42	20,41	20,32	20,34	20,42	20,30	20,33	20,40	20,31	20,35	20,31	20,36	20,31	20,38	20,44	20,35	20,40	20,38	20,32	20,41	20,50	20,38	20,44	20,31	20,34	20,37	20,34	20,37	20,37	20,30	20,28	20,31	20,30	20,35	20,36	20,30	20,36	20,40	20,40	20,28	20,32	20,35	20,32	20,22	20,28	20,32	20,35	20,33	20,28	20,36	20,42	20,39	20,39	20,38	20,33	20,34	20,25	20,24	20,22	20,29	20,23	20,43	20,43	20,32	20,34	20,31	20,36	20,39	20,38	20,29	20,29	20,28	20,16	20,22	20,28	20,25	20,32	20,34	20,39	20,40	20,35	20,28	20,28	20,26	20,35	20,44	20,45	20,40	20,27	20,33	20,34	20,38	20,35	20,30	20,28	20,23	20,22	20,33	20,28	20,28	20,32	20,26	20,37	20,38	20,31	20,29	20,22	20,20	20,27	20,33	20,21	20,18	20,23	20,24	20,31	20,35	20,31	20,24	20,24	20,31	20,29	20,24	20,30	20,36	20,27	20,23	20,22	20,34	20,27	20,15	20,30	20,21	20,16	20,32	20,35	
20,27	20,20	20,17	20,27	20,27	20,26	20,26	20,30	20,30	20,31	20,31	20,15	20,23	20,31	20,41	20,44	20,31	20,27	20,38	20,40	20,23	20,31	20,32	20,35	20,43	20,34	20,32	20,26	20,29	20,42	20,38	20,45	20,44	20,26	20,32	20,29	20,37	20,37	20,35	20,30	20,27	20,30	20,24	20,20	20,25	20,36	20,36	20,26	20,24	20,30	20,44	20,47	20,42	20,39	20,42	20,36	20,39	20,27	20,38	20,38	20,38	20,39	20,39	20,40	20,36	20,42	20,33	20,32	20,30	20,34	20,34	20,45	20,45	20,33	20,39	20,42	20,50	20,55	20,53	20,48	20,36	20,31	20,33	20,37	20,35	20,36	20,34	20,34	20,33	20,36	20,36	20,30	20,33	20,42	20,45	20,41	20,32	20,33	20,37	20,37	20,36	20,40	20,31	20,33	20,42	20,44	20,34	20,39	20,46	20,39	20,32	20,36	20,34	20,35	20,33	20,40	20,38	20,33	20,41	20,42	20,37	20,36	20,32	20,38	20,46	20,41	20,38	20,38	20,47	20,41	20,41	20,34	20,36	20,36	20,37	20,38	20,39	20,28	20,25	20,34	20,34	20,35	20,41	20,43	20,38	20,47	20,45	20,44	20,38	20,40	20,44	20,52	20,40	20,35	20,44	20,39	20,35	20,47	20,39	20,34	20,38	20,40	20,49	20,49	20,47	20,45	20,45	20,43	20,38	20,32	20,35	20,42	20,44	20,41	20,45	20,41	20,36	20,41	20,39	20,38	20,37	20,32	20,34	20,43	20,42	20,35	20,35	20,43	20,44	20,34	20,34	20,41	20,42	20,41	20,36	20,50	20,45	20,42	20,46	20,44	20,35	20,46	20,46	20,42	20,41	20,44	20,47	20,48	20,52	20,50	20,45	20,49	20,44	20,43	20,50	20,50	20,54	20,53	20,47	20,45	20,46	20,46	20,50	20,44	20,41	20,43	20,50	20,52	20,49	20,52	20,46	20,38	20,39	20,49	20,44	20,44	20,39	20,38	20,37	20,42	20,44	20,50	20,51	20,43	20,44	20,48	20,40	20,45	20,58	20,52	20,45	20,42	20,44	20,42	20,41	20,41	20,47	20,47	20,39	20,38	20,40	20,49	20,41	20,47	20,50	20,47	20,42	20,45	20,48	20,44	20,48	20,48	20,45	20,46	20,37	20,37	20,35	20,36	20,37	20,44	20,49	20,49	20,50	20,48	20,45	20,46	20,54	20,52	20,42	20,39	20,40	20,51	20,41	20,31	20,38	20,48	20,46	20,43	20,39	20,50	20,45	20,36	20,39	20,42	20,40	20,38	20,37	20,43	20,40	20,42	20,39	20,39	20,51	20,49	20,50	20,48	20,45	20,36	20,45	20,49	20,38	20,36	20,41	20,42	20,40	20,42	20,46	20,45	20,40	20,49	20,47	20,40	20,47	20,45	20,41	20,45	20,49	20,51	20,45	20,45	20,52	20,48	20,40	20,44	20,51	20,47	20,36	20,46	20,42	20,41	20,47	20,49	20,43	20,39	20,30	20,35	20,37	20,47	20,41	20,48	20,46	20,48	20,42	20,43	20,43	20,50	20,45	20,50	20,53	20,51	20,42	20,40	20,51	20,41	20,42	20,45	20,49	20,44	20,44	20,44	20,43	20,48	20,55	20,47	20,43	20,50	20,36	20,42	20,40	20,45	20,48	20,36	20,48	20,44	20,44	20,40	20,32	20,44	20,46	20,44	20,47	20,42	20,45	20,44	20,42	20,40	20,38	20,35	20,45	20,43	20,49	20,53	20,58	20,54	20,40	20,40	20,38	20,46	20,44	20,41	20,36	20,40	20,45	20,41	20,38	20,42	20,40	20,44	20,42	20,40	20,37	20,33	20,36	20,38	20,43	20,43	20,40	20,44	20,49	20,46	20,42	20,40	20,39	20,32	20,34	20,34	20,41	20,47	20,45	20,44	20,39	20,39	20,46	20,42	20,39	20,37	20,48	20,39	20,32	20,28	20,37	20,44	20,40	20,42	20,38	20,40	20,48	20,49	20,46	20,42	20,36	20,35	20,36	20,39	20,37	20,40	20,38	20,41	20,47	20,37	20,30	20,43	20,43	20,43	20,41	20,40	20,38	20,29	20,34	20,37	20,34	20,36	20,37	20,35	20,36	20,25	20,23	20,33	20,39	20,45	20,35	20,39	20,33	20,42	20,40	20,38	20,43	20,35	20,31	20,34	20,32	20,31	20,41	20,36	20,32	20,32	20,33	20,34	20,38	20,53	20,35	20,40	20,46	20,40	20,41	20,50	20,45	20,40	20,35	20,29	20,33	20,36	20,40	20,43	20,34	20,31	20,39	20,33	20,38	20,35	20,28	20,40	20,44	20,40	20,31	20,36	20,37	20,35	20,37	20,29	20,39	20,38	20,32	20,33	20,36	20,39	20,37	20,31	20,33	20,30	20,17	20,28	20,30	20,29	20,26	20,26	20,36	20,35	20,32	20,39	20,32	20,27	20,41	20,34	20,29	20,26	20,23	20,27	20,22	20,33	20,29	20,27	20,37	20,36	20,39	20,42	20,31	20,32	20,32	20,37	20,40	20,40	20,37	20,34	20,33	20,23	20,21	20,27	20,27	20,22	20,20	20,17	20,26	20,24	20,30	20,36	20,31	20,29	20,38	20,33	20,27	20,23	20,25	20,28	20,34	20,39	20,29	20,28	20,30	20,26	20,28	20,29	20,26	20,23	20,32	20,34	20,28	20,27	20,29	20,21	20,26	20,22	20,27	20,30	20,26	20,28	20,27	20,18	20,33	20,33	
20,29	20,16	20,18	20,30	20,28	20,27	20,28	20,25	20,31	20,34	20,32	20,19	20,21	20,36	20,36	20,30	20,32	20,29	20,36	20,41	20,24	20,27	20,28	20,25	20,32	20,30	20,26	20,26	20,33	20,41	20,34	20,33	20,31	20,31	20,30	20,25	20,30	20,28	20,33	20,33	20,29	20,36	20,28	20,24	20,33	20,44	20,48	20,36	20,26	20,26	20,27	20,39	20,41	20,33	20,42	20,42	20,43	20,44	20,37	20,33	20,37	20,45	20,30	20,36	20,38	20,36	20,37	20,39	20,37	20,37	20,37	20,38	20,35	20,32	20,37	20,30	20,42	20,47	20,49	20,43	20,35	20,29	20,41	20,32	20,32	20,39	20,35	20,33	20,45	20,40	20,43	20,35	20,35	20,46	20,41	20,39	20,38	20,35	20,30	20,29	20,33	20,37	20,34	20,38	20,40	20,49	20,32	20,34	20,40	20,41	20,38	20,40	20,38	20,32	20,34	20,42	20,40	20,37	20,45	20,48	20,41	20,49	20,36	20,38	20,41	20,40	20,41	20,40	20,41	20,41	20,39	20,41	20,39	20,35	20,36	20,39	20,38	20,34	20,35	20,41	20,28	20,37	20,36	20,35	20,37	20,45	20,44	20,35	20,40	20,39	20,41	20,42	20,42	20,38	20,39	20,50	20,44	20,42	20,40	20,37	20,34	20,33	20,48	20,52	20,44	20,39	20,43	20,42	20,42	20,40	20,40	20,45	20,45	20,33	20,38	20,48	20,37	20,28	20,31	20,38	20,43	20,36	20,31	20,40	20,37	20,41	20,37	20,37	20,43	20,42	20,31	20,28	20,33	20,36	20,40	20,42	20,41	20,40	20,46	20,42	20,40	20,42	20,40	20,34	20,42	20,44	20,42	20,40	20,49	20,48	20,38	20,39	20,46	20,46	20,47	20,45	20,49	20,47	20,44	20,41	20,48	20,53	20,49	20,48	20,46	20,52	20,46	20,49	20,45	20,50	20,44	20,43	20,43	20,45	20,39	20,46	20,50	20,41	20,39	20,37	20,40	20,46	20,45	20,49	20,44	20,45	20,45	20,47	20,56	20,53	20,43	20,39	20,42	20,45	20,44	20,47	20,44	20,42	20,42	20,43	20,39	20,47	20,43	20,36	20,47	20,47	20,39	20,47	20,43	20,42	20,42	20,46	20,46	20,52	20,48	20,42	20,37	20,39	20,42	20,45	20,45	20,48	20,48	20,46	20,44	20,41	20,46	20,45	20,42	20,45	20,44	20,43	20,46	20,39	20,37	20,38	20,45	20,39	20,46	20,52	20,44	20,39	20,47	20,47	20,44	20,38	20,43	20,39	20,39	20,36	20,36	20,43	20,51	20,44	20,46	20,40	20,45	20,42	20,45	20,44	20,35	20,35	20,38	20,33	20,41	20,43	20,40	20,42	20,38	20,43	20,48	20,47	20,46	20,48	20,41	20,46	20,49	20,47	20,40	20,42	20,45	20,46	20,44	20,50	20,48	20,37	20,33	20,42	20,48	20,44	20,43	20,44	20,38	20,41	20,34	20,40	20,43	20,43	20,41	20,46	20,47	20,40	20,44	20,42	20,43	20,42	20,46	20,52	20,52	20,56	20,52	20,44	20,46	20,47	20,48	20,49	20,43	20,43	20,47	20,43	20,41	20,51	20,63	20,48	20,50	20,52	20,37	20,45	20,43	20,47	20,45	20,38	20,41	20,38	20,35	20,40	20,37	20,49	20,50	20,47	20,46	20,40	20,42	20,38	20,41	20,42	20,40	20,33	20,40	20,38	20,41	20,42	20,48	20,49	20,46	20,42	20,39	20,40	20,49	20,40	20,30	20,38	20,42	20,49	20,45	20,45	20,40	20,45	20,41	20,34	20,42	20,33	20,44	20,40	20,32	20,40	20,46	20,48	20,49	20,44	20,41	20,40	20,42	20,39	20,33	20,34	20,43	20,49	20,46	20,42	20,46	20,48	20,48	20,39	20,38	20,39	20,40	20,41	20,34	20,28	20,40	20,41	20,31	20,32	20,35	20,39	20,40	20,41	20,32	20,34	20,36	20,39	20,39	20,38	20,36	20,38	20,34	20,42	20,43	20,37	20,34	20,32	20,32	20,38	20,50	20,44	20,32	20,31	20,30	20,37	20,38	20,41	20,37	20,32	20,34	20,32	20,28	20,33	20,33	20,37	20,32	20,36	20,36	20,36	20,36	20,28	20,46	20,43	20,33	20,38	20,31	20,33	20,30	20,32	20,33	20,33	20,39	20,38	20,34	20,43	20,37	20,42	20,50	20,40	20,35	20,37	20,43	20,41	20,35	20,29	20,33	20,35	20,41	20,43	20,32	20,37	20,46	20,40	20,31	20,33	20,25	20,35	20,38	20,46	20,38	20,36	20,40	20,36	20,31	20,33	20,38	20,40	20,33	20,28	20,41	20,39	20,35	20,27	20,33	20,33	20,29	20,26	20,34	20,32	20,30	20,28	20,39	20,39	20,29	20,37	20,28	20,29	20,34	20,34	20,33	20,32	20,23	20,24	20,28	20,31	20,40	20,34	20,26	20,31	20,29	20,39	20,33	20,28	20,26	20,35	20,40	20,41	20,42	20,38	20,33	20,29	20,22	20,17	20,30	20,34	20,26	20,22	20,19	20,26	20,32	20,27	20,26	20,30	20,32	20,21	20,23	20,18	20,21	20,19	20,23	20,23	20,23	20,16	20,22	20,31	20,23	20,19	20,25	20,16	20,31	20,33	20,31	20,13	20,19	20,22	20,28	20,25	20,26	20,27	20,28	20,28	20,21	20,17	20,25	20,25	
20,26	20,19	20,19	20,32	20,39	20,23	20,28	20,19	20,19	20,32	20,27	20,28	20,27	20,33	20,30	20,27	20,28	20,30	20,22	20,34	20,26	20,31	20,29	20,27	20,31	20,19	20,27	20,32	20,33	20,37	20,37	20,36	20,31	20,26	20,31	20,23	20,27	20,32	20,34	20,32	20,34	20,39	20,37	20,34	20,43	20,46	20,42	20,38	20,36	20,36	20,32	20,37	20,27	20,28	20,33	20,28	20,37	20,43	20,42	20,35	20,35	20,37	20,30	20,37	20,42	20,34	20,24	20,34	20,44	20,42	20,38	20,37	20,32	20,40	20,38	20,31	20,33	20,44	20,43	20,36	20,32	20,30	20,38	20,44	20,37	20,36	20,38	20,41	20,43	20,43	20,37	20,33	20,36	20,45	20,38	20,35	20,38	20,36	20,38	20,29	20,41	20,33	20,35	20,52	20,45	20,46	20,41	20,39	20,49	20,33	20,46	20,43	20,34	20,32	20,44	20,45	20,39	20,35	20,46	20,51	20,38	20,38	20,41	20,43	20,36	20,38	20,41	20,42	20,38	20,39	20,38	20,42	20,42	20,40	20,39	20,34	20,31	20,36	20,37	20,45	20,35	20,28	20,35	20,35	20,39	20,43	20,39	20,35	20,39	20,48	20,38	20,47	20,42	20,47	20,49	20,51	20,46	20,38	20,34	20,48	20,48	20,37	20,41	20,50	20,46	20,47	20,47	20,43	20,50	20,47	20,39	20,41	20,44	20,34	20,34	20,43	20,52	20,37	20,32	20,40	20,39	20,46	20,39	20,38	20,37	20,37	20,35	20,32	20,42	20,37	20,37	20,35	20,33	20,36	20,44	20,45	20,45	20,35	20,36	20,37	20,41	20,45	20,50	20,50	20,49	20,51	20,48	20,39	20,35	20,45	20,41	20,40	20,49	20,43	20,47	20,41	20,45	20,44	20,47	20,48	20,47	20,48	20,47	20,41	20,40	20,49	20,47	20,45	20,37	20,46	20,50	20,43	20,46	20,40	20,33	20,41	20,49	20,48	20,49	20,48	20,38	20,37	20,41	20,50	20,53	20,45	20,41	20,52	20,56	20,51	20,43	20,44	20,49	20,46	20,51	20,54	20,59	20,55	20,42	20,45	20,37	20,41	20,43	20,48	20,46	20,40	20,41	20,43	20,41	20,50	20,51	20,44	20,41	20,41	20,46	20,51	20,48	20,43	20,40	20,38	20,40	20,44	20,46	20,48	20,48	20,47	20,52	20,51	20,55	20,50	20,43	20,45	20,47	20,40	20,42	20,41	20,48	20,46	20,43	20,46	20,45	20,42	20,47	20,45	20,42	20,37	20,50	20,44	20,43	20,39	20,38	20,43	20,50	20,41	20,45	20,41	20,50	20,48	20,47	20,45	20,42	20,41	20,35	20,37	20,36	20,50	20,43	20,40	20,39	20,44	20,41	20,40	20,47	20,48	20,43	20,43	20,50	20,50	20,45	20,43	20,43	20,44	20,49	20,53	20,48	20,40	20,37	20,41	20,50	20,52	20,55	20,49	20,50	20,47	20,41	20,50	20,46	20,44	20,39	20,40	20,54	20,43	20,47	20,41	20,44	20,50	20,52	20,50	20,47	20,55	20,53	20,47	20,45	20,47	20,49	20,49	20,50	20,45	20,40	20,37	20,37	20,43	20,50	20,49	20,49	20,48	20,37	20,42	20,49	20,43	20,45	20,41	20,37	20,37	20,43	20,47	20,41	20,45	20,44	20,50	20,44	20,41	20,38	20,44	20,40	20,46	20,48	20,38	20,46	20,48	20,44	20,42	20,36	20,42	20,47	20,42	20,40	20,37	20,44	20,38	20,32	20,37	20,44	20,46	20,46	20,40	20,39	20,42	20,48	20,40	20,42	20,44	20,41	20,36	20,30	20,34	20,40	20,35	20,40	20,37	20,37	20,38	20,42	20,49	20,47	20,40	20,35	20,46	20,48	20,46	20,38	20,45	20,51	20,47	20,44	20,34	20,31	20,38	20,39	20,31	20,37	20,43	20,38	20,34	20,36	20,40	20,37	20,31	20,40	20,42	20,35	20,38	20,46	20,42	20,36	20,35	20,45	20,43	20,38	20,29	20,34	20,37	20,34	20,31	20,48	20,54	20,31	20,27	20,30	20,30	20,37	20,44	20,45	20,40	20,36	20,32	20,33	20,26	20,35	20,44	20,35	20,35	20,39	20,28	20,27	20,30	20,39	20,48	20,41	20,42	20,42	20,33	20,35	20,35	20,36	20,39	20,40	20,39	20,26	20,33	20,36	20,39	20,45	20,44	20,32	20,39	20,42	20,44	20,38	20,38	20,39	20,37	20,38	20,43	20,37	20,36	20,54	20,50	20,38	20,35	20,34	20,35	20,39	20,45	20,40	20,37	20,38	20,39	20,32	20,30	20,35	20,38	20,31	20,24	20,36	20,39	20,40	20,29	20,37	20,33	20,28	20,29	20,39	20,39	20,33	20,32	20,35	20,37	20,30	20,42	20,36	20,31	20,33	20,43	20,35	20,34	20,29	20,31	20,25	20,29	20,34	20,41	20,28	20,27	20,24	20,25	20,23	20,27	20,26	20,33	20,39	20,42	20,34	20,30	20,31	20,33	20,24	20,23	20,29	20,33	20,33	20,29	20,28	20,30	20,27	20,20	20,26	20,34	20,28	20,22	20,27	20,24	20,25	20,27	20,31	20,30	20,21	20,19	20,26	20,29	20,29	20,33	20,31	20,21	20,33	20,28	20,27	20,26	20,16	20,25	20,24	20,24	20,30	20,33	20,30	20,27	20,23	20,26	20,19	20,27	
20,19	20,16	20,19	20,34	20,40	20,19	20,29	20,34	20,23	20,31	20,29	20,33	20,39	20,26	20,23	20,29	20,28	20,23	20,25	20,27	20,26	20,34	20,35	20,26	20,34	20,30	20,33	20,37	20,25	20,30	20,47	20,45	20,27	20,27	20,26	20,26	20,41	20,43	20,37	20,32	20,33	20,31	20,28	20,34	20,41	20,49	20,37	20,37	20,34	20,44	20,35	20,38	20,32	20,36	20,36	20,30	20,31	20,35	20,48	20,45	20,38	20,37	20,44	20,38	20,30	20,31	20,36	20,37	20,41	20,43	20,37	20,37	20,31	20,40	20,39	20,37	20,42	20,42	20,34	20,33	20,27	20,32	20,40	20,42	20,38	20,38	20,37	20,35	20,35	20,36	20,34	20,32	20,39	20,50	20,42	20,32	20,33	20,37	20,41	20,40	20,40	20,37	20,32	20,45	20,49	20,51	20,43	20,36	20,48	20,39	20,36	20,42	20,35	20,28	20,45	20,47	20,38	20,44	20,47	20,41	20,33	20,34	20,33	20,43	20,44	20,34	20,42	20,43	20,45	20,43	20,33	20,40	20,44	20,50	20,47	20,41	20,33	20,32	20,44	20,40	20,42	20,39	20,45	20,36	20,35	20,38	20,35	20,40	20,42	20,47	20,45	20,39	20,36	20,40	20,43	20,41	20,40	20,34	20,32	20,41	20,55	20,46	20,42	20,44	20,47	20,48	20,49	20,45	20,47	20,38	20,33	20,35	20,37	20,36	20,42	20,45	20,43	20,47	20,39	20,35	20,37	20,36	20,41	20,50	20,45	20,40	20,37	20,31	20,41	20,40	20,39	20,38	20,36	20,35	20,40	20,40	20,44	20,40	20,36	20,39	20,38	20,41	20,45	20,52	20,47	20,47	20,48	20,48	20,40	20,49	20,48	20,42	20,43	20,35	20,42	20,47	20,44	20,42	20,45	20,56	20,45	20,44	20,41	20,37	20,34	20,42	20,43	20,40	20,37	20,41	20,43	20,42	20,48	20,51	20,34	20,36	20,46	20,49	20,49	20,46	20,44	20,41	20,46	20,51	20,51	20,44	20,39	20,49	20,53	20,56	20,47	20,44	20,48	20,52	20,46	20,46	20,47	20,48	20,40	20,34	20,46	20,46	20,47	20,49	20,49	20,44	20,41	20,39	20,39	20,37	20,48	20,45	20,43	20,41	20,35	20,48	20,52	20,42	20,45	20,32	20,38	20,47	20,39	20,37	20,45	20,50	20,51	20,45	20,48	20,50	20,43	20,50	20,50	20,44	20,50	20,48	20,42	20,50	20,44	20,50	20,47	20,44	20,38	20,45	20,45	20,32	20,43	20,45	20,42	20,40	20,47	20,47	20,47	20,49	20,56	20,54	20,54	20,54	20,55	20,51	20,47	20,42	20,41	20,46	20,46	20,52	20,47	20,39	20,38	20,40	20,35	20,37	20,46	20,42	20,43	20,44	20,51	20,50	20,43	20,38	20,44	20,50	20,48	20,52	20,49	20,48	20,46	20,42	20,52	20,48	20,48	20,49	20,50	20,50	20,45	20,47	20,51	20,51	20,47	20,35	20,44	20,44	20,47	20,50	20,45	20,50	20,51	20,49	20,44	20,50	20,53	20,47	20,46	20,44	20,49	20,50	20,51	20,54	20,41	20,30	20,39	20,57	20,57	20,46	20,46	20,45	20,37	20,42	20,53	20,47	20,40	20,36	20,39	20,43	20,51	20,50	20,45	20,43	20,45	20,47	20,49	20,44	20,41	20,42	20,40	20,38	20,43	20,44	20,42	20,50	20,51	20,52	20,44	20,46	20,43	20,36	20,42	20,37	20,32	20,41	20,41	20,37	20,43	20,40	20,40	20,46	20,40	20,36	20,43	20,46	20,43	20,38	20,35	20,43	20,42	20,28	20,37	20,36	20,31	20,38	20,46	20,35	20,42	20,46	20,46	20,41	20,41	20,40	20,45	20,50	20,46	20,35	20,52	20,49	20,47	20,37	20,36	20,36	20,39	20,36	20,39	20,44	20,43	20,40	20,42	20,39	20,36	20,39	20,43	20,52	20,43	20,40	20,48	20,44	20,33	20,34	20,40	20,38	20,39	20,39	20,33	20,33	20,33	20,28	20,41	20,51	20,31	20,25	20,29	20,25	20,31	20,41	20,44	20,40	20,37	20,29	20,31	20,34	20,37	20,42	20,40	20,39	20,36	20,28	20,25	20,29	20,34	20,44	20,42	20,42	20,38	20,43	20,44	20,39	20,38	20,47	20,46	20,36	20,25	20,27	20,43	20,44	20,42	20,46	20,36	20,42	20,36	20,32	20,32	20,34	20,38	20,36	20,40	20,35	20,39	20,38	20,45	20,52	20,41	20,39	20,38	20,37	20,35	20,38	20,37	20,29	20,28	20,29	20,35	20,40	20,40	20,40	20,33	20,28	20,35	20,42	20,37	20,34	20,31	20,29	20,25	20,24	20,29	20,40	20,37	20,39	20,36	20,41	20,32	20,38	20,41	20,38	20,30	20,34	20,40	20,26	20,35	20,32	20,37	20,37	20,35	20,35	20,30	20,31	20,31	20,31	20,22	20,22	20,34	20,39	20,35	20,35	20,30	20,30	20,37	20,34	20,25	20,23	20,30	20,37	20,39	20,33	20,33	20,35	20,32	20,21	20,33	20,36	20,34	20,23	20,24	20,23	20,23	20,30	20,32	20,33	20,28	20,22	20,27	20,30	20,22	20,33	20,31	20,24	20,25	20,28	20,24	20,32	20,31	20,19	20,14	20,24	20,31	20,32	20,17	20,11	20,16	20,27	20,22	20,23	
20,36	20,29	20,21	20,19	20,25	20,22	20,20	20,30	20,33	20,28	20,29	20,26	20,35	20,31	20,23	20,30	20,33	20,23	20,27	20,29	20,19	20,27	20,34	20,32	20,25	20,26	20,30	20,31	20,24	20,27	20,36	20,47	20,40	20,38	20,34	20,23	20,33	20,37	20,40	20,32	20,29	20,36	20,29	20,32	20,26	20,35	20,34	20,32	20,38	20,36	20,37	20,32	20,38	20,39	20,33	20,39	20,45	20,33	20,41	20,44	20,47	20,42	20,41	20,34	20,31	20,39	20,47	20,43	20,39	20,38	20,36	20,41	20,41	20,50	20,39	20,36	20,38	20,43	20,41	20,38	20,31	20,32	20,37	20,35	20,34	20,39	20,42	20,35	20,33	20,31	20,37	20,33	20,38	20,47	20,46	20,31	20,24	20,23	20,37	20,37	20,46	20,32	20,33	20,43	20,38	20,48	20,39	20,44	20,52	20,46	20,40	20,43	20,41	20,35	20,38	20,42	20,38	20,43	20,41	20,36	20,28	20,39	20,35	20,35	20,41	20,44	20,42	20,42	20,47	20,47	20,36	20,32	20,42	20,54	20,52	20,43	20,31	20,29	20,40	20,41	20,37	20,40	20,48	20,39	20,35	20,37	20,35	20,42	20,38	20,48	20,43	20,41	20,38	20,38	20,43	20,37	20,29	20,32	20,35	20,41	20,43	20,40	20,40	20,40	20,47	20,46	20,41	20,47	20,42	20,43	20,40	20,42	20,36	20,34	20,44	20,45	20,40	20,46	20,52	20,42	20,40	20,37	20,37	20,45	20,45	20,38	20,43	20,27	20,33	20,40	20,40	20,40	20,46	20,30	20,40	20,47	20,45	20,40	20,38	20,36	20,44	20,46	20,47	20,44	20,43	20,44	20,41	20,42	20,40	20,45	20,51	20,47	20,41	20,39	20,35	20,39	20,45	20,48	20,40	20,52	20,42	20,47	20,46	20,37	20,45	20,46	20,47	20,40	20,40	20,47	20,48	20,46	20,48	20,47	20,36	20,36	20,43	20,48	20,51	20,41	20,40	20,40	20,46	20,60	20,41	20,37	20,44	20,57	20,44	20,50	20,55	20,44	20,40	20,47	20,46	20,43	20,44	20,48	20,48	20,35	20,43	20,53	20,46	20,46	20,48	20,41	20,41	20,42	20,44	20,38	20,43	20,45	20,35	20,34	20,45	20,42	20,43	20,42	20,45	20,44	20,48	20,52	20,40	20,38	20,46	20,45	20,42	20,48	20,49	20,54	20,46	20,42	20,47	20,42	20,48	20,50	20,44	20,45	20,50	20,56	20,52	20,41	20,44	20,46	20,50	20,40	20,41	20,47	20,42	20,37	20,38	20,49	20,43	20,49	20,51	20,50	20,55	20,48	20,51	20,50	20,42	20,44	20,46	20,48	20,50	20,55	20,52	20,41	20,35	20,42	20,40	20,39	20,47	20,40	20,39	20,39	20,45	20,48	20,41	20,44	20,48	20,49	20,41	20,46	20,53	20,54	20,48	20,44	20,43	20,47	20,44	20,45	20,44	20,44	20,43	20,41	20,46	20,53	20,49	20,41	20,40	20,42	20,40	20,48	20,50	20,52	20,38	20,41	20,51	20,58	20,49	20,46	20,48	20,51	20,48	20,50	20,48	20,51	20,46	20,44	20,46	20,50	20,58	20,51	20,46	20,42	20,38	20,44	20,46	20,48	20,43	20,36	20,42	20,43	20,46	20,46	20,42	20,42	20,48	20,52	20,49	20,48	20,43	20,43	20,42	20,40	20,45	20,48	20,42	20,44	20,47	20,50	20,56	20,47	20,40	20,40	20,38	20,36	20,42	20,47	20,51	20,40	20,46	20,39	20,28	20,35	20,41	20,41	20,42	20,43	20,42	20,40	20,44	20,42	20,40	20,32	20,40	20,43	20,36	20,41	20,49	20,41	20,36	20,42	20,37	20,39	20,42	20,42	20,43	20,39	20,45	20,37	20,37	20,39	20,42	20,35	20,33	20,36	20,32	20,42	20,44	20,42	20,44	20,34	20,40	20,39	20,36	20,39	20,49	20,50	20,45	20,45	20,46	20,47	20,39	20,41	20,39	20,34	20,35	20,36	20,33	20,40	20,32	20,29	20,37	20,39	20,35	20,30	20,33	20,25	20,29	20,32	20,33	20,34	20,28	20,32	20,33	20,47	20,43	20,35	20,36	20,36	20,33	20,33	20,26	20,28	20,33	20,35	20,35	20,39	20,30	20,32	20,39	20,39	20,33	20,49	20,44	20,29	20,28	20,33	20,39	20,48	20,44	20,44	20,42	20,41	20,40	20,40	20,40	20,40	20,35	20,30	20,39	20,42	20,38	20,48	20,43	20,32	20,42	20,41	20,38	20,34	20,33	20,30	20,33	20,26	20,28	20,31	20,25	20,34	20,43	20,41	20,33	20,32	20,38	20,29	20,39	20,34	20,39	20,34	20,31	20,33	20,33	20,34	20,36	20,33	20,35	20,43	20,35	20,38	20,41	20,36	20,38	20,40	20,31	20,28	20,26	20,33	20,32	20,38	20,40	20,37	20,40	20,36	20,33	20,31	20,30	20,32	20,26	20,33	20,33	20,34	20,32	20,41	20,34	20,31	20,24	20,22	20,28	20,30	20,35	20,30	20,37	20,36	20,35	20,28	20,38	20,41	20,29	20,25	20,20	20,20	20,23	20,25	20,30	20,29	20,28	20,24	20,19	20,27	20,19	20,27	20,31	20,24	20,33	20,25	20,21	20,22	20,31	20,21	20,14	20,31	20,27	20,21	20,22	20,10	20,22	20,24	20,23	20,23	
20,32	20,35	20,17	20,29	20,26	20,21	20,24	20,27	20,35	20,31	20,28	20,28	20,31	20,33	20,32	20,35	20,33	20,28	20,29	20,27	20,24	20,29	20,36	20,43	20,39	20,32	20,37	20,28	20,25	20,35	20,34	20,45	20,39	20,31	20,25	20,29	20,42	20,36	20,32	20,37	20,36	20,41	20,32	20,29	20,16	20,25	20,28	20,20	20,29	20,31	20,31	20,36	20,37	20,35	20,36	20,41	20,40	20,35	20,35	20,42	20,38	20,41	20,39	20,34	20,41	20,46	20,49	20,41	20,40	20,43	20,41	20,40	20,42	20,40	20,38	20,35	20,38	20,42	20,44	20,40	20,32	20,33	20,33	20,33	20,35	20,37	20,38	20,34	20,28	20,34	20,36	20,30	20,30	20,35	20,36	20,38	20,33	20,39	20,33	20,39	20,46	20,49	20,37	20,53	20,42	20,39	20,38	20,41	20,49	20,46	20,44	20,49	20,50	20,39	20,40	20,47	20,32	20,29	20,35	20,42	20,40	20,32	20,35	20,37	20,35	20,40	20,41	20,39	20,46	20,44	20,41	20,33	20,34	20,39	20,49	20,42	20,31	20,33	20,36	20,36	20,34	20,36	20,33	20,36	20,37	20,38	20,36	20,38	20,39	20,45	20,53	20,42	20,41	20,40	20,42	20,49	20,28	20,32	20,39	20,43	20,41	20,44	20,40	20,43	20,50	20,43	20,45	20,45	20,43	20,47	20,41	20,36	20,44	20,45	20,48	20,51	20,45	20,40	20,47	20,40	20,43	20,44	20,52	20,45	20,43	20,32	20,36	20,33	20,28	20,36	20,42	20,32	20,39	20,31	20,36	20,49	20,51	20,43	20,38	20,35	20,46	20,48	20,49	20,45	20,44	20,48	20,43	20,42	20,43	20,44	20,41	20,50	20,46	20,40	20,45	20,41	20,49	20,44	20,40	20,49	20,48	20,46	20,47	20,43	20,45	20,51	20,52	20,48	20,44	20,57	20,55	20,47	20,49	20,45	20,42	20,48	20,50	20,51	20,51	20,45	20,43	20,42	20,49	20,54	20,41	20,39	20,43	20,56	20,46	20,43	20,48	20,48	20,46	20,43	20,44	20,50	20,47	20,43	20,46	20,41	20,40	20,44	20,41	20,50	20,53	20,46	20,38	20,48	20,51	20,48	20,45	20,48	20,38	20,33	20,51	20,48	20,37	20,35	20,42	20,50	20,50	20,50	20,51	20,40	20,46	20,46	20,39	20,52	20,57	20,57	20,43	20,43	20,42	20,42	20,46	20,49	20,51	20,39	20,43	20,52	20,48	20,46	20,46	20,47	20,41	20,50	20,47	20,45	20,41	20,45	20,43	20,41	20,42	20,41	20,43	20,47	20,48	20,47	20,50	20,46	20,36	20,45	20,44	20,44	20,43	20,47	20,48	20,39	20,42	20,36	20,45	20,45	20,47	20,45	20,35	20,38	20,41	20,48	20,52	20,54	20,45	20,49	20,43	20,44	20,57	20,56	20,48	20,50	20,43	20,49	20,51	20,53	20,48	20,42	20,40	20,41	20,40	20,49	20,45	20,43	20,41	20,45	20,45	20,44	20,43	20,46	20,39	20,48	20,53	20,54	20,46	20,50	20,51	20,53	20,55	20,41	20,43	20,52	20,42	20,45	20,52	20,42	20,44	20,41	20,43	20,39	20,36	20,49	20,39	20,40	20,44	20,36	20,43	20,45	20,45	20,43	20,39	20,43	20,45	20,53	20,59	20,54	20,47	20,45	20,47	20,44	20,49	20,44	20,44	20,46	20,45	20,45	20,52	20,48	20,36	20,45	20,40	20,42	20,45	20,47	20,42	20,34	20,38	20,42	20,41	20,36	20,35	20,44	20,38	20,37	20,38	20,40	20,43	20,47	20,40	20,42	20,46	20,43	20,42	20,37	20,44	20,39	20,29	20,35	20,40	20,42	20,43	20,38	20,45	20,42	20,44	20,43	20,36	20,34	20,36	20,30	20,36	20,37	20,40	20,37	20,44	20,41	20,37	20,43	20,43	20,38	20,38	20,47	20,44	20,47	20,35	20,35	20,40	20,39	20,44	20,47	20,46	20,39	20,36	20,32	20,31	20,37	20,35	20,31	20,30	20,37	20,33	20,31	20,37	20,29	20,29	20,36	20,36	20,31	20,26	20,27	20,35	20,37	20,35	20,36	20,32	20,39	20,37	20,31	20,24	20,23	20,40	20,34	20,33	20,41	20,32	20,30	20,30	20,31	20,27	20,37	20,35	20,27	20,28	20,38	20,37	20,38	20,46	20,41	20,29	20,35	20,28	20,44	20,44	20,41	20,27	20,29	20,34	20,33	20,37	20,42	20,45	20,35	20,37	20,35	20,27	20,27	20,34	20,35	20,32	20,31	20,33	20,33	20,20	20,18	20,35	20,44	20,31	20,26	20,42	20,37	20,36	20,34	20,39	20,30	20,25	20,25	20,26	20,28	20,30	20,22	20,34	20,42	20,29	20,40	20,37	20,35	20,40	20,41	20,22	20,23	20,26	20,29	20,22	20,27	20,40	20,44	20,40	20,42	20,41	20,31	20,31	20,31	20,33	20,25	20,29	20,31	20,34	20,29	20,31	20,23	20,27	20,28	20,31	20,23	20,21	20,26	20,34	20,30	20,37	20,24	20,25	20,40	20,29	20,25	20,30	20,26	20,32	20,28	20,30	20,28	20,31	20,25	20,20	20,12	20,15	20,34	20,26	20,25	20,35	20,24	20,30	20,29	20,24	20,23	20,18	20,14	20,17	20,19	20,16	20,13	20,20	20,31	20,27	20,25	
20,33	20,25	20,27	20,35	20,31	20,36	20,33	20,36	20,41	20,38	20,31	20,32	20,23	20,30	20,35	20,34	20,29	20,26	20,31	20,32	20,19	20,29	20,33	20,41	20,42	20,38	20,39	20,32	20,23	20,32	20,40	20,39	20,45	20,31	20,23	20,36	20,43	20,36	20,33	20,30	20,39	20,40	20,33	20,36	20,37	20,23	20,28	20,27	20,22	20,32	20,38	20,34	20,39	20,40	20,45	20,46	20,39	20,24	20,33	20,35	20,22	20,31	20,38	20,34	20,37	20,40	20,43	20,40	20,45	20,43	20,38	20,41	20,37	20,36	20,35	20,36	20,35	20,38	20,39	20,39	20,35	20,34	20,36	20,36	20,46	20,48	20,43	20,32	20,30	20,38	20,35	20,34	20,32	20,34	20,41	20,43	20,46	20,54	20,40	20,28	20,38	20,44	20,43	20,48	20,41	20,44	20,37	20,28	20,33	20,32	20,30	20,38	20,37	20,41	20,45	20,46	20,38	20,30	20,40	20,46	20,44	20,38	20,31	20,34	20,38	20,40	20,41	20,37	20,43	20,42	20,41	20,38	20,50	20,48	20,44	20,43	20,33	20,31	20,32	20,35	20,32	20,39	20,29	20,30	20,36	20,33	20,41	20,36	20,43	20,54	20,51	20,48	20,41	20,46	20,55	20,50	20,37	20,40	20,42	20,40	20,43	20,47	20,45	20,50	20,53	20,47	20,45	20,44	20,45	20,41	20,41	20,37	20,37	20,41	20,46	20,49	20,48	20,49	20,44	20,37	20,45	20,40	20,47	20,58	20,49	20,41	20,36	20,36	20,30	20,34	20,38	20,35	20,32	20,34	20,46	20,52	20,46	20,42	20,35	20,34	20,39	20,45	20,48	20,48	20,41	20,45	20,47	20,48	20,51	20,51	20,43	20,44	20,41	20,39	20,39	20,43	20,48	20,45	20,34	20,45	20,52	20,49	20,50	20,53	20,49	20,50	20,49	20,49	20,50	20,52	20,52	20,54	20,44	20,41	20,45	20,47	20,44	20,45	20,52	20,50	20,45	20,48	20,49	20,51	20,53	20,41	20,43	20,48	20,48	20,51	20,53	20,53	20,53	20,44	20,38	20,46	20,52	20,43	20,41	20,44	20,48	20,49	20,45	20,47	20,53	20,50	20,42	20,46	20,57	20,54	20,44	20,51	20,51	20,42	20,54	20,52	20,48	20,42	20,49	20,47	20,49	20,45	20,46	20,42	20,42	20,47	20,42	20,53	20,57	20,56	20,42	20,42	20,44	20,40	20,47	20,46	20,46	20,43	20,42	20,52	20,50	20,48	20,46	20,42	20,41	20,45	20,51	20,43	20,37	20,41	20,56	20,49	20,47	20,45	20,43	20,47	20,50	20,46	20,58	20,45	20,35	20,44	20,44	20,36	20,46	20,50	20,52	20,52	20,47	20,40	20,44	20,49	20,50	20,47	20,41	20,41	20,46	20,47	20,51	20,51	20,50	20,46	20,39	20,48	20,51	20,44	20,48	20,54	20,49	20,53	20,54	20,48	20,50	20,45	20,42	20,49	20,47	20,53	20,49	20,42	20,47	20,53	20,44	20,47	20,47	20,45	20,41	20,53	20,53	20,51	20,53	20,48	20,49	20,48	20,53	20,46	20,48	20,48	20,44	20,35	20,42	20,45	20,43	20,45	20,46	20,42	20,37	20,49	20,45	20,41	20,41	20,43	20,47	20,48	20,44	20,47	20,41	20,48	20,50	20,54	20,53	20,59	20,47	20,45	20,39	20,42	20,50	20,42	20,39	20,40	20,46	20,51	20,44	20,51	20,37	20,35	20,45	20,54	20,50	20,46	20,40	20,31	20,39	20,45	20,53	20,47	20,41	20,43	20,41	20,41	20,46	20,43	20,47	20,43	20,48	20,50	20,51	20,41	20,44	20,36	20,39	20,36	20,32	20,31	20,40	20,42	20,42	20,39	20,42	20,39	20,34	20,37	20,41	20,38	20,41	20,33	20,34	20,42	20,42	20,33	20,34	20,32	20,36	20,41	20,39	20,38	20,41	20,46	20,46	20,45	20,36	20,37	20,38	20,41	20,41	20,45	20,40	20,44	20,37	20,34	20,35	20,29	20,32	20,34	20,34	20,33	20,34	20,33	20,34	20,39	20,36	20,40	20,41	20,31	20,31	20,27	20,32	20,33	20,29	20,36	20,36	20,32	20,34	20,30	20,23	20,21	20,36	20,37	20,33	20,40	20,39	20,41	20,35	20,31	20,32	20,38	20,43	20,42	20,31	20,33	20,32	20,36	20,41	20,39	20,41	20,29	20,32	20,39	20,48	20,41	20,32	20,30	20,36	20,37	20,32	20,28	20,33	20,36	20,33	20,26	20,23	20,32	20,43	20,38	20,29	20,34	20,35	20,28	20,28	20,32	20,34	20,36	20,34	20,29	20,36	20,42	20,37	20,35	20,38	20,34	20,35	20,30	20,25	20,30	20,34	20,29	20,34	20,39	20,29	20,30	20,27	20,24	20,31	20,28	20,28	20,31	20,29	20,28	20,31	20,23	20,33	20,41	20,36	20,38	20,32	20,29	20,30	20,34	20,30	20,25	20,30	20,31	20,37	20,27	20,24	20,22	20,25	20,35	20,37	20,26	20,33	20,28	20,33	20,35	20,38	20,29	20,26	20,44	20,33	20,23	20,19	20,33	20,43	20,37	20,29	20,25	20,31	20,27	20,21	20,22	20,24	20,33	20,23	20,14	20,36	20,24	20,21	20,29	20,27	20,20	20,17	20,16	20,19	20,22	20,21	20,20	20,20	20,24	20,26	20,25	
20,27	20,27	20,29	20,30	20,26	20,31	20,37	20,35	20,39	20,39	20,34	20,33	20,21	20,22	20,44	20,39	20,35	20,31	20,30	20,37	20,19	20,19	20,31	20,28	20,34	20,39	20,35	20,33	20,30	20,39	20,41	20,35	20,42	20,40	20,33	20,41	20,44	20,31	20,35	20,42	20,38	20,39	20,31	20,38	20,43	20,35	20,31	20,26	20,32	20,33	20,38	20,39	20,32	20,43	20,49	20,47	20,47	20,40	20,47	20,41	20,29	20,32	20,38	20,39	20,36	20,42	20,41	20,32	20,38	20,42	20,41	20,43	20,38	20,36	20,43	20,34	20,43	20,45	20,45	20,36	20,33	20,39	20,41	20,42	20,54	20,52	20,44	20,37	20,41	20,45	20,43	20,34	20,38	20,38	20,39	20,49	20,48	20,47	20,43	20,37	20,43	20,39	20,42	20,47	20,33	20,40	20,35	20,25	20,37	20,33	20,29	20,33	20,35	20,39	20,44	20,39	20,38	20,46	20,49	20,50	20,39	20,44	20,37	20,37	20,40	20,42	20,40	20,36	20,44	20,47	20,42	20,37	20,43	20,48	20,40	20,41	20,33	20,31	20,32	20,39	20,39	20,41	20,38	20,41	20,44	20,40	20,39	20,35	20,33	20,48	20,43	20,40	20,40	20,42	20,49	20,53	20,43	20,45	20,45	20,37	20,31	20,37	20,46	20,49	20,46	20,37	20,39	20,43	20,43	20,39	20,37	20,38	20,32	20,34	20,52	20,47	20,45	20,48	20,49	20,41	20,46	20,37	20,37	20,48	20,45	20,51	20,37	20,34	20,37	20,34	20,35	20,41	20,36	20,40	20,49	20,49	20,43	20,46	20,46	20,43	20,42	20,50	20,48	20,54	20,46	20,43	20,48	20,42	20,45	20,49	20,51	20,50	20,50	20,41	20,35	20,36	20,46	20,46	20,43	20,37	20,53	20,49	20,39	20,45	20,50	20,44	20,44	20,46	20,46	20,48	20,57	20,53	20,42	20,43	20,43	20,47	20,51	20,51	20,54	20,57	20,50	20,58	20,59	20,54	20,52	20,46	20,40	20,48	20,54	20,57	20,59	20,53	20,51	20,48	20,47	20,48	20,50	20,52	20,51	20,47	20,50	20,53	20,49	20,46	20,46	20,49	20,42	20,43	20,57	20,53	20,45	20,47	20,51	20,49	20,52	20,50	20,45	20,46	20,44	20,53	20,47	20,43	20,42	20,44	20,48	20,48	20,51	20,53	20,58	20,52	20,52	20,51	20,49	20,42	20,46	20,46	20,45	20,46	20,48	20,53	20,50	20,40	20,43	20,38	20,48	20,50	20,46	20,51	20,47	20,52	20,56	20,57	20,52	20,48	20,49	20,44	20,52	20,49	20,51	20,44	20,38	20,48	20,48	20,52	20,46	20,51	20,47	20,48	20,54	20,44	20,43	20,43	20,51	20,51	20,46	20,45	20,49	20,44	20,45	20,41	20,42	20,50	20,35	20,43	20,49	20,39	20,47	20,51	20,54	20,57	20,55	20,44	20,40	20,44	20,39	20,45	20,51	20,49	20,50	20,41	20,51	20,49	20,42	20,42	20,48	20,51	20,45	20,52	20,50	20,44	20,64	20,50	20,40	20,49	20,52	20,52	20,49	20,39	20,41	20,37	20,38	20,46	20,45	20,44	20,54	20,47	20,37	20,45	20,47	20,42	20,41	20,43	20,45	20,50	20,46	20,49	20,45	20,43	20,50	20,46	20,39	20,42	20,40	20,36	20,39	20,42	20,43	20,49	20,49	20,40	20,39	20,47	20,47	20,37	20,38	20,39	20,43	20,46	20,46	20,42	20,37	20,36	20,45	20,51	20,53	20,46	20,41	20,39	20,36	20,44	20,47	20,43	20,47	20,48	20,45	20,38	20,46	20,41	20,36	20,37	20,36	20,41	20,37	20,31	20,40	20,38	20,35	20,45	20,43	20,35	20,31	20,34	20,42	20,46	20,47	20,41	20,35	20,38	20,42	20,32	20,32	20,27	20,34	20,42	20,41	20,39	20,42	20,42	20,39	20,41	20,37	20,35	20,35	20,36	20,36	20,33	20,31	20,42	20,43	20,42	20,44	20,38	20,32	20,34	20,43	20,37	20,31	20,36	20,36	20,31	20,38	20,36	20,38	20,26	20,31	20,34	20,33	20,38	20,34	20,33	20,34	20,35	20,36	20,31	20,29	20,28	20,29	20,37	20,35	20,44	20,46	20,47	20,35	20,29	20,30	20,41	20,45	20,43	20,40	20,32	20,36	20,47	20,52	20,42	20,45	20,31	20,34	20,43	20,44	20,39	20,35	20,34	20,39	20,43	20,32	20,38	20,39	20,37	20,37	20,28	20,24	20,35	20,39	20,28	20,22	20,32	20,37	20,32	20,40	20,42	20,45	20,35	20,26	20,28	20,38	20,40	20,40	20,25	20,33	20,36	20,27	20,34	20,37	20,28	20,29	20,37	20,28	20,37	20,35	20,30	20,25	20,27	20,27	20,33	20,30	20,32	20,28	20,35	20,35	20,28	20,33	20,33	20,38	20,39	20,27	20,26	20,32	20,32	20,35	20,27	20,34	20,39	20,38	20,40	20,41	20,25	20,30	20,38	20,42	20,34	20,36	20,36	20,38	20,34	20,40	20,36	20,26	20,35	20,33	20,23	20,22	20,23	20,38	20,30	20,32	20,35	20,42	20,38	20,31	20,31	20,31	20,33	20,26	20,19	20,26	20,31	20,32	20,27	20,35	20,33	20,25	20,29	20,22	20,27	20,28	20,20	20,21	20,30	20,24	20,28	
20,30	20,27	20,28	20,27	20,35	20,20	20,24	20,32	20,28	20,28	20,20	20,23	20,15	20,17	20,34	20,35	20,35	20,32	20,38	20,35	20,22	20,27	20,28	20,35	20,34	20,40	20,45	20,36	20,36	20,47	20,43	20,29	20,30	20,42	20,30	20,37	20,42	20,34	20,33	20,40	20,39	20,36	20,35	20,30	20,39	20,35	20,35	20,31	20,28	20,37	20,40	20,40	20,37	20,36	20,43	20,37	20,36	20,38	20,44	20,38	20,34	20,35	20,38	20,34	20,34	20,46	20,48	20,34	20,40	20,39	20,39	20,44	20,41	20,42	20,46	20,41	20,46	20,51	20,50	20,46	20,37	20,36	20,40	20,44	20,51	20,42	20,37	20,32	20,42	20,45	20,37	20,37	20,31	20,36	20,40	20,43	20,38	20,36	20,38	20,44	20,46	20,46	20,45	20,52	20,39	20,36	20,36	20,32	20,45	20,34	20,34	20,37	20,45	20,51	20,46	20,40	20,33	20,34	20,40	20,40	20,36	20,36	20,39	20,52	20,54	20,54	20,44	20,38	20,42	20,48	20,42	20,35	20,40	20,38	20,37	20,41	20,39	20,30	20,34	20,42	20,42	20,39	20,38	20,43	20,48	20,37	20,39	20,43	20,37	20,40	20,37	20,38	20,40	20,43	20,54	20,53	20,47	20,46	20,44	20,42	20,31	20,35	20,47	20,44	20,44	20,34	20,40	20,43	20,47	20,43	20,38	20,37	20,38	20,40	20,38	20,43	20,44	20,43	20,42	20,47	20,47	20,40	20,34	20,43	20,42	20,41	20,41	20,37	20,39	20,44	20,40	20,36	20,36	20,41	20,49	20,48	20,45	20,48	20,48	20,40	20,41	20,47	20,44	20,50	20,54	20,47	20,44	20,47	20,46	20,52	20,48	20,52	20,48	20,44	20,43	20,40	20,43	20,55	20,48	20,39	20,47	20,54	20,40	20,44	20,44	20,50	20,50	20,47	20,47	20,55	20,55	20,56	20,45	20,47	20,43	20,41	20,47	20,53	20,50	20,52	20,47	20,53	20,64	20,58	20,48	20,46	20,39	20,46	20,50	20,56	20,55	20,49	20,47	20,51	20,45	20,49	20,52	20,53	20,50	20,44	20,44	20,43	20,45	20,42	20,46	20,49	20,50	20,47	20,51	20,56	20,51	20,47	20,49	20,46	20,46	20,50	20,51	20,49	20,44	20,48	20,51	20,42	20,44	20,60	20,57	20,51	20,47	20,51	20,55	20,59	20,51	20,49	20,44	20,48	20,49	20,48	20,43	20,43	20,48	20,52	20,46	20,32	20,41	20,47	20,46	20,46	20,44	20,50	20,49	20,51	20,58	20,57	20,54	20,54	20,49	20,48	20,54	20,50	20,42	20,42	20,44	20,43	20,57	20,55	20,48	20,50	20,51	20,44	20,50	20,44	20,45	20,47	20,51	20,50	20,48	20,44	20,51	20,49	20,43	20,44	20,46	20,50	20,47	20,49	20,50	20,47	20,48	20,53	20,54	20,55	20,58	20,46	20,40	20,42	20,45	20,42	20,50	20,51	20,49	20,43	20,48	20,50	20,47	20,47	20,55	20,52	20,45	20,53	20,53	20,49	20,56	20,58	20,47	20,43	20,50	20,52	20,51	20,44	20,42	20,50	20,43	20,44	20,45	20,45	20,48	20,45	20,38	20,53	20,43	20,39	20,39	20,34	20,41	20,51	20,47	20,49	20,43	20,47	20,53	20,52	20,42	20,36	20,38	20,45	20,43	20,46	20,38	20,41	20,51	20,43	20,41	20,42	20,42	20,38	20,33	20,43	20,41	20,43	20,39	20,41	20,41	20,44	20,40	20,44	20,51	20,41	20,42	20,45	20,42	20,40	20,40	20,42	20,49	20,45	20,43	20,44	20,51	20,47	20,43	20,38	20,45	20,38	20,39	20,36	20,45	20,45	20,34	20,39	20,37	20,36	20,36	20,40	20,44	20,41	20,45	20,45	20,39	20,41	20,38	20,30	20,36	20,35	20,31	20,35	20,41	20,49	20,43	20,39	20,33	20,37	20,34	20,40	20,37	20,38	20,35	20,34	20,29	20,39	20,48	20,49	20,45	20,42	20,32	20,37	20,45	20,37	20,37	20,30	20,39	20,40	20,39	20,34	20,37	20,31	20,33	20,37	20,33	20,37	20,33	20,36	20,32	20,39	20,40	20,39	20,34	20,34	20,33	20,34	20,36	20,44	20,47	20,37	20,36	20,34	20,34	20,34	20,43	20,41	20,40	20,39	20,33	20,47	20,45	20,43	20,35	20,32	20,37	20,39	20,38	20,43	20,36	20,32	20,31	20,34	20,40	20,46	20,49	20,37	20,43	20,41	20,28	20,32	20,35	20,27	20,30	20,34	20,39	20,34	20,37	20,35	20,33	20,38	20,27	20,27	20,35	20,42	20,37	20,30	20,35	20,34	20,27	20,29	20,36	20,35	20,27	20,37	20,40	20,29	20,26	20,39	20,31	20,22	20,31	20,39	20,32	20,25	20,28	20,29	20,33	20,25	20,35	20,40	20,35	20,34	20,25	20,22	20,32	20,27	20,27	20,35	20,30	20,34	20,33	20,41	20,42	20,37	20,39	20,37	20,37	20,35	20,43	20,26	20,27	20,31	20,34	20,30	20,27	20,27	20,33	20,22	20,24	20,20	20,23	20,22	20,32	20,32	20,42	20,35	20,26	20,29	20,26	20,34	20,30	20,24	20,16	20,21	20,31	20,33	20,36	20,34	20,30	20,28	20,20	20,34	20,32	20,23	20,16	20,22	20,25	20,21	
20,35	20,21	20,31	20,35	20,33	20,29	20,25	20,23	20,24	20,28	20,25	20,21	20,14	20,23	20,41	20,33	20,32	20,41	20,41	20,45	20,29	20,33	20,33	20,37	20,37	20,45	20,46	20,36	20,33	20,34	20,33	20,32	20,30	20,35	20,35	20,38	20,39	20,40	20,43	20,40	20,37	20,33	20,33	20,32	20,34	20,35	20,29	20,35	20,26	20,39	20,40	20,40	20,45	20,44	20,46	20,35	20,34	20,32	20,31	20,30	20,32	20,43	20,47	20,38	20,31	20,42	20,41	20,44	20,45	20,36	20,32	20,41	20,48	20,45	20,48	20,47	20,44	20,42	20,43	20,42	20,37	20,34	20,38	20,40	20,37	20,37	20,30	20,38	20,36	20,35	20,43	20,41	20,40	20,37	20,46	20,42	20,42	20,37	20,37	20,43	20,45	20,52	20,45	20,50	20,50	20,46	20,42	20,38	20,38	20,35	20,38	20,43	20,58	20,60	20,53	20,45	20,43	20,42	20,31	20,31	20,34	20,41	20,39	20,47	20,44	20,49	20,45	20,38	20,39	20,42	20,43	20,38	20,46	20,45	20,44	20,35	20,35	20,34	20,29	20,36	20,36	20,35	20,37	20,39	20,43	20,37	20,39	20,52	20,43	20,40	20,43	20,34	20,36	20,46	20,52	20,46	20,41	20,40	20,40	20,47	20,43	20,36	20,45	20,35	20,44	20,47	20,42	20,45	20,53	20,45	20,45	20,42	20,35	20,43	20,39	20,35	20,42	20,47	20,46	20,46	20,47	20,45	20,39	20,38	20,38	20,45	20,38	20,39	20,39	20,43	20,39	20,47	20,42	20,38	20,45	20,49	20,50	20,47	20,43	20,38	20,41	20,45	20,41	20,47	20,50	20,47	20,40	20,41	20,52	20,52	20,44	20,39	20,42	20,44	20,43	20,45	20,48	20,53	20,48	20,32	20,36	20,45	20,40	20,46	20,47	20,48	20,51	20,46	20,44	20,55	20,54	20,51	20,47	20,46	20,39	20,38	20,46	20,50	20,52	20,47	20,48	20,52	20,55	20,49	20,47	20,48	20,43	20,44	20,43	20,55	20,56	20,47	20,46	20,47	20,44	20,44	20,58	20,52	20,48	20,48	20,53	20,50	20,47	20,44	20,48	20,49	20,43	20,37	20,45	20,53	20,56	20,46	20,46	20,47	20,51	20,47	20,47	20,55	20,54	20,46	20,47	20,50	20,42	20,45	20,59	20,51	20,45	20,50	20,54	20,52	20,47	20,41	20,36	20,42	20,52	20,48	20,44	20,43	20,45	20,46	20,49	20,44	20,43	20,49	20,49	20,48	20,46	20,49	20,49	20,53	20,58	20,54	20,52	20,51	20,52	20,45	20,54	20,60	20,50	20,44	20,39	20,36	20,55	20,48	20,41	20,45	20,46	20,42	20,44	20,43	20,53	20,49	20,56	20,55	20,48	20,49	20,49	20,50	20,48	20,42	20,42	20,49	20,48	20,53	20,56	20,46	20,49	20,52	20,55	20,52	20,49	20,49	20,53	20,42	20,36	20,41	20,45	20,49	20,50	20,47	20,43	20,42	20,49	20,51	20,52	20,49	20,44	20,50	20,54	20,56	20,57	20,58	20,60	20,53	20,45	20,51	20,51	20,42	20,45	20,52	20,49	20,43	20,42	20,45	20,53	20,47	20,45	20,57	20,52	20,42	20,39	20,39	20,46	20,49	20,42	20,46	20,47	20,49	20,51	20,50	20,46	20,38	20,40	20,44	20,39	20,43	20,39	20,36	20,49	20,42	20,48	20,45	20,40	20,42	20,39	20,38	20,41	20,46	20,45	20,43	20,46	20,55	20,47	20,41	20,46	20,43	20,43	20,50	20,44	20,40	20,46	20,43	20,48	20,40	20,38	20,36	20,46	20,48	20,44	20,46	20,45	20,41	20,40	20,35	20,38	20,47	20,48	20,43	20,40	20,33	20,37	20,40	20,47	20,43	20,44	20,52	20,52	20,41	20,39	20,29	20,37	20,38	20,37	20,39	20,38	20,45	20,42	20,41	20,36	20,41	20,44	20,40	20,41	20,46	20,42	20,25	20,32	20,35	20,38	20,44	20,42	20,48	20,41	20,37	20,44	20,37	20,43	20,35	20,34	20,34	20,38	20,40	20,46	20,39	20,35	20,31	20,34	20,29	20,30	20,35	20,34	20,39	20,42	20,38	20,34	20,33	20,41	20,41	20,34	20,46	20,45	20,36	20,29	20,37	20,40	20,38	20,40	20,42	20,36	20,41	20,37	20,40	20,37	20,35	20,31	20,32	20,37	20,48	20,47	20,39	20,36	20,34	20,37	20,41	20,39	20,44	20,48	20,34	20,36	20,46	20,28	20,35	20,41	20,45	20,37	20,35	20,36	20,42	20,30	20,30	20,33	20,25	20,23	20,31	20,30	20,34	20,35	20,35	20,37	20,35	20,26	20,29	20,40	20,46	20,38	20,35	20,40	20,36	20,31	20,37	20,35	20,31	20,34	20,41	20,30	20,28	20,29	20,33	20,34	20,34	20,26	20,32	20,33	20,25	20,27	20,19	20,30	20,33	20,28	20,27	20,32	20,29	20,32	20,40	20,37	20,29	20,28	20,27	20,28	20,23	20,37	20,21	20,26	20,31	20,36	20,27	20,29	20,33	20,32	20,23	20,28	20,16	20,25	20,23	20,29	20,36	20,35	20,26	20,20	20,28	20,32	20,29	20,23	20,14	20,28	20,24	20,27	20,22	20,23	20,24	20,29	20,27	20,19	20,34	20,29	20,26	20,26	20,25	20,26	20,30	
20,34	20,23	20,21	20,23	20,28	20,29	20,38	20,32	20,26	20,29	20,30	20,25	20,20	20,28	20,37	20,34	20,30	20,40	20,47	20,48	20,33	20,25	20,20	20,33	20,32	20,40	20,42	20,41	20,38	20,35	20,35	20,38	20,36	20,22	20,37	20,40	20,34	20,34	20,40	20,42	20,43	20,28	20,22	20,31	20,33	20,38	20,37	20,34	20,31	20,40	20,40	20,51	20,46	20,40	20,42	20,37	20,35	20,39	20,39	20,47	20,35	20,43	20,50	20,35	20,27	20,38	20,38	20,35	20,36	20,41	20,41	20,39	20,46	20,45	20,36	20,43	20,39	20,45	20,48	20,44	20,40	20,39	20,40	20,39	20,35	20,28	20,25	20,42	20,38	20,34	20,41	20,39	20,37	20,38	20,38	20,45	20,39	20,39	20,43	20,44	20,43	20,43	20,42	20,40	20,37	20,39	20,39	20,35	20,30	20,33	20,35	20,42	20,47	20,51	20,46	20,44	20,46	20,47	20,44	20,38	20,42	20,41	20,36	20,45	20,45	20,44	20,47	20,42	20,30	20,44	20,38	20,39	20,44	20,47	20,53	20,42	20,40	20,36	20,32	20,36	20,39	20,28	20,35	20,36	20,40	20,34	20,44	20,41	20,42	20,39	20,40	20,45	20,43	20,43	20,49	20,47	20,37	20,37	20,38	20,48	20,45	20,40	20,39	20,47	20,45	20,48	20,44	20,49	20,54	20,51	20,43	20,43	20,44	20,42	20,51	20,50	20,37	20,47	20,52	20,42	20,43	20,44	20,48	20,43	20,41	20,44	20,37	20,34	20,38	20,38	20,28	20,40	20,46	20,39	20,45	20,51	20,53	20,44	20,46	20,37	20,37	20,44	20,50	20,50	20,40	20,44	20,44	20,33	20,42	20,53	20,44	20,44	20,47	20,44	20,43	20,47	20,48	20,43	20,44	20,43	20,43	20,40	20,35	20,46	20,44	20,49	20,52	20,49	20,40	20,46	20,45	20,50	20,41	20,44	20,46	20,45	20,47	20,49	20,54	20,50	20,52	20,52	20,52	20,50	20,48	20,45	20,45	20,44	20,46	20,47	20,55	20,49	20,41	20,42	20,40	20,48	20,49	20,56	20,47	20,46	20,46	20,53	20,49	20,49	20,54	20,53	20,42	20,37	20,47	20,49	20,52	20,54	20,48	20,46	20,56	20,51	20,41	20,51	20,57	20,55	20,51	20,49	20,52	20,39	20,49	20,49	20,50	20,45	20,49	20,46	20,48	20,48	20,41	20,44	20,51	20,51	20,44	20,42	20,43	20,49	20,49	20,43	20,48	20,44	20,41	20,46	20,48	20,54	20,44	20,53	20,58	20,54	20,50	20,54	20,52	20,41	20,51	20,61	20,58	20,54	20,43	20,43	20,51	20,45	20,51	20,44	20,43	20,42	20,42	20,49	20,50	20,48	20,52	20,50	20,48	20,45	20,45	20,46	20,49	20,44	20,48	20,59	20,50	20,49	20,53	20,51	20,49	20,43	20,53	20,57	20,52	20,50	20,57	20,51	20,43	20,44	20,40	20,49	20,51	20,47	20,48	20,46	20,44	20,46	20,53	20,41	20,43	20,46	20,52	20,51	20,56	20,52	20,47	20,53	20,49	20,46	20,50	20,47	20,50	20,53	20,51	20,47	20,43	20,43	20,53	20,55	20,45	20,50	20,50	20,45	20,39	20,36	20,40	20,44	20,46	20,46	20,52	20,57	20,54	20,48	20,50	20,42	20,45	20,43	20,41	20,36	20,41	20,41	20,43	20,39	20,41	20,52	20,43	20,45	20,48	20,43	20,47	20,54	20,45	20,46	20,35	20,45	20,55	20,39	20,39	20,51	20,49	20,45	20,46	20,41	20,42	20,44	20,48	20,50	20,42	20,35	20,41	20,38	20,42	20,43	20,45	20,46	20,40	20,35	20,31	20,39	20,44	20,44	20,47	20,44	20,38	20,42	20,41	20,47	20,48	20,42	20,44	20,47	20,39	20,32	20,38	20,45	20,46	20,41	20,41	20,49	20,41	20,40	20,36	20,40	20,39	20,40	20,42	20,39	20,45	20,37	20,37	20,45	20,45	20,44	20,39	20,42	20,53	20,40	20,36	20,46	20,45	20,35	20,32	20,29	20,29	20,34	20,42	20,44	20,41	20,35	20,30	20,33	20,43	20,49	20,43	20,35	20,34	20,48	20,38	20,33	20,44	20,41	20,37	20,44	20,50	20,35	20,29	20,33	20,47	20,49	20,48	20,44	20,35	20,35	20,40	20,38	20,35	20,36	20,36	20,33	20,43	20,41	20,41	20,38	20,35	20,37	20,40	20,45	20,35	20,39	20,45	20,38	20,39	20,43	20,29	20,25	20,39	20,39	20,38	20,35	20,40	20,38	20,33	20,33	20,41	20,31	20,28	20,30	20,28	20,29	20,43	20,33	20,36	20,33	20,29	20,33	20,39	20,39	20,34	20,40	20,44	20,39	20,33	20,34	20,36	20,44	20,43	20,40	20,36	20,29	20,34	20,45	20,38	20,31	20,34	20,38	20,33	20,35	20,33	20,27	20,30	20,40	20,36	20,30	20,33	20,35	20,28	20,37	20,43	20,30	20,33	20,23	20,36	20,30	20,34	20,35	20,27	20,35	20,32	20,24	20,20	20,36	20,35	20,27	20,29	20,25	20,18	20,21	20,35	20,35	20,25	20,11	20,24	20,30	20,37	20,33	20,26	20,15	20,32	20,35	20,31	20,28	20,30	20,22	20,17	20,26	20,27	20,30	20,30	20,21	20,28	20,30	20,40	20,41	
20,33	20,27	20,22	20,26	20,31	20,26	20,35	20,32	20,38	20,40	20,32	20,32	20,20	20,35	20,35	20,31	20,24	20,31	20,46	20,42	20,33	20,36	20,29	20,31	20,38	20,41	20,41	20,44	20,48	20,35	20,42	20,47	20,38	20,29	20,32	20,45	20,44	20,34	20,34	20,35	20,38	20,35	20,27	20,29	20,30	20,42	20,42	20,44	20,38	20,37	20,46	20,46	20,46	20,49	20,41	20,33	20,34	20,41	20,40	20,37	20,47	20,43	20,51	20,43	20,31	20,39	20,40	20,24	20,30	20,42	20,46	20,41	20,40	20,49	20,47	20,40	20,38	20,41	20,41	20,46	20,43	20,31	20,31	20,35	20,35	20,31	20,29	20,35	20,35	20,36	20,40	20,37	20,35	20,36	20,32	20,44	20,49	20,43	20,47	20,43	20,46	20,41	20,39	20,41	20,39	20,36	20,34	20,29	20,36	20,35	20,38	20,34	20,39	20,37	20,44	20,41	20,46	20,42	20,44	20,51	20,46	20,40	20,39	20,53	20,49	20,45	20,42	20,47	20,32	20,30	20,45	20,38	20,46	20,45	20,49	20,40	20,45	20,42	20,35	20,41	20,42	20,38	20,48	20,44	20,40	20,41	20,43	20,40	20,32	20,44	20,44	20,48	20,50	20,51	20,57	20,50	20,37	20,38	20,43	20,54	20,49	20,42	20,45	20,53	20,57	20,52	20,47	20,47	20,45	20,45	20,45	20,35	20,37	20,48	20,48	20,54	20,50	20,39	20,46	20,44	20,36	20,42	20,46	20,41	20,40	20,42	20,38	20,44	20,44	20,36	20,34	20,38	20,45	20,42	20,45	20,54	20,55	20,49	20,50	20,41	20,38	20,47	20,45	20,51	20,39	20,42	20,53	20,44	20,44	20,56	20,49	20,45	20,44	20,47	20,45	20,52	20,55	20,51	20,50	20,47	20,52	20,50	20,41	20,45	20,42	20,48	20,53	20,55	20,50	20,52	20,45	20,48	20,47	20,55	20,58	20,53	20,44	20,46	20,50	20,52	20,52	20,52	20,49	20,46	20,44	20,50	20,46	20,43	20,52	20,55	20,57	20,56	20,45	20,41	20,42	20,51	20,50	20,59	20,50	20,44	20,46	20,53	20,54	20,57	20,58	20,57	20,44	20,39	20,47	20,58	20,52	20,53	20,47	20,44	20,52	20,50	20,38	20,47	20,45	20,54	20,51	20,49	20,53	20,49	20,41	20,45	20,47	20,51	20,48	20,49	20,49	20,46	20,46	20,48	20,44	20,49	20,54	20,48	20,48	20,55	20,56	20,52	20,51	20,47	20,44	20,44	20,50	20,54	20,50	20,51	20,41	20,51	20,56	20,56	20,54	20,49	20,52	20,53	20,51	20,56	20,52	20,58	20,53	20,49	20,53	20,56	20,48	20,48	20,47	20,50	20,46	20,48	20,53	20,45	20,42	20,47	20,48	20,52	20,52	20,44	20,50	20,62	20,49	20,56	20,53	20,49	20,49	20,53	20,56	20,62	20,55	20,50	20,60	20,59	20,49	20,51	20,51	20,52	20,48	20,47	20,45	20,49	20,45	20,48	20,56	20,48	20,48	20,52	20,53	20,47	20,49	20,60	20,43	20,49	20,50	20,49	20,52	20,54	20,53	20,46	20,52	20,45	20,40	20,44	20,50	20,52	20,45	20,46	20,52	20,51	20,43	20,38	20,41	20,46	20,50	20,54	20,54	20,54	20,53	20,52	20,52	20,45	20,52	20,47	20,41	20,44	20,40	20,44	20,47	20,37	20,37	20,45	20,52	20,46	20,41	20,44	20,48	20,55	20,52	20,45	20,45	20,44	20,46	20,47	20,43	20,47	20,46	20,54	20,47	20,40	20,40	20,41	20,48	20,49	20,43	20,45	20,44	20,29	20,33	20,46	20,50	20,50	20,44	20,40	20,43	20,33	20,38	20,48	20,47	20,44	20,46	20,37	20,38	20,47	20,47	20,38	20,39	20,51	20,46	20,30	20,39	20,40	20,43	20,44	20,37	20,41	20,45	20,38	20,36	20,43	20,47	20,37	20,53	20,49	20,44	20,43	20,43	20,41	20,44	20,45	20,47	20,42	20,46	20,39	20,33	20,48	20,49	20,40	20,42	20,43	20,29	20,33	20,37	20,37	20,41	20,34	20,27	20,32	20,34	20,43	20,43	20,37	20,32	20,44	20,42	20,38	20,36	20,29	20,37	20,46	20,42	20,41	20,39	20,33	20,42	20,45	20,48	20,46	20,44	20,38	20,38	20,36	20,33	20,40	20,42	20,40	20,51	20,42	20,33	20,36	20,37	20,37	20,39	20,39	20,37	20,33	20,41	20,42	20,36	20,38	20,37	20,29	20,38	20,42	20,36	20,39	20,42	20,36	20,34	20,35	20,46	20,42	20,28	20,29	20,37	20,36	20,46	20,46	20,36	20,24	20,15	20,35	20,40	20,36	20,38	20,40	20,42	20,42	20,31	20,42	20,43	20,39	20,45	20,42	20,37	20,38	20,39	20,37	20,39	20,31	20,39	20,44	20,36	20,33	20,38	20,36	20,40	20,29	20,34	20,32	20,32	20,40	20,29	20,28	20,26	20,33	20,33	20,35	20,32	20,31	20,32	20,25	20,32	20,31	20,24	20,20	20,24	20,29	20,29	20,25	20,36	20,37	20,35	20,31	20,39	20,37	20,25	20,23	20,40	20,37	20,36	20,25	20,29	20,28	20,32	20,24	20,25	20,22	20,32	20,33	20,28	20,21	20,32	20,28	20,21	20,29	20,20	20,29	20,32	20,35	
20,44	20,35	20,28	20,27	20,27	20,27	20,29	20,25	20,31	20,42	20,32	20,22	20,20	20,34	20,39	20,36	20,36	20,31	20,33	20,41	20,34	20,30	20,31	20,31	20,35	20,40	20,42	20,34	20,43	20,37	20,40	20,46	20,45	20,40	20,29	20,36	20,39	20,33	20,47	20,49	20,40	20,43	20,39	20,25	20,36	20,48	20,49	20,45	20,44	20,40	20,46	20,44	20,40	20,51	20,50	20,41	20,33	20,29	20,34	20,35	20,40	20,46	20,44	20,47	20,37	20,42	20,39	20,35	20,32	20,43	20,48	20,45	20,46	20,51	20,55	20,40	20,36	20,48	20,46	20,38	20,40	20,38	20,33	20,33	20,35	20,33	20,37	20,33	20,31	20,33	20,36	20,30	20,28	20,43	20,39	20,34	20,44	20,47	20,46	20,38	20,51	20,55	20,32	20,40	20,38	20,42	20,37	20,40	20,43	20,39	20,48	20,42	20,39	20,44	20,44	20,46	20,46	20,42	20,34	20,50	20,58	20,47	20,38	20,49	20,50	20,51	20,46	20,47	20,45	20,36	20,36	20,41	20,51	20,45	20,50	20,38	20,41	20,42	20,44	20,41	20,37	20,43	20,50	20,53	20,44	20,41	20,43	20,46	20,37	20,44	20,52	20,50	20,48	20,47	20,45	20,47	20,40	20,37	20,41	20,50	20,48	20,45	20,41	20,50	20,53	20,55	20,51	20,45	20,46	20,46	20,45	20,39	20,36	20,42	20,47	20,48	20,50	20,41	20,43	20,44	20,44	20,43	20,41	20,47	20,45	20,40	20,43	20,47	20,47	20,45	20,42	20,44	20,45	20,46	20,46	20,54	20,59	20,53	20,49	20,45	20,39	20,49	20,48	20,48	20,46	20,47	20,55	20,49	20,47	20,51	20,53	20,52	20,47	20,52	20,49	20,47	20,58	20,52	20,51	20,46	20,48	20,51	20,46	20,48	20,45	20,48	20,55	20,53	20,52	20,58	20,55	20,48	20,51	20,63	20,55	20,55	20,49	20,54	20,53	20,52	20,55	20,52	20,48	20,49	20,44	20,47	20,49	20,48	20,52	20,65	20,66	20,58	20,51	20,49	20,45	20,47	20,51	20,54	20,52	20,42	20,50	20,51	20,59	20,66	20,57	20,52	20,46	20,48	20,54	20,55	20,48	20,45	20,46	20,48	20,51	20,47	20,47	20,52	20,54	20,52	20,51	20,48	20,50	20,57	20,52	20,44	20,55	20,61	20,57	20,60	20,54	20,47	20,47	20,59	20,58	20,51	20,57	20,47	20,51	20,57	20,57	20,58	20,52	20,50	20,53	20,49	20,46	20,48	20,53	20,49	20,50	20,49	20,58	20,56	20,50	20,53	20,52	20,52	20,57	20,54	20,52	20,57	20,57	20,53	20,55	20,58	20,59	20,50	20,57	20,53	20,55	20,60	20,53	20,49	20,43	20,47	20,49	20,54	20,57	20,60	20,62	20,62	20,50	20,51	20,56	20,51	20,52	20,58	20,57	20,57	20,56	20,47	20,51	20,57	20,52	20,51	20,55	20,54	20,47	20,47	20,48	20,47	20,45	20,52	20,55	20,48	20,50	20,50	20,50	20,47	20,46	20,57	20,54	20,47	20,55	20,50	20,58	20,63	20,48	20,44	20,47	20,50	20,42	20,49	20,54	20,50	20,42	20,49	20,50	20,49	20,41	20,41	20,52	20,52	20,48	20,46	20,52	20,53	20,51	20,52	20,57	20,47	20,43	20,49	20,46	20,48	20,46	20,40	20,41	20,43	20,44	20,51	20,55	20,53	20,43	20,48	20,43	20,51	20,55	20,55	20,55	20,47	20,51	20,46	20,48	20,52	20,51	20,47	20,48	20,41	20,41	20,48	20,53	20,48	20,42	20,45	20,49	20,32	20,42	20,49	20,45	20,45	20,44	20,37	20,43	20,42	20,38	20,52	20,52	20,37	20,40	20,41	20,34	20,37	20,39	20,42	20,39	20,42	20,45	20,38	20,47	20,45	20,40	20,44	20,38	20,37	20,38	20,39	20,35	20,40	20,46	20,44	20,53	20,44	20,41	20,43	20,49	20,42	20,41	20,44	20,41	20,37	20,37	20,39	20,41	20,46	20,50	20,44	20,48	20,44	20,41	20,38	20,37	20,36	20,35	20,30	20,34	20,39	20,35	20,33	20,36	20,32	20,36	20,38	20,32	20,38	20,34	20,32	20,34	20,45	20,52	20,43	20,44	20,33	20,37	20,38	20,44	20,46	20,46	20,45	20,40	20,45	20,47	20,44	20,45	20,43	20,52	20,41	20,35	20,36	20,39	20,46	20,46	20,38	20,43	20,35	20,38	20,36	20,34	20,36	20,39	20,35	20,42	20,43	20,36	20,44	20,45	20,37	20,28	20,30	20,40	20,41	20,30	20,35	20,36	20,41	20,42	20,43	20,45	20,31	20,18	20,35	20,48	20,39	20,37	20,39	20,41	20,42	20,31	20,46	20,50	20,35	20,35	20,41	20,32	20,38	20,40	20,39	20,35	20,30	20,35	20,41	20,36	20,30	20,32	20,40	20,41	20,39	20,33	20,33	20,40	20,41	20,46	20,31	20,27	20,35	20,36	20,39	20,37	20,35	20,35	20,28	20,25	20,38	20,30	20,24	20,27	20,35	20,40	20,35	20,36	20,29	20,33	20,35	20,36	20,34	20,28	20,32	20,39	20,35	20,32	20,32	20,30	20,26	20,34	20,30	20,31	20,31	20,35	20,32	20,29	20,25	20,19	20,27	20,14	20,19	20,23	20,25	20,27	20,27	
20,48	20,30	20,17	20,21	20,23	20,30	20,29	20,27	20,30	20,36	20,33	20,26	20,23	20,32	20,39	20,34	20,46	20,41	20,35	20,38	20,33	20,33	20,30	20,36	20,41	20,32	20,33	20,27	20,32	20,38	20,29	20,33	20,45	20,38	20,28	20,33	20,39	20,34	20,37	20,50	20,44	20,37	20,36	20,29	20,36	20,47	20,47	20,34	20,41	20,39	20,42	20,54	20,48	20,37	20,45	20,45	20,40	20,32	20,37	20,38	20,44	20,47	20,42	20,38	20,36	20,40	20,51	20,42	20,41	20,42	20,43	20,47	20,47	20,48	20,39	20,38	20,40	20,43	20,44	20,45	20,35	20,41	20,42	20,37	20,38	20,36	20,34	20,39	20,37	20,35	20,34	20,28	20,30	20,40	20,42	20,32	20,43	20,44	20,32	20,28	20,42	20,53	20,45	20,36	20,39	20,39	20,38	20,40	20,50	20,41	20,48	20,57	20,47	20,52	20,52	20,47	20,46	20,39	20,38	20,48	20,51	20,45	20,36	20,35	20,44	20,50	20,43	20,41	20,49	20,46	20,37	20,38	20,45	20,41	20,38	20,36	20,34	20,37	20,45	20,49	20,36	20,40	20,45	20,45	20,44	20,39	20,38	20,41	20,39	20,41	20,49	20,46	20,43	20,47	20,39	20,45	20,34	20,42	20,43	20,37	20,39	20,43	20,44	20,45	20,50	20,49	20,49	20,39	20,41	20,41	20,41	20,41	20,47	20,50	20,50	20,45	20,41	20,43	20,45	20,44	20,44	20,48	20,50	20,47	20,47	20,40	20,42	20,47	20,42	20,46	20,45	20,46	20,50	20,46	20,42	20,47	20,48	20,50	20,46	20,50	20,43	20,46	20,47	20,47	20,49	20,45	20,46	20,41	20,37	20,49	20,52	20,53	20,53	20,45	20,48	20,47	20,44	20,48	20,46	20,49	20,46	20,48	20,42	20,43	20,47	20,45	20,50	20,48	20,47	20,50	20,51	20,47	20,46	20,51	20,45	20,48	20,53	20,58	20,57	20,51	20,51	20,51	20,49	20,54	20,51	20,49	20,49	20,48	20,54	20,58	20,56	20,49	20,46	20,50	20,49	20,51	20,47	20,53	20,58	20,48	20,50	20,53	20,55	20,57	20,56	20,56	20,56	20,53	20,67	20,61	20,47	20,41	20,46	20,49	20,53	20,52	20,49	20,47	20,50	20,57	20,57	20,53	20,42	20,42	20,55	20,51	20,57	20,59	20,58	20,62	20,46	20,46	20,42	20,46	20,60	20,53	20,53	20,50	20,54	20,58	20,58	20,60	20,52	20,56	20,54	20,45	20,45	20,42	20,49	20,56	20,55	20,53	20,53	20,56	20,50	20,56	20,54	20,53	20,62	20,54	20,51	20,46	20,52	20,58	20,50	20,60	20,54	20,42	20,46	20,54	20,56	20,57	20,50	20,52	20,55	20,49	20,47	20,51	20,52	20,58	20,59	20,58	20,53	20,53	20,59	20,51	20,59	20,59	20,56	20,53	20,55	20,52	20,51	20,54	20,55	20,57	20,56	20,63	20,56	20,52	20,49	20,50	20,48	20,48	20,52	20,52	20,41	20,47	20,53	20,54	20,48	20,47	20,55	20,54	20,50	20,50	20,59	20,60	20,44	20,32	20,39	20,46	20,54	20,52	20,54	20,51	20,49	20,49	20,50	20,50	20,51	20,43	20,48	20,49	20,46	20,46	20,47	20,52	20,53	20,51	20,54	20,54	20,42	20,43	20,45	20,50	20,50	20,45	20,42	20,39	20,47	20,49	20,53	20,49	20,44	20,45	20,46	20,47	20,47	20,48	20,50	20,39	20,44	20,44	20,51	20,44	20,43	20,46	20,43	20,49	20,46	20,42	20,49	20,46	20,45	20,43	20,45	20,40	20,45	20,50	20,48	20,43	20,44	20,44	20,44	20,47	20,44	20,47	20,50	20,46	20,43	20,43	20,42	20,35	20,41	20,40	20,40	20,37	20,42	20,29	20,42	20,47	20,44	20,45	20,37	20,37	20,44	20,32	20,41	20,42	20,41	20,44	20,47	20,41	20,33	20,35	20,46	20,45	20,44	20,43	20,41	20,41	20,34	20,42	20,43	20,41	20,48	20,44	20,47	20,43	20,40	20,41	20,35	20,31	20,33	20,33	20,37	20,38	20,36	20,35	20,37	20,33	20,35	20,33	20,30	20,26	20,38	20,45	20,41	20,43	20,47	20,46	20,40	20,34	20,33	20,41	20,49	20,42	20,43	20,42	20,39	20,41	20,41	20,40	20,41	20,43	20,46	20,43	20,42	20,36	20,36	20,46	20,44	20,43	20,42	20,44	20,48	20,39	20,30	20,35	20,35	20,34	20,37	20,41	20,39	20,48	20,44	20,36	20,28	20,20	20,36	20,42	20,33	20,34	20,39	20,31	20,33	20,32	20,36	20,32	20,21	20,27	20,37	20,33	20,30	20,35	20,41	20,48	20,28	20,33	20,37	20,43	20,32	20,38	20,32	20,30	20,31	20,30	20,36	20,35	20,38	20,42	20,42	20,34	20,31	20,32	20,40	20,39	20,33	20,33	20,39	20,43	20,44	20,41	20,41	20,46	20,39	20,37	20,37	20,30	20,27	20,19	20,29	20,38	20,37	20,34	20,25	20,32	20,42	20,36	20,34	20,19	20,24	20,25	20,27	20,23	20,25	20,26	20,27	20,35	20,35	20,32	20,28	20,26	20,25	20,28	20,27	20,28	20,35	20,28	20,19	20,20	20,23	20,19	20,24	20,28	20,33	20,36	20,27	20,30	
20,38	20,37	20,20	20,23	20,29	20,33	20,28	20,16	20,30	20,36	20,37	20,33	20,32	20,31	20,40	20,40	20,36	20,37	20,34	20,38	20,22	20,28	20,29	20,40	20,52	20,41	20,36	20,31	20,33	20,38	20,29	20,30	20,35	20,32	20,27	20,36	20,33	20,43	20,39	20,39	20,38	20,32	20,34	20,27	20,28	20,35	20,33	20,44	20,41	20,46	20,37	20,33	20,50	20,41	20,32	20,37	20,39	20,35	20,48	20,45	20,36	20,51	20,47	20,38	20,40	20,36	20,49	20,48	20,35	20,36	20,50	20,50	20,40	20,48	20,40	20,30	20,46	20,44	20,41	20,41	20,42	20,40	20,32	20,30	20,35	20,31	20,31	20,47	20,41	20,44	20,35	20,34	20,38	20,38	20,41	20,32	20,38	20,41	20,37	20,31	20,33	20,34	20,47	20,39	20,39	20,49	20,39	20,40	20,43	20,46	20,37	20,46	20,49	20,54	20,50	20,47	20,46	20,42	20,44	20,47	20,48	20,48	20,42	20,34	20,42	20,46	20,45	20,42	20,42	20,49	20,51	20,47	20,43	20,47	20,46	20,41	20,48	20,38	20,37	20,48	20,42	20,47	20,41	20,38	20,42	20,45	20,35	20,39	20,37	20,41	20,46	20,39	20,42	20,39	20,44	20,51	20,41	20,40	20,42	20,38	20,43	20,46	20,41	20,44	20,49	20,42	20,52	20,49	20,39	20,40	20,35	20,43	20,39	20,40	20,49	20,46	20,43	20,46	20,48	20,40	20,53	20,51	20,46	20,44	20,36	20,45	20,48	20,49	20,48	20,40	20,42	20,46	20,55	20,44	20,46	20,57	20,53	20,49	20,47	20,46	20,47	20,53	20,45	20,44	20,46	20,46	20,42	20,36	20,42	20,52	20,56	20,46	20,43	20,42	20,38	20,46	20,38	20,38	20,45	20,48	20,44	20,47	20,51	20,44	20,40	20,45	20,48	20,49	20,49	20,56	20,46	20,50	20,51	20,45	20,46	20,52	20,52	20,59	20,59	20,54	20,52	20,50	20,48	20,43	20,49	20,53	20,42	20,48	20,51	20,50	20,50	20,51	20,46	20,43	20,48	20,56	20,46	20,49	20,56	20,50	20,51	20,54	20,49	20,49	20,50	20,49	20,48	20,49	20,68	20,62	20,51	20,53	20,54	20,47	20,54	20,48	20,46	20,45	20,48	20,50	20,59	20,57	20,53	20,39	20,40	20,48	20,56	20,50	20,53	20,57	20,47	20,49	20,49	20,41	20,46	20,52	20,54	20,54	20,58	20,55	20,53	20,56	20,55	20,55	20,54	20,48	20,46	20,47	20,56	20,58	20,61	20,54	20,55	20,50	20,46	20,50	20,54	20,54	20,59	20,53	20,53	20,51	20,51	20,54	20,54	20,63	20,55	20,46	20,44	20,49	20,50	20,61	20,55	20,50	20,52	20,52	20,49	20,53	20,53	20,51	20,54	20,55	20,56	20,52	20,57	20,58	20,62	20,66	20,59	20,52	20,57	20,55	20,57	20,59	20,52	20,55	20,59	20,54	20,59	20,47	20,40	20,42	20,50	20,48	20,56	20,60	20,46	20,48	20,55	20,55	20,57	20,52	20,50	20,50	20,44	20,41	20,50	20,59	20,56	20,41	20,39	20,49	20,48	20,47	20,55	20,52	20,42	20,50	20,50	20,52	20,49	20,48	20,47	20,44	20,43	20,44	20,42	20,47	20,50	20,48	20,47	20,47	20,53	20,47	20,41	20,46	20,38	20,44	20,44	20,48	20,48	20,59	20,48	20,40	20,40	20,48	20,52	20,44	20,39	20,39	20,41	20,42	20,48	20,46	20,51	20,46	20,38	20,47	20,50	20,41	20,39	20,42	20,41	20,40	20,43	20,46	20,38	20,40	20,40	20,42	20,51	20,49	20,44	20,43	20,42	20,32	20,41	20,45	20,47	20,46	20,37	20,34	20,41	20,38	20,43	20,46	20,42	20,42	20,50	20,36	20,33	20,47	20,46	20,30	20,37	20,38	20,44	20,41	20,37	20,49	20,48	20,45	20,42	20,38	20,37	20,36	20,42	20,40	20,38	20,39	20,33	20,48	20,41	20,32	20,35	20,32	20,34	20,40	20,35	20,37	20,38	20,33	20,34	20,33	20,28	20,38	20,34	20,35	20,41	20,45	20,39	20,29	20,41	20,40	20,34	20,26	20,34	20,43	20,37	20,46	20,38	20,36	20,38	20,31	20,29	20,36	20,40	20,37	20,32	20,36	20,39	20,39	20,45	20,38	20,38	20,43	20,45	20,43	20,43	20,41	20,28	20,35	20,35	20,44	20,41	20,42	20,47	20,37	20,34	20,34	20,39	20,38	20,42	20,40	20,36	20,39	20,38	20,29	20,25	20,27	20,29	20,36	20,29	20,28	20,41	20,32	20,29	20,34	20,36	20,29	20,27	20,23	20,35	20,38	20,28	20,32	20,41	20,45	20,28	20,31	20,32	20,34	20,40	20,30	20,32	20,26	20,28	20,35	20,36	20,44	20,41	20,39	20,42	20,41	20,31	20,27	20,32	20,36	20,34	20,37	20,38	20,37	20,37	20,35	20,37	20,37	20,38	20,27	20,34	20,32	20,24	20,27	20,24	20,37	20,40	20,38	20,27	20,21	20,33	20,25	20,24	20,28	20,30	20,36	20,30	20,22	20,14	20,22	20,18	20,24	20,38	20,24	20,29	20,30	20,24	20,22	20,19	20,27	20,26	20,25	20,37	20,36	20,26	20,23	20,24	20,30	20,33	20,32	20,29	20,30	
20,25	20,26	20,27	20,26	20,33	20,41	20,36	20,23	20,29	20,49	20,45	20,28	20,29	20,31	20,36	20,40	20,39	20,26	20,36	20,48	20,27	20,29	20,24	20,30	20,43	20,40	20,42	20,34	20,32	20,40	20,37	20,36	20,35	20,22	20,41	20,44	20,36	20,36	20,35	20,40	20,46	20,44	20,44	20,27	20,36	20,35	20,37	20,43	20,45	20,41	20,43	20,37	20,34	20,39	20,38	20,42	20,36	20,35	20,42	20,41	20,37	20,37	20,43	20,35	20,36	20,40	20,49	20,51	20,38	20,36	20,48	20,51	20,43	20,42	20,41	20,37	20,38	20,41	20,39	20,40	20,35	20,33	20,32	20,25	20,33	20,28	20,31	20,37	20,36	20,44	20,39	20,24	20,38	20,34	20,35	20,40	20,40	20,41	20,47	20,47	20,45	20,40	20,45	20,44	20,32	20,35	20,35	20,40	20,53	20,41	20,36	20,37	20,46	20,49	20,48	20,43	20,45	20,44	20,44	20,41	20,40	20,44	20,45	20,39	20,40	20,41	20,42	20,45	20,46	20,49	20,51	20,50	20,47	20,40	20,48	20,45	20,46	20,44	20,42	20,44	20,43	20,50	20,44	20,41	20,49	20,44	20,39	20,43	20,40	20,39	20,44	20,33	20,38	20,45	20,44	20,49	20,45	20,45	20,44	20,41	20,42	20,48	20,41	20,38	20,36	20,42	20,43	20,56	20,44	20,45	20,39	20,38	20,42	20,42	20,50	20,50	20,40	20,41	20,38	20,40	20,45	20,53	20,47	20,55	20,45	20,40	20,47	20,50	20,46	20,39	20,31	20,38	20,46	20,44	20,50	20,58	20,52	20,53	20,53	20,44	20,43	20,49	20,45	20,40	20,45	20,51	20,50	20,47	20,47	20,48	20,51	20,52	20,45	20,40	20,47	20,48	20,48	20,38	20,47	20,43	20,48	20,53	20,52	20,43	20,42	20,49	20,51	20,51	20,55	20,64	20,57	20,53	20,56	20,53	20,41	20,46	20,53	20,58	20,54	20,48	20,49	20,48	20,47	20,42	20,43	20,43	20,41	20,48	20,51	20,46	20,49	20,64	20,59	20,52	20,49	20,53	20,50	20,52	20,54	20,49	20,50	20,52	20,55	20,52	20,51	20,49	20,46	20,44	20,54	20,53	20,51	20,58	20,54	20,47	20,50	20,47	20,39	20,47	20,53	20,54	20,54	20,56	20,49	20,47	20,47	20,50	20,52	20,55	20,51	20,55	20,51	20,53	20,54	20,41	20,45	20,49	20,46	20,46	20,49	20,50	20,56	20,55	20,54	20,52	20,48	20,47	20,52	20,52	20,51	20,52	20,58	20,51	20,54	20,54	20,50	20,47	20,54	20,56	20,58	20,54	20,46	20,58	20,48	20,48	20,56	20,55	20,52	20,49	20,53	20,47	20,53	20,58	20,51	20,45	20,44	20,56	20,52	20,54	20,56	20,55	20,57	20,54	20,49	20,52	20,51	20,54	20,59	20,57	20,56	20,50	20,54	20,59	20,58	20,53	20,50	20,47	20,54	20,54	20,54	20,48	20,45	20,41	20,45	20,47	20,51	20,57	20,50	20,49	20,52	20,54	20,50	20,57	20,55	20,45	20,43	20,45	20,48	20,43	20,50	20,49	20,49	20,47	20,47	20,49	20,52	20,47	20,38	20,50	20,50	20,46	20,49	20,50	20,53	20,45	20,44	20,52	20,47	20,50	20,50	20,49	20,49	20,41	20,45	20,47	20,46	20,49	20,44	20,36	20,48	20,49	20,46	20,51	20,57	20,43	20,43	20,53	20,50	20,44	20,41	20,40	20,41	20,43	20,48	20,52	20,54	20,58	20,49	20,48	20,49	20,37	20,42	20,42	20,45	20,45	20,39	20,48	20,49	20,34	20,42	20,46	20,49	20,51	20,45	20,44	20,41	20,37	20,37	20,44	20,47	20,41	20,47	20,34	20,43	20,39	20,36	20,45	20,41	20,42	20,48	20,41	20,37	20,36	20,39	20,32	20,35	20,41	20,40	20,48	20,45	20,44	20,44	20,41	20,45	20,41	20,38	20,28	20,26	20,41	20,44	20,34	20,34	20,45	20,41	20,31	20,29	20,36	20,33	20,39	20,39	20,37	20,36	20,33	20,37	20,38	20,32	20,26	20,29	20,37	20,43	20,52	20,51	20,49	20,43	20,46	20,40	20,32	20,40	20,39	20,34	20,46	20,49	20,30	20,32	20,32	20,28	20,25	20,33	20,31	20,28	20,29	20,40	20,38	20,49	20,51	20,39	20,42	20,42	20,38	20,39	20,44	20,35	20,39	20,38	20,39	20,40	20,37	20,43	20,40	20,33	20,39	20,34	20,42	20,47	20,44	20,33	20,43	20,38	20,35	20,24	20,24	20,38	20,34	20,26	20,38	20,44	20,30	20,29	20,37	20,35	20,25	20,24	20,36	20,40	20,43	20,40	20,30	20,38	20,40	20,35	20,34	20,34	20,23	20,34	20,38	20,39	20,33	20,31	20,28	20,29	20,33	20,42	20,30	20,26	20,35	20,43	20,29	20,28	20,34	20,31	20,45	20,43	20,40	20,40	20,40	20,36	20,27	20,38	20,34	20,39	20,32	20,37	20,36	20,28	20,25	20,41	20,35	20,28	20,30	20,31	20,30	20,30	20,28	20,31	20,30	20,37	20,31	20,22	20,26	20,21	20,15	20,31	20,33	20,32	20,37	20,31	20,22	20,23	20,22	20,24	20,20	20,30	20,25	20,22	20,18	20,20	20,24	20,22	20,25	20,32	20,34	
20,28	20,27	20,26	20,25	20,36	20,37	20,31	20,23	20,24	20,31	20,33	20,25	20,26	20,33	20,37	20,34	20,44	20,35	20,36	20,43	20,31	20,27	20,25	20,26	20,39	20,39	20,33	20,33	20,32	20,42	20,49	20,40	20,27	20,24	20,28	20,42	20,45	20,33	20,36	20,37	20,41	20,39	20,37	20,31	20,35	20,37	20,39	20,43	20,40	20,44	20,40	20,46	20,38	20,40	20,36	20,36	20,41	20,40	20,44	20,40	20,35	20,34	20,30	20,37	20,34	20,40	20,46	20,51	20,48	20,43	20,36	20,42	20,46	20,44	20,41	20,33	20,48	20,44	20,40	20,39	20,26	20,26	20,33	20,29	20,31	20,28	20,30	20,36	20,31	20,40	20,41	20,28	20,35	20,35	20,36	20,37	20,43	20,49	20,46	20,42	20,45	20,41	20,47	20,48	20,40	20,36	20,33	20,37	20,50	20,48	20,43	20,40	20,42	20,43	20,44	20,45	20,41	20,44	20,36	20,34	20,38	20,41	20,45	20,45	20,39	20,38	20,41	20,45	20,38	20,41	20,42	20,41	20,44	20,44	20,48	20,45	20,41	20,40	20,48	20,50	20,44	20,47	20,39	20,33	20,45	20,42	20,37	20,44	20,44	20,39	20,49	20,37	20,33	20,38	20,46	20,45	20,44	20,50	20,44	20,45	20,38	20,41	20,43	20,41	20,35	20,39	20,40	20,41	20,53	20,48	20,41	20,41	20,40	20,43	20,51	20,52	20,45	20,40	20,42	20,36	20,42	20,43	20,41	20,49	20,53	20,38	20,37	20,47	20,44	20,42	20,40	20,46	20,42	20,36	20,46	20,52	20,54	20,39	20,43	20,49	20,44	20,43	20,40	20,48	20,53	20,51	20,51	20,47	20,41	20,40	20,36	20,46	20,52	20,48	20,49	20,50	20,54	20,52	20,50	20,48	20,54	20,53	20,55	20,44	20,48	20,51	20,48	20,49	20,54	20,67	20,60	20,52	20,48	20,50	20,38	20,38	20,51	20,57	20,56	20,54	20,47	20,48	20,48	20,49	20,47	20,56	20,49	20,51	20,56	20,53	20,53	20,61	20,55	20,42	20,47	20,50	20,53	20,57	20,57	20,50	20,44	20,43	20,46	20,52	20,59	20,61	20,58	20,51	20,54	20,51	20,48	20,53	20,58	20,53	20,46	20,51	20,45	20,48	20,53	20,56	20,54	20,56	20,48	20,46	20,54	20,52	20,47	20,46	20,47	20,58	20,50	20,47	20,45	20,46	20,45	20,53	20,43	20,45	20,51	20,46	20,45	20,54	20,47	20,44	20,43	20,50	20,50	20,53	20,46	20,50	20,57	20,52	20,56	20,57	20,51	20,43	20,57	20,55	20,53	20,55	20,52	20,56	20,51	20,49	20,51	20,51	20,49	20,44	20,41	20,53	20,60	20,64	20,56	20,52	20,49	20,54	20,51	20,56	20,55	20,51	20,54	20,54	20,46	20,45	20,54	20,54	20,59	20,62	20,52	20,55	20,57	20,57	20,57	20,50	20,46	20,44	20,53	20,53	20,56	20,50	20,56	20,53	20,40	20,51	20,59	20,56	20,48	20,55	20,53	20,50	20,50	20,55	20,55	20,52	20,50	20,49	20,45	20,48	20,47	20,45	20,54	20,55	20,52	20,58	20,60	20,50	20,46	20,48	20,53	20,45	20,49	20,51	20,44	20,47	20,50	20,50	20,46	20,46	20,53	20,49	20,43	20,51	20,51	20,45	20,43	20,47	20,44	20,40	20,52	20,60	20,42	20,42	20,50	20,50	20,47	20,57	20,48	20,44	20,37	20,36	20,40	20,48	20,46	20,39	20,46	20,56	20,50	20,46	20,41	20,37	20,39	20,42	20,51	20,55	20,48	20,53	20,52	20,35	20,34	20,47	20,50	20,51	20,48	20,41	20,39	20,38	20,35	20,40	20,54	20,40	20,49	20,41	20,39	20,43	20,44	20,49	20,38	20,39	20,50	20,44	20,36	20,40	20,37	20,41	20,43	20,45	20,44	20,47	20,42	20,46	20,46	20,39	20,41	20,45	20,38	20,42	20,37	20,40	20,44	20,39	20,43	20,46	20,38	20,31	20,34	20,42	20,36	20,39	20,43	20,39	20,40	20,39	20,41	20,35	20,31	20,28	20,30	20,33	20,35	20,43	20,48	20,48	20,34	20,35	20,36	20,33	20,40	20,41	20,37	20,47	20,53	20,40	20,29	20,34	20,33	20,31	20,33	20,38	20,37	20,31	20,35	20,35	20,44	20,43	20,38	20,34	20,36	20,31	20,41	20,44	20,32	20,36	20,41	20,41	20,42	20,41	20,45	20,43	20,38	20,35	20,35	20,31	20,36	20,40	20,33	20,33	20,40	20,36	20,31	20,27	20,37	20,38	20,36	20,34	20,36	20,30	20,26	20,32	20,35	20,41	20,33	20,34	20,37	20,36	20,48	20,35	20,38	20,40	20,32	20,31	20,27	20,29	20,32	20,36	20,42	20,36	20,25	20,27	20,32	20,27	20,33	20,31	20,25	20,32	20,39	20,32	20,33	20,33	20,35	20,38	20,39	20,35	20,32	20,30	20,33	20,30	20,28	20,31	20,35	20,36	20,37	20,27	20,23	20,23	20,26	20,36	20,31	20,33	20,16	20,30	20,36	20,28	20,29	20,22	20,33	20,28	20,27	20,24	20,20	20,25	20,35	20,33	20,34	20,28	20,30	20,21	20,22	20,24	20,22	20,12	20,14	20,17	20,25	20,23	20,16	20,31	20,28	20,29	20,33	20,32	
20,27	20,30	20,23	20,30	20,40	20,41	20,28	20,26	20,31	20,25	20,26	20,23	20,20	20,32	20,38	20,33	20,37	20,40	20,46	20,39	20,35	20,38	20,36	20,33	20,37	20,35	20,33	20,29	20,31	20,49	20,54	20,42	20,31	20,32	20,32	20,33	20,47	20,48	20,42	20,37	20,34	20,42	20,38	20,37	20,40	20,41	20,43	20,35	20,33	20,47	20,37	20,29	20,33	20,48	20,51	20,43	20,41	20,35	20,37	20,38	20,34	20,40	20,37	20,41	20,39	20,36	20,43	20,50	20,40	20,37	20,36	20,41	20,42	20,47	20,51	20,40	20,38	20,41	20,46	20,44	20,27	20,31	20,36	20,36	20,40	20,35	20,31	20,43	20,42	20,43	20,38	20,35	20,40	20,41	20,40	20,34	20,42	20,44	20,49	20,33	20,35	20,36	20,42	20,56	20,45	20,44	20,38	20,40	20,45	20,41	20,36	20,46	20,45	20,45	20,41	20,47	20,48	20,44	20,47	20,41	20,42	20,45	20,43	20,45	20,44	20,42	20,38	20,41	20,38	20,46	20,43	20,40	20,40	20,46	20,53	20,42	20,41	20,40	20,44	20,49	20,42	20,44	20,34	20,38	20,47	20,42	20,38	20,39	20,42	20,41	20,49	20,48	20,39	20,41	20,47	20,47	20,41	20,44	20,52	20,48	20,39	20,40	20,50	20,51	20,42	20,45	20,48	20,48	20,50	20,45	20,43	20,47	20,48	20,45	20,49	20,51	20,42	20,46	20,47	20,40	20,46	20,43	20,36	20,44	20,48	20,39	20,42	20,46	20,41	20,42	20,41	20,44	20,47	20,40	20,41	20,52	20,56	20,48	20,46	20,56	20,51	20,49	20,44	20,47	20,49	20,51	20,44	20,49	20,51	20,46	20,40	20,43	20,52	20,51	20,47	20,40	20,52	20,64	20,52	20,45	20,53	20,47	20,48	20,54	20,53	20,60	20,53	20,52	20,52	20,57	20,54	20,49	20,52	20,50	20,48	20,44	20,50	20,54	20,50	20,55	20,50	20,42	20,50	20,51	20,47	20,55	20,45	20,51	20,63	20,65	20,59	20,57	20,50	20,48	20,55	20,52	20,55	20,64	20,58	20,49	20,45	20,44	20,47	20,50	20,55	20,64	20,58	20,44	20,58	20,66	20,52	20,49	20,49	20,53	20,50	20,53	20,49	20,47	20,51	20,58	20,56	20,55	20,53	20,57	20,54	20,44	20,60	20,49	20,49	20,55	20,58	20,53	20,46	20,48	20,51	20,60	20,62	20,52	20,53	20,61	20,50	20,51	20,53	20,50	20,48	20,43	20,46	20,55	20,44	20,49	20,66	20,59	20,53	20,58	20,55	20,53	20,62	20,57	20,54	20,50	20,50	20,62	20,53	20,49	20,51	20,52	20,56	20,54	20,46	20,46	20,56	20,65	20,61	20,56	20,57	20,56	20,55	20,58	20,52	20,54	20,55	20,55	20,53	20,50	20,58	20,59	20,59	20,58	20,57	20,51	20,55	20,42	20,54	20,56	20,42	20,37	20,51	20,61	20,53	20,55	20,58	20,54	20,43	20,47	20,53	20,58	20,50	20,52	20,56	20,54	20,52	20,50	20,52	20,53	20,48	20,43	20,47	20,49	20,53	20,48	20,52	20,60	20,55	20,56	20,56	20,50	20,45	20,44	20,47	20,57	20,59	20,54	20,50	20,51	20,49	20,48	20,48	20,44	20,43	20,46	20,47	20,46	20,61	20,48	20,44	20,48	20,41	20,45	20,60	20,62	20,48	20,48	20,51	20,49	20,44	20,55	20,53	20,45	20,47	20,44	20,39	20,42	20,42	20,44	20,51	20,52	20,46	20,44	20,41	20,33	20,41	20,44	20,55	20,59	20,52	20,51	20,46	20,33	20,34	20,38	20,50	20,52	20,48	20,46	20,41	20,45	20,45	20,41	20,49	20,46	20,46	20,48	20,47	20,41	20,41	20,48	20,43	20,43	20,49	20,43	20,39	20,44	20,48	20,44	20,46	20,46	20,38	20,42	20,46	20,47	20,47	20,40	20,38	20,46	20,51	20,46	20,45	20,40	20,42	20,38	20,36	20,38	20,41	20,35	20,36	20,39	20,35	20,34	20,39	20,33	20,30	20,34	20,38	20,32	20,31	20,30	20,36	20,35	20,38	20,39	20,42	20,39	20,33	20,33	20,41	20,28	20,37	20,36	20,45	20,54	20,53	20,43	20,34	20,32	20,35	20,28	20,37	20,39	20,43	20,37	20,31	20,28	20,42	20,40	20,36	20,36	20,37	20,37	20,44	20,42	20,34	20,38	20,39	20,42	20,43	20,44	20,43	20,38	20,29	20,35	20,37	20,30	20,29	20,35	20,33	20,30	20,33	20,33	20,34	20,33	20,37	20,35	20,29	20,28	20,35	20,41	20,31	20,31	20,41	20,48	20,47	20,35	20,34	20,33	20,42	20,37	20,33	20,37	20,36	20,25	20,29	20,31	20,33	20,27	20,35	20,34	20,27	20,28	20,31	20,28	20,28	20,27	20,28	20,31	20,41	20,34	20,34	20,29	20,30	20,35	20,34	20,31	20,22	20,29	20,26	20,38	20,26	20,26	20,28	20,24	20,33	20,36	20,29	20,31	20,26	20,23	20,27	20,36	20,32	20,20	20,31	20,19	20,19	20,15	20,31	20,34	20,25	20,22	20,18	20,31	20,39	20,37	20,31	20,24	20,22	20,20	20,25	20,27	20,23	20,09	20,12	20,24	20,31	20,29	20,16	20,26	20,29	20,22	20,27	20,27	
20,24	20,21	20,17	20,32	20,34	20,25	20,30	20,31	20,40	20,31	20,25	20,20	20,19	20,33	20,39	20,34	20,32	20,36	20,41	20,31	20,27	20,43	20,37	20,33	20,35	20,29	20,32	20,31	20,29	20,39	20,43	20,39	20,24	20,36	20,35	20,32	20,37	20,40	20,42	20,41	20,35	20,31	20,39	20,40	20,47	20,47	20,49	20,38	20,39	20,49	20,45	20,37	20,42	20,42	20,47	20,51	20,44	20,45	20,44	20,41	20,34	20,45	20,46	20,42	20,36	20,32	20,34	20,46	20,41	20,34	20,33	20,49	20,44	20,42	20,49	20,34	20,39	20,41	20,49	20,46	20,31	20,26	20,27	20,30	20,41	20,39	20,38	20,38	20,43	20,48	20,42	20,36	20,43	20,43	20,44	20,41	20,49	20,46	20,38	20,35	20,39	20,34	20,38	20,57	20,51	20,44	20,37	20,39	20,43	20,41	20,35	20,48	20,52	20,47	20,48	20,47	20,50	20,45	20,46	20,45	20,42	20,41	20,38	20,37	20,37	20,44	20,37	20,40	20,46	20,43	20,44	20,46	20,41	20,35	20,42	20,43	20,32	20,36	20,39	20,44	20,39	20,45	20,45	20,45	20,57	20,40	20,35	20,47	20,45	20,48	20,44	20,48	20,50	20,43	20,45	20,43	20,46	20,46	20,46	20,45	20,44	20,44	20,52	20,52	20,45	20,51	20,51	20,50	20,46	20,40	20,44	20,45	20,47	20,50	20,47	20,49	20,48	20,49	20,49	20,43	20,53	20,51	20,55	20,48	20,45	20,38	20,42	20,43	20,42	20,44	20,45	20,44	20,53	20,45	20,43	20,50	20,55	20,51	20,49	20,57	20,47	20,50	20,52	20,49	20,50	20,57	20,52	20,49	20,52	20,52	20,49	20,52	20,46	20,50	20,48	20,43	20,52	20,64	20,57	20,46	20,52	20,54	20,49	20,54	20,58	20,61	20,60	20,52	20,52	20,48	20,45	20,47	20,50	20,55	20,51	20,52	20,44	20,42	20,48	20,55	20,52	20,47	20,45	20,51	20,49	20,51	20,44	20,49	20,62	20,60	20,53	20,49	20,48	20,58	20,59	20,54	20,55	20,59	20,61	20,54	20,56	20,59	20,60	20,54	20,57	20,57	20,53	20,45	20,53	20,61	20,62	20,55	20,51	20,51	20,56	20,54	20,54	20,53	20,59	20,59	20,52	20,52	20,54	20,59	20,52	20,46	20,56	20,58	20,51	20,54	20,54	20,60	20,54	20,44	20,45	20,60	20,57	20,54	20,56	20,60	20,56	20,57	20,53	20,54	20,53	20,52	20,55	20,60	20,58	20,49	20,53	20,53	20,50	20,54	20,56	20,52	20,63	20,58	20,60	20,59	20,47	20,56	20,57	20,51	20,53	20,51	20,46	20,49	20,54	20,50	20,59	20,58	20,61	20,57	20,50	20,57	20,54	20,51	20,51	20,54	20,54	20,52	20,50	20,53	20,60	20,58	20,59	20,57	20,54	20,53	20,51	20,50	20,56	20,56	20,49	20,41	20,50	20,60	20,56	20,45	20,53	20,55	20,45	20,49	20,53	20,56	20,59	20,55	20,47	20,61	20,64	20,56	20,51	20,56	20,51	20,49	20,54	20,60	20,51	20,47	20,50	20,58	20,53	20,47	20,59	20,48	20,42	20,48	20,51	20,50	20,55	20,48	20,48	20,58	20,56	20,50	20,51	20,56	20,55	20,51	20,54	20,47	20,55	20,53	20,45	20,46	20,47	20,47	20,51	20,53	20,60	20,55	20,50	20,53	20,49	20,46	20,50	20,53	20,56	20,48	20,49	20,40	20,42	20,51	20,53	20,52	20,44	20,44	20,42	20,37	20,38	20,38	20,44	20,53	20,55	20,47	20,45	20,40	20,49	20,44	20,46	20,46	20,43	20,43	20,42	20,43	20,51	20,52	20,41	20,41	20,41	20,49	20,50	20,38	20,37	20,40	20,43	20,45	20,49	20,30	20,38	20,42	20,43	20,40	20,47	20,41	20,34	20,40	20,44	20,39	20,42	20,40	20,46	20,44	20,55	20,51	20,40	20,42	20,39	20,35	20,30	20,34	20,38	20,36	20,31	20,40	20,38	20,38	20,40	20,29	20,25	20,31	20,40	20,34	20,33	20,34	20,38	20,36	20,34	20,40	20,43	20,37	20,39	20,34	20,38	20,37	20,35	20,33	20,31	20,44	20,44	20,39	20,36	20,36	20,43	20,29	20,34	20,44	20,41	20,46	20,39	20,30	20,35	20,43	20,35	20,29	20,36	20,34	20,40	20,39	20,31	20,37	20,40	20,43	20,50	20,44	20,46	20,47	20,35	20,32	20,39	20,36	20,34	20,35	20,30	20,31	20,36	20,36	20,37	20,33	20,36	20,42	20,26	20,22	20,36	20,41	20,40	20,33	20,41	20,43	20,44	20,37	20,34	20,32	20,40	20,36	20,28	20,38	20,32	20,41	20,38	20,35	20,29	20,28	20,28	20,33	20,28	20,35	20,34	20,35	20,36	20,32	20,34	20,36	20,29	20,36	20,38	20,26	20,21	20,21	20,32	20,39	20,34	20,36	20,44	20,36	20,25	20,25	20,32	20,17	20,26	20,34	20,26	20,35	20,27	20,22	20,28	20,39	20,41	20,17	20,16	20,16	20,20	20,15	20,25	20,35	20,32	20,25	20,20	20,33	20,31	20,30	20,19	20,15	20,34	20,22	20,30	20,39	20,37	20,23	20,25	20,31	20,30	20,27	20,19	20,28	20,18	20,22	20,31	20,38	
20,28	20,30	20,21	20,30	20,21	20,23	20,27	20,26	20,36	20,38	20,19	20,23	20,27	20,34	20,36	20,44	20,28	20,29	20,29	20,31	20,34	20,36	20,40	20,34	20,35	20,41	20,42	20,43	20,40	20,34	20,37	20,47	20,28	20,30	20,35	20,34	20,36	20,31	20,37	20,33	20,35	20,32	20,36	20,38	20,44	20,48	20,44	20,45	20,45	20,43	20,38	20,43	20,48	20,47	20,42	20,50	20,52	20,49	20,57	20,37	20,28	20,41	20,41	20,34	20,30	20,25	20,35	20,48	20,39	20,30	20,38	20,45	20,45	20,50	20,46	20,37	20,40	20,38	20,37	20,45	20,36	20,28	20,33	20,44	20,44	20,33	20,29	20,37	20,37	20,46	20,55	20,43	20,30	20,36	20,36	20,36	20,50	20,53	20,39	20,33	20,39	20,36	20,45	20,53	20,42	20,48	20,40	20,33	20,37	20,44	20,46	20,51	20,48	20,42	20,42	20,50	20,51	20,48	20,51	20,42	20,36	20,45	20,39	20,35	20,37	20,41	20,37	20,42	20,43	20,45	20,45	20,43	20,54	20,42	20,40	20,47	20,37	20,39	20,45	20,41	20,37	20,40	20,41	20,45	20,44	20,40	20,41	20,44	20,41	20,44	20,48	20,42	20,39	20,49	20,50	20,46	20,39	20,49	20,46	20,39	20,40	20,43	20,51	20,42	20,48	20,46	20,51	20,46	20,52	20,49	20,49	20,44	20,42	20,50	20,47	20,43	20,47	20,57	20,52	20,45	20,45	20,45	20,55	20,55	20,38	20,39	20,35	20,44	20,44	20,50	20,54	20,49	20,49	20,50	20,54	20,51	20,47	20,48	20,42	20,44	20,48	20,46	20,50	20,56	20,56	20,61	20,59	20,49	20,50	20,59	20,56	20,51	20,53	20,54	20,52	20,51	20,48	20,51	20,53	20,51	20,50	20,44	20,44	20,46	20,52	20,55	20,53	20,55	20,55	20,56	20,47	20,42	20,45	20,47	20,45	20,53	20,50	20,52	20,54	20,58	20,61	20,55	20,53	20,58	20,53	20,49	20,55	20,52	20,57	20,60	20,55	20,53	20,51	20,56	20,48	20,52	20,55	20,63	20,68	20,56	20,51	20,61	20,60	20,64	20,61	20,62	20,54	20,47	20,49	20,56	20,64	20,59	20,60	20,60	20,59	20,62	20,57	20,58	20,59	20,62	20,57	20,57	20,54	20,63	20,59	20,51	20,52	20,56	20,54	20,60	20,56	20,60	20,61	20,54	20,54	20,60	20,57	20,51	20,59	20,57	20,51	20,56	20,51	20,56	20,55	20,48	20,56	20,58	20,54	20,52	20,48	20,48	20,55	20,50	20,56	20,57	20,58	20,51	20,53	20,52	20,53	20,51	20,53	20,50	20,50	20,54	20,54	20,47	20,58	20,57	20,55	20,53	20,53	20,54	20,46	20,49	20,58	20,54	20,56	20,53	20,46	20,50	20,56	20,56	20,57	20,51	20,51	20,53	20,50	20,51	20,55	20,52	20,60	20,57	20,50	20,52	20,56	20,59	20,53	20,53	20,53	20,54	20,50	20,56	20,57	20,50	20,50	20,58	20,51	20,53	20,55	20,62	20,61	20,55	20,53	20,59	20,64	20,64	20,52	20,46	20,52	20,57	20,59	20,46	20,58	20,54	20,47	20,57	20,55	20,53	20,46	20,46	20,53	20,62	20,62	20,54	20,50	20,58	20,58	20,55	20,53	20,53	20,55	20,56	20,50	20,44	20,44	20,39	20,46	20,50	20,49	20,53	20,53	20,50	20,43	20,45	20,45	20,49	20,45	20,40	20,48	20,47	20,35	20,40	20,43	20,54	20,47	20,35	20,43	20,44	20,39	20,35	20,41	20,50	20,43	20,49	20,51	20,47	20,46	20,44	20,47	20,47	20,50	20,45	20,39	20,43	20,49	20,55	20,42	20,34	20,42	20,47	20,46	20,37	20,34	20,41	20,31	20,40	20,50	20,40	20,38	20,54	20,40	20,40	20,44	20,39	20,37	20,44	20,39	20,40	20,38	20,40	20,50	20,47	20,47	20,53	20,40	20,39	20,38	20,33	20,28	20,31	20,36	20,37	20,40	20,43	20,42	20,37	20,43	20,43	20,31	20,32	20,42	20,42	20,35	20,34	20,36	20,36	20,32	20,35	20,43	20,43	20,42	20,45	20,43	20,34	20,45	20,34	20,26	20,43	20,38	20,38	20,39	20,37	20,40	20,32	20,37	20,45	20,45	20,42	20,39	20,33	20,38	20,48	20,42	20,35	20,36	20,38	20,35	20,36	20,32	20,40	20,45	20,46	20,52	20,39	20,38	20,45	20,34	20,40	20,46	20,43	20,39	20,33	20,36	20,40	20,43	20,43	20,42	20,33	20,30	20,30	20,26	20,30	20,38	20,36	20,39	20,38	20,36	20,32	20,35	20,39	20,39	20,36	20,40	20,41	20,31	20,34	20,32	20,40	20,46	20,40	20,29	20,37	20,33	20,39	20,34	20,32	20,38	20,38	20,38	20,35	20,37	20,41	20,26	20,25	20,32	20,29	20,25	20,20	20,28	20,34	20,40	20,40	20,35	20,41	20,33	20,27	20,32	20,26	20,29	20,26	20,16	20,29	20,33	20,31	20,26	20,35	20,36	20,29	20,10	20,15	20,26	20,21	20,32	20,27	20,39	20,33	20,21	20,14	20,27	20,23	20,21	20,23	20,36	20,33	20,32	20,42	20,37	20,33	20,29	20,36	20,28	20,17	20,10	20,22	20,14	20,15	20,37	20,37	
20,34	20,37	20,35	20,34	20,27	20,24	20,39	20,32	20,30	20,40	20,32	20,33	20,36	20,39	20,39	20,43	20,38	20,31	20,37	20,36	20,36	20,43	20,36	20,44	20,40	20,39	20,38	20,42	20,34	20,37	20,43	20,41	20,34	20,35	20,35	20,42	20,42	20,32	20,33	20,28	20,26	20,25	20,39	20,36	20,36	20,36	20,43	20,44	20,40	20,38	20,37	20,40	20,41	20,47	20,50	20,41	20,38	20,43	20,51	20,43	20,37	20,42	20,48	20,43	20,39	20,34	20,38	20,43	20,39	20,40	20,46	20,48	20,40	20,43	20,51	20,41	20,42	20,33	20,35	20,42	20,43	20,35	20,38	20,42	20,43	20,33	20,27	20,33	20,39	20,41	20,50	20,40	20,31	20,42	20,48	20,37	20,47	20,50	20,52	20,40	20,42	20,41	20,44	20,43	20,35	20,37	20,44	20,39	20,35	20,39	20,45	20,52	20,51	20,43	20,43	20,50	20,43	20,41	20,45	20,40	20,34	20,39	20,41	20,36	20,41	20,43	20,45	20,43	20,42	20,43	20,41	20,39	20,48	20,47	20,45	20,55	20,49	20,43	20,43	20,46	20,41	20,38	20,37	20,37	20,39	20,42	20,47	20,41	20,37	20,48	20,44	20,43	20,43	20,50	20,52	20,50	20,42	20,46	20,46	20,46	20,41	20,38	20,43	20,45	20,49	20,46	20,48	20,48	20,55	20,53	20,53	20,48	20,44	20,46	20,47	20,41	20,37	20,42	20,54	20,48	20,38	20,45	20,49	20,51	20,37	20,39	20,41	20,50	20,51	20,44	20,43	20,42	20,55	20,51	20,55	20,50	20,45	20,42	20,46	20,43	20,44	20,49	20,50	20,50	20,51	20,56	20,56	20,49	20,53	20,61	20,63	20,51	20,56	20,52	20,46	20,48	20,47	20,49	20,47	20,48	20,52	20,44	20,45	20,47	20,44	20,54	20,50	20,55	20,57	20,59	20,51	20,47	20,53	20,44	20,43	20,47	20,57	20,55	20,58	20,65	20,68	20,61	20,58	20,62	20,60	20,55	20,52	20,57	20,66	20,63	20,61	20,50	20,50	20,57	20,45	20,47	20,55	20,59	20,58	20,52	20,44	20,52	20,49	20,59	20,56	20,54	20,53	20,49	20,49	20,55	20,57	20,57	20,56	20,67	20,60	20,62	20,58	20,51	20,53	20,61	20,61	20,62	20,55	20,55	20,58	20,58	20,54	20,58	20,56	20,57	20,52	20,58	20,54	20,52	20,56	20,57	20,63	20,51	20,52	20,56	20,49	20,45	20,50	20,56	20,58	20,46	20,53	20,55	20,52	20,58	20,53	20,58	20,59	20,50	20,56	20,61	20,60	20,51	20,47	20,45	20,55	20,53	20,49	20,49	20,57	20,61	20,57	20,58	20,57	20,57	20,54	20,49	20,59	20,56	20,51	20,51	20,60	20,64	20,54	20,53	20,51	20,53	20,61	20,56	20,50	20,52	20,57	20,58	20,51	20,61	20,60	20,54	20,59	20,59	20,53	20,59	20,54	20,54	20,58	20,65	20,54	20,52	20,53	20,55	20,64	20,53	20,44	20,48	20,55	20,53	20,52	20,57	20,52	20,57	20,64	20,63	20,56	20,60	20,57	20,51	20,52	20,57	20,54	20,51	20,53	20,50	20,45	20,55	20,55	20,58	20,55	20,51	20,56	20,64	20,57	20,50	20,47	20,55	20,61	20,56	20,50	20,51	20,51	20,48	20,51	20,46	20,45	20,44	20,50	20,53	20,47	20,50	20,56	20,47	20,38	20,43	20,50	20,45	20,40	20,37	20,40	20,49	20,42	20,39	20,41	20,52	20,50	20,44	20,46	20,44	20,45	20,44	20,43	20,42	20,40	20,40	20,50	20,48	20,46	20,45	20,42	20,37	20,42	20,45	20,47	20,46	20,44	20,50	20,44	20,41	20,46	20,41	20,35	20,39	20,38	20,36	20,34	20,36	20,43	20,35	20,40	20,44	20,48	20,38	20,39	20,41	20,38	20,42	20,39	20,46	20,46	20,38	20,49	20,45	20,36	20,46	20,40	20,43	20,39	20,38	20,38	20,32	20,36	20,40	20,35	20,39	20,37	20,41	20,46	20,40	20,35	20,33	20,43	20,41	20,36	20,30	20,33	20,30	20,32	20,40	20,41	20,44	20,35	20,44	20,45	20,38	20,35	20,40	20,31	20,48	20,43	20,37	20,35	20,36	20,36	20,36	20,41	20,39	20,42	20,38	20,34	20,39	20,43	20,48	20,42	20,45	20,39	20,40	20,38	20,40	20,36	20,37	20,44	20,43	20,48	20,45	20,43	20,40	20,29	20,31	20,39	20,33	20,40	20,35	20,41	20,36	20,36	20,46	20,49	20,39	20,30	20,30	20,35	20,36	20,43	20,30	20,27	20,36	20,41	20,30	20,19	20,33	20,46	20,33	20,24	20,36	20,30	20,38	20,30	20,39	20,34	20,35	20,26	20,28	20,40	20,43	20,36	20,35	20,33	20,40	20,35	20,33	20,33	20,41	20,42	20,28	20,22	20,23	20,18	20,23	20,32	20,42	20,37	20,32	20,32	20,35	20,31	20,25	20,24	20,28	20,40	20,31	20,32	20,34	20,35	20,32	20,25	20,21	20,29	20,46	20,31	20,27	20,24	20,21	20,30	20,31	20,29	20,36	20,24	20,19	20,22	20,30	20,28	20,32	20,25	20,27	20,33	20,35	20,38	20,30	20,38	20,38	20,26	20,28	20,22	20,20	20,18	20,14	20,30	20,31	
20,40	20,31	20,28	20,30	20,31	20,33	20,47	20,37	20,32	20,45	20,36	20,37	20,33	20,37	20,41	20,41	20,44	20,40	20,39	20,39	20,29	20,30	20,37	20,39	20,42	20,38	20,37	20,42	20,41	20,39	20,47	20,34	20,34	20,34	20,25	20,36	20,45	20,30	20,34	20,41	20,39	20,36	20,41	20,31	20,31	20,43	20,47	20,45	20,46	20,44	20,39	20,37	20,43	20,41	20,45	20,44	20,31	20,33	20,40	20,34	20,41	20,44	20,50	20,45	20,42	20,39	20,41	20,47	20,43	20,44	20,40	20,45	20,43	20,39	20,46	20,37	20,37	20,39	20,37	20,32	20,36	20,35	20,32	20,34	20,39	20,34	20,33	20,37	20,35	20,40	20,48	20,44	20,31	20,39	20,45	20,41	20,39	20,44	20,51	20,40	20,36	20,41	20,46	20,42	20,40	20,41	20,39	20,37	20,44	20,33	20,38	20,43	20,43	20,37	20,42	20,52	20,47	20,42	20,41	20,35	20,30	20,33	20,39	20,42	20,40	20,40	20,35	20,47	20,47	20,43	20,41	20,37	20,45	20,40	20,46	20,57	20,54	20,42	20,36	20,41	20,40	20,36	20,40	20,43	20,37	20,41	20,45	20,50	20,37	20,47	20,42	20,42	20,44	20,47	20,43	20,44	20,44	20,49	20,54	20,54	20,47	20,35	20,47	20,55	20,48	20,48	20,48	20,43	20,45	20,49	20,45	20,45	20,41	20,43	20,47	20,44	20,41	20,41	20,47	20,44	20,43	20,46	20,47	20,46	20,42	20,45	20,39	20,47	20,46	20,43	20,38	20,39	20,41	20,41	20,50	20,58	20,53	20,52	20,46	20,47	20,46	20,50	20,55	20,54	20,46	20,44	20,47	20,46	20,46	20,55	20,55	20,53	20,50	20,53	20,46	20,42	20,51	20,54	20,48	20,49	20,52	20,42	20,52	20,53	20,43	20,49	20,52	20,52	20,47	20,54	20,49	20,53	20,52	20,46	20,43	20,47	20,51	20,56	20,53	20,57	20,65	20,57	20,55	20,53	20,54	20,59	20,51	20,55	20,65	20,60	20,54	20,51	20,54	20,55	20,52	20,55	20,56	20,49	20,55	20,55	20,48	20,53	20,50	20,49	20,51	20,51	20,47	20,50	20,53	20,61	20,54	20,58	20,57	20,62	20,65	20,64	20,57	20,51	20,59	20,59	20,56	20,55	20,57	20,51	20,45	20,49	20,59	20,64	20,58	20,57	20,57	20,53	20,49	20,48	20,49	20,53	20,55	20,46	20,50	20,53	20,49	20,54	20,53	20,52	20,61	20,53	20,54	20,55	20,52	20,56	20,53	20,56	20,58	20,55	20,54	20,56	20,57	20,56	20,61	20,54	20,47	20,55	20,50	20,47	20,59	20,60	20,53	20,56	20,56	20,50	20,49	20,53	20,55	20,59	20,58	20,58	20,63	20,62	20,55	20,52	20,53	20,53	20,53	20,63	20,49	20,48	20,59	20,58	20,59	20,57	20,55	20,49	20,54	20,58	20,47	20,49	20,59	20,60	20,52	20,56	20,57	20,48	20,50	20,54	20,54	20,53	20,44	20,46	20,51	20,54	20,51	20,60	20,53	20,54	20,63	20,64	20,62	20,56	20,52	20,51	20,57	20,56	20,56	20,60	20,60	20,56	20,45	20,51	20,49	20,53	20,55	20,56	20,58	20,56	20,55	20,43	20,47	20,55	20,62	20,55	20,52	20,50	20,46	20,42	20,46	20,54	20,47	20,55	20,51	20,48	20,46	20,54	20,53	20,52	20,44	20,50	20,56	20,53	20,42	20,48	20,48	20,47	20,45	20,45	20,49	20,55	20,53	20,46	20,43	20,50	20,48	20,41	20,49	20,44	20,43	20,46	20,51	20,42	20,47	20,47	20,46	20,39	20,35	20,37	20,39	20,46	20,51	20,45	20,45	20,48	20,50	20,43	20,36	20,38	20,40	20,38	20,40	20,43	20,46	20,29	20,35	20,45	20,45	20,36	20,31	20,38	20,40	20,43	20,40	20,43	20,45	20,41	20,44	20,46	20,36	20,42	20,38	20,41	20,44	20,47	20,45	20,40	20,37	20,40	20,38	20,43	20,42	20,42	20,47	20,48	20,44	20,38	20,35	20,29	20,37	20,36	20,38	20,37	20,32	20,45	20,45	20,41	20,32	20,36	20,40	20,40	20,36	20,36	20,34	20,43	20,46	20,43	20,41	20,30	20,42	20,39	20,43	20,44	20,46	20,43	20,44	20,44	20,37	20,48	20,43	20,42	20,39	20,45	20,43	20,45	20,38	20,35	20,40	20,40	20,35	20,33	20,43	20,43	20,39	20,39	20,43	20,28	20,33	20,43	20,40	20,32	20,33	20,33	20,36	20,37	20,32	20,35	20,33	20,37	20,39	20,36	20,30	20,38	20,40	20,34	20,26	20,31	20,43	20,35	20,24	20,29	20,43	20,45	20,32	20,34	20,33	20,39	20,33	20,30	20,33	20,34	20,32	20,36	20,35	20,31	20,36	20,42	20,44	20,43	20,47	20,31	20,27	20,30	20,25	20,33	20,36	20,46	20,41	20,35	20,38	20,36	20,25	20,16	20,33	20,30	20,37	20,29	20,22	20,36	20,28	20,19	20,21	20,25	20,28	20,32	20,30	20,23	20,28	20,28	20,32	20,41	20,28	20,37	20,34	20,25	20,25	20,24	20,27	20,30	20,35	20,32	20,30	20,27	20,33	20,29	20,26	20,18	20,22	20,22	20,26	20,26	20,25	20,15	20,17	20,22	
20,43	20,27	20,23	20,32	20,34	20,37	20,50	20,33	20,25	20,45	20,31	20,28	20,31	20,39	20,45	20,44	20,33	20,35	20,51	20,43	20,36	20,37	20,47	20,47	20,36	20,41	20,42	20,39	20,36	20,34	20,45	20,41	20,32	20,37	20,33	20,32	20,33	20,31	20,29	20,37	20,38	20,46	20,44	20,33	20,30	20,46	20,45	20,39	20,44	20,41	20,42	20,39	20,40	20,43	20,41	20,40	20,35	20,35	20,43	20,37	20,35	20,43	20,44	20,34	20,46	20,39	20,40	20,50	20,45	20,50	20,41	20,38	20,36	20,42	20,42	20,42	20,38	20,43	20,46	20,34	20,31	20,29	20,27	20,36	20,34	20,35	20,37	20,36	20,38	20,43	20,49	20,40	20,39	20,44	20,39	20,37	20,32	20,47	20,50	20,34	20,23	20,34	20,43	20,45	20,46	20,44	20,38	20,35	20,44	20,37	20,38	20,49	20,48	20,35	20,44	20,56	20,46	20,48	20,43	20,25	20,29	20,45	20,45	20,47	20,46	20,47	20,40	20,42	20,48	20,42	20,44	20,41	20,43	20,37	20,51	20,51	20,38	20,41	20,38	20,42	20,39	20,32	20,41	20,47	20,48	20,41	20,40	20,45	20,41	20,40	20,41	20,39	20,44	20,41	20,42	20,41	20,44	20,54	20,50	20,51	20,42	20,33	20,49	20,49	20,48	20,46	20,54	20,48	20,50	20,48	20,41	20,43	20,51	20,42	20,48	20,46	20,47	20,49	20,48	20,44	20,51	20,40	20,35	20,41	20,43	20,45	20,46	20,47	20,44	20,44	20,42	20,42	20,44	20,35	20,45	20,58	20,60	20,48	20,45	20,50	20,49	20,50	20,51	20,46	20,43	20,38	20,45	20,47	20,51	20,49	20,43	20,55	20,56	20,49	20,49	20,48	20,53	20,54	20,57	20,44	20,44	20,49	20,50	20,47	20,47	20,56	20,55	20,55	20,54	20,55	20,50	20,56	20,53	20,49	20,52	20,52	20,49	20,56	20,49	20,45	20,56	20,52	20,52	20,55	20,53	20,59	20,57	20,57	20,62	20,61	20,55	20,58	20,67	20,63	20,53	20,55	20,59	20,56	20,53	20,57	20,63	20,62	20,56	20,57	20,54	20,54	20,51	20,52	20,58	20,62	20,55	20,59	20,56	20,63	20,65	20,62	20,57	20,52	20,57	20,60	20,59	20,56	20,57	20,61	20,54	20,51	20,51	20,64	20,67	20,60	20,60	20,56	20,46	20,50	20,51	20,58	20,63	20,43	20,51	20,53	20,51	20,54	20,52	20,53	20,62	20,56	20,56	20,59	20,55	20,58	20,57	20,59	20,62	20,53	20,57	20,56	20,59	20,58	20,65	20,62	20,50	20,54	20,56	20,49	20,53	20,58	20,57	20,54	20,49	20,48	20,51	20,59	20,59	20,62	20,63	20,61	20,66	20,60	20,54	20,51	20,52	20,55	20,54	20,59	20,59	20,55	20,58	20,61	20,54	20,54	20,53	20,51	20,54	20,58	20,49	20,52	20,67	20,64	20,57	20,57	20,59	20,53	20,58	20,58	20,60	20,61	20,54	20,52	20,58	20,56	20,58	20,58	20,56	20,54	20,60	20,60	20,61	20,51	20,52	20,54	20,58	20,60	20,59	20,52	20,58	20,56	20,48	20,54	20,54	20,58	20,54	20,51	20,58	20,59	20,52	20,51	20,51	20,62	20,67	20,58	20,51	20,42	20,51	20,48	20,50	20,57	20,55	20,56	20,58	20,43	20,48	20,50	20,50	20,55	20,48	20,46	20,44	20,51	20,45	20,32	20,48	20,42	20,46	20,50	20,52	20,55	20,51	20,50	20,47	20,45	20,47	20,42	20,50	20,53	20,45	20,49	20,47	20,40	20,47	20,50	20,49	20,48	20,33	20,28	20,39	20,44	20,48	20,52	20,48	20,44	20,46	20,41	20,43	20,46	20,46	20,48	20,44	20,45	20,48	20,31	20,39	20,46	20,38	20,33	20,29	20,34	20,36	20,43	20,44	20,40	20,54	20,45	20,44	20,41	20,32	20,33	20,40	20,30	20,46	20,50	20,44	20,35	20,39	20,38	20,43	20,43	20,45	20,42	20,47	20,45	20,40	20,40	20,41	20,27	20,34	20,42	20,39	20,39	20,42	20,36	20,43	20,41	20,42	20,38	20,35	20,34	20,40	20,38	20,33	20,40	20,53	20,45	20,43	20,31	20,31	20,29	20,37	20,47	20,46	20,48	20,49	20,41	20,37	20,39	20,44	20,41	20,37	20,39	20,44	20,34	20,40	20,38	20,39	20,38	20,38	20,33	20,46	20,41	20,32	20,35	20,41	20,34	20,30	20,34	20,42	20,42	20,38	20,37	20,30	20,30	20,38	20,34	20,33	20,38	20,37	20,32	20,36	20,37	20,34	20,41	20,30	20,31	20,36	20,34	20,32	20,36	20,46	20,42	20,32	20,32	20,29	20,29	20,36	20,39	20,30	20,28	20,33	20,40	20,35	20,27	20,35	20,35	20,39	20,48	20,31	20,30	20,31	20,33	20,22	20,31	20,32	20,38	20,39	20,30	20,33	20,38	20,21	20,15	20,31	20,33	20,27	20,25	20,31	20,33	20,32	20,21	20,25	20,35	20,39	20,36	20,36	20,30	20,31	20,27	20,27	20,37	20,34	20,31	20,32	20,28	20,27	20,25	20,26	20,35	20,44	20,36	20,35	20,27	20,31	20,30	20,17	20,17	20,20	20,18	20,10	20,22	20,24	20,33	20,28	20,28	
20,46	20,29	20,28	20,44	20,45	20,42	20,39	20,27	20,30	20,45	20,39	20,27	20,35	20,35	20,45	20,40	20,32	20,25	20,40	20,42	20,35	20,32	20,38	20,43	20,40	20,43	20,44	20,35	20,33	20,34	20,37	20,44	20,30	20,25	20,31	20,37	20,34	20,29	20,24	20,32	20,37	20,44	20,41	20,28	20,33	20,42	20,52	20,51	20,39	20,45	20,46	20,42	20,34	20,41	20,43	20,35	20,36	20,33	20,44	20,41	20,34	20,38	20,36	20,35	20,44	20,53	20,51	20,50	20,42	20,36	20,37	20,47	20,35	20,38	20,44	20,44	20,42	20,36	20,37	20,35	20,30	20,33	20,31	20,35	20,43	20,37	20,41	20,41	20,42	20,49	20,48	20,40	20,40	20,45	20,49	20,42	20,38	20,43	20,44	20,38	20,37	20,33	20,34	20,48	20,46	20,50	20,38	20,31	20,38	20,44	20,48	20,43	20,41	20,40	20,44	20,49	20,45	20,40	20,40	20,29	20,36	20,47	20,39	20,41	20,41	20,45	20,43	20,41	20,50	20,47	20,40	20,43	20,41	20,36	20,50	20,49	20,41	20,46	20,43	20,46	20,36	20,37	20,35	20,38	20,40	20,44	20,38	20,37	20,43	20,53	20,49	20,45	20,52	20,45	20,41	20,47	20,50	20,48	20,45	20,44	20,43	20,40	20,47	20,59	20,55	20,40	20,47	20,48	20,46	20,49	20,42	20,46	20,45	20,39	20,49	20,45	20,40	20,44	20,39	20,45	20,55	20,38	20,39	20,47	20,46	20,55	20,49	20,47	20,40	20,45	20,45	20,39	20,43	20,37	20,45	20,57	20,55	20,47	20,52	20,53	20,54	20,55	20,55	20,49	20,48	20,43	20,46	20,47	20,43	20,46	20,47	20,58	20,53	20,48	20,48	20,48	20,55	20,52	20,55	20,52	20,46	20,49	20,45	20,48	20,54	20,56	20,46	20,50	20,56	20,57	20,49	20,56	20,54	20,50	20,49	20,52	20,57	20,55	20,52	20,52	20,60	20,51	20,54	20,56	20,55	20,59	20,56	20,57	20,56	20,57	20,58	20,58	20,71	20,64	20,59	20,58	20,58	20,56	20,58	20,51	20,59	20,61	20,51	20,57	20,63	20,59	20,58	20,48	20,62	20,59	20,55	20,57	20,54	20,56	20,66	20,59	20,58	20,58	20,58	20,62	20,64	20,58	20,55	20,60	20,62	20,59	20,62	20,60	20,62	20,61	20,57	20,54	20,50	20,53	20,55	20,60	20,64	20,52	20,54	20,60	20,57	20,58	20,57	20,57	20,52	20,51	20,54	20,62	20,54	20,59	20,57	20,60	20,64	20,61	20,62	20,57	20,66	20,67	20,65	20,65	20,57	20,52	20,52	20,51	20,55	20,57	20,62	20,54	20,56	20,51	20,53	20,59	20,64	20,55	20,55	20,60	20,67	20,67	20,65	20,54	20,49	20,58	20,56	20,55	20,55	20,61	20,62	20,63	20,56	20,57	20,59	20,56	20,62	20,59	20,51	20,53	20,61	20,64	20,65	20,62	20,58	20,54	20,61	20,61	20,69	20,64	20,60	20,57	20,56	20,63	20,59	20,60	20,53	20,56	20,56	20,63	20,59	20,55	20,49	20,58	20,60	20,57	20,61	20,59	20,60	20,63	20,52	20,54	20,61	20,66	20,58	20,51	20,56	20,53	20,51	20,49	20,59	20,59	20,64	20,62	20,61	20,50	20,55	20,56	20,50	20,53	20,54	20,45	20,52	20,48	20,48	20,49	20,53	20,49	20,49	20,51	20,45	20,39	20,51	20,48	20,45	20,42	20,47	20,50	20,48	20,59	20,49	20,44	20,49	20,48	20,45	20,40	20,47	20,50	20,40	20,43	20,58	20,44	20,44	20,53	20,53	20,48	20,45	20,34	20,45	20,49	20,49	20,53	20,48	20,40	20,44	20,47	20,47	20,45	20,47	20,48	20,44	20,38	20,41	20,30	20,38	20,50	20,41	20,37	20,39	20,32	20,40	20,45	20,43	20,46	20,47	20,46	20,45	20,42	20,42	20,40	20,37	20,34	20,43	20,47	20,44	20,42	20,43	20,44	20,42	20,40	20,37	20,42	20,51	20,46	20,34	20,31	20,44	20,36	20,36	20,33	20,29	20,40	20,40	20,45	20,47	20,51	20,48	20,39	20,37	20,35	20,50	20,54	20,46	20,42	20,46	20,48	20,48	20,34	20,30	20,33	20,35	20,48	20,49	20,50	20,44	20,42	20,38	20,37	20,39	20,42	20,42	20,35	20,37	20,39	20,39	20,40	20,37	20,37	20,38	20,40	20,49	20,39	20,31	20,32	20,40	20,38	20,34	20,37	20,41	20,41	20,32	20,37	20,39	20,39	20,38	20,36	20,40	20,33	20,39	20,35	20,34	20,34	20,37	20,36	20,30	20,29	20,43	20,38	20,34	20,31	20,41	20,38	20,33	20,43	20,27	20,29	20,28	20,37	20,36	20,30	20,36	20,41	20,32	20,30	20,28	20,40	20,42	20,38	20,29	20,34	20,37	20,32	20,32	20,24	20,22	20,34	20,38	20,26	20,29	20,35	20,27	20,29	20,40	20,39	20,34	20,22	20,42	20,46	20,39	20,31	20,30	20,27	20,35	20,27	20,34	20,35	20,27	20,25	20,25	20,27	20,40	20,36	20,34	20,30	20,31	20,27	20,32	20,27	20,31	20,29	20,28	20,29	20,27	20,24	20,28	20,30	20,30	20,36	20,22	20,24	20,29	20,28	20,31	20,30	
20,42	20,47	20,38	20,35	20,38	20,34	20,36	20,24	20,37	20,38	20,33	20,33	20,32	20,35	20,37	20,38	20,33	20,32	20,36	20,40	20,41	20,41	20,34	20,34	20,39	20,50	20,47	20,45	20,36	20,33	20,31	20,36	20,39	20,37	20,31	20,36	20,44	20,41	20,34	20,34	20,39	20,34	20,43	20,29	20,34	20,40	20,44	20,49	20,45	20,52	20,44	20,45	20,38	20,38	20,47	20,41	20,37	20,39	20,45	20,40	20,26	20,36	20,41	20,37	20,40	20,43	20,49	20,51	20,41	20,32	20,33	20,46	20,38	20,45	20,47	20,39	20,41	20,35	20,41	20,38	20,33	20,41	20,35	20,34	20,48	20,47	20,37	20,33	20,34	20,40	20,46	20,37	20,36	20,42	20,47	20,45	20,39	20,40	20,42	20,43	20,47	20,41	20,32	20,34	20,43	20,49	20,37	20,38	20,35	20,43	20,47	20,39	20,42	20,44	20,47	20,42	20,42	20,40	20,45	20,36	20,42	20,46	20,38	20,39	20,42	20,36	20,41	20,46	20,47	20,43	20,38	20,40	20,36	20,43	20,45	20,39	20,37	20,38	20,40	20,37	20,36	20,42	20,45	20,33	20,40	20,42	20,42	20,46	20,46	20,51	20,55	20,45	20,44	20,48	20,42	20,51	20,52	20,51	20,46	20,42	20,34	20,42	20,51	20,51	20,57	20,45	20,44	20,51	20,53	20,44	20,38	20,43	20,48	20,48	20,49	20,46	20,46	20,41	20,44	20,40	20,51	20,44	20,45	20,51	20,51	20,51	20,43	20,50	20,45	20,49	20,49	20,39	20,39	20,41	20,48	20,61	20,58	20,43	20,48	20,52	20,50	20,54	20,55	20,56	20,52	20,54	20,46	20,48	20,45	20,49	20,51	20,50	20,52	20,52	20,51	20,49	20,59	20,46	20,49	20,58	20,53	20,51	20,49	20,52	20,48	20,55	20,45	20,45	20,50	20,54	20,51	20,55	20,48	20,41	20,43	20,49	20,55	20,61	20,61	20,56	20,52	20,50	20,50	20,49	20,55	20,62	20,56	20,59	20,63	20,55	20,60	20,62	20,61	20,61	20,55	20,57	20,52	20,53	20,57	20,55	20,53	20,57	20,50	20,53	20,57	20,58	20,59	20,56	20,60	20,64	20,47	20,49	20,56	20,56	20,60	20,59	20,53	20,57	20,61	20,62	20,61	20,60	20,62	20,60	20,59	20,58	20,61	20,61	20,60	20,63	20,57	20,60	20,54	20,58	20,59	20,60	20,59	20,54	20,50	20,62	20,63	20,62	20,60	20,52	20,54	20,52	20,51	20,53	20,56	20,60	20,59	20,56	20,57	20,61	20,60	20,58	20,57	20,66	20,62	20,64	20,56	20,57	20,48	20,53	20,60	20,58	20,61	20,52	20,57	20,53	20,50	20,51	20,55	20,61	20,53	20,54	20,63	20,64	20,61	20,60	20,55	20,57	20,54	20,51	20,60	20,60	20,62	20,63	20,59	20,57	20,54	20,49	20,53	20,57	20,52	20,52	20,63	20,64	20,60	20,53	20,58	20,58	20,60	20,55	20,63	20,63	20,52	20,55	20,56	20,60	20,66	20,63	20,58	20,56	20,55	20,65	20,65	20,59	20,54	20,55	20,58	20,58	20,62	20,61	20,64	20,67	20,63	20,57	20,58	20,58	20,53	20,47	20,55	20,58	20,53	20,49	20,47	20,55	20,57	20,60	20,61	20,53	20,57	20,58	20,51	20,42	20,50	20,49	20,47	20,51	20,46	20,45	20,52	20,54	20,45	20,50	20,48	20,41	20,47	20,51	20,52	20,47	20,48	20,51	20,48	20,53	20,41	20,43	20,49	20,48	20,45	20,47	20,52	20,53	20,42	20,40	20,50	20,42	20,38	20,46	20,46	20,45	20,42	20,38	20,44	20,49	20,43	20,48	20,45	20,38	20,40	20,39	20,50	20,44	20,47	20,56	20,47	20,40	20,47	20,36	20,39	20,44	20,46	20,39	20,41	20,37	20,37	20,43	20,42	20,44	20,45	20,44	20,43	20,47	20,43	20,45	20,42	20,42	20,47	20,46	20,42	20,50	20,47	20,41	20,46	20,42	20,40	20,45	20,49	20,49	20,38	20,35	20,42	20,40	20,32	20,37	20,34	20,38	20,39	20,38	20,43	20,42	20,41	20,38	20,32	20,29	20,41	20,50	20,45	20,40	20,43	20,43	20,45	20,40	20,34	20,41	20,45	20,45	20,43	20,47	20,43	20,36	20,37	20,39	20,41	20,45	20,46	20,34	20,33	20,44	20,37	20,32	20,33	20,38	20,37	20,38	20,45	20,41	20,42	20,38	20,43	20,45	20,40	20,31	20,33	20,37	20,31	20,29	20,35	20,40	20,42	20,33	20,36	20,27	20,38	20,39	20,34	20,35	20,42	20,35	20,28	20,32	20,39	20,38	20,31	20,30	20,34	20,38	20,40	20,39	20,39	20,34	20,33	20,33	20,32	20,28	20,35	20,35	20,28	20,24	20,29	20,28	20,34	20,33	20,34	20,38	20,39	20,33	20,23	20,26	20,25	20,36	20,36	20,32	20,30	20,27	20,33	20,30	20,37	20,32	20,31	20,28	20,30	20,46	20,36	20,30	20,25	20,24	20,31	20,32	20,31	20,28	20,28	20,29	20,31	20,28	20,34	20,36	20,34	20,33	20,27	20,31	20,31	20,28	20,27	20,27	20,30	20,27	20,31	20,25	20,21	20,21	20,21	20,26	20,31	20,25	20,22	20,21	20,19	20,17	
20,46	20,45	20,40	20,26	20,34	20,36	20,36	20,28	20,35	20,35	20,25	20,29	20,28	20,30	20,30	20,35	20,29	20,36	20,41	20,37	20,42	20,41	20,36	20,26	20,30	20,36	20,42	20,34	20,40	20,38	20,35	20,40	20,46	20,43	20,35	20,35	20,35	20,41	20,42	20,29	20,34	20,28	20,39	20,28	20,33	20,43	20,46	20,34	20,47	20,47	20,44	20,45	20,46	20,37	20,38	20,38	20,36	20,43	20,47	20,41	20,29	20,34	20,37	20,31	20,38	20,45	20,44	20,45	20,43	20,33	20,34	20,43	20,39	20,37	20,45	20,37	20,30	20,35	20,38	20,38	20,37	20,41	20,36	20,43	20,46	20,38	20,36	20,29	20,27	20,42	20,44	20,35	20,32	20,43	20,43	20,44	20,40	20,40	20,38	20,46	20,44	20,43	20,31	20,34	20,33	20,44	20,30	20,39	20,46	20,38	20,42	20,48	20,50	20,48	20,42	20,49	20,47	20,46	20,42	20,34	20,35	20,48	20,41	20,45	20,42	20,43	20,42	20,37	20,37	20,41	20,44	20,42	20,41	20,36	20,42	20,36	20,32	20,31	20,42	20,40	20,35	20,43	20,45	20,39	20,45	20,41	20,40	20,49	20,46	20,45	20,44	20,43	20,39	20,45	20,46	20,43	20,46	20,44	20,45	20,36	20,29	20,38	20,47	20,43	20,49	20,44	20,44	20,55	20,52	20,43	20,37	20,40	20,46	20,51	20,49	20,44	20,40	20,40	20,39	20,43	20,47	20,53	20,46	20,44	20,44	20,48	20,38	20,40	20,44	20,44	20,51	20,39	20,42	20,47	20,45	20,57	20,60	20,47	20,44	20,45	20,48	20,51	20,46	20,44	20,45	20,51	20,55	20,46	20,41	20,45	20,49	20,54	20,50	20,57	20,61	20,51	20,51	20,53	20,54	20,50	20,47	20,57	20,49	20,46	20,47	20,51	20,52	20,45	20,50	20,58	20,53	20,59	20,55	20,42	20,45	20,56	20,60	20,59	20,57	20,50	20,49	20,57	20,50	20,46	20,52	20,53	20,50	20,58	20,62	20,60	20,59	20,58	20,60	20,55	20,52	20,52	20,51	20,53	20,58	20,57	20,61	20,59	20,55	20,60	20,59	20,60	20,53	20,56	20,55	20,62	20,57	20,50	20,57	20,64	20,63	20,55	20,60	20,56	20,64	20,62	20,59	20,64	20,66	20,60	20,58	20,54	20,63	20,64	20,61	20,55	20,57	20,61	20,56	20,58	20,52	20,60	20,54	20,51	20,57	20,55	20,59	20,60	20,60	20,56	20,60	20,53	20,46	20,49	20,57	20,63	20,56	20,57	20,52	20,51	20,61	20,53	20,52	20,60	20,62	20,62	20,55	20,52	20,57	20,52	20,56	20,54	20,59	20,59	20,53	20,54	20,48	20,47	20,52	20,61	20,59	20,59	20,56	20,56	20,50	20,58	20,55	20,50	20,48	20,53	20,58	20,61	20,59	20,61	20,59	20,54	20,50	20,50	20,51	20,58	20,56	20,49	20,61	20,65	20,57	20,57	20,61	20,57	20,55	20,57	20,60	20,62	20,50	20,59	20,60	20,59	20,63	20,59	20,61	20,57	20,55	20,57	20,58	20,62	20,50	20,49	20,59	20,65	20,65	20,59	20,63	20,64	20,65	20,64	20,56	20,54	20,54	20,54	20,58	20,59	20,60	20,46	20,48	20,54	20,56	20,49	20,56	20,55	20,55	20,52	20,53	20,51	20,49	20,47	20,54	20,48	20,52	20,47	20,51	20,52	20,52	20,52	20,45	20,46	20,45	20,44	20,44	20,45	20,46	20,50	20,50	20,52	20,50	20,51	20,58	20,52	20,43	20,39	20,53	20,51	20,46	20,47	20,50	20,45	20,45	20,42	20,44	20,48	20,41	20,31	20,35	20,43	20,47	20,53	20,47	20,30	20,42	20,39	20,41	20,41	20,42	20,45	20,42	20,40	20,45	20,41	20,38	20,40	20,40	20,40	20,41	20,43	20,39	20,41	20,41	20,45	20,49	20,39	20,43	20,46	20,42	20,43	20,45	20,50	20,48	20,45	20,42	20,45	20,52	20,49	20,42	20,40	20,34	20,40	20,46	20,40	20,34	20,36	20,50	20,40	20,30	20,32	20,33	20,39	20,33	20,35	20,49	20,40	20,31	20,29	20,29	20,31	20,38	20,36	20,38	20,46	20,45	20,40	20,38	20,35	20,39	20,41	20,40	20,41	20,40	20,43	20,36	20,35	20,35	20,35	20,36	20,42	20,38	20,34	20,39	20,52	20,39	20,40	20,39	20,34	20,37	20,32	20,35	20,44	20,40	20,42	20,36	20,41	20,35	20,37	20,32	20,38	20,34	20,31	20,30	20,31	20,44	20,37	20,30	20,35	20,32	20,31	20,30	20,39	20,40	20,35	20,26	20,31	20,39	20,35	20,34	20,36	20,38	20,41	20,37	20,35	20,42	20,39	20,29	20,32	20,33	20,25	20,25	20,34	20,34	20,31	20,31	20,28	20,27	20,32	20,38	20,33	20,37	20,34	20,20	20,23	20,37	20,41	20,33	20,34	20,31	20,28	20,30	20,29	20,28	20,23	20,23	20,30	20,33	20,33	20,37	20,25	20,21	20,22	20,32	20,30	20,29	20,27	20,25	20,22	20,32	20,30	20,36	20,39	20,33	20,32	20,32	20,33	20,29	20,27	20,31	20,23	20,22	20,25	20,31	20,23	20,24	20,27	20,23	20,21	20,19	20,25	20,21	20,22	20,18	20,15	
20,35	20,36	20,29	20,29	20,31	20,38	20,35	20,31	20,38	20,42	20,31	20,32	20,24	20,28	20,26	20,37	20,30	20,30	20,33	20,24	20,31	20,35	20,31	20,21	20,33	20,43	20,39	20,31	20,31	20,37	20,35	20,41	20,46	20,33	20,38	20,37	20,30	20,31	20,37	20,25	20,33	20,30	20,37	20,26	20,28	20,41	20,45	20,36	20,41	20,37	20,38	20,39	20,49	20,41	20,35	20,38	20,41	20,44	20,46	20,45	20,38	20,35	20,34	20,27	20,32	20,37	20,39	20,45	20,49	20,41	20,44	20,41	20,34	20,36	20,45	20,37	20,31	20,36	20,32	20,31	20,29	20,34	20,40	20,48	20,52	20,40	20,41	20,39	20,35	20,42	20,50	20,29	20,40	20,40	20,34	20,37	20,40	20,42	20,41	20,39	20,44	20,43	20,30	20,37	20,39	20,41	20,32	20,45	20,50	20,37	20,38	20,44	20,50	20,46	20,44	20,44	20,51	20,47	20,51	20,41	20,33	20,43	20,37	20,40	20,44	20,42	20,45	20,34	20,35	20,41	20,44	20,47	20,41	20,38	20,42	20,32	20,37	20,33	20,39	20,47	20,38	20,39	20,42	20,43	20,49	20,41	20,37	20,44	20,49	20,50	20,41	20,43	20,47	20,50	20,54	20,40	20,35	20,43	20,41	20,36	20,30	20,35	20,46	20,46	20,49	20,49	20,48	20,52	20,46	20,39	20,36	20,42	20,50	20,43	20,52	20,45	20,42	20,43	20,40	20,37	20,45	20,52	20,44	20,42	20,44	20,48	20,43	20,40	20,43	20,44	20,51	20,44	20,44	20,54	20,47	20,52	20,48	20,43	20,52	20,49	20,50	20,53	20,49	20,50	20,56	20,45	20,49	20,48	20,37	20,47	20,48	20,55	20,51	20,55	20,61	20,53	20,47	20,50	20,53	20,50	20,49	20,58	20,54	20,40	20,42	20,53	20,53	20,54	20,53	20,59	20,51	20,47	20,50	20,48	20,51	20,54	20,56	20,55	20,60	20,54	20,54	20,55	20,52	20,54	20,56	20,47	20,49	20,58	20,65	20,55	20,59	20,52	20,53	20,51	20,55	20,66	20,61	20,56	20,57	20,60	20,65	20,59	20,53	20,63	20,60	20,62	20,56	20,55	20,59	20,56	20,52	20,51	20,58	20,64	20,67	20,68	20,59	20,54	20,58	20,67	20,62	20,67	20,62	20,55	20,55	20,56	20,71	20,75	20,63	20,59	20,58	20,63	20,57	20,57	20,54	20,57	20,63	20,54	20,56	20,62	20,54	20,57	20,57	20,52	20,61	20,60	20,57	20,61	20,54	20,57	20,53	20,54	20,55	20,52	20,60	20,55	20,57	20,58	20,57	20,59	20,60	20,57	20,50	20,52	20,60	20,63	20,63	20,56	20,56	20,59	20,55	20,52	20,57	20,61	20,60	20,59	20,58	20,57	20,57	20,57	20,61	20,58	20,50	20,57	20,60	20,66	20,64	20,64	20,63	20,54	20,55	20,60	20,60	20,57	20,52	20,46	20,52	20,64	20,61	20,57	20,64	20,56	20,54	20,58	20,59	20,61	20,51	20,58	20,62	20,63	20,68	20,59	20,59	20,61	20,58	20,54	20,61	20,56	20,52	20,52	20,58	20,61	20,65	20,63	20,57	20,58	20,50	20,57	20,54	20,56	20,58	20,55	20,51	20,59	20,53	20,49	20,62	20,60	20,54	20,46	20,51	20,55	20,54	20,48	20,46	20,50	20,48	20,48	20,52	20,52	20,60	20,57	20,56	20,62	20,52	20,50	20,47	20,47	20,46	20,48	20,47	20,46	20,50	20,49	20,52	20,52	20,50	20,46	20,54	20,50	20,54	20,51	20,49	20,45	20,47	20,44	20,45	20,50	20,50	20,44	20,48	20,51	20,45	20,40	20,42	20,43	20,41	20,49	20,48	20,33	20,43	20,42	20,37	20,39	20,41	20,41	20,36	20,44	20,44	20,44	20,41	20,39	20,40	20,38	20,35	20,39	20,38	20,43	20,33	20,45	20,52	20,45	20,48	20,50	20,45	20,41	20,42	20,47	20,45	20,43	20,40	20,45	20,41	20,28	20,32	20,33	20,37	20,34	20,43	20,39	20,34	20,36	20,47	20,36	20,29	20,27	20,27	20,31	20,26	20,34	20,44	20,41	20,31	20,29	20,29	20,30	20,43	20,38	20,39	20,45	20,49	20,39	20,39	20,43	20,46	20,45	20,29	20,38	20,43	20,41	20,37	20,31	20,33	20,34	20,33	20,30	20,37	20,34	20,36	20,38	20,32	20,33	20,39	20,42	20,39	20,37	20,36	20,44	20,49	20,38	20,35	20,36	20,40	20,39	20,32	20,35	20,36	20,33	20,33	20,31	20,38	20,35	20,31	20,32	20,25	20,32	20,35	20,38	20,39	20,37	20,21	20,23	20,36	20,34	20,31	20,36	20,41	20,39	20,37	20,36	20,40	20,37	20,34	20,35	20,31	20,35	20,30	20,28	20,33	20,35	20,29	20,31	20,31	20,33	20,31	20,28	20,31	20,28	20,24	20,29	20,39	20,43	20,29	20,28	20,29	20,28	20,34	20,26	20,27	20,22	20,15	20,22	20,43	20,37	20,35	20,29	20,21	20,24	20,31	20,36	20,25	20,20	20,31	20,26	20,30	20,31	20,33	20,31	20,22	20,29	20,30	20,26	20,23	20,30	20,31	20,28	20,25	20,28	20,31	20,24	20,23	20,18	20,21	20,23	20,29	20,25	20,31	20,31	20,20	20,23	
20,44	20,38	20,25	20,25	20,30	20,26	20,28	20,24	20,32	20,46	20,38	20,32	20,30	20,27	20,33	20,29	20,30	20,34	20,36	20,27	20,35	20,38	20,33	20,33	20,33	20,52	20,47	20,42	20,40	20,34	20,37	20,38	20,36	20,29	20,34	20,32	20,35	20,38	20,39	20,39	20,32	20,29	20,33	20,26	20,32	20,37	20,40	20,36	20,44	20,36	20,45	20,47	20,31	20,40	20,43	20,36	20,45	20,50	20,49	20,46	20,38	20,36	20,37	20,37	20,39	20,38	20,37	20,38	20,46	20,44	20,41	20,45	20,30	20,31	20,38	20,35	20,39	20,45	20,39	20,29	20,25	20,22	20,27	20,32	20,38	20,31	20,38	20,47	20,40	20,43	20,51	20,38	20,30	20,35	20,29	20,31	20,37	20,43	20,41	20,36	20,40	20,35	20,32	20,37	20,41	20,43	20,31	20,43	20,51	20,39	20,34	20,36	20,44	20,45	20,36	20,36	20,48	20,45	20,42	20,43	20,40	20,41	20,46	20,43	20,43	20,40	20,40	20,41	20,39	20,39	20,41	20,29	20,38	20,42	20,53	20,33	20,28	20,42	20,42	20,42	20,45	20,46	20,48	20,44	20,44	20,38	20,36	20,40	20,39	20,40	20,42	20,42	20,48	20,56	20,50	20,39	20,38	20,41	20,48	20,40	20,43	20,43	20,41	20,45	20,54	20,52	20,46	20,47	20,48	20,50	20,43	20,40	20,45	20,50	20,43	20,50	20,43	20,45	20,45	20,46	20,42	20,47	20,49	20,46	20,46	20,53	20,49	20,47	20,49	20,44	20,47	20,45	20,41	20,47	20,56	20,58	20,44	20,43	20,47	20,51	20,46	20,52	20,49	20,54	20,63	20,54	20,51	20,59	20,54	20,55	20,50	20,52	20,50	20,52	20,54	20,49	20,51	20,55	20,59	20,51	20,50	20,55	20,59	20,56	20,48	20,57	20,59	20,58	20,58	20,61	20,50	20,46	20,49	20,49	20,50	20,52	20,54	20,57	20,59	20,54	20,48	20,54	20,54	20,60	20,55	20,51	20,52	20,57	20,62	20,65	20,59	20,57	20,61	20,53	20,49	20,66	20,64	20,60	20,60	20,51	20,56	20,60	20,60	20,63	20,60	20,58	20,59	20,61	20,66	20,58	20,49	20,61	20,60	20,65	20,66	20,58	20,55	20,49	20,52	20,56	20,57	20,62	20,64	20,58	20,63	20,59	20,62	20,74	20,63	20,51	20,56	20,66	20,62	20,54	20,55	20,60	20,61	20,55	20,55	20,57	20,60	20,53	20,54	20,51	20,60	20,67	20,71	20,67	20,65	20,62	20,59	20,57	20,60	20,54	20,60	20,58	20,62	20,64	20,61	20,56	20,59	20,58	20,58	20,54	20,64	20,68	20,64	20,57	20,55	20,60	20,56	20,49	20,57	20,62	20,57	20,60	20,57	20,61	20,57	20,53	20,59	20,59	20,59	20,61	20,63	20,57	20,63	20,63	20,63	20,59	20,60	20,67	20,62	20,58	20,60	20,56	20,55	20,60	20,63	20,58	20,63	20,63	20,64	20,67	20,56	20,55	20,58	20,64	20,65	20,67	20,67	20,66	20,61	20,61	20,61	20,61	20,63	20,61	20,56	20,59	20,63	20,62	20,63	20,61	20,66	20,61	20,45	20,47	20,54	20,56	20,53	20,50	20,52	20,53	20,53	20,51	20,54	20,61	20,53	20,52	20,55	20,58	20,62	20,59	20,48	20,45	20,49	20,48	20,50	20,51	20,56	20,53	20,53	20,53	20,45	20,50	20,52	20,49	20,48	20,49	20,55	20,54	20,53	20,53	20,50	20,50	20,48	20,43	20,45	20,49	20,54	20,54	20,57	20,47	20,42	20,43	20,44	20,43	20,49	20,51	20,54	20,50	20,51	20,52	20,46	20,53	20,43	20,49	20,47	20,42	20,45	20,41	20,35	20,34	20,41	20,46	20,45	20,46	20,45	20,38	20,47	20,41	20,43	20,42	20,33	20,43	20,46	20,42	20,39	20,41	20,44	20,40	20,44	20,48	20,44	20,42	20,35	20,39	20,46	20,42	20,38	20,46	20,43	20,32	20,36	20,39	20,41	20,47	20,44	20,38	20,39	20,37	20,40	20,37	20,37	20,34	20,32	20,39	20,30	20,31	20,41	20,49	20,41	20,41	20,48	20,41	20,45	20,44	20,42	20,47	20,52	20,44	20,42	20,43	20,48	20,42	20,34	20,36	20,36	20,39	20,41	20,42	20,34	20,32	20,38	20,41	20,40	20,36	20,36	20,37	20,35	20,38	20,41	20,51	20,42	20,41	20,48	20,48	20,43	20,36	20,35	20,44	20,48	20,48	20,36	20,33	20,39	20,37	20,39	20,41	20,39	20,30	20,29	20,24	20,33	20,34	20,36	20,41	20,46	20,38	20,24	20,38	20,41	20,33	20,31	20,44	20,41	20,30	20,31	20,41	20,32	20,34	20,33	20,41	20,32	20,33	20,36	20,28	20,27	20,27	20,27	20,36	20,34	20,37	20,25	20,27	20,31	20,32	20,30	20,31	20,38	20,48	20,34	20,39	20,38	20,33	20,35	20,37	20,35	20,30	20,24	20,24	20,29	20,36	20,36	20,35	20,30	20,27	20,22	20,25	20,32	20,28	20,27	20,36	20,31	20,30	20,39	20,34	20,29	20,27	20,32	20,29	20,20	20,28	20,31	20,35	20,31	20,29	20,24	20,22	20,22	20,22	20,22	20,17	20,28	20,33	20,25	20,32	20,29	20,29	
20,39	20,35	20,25	20,27	20,38	20,29	20,35	20,31	20,35	20,37	20,34	20,33	20,38	20,29	20,26	20,31	20,34	20,38	20,46	20,40	20,27	20,32	20,31	20,29	20,31	20,37	20,42	20,42	20,38	20,37	20,41	20,43	20,31	20,23	20,31	20,27	20,28	20,35	20,26	20,37	20,39	20,28	20,32	20,34	20,35	20,40	20,43	20,36	20,44	20,41	20,43	20,43	20,38	20,33	20,43	20,37	20,32	20,33	20,45	20,39	20,34	20,37	20,39	20,42	20,32	20,37	20,43	20,38	20,39	20,38	20,42	20,45	20,40	20,31	20,35	20,33	20,42	20,51	20,49	20,37	20,28	20,31	20,31	20,42	20,41	20,34	20,36	20,50	20,45	20,43	20,49	20,36	20,39	20,33	20,32	20,36	20,30	20,39	20,45	20,32	20,34	20,40	20,35	20,36	20,34	20,38	20,31	20,38	20,44	20,41	20,37	20,38	20,39	20,40	20,40	20,44	20,43	20,39	20,43	20,39	20,42	20,46	20,47	20,40	20,48	20,42	20,38	20,44	20,50	20,38	20,41	20,34	20,29	20,36	20,42	20,30	20,31	20,37	20,43	20,43	20,41	20,48	20,49	20,43	20,45	20,42	20,34	20,34	20,29	20,35	20,41	20,43	20,47	20,52	20,50	20,45	20,42	20,38	20,43	20,47	20,44	20,42	20,41	20,47	20,53	20,52	20,41	20,39	20,45	20,53	20,47	20,38	20,41	20,48	20,47	20,50	20,43	20,44	20,46	20,46	20,42	20,40	20,49	20,48	20,50	20,50	20,46	20,41	20,42	20,41	20,39	20,36	20,39	20,40	20,51	20,61	20,58	20,53	20,45	20,44	20,45	20,55	20,51	20,47	20,49	20,49	20,48	20,59	20,59	20,59	20,55	20,45	20,52	20,43	20,46	20,44	20,51	20,62	20,58	20,53	20,49	20,58	20,57	20,60	20,57	20,49	20,50	20,60	20,61	20,63	20,51	20,47	20,51	20,47	20,49	20,53	20,51	20,53	20,58	20,54	20,47	20,53	20,56	20,57	20,63	20,55	20,58	20,64	20,58	20,67	20,58	20,54	20,58	20,49	20,49	20,58	20,56	20,58	20,59	20,52	20,48	20,51	20,57	20,62	20,61	20,59	20,56	20,62	20,66	20,56	20,49	20,63	20,58	20,58	20,59	20,54	20,50	20,55	20,64	20,59	20,51	20,55	20,62	20,65	20,65	20,65	20,55	20,61	20,67	20,51	20,51	20,63	20,58	20,53	20,52	20,60	20,68	20,55	20,59	20,64	20,61	20,62	20,60	20,62	20,66	20,61	20,61	20,63	20,64	20,60	20,59	20,60	20,60	20,58	20,59	20,64	20,58	20,60	20,62	20,64	20,50	20,57	20,56	20,55	20,64	20,65	20,52	20,49	20,57	20,58	20,60	20,56	20,58	20,54	20,51	20,63	20,67	20,61	20,55	20,54	20,58	20,64	20,66	20,58	20,60	20,53	20,62	20,66	20,56	20,61	20,52	20,55	20,58	20,55	20,53	20,54	20,56	20,64	20,58	20,57	20,58	20,48	20,51	20,65	20,62	20,61	20,64	20,68	20,68	20,68	20,62	20,57	20,68	20,70	20,67	20,60	20,60	20,62	20,61	20,56	20,63	20,59	20,69	20,56	20,57	20,60	20,48	20,56	20,58	20,55	20,53	20,46	20,50	20,55	20,53	20,63	20,55	20,50	20,51	20,50	20,58	20,54	20,60	20,57	20,42	20,46	20,53	20,48	20,47	20,45	20,46	20,57	20,52	20,53	20,46	20,48	20,52	20,48	20,41	20,37	20,49	20,54	20,52	20,54	20,55	20,46	20,44	20,43	20,49	20,55	20,53	20,42	20,56	20,48	20,40	20,45	20,45	20,50	20,48	20,49	20,43	20,41	20,41	20,48	20,49	20,50	20,43	20,47	20,51	20,43	20,41	20,41	20,36	20,39	20,42	20,49	20,44	20,44	20,48	20,31	20,37	20,44	20,42	20,44	20,41	20,38	20,34	20,43	20,37	20,38	20,42	20,43	20,40	20,35	20,41	20,37	20,36	20,43	20,40	20,38	20,35	20,38	20,41	20,41	20,37	20,33	20,38	20,44	20,45	20,39	20,38	20,35	20,36	20,36	20,41	20,39	20,35	20,46	20,40	20,38	20,39	20,44	20,47	20,47	20,43	20,41	20,42	20,40	20,35	20,40	20,43	20,47	20,46	20,39	20,33	20,44	20,47	20,30	20,34	20,39	20,41	20,42	20,40	20,38	20,32	20,38	20,42	20,41	20,37	20,31	20,41	20,46	20,52	20,51	20,42	20,39	20,49	20,45	20,31	20,32	20,39	20,46	20,41	20,42	20,41	20,30	20,37	20,37	20,34	20,35	20,33	20,30	20,27	20,21	20,29	20,40	20,35	20,32	20,40	20,36	20,26	20,32	20,30	20,23	20,34	20,43	20,36	20,31	20,30	20,39	20,31	20,32	20,27	20,32	20,34	20,30	20,30	20,39	20,27	20,31	20,34	20,30	20,33	20,36	20,26	20,24	20,32	20,34	20,35	20,27	20,27	20,43	20,39	20,32	20,34	20,31	20,35	20,38	20,34	20,35	20,29	20,24	20,31	20,37	20,43	20,31	20,34	20,28	20,22	20,24	20,34	20,25	20,35	20,25	20,30	20,24	20,29	20,37	20,31	20,28	20,24	20,22	20,15	20,15	20,20	20,32	20,29	20,27	20,28	20,22	20,24	20,24	20,24	20,09	20,15	20,23	20,26	20,28	20,25	20,32	
20,28	20,26	20,30	20,23	20,29	20,31	20,35	20,39	20,42	20,38	20,31	20,35	20,38	20,38	20,35	20,34	20,40	20,33	20,41	20,40	20,29	20,28	20,39	20,37	20,41	20,41	20,35	20,42	20,34	20,34	20,45	20,40	20,34	20,23	20,33	20,35	20,37	20,31	20,34	20,29	20,34	20,39	20,33	20,37	20,34	20,26	20,43	20,35	20,45	20,42	20,32	20,35	20,40	20,40	20,43	20,39	20,29	20,25	20,31	20,35	20,37	20,40	20,36	20,42	20,37	20,33	20,39	20,41	20,47	20,35	20,30	20,40	20,31	20,31	20,39	20,38	20,38	20,45	20,40	20,33	20,27	20,26	20,35	20,34	20,39	20,38	20,44	20,49	20,38	20,39	20,50	20,42	20,37	20,41	20,36	20,33	20,34	20,35	20,36	20,33	20,34	20,47	20,41	20,39	20,34	20,43	20,33	20,32	20,36	20,38	20,37	20,41	20,41	20,39	20,39	20,37	20,41	20,42	20,41	20,34	20,33	20,50	20,41	20,47	20,50	20,45	20,43	20,43	20,48	20,49	20,35	20,31	20,32	20,40	20,36	20,42	20,34	20,43	20,44	20,42	20,31	20,40	20,45	20,41	20,34	20,38	20,37	20,37	20,35	20,44	20,45	20,41	20,41	20,50	20,50	20,46	20,48	20,40	20,44	20,46	20,39	20,41	20,47	20,52	20,54	20,50	20,45	20,39	20,39	20,41	20,46	20,34	20,43	20,48	20,54	20,52	20,48	20,47	20,44	20,46	20,42	20,34	20,39	20,44	20,38	20,46	20,49	20,42	20,36	20,40	20,44	20,37	20,39	20,45	20,50	20,58	20,57	20,51	20,46	20,43	20,47	20,51	20,53	20,54	20,54	20,51	20,43	20,49	20,53	20,53	20,46	20,48	20,47	20,43	20,44	20,47	20,43	20,51	20,59	20,51	20,56	20,51	20,56	20,55	20,47	20,43	20,39	20,47	20,56	20,66	20,60	20,54	20,53	20,56	20,54	20,55	20,52	20,53	20,57	20,57	20,58	20,54	20,59	20,63	20,58	20,57	20,63	20,66	20,58	20,57	20,56	20,56	20,61	20,56	20,50	20,59	20,57	20,58	20,54	20,59	20,53	20,56	20,58	20,61	20,62	20,60	20,57	20,54	20,55	20,56	20,56	20,67	20,62	20,50	20,56	20,52	20,59	20,54	20,63	20,59	20,57	20,51	20,56	20,64	20,62	20,61	20,61	20,67	20,69	20,68	20,58	20,58	20,55	20,57	20,51	20,55	20,64	20,55	20,56	20,66	20,64	20,59	20,57	20,65	20,62	20,61	20,53	20,59	20,59	20,53	20,57	20,61	20,59	20,56	20,64	20,61	20,59	20,61	20,68	20,63	20,54	20,60	20,61	20,58	20,69	20,68	20,57	20,53	20,49	20,55	20,60	20,58	20,57	20,57	20,55	20,55	20,66	20,63	20,60	20,58	20,62	20,71	20,64	20,50	20,57	20,61	20,61	20,68	20,63	20,61	20,57	20,50	20,59	20,61	20,43	20,49	20,61	20,66	20,62	20,52	20,57	20,53	20,53	20,67	20,67	20,63	20,62	20,59	20,59	20,62	20,65	20,64	20,68	20,69	20,66	20,55	20,62	20,64	20,61	20,50	20,52	20,61	20,64	20,59	20,62	20,57	20,58	20,58	20,57	20,56	20,50	20,49	20,55	20,53	20,47	20,51	20,59	20,61	20,60	20,56	20,61	20,51	20,60	20,52	20,47	20,50	20,54	20,48	20,56	20,53	20,52	20,51	20,52	20,53	20,54	20,54	20,49	20,49	20,43	20,38	20,46	20,51	20,46	20,51	20,49	20,48	20,48	20,45	20,49	20,54	20,55	20,42	20,50	20,50	20,44	20,42	20,47	20,52	20,47	20,38	20,38	20,41	20,38	20,44	20,44	20,48	20,49	20,48	20,44	20,47	20,45	20,41	20,49	20,47	20,45	20,46	20,50	20,37	20,52	20,42	20,41	20,40	20,37	20,32	20,42	20,43	20,36	20,46	20,41	20,42	20,43	20,40	20,48	20,36	20,36	20,41	20,30	20,44	20,37	20,30	20,32	20,34	20,34	20,32	20,42	20,32	20,31	20,37	20,38	20,40	20,39	20,34	20,40	20,42	20,41	20,32	20,32	20,35	20,31	20,29	20,39	20,34	20,32	20,39	20,41	20,35	20,41	20,32	20,33	20,34	20,33	20,40	20,33	20,36	20,33	20,43	20,47	20,38	20,36	20,38	20,39	20,28	20,32	20,39	20,36	20,37	20,27	20,35	20,41	20,31	20,36	20,38	20,43	20,45	20,40	20,34	20,44	20,49	20,32	20,25	20,37	20,40	20,42	20,38	20,39	20,38	20,38	20,36	20,38	20,37	20,44	20,45	20,36	20,26	20,30	20,37	20,42	20,33	20,38	20,32	20,20	20,27	20,34	20,27	20,22	20,25	20,27	20,31	20,31	20,36	20,34	20,28	20,30	20,27	20,31	20,30	20,30	20,45	20,31	20,26	20,39	20,37	20,37	20,37	20,38	20,35	20,32	20,30	20,33	20,30	20,33	20,30	20,26	20,32	20,30	20,31	20,33	20,37	20,27	20,27	20,32	20,27	20,26	20,38	20,47	20,30	20,25	20,31	20,19	20,30	20,37	20,15	20,16	20,21	20,31	20,30	20,23	20,25	20,31	20,26	20,31	20,30	20,28	20,25	20,19	20,28	20,37	20,32	20,34	20,33	20,30	20,17	20,21	20,24	20,17	20,19	20,21	20,30	20,26	20,25	
20,36	20,33	20,30	20,33	20,28	20,34	20,33	20,42	20,44	20,42	20,36	20,35	20,38	20,38	20,31	20,25	20,31	20,30	20,33	20,34	20,34	20,38	20,32	20,35	20,38	20,44	20,44	20,47	20,49	20,45	20,42	20,30	20,29	20,34	20,40	20,37	20,32	20,28	20,34	20,28	20,26	20,31	20,36	20,35	20,38	20,34	20,42	20,50	20,44	20,39	20,27	20,35	20,37	20,43	20,40	20,33	20,36	20,33	20,37	20,38	20,31	20,38	20,38	20,29	20,33	20,45	20,43	20,34	20,43	20,39	20,30	20,34	20,30	20,31	20,38	20,35	20,36	20,46	20,40	20,41	20,38	20,33	20,33	20,28	20,30	20,44	20,36	20,34	20,37	20,43	20,50	20,35	20,31	20,43	20,51	20,41	20,35	20,45	20,39	20,34	20,44	20,42	20,44	20,37	20,32	20,35	20,43	20,39	20,39	20,36	20,34	20,37	20,35	20,40	20,37	20,39	20,47	20,46	20,39	20,32	20,29	20,46	20,50	20,43	20,41	20,36	20,37	20,38	20,51	20,51	20,41	20,30	20,37	20,37	20,37	20,40	20,33	20,37	20,42	20,48	20,38	20,30	20,47	20,49	20,40	20,33	20,37	20,43	20,46	20,47	20,47	20,43	20,41	20,50	20,51	20,52	20,48	20,48	20,45	20,45	20,39	20,41	20,50	20,51	20,49	20,47	20,39	20,30	20,36	20,42	20,43	20,38	20,47	20,42	20,45	20,50	20,42	20,43	20,44	20,47	20,49	20,39	20,40	20,43	20,40	20,38	20,38	20,43	20,39	20,40	20,39	20,41	20,38	20,45	20,60	20,55	20,46	20,54	20,52	20,43	20,48	20,57	20,56	20,58	20,59	20,49	20,50	20,50	20,54	20,59	20,50	20,47	20,51	20,50	20,52	20,50	20,50	20,51	20,57	20,55	20,52	20,53	20,52	20,55	20,45	20,49	20,54	20,48	20,51	20,64	20,60	20,56	20,55	20,49	20,51	20,52	20,58	20,61	20,59	20,55	20,58	20,52	20,56	20,65	20,57	20,54	20,60	20,63	20,58	20,59	20,55	20,57	20,65	20,67	20,58	20,54	20,58	20,56	20,52	20,55	20,60	20,55	20,52	20,58	20,58	20,56	20,56	20,54	20,53	20,59	20,57	20,56	20,56	20,57	20,55	20,55	20,57	20,59	20,60	20,62	20,62	20,67	20,57	20,60	20,63	20,65	20,70	20,76	20,68	20,69	20,60	20,53	20,51	20,59	20,57	20,51	20,62	20,49	20,55	20,65	20,60	20,59	20,52	20,57	20,60	20,55	20,65	20,60	20,63	20,59	20,57	20,59	20,61	20,59	20,63	20,62	20,61	20,71	20,64	20,62	20,55	20,62	20,62	20,59	20,63	20,69	20,67	20,60	20,49	20,62	20,63	20,60	20,58	20,59	20,62	20,60	20,65	20,58	20,59	20,64	20,65	20,70	20,62	20,59	20,56	20,65	20,63	20,61	20,57	20,56	20,55	20,57	20,63	20,59	20,54	20,50	20,54	20,66	20,62	20,58	20,60	20,55	20,61	20,73	20,70	20,53	20,53	20,58	20,61	20,66	20,68	20,65	20,61	20,59	20,67	20,61	20,59	20,57	20,56	20,60	20,59	20,62	20,67	20,64	20,66	20,62	20,60	20,60	20,52	20,57	20,54	20,53	20,60	20,53	20,47	20,50	20,61	20,65	20,66	20,63	20,65	20,58	20,58	20,59	20,53	20,53	20,55	20,51	20,55	20,53	20,60	20,59	20,53	20,54	20,43	20,47	20,61	20,51	20,51	20,45	20,41	20,48	20,44	20,49	20,51	20,48	20,50	20,49	20,46	20,46	20,50	20,45	20,49	20,47	20,43	20,47	20,44	20,48	20,47	20,38	20,39	20,44	20,40	20,38	20,37	20,44	20,42	20,45	20,42	20,39	20,42	20,48	20,52	20,48	20,40	20,46	20,44	20,44	20,46	20,40	20,45	20,46	20,37	20,25	20,37	20,42	20,41	20,42	20,37	20,40	20,49	20,39	20,40	20,37	20,39	20,40	20,31	20,31	20,40	20,38	20,33	20,38	20,46	20,37	20,42	20,37	20,35	20,37	20,33	20,33	20,36	20,36	20,37	20,33	20,33	20,41	20,31	20,31	20,28	20,36	20,46	20,38	20,27	20,33	20,36	20,30	20,41	20,41	20,37	20,40	20,42	20,43	20,33	20,31	20,45	20,43	20,48	20,41	20,43	20,46	20,43	20,41	20,42	20,36	20,31	20,39	20,38	20,37	20,48	20,34	20,34	20,32	20,33	20,40	20,35	20,27	20,38	20,51	20,40	20,24	20,25	20,36	20,48	20,38	20,31	20,33	20,39	20,35	20,38	20,37	20,40	20,45	20,38	20,24	20,31	20,38	20,42	20,36	20,38	20,33	20,23	20,26	20,35	20,35	20,33	20,31	20,23	20,26	20,26	20,37	20,35	20,27	20,22	20,37	20,28	20,24	20,29	20,46	20,48	20,32	20,36	20,43	20,36	20,39	20,38	20,39	20,31	20,29	20,32	20,30	20,34	20,32	20,32	20,37	20,37	20,25	20,33	20,31	20,34	20,29	20,30	20,30	20,26	20,29	20,39	20,31	20,29	20,26	20,24	20,21	20,36	20,23	20,19	20,17	20,29	20,28	20,29	20,28	20,21	20,22	20,27	20,36	20,38	20,32	20,22	20,24	20,35	20,32	20,32	20,31	20,27	20,22	20,26	20,36	20,18	20,17	20,28	20,31	20,22	20,23	
20,29	20,36	20,30	20,39	20,38	20,32	20,38	20,39	20,37	20,39	20,36	20,33	20,32	20,34	20,38	20,35	20,24	20,26	20,36	20,39	20,28	20,31	20,34	20,33	20,31	20,39	20,51	20,47	20,50	20,43	20,38	20,39	20,37	20,38	20,38	20,32	20,34	20,32	20,29	20,21	20,41	20,36	20,32	20,34	20,43	20,37	20,43	20,47	20,44	20,39	20,40	20,33	20,37	20,43	20,35	20,25	20,33	20,37	20,39	20,40	20,36	20,35	20,35	20,27	20,33	20,31	20,35	20,35	20,42	20,33	20,36	20,33	20,33	20,33	20,35	20,34	20,33	20,42	20,41	20,38	20,43	20,38	20,38	20,36	20,35	20,39	20,41	20,36	20,35	20,41	20,45	20,38	20,37	20,45	20,49	20,48	20,36	20,47	20,52	20,32	20,43	20,40	20,35	20,47	20,40	20,40	20,29	20,38	20,50	20,42	20,42	20,40	20,39	20,43	20,40	20,46	20,47	20,47	20,39	20,40	20,45	20,47	20,48	20,40	20,34	20,33	20,36	20,29	20,47	20,47	20,40	20,37	20,38	20,46	20,44	20,40	20,38	20,41	20,40	20,45	20,38	20,37	20,43	20,43	20,42	20,41	20,40	20,52	20,49	20,41	20,46	20,39	20,41	20,55	20,60	20,50	20,41	20,41	20,44	20,47	20,43	20,40	20,49	20,47	20,44	20,45	20,38	20,38	20,43	20,44	20,39	20,41	20,48	20,45	20,41	20,47	20,40	20,50	20,41	20,42	20,40	20,48	20,41	20,40	20,50	20,51	20,47	20,48	20,43	20,43	20,37	20,43	20,44	20,40	20,52	20,52	20,47	20,46	20,50	20,53	20,53	20,64	20,59	20,52	20,54	20,44	20,46	20,51	20,52	20,60	20,56	20,46	20,49	20,56	20,55	20,56	20,54	20,50	20,57	20,52	20,51	20,59	20,55	20,53	20,50	20,59	20,61	20,61	20,58	20,58	20,62	20,54	20,60	20,47	20,50	20,51	20,59	20,58	20,59	20,53	20,58	20,47	20,52	20,57	20,59	20,59	20,59	20,57	20,63	20,59	20,60	20,58	20,60	20,63	20,60	20,58	20,65	20,66	20,59	20,55	20,60	20,60	20,54	20,61	20,60	20,58	20,61	20,60	20,59	20,63	20,59	20,56	20,53	20,61	20,52	20,50	20,54	20,56	20,66	20,63	20,65	20,72	20,64	20,58	20,62	20,67	20,70	20,72	20,67	20,60	20,55	20,57	20,57	20,57	20,57	20,60	20,66	20,57	20,56	20,72	20,62	20,56	20,55	20,56	20,59	20,61	20,66	20,63	20,56	20,64	20,70	20,62	20,65	20,68	20,63	20,63	20,60	20,69	20,68	20,65	20,65	20,65	20,61	20,56	20,56	20,64	20,64	20,58	20,58	20,57	20,65	20,66	20,63	20,62	20,57	20,63	20,66	20,61	20,60	20,61	20,64	20,62	20,63	20,62	20,61	20,67	20,67	20,57	20,59	20,64	20,58	20,55	20,57	20,60	20,57	20,46	20,49	20,65	20,63	20,61	20,63	20,57	20,61	20,67	20,68	20,58	20,57	20,64	20,64	20,63	20,66	20,64	20,56	20,60	20,68	20,66	20,58	20,57	20,61	20,59	20,64	20,67	20,65	20,59	20,64	20,65	20,54	20,61	20,62	20,63	20,60	20,51	20,54	20,55	20,56	20,53	20,56	20,57	20,63	20,57	20,58	20,61	20,58	20,68	20,61	20,56	20,52	20,50	20,52	20,46	20,58	20,59	20,58	20,47	20,47	20,52	20,56	20,49	20,50	20,48	20,47	20,45	20,49	20,42	20,52	20,51	20,53	20,52	20,50	20,46	20,49	20,47	20,42	20,49	20,46	20,45	20,42	20,50	20,42	20,33	20,46	20,42	20,46	20,40	20,45	20,46	20,43	20,40	20,43	20,44	20,43	20,41	20,45	20,47	20,40	20,44	20,47	20,41	20,44	20,30	20,42	20,50	20,49	20,48	20,33	20,37	20,37	20,34	20,36	20,38	20,45	20,40	20,36	20,38	20,35	20,37	20,39	20,35	20,41	20,49	20,35	20,39	20,39	20,39	20,42	20,38	20,36	20,37	20,31	20,30	20,38	20,33	20,35	20,33	20,31	20,36	20,39	20,32	20,35	20,38	20,37	20,45	20,44	20,43	20,47	20,40	20,42	20,45	20,46	20,40	20,35	20,43	20,40	20,33	20,44	20,42	20,35	20,41	20,44	20,52	20,47	20,41	20,49	20,42	20,43	20,38	20,32	20,30	20,47	20,39	20,34	20,27	20,33	20,43	20,35	20,35	20,38	20,44	20,41	20,38	20,28	20,29	20,46	20,44	20,29	20,36	20,33	20,38	20,50	20,37	20,45	20,47	20,30	20,23	20,32	20,40	20,33	20,39	20,37	20,27	20,30	20,38	20,34	20,33	20,38	20,35	20,39	20,36	20,29	20,45	20,38	20,25	20,31	20,36	20,31	20,33	20,32	20,38	20,36	20,34	20,33	20,32	20,26	20,29	20,37	20,38	20,31	20,34	20,32	20,27	20,31	20,34	20,32	20,42	20,44	20,28	20,30	20,33	20,32	20,20	20,21	20,38	20,25	20,30	20,33	20,25	20,25	20,30	20,31	20,25	20,30	20,27	20,25	20,23	20,31	20,31	20,24	20,31	20,17	20,19	20,28	20,31	20,39	20,27	20,24	20,23	20,32	20,38	20,27	20,28	20,22	20,21	20,27	20,28	20,19	20,23	20,36	20,42	20,26	20,21	
20,23	20,20	20,24	20,29	20,33	20,26	20,26	20,37	20,34	20,30	20,23	20,24	20,30	20,28	20,37	20,39	20,36	20,29	20,40	20,39	20,34	20,31	20,31	20,43	20,39	20,31	20,45	20,43	20,43	20,37	20,36	20,36	20,34	20,36	20,30	20,32	20,40	20,40	20,26	20,33	20,37	20,27	20,27	20,25	20,37	20,45	20,42	20,39	20,35	20,42	20,45	20,35	20,33	20,40	20,34	20,31	20,38	20,48	20,41	20,34	20,28	20,30	20,25	20,28	20,40	20,32	20,30	20,38	20,52	20,45	20,38	20,33	20,31	20,34	20,36	20,38	20,36	20,40	20,44	20,34	20,32	20,37	20,36	20,40	20,37	20,36	20,41	20,45	20,35	20,46	20,43	20,32	20,40	20,41	20,38	20,38	20,34	20,43	20,43	20,33	20,37	20,36	20,29	20,43	20,43	20,37	20,36	20,36	20,48	20,49	20,52	20,47	20,47	20,52	20,49	20,38	20,43	20,44	20,43	20,38	20,41	20,45	20,44	20,33	20,39	20,33	20,37	20,35	20,38	20,42	20,38	20,43	20,41	20,46	20,48	20,44	20,44	20,49	20,42	20,45	20,29	20,38	20,43	20,38	20,45	20,41	20,42	20,53	20,45	20,41	20,45	20,51	20,52	20,52	20,54	20,47	20,36	20,39	20,41	20,47	20,44	20,43	20,53	20,44	20,33	20,43	20,48	20,43	20,52	20,51	20,45	20,39	20,46	20,44	20,52	20,43	20,44	20,45	20,42	20,42	20,41	20,44	20,46	20,43	20,42	20,49	20,59	20,53	20,48	20,50	20,42	20,48	20,45	20,43	20,53	20,54	20,59	20,45	20,42	20,49	20,54	20,51	20,54	20,55	20,50	20,48	20,46	20,50	20,48	20,59	20,63	20,53	20,51	20,48	20,47	20,50	20,59	20,59	20,55	20,58	20,56	20,60	20,54	20,53	20,53	20,57	20,54	20,54	20,62	20,60	20,54	20,52	20,59	20,49	20,47	20,61	20,61	20,61	20,57	20,55	20,57	20,61	20,62	20,52	20,54	20,59	20,60	20,58	20,57	20,56	20,59	20,64	20,61	20,57	20,57	20,65	20,64	20,70	20,61	20,55	20,56	20,62	20,57	20,66	20,68	20,57	20,57	20,60	20,60	20,61	20,59	20,61	20,60	20,57	20,58	20,51	20,54	20,62	20,70	20,64	20,59	20,61	20,61	20,60	20,61	20,63	20,71	20,65	20,65	20,67	20,64	20,69	20,69	20,62	20,59	20,60	20,67	20,64	20,63	20,75	20,69	20,61	20,53	20,54	20,58	20,60	20,64	20,62	20,60	20,59	20,59	20,58	20,60	20,62	20,57	20,60	20,66	20,62	20,67	20,68	20,66	20,68	20,66	20,53	20,60	20,65	20,63	20,59	20,54	20,58	20,60	20,63	20,63	20,58	20,57	20,65	20,73	20,65	20,64	20,62	20,55	20,61	20,60	20,67	20,67	20,64	20,62	20,61	20,59	20,65	20,62	20,58	20,60	20,49	20,52	20,50	20,54	20,66	20,63	20,53	20,62	20,59	20,58	20,64	20,67	20,62	20,61	20,65	20,59	20,59	20,66	20,65	20,57	20,58	20,68	20,63	20,55	20,57	20,57	20,61	20,62	20,61	20,58	20,58	20,70	20,73	20,55	20,66	20,70	20,62	20,57	20,48	20,55	20,59	20,59	20,51	20,56	20,57	20,62	20,59	20,58	20,58	20,56	20,65	20,66	20,57	20,48	20,46	20,56	20,55	20,55	20,58	20,52	20,49	20,55	20,58	20,55	20,54	20,53	20,45	20,47	20,55	20,47	20,47	20,55	20,52	20,51	20,56	20,51	20,51	20,52	20,47	20,44	20,50	20,47	20,48	20,54	20,52	20,46	20,38	20,39	20,41	20,49	20,41	20,45	20,42	20,36	20,51	20,52	20,47	20,46	20,44	20,47	20,50	20,46	20,42	20,40	20,40	20,51	20,37	20,35	20,46	20,48	20,44	20,37	20,40	20,34	20,38	20,36	20,36	20,40	20,41	20,42	20,47	20,43	20,40	20,43	20,39	20,38	20,44	20,34	20,39	20,38	20,31	20,39	20,39	20,39	20,42	20,39	20,29	20,39	20,37	20,39	20,35	20,33	20,39	20,36	20,33	20,39	20,42	20,38	20,33	20,41	20,46	20,46	20,46	20,38	20,35	20,41	20,46	20,35	20,43	20,40	20,35	20,34	20,35	20,36	20,34	20,40	20,44	20,42	20,30	20,39	20,37	20,40	20,39	20,37	20,36	20,43	20,39	20,35	20,34	20,36	20,34	20,32	20,37	20,47	20,36	20,39	20,40	20,34	20,31	20,33	20,39	20,36	20,35	20,30	20,36	20,44	20,38	20,49	20,50	20,30	20,28	20,36	20,39	20,40	20,36	20,45	20,32	20,25	20,34	20,36	20,31	20,34	20,29	20,44	20,34	20,31	20,42	20,36	20,30	20,33	20,37	20,36	20,39	20,36	20,34	20,30	20,26	20,37	20,31	20,31	20,40	20,36	20,35	20,33	20,35	20,34	20,32	20,32	20,35	20,34	20,33	20,38	20,32	20,30	20,30	20,42	20,33	20,27	20,34	20,37	20,34	20,32	20,19	20,18	20,34	20,37	20,32	20,30	20,39	20,35	20,28	20,35	20,33	20,24	20,31	20,42	20,34	20,29	20,29	20,34	20,30	20,21	20,19	20,24	20,39	20,42	20,28	20,26	20,20	20,27	20,20	20,18	20,14	20,23	20,37	20,29	20,31	
20,24	20,24	20,19	20,20	20,25	20,25	20,34	20,37	20,38	20,21	20,14	20,20	20,29	20,35	20,39	20,43	20,34	20,29	20,37	20,38	20,32	20,43	20,38	20,38	20,42	20,25	20,29	20,39	20,35	20,37	20,38	20,35	20,26	20,29	20,25	20,38	20,45	20,38	20,32	20,28	20,28	20,25	20,24	20,30	20,35	20,42	20,47	20,35	20,36	20,33	20,30	20,35	20,31	20,32	20,33	20,32	20,33	20,40	20,50	20,42	20,34	20,33	20,38	20,29	20,31	20,41	20,42	20,40	20,45	20,42	20,32	20,37	20,31	20,30	20,31	20,28	20,41	20,41	20,44	20,38	20,23	20,28	20,31	20,33	20,40	20,43	20,38	20,42	20,35	20,47	20,47	20,29	20,34	20,37	20,34	20,39	20,42	20,44	20,41	20,36	20,39	20,37	20,24	20,40	20,44	20,42	20,39	20,39	20,45	20,41	20,47	20,44	20,50	20,49	20,51	20,37	20,38	20,43	20,41	20,42	20,34	20,36	20,38	20,32	20,41	20,41	20,38	20,37	20,41	20,44	20,34	20,35	20,44	20,43	20,45	20,40	20,38	20,42	20,37	20,36	20,34	20,32	20,34	20,37	20,42	20,45	20,43	20,48	20,43	20,40	20,43	20,50	20,48	20,44	20,45	20,41	20,35	20,45	20,41	20,42	20,41	20,45	20,52	20,44	20,46	20,40	20,39	20,43	20,46	20,47	20,45	20,44	20,44	20,43	20,48	20,55	20,47	20,47	20,43	20,42	20,40	20,46	20,43	20,46	20,46	20,45	20,48	20,49	20,49	20,56	20,46	20,48	20,51	20,43	20,47	20,52	20,47	20,45	20,46	20,48	20,48	20,50	20,42	20,47	20,52	20,52	20,53	20,54	20,54	20,56	20,58	20,51	20,47	20,48	20,47	20,58	20,63	20,58	20,57	20,60	20,60	20,51	20,45	20,51	20,48	20,57	20,56	20,56	20,59	20,58	20,51	20,49	20,52	20,52	20,53	20,58	20,58	20,54	20,55	20,60	20,55	20,53	20,62	20,56	20,51	20,57	20,61	20,60	20,56	20,54	20,63	20,71	20,65	20,52	20,59	20,61	20,65	20,68	20,62	20,55	20,59	20,60	20,53	20,56	20,69	20,61	20,52	20,56	20,60	20,57	20,60	20,59	20,58	20,64	20,69	20,71	20,65	20,59	20,68	20,65	20,66	20,61	20,57	20,62	20,66	20,56	20,60	20,70	20,70	20,62	20,65	20,67	20,66	20,65	20,60	20,65	20,68	20,75	20,71	20,66	20,68	20,64	20,62	20,57	20,67	20,63	20,61	20,65	20,63	20,67	20,60	20,57	20,55	20,53	20,60	20,62	20,60	20,60	20,65	20,65	20,57	20,62	20,67	20,59	20,63	20,67	20,64	20,60	20,55	20,55	20,60	20,68	20,64	20,56	20,52	20,63	20,63	20,63	20,65	20,62	20,55	20,59	20,59	20,67	20,67	20,58	20,58	20,63	20,63	20,64	20,56	20,64	20,62	20,54	20,58	20,60	20,62	20,66	20,63	20,53	20,57	20,59	20,58	20,62	20,67	20,65	20,59	20,62	20,60	20,68	20,69	20,59	20,55	20,59	20,60	20,63	20,61	20,55	20,51	20,53	20,57	20,61	20,55	20,54	20,63	20,59	20,54	20,61	20,66	20,57	20,58	20,51	20,57	20,62	20,57	20,49	20,50	20,59	20,64	20,61	20,57	20,56	20,52	20,58	20,52	20,48	20,44	20,47	20,58	20,55	20,54	20,60	20,61	20,57	20,55	20,63	20,54	20,51	20,46	20,44	20,44	20,43	20,43	20,47	20,49	20,49	20,46	20,52	20,40	20,41	20,45	20,43	20,48	20,53	20,46	20,45	20,55	20,43	20,39	20,43	20,51	20,46	20,52	20,47	20,48	20,43	20,40	20,50	20,45	20,42	20,46	20,48	20,41	20,47	20,43	20,42	20,45	20,38	20,51	20,43	20,36	20,37	20,40	20,38	20,35	20,39	20,42	20,37	20,37	20,38	20,45	20,45	20,47	20,46	20,42	20,44	20,40	20,36	20,30	20,38	20,39	20,35	20,32	20,32	20,42	20,37	20,32	20,38	20,42	20,36	20,29	20,37	20,41	20,37	20,32	20,36	20,31	20,29	20,37	20,43	20,38	20,30	20,25	20,42	20,41	20,34	20,32	20,16	20,30	20,43	20,39	20,36	20,39	20,28	20,31	20,30	20,45	20,41	20,38	20,38	20,36	20,32	20,42	20,38	20,30	20,33	20,41	20,37	20,38	20,38	20,35	20,32	20,33	20,34	20,34	20,33	20,48	20,40	20,28	20,33	20,38	20,39	20,32	20,34	20,36	20,42	20,43	20,37	20,32	20,31	20,38	20,39	20,35	20,27	20,33	20,40	20,43	20,31	20,43	20,35	20,23	20,31	20,31	20,32	20,34	20,25	20,34	20,38	20,28	20,30	20,38	20,34	20,33	20,36	20,38	20,33	20,33	20,28	20,30	20,40	20,44	20,39	20,38	20,40	20,37	20,39	20,37	20,32	20,28	20,35	20,34	20,31	20,28	20,33	20,36	20,41	20,34	20,30	20,36	20,28	20,36	20,43	20,36	20,41	20,33	20,23	20,26	20,32	20,33	20,25	20,24	20,32	20,39	20,29	20,27	20,28	20,21	20,34	20,39	20,32	20,29	20,25	20,34	20,31	20,28	20,24	20,24	20,24	20,34	20,29	20,22	20,21	20,20	20,22	20,21	20,21	20,21	20,33	20,32	20,32	
20,34	20,31	20,28	20,19	20,22	20,27	20,47	20,40	20,37	20,36	20,24	20,22	20,35	20,38	20,40	20,31	20,23	20,25	20,35	20,38	20,35	20,34	20,39	20,35	20,37	20,29	20,31	20,40	20,31	20,35	20,36	20,35	20,32	20,28	20,27	20,36	20,46	20,43	20,29	20,27	20,22	20,26	20,25	20,25	20,33	20,45	20,47	20,39	20,38	20,37	20,28	20,36	20,34	20,29	20,33	20,34	20,26	20,22	20,38	20,39	20,39	20,38	20,34	20,37	20,27	20,34	20,40	20,32	20,35	20,32	20,32	20,32	20,29	20,34	20,37	20,31	20,38	20,43	20,35	20,32	20,30	20,28	20,33	20,34	20,41	20,45	20,47	20,41	20,41	20,41	20,46	20,27	20,24	20,37	20,36	20,34	20,45	20,52	20,54	20,38	20,36	20,32	20,32	20,40	20,51	20,48	20,43	20,39	20,46	20,36	20,39	20,53	20,47	20,46	20,45	20,42	20,43	20,44	20,42	20,42	20,36	20,34	20,33	20,38	20,44	20,49	20,33	20,43	20,43	20,45	20,41	20,40	20,49	20,50	20,45	20,37	20,35	20,35	20,39	20,37	20,34	20,33	20,34	20,44	20,42	20,48	20,46	20,41	20,42	20,52	20,49	20,44	20,43	20,45	20,48	20,50	20,34	20,40	20,48	20,46	20,42	20,42	20,48	20,53	20,45	20,39	20,39	20,50	20,52	20,39	20,42	20,43	20,50	20,40	20,38	20,51	20,50	20,54	20,49	20,45	20,43	20,46	20,50	20,50	20,44	20,49	20,43	20,40	20,45	20,50	20,45	20,45	20,43	20,48	20,53	20,50	20,47	20,43	20,50	20,52	20,52	20,55	20,49	20,39	20,50	20,50	20,53	20,52	20,48	20,52	20,49	20,44	20,47	20,46	20,50	20,55	20,58	20,49	20,47	20,53	20,47	20,44	20,52	20,56	20,51	20,52	20,55	20,59	20,56	20,53	20,49	20,55	20,54	20,54	20,58	20,63	20,53	20,53	20,58	20,58	20,60	20,53	20,61	20,61	20,51	20,58	20,55	20,65	20,53	20,53	20,60	20,64	20,64	20,51	20,54	20,60	20,59	20,65	20,61	20,53	20,57	20,58	20,64	20,57	20,59	20,65	20,60	20,56	20,65	20,60	20,55	20,57	20,58	20,69	20,71	20,62	20,66	20,61	20,63	20,67	20,67	20,70	20,65	20,64	20,66	20,67	20,58	20,66	20,71	20,58	20,53	20,56	20,62	20,65	20,53	20,67	20,72	20,66	20,64	20,65	20,66	20,65	20,62	20,60	20,63	20,64	20,63	20,67	20,70	20,73	20,71	20,68	20,59	20,56	20,61	20,58	20,57	20,58	20,59	20,56	20,47	20,60	20,60	20,55	20,58	20,69	20,68	20,54	20,59	20,54	20,55	20,53	20,64	20,64	20,62	20,67	20,67	20,67	20,63	20,62	20,62	20,60	20,58	20,62	20,69	20,61	20,63	20,70	20,61	20,67	20,64	20,64	20,64	20,57	20,68	20,68	20,71	20,71	20,59	20,55	20,58	20,60	20,62	20,66	20,66	20,64	20,67	20,63	20,58	20,63	20,64	20,59	20,70	20,70	20,68	20,61	20,64	20,62	20,59	20,62	20,59	20,62	20,58	20,57	20,62	20,66	20,60	20,62	20,62	20,64	20,64	20,61	20,61	20,57	20,57	20,57	20,49	20,62	20,63	20,61	20,60	20,53	20,56	20,55	20,54	20,52	20,49	20,49	20,52	20,56	20,53	20,57	20,61	20,55	20,47	20,54	20,57	20,57	20,53	20,48	20,46	20,46	20,46	20,49	20,48	20,45	20,50	20,48	20,42	20,41	20,46	20,47	20,48	20,50	20,42	20,42	20,51	20,42	20,33	20,46	20,59	20,47	20,46	20,45	20,47	20,52	20,47	20,55	20,47	20,43	20,39	20,40	20,39	20,45	20,48	20,43	20,47	20,46	20,43	20,42	20,41	20,40	20,47	20,42	20,43	20,39	20,39	20,41	20,39	20,41	20,52	20,55	20,46	20,46	20,44	20,43	20,38	20,31	20,35	20,40	20,38	20,35	20,41	20,41	20,44	20,38	20,36	20,44	20,38	20,47	20,32	20,28	20,40	20,36	20,35	20,34	20,27	20,28	20,35	20,45	20,41	20,38	20,34	20,42	20,43	20,36	20,33	20,24	20,29	20,39	20,44	20,33	20,31	20,34	20,35	20,40	20,40	20,31	20,37	20,42	20,37	20,42	20,51	20,37	20,38	20,38	20,37	20,43	20,39	20,34	20,39	20,39	20,41	20,41	20,34	20,33	20,44	20,43	20,40	20,39	20,38	20,39	20,38	20,39	20,38	20,38	20,43	20,40	20,37	20,34	20,37	20,40	20,31	20,29	20,40	20,41	20,36	20,33	20,34	20,30	20,30	20,33	20,34	20,31	20,32	20,24	20,30	20,32	20,25	20,26	20,35	20,38	20,29	20,35	20,38	20,34	20,24	20,26	20,27	20,31	20,43	20,39	20,36	20,43	20,41	20,37	20,38	20,33	20,23	20,33	20,30	20,36	20,32	20,31	20,37	20,36	20,38	20,34	20,34	20,26	20,25	20,30	20,27	20,32	20,33	20,23	20,33	20,30	20,35	20,21	20,25	20,26	20,35	20,22	20,23	20,32	20,24	20,25	20,37	20,24	20,27	20,27	20,29	20,28	20,27	20,30	20,24	20,23	20,26	20,25	20,25	20,19	20,17	20,20	20,23	20,31	20,26	20,31	20,31	20,30	
20,31	20,34	20,23	20,31	20,30	20,27	20,31	20,44	20,39	20,38	20,32	20,28	20,30	20,30	20,29	20,25	20,20	20,34	20,41	20,38	20,34	20,35	20,33	20,30	20,43	20,35	20,29	20,35	20,33	20,34	20,32	20,31	20,35	20,36	20,33	20,32	20,33	20,38	20,28	20,34	20,27	20,25	20,29	20,21	20,29	20,42	20,39	20,40	20,40	20,43	20,36	20,37	20,34	20,37	20,44	20,37	20,37	20,31	20,33	20,35	20,36	20,43	20,41	20,42	20,41	20,41	20,29	20,33	20,43	20,38	20,32	20,40	20,38	20,38	20,43	20,41	20,43	20,42	20,39	20,34	20,31	20,37	20,35	20,34	20,35	20,30	20,44	20,38	20,38	20,46	20,49	20,33	20,36	20,37	20,35	20,38	20,43	20,42	20,46	20,41	20,37	20,41	20,40	20,41	20,40	20,52	20,41	20,32	20,37	20,34	20,40	20,48	20,47	20,43	20,43	20,38	20,37	20,37	20,37	20,39	20,39	20,42	20,43	20,44	20,43	20,41	20,37	20,35	20,46	20,48	20,38	20,43	20,48	20,44	20,45	20,37	20,35	20,35	20,44	20,48	20,38	20,40	20,36	20,36	20,41	20,41	20,52	20,39	20,38	20,45	20,46	20,43	20,45	20,52	20,49	20,44	20,31	20,33	20,40	20,39	20,45	20,44	20,48	20,56	20,49	20,40	20,33	20,39	20,45	20,41	20,45	20,46	20,44	20,52	20,47	20,50	20,46	20,47	20,48	20,44	20,45	20,48	20,42	20,44	20,44	20,48	20,50	20,40	20,46	20,37	20,37	20,39	20,43	20,42	20,57	20,57	20,46	20,46	20,51	20,47	20,46	20,49	20,54	20,48	20,47	20,53	20,45	20,52	20,51	20,59	20,59	20,54	20,50	20,51	20,61	20,62	20,56	20,51	20,47	20,54	20,49	20,49	20,57	20,56	20,51	20,54	20,58	20,58	20,55	20,63	20,57	20,50	20,57	20,57	20,55	20,59	20,54	20,60	20,62	20,56	20,50	20,56	20,56	20,63	20,62	20,58	20,54	20,61	20,63	20,58	20,66	20,59	20,55	20,56	20,57	20,68	20,66	20,70	20,60	20,50	20,58	20,58	20,59	20,62	20,60	20,69	20,73	20,63	20,69	20,64	20,58	20,57	20,62	20,69	20,67	20,59	20,60	20,57	20,66	20,65	20,67	20,73	20,73	20,70	20,72	20,73	20,67	20,69	20,64	20,61	20,59	20,65	20,65	20,61	20,59	20,69	20,80	20,69	20,65	20,67	20,64	20,61	20,55	20,59	20,58	20,60	20,72	20,67	20,70	20,67	20,57	20,61	20,64	20,66	20,58	20,58	20,63	20,62	20,62	20,55	20,50	20,57	20,67	20,51	20,57	20,73	20,67	20,59	20,55	20,55	20,59	20,56	20,66	20,74	20,66	20,66	20,66	20,64	20,69	20,63	20,58	20,61	20,57	20,57	20,65	20,69	20,61	20,63	20,65	20,66	20,71	20,65	20,62	20,55	20,58	20,63	20,64	20,68	20,63	20,53	20,65	20,66	20,70	20,71	20,70	20,65	20,66	20,68	20,55	20,58	20,64	20,63	20,68	20,69	20,68	20,72	20,66	20,67	20,64	20,61	20,67	20,62	20,62	20,59	20,59	20,61	20,60	20,56	20,67	20,68	20,56	20,56	20,63	20,54	20,56	20,57	20,56	20,62	20,58	20,61	20,67	20,49	20,54	20,59	20,50	20,51	20,52	20,52	20,53	20,59	20,60	20,55	20,60	20,63	20,47	20,50	20,51	20,58	20,60	20,54	20,48	20,50	20,57	20,49	20,55	20,52	20,52	20,44	20,45	20,46	20,45	20,47	20,52	20,48	20,45	20,50	20,54	20,49	20,46	20,46	20,53	20,47	20,40	20,43	20,45	20,52	20,51	20,49	20,45	20,42	20,47	20,43	20,47	20,53	20,48	20,45	20,45	20,49	20,45	20,37	20,38	20,40	20,46	20,48	20,39	20,39	20,37	20,38	20,40	20,38	20,38	20,42	20,41	20,48	20,46	20,40	20,43	20,47	20,44	20,39	20,37	20,35	20,37	20,39	20,41	20,42	20,44	20,51	20,45	20,39	20,41	20,36	20,40	20,40	20,39	20,33	20,36	20,42	20,31	20,42	20,51	20,40	20,40	20,44	20,38	20,36	20,39	20,36	20,38	20,39	20,43	20,39	20,32	20,37	20,39	20,39	20,39	20,34	20,41	20,34	20,35	20,46	20,52	20,45	20,51	20,43	20,33	20,41	20,43	20,41	20,28	20,32	20,38	20,37	20,26	20,25	20,43	20,34	20,33	20,39	20,39	20,41	20,38	20,35	20,39	20,35	20,35	20,41	20,38	20,42	20,34	20,36	20,32	20,36	20,40	20,42	20,38	20,39	20,37	20,35	20,33	20,35	20,39	20,29	20,28	20,31	20,34	20,39	20,29	20,30	20,31	20,39	20,39	20,39	20,39	20,40	20,27	20,30	20,25	20,32	20,43	20,46	20,44	20,47	20,48	20,35	20,26	20,31	20,32	20,30	20,35	20,37	20,32	20,32	20,39	20,34	20,30	20,31	20,34	20,36	20,35	20,26	20,18	20,27	20,36	20,28	20,26	20,28	20,31	20,24	20,16	20,29	20,34	20,27	20,27	20,26	20,32	20,29	20,32	20,28	20,34	20,33	20,32	20,40	20,36	20,30	20,19	20,16	20,21	20,14	20,20	20,20	20,16	20,28	20,33	20,30	20,32	20,18	20,21	20,22	
20,28	20,36	20,21	20,31	20,39	20,35	20,28	20,33	20,38	20,38	20,30	20,42	20,28	20,23	20,27	20,32	20,28	20,33	20,44	20,38	20,33	20,36	20,34	20,31	20,43	20,44	20,42	20,34	20,31	20,35	20,35	20,37	20,38	20,47	20,42	20,39	20,36	20,30	20,24	20,34	20,36	20,29	20,21	20,22	20,31	20,40	20,41	20,47	20,40	20,37	20,44	20,36	20,32	20,41	20,45	20,37	20,36	20,31	20,39	20,37	20,40	20,39	20,41	20,36	20,44	20,53	20,41	20,41	20,48	20,44	20,33	20,36	20,46	20,42	20,41	20,41	20,45	20,37	20,51	20,40	20,35	20,40	20,37	20,39	20,39	20,29	20,36	20,39	20,36	20,43	20,45	20,36	20,39	20,54	20,38	20,41	20,45	20,44	20,44	20,37	20,38	20,52	20,50	20,39	20,38	20,48	20,35	20,41	20,48	20,39	20,47	20,53	20,48	20,45	20,45	20,38	20,34	20,32	20,32	20,39	20,41	20,48	20,42	20,42	20,43	20,43	20,41	20,40	20,50	20,52	20,41	20,48	20,47	20,43	20,48	20,37	20,32	20,35	20,39	20,42	20,39	20,35	20,39	20,36	20,33	20,40	20,51	20,52	20,44	20,45	20,48	20,44	20,40	20,51	20,52	20,47	20,38	20,40	20,38	20,39	20,43	20,46	20,48	20,49	20,47	20,46	20,41	20,40	20,46	20,49	20,44	20,49	20,48	20,45	20,53	20,53	20,46	20,46	20,49	20,51	20,48	20,48	20,50	20,48	20,47	20,45	20,49	20,49	20,52	20,49	20,38	20,36	20,47	20,45	20,47	20,55	20,53	20,54	20,49	20,49	20,47	20,47	20,53	20,49	20,48	20,53	20,53	20,51	20,50	20,61	20,59	20,51	20,55	20,58	20,67	20,59	20,59	20,58	20,58	20,56	20,48	20,54	20,60	20,55	20,47	20,55	20,60	20,54	20,62	20,71	20,58	20,52	20,64	20,63	20,56	20,53	20,59	20,65	20,63	20,63	20,61	20,58	20,63	20,68	20,67	20,64	20,59	20,60	20,62	20,72	20,75	20,65	20,61	20,65	20,60	20,62	20,65	20,73	20,63	20,53	20,58	20,59	20,62	20,68	20,67	20,70	20,67	20,64	20,71	20,69	20,63	20,59	20,68	20,73	20,71	20,62	20,64	20,64	20,66	20,73	20,69	20,75	20,76	20,69	20,69	20,65	20,71	20,64	20,69	20,59	20,51	20,64	20,66	20,61	20,60	20,71	20,72	20,70	20,62	20,64	20,70	20,62	20,58	20,59	20,60	20,62	20,66	20,76	20,67	20,66	20,64	20,55	20,58	20,68	20,66	20,62	20,66	20,62	20,70	20,65	20,60	20,57	20,63	20,60	20,65	20,73	20,69	20,66	20,63	20,63	20,61	20,60	20,69	20,75	20,72	20,66	20,65	20,64	20,69	20,67	20,62	20,62	20,62	20,67	20,65	20,74	20,64	20,57	20,66	20,68	20,68	20,67	20,67	20,59	20,55	20,58	20,66	20,66	20,64	20,65	20,66	20,69	20,66	20,68	20,74	20,66	20,58	20,62	20,61	20,58	20,67	20,74	20,73	20,67	20,66	20,71	20,63	20,62	20,62	20,57	20,65	20,56	20,60	20,62	20,68	20,63	20,55	20,63	20,68	20,65	20,55	20,55	20,59	20,60	20,57	20,55	20,59	20,59	20,61	20,68	20,72	20,59	20,53	20,55	20,58	20,48	20,44	20,43	20,46	20,51	20,54	20,64	20,66	20,65	20,63	20,54	20,57	20,63	20,57	20,46	20,47	20,51	20,56	20,57	20,48	20,49	20,48	20,49	20,47	20,46	20,47	20,49	20,49	20,48	20,49	20,50	20,47	20,45	20,49	20,53	20,52	20,46	20,42	20,46	20,47	20,53	20,50	20,46	20,42	20,43	20,50	20,48	20,45	20,51	20,45	20,45	20,46	20,45	20,48	20,42	20,30	20,40	20,45	20,44	20,39	20,36	20,38	20,48	20,38	20,33	20,40	20,40	20,41	20,45	20,51	20,43	20,40	20,47	20,49	20,39	20,39	20,39	20,42	20,41	20,45	20,48	20,47	20,45	20,44	20,43	20,36	20,34	20,41	20,36	20,31	20,28	20,30	20,40	20,38	20,33	20,40	20,42	20,33	20,41	20,42	20,37	20,48	20,42	20,38	20,37	20,39	20,49	20,38	20,34	20,38	20,38	20,43	20,46	20,50	20,35	20,31	20,40	20,45	20,48	20,44	20,42	20,37	20,46	20,41	20,41	20,30	20,32	20,38	20,43	20,42	20,35	20,36	20,27	20,35	20,35	20,33	20,29	20,44	20,34	20,35	20,39	20,36	20,38	20,50	20,42	20,37	20,27	20,28	20,29	20,38	20,43	20,44	20,38	20,36	20,27	20,31	20,35	20,36	20,32	20,26	20,30	20,40	20,45	20,36	20,35	20,29	20,40	20,42	20,39	20,39	20,40	20,28	20,41	20,34	20,31	20,40	20,41	20,38	20,42	20,45	20,36	20,29	20,22	20,27	20,27	20,35	20,37	20,27	20,27	20,34	20,36	20,34	20,31	20,39	20,37	20,36	20,33	20,32	20,29	20,36	20,31	20,17	20,29	20,31	20,23	20,25	20,29	20,37	20,27	20,29	20,38	20,39	20,30	20,22	20,27	20,33	20,38	20,27	20,29	20,41	20,36	20,24	20,19	20,22	20,19	20,30	20,34	20,23	20,23	20,30	20,30	20,29	20,30	20,30	20,32	
20,35	20,29	20,29	20,28	20,45	20,36	20,30	20,31	20,36	20,39	20,33	20,42	20,34	20,32	20,36	20,46	20,39	20,30	20,37	20,31	20,29	20,41	20,42	20,24	20,34	20,34	20,33	20,35	20,43	20,46	20,36	20,40	20,46	20,35	20,36	20,39	20,45	20,38	20,35	20,27	20,29	20,27	20,25	20,26	20,41	20,45	20,43	20,38	20,41	20,34	20,31	20,40	20,38	20,35	20,36	20,39	20,32	20,32	20,39	20,39	20,41	20,50	20,46	20,47	20,44	20,54	20,45	20,41	20,57	20,40	20,27	20,40	20,45	20,47	20,48	20,38	20,36	20,43	20,49	20,47	20,33	20,34	20,39	20,43	20,43	20,32	20,33	20,43	20,37	20,43	20,47	20,38	20,44	20,52	20,40	20,35	20,39	20,44	20,45	20,46	20,39	20,41	20,45	20,39	20,35	20,40	20,38	20,46	20,52	20,36	20,41	20,47	20,45	20,49	20,45	20,47	20,47	20,47	20,53	20,49	20,40	20,49	20,42	20,38	20,47	20,40	20,37	20,37	20,49	20,42	20,41	20,47	20,45	20,37	20,42	20,42	20,38	20,37	20,42	20,46	20,39	20,36	20,38	20,45	20,48	20,45	20,46	20,50	20,54	20,48	20,43	20,49	20,42	20,49	20,53	20,56	20,49	20,42	20,35	20,47	20,48	20,42	20,47	20,46	20,46	20,44	20,45	20,52	20,49	20,47	20,44	20,46	20,50	20,41	20,39	20,49	20,47	20,50	20,51	20,53	20,52	20,44	20,47	20,51	20,44	20,45	20,48	20,51	20,51	20,49	20,40	20,41	20,47	20,49	20,55	20,51	20,56	20,52	20,48	20,47	20,48	20,52	20,52	20,54	20,50	20,57	20,48	20,51	20,49	20,53	20,63	20,62	20,53	20,58	20,62	20,62	20,54	20,58	20,61	20,56	20,55	20,54	20,58	20,52	20,49	20,55	20,57	20,56	20,65	20,65	20,54	20,48	20,61	20,67	20,55	20,59	20,58	20,53	20,56	20,63	20,68	20,58	20,63	20,68	20,64	20,60	20,56	20,59	20,62	20,69	20,71	20,64	20,68	20,63	20,55	20,57	20,61	20,64	20,65	20,61	20,62	20,56	20,56	20,57	20,59	20,67	20,70	20,66	20,76	20,75	20,66	20,67	20,69	20,64	20,68	20,66	20,62	20,66	20,69	20,69	20,77	20,73	20,76	20,62	20,62	20,61	20,68	20,65	20,66	20,71	20,62	20,60	20,61	20,63	20,60	20,70	20,69	20,57	20,62	20,62	20,59	20,63	20,69	20,63	20,62	20,58	20,61	20,68	20,67	20,68	20,61	20,65	20,65	20,67	20,73	20,69	20,63	20,62	20,71	20,68	20,60	20,56	20,68	20,69	20,69	20,72	20,75	20,71	20,61	20,64	20,68	20,60	20,69	20,68	20,67	20,74	20,75	20,74	20,70	20,71	20,72	20,65	20,64	20,68	20,71	20,74	20,68	20,59	20,64	20,66	20,64	20,67	20,69	20,67	20,54	20,56	20,69	20,67	20,65	20,68	20,65	20,63	20,57	20,56	20,75	20,74	20,61	20,68	20,68	20,72	20,72	20,69	20,72	20,70	20,64	20,64	20,60	20,59	20,52	20,58	20,71	20,70	20,63	20,73	20,74	20,70	20,61	20,64	20,64	20,60	20,60	20,61	20,66	20,67	20,63	20,59	20,61	20,60	20,56	20,64	20,74	20,58	20,54	20,54	20,56	20,58	20,52	20,40	20,50	20,53	20,56	20,66	20,65	20,61	20,52	20,55	20,57	20,61	20,57	20,53	20,55	20,53	20,49	20,47	20,56	20,55	20,54	20,52	20,47	20,49	20,45	20,44	20,56	20,55	20,54	20,51	20,49	20,44	20,45	20,50	20,54	20,46	20,42	20,45	20,51	20,51	20,50	20,53	20,54	20,47	20,45	20,41	20,40	20,43	20,41	20,45	20,46	20,38	20,48	20,40	20,37	20,42	20,44	20,50	20,42	20,36	20,36	20,46	20,46	20,32	20,38	20,47	20,44	20,39	20,47	20,48	20,36	20,39	20,40	20,40	20,38	20,35	20,40	20,45	20,42	20,38	20,38	20,40	20,43	20,37	20,31	20,37	20,38	20,34	20,32	20,29	20,28	20,28	20,40	20,34	20,31	20,37	20,36	20,37	20,44	20,34	20,36	20,34	20,38	20,42	20,37	20,38	20,37	20,35	20,40	20,33	20,45	20,46	20,45	20,37	20,32	20,46	20,48	20,38	20,32	20,40	20,48	20,47	20,42	20,37	20,35	20,39	20,38	20,39	20,41	20,45	20,38	20,38	20,38	20,43	20,33	20,28	20,34	20,34	20,31	20,40	20,38	20,44	20,45	20,40	20,32	20,37	20,33	20,24	20,34	20,35	20,40	20,37	20,39	20,25	20,23	20,30	20,29	20,35	20,31	20,31	20,37	20,37	20,33	20,37	20,32	20,35	20,34	20,32	20,28	20,28	20,32	20,36	20,30	20,24	20,35	20,32	20,28	20,43	20,41	20,33	20,25	20,23	20,25	20,27	20,23	20,34	20,34	20,26	20,25	20,24	20,42	20,39	20,38	20,32	20,25	20,30	20,29	20,33	20,34	20,31	20,21	20,21	20,29	20,25	20,27	20,29	20,29	20,25	20,25	20,33	20,33	20,30	20,20	20,22	20,29	20,39	20,34	20,26	20,33	20,20	20,23	20,33	20,24	20,26	20,27	20,33	20,33	20,22	20,18	20,23	20,21	20,23	20,37	20,41	
20,37	20,24	20,24	20,30	20,43	20,32	20,21	20,25	20,29	20,37	20,37	20,32	20,30	20,36	20,31	20,36	20,38	20,39	20,40	20,31	20,38	20,36	20,27	20,17	20,26	20,38	20,24	20,29	20,42	20,46	20,37	20,37	20,37	20,29	20,31	20,35	20,37	20,39	20,36	20,41	20,33	20,26	20,25	20,38	20,40	20,37	20,37	20,35	20,36	20,34	20,26	20,29	20,42	20,32	20,38	20,42	20,39	20,29	20,40	20,40	20,40	20,49	20,45	20,52	20,43	20,45	20,47	20,39	20,44	20,37	20,34	20,40	20,47	20,40	20,41	20,38	20,42	20,39	20,49	20,50	20,38	20,40	20,35	20,37	20,38	20,28	20,35	20,33	20,35	20,47	20,49	20,38	20,37	20,36	20,34	20,36	20,43	20,51	20,52	20,45	20,38	20,39	20,44	20,41	20,35	20,35	20,31	20,41	20,46	20,33	20,32	20,39	20,39	20,43	20,41	20,46	20,50	20,41	20,42	20,51	20,45	20,47	20,42	20,40	20,44	20,43	20,41	20,41	20,45	20,48	20,42	20,40	20,43	20,39	20,39	20,41	20,34	20,42	20,41	20,46	20,42	20,40	20,41	20,50	20,50	20,47	20,38	20,44	20,50	20,40	20,36	20,37	20,46	20,49	20,53	20,52	20,46	20,44	20,45	20,42	20,47	20,44	20,41	20,45	20,48	20,44	20,42	20,47	20,52	20,48	20,44	20,48	20,47	20,49	20,50	20,51	20,48	20,46	20,46	20,52	20,49	20,47	20,54	20,45	20,36	20,51	20,45	20,39	20,48	20,51	20,42	20,46	20,52	20,50	20,54	20,53	20,59	20,55	20,50	20,55	20,57	20,60	20,58	20,60	20,56	20,57	20,44	20,46	20,56	20,61	20,59	20,57	20,54	20,54	20,60	20,61	20,62	20,57	20,64	20,59	20,50	20,62	20,58	20,50	20,44	20,51	20,55	20,59	20,65	20,63	20,64	20,64	20,57	20,58	20,56	20,56	20,53	20,55	20,56	20,64	20,67	20,60	20,56	20,62	20,61	20,60	20,57	20,66	20,68	20,69	20,65	20,64	20,61	20,59	20,58	20,62	20,67	20,72	20,69	20,61	20,59	20,59	20,63	20,66	20,67	20,68	20,74	20,63	20,69	20,67	20,65	20,66	20,69	20,62	20,62	20,62	20,58	20,67	20,70	20,66	20,72	20,81	20,72	20,59	20,61	20,66	20,64	20,67	20,64	20,68	20,72	20,63	20,63	20,62	20,63	20,66	20,67	20,63	20,72	20,68	20,61	20,62	20,70	20,72	20,73	20,69	20,60	20,65	20,62	20,62	20,71	20,71	20,73	20,67	20,69	20,70	20,74	20,70	20,73	20,64	20,59	20,64	20,72	20,71	20,62	20,66	20,78	20,72	20,64	20,57	20,74	20,71	20,68	20,77	20,68	20,74	20,72	20,70	20,69	20,68	20,69	20,67	20,70	20,69	20,68	20,66	20,59	20,65	20,62	20,64	20,64	20,60	20,67	20,70	20,63	20,66	20,74	20,73	20,65	20,65	20,69	20,66	20,61	20,62	20,71	20,74	20,60	20,64	20,71	20,73	20,77	20,69	20,68	20,64	20,76	20,67	20,61	20,65	20,64	20,56	20,67	20,73	20,71	20,69	20,72	20,74	20,65	20,61	20,60	20,58	20,62	20,62	20,70	20,69	20,61	20,58	20,64	20,62	20,59	20,61	20,68	20,56	20,58	20,64	20,53	20,53	20,59	20,56	20,59	20,60	20,52	20,58	20,61	20,55	20,49	20,54	20,59	20,55	20,51	20,48	20,50	20,50	20,49	20,55	20,53	20,54	20,59	20,56	20,49	20,50	20,49	20,42	20,50	20,61	20,59	20,46	20,43	20,44	20,46	20,48	20,50	20,48	20,45	20,51	20,53	20,49	20,47	20,47	20,50	20,46	20,44	20,39	20,46	20,49	20,49	20,44	20,43	20,40	20,44	20,43	20,44	20,47	20,49	20,43	20,44	20,37	20,41	20,41	20,40	20,39	20,36	20,47	20,50	20,43	20,46	20,48	20,50	20,47	20,37	20,35	20,30	20,30	20,36	20,41	20,38	20,39	20,35	20,38	20,47	20,42	20,35	20,39	20,37	20,35	20,34	20,35	20,31	20,34	20,35	20,39	20,37	20,30	20,35	20,41	20,41	20,39	20,40	20,32	20,31	20,38	20,42	20,42	20,38	20,37	20,41	20,33	20,33	20,41	20,47	20,44	20,29	20,39	20,50	20,33	20,24	20,35	20,37	20,47	20,48	20,37	20,35	20,30	20,34	20,39	20,38	20,36	20,42	20,41	20,34	20,38	20,45	20,31	20,30	20,31	20,30	20,37	20,36	20,40	20,46	20,36	20,34	20,36	20,37	20,31	20,36	20,36	20,39	20,43	20,53	20,31	20,27	20,32	20,28	20,33	20,31	20,32	20,39	20,30	20,35	20,38	20,31	20,35	20,34	20,34	20,27	20,26	20,33	20,36	20,23	20,29	20,38	20,36	20,25	20,38	20,45	20,45	20,39	20,29	20,27	20,28	20,25	20,31	20,26	20,26	20,33	20,28	20,32	20,34	20,41	20,37	20,29	20,30	20,24	20,29	20,31	20,33	20,31	20,25	20,31	20,24	20,21	20,26	20,25	20,21	20,25	20,24	20,22	20,29	20,19	20,22	20,26	20,33	20,38	20,33	20,38	20,33	20,22	20,34	20,30	20,25	20,32	20,33	20,23	20,22	20,17	20,11	20,20	20,22	20,27	20,34	
20,38	20,29	20,18	20,24	20,34	20,32	20,26	20,29	20,34	20,31	20,33	20,28	20,20	20,32	20,32	20,33	20,35	20,33	20,44	20,36	20,27	20,31	20,25	20,24	20,27	20,32	20,33	20,27	20,44	20,38	20,35	20,38	20,30	20,29	20,27	20,23	20,35	20,40	20,38	20,40	20,40	20,29	20,30	20,32	20,33	20,35	20,39	20,37	20,38	20,33	20,30	20,24	20,29	20,34	20,31	20,38	20,37	20,28	20,32	20,47	20,47	20,40	20,32	20,39	20,39	20,36	20,49	20,42	20,39	20,35	20,34	20,33	20,35	20,40	20,40	20,39	20,39	20,48	20,44	20,44	20,35	20,35	20,37	20,39	20,35	20,31	20,36	20,43	20,36	20,39	20,42	20,37	20,34	20,25	20,27	20,41	20,46	20,55	20,53	20,36	20,38	20,41	20,36	20,42	20,38	20,38	20,36	20,35	20,43	20,42	20,39	20,36	20,45	20,46	20,47	20,46	20,49	20,40	20,29	20,32	20,41	20,46	20,41	20,35	20,41	20,46	20,48	20,41	20,42	20,45	20,43	20,37	20,36	20,40	20,41	20,40	20,35	20,44	20,45	20,34	20,30	20,38	20,35	20,43	20,50	20,42	20,44	20,44	20,49	20,42	20,35	20,36	20,34	20,44	20,55	20,53	20,46	20,47	20,50	20,49	20,43	20,40	20,46	20,47	20,53	20,46	20,47	20,40	20,47	20,46	20,42	20,37	20,46	20,39	20,42	20,50	20,47	20,45	20,52	20,53	20,50	20,45	20,54	20,45	20,44	20,54	20,49	20,34	20,43	20,51	20,49	20,49	20,52	20,52	20,54	20,56	20,56	20,61	20,58	20,53	20,53	20,51	20,56	20,52	20,55	20,59	20,52	20,48	20,55	20,57	20,63	20,56	20,52	20,57	20,53	20,51	20,59	20,48	20,52	20,57	20,58	20,59	20,58	20,59	20,50	20,47	20,54	20,62	20,61	20,63	20,58	20,61	20,67	20,57	20,57	20,63	20,61	20,69	20,64	20,60	20,66	20,67	20,63	20,66	20,59	20,60	20,62	20,69	20,77	20,72	20,63	20,68	20,64	20,61	20,64	20,73	20,75	20,74	20,62	20,57	20,56	20,60	20,59	20,65	20,69	20,67	20,68	20,62	20,73	20,67	20,67	20,76	20,71	20,60	20,59	20,63	20,61	20,70	20,76	20,68	20,62	20,74	20,75	20,62	20,73	20,64	20,62	20,65	20,67	20,67	20,63	20,64	20,62	20,62	20,62	20,68	20,71	20,66	20,70	20,70	20,67	20,69	20,62	20,69	20,79	20,76	20,65	20,64	20,64	20,62	20,67	20,70	20,70	20,63	20,62	20,64	20,72	20,74	20,75	20,65	20,64	20,72	20,68	20,62	20,65	20,58	20,69	20,67	20,65	20,64	20,68	20,74	20,71	20,75	20,68	20,70	20,74	20,61	20,59	20,67	20,70	20,67	20,69	20,74	20,70	20,69	20,66	20,67	20,63	20,64	20,65	20,64	20,62	20,65	20,63	20,62	20,70	20,72	20,70	20,66	20,70	20,75	20,65	20,64	20,74	20,72	20,62	20,61	20,68	20,73	20,77	20,65	20,64	20,64	20,69	20,69	20,61	20,61	20,62	20,59	20,64	20,70	20,68	20,69	20,66	20,73	20,65	20,64	20,56	20,61	20,62	20,61	20,67	20,67	20,63	20,60	20,65	20,60	20,60	20,60	20,58	20,50	20,57	20,65	20,65	20,62	20,56	20,49	20,53	20,61	20,49	20,53	20,56	20,56	20,48	20,50	20,55	20,49	20,45	20,43	20,45	20,45	20,48	20,53	20,46	20,52	20,52	20,52	20,47	20,42	20,45	20,43	20,49	20,53	20,48	20,46	20,47	20,45	20,53	20,52	20,50	20,42	20,48	20,47	20,47	20,50	20,43	20,48	20,46	20,43	20,39	20,41	20,47	20,53	20,57	20,48	20,42	20,42	20,47	20,35	20,40	20,45	20,47	20,46	20,38	20,37	20,36	20,37	20,36	20,35	20,40	20,43	20,46	20,45	20,40	20,39	20,43	20,45	20,47	20,45	20,34	20,35	20,37	20,39	20,39	20,34	20,37	20,37	20,37	20,44	20,39	20,35	20,43	20,42	20,41	20,41	20,35	20,35	20,33	20,35	20,45	20,28	20,32	20,43	20,45	20,37	20,41	20,36	20,37	20,37	20,46	20,42	20,37	20,31	20,36	20,33	20,31	20,34	20,40	20,42	20,43	20,39	20,44	20,37	20,34	20,44	20,39	20,37	20,43	20,36	20,36	20,26	20,34	20,41	20,32	20,37	20,48	20,46	20,39	20,33	20,35	20,36	20,33	20,39	20,27	20,36	20,38	20,35	20,39	20,29	20,28	20,30	20,35	20,34	20,30	20,30	20,30	20,33	20,44	20,34	20,37	20,31	20,30	20,35	20,40	20,30	20,31	20,35	20,31	20,27	20,32	20,35	20,36	20,39	20,37	20,34	20,30	20,41	20,30	20,32	20,39	20,36	20,36	20,29	20,38	20,38	20,42	20,30	20,25	20,22	20,22	20,28	20,22	20,25	20,37	20,26	20,26	20,30	20,41	20,38	20,39	20,35	20,33	20,31	20,29	20,27	20,17	20,34	20,33	20,28	20,28	20,25	20,28	20,26	20,26	20,24	20,33	20,30	20,20	20,28	20,26	20,35	20,41	20,37	20,43	20,35	20,31	20,31	20,35	20,27	20,31	20,40	20,27	20,21	20,27	20,27	20,24	20,28	20,27	20,25	
20,43	20,32	20,28	20,36	20,38	20,37	20,32	20,40	20,38	20,35	20,36	20,28	20,29	20,29	20,33	20,28	20,32	20,28	20,30	20,37	20,37	20,35	20,37	20,40	20,39	20,43	20,35	20,33	20,42	20,35	20,30	20,29	20,36	20,32	20,29	20,30	20,45	20,36	20,29	20,28	20,41	20,35	20,26	20,31	20,38	20,44	20,47	20,41	20,33	20,35	20,38	20,30	20,27	20,38	20,36	20,30	20,35	20,37	20,35	20,28	20,36	20,33	20,39	20,42	20,37	20,40	20,44	20,40	20,36	20,39	20,34	20,38	20,36	20,42	20,48	20,37	20,33	20,46	20,45	20,36	20,34	20,32	20,26	20,34	20,43	20,33	20,42	20,39	20,43	20,40	20,38	20,35	20,39	20,41	20,32	20,41	20,44	20,48	20,45	20,31	20,30	20,43	20,35	20,34	20,39	20,44	20,42	20,46	20,42	20,38	20,43	20,43	20,49	20,44	20,48	20,49	20,52	20,51	20,43	20,38	20,38	20,48	20,47	20,51	20,49	20,46	20,50	20,51	20,47	20,48	20,48	20,41	20,40	20,43	20,37	20,32	20,43	20,49	20,44	20,43	20,37	20,38	20,41	20,38	20,44	20,45	20,46	20,52	20,49	20,47	20,41	20,43	20,45	20,40	20,41	20,50	20,50	20,54	20,48	20,44	20,42	20,44	20,43	20,56	20,59	20,46	20,40	20,42	20,45	20,42	20,43	20,41	20,50	20,51	20,43	20,47	20,50	20,36	20,41	20,50	20,45	20,44	20,54	20,47	20,45	20,53	20,46	20,44	20,45	20,52	20,50	20,47	20,42	20,48	20,49	20,54	20,54	20,52	20,48	20,52	20,51	20,51	20,48	20,49	20,54	20,56	20,59	20,52	20,52	20,46	20,59	20,59	20,55	20,55	20,54	20,51	20,63	20,60	20,54	20,50	20,55	20,56	20,60	20,51	20,56	20,54	20,52	20,59	20,64	20,61	20,57	20,60	20,62	20,60	20,56	20,61	20,61	20,62	20,60	20,57	20,65	20,63	20,66	20,64	20,63	20,66	20,66	20,69	20,72	20,77	20,63	20,64	20,67	20,57	20,60	20,69	20,76	20,78	20,62	20,55	20,62	20,66	20,64	20,67	20,66	20,60	20,67	20,66	20,66	20,68	20,66	20,72	20,71	20,63	20,61	20,65	20,66	20,67	20,69	20,68	20,72	20,75	20,75	20,68	20,75	20,76	20,73	20,73	20,69	20,70	20,63	20,59	20,64	20,64	20,66	20,74	20,78	20,68	20,71	20,71	20,63	20,68	20,63	20,65	20,71	20,67	20,61	20,66	20,68	20,70	20,66	20,67	20,72	20,69	20,63	20,63	20,69	20,65	20,71	20,70	20,69	20,77	20,70	20,65	20,70	20,70	20,67	20,68	20,64	20,63	20,66	20,70	20,74	20,69	20,61	20,66	20,80	20,74	20,62	20,71	20,74	20,70	20,66	20,73	20,78	20,74	20,69	20,67	20,64	20,68	20,68	20,63	20,61	20,61	20,61	20,65	20,69	20,71	20,65	20,67	20,74	20,72	20,66	20,71	20,76	20,73	20,64	20,65	20,70	20,74	20,68	20,63	20,64	20,66	20,71	20,72	20,64	20,61	20,57	20,62	20,72	20,68	20,72	20,69	20,71	20,59	20,57	20,60	20,62	20,69	20,60	20,54	20,66	20,63	20,60	20,63	20,68	20,66	20,61	20,64	20,61	20,56	20,58	20,64	20,58	20,61	20,59	20,46	20,51	20,58	20,61	20,56	20,56	20,61	20,52	20,45	20,51	20,55	20,54	20,58	20,50	20,51	20,49	20,51	20,54	20,46	20,46	20,52	20,53	20,44	20,41	20,47	20,50	20,47	20,40	20,44	20,53	20,46	20,46	20,46	20,50	20,52	20,55	20,49	20,43	20,39	20,43	20,54	20,58	20,44	20,47	20,40	20,48	20,48	20,55	20,52	20,45	20,50	20,59	20,42	20,36	20,45	20,49	20,41	20,38	20,39	20,39	20,42	20,39	20,44	20,45	20,41	20,40	20,43	20,41	20,36	20,32	20,39	20,42	20,40	20,43	20,41	20,42	20,39	20,41	20,38	20,39	20,36	20,37	20,33	20,39	20,36	20,39	20,43	20,42	20,40	20,35	20,34	20,36	20,33	20,41	20,32	20,35	20,40	20,34	20,44	20,39	20,32	20,41	20,48	20,52	20,46	20,34	20,32	20,34	20,31	20,36	20,37	20,38	20,39	20,37	20,39	20,42	20,45	20,46	20,47	20,43	20,43	20,32	20,33	20,35	20,28	20,33	20,43	20,37	20,29	20,44	20,37	20,29	20,32	20,31	20,33	20,35	20,34	20,31	20,28	20,36	20,35	20,31	20,29	20,27	20,32	20,36	20,34	20,28	20,32	20,38	20,29	20,34	20,39	20,37	20,34	20,36	20,38	20,40	20,36	20,28	20,35	20,41	20,38	20,34	20,26	20,25	20,39	20,33	20,25	20,23	20,36	20,46	20,30	20,42	20,37	20,41	20,34	20,32	20,30	20,31	20,27	20,30	20,32	20,31	20,24	20,26	20,32	20,40	20,40	20,29	20,26	20,38	20,32	20,35	20,30	20,29	20,34	20,28	20,26	20,28	20,35	20,32	20,28	20,36	20,24	20,25	20,31	20,35	20,37	20,38	20,35	20,31	20,31	20,23	20,35	20,29	20,24	20,37	20,32	20,27	20,33	20,30	20,28	20,29	20,32	20,25	20,26	20,23	20,27	20,22	20,21	20,22	20,25	
20,45	20,31	20,26	20,34	20,36	20,30	20,30	20,31	20,37	20,39	20,42	20,35	20,38	20,37	20,40	20,29	20,22	20,20	20,27	20,35	20,28	20,42	20,42	20,47	20,42	20,42	20,42	20,42	20,32	20,31	20,37	20,36	20,32	20,34	20,33	20,30	20,34	20,42	20,36	20,32	20,40	20,42	20,34	20,33	20,36	20,47	20,41	20,37	20,35	20,33	20,35	20,40	20,38	20,31	20,33	20,35	20,30	20,32	20,41	20,41	20,32	20,26	20,36	20,48	20,42	20,42	20,36	20,28	20,32	20,28	20,28	20,37	20,35	20,39	20,42	20,38	20,37	20,41	20,43	20,30	20,31	20,35	20,43	20,38	20,41	20,35	20,39	20,39	20,34	20,42	20,39	20,34	20,41	20,48	20,39	20,27	20,34	20,42	20,44	20,43	20,38	20,35	20,36	20,34	20,33	20,36	20,32	20,44	20,45	20,40	20,42	20,45	20,52	20,50	20,44	20,35	20,43	20,42	20,37	20,39	20,44	20,49	20,45	20,50	20,50	20,43	20,40	20,43	20,50	20,46	20,46	20,41	20,43	20,43	20,46	20,31	20,35	20,31	20,36	20,48	20,45	20,38	20,35	20,44	20,46	20,42	20,39	20,40	20,45	20,44	20,42	20,47	20,43	20,40	20,37	20,47	20,45	20,44	20,49	20,45	20,45	20,40	20,43	20,51	20,55	20,47	20,41	20,43	20,46	20,43	20,38	20,37	20,42	20,44	20,46	20,40	20,45	20,44	20,42	20,43	20,43	20,46	20,55	20,52	20,45	20,52	20,50	20,49	20,47	20,48	20,48	20,41	20,43	20,40	20,43	20,51	20,55	20,54	20,47	20,46	20,50	20,58	20,54	20,51	20,54	20,51	20,48	20,45	20,50	20,56	20,56	20,54	20,46	20,52	20,50	20,49	20,58	20,61	20,63	20,55	20,53	20,62	20,63	20,53	20,49	20,55	20,54	20,58	20,58	20,64	20,56	20,55	20,56	20,57	20,58	20,58	20,57	20,60	20,61	20,62	20,64	20,62	20,56	20,61	20,52	20,61	20,66	20,60	20,66	20,78	20,69	20,63	20,68	20,56	20,55	20,63	20,70	20,69	20,69	20,58	20,63	20,74	20,67	20,70	20,74	20,71	20,67	20,74	20,71	20,67	20,69	20,72	20,74	20,66	20,71	20,71	20,72	20,67	20,66	20,71	20,76	20,78	20,79	20,72	20,73	20,75	20,81	20,77	20,78	20,74	20,66	20,68	20,67	20,66	20,67	20,72	20,65	20,66	20,73	20,73	20,69	20,68	20,65	20,61	20,63	20,65	20,64	20,68	20,74	20,72	20,65	20,58	20,72	20,71	20,69	20,63	20,69	20,72	20,73	20,69	20,68	20,78	20,67	20,64	20,74	20,83	20,74	20,73	20,66	20,61	20,66	20,72	20,73	20,74	20,62	20,66	20,81	20,77	20,69	20,69	20,68	20,66	20,66	20,74	20,76	20,74	20,71	20,64	20,65	20,70	20,69	20,66	20,68	20,69	20,62	20,64	20,67	20,73	20,71	20,69	20,72	20,76	20,66	20,71	20,76	20,71	20,65	20,69	20,71	20,76	20,76	20,64	20,67	20,68	20,72	20,72	20,73	20,69	20,64	20,70	20,72	20,70	20,71	20,71	20,70	20,61	20,55	20,63	20,63	20,68	20,66	20,63	20,60	20,63	20,57	20,58	20,67	20,69	20,60	20,61	20,64	20,60	20,57	20,60	20,63	20,59	20,56	20,53	20,57	20,49	20,61	20,60	20,58	20,59	20,55	20,51	20,49	20,59	20,66	20,59	20,52	20,50	20,54	20,54	20,58	20,57	20,45	20,50	20,52	20,47	20,49	20,46	20,49	20,44	20,44	20,50	20,52	20,45	20,38	20,46	20,51	20,46	20,47	20,50	20,50	20,49	20,43	20,49	20,46	20,39	20,43	20,41	20,40	20,50	20,51	20,47	20,43	20,49	20,53	20,39	20,42	20,48	20,44	20,37	20,36	20,39	20,36	20,45	20,41	20,40	20,44	20,44	20,34	20,39	20,43	20,43	20,38	20,39	20,43	20,40	20,43	20,41	20,42	20,41	20,47	20,48	20,47	20,38	20,34	20,31	20,30	20,34	20,39	20,32	20,38	20,38	20,39	20,39	20,33	20,37	20,38	20,32	20,21	20,35	20,32	20,31	20,49	20,37	20,34	20,42	20,48	20,47	20,32	20,35	20,42	20,35	20,44	20,39	20,37	20,39	20,36	20,39	20,40	20,44	20,36	20,39	20,33	20,42	20,35	20,33	20,28	20,26	20,33	20,38	20,38	20,31	20,43	20,36	20,34	20,28	20,28	20,34	20,34	20,34	20,29	20,30	20,33	20,33	20,35	20,38	20,39	20,34	20,37	20,36	20,37	20,28	20,40	20,32	20,31	20,31	20,31	20,31	20,32	20,41	20,41	20,34	20,36	20,37	20,45	20,49	20,37	20,22	20,24	20,35	20,32	20,26	20,25	20,29	20,39	20,33	20,31	20,38	20,31	20,39	20,38	20,30	20,28	20,28	20,29	20,38	20,35	20,26	20,29	20,32	20,42	20,41	20,34	20,28	20,30	20,30	20,29	20,26	20,21	20,33	20,36	20,26	20,28	20,29	20,26	20,27	20,29	20,19	20,25	20,28	20,28	20,35	20,33	20,25	20,28	20,32	20,34	20,35	20,29	20,22	20,34	20,31	20,19	20,24	20,27	20,24	20,33	20,28	20,21	20,24	20,23	20,18	20,13	20,28	20,28	20,24	
20,43	20,35	20,25	20,28	20,34	20,30	20,29	20,31	20,35	20,45	20,41	20,36	20,25	20,28	20,38	20,38	20,35	20,28	20,35	20,34	20,31	20,34	20,37	20,33	20,42	20,37	20,38	20,43	20,32	20,32	20,38	20,46	20,32	20,32	20,39	20,35	20,38	20,35	20,32	20,37	20,38	20,36	20,32	20,33	20,37	20,33	20,38	20,29	20,33	20,37	20,33	20,44	20,36	20,30	20,29	20,32	20,43	20,34	20,31	20,34	20,40	20,34	20,28	20,32	20,42	20,40	20,38	20,35	20,29	20,34	20,30	20,33	20,32	20,31	20,35	20,40	20,44	20,41	20,40	20,33	20,32	20,38	20,44	20,44	20,38	20,35	20,33	20,41	20,38	20,40	20,48	20,34	20,38	20,43	20,41	20,41	20,40	20,49	20,40	20,37	20,42	20,39	20,32	20,32	20,42	20,35	20,30	20,41	20,54	20,43	20,42	20,44	20,48	20,47	20,47	20,44	20,45	20,43	20,41	20,40	20,34	20,42	20,41	20,40	20,46	20,46	20,48	20,40	20,47	20,42	20,33	20,39	20,39	20,33	20,43	20,45	20,37	20,33	20,32	20,49	20,46	20,42	20,32	20,46	20,51	20,38	20,27	20,45	20,37	20,37	20,41	20,50	20,43	20,38	20,44	20,40	20,42	20,48	20,45	20,38	20,44	20,45	20,45	20,49	20,50	20,46	20,51	20,49	20,49	20,55	20,47	20,42	20,36	20,44	20,46	20,46	20,48	20,51	20,48	20,52	20,45	20,49	20,46	20,55	20,49	20,47	20,52	20,48	20,50	20,50	20,41	20,46	20,54	20,48	20,52	20,48	20,49	20,56	20,55	20,42	20,41	20,50	20,57	20,60	20,62	20,54	20,50	20,46	20,45	20,57	20,57	20,54	20,44	20,50	20,54	20,49	20,54	20,55	20,68	20,62	20,56	20,63	20,66	20,61	20,49	20,54	20,55	20,67	20,64	20,60	20,63	20,58	20,52	20,60	20,57	20,61	20,61	20,67	20,62	20,59	20,61	20,57	20,56	20,54	20,60	20,51	20,64	20,65	20,72	20,69	20,76	20,71	20,70	20,64	20,57	20,65	20,75	20,75	20,65	20,62	20,65	20,66	20,69	20,74	20,74	20,78	20,66	20,64	20,73	20,69	20,72	20,71	20,63	20,61	20,65	20,68	20,71	20,71	20,73	20,72	20,75	20,74	20,75	20,82	20,73	20,70	20,72	20,74	20,76	20,79	20,71	20,67	20,62	20,68	20,75	20,67	20,69	20,69	20,76	20,76	20,71	20,64	20,64	20,64	20,59	20,67	20,75	20,70	20,69	20,72	20,67	20,64	20,71	20,74	20,72	20,68	20,76	20,75	20,70	20,69	20,64	20,71	20,71	20,69	20,73	20,77	20,70	20,68	20,62	20,58	20,66	20,77	20,82	20,76	20,66	20,67	20,79	20,74	20,63	20,66	20,68	20,67	20,69	20,68	20,75	20,69	20,74	20,63	20,65	20,71	20,71	20,65	20,64	20,66	20,64	20,69	20,74	20,78	20,75	20,67	20,73	20,75	20,69	20,62	20,75	20,76	20,68	20,70	20,68	20,73	20,82	20,74	20,69	20,69	20,67	20,68	20,69	20,68	20,73	20,72	20,72	20,77	20,73	20,71	20,71	20,68	20,63	20,66	20,65	20,69	20,74	20,68	20,61	20,64	20,56	20,53	20,68	20,69	20,71	20,71	20,62	20,55	20,56	20,67	20,67	20,67	20,56	20,54	20,54	20,54	20,53	20,68	20,66	20,61	20,57	20,53	20,54	20,56	20,56	20,58	20,50	20,48	20,50	20,63	20,65	20,65	20,61	20,57	20,48	20,39	20,49	20,46	20,46	20,54	20,51	20,51	20,49	20,43	20,44	20,53	20,57	20,50	20,45	20,50	20,49	20,49	20,44	20,46	20,47	20,38	20,40	20,39	20,42	20,47	20,53	20,44	20,45	20,45	20,50	20,36	20,40	20,50	20,39	20,45	20,36	20,37	20,40	20,42	20,39	20,43	20,48	20,48	20,46	20,44	20,43	20,43	20,50	20,52	20,45	20,40	20,44	20,45	20,45	20,42	20,42	20,42	20,43	20,30	20,37	20,45	20,38	20,29	20,36	20,36	20,34	20,40	20,45	20,48	20,41	20,38	20,37	20,38	20,28	20,28	20,34	20,35	20,41	20,42	20,33	20,36	20,41	20,47	20,39	20,32	20,43	20,42	20,40	20,37	20,35	20,35	20,36	20,39	20,41	20,38	20,33	20,37	20,29	20,44	20,46	20,41	20,37	20,29	20,37	20,37	20,36	20,38	20,42	20,42	20,32	20,31	20,31	20,33	20,33	20,31	20,36	20,38	20,37	20,40	20,31	20,29	20,36	20,37	20,34	20,38	20,35	20,29	20,35	20,30	20,27	20,28	20,30	20,28	20,30	20,38	20,41	20,35	20,31	20,35	20,44	20,48	20,47	20,37	20,30	20,36	20,30	20,31	20,32	20,33	20,33	20,26	20,26	20,37	20,37	20,40	20,44	20,37	20,34	20,31	20,27	20,28	20,29	20,34	20,40	20,39	20,36	20,34	20,33	20,33	20,30	20,33	20,36	20,38	20,22	20,32	20,39	20,28	20,25	20,27	20,33	20,22	20,23	20,29	20,35	20,34	20,34	20,29	20,34	20,30	20,27	20,30	20,32	20,44	20,37	20,27	20,33	20,20	20,17	20,24	20,29	20,22	20,28	20,39	20,24	20,08	20,19	20,22	20,17	20,30	20,32	20,37	
20,30	20,26	20,32	20,29	20,42	20,39	20,30	20,31	20,38	20,41	20,38	20,32	20,31	20,32	20,32	20,39	20,37	20,35	20,42	20,45	20,41	20,34	20,35	20,28	20,37	20,41	20,39	20,43	20,36	20,32	20,34	20,37	20,32	20,33	20,35	20,39	20,33	20,22	20,21	20,25	20,35	20,31	20,34	20,31	20,43	20,36	20,30	20,25	20,27	20,29	20,38	20,46	20,40	20,40	20,39	20,30	20,34	20,39	20,34	20,35	20,49	20,52	20,41	20,34	20,33	20,39	20,37	20,39	20,42	20,41	20,43	20,43	20,38	20,32	20,43	20,40	20,44	20,43	20,44	20,38	20,36	20,35	20,33	20,40	20,40	20,36	20,37	20,42	20,46	20,44	20,43	20,45	20,31	20,45	20,39	20,46	20,50	20,50	20,41	20,28	20,41	20,47	20,40	20,34	20,41	20,40	20,42	20,38	20,38	20,44	20,45	20,43	20,46	20,46	20,43	20,50	20,49	20,44	20,44	20,49	20,37	20,33	20,40	20,40	20,50	20,55	20,51	20,46	20,47	20,39	20,36	20,39	20,37	20,40	20,43	20,44	20,37	20,41	20,49	20,43	20,37	20,35	20,33	20,43	20,51	20,42	20,33	20,43	20,45	20,36	20,38	20,42	20,43	20,43	20,44	20,40	20,36	20,46	20,45	20,43	20,40	20,44	20,45	20,46	20,49	20,45	20,48	20,52	20,52	20,57	20,58	20,51	20,57	20,56	20,51	20,51	20,52	20,55	20,47	20,40	20,50	20,52	20,40	20,44	20,58	20,55	20,51	20,51	20,52	20,50	20,44	20,51	20,53	20,53	20,56	20,53	20,43	20,44	20,54	20,50	20,51	20,57	20,50	20,55	20,56	20,57	20,53	20,61	20,53	20,57	20,56	20,61	20,53	20,55	20,55	20,55	20,56	20,59	20,66	20,65	20,59	20,59	20,59	20,56	20,58	20,63	20,58	20,64	20,70	20,66	20,57	20,63	20,57	20,62	20,63	20,58	20,62	20,63	20,66	20,58	20,57	20,55	20,60	20,66	20,62	20,58	20,60	20,69	20,79	20,74	20,67	20,72	20,68	20,69	20,66	20,64	20,66	20,75	20,66	20,59	20,70	20,75	20,70	20,72	20,71	20,70	20,65	20,57	20,68	20,74	20,71	20,65	20,62	20,57	20,66	20,67	20,66	20,70	20,67	20,70	20,71	20,72	20,74	20,76	20,84	20,76	20,71	20,72	20,77	20,70	20,69	20,69	20,66	20,69	20,79	20,77	20,73	20,76	20,79	20,78	20,72	20,68	20,65	20,67	20,67	20,73	20,81	20,77	20,65	20,69	20,71	20,68	20,74	20,71	20,66	20,64	20,76	20,75	20,69	20,66	20,65	20,76	20,73	20,68	20,71	20,72	20,73	20,69	20,63	20,66	20,73	20,72	20,73	20,69	20,66	20,69	20,79	20,76	20,71	20,71	20,70	20,67	20,69	20,69	20,77	20,67	20,69	20,65	20,66	20,74	20,71	20,72	20,75	20,69	20,70	20,67	20,67	20,74	20,68	20,70	20,77	20,75	20,67	20,61	20,76	20,81	20,71	20,73	20,71	20,75	20,81	20,76	20,68	20,67	20,66	20,69	20,73	20,72	20,74	20,73	20,68	20,65	20,68	20,68	20,73	20,74	20,64	20,66	20,67	20,71	20,74	20,66	20,70	20,67	20,65	20,60	20,64	20,71	20,71	20,72	20,72	20,61	20,62	20,67	20,63	20,65	20,60	20,55	20,51	20,59	20,63	20,66	20,65	20,60	20,53	20,54	20,56	20,53	20,56	20,57	20,53	20,50	20,50	20,47	20,54	20,52	20,54	20,55	20,51	20,41	20,46	20,50	20,51	20,54	20,53	20,50	20,49	20,42	20,44	20,48	20,61	20,54	20,44	20,39	20,40	20,44	20,40	20,52	20,49	20,43	20,47	20,38	20,42	20,43	20,43	20,50	20,47	20,51	20,52	20,46	20,46	20,45	20,45	20,47	20,40	20,35	20,38	20,45	20,40	20,43	20,48	20,48	20,51	20,40	20,32	20,33	20,39	20,49	20,48	20,40	20,43	20,42	20,43	20,43	20,40	20,37	20,39	20,31	20,37	20,45	20,42	20,25	20,32	20,41	20,40	20,35	20,37	20,47	20,46	20,35	20,31	20,32	20,32	20,32	20,37	20,40	20,46	20,46	20,43	20,32	20,33	20,45	20,43	20,43	20,41	20,40	20,39	20,39	20,34	20,45	20,43	20,38	20,39	20,39	20,37	20,40	20,32	20,40	20,43	20,41	20,40	20,28	20,28	20,41	20,44	20,39	20,40	20,40	20,33	20,34	20,30	20,35	20,38	20,31	20,32	20,39	20,28	20,35	20,35	20,31	20,33	20,35	20,35	20,27	20,33	20,35	20,33	20,31	20,32	20,30	20,26	20,28	20,30	20,33	20,42	20,39	20,32	20,30	20,39	20,49	20,42	20,39	20,37	20,33	20,38	20,25	20,29	20,40	20,37	20,28	20,31	20,38	20,42	20,46	20,44	20,34	20,31	20,36	20,39	20,30	20,27	20,34	20,34	20,38	20,32	20,22	20,25	20,36	20,33	20,21	20,27	20,28	20,30	20,29	20,32	20,21	20,18	20,29	20,29	20,19	20,33	20,35	20,31	20,29	20,30	20,35	20,32	20,35	20,36	20,22	20,18	20,27	20,26	20,25	20,28	20,20	20,14	20,19	20,30	20,28	20,20	20,30	20,37	20,28	20,19	20,34	20,30	20,30	20,33	20,30	
20,22	20,31	20,30	20,37	20,36	20,37	20,27	20,33	20,33	20,31	20,28	20,28	20,29	20,40	20,42	20,35	20,34	20,35	20,36	20,36	20,35	20,39	20,34	20,33	20,32	20,33	20,36	20,33	20,35	20,29	20,28	20,39	20,38	20,34	20,32	20,39	20,34	20,31	20,31	20,31	20,35	20,35	20,37	20,36	20,29	20,36	20,35	20,36	20,39	20,33	20,41	20,33	20,44	20,38	20,41	20,42	20,40	20,36	20,36	20,37	20,37	20,43	20,43	20,41	20,27	20,38	20,43	20,36	20,44	20,41	20,43	20,45	20,34	20,35	20,41	20,38	20,40	20,35	20,37	20,35	20,29	20,31	20,30	20,34	20,40	20,36	20,37	20,36	20,39	20,44	20,44	20,39	20,36	20,29	20,29	20,39	20,41	20,39	20,31	20,26	20,37	20,44	20,42	20,43	20,32	20,34	20,37	20,33	20,35	20,40	20,38	20,45	20,38	20,43	20,47	20,42	20,47	20,46	20,38	20,43	20,48	20,39	20,38	20,39	20,37	20,45	20,47	20,44	20,45	20,38	20,36	20,46	20,42	20,50	20,46	20,39	20,30	20,41	20,47	20,40	20,34	20,38	20,37	20,40	20,39	20,43	20,38	20,41	20,48	20,48	20,47	20,40	20,38	20,47	20,55	20,47	20,39	20,42	20,43	20,45	20,41	20,33	20,47	20,47	20,49	20,47	20,42	20,50	20,57	20,51	20,54	20,49	20,48	20,52	20,47	20,50	20,48	20,47	20,50	20,45	20,48	20,50	20,47	20,44	20,49	20,55	20,54	20,50	20,47	20,45	20,42	20,49	20,42	20,38	20,49	20,60	20,50	20,42	20,52	20,54	20,51	20,56	20,52	20,53	20,54	20,52	20,50	20,56	20,52	20,59	20,57	20,54	20,53	20,52	20,50	20,52	20,59	20,59	20,61	20,57	20,55	20,53	20,56	20,58	20,60	20,62	20,67	20,71	20,76	20,70	20,63	20,68	20,62	20,61	20,58	20,69	20,58	20,59	20,67	20,69	20,60	20,58	20,54	20,61	20,62	20,61	20,69	20,70	20,70	20,72	20,70	20,71	20,68	20,62	20,58	20,69	20,67	20,63	20,60	20,58	20,63	20,73	20,69	20,72	20,67	20,68	20,67	20,61	20,70	20,74	20,80	20,74	20,70	20,72	20,75	20,75	20,70	20,65	20,61	20,63	20,71	20,74	20,72	20,72	20,73	20,73	20,71	20,73	20,71	20,75	20,61	20,66	20,70	20,71	20,77	20,75	20,74	20,70	20,74	20,75	20,71	20,66	20,66	20,70	20,72	20,67	20,74	20,72	20,67	20,69	20,69	20,68	20,71	20,66	20,62	20,61	20,69	20,67	20,74	20,71	20,58	20,73	20,75	20,76	20,70	20,74	20,80	20,73	20,61	20,54	20,68	20,70	20,68	20,68	20,75	20,73	20,79	20,74	20,60	20,67	20,68	20,67	20,68	20,69	20,76	20,73	20,66	20,71	20,67	20,74	20,70	20,69	20,70	20,68	20,68	20,66	20,67	20,72	20,72	20,71	20,79	20,76	20,65	20,64	20,74	20,80	20,70	20,69	20,71	20,79	20,80	20,71	20,65	20,64	20,70	20,63	20,68	20,75	20,73	20,63	20,61	20,61	20,61	20,65	20,67	20,70	20,64	20,66	20,70	20,69	20,67	20,65	20,67	20,70	20,60	20,54	20,63	20,71	20,68	20,65	20,72	20,63	20,59	20,62	20,60	20,59	20,60	20,54	20,53	20,54	20,48	20,58	20,58	20,56	20,45	20,47	20,49	20,52	20,48	20,49	20,55	20,48	20,49	20,49	20,48	20,46	20,52	20,52	20,46	20,41	20,45	20,50	20,49	20,49	20,50	20,53	20,57	20,51	20,50	20,47	20,56	20,51	20,41	20,44	20,46	20,44	20,42	20,52	20,49	20,39	20,51	20,39	20,36	20,40	20,44	20,53	20,49	20,42	20,48	20,45	20,46	20,41	20,43	20,42	20,35	20,39	20,39	20,45	20,37	20,38	20,46	20,42	20,46	20,44	20,36	20,32	20,39	20,45	20,45	20,40	20,46	20,46	20,40	20,44	20,40	20,31	20,36	20,35	20,45	20,44	20,38	20,24	20,25	20,33	20,34	20,29	20,22	20,37	20,41	20,39	20,31	20,29	20,26	20,35	20,34	20,42	20,42	20,43	20,44	20,38	20,30	20,36	20,33	20,40	20,40	20,34	20,43	20,42	20,36	20,33	20,37	20,35	20,38	20,41	20,38	20,33	20,24	20,31	20,40	20,41	20,43	20,35	20,25	20,32	20,39	20,42	20,32	20,38	20,36	20,29	20,31	20,35	20,41	20,37	20,35	20,40	20,31	20,29	20,35	20,32	20,28	20,35	20,29	20,18	20,24	20,37	20,34	20,28	20,37	20,26	20,28	20,29	20,30	20,27	20,42	20,37	20,34	20,32	20,34	20,40	20,39	20,33	20,34	20,38	20,35	20,32	20,27	20,39	20,31	20,30	20,38	20,43	20,39	20,42	20,36	20,36	20,35	20,33	20,39	20,34	20,33	20,35	20,33	20,37	20,35	20,20	20,18	20,29	20,31	20,28	20,31	20,27	20,31	20,28	20,34	20,30	20,27	20,30	20,32	20,15	20,21	20,22	20,27	20,27	20,37	20,42	20,31	20,31	20,31	20,27	20,31	20,23	20,18	20,20	20,30	20,25	20,23	20,26	20,29	20,29	20,28	20,22	20,13	20,17	20,28	20,28	20,32	20,26	20,30	20,29	
20,26	20,30	20,22	20,28	20,34	20,37	20,28	20,25	20,30	20,31	20,23	20,28	20,21	20,31	20,45	20,41	20,24	20,31	20,43	20,40	20,34	20,31	20,38	20,25	20,31	20,27	20,29	20,21	20,31	20,38	20,30	20,41	20,44	20,34	20,31	20,37	20,38	20,37	20,37	20,34	20,37	20,41	20,40	20,30	20,35	20,41	20,42	20,38	20,47	20,37	20,34	20,28	20,46	20,44	20,31	20,36	20,51	20,40	20,37	20,38	20,35	20,34	20,37	20,37	20,25	20,30	20,48	20,40	20,45	20,38	20,36	20,37	20,36	20,33	20,32	20,29	20,36	20,42	20,40	20,38	20,34	20,35	20,34	20,41	20,37	20,35	20,33	20,34	20,31	20,35	20,37	20,33	20,36	20,31	20,24	20,35	20,42	20,36	20,27	20,25	20,39	20,42	20,37	20,38	20,36	20,31	20,32	20,33	20,36	20,37	20,33	20,39	20,38	20,33	20,50	20,41	20,42	20,43	20,37	20,39	20,41	20,38	20,37	20,36	20,37	20,44	20,46	20,43	20,41	20,41	20,42	20,45	20,40	20,47	20,47	20,37	20,40	20,39	20,37	20,48	20,43	20,46	20,48	20,38	20,38	20,42	20,46	20,48	20,49	20,51	20,45	20,45	20,44	20,40	20,57	20,47	20,40	20,46	20,49	20,52	20,49	20,43	20,46	20,50	20,44	20,39	20,46	20,57	20,56	20,46	20,46	20,42	20,36	20,44	20,49	20,49	20,48	20,50	20,49	20,51	20,49	20,50	20,52	20,51	20,46	20,52	20,54	20,53	20,48	20,43	20,36	20,40	20,41	20,41	20,48	20,59	20,60	20,51	20,56	20,45	20,47	20,52	20,49	20,53	20,53	20,51	20,56	20,59	20,50	20,49	20,55	20,51	20,51	20,56	20,51	20,52	20,58	20,58	20,61	20,58	20,48	20,51	20,61	20,65	20,65	20,62	20,65	20,70	20,67	20,66	20,68	20,71	20,63	20,55	20,58	20,63	20,61	20,59	20,69	20,68	20,59	20,59	20,58	20,65	20,60	20,58	20,64	20,73	20,67	20,76	20,70	20,69	20,74	20,64	20,60	20,66	20,73	20,71	20,63	20,63	20,65	20,70	20,71	20,74	20,71	20,67	20,70	20,67	20,68	20,64	20,69	20,72	20,72	20,80	20,81	20,74	20,71	20,69	20,64	20,68	20,75	20,81	20,78	20,71	20,77	20,68	20,78	20,77	20,65	20,72	20,66	20,70	20,72	20,71	20,81	20,83	20,72	20,67	20,70	20,73	20,68	20,73	20,70	20,71	20,75	20,69	20,73	20,76	20,68	20,76	20,72	20,67	20,74	20,73	20,71	20,69	20,70	20,73	20,80	20,74	20,66	20,75	20,74	20,76	20,70	20,69	20,80	20,79	20,66	20,54	20,62	20,72	20,68	20,71	20,78	20,73	20,76	20,76	20,69	20,67	20,72	20,75	20,74	20,64	20,67	20,79	20,77	20,76	20,74	20,73	20,77	20,78	20,70	20,74	20,70	20,71	20,74	20,77	20,77	20,69	20,72	20,75	20,72	20,76	20,78	20,79	20,71	20,71	20,76	20,77	20,82	20,75	20,65	20,67	20,75	20,69	20,65	20,72	20,73	20,68	20,65	20,70	20,62	20,60	20,68	20,67	20,68	20,72	20,72	20,76	20,66	20,64	20,62	20,65	20,63	20,56	20,69	20,72	20,66	20,62	20,64	20,66	20,61	20,59	20,53	20,56	20,58	20,53	20,49	20,59	20,57	20,51	20,48	20,51	20,48	20,51	20,50	20,51	20,47	20,42	20,49	20,47	20,43	20,42	20,46	20,48	20,57	20,57	20,47	20,40	20,48	20,48	20,50	20,50	20,51	20,52	20,51	20,42	20,46	20,46	20,48	20,47	20,41	20,43	20,55	20,47	20,44	20,54	20,51	20,43	20,49	20,44	20,40	20,43	20,46	20,52	20,53	20,44	20,36	20,35	20,39	20,34	20,38	20,40	20,35	20,40	20,41	20,47	20,42	20,40	20,43	20,41	20,38	20,47	20,39	20,35	20,42	20,48	20,45	20,42	20,38	20,35	20,41	20,40	20,39	20,34	20,31	20,37	20,43	20,41	20,31	20,31	20,33	20,31	20,38	20,33	20,24	20,29	20,42	20,37	20,35	20,31	20,28	20,30	20,28	20,31	20,43	20,32	20,30	20,37	20,34	20,38	20,29	20,31	20,34	20,33	20,40	20,39	20,34	20,28	20,26	20,38	20,40	20,37	20,36	20,36	20,34	20,35	20,36	20,33	20,36	20,39	20,34	20,34	20,33	20,35	20,36	20,36	20,36	20,34	20,33	20,37	20,33	20,33	20,30	20,40	20,44	20,42	20,34	20,33	20,32	20,30	20,28	20,25	20,31	20,32	20,28	20,32	20,40	20,32	20,23	20,26	20,26	20,27	20,33	20,37	20,33	20,28	20,34	20,40	20,38	20,29	20,24	20,40	20,33	20,27	20,25	20,30	20,30	20,26	20,26	20,33	20,34	20,36	20,31	20,29	20,37	20,32	20,36	20,36	20,28	20,23	20,24	20,29	20,33	20,24	20,24	20,32	20,41	20,46	20,37	20,28	20,31	20,35	20,40	20,24	20,25	20,33	20,38	20,18	20,20	20,22	20,30	20,32	20,34	20,39	20,34	20,36	20,18	20,24	20,31	20,30	20,25	20,23	20,35	20,34	20,27	20,32	20,37	20,22	20,22	20,30	20,20	20,16	20,28	20,27	20,23	20,29	20,32	20,36	
20,31	20,36	20,27	20,21	20,36	20,41	20,37	20,36	20,36	20,42	20,33	20,25	20,29	20,40	20,46	20,37	20,34	20,29	20,48	20,47	20,40	20,31	20,43	20,32	20,26	20,40	20,35	20,33	20,35	20,42	20,32	20,36	20,38	20,37	20,41	20,39	20,39	20,39	20,37	20,40	20,43	20,44	20,35	20,27	20,41	20,45	20,42	20,33	20,38	20,40	20,40	20,36	20,39	20,34	20,25	20,25	20,36	20,35	20,32	20,42	20,41	20,31	20,41	20,31	20,21	20,32	20,38	20,39	20,38	20,45	20,40	20,40	20,37	20,30	20,32	20,27	20,33	20,44	20,44	20,40	20,36	20,36	20,36	20,40	20,40	20,35	20,39	20,39	20,36	20,38	20,33	20,32	20,42	20,31	20,32	20,42	20,31	20,39	20,35	20,35	20,43	20,46	20,41	20,38	20,34	20,30	20,32	20,40	20,46	20,39	20,35	20,43	20,38	20,41	20,47	20,49	20,45	20,47	20,49	20,45	20,40	20,43	20,51	20,51	20,40	20,41	20,39	20,36	20,35	20,39	20,43	20,43	20,50	20,45	20,43	20,40	20,44	20,45	20,35	20,43	20,48	20,43	20,42	20,43	20,47	20,46	20,43	20,45	20,47	20,45	20,43	20,43	20,50	20,47	20,53	20,53	20,47	20,47	20,49	20,50	20,39	20,41	20,49	20,54	20,56	20,43	20,50	20,58	20,50	20,40	20,45	20,44	20,41	20,46	20,49	20,44	20,48	20,57	20,53	20,46	20,54	20,48	20,53	20,49	20,40	20,53	20,51	20,46	20,47	20,42	20,43	20,49	20,45	20,49	20,52	20,63	20,71	20,57	20,58	20,47	20,44	20,62	20,51	20,50	20,46	20,60	20,63	20,60	20,54	20,53	20,60	20,58	20,57	20,56	20,57	20,58	20,64	20,61	20,63	20,63	20,60	20,60	20,67	20,61	20,59	20,62	20,69	20,73	20,65	20,60	20,62	20,70	20,69	20,63	20,53	20,60	20,65	20,71	20,66	20,66	20,60	20,65	20,64	20,66	20,68	20,64	20,62	20,70	20,72	20,67	20,71	20,72	20,79	20,71	20,64	20,71	20,76	20,72	20,70	20,66	20,64	20,67	20,76	20,77	20,73	20,71	20,68	20,73	20,76	20,74	20,72	20,69	20,62	20,66	20,73	20,75	20,65	20,72	20,77	20,82	20,85	20,81	20,76	20,75	20,82	20,74	20,76	20,80	20,73	20,75	20,72	20,70	20,75	20,78	20,80	20,82	20,83	20,72	20,75	20,78	20,75	20,75	20,75	20,70	20,70	20,68	20,73	20,77	20,70	20,71	20,73	20,70	20,75	20,72	20,78	20,71	20,70	20,72	20,84	20,81	20,73	20,73	20,75	20,73	20,72	20,73	20,81	20,80	20,74	20,66	20,69	20,70	20,74	20,69	20,74	20,75	20,78	20,78	20,78	20,76	20,76	20,77	20,76	20,74	20,68	20,78	20,85	20,76	20,74	20,72	20,72	20,75	20,73	20,73	20,73	20,75	20,80	20,82	20,75	20,71	20,76	20,73	20,73	20,74	20,83	20,79	20,70	20,72	20,79	20,83	20,76	20,75	20,70	20,67	20,78	20,78	20,69	20,65	20,72	20,72	20,76	20,79	20,71	20,66	20,68	20,62	20,71	20,76	20,73	20,71	20,64	20,62	20,64	20,64	20,66	20,60	20,62	20,69	20,72	20,70	20,70	20,67	20,61	20,64	20,57	20,53	20,50	20,50	20,54	20,52	20,59	20,56	20,48	20,52	20,56	20,58	20,54	20,53	20,56	20,47	20,50	20,51	20,55	20,48	20,47	20,56	20,57	20,53	20,54	20,54	20,54	20,53	20,54	20,49	20,47	20,52	20,58	20,48	20,42	20,40	20,42	20,47	20,45	20,41	20,44	20,54	20,53	20,52	20,48	20,45	20,48	20,46	20,46	20,44	20,43	20,45	20,52	20,47	20,38	20,31	20,37	20,28	20,32	20,46	20,39	20,41	20,46	20,48	20,44	20,40	20,34	20,36	20,30	20,33	20,40	20,41	20,39	20,44	20,47	20,44	20,38	20,35	20,36	20,33	20,27	20,37	20,43	20,40	20,44	20,40	20,34	20,29	20,37	20,34	20,33	20,35	20,34	20,38	20,41	20,40	20,38	20,37	20,41	20,37	20,39	20,29	20,38	20,41	20,33	20,40	20,38	20,43	20,41	20,30	20,32	20,39	20,40	20,36	20,34	20,30	20,22	20,33	20,40	20,40	20,32	20,31	20,38	20,38	20,33	20,28	20,30	20,34	20,34	20,37	20,36	20,24	20,32	20,37	20,35	20,35	20,41	20,39	20,44	20,38	20,35	20,39	20,40	20,37	20,36	20,23	20,31	20,37	20,33	20,31	20,45	20,38	20,31	20,32	20,38	20,29	20,31	20,29	20,31	20,33	20,30	20,35	20,35	20,32	20,29	20,41	20,39	20,32	20,23	20,33	20,35	20,28	20,28	20,31	20,29	20,25	20,28	20,33	20,27	20,33	20,33	20,31	20,32	20,29	20,28	20,34	20,31	20,26	20,29	20,31	20,29	20,20	20,22	20,29	20,38	20,38	20,36	20,22	20,18	20,33	20,44	20,28	20,21	20,34	20,29	20,23	20,24	20,25	20,40	20,29	20,27	20,34	20,31	20,41	20,31	20,15	20,26	20,33	20,33	20,32	20,37	20,33	20,21	20,18	20,34	20,26	20,18	20,25	20,30	20,34	20,30	20,23	20,22	20,26	20,42	20,39	
20,34	20,31	20,26	20,29	20,34	20,28	20,33	20,29	20,37	20,35	20,31	20,25	20,27	20,27	20,30	20,29	20,27	20,40	20,50	20,43	20,31	20,29	20,32	20,40	20,37	20,36	20,39	20,28	20,33	20,36	20,30	20,31	20,32	20,28	20,43	20,41	20,34	20,35	20,35	20,31	20,40	20,46	20,27	20,33	20,47	20,46	20,40	20,31	20,27	20,39	20,43	20,31	20,36	20,34	20,37	20,39	20,40	20,35	20,34	20,41	20,38	20,34	20,29	20,40	20,39	20,37	20,38	20,39	20,41	20,34	20,40	20,48	20,40	20,32	20,39	20,39	20,44	20,46	20,38	20,45	20,34	20,29	20,35	20,40	20,39	20,35	20,41	20,37	20,34	20,33	20,37	20,38	20,40	20,41	20,34	20,40	20,31	20,30	20,44	20,36	20,45	20,40	20,34	20,46	20,30	20,35	20,39	20,46	20,49	20,38	20,38	20,44	20,46	20,41	20,45	20,45	20,43	20,49	20,49	20,45	20,38	20,46	20,47	20,55	20,40	20,42	20,48	20,41	20,39	20,36	20,38	20,43	20,51	20,44	20,43	20,34	20,41	20,47	20,35	20,36	20,35	20,33	20,33	20,41	20,49	20,47	20,39	20,42	20,47	20,50	20,51	20,44	20,48	20,50	20,59	20,56	20,48	20,47	20,44	20,47	20,39	20,48	20,52	20,56	20,54	20,49	20,49	20,49	20,42	20,38	20,45	20,42	20,46	20,48	20,53	20,44	20,42	20,41	20,45	20,43	20,49	20,50	20,45	20,48	20,44	20,48	20,48	20,45	20,43	20,39	20,38	20,47	20,47	20,47	20,55	20,63	20,63	20,59	20,58	20,48	20,47	20,58	20,55	20,46	20,49	20,58	20,60	20,56	20,51	20,54	20,64	20,61	20,55	20,52	20,51	20,55	20,57	20,61	20,63	20,59	20,56	20,62	20,65	20,56	20,55	20,57	20,59	20,67	20,67	20,65	20,64	20,69	20,62	20,60	20,52	20,59	20,66	20,75	20,69	20,71	20,67	20,56	20,62	20,63	20,61	20,68	20,69	20,74	20,69	20,63	20,62	20,68	20,82	20,76	20,70	20,72	20,78	20,80	20,73	20,73	20,65	20,70	20,75	20,75	20,73	20,75	20,68	20,71	20,85	20,84	20,85	20,83	20,71	20,68	20,73	20,66	20,67	20,71	20,73	20,74	20,79	20,82	20,78	20,72	20,74	20,73	20,73	20,76	20,76	20,78	20,79	20,69	20,74	20,77	20,74	20,69	20,82	20,79	20,76	20,83	20,81	20,72	20,68	20,68	20,69	20,69	20,75	20,77	20,66	20,73	20,77	20,75	20,75	20,75	20,82	20,72	20,68	20,73	20,77	20,78	20,74	20,72	20,71	20,71	20,69	20,75	20,74	20,69	20,77	20,79	20,72	20,69	20,74	20,81	20,75	20,77	20,77	20,75	20,78	20,77	20,85	20,80	20,78	20,75	20,80	20,77	20,78	20,81	20,78	20,69	20,72	20,72	20,65	20,69	20,73	20,73	20,75	20,82	20,73	20,78	20,77	20,76	20,72	20,68	20,77	20,75	20,65	20,68	20,74	20,82	20,77	20,70	20,75	20,74	20,71	20,68	20,68	20,74	20,71	20,72	20,76	20,83	20,76	20,69	20,68	20,69	20,62	20,75	20,67	20,69	20,62	20,65	20,70	20,69	20,65	20,66	20,62	20,69	20,65	20,64	20,70	20,67	20,66	20,63	20,66	20,63	20,55	20,51	20,61	20,61	20,58	20,60	20,57	20,53	20,61	20,62	20,57	20,55	20,49	20,49	20,50	20,47	20,50	20,51	20,53	20,49	20,56	20,53	20,48	20,51	20,52	20,50	20,61	20,56	20,49	20,55	20,53	20,51	20,48	20,49	20,51	20,41	20,47	20,40	20,39	20,49	20,53	20,45	20,38	20,38	20,46	20,43	20,43	20,40	20,41	20,43	20,45	20,47	20,46	20,35	20,32	20,41	20,43	20,39	20,39	20,48	20,45	20,44	20,41	20,36	20,31	20,41	20,35	20,33	20,38	20,39	20,39	20,39	20,43	20,45	20,35	20,39	20,34	20,32	20,37	20,33	20,36	20,44	20,43	20,39	20,45	20,37	20,34	20,34	20,34	20,34	20,34	20,33	20,41	20,43	20,35	20,36	20,40	20,44	20,34	20,32	20,31	20,41	20,44	20,41	20,42	20,38	20,34	20,29	20,31	20,34	20,44	20,36	20,33	20,32	20,26	20,39	20,46	20,36	20,35	20,37	20,39	20,37	20,35	20,34	20,31	20,35	20,41	20,32	20,42	20,33	20,29	20,36	20,33	20,39	20,36	20,37	20,39	20,40	20,31	20,38	20,43	20,38	20,30	20,20	20,24	20,45	20,41	20,38	20,40	20,38	20,37	20,41	20,39	20,28	20,31	20,30	20,36	20,42	20,35	20,29	20,33	20,31	20,34	20,32	20,37	20,40	20,37	20,37	20,28	20,23	20,29	20,34	20,31	20,26	20,28	20,40	20,34	20,29	20,34	20,25	20,32	20,23	20,26	20,29	20,34	20,44	20,39	20,30	20,25	20,28	20,17	20,21	20,32	20,35	20,39	20,27	20,24	20,34	20,41	20,27	20,25	20,32	20,31	20,23	20,29	20,25	20,33	20,25	20,28	20,28	20,30	20,31	20,33	20,26	20,24	20,29	20,29	20,34	20,33	20,22	20,29	20,21	20,29	20,27	20,27	20,24	20,27	20,34	20,33	20,30	20,22	20,14	20,29	20,32	
20,28	20,31	20,21	20,29	20,31	20,34	20,34	20,30	20,29	20,38	20,28	20,31	20,29	20,33	20,31	20,29	20,32	20,33	20,44	20,35	20,33	20,34	20,29	20,33	20,39	20,36	20,40	20,28	20,30	20,38	20,36	20,40	20,29	20,31	20,41	20,44	20,39	20,34	20,37	20,29	20,32	20,47	20,38	20,26	20,40	20,42	20,38	20,31	20,33	20,32	20,28	20,33	20,43	20,42	20,41	20,47	20,40	20,41	20,37	20,35	20,32	20,36	20,38	20,41	20,40	20,38	20,31	20,46	20,37	20,43	20,40	20,47	20,40	20,38	20,40	20,41	20,41	20,47	20,39	20,37	20,42	20,34	20,35	20,36	20,38	20,29	20,41	20,41	20,35	20,33	20,37	20,32	20,37	20,42	20,44	20,40	20,41	20,35	20,35	20,29	20,37	20,43	20,35	20,44	20,38	20,40	20,45	20,48	20,51	20,37	20,35	20,38	20,40	20,45	20,44	20,48	20,29	20,45	20,47	20,43	20,39	20,49	20,40	20,35	20,42	20,45	20,49	20,42	20,40	20,36	20,34	20,39	20,45	20,39	20,49	20,45	20,40	20,45	20,40	20,38	20,38	20,38	20,35	20,42	20,44	20,37	20,43	20,50	20,47	20,45	20,41	20,37	20,43	20,54	20,57	20,54	20,42	20,47	20,46	20,48	20,42	20,43	20,50	20,52	20,47	20,46	20,49	20,45	20,42	20,42	20,44	20,42	20,51	20,54	20,50	20,47	20,42	20,43	20,39	20,46	20,46	20,43	20,48	20,49	20,52	20,51	20,49	20,53	20,53	20,50	20,51	20,50	20,50	20,49	20,54	20,63	20,53	20,48	20,51	20,48	20,44	20,51	20,55	20,53	20,50	20,53	20,54	20,56	20,61	20,60	20,57	20,63	20,57	20,55	20,54	20,59	20,63	20,61	20,68	20,58	20,59	20,63	20,59	20,62	20,67	20,66	20,58	20,64	20,70	20,69	20,60	20,62	20,61	20,57	20,57	20,66	20,67	20,70	20,66	20,69	20,67	20,58	20,63	20,66	20,67	20,72	20,69	20,76	20,71	20,64	20,68	20,70	20,81	20,70	20,68	20,74	20,85	20,85	20,76	20,72	20,68	20,70	20,74	20,74	20,81	20,77	20,67	20,74	20,80	20,80	20,83	20,81	20,72	20,75	20,78	20,72	20,64	20,68	20,71	20,69	20,65	20,72	20,80	20,74	20,75	20,74	20,78	20,80	20,82	20,77	20,78	20,78	20,80	20,83	20,78	20,79	20,76	20,80	20,77	20,79	20,86	20,81	20,71	20,72	20,76	20,81	20,74	20,81	20,77	20,77	20,79	20,80	20,81	20,83	20,86	20,78	20,73	20,69	20,74	20,79	20,75	20,77	20,77	20,76	20,72	20,76	20,73	20,72	20,84	20,77	20,71	20,70	20,78	20,80	20,78	20,80	20,76	20,74	20,72	20,71	20,77	20,80	20,77	20,78	20,82	20,81	20,75	20,79	20,76	20,73	20,79	20,76	20,69	20,67	20,74	20,72	20,74	20,81	20,76	20,76	20,80	20,72	20,70	20,73	20,77	20,77	20,72	20,76	20,74	20,82	20,82	20,74	20,73	20,77	20,72	20,67	20,72	20,77	20,71	20,71	20,75	20,77	20,78	20,71	20,65	20,65	20,67	20,71	20,63	20,66	20,67	20,64	20,71	20,73	20,70	20,71	20,68	20,73	20,68	20,62	20,67	20,59	20,62	20,63	20,63	20,62	20,59	20,52	20,62	20,65	20,59	20,57	20,57	20,56	20,56	20,59	20,60	20,48	20,49	20,53	20,52	20,56	20,50	20,45	20,53	20,52	20,56	20,53	20,49	20,55	20,44	20,48	20,52	20,56	20,54	20,47	20,47	20,45	20,58	20,50	20,49	20,50	20,46	20,45	20,48	20,45	20,48	20,46	20,45	20,34	20,49	20,46	20,44	20,40	20,42	20,46	20,42	20,39	20,46	20,36	20,37	20,43	20,49	20,45	20,40	20,51	20,48	20,41	20,44	20,40	20,40	20,48	20,43	20,38	20,43	20,39	20,44	20,41	20,42	20,46	20,38	20,38	20,33	20,32	20,45	20,41	20,35	20,36	20,42	20,36	20,35	20,41	20,40	20,39	20,34	20,33	20,39	20,39	20,35	20,38	20,35	20,36	20,35	20,37	20,30	20,29	20,35	20,38	20,38	20,43	20,46	20,39	20,30	20,30	20,30	20,35	20,36	20,35	20,38	20,39	20,33	20,32	20,45	20,38	20,39	20,39	20,34	20,42	20,41	20,42	20,37	20,39	20,40	20,39	20,38	20,37	20,40	20,37	20,36	20,33	20,39	20,32	20,31	20,32	20,34	20,28	20,33	20,38	20,33	20,29	20,31	20,40	20,38	20,40	20,43	20,41	20,35	20,39	20,45	20,30	20,25	20,25	20,35	20,42	20,32	20,36	20,32	20,29	20,37	20,40	20,36	20,36	20,39	20,38	20,35	20,25	20,21	20,35	20,33	20,28	20,30	20,31	20,33	20,42	20,37	20,31	20,35	20,32	20,33	20,31	20,29	20,45	20,43	20,29	20,27	20,28	20,30	20,25	20,28	20,34	20,42	20,29	20,28	20,36	20,38	20,28	20,24	20,30	20,22	20,28	20,30	20,27	20,29	20,24	20,35	20,34	20,34	20,32	20,25	20,20	20,25	20,28	20,26	20,32	20,36	20,29	20,22	20,25	20,30	20,31	20,28	20,22	20,29	20,31	20,33	20,27	20,28	20,18	20,16	20,23	
20,34	20,35	20,25	20,26	20,26	20,29	20,32	20,30	20,27	20,33	20,28	20,25	20,31	20,37	20,33	20,27	20,30	20,32	20,41	20,42	20,34	20,34	20,35	20,28	20,35	20,31	20,39	20,36	20,30	20,35	20,35	20,47	20,34	20,31	20,38	20,48	20,44	20,29	20,33	20,31	20,37	20,39	20,36	20,35	20,39	20,45	20,40	20,40	20,36	20,30	20,32	20,35	20,38	20,41	20,36	20,35	20,38	20,36	20,45	20,40	20,29	20,31	20,34	20,37	20,30	20,35	20,37	20,36	20,37	20,40	20,44	20,47	20,49	20,43	20,38	20,36	20,41	20,40	20,40	20,39	20,36	20,28	20,33	20,35	20,41	20,34	20,41	20,41	20,38	20,40	20,40	20,33	20,38	20,41	20,46	20,48	20,40	20,41	20,43	20,33	20,37	20,41	20,42	20,32	20,42	20,46	20,40	20,47	20,54	20,43	20,42	20,43	20,36	20,44	20,50	20,47	20,46	20,38	20,37	20,32	20,35	20,46	20,45	20,41	20,41	20,41	20,40	20,39	20,36	20,36	20,34	20,43	20,44	20,32	20,47	20,51	20,37	20,40	20,45	20,51	20,45	20,33	20,38	20,38	20,43	20,41	20,41	20,51	20,45	20,40	20,41	20,39	20,37	20,55	20,65	20,50	20,39	20,43	20,48	20,48	20,47	20,41	20,49	20,47	20,46	20,42	20,42	20,46	20,43	20,42	20,48	20,41	20,52	20,53	20,47	20,43	20,42	20,43	20,49	20,51	20,59	20,52	20,55	20,49	20,42	20,56	20,54	20,59	20,56	20,54	20,48	20,50	20,56	20,49	20,54	20,65	20,57	20,50	20,55	20,49	20,51	20,53	20,52	20,59	20,59	20,50	20,55	20,60	20,62	20,71	20,62	20,61	20,58	20,60	20,64	20,55	20,58	20,56	20,61	20,64	20,63	20,64	20,57	20,58	20,65	20,69	20,67	20,60	20,68	20,64	20,61	20,62	20,63	20,64	20,59	20,63	20,68	20,63	20,64	20,65	20,66	20,65	20,73	20,69	20,68	20,73	20,70	20,74	20,71	20,68	20,67	20,64	20,68	20,66	20,62	20,66	20,74	20,86	20,79	20,71	20,70	20,71	20,72	20,76	20,75	20,74	20,62	20,76	20,88	20,77	20,78	20,77	20,69	20,77	20,76	20,77	20,70	20,70	20,70	20,80	20,76	20,70	20,67	20,73	20,82	20,79	20,82	20,87	20,88	20,78	20,76	20,76	20,74	20,78	20,77	20,80	20,84	20,75	20,77	20,76	20,84	20,76	20,73	20,73	20,83	20,78	20,79	20,79	20,77	20,77	20,81	20,80	20,86	20,83	20,84	20,81	20,79	20,73	20,79	20,84	20,79	20,86	20,85	20,85	20,79	20,75	20,81	20,70	20,72	20,70	20,75	20,77	20,82	20,81	20,72	20,78	20,76	20,76	20,80	20,78	20,73	20,78	20,80	20,78	20,87	20,88	20,75	20,78	20,80	20,77	20,75	20,80	20,77	20,81	20,73	20,72	20,73	20,81	20,78	20,81	20,80	20,78	20,73	20,76	20,83	20,82	20,74	20,80	20,73	20,75	20,81	20,78	20,71	20,73	20,73	20,84	20,78	20,75	20,76	20,72	20,78	20,77	20,84	20,78	20,67	20,72	20,68	20,73	20,64	20,66	20,73	20,72	20,77	20,74	20,70	20,69	20,69	20,71	20,69	20,64	20,62	20,63	20,68	20,66	20,64	20,61	20,58	20,52	20,56	20,63	20,58	20,55	20,55	20,63	20,59	20,59	20,58	20,50	20,52	20,53	20,49	20,57	20,57	20,59	20,57	20,52	20,57	20,54	20,49	20,53	20,49	20,48	20,60	20,57	20,55	20,52	20,51	20,42	20,50	20,50	20,43	20,46	20,50	20,41	20,42	20,52	20,53	20,52	20,49	20,45	20,45	20,47	20,43	20,47	20,44	20,44	20,40	20,36	20,49	20,40	20,43	20,48	20,45	20,49	20,41	20,48	20,43	20,40	20,44	20,43	20,47	20,49	20,37	20,41	20,44	20,38	20,43	20,43	20,39	20,43	20,43	20,38	20,35	20,32	20,43	20,48	20,47	20,39	20,31	20,30	20,31	20,39	20,45	20,41	20,37	20,35	20,42	20,45	20,39	20,41	20,43	20,42	20,39	20,42	20,31	20,33	20,38	20,32	20,39	20,42	20,39	20,40	20,36	20,35	20,37	20,32	20,37	20,39	20,40	20,43	20,38	20,33	20,40	20,38	20,41	20,41	20,29	20,36	20,41	20,41	20,30	20,33	20,46	20,32	20,39	20,33	20,43	20,36	20,37	20,43	20,39	20,32	20,32	20,34	20,28	20,35	20,32	20,34	20,36	20,37	20,41	20,34	20,24	20,40	20,43	20,41	20,38	20,42	20,43	20,30	20,22	20,31	20,36	20,32	20,31	20,25	20,30	20,31	20,32	20,33	20,39	20,31	20,38	20,41	20,29	20,27	20,16	20,28	20,36	20,29	20,33	20,30	20,32	20,39	20,46	20,33	20,34	20,35	20,35	20,31	20,27	20,32	20,35	20,29	20,36	20,29	20,27	20,36	20,32	20,32	20,40	20,31	20,29	20,31	20,25	20,22	20,21	20,31	20,25	20,24	20,36	20,36	20,30	20,30	20,40	20,40	20,35	20,25	20,29	20,23	20,28	20,35	20,29	20,29	20,30	20,28	20,17	20,27	20,26	20,25	20,29	20,20	20,19	20,27	20,26	20,29	20,18	20,21	20,18	20,21	
20,40	20,32	20,26	20,15	20,27	20,27	20,41	20,38	20,28	20,25	20,28	20,31	20,35	20,28	20,28	20,32	20,34	20,30	20,37	20,45	20,35	20,32	20,37	20,26	20,35	20,27	20,35	20,43	20,32	20,37	20,34	20,45	20,40	20,34	20,30	20,39	20,46	20,29	20,32	20,42	20,39	20,35	20,28	20,28	20,31	20,41	20,41	20,35	20,30	20,28	20,36	20,42	20,38	20,37	20,31	20,26	20,31	20,37	20,40	20,37	20,32	20,36	20,43	20,37	20,26	20,35	20,42	20,37	20,34	20,35	20,42	20,43	20,45	20,36	20,35	20,33	20,42	20,41	20,37	20,47	20,37	20,29	20,29	20,44	20,38	20,36	20,36	20,42	20,38	20,48	20,47	20,36	20,44	20,46	20,49	20,52	20,51	20,47	20,46	20,46	20,45	20,40	20,39	20,41	20,39	20,48	20,41	20,40	20,50	20,50	20,48	20,48	20,46	20,40	20,46	20,44	20,49	20,42	20,42	20,38	20,30	20,38	20,45	20,48	20,38	20,43	20,40	20,47	20,41	20,35	20,33	20,38	20,45	20,42	20,48	20,49	20,42	20,31	20,38	20,44	20,49	20,39	20,41	20,44	20,42	20,47	20,53	20,44	20,39	20,51	20,48	20,45	20,35	20,49	20,64	20,52	20,43	20,40	20,47	20,44	20,45	20,46	20,53	20,55	20,49	20,50	20,44	20,40	20,47	20,49	20,47	20,51	20,46	20,50	20,51	20,51	20,48	20,49	20,53	20,50	20,48	20,56	20,53	20,51	20,41	20,48	20,51	20,54	20,55	20,55	20,47	20,47	20,50	20,52	20,46	20,63	20,64	20,52	20,61	20,57	20,50	20,56	20,49	20,57	20,59	20,52	20,51	20,63	20,62	20,73	20,64	20,59	20,64	20,69	20,66	20,63	20,63	20,63	20,59	20,63	20,62	20,58	20,61	20,59	20,56	20,63	20,62	20,61	20,62	20,64	20,61	20,68	20,72	20,62	20,64	20,62	20,65	20,67	20,67	20,65	20,68	20,67	20,74	20,72	20,67	20,66	20,67	20,72	20,75	20,66	20,68	20,78	20,76	20,70	20,64	20,68	20,70	20,76	20,73	20,73	20,72	20,71	20,70	20,78	20,78	20,80	20,65	20,68	20,79	20,83	20,80	20,81	20,83	20,80	20,80	20,77	20,71	20,73	20,77	20,77	20,87	20,81	20,73	20,77	20,78	20,81	20,81	20,81	20,81	20,80	20,82	20,82	20,73	20,74	20,79	20,87	20,88	20,74	20,75	20,79	20,78	20,76	20,71	20,78	20,83	20,81	20,83	20,84	20,79	20,80	20,87	20,90	20,91	20,80	20,73	20,80	20,74	20,77	20,86	20,85	20,80	20,83	20,85	20,81	20,81	20,87	20,81	20,80	20,72	20,73	20,70	20,80	20,86	20,86	20,77	20,81	20,92	20,88	20,83	20,85	20,81	20,82	20,81	20,86	20,84	20,83	20,79	20,79	20,83	20,77	20,77	20,76	20,79	20,86	20,77	20,75	20,84	20,85	20,80	20,81	20,83	20,81	20,77	20,78	20,85	20,82	20,74	20,77	20,76	20,73	20,82	20,81	20,79	20,73	20,71	20,78	20,77	20,73	20,78	20,77	20,78	20,79	20,80	20,75	20,74	20,77	20,70	20,79	20,77	20,71	20,75	20,70	20,76	20,76	20,74	20,71	20,72	20,69	20,67	20,67	20,69	20,70	20,69	20,73	20,68	20,68	20,63	20,54	20,62	20,64	20,59	20,60	20,62	20,67	20,60	20,56	20,60	20,54	20,50	20,53	20,52	20,53	20,54	20,53	20,58	20,57	20,60	20,62	20,58	20,56	20,57	20,53	20,55	20,56	20,56	20,56	20,59	20,49	20,46	20,51	20,52	20,44	20,46	20,43	20,36	20,41	20,42	20,47	20,50	20,47	20,48	20,46	20,41	20,41	20,43	20,51	20,45	20,40	20,49	20,42	20,47	20,42	20,41	20,45	20,38	20,41	20,46	20,40	20,47	20,49	20,48	20,52	20,47	20,41	20,41	20,40	20,36	20,41	20,43	20,39	20,38	20,42	20,41	20,39	20,36	20,39	20,42	20,45	20,42	20,34	20,40	20,37	20,39	20,38	20,33	20,33	20,41	20,49	20,45	20,39	20,42	20,34	20,33	20,41	20,35	20,35	20,37	20,32	20,32	20,43	20,43	20,37	20,38	20,39	20,40	20,31	20,38	20,41	20,40	20,40	20,42	20,42	20,47	20,35	20,36	20,46	20,32	20,38	20,33	20,36	20,31	20,34	20,45	20,36	20,30	20,40	20,44	20,35	20,34	20,46	20,41	20,30	20,28	20,38	20,34	20,37	20,39	20,39	20,33	20,34	20,35	20,36	20,28	20,32	20,40	20,36	20,40	20,34	20,36	20,28	20,30	20,38	20,35	20,26	20,25	20,29	20,26	20,32	20,34	20,36	20,37	20,38	20,35	20,43	20,33	20,24	20,15	20,21	20,35	20,25	20,27	20,27	20,40	20,40	20,40	20,37	20,32	20,34	20,36	20,22	20,25	20,24	20,32	20,35	20,41	20,38	20,26	20,30	20,27	20,22	20,40	20,35	20,30	20,34	20,32	20,22	20,17	20,26	20,29	20,24	20,32	20,30	20,28	20,27	20,32	20,32	20,31	20,29	20,26	20,30	20,22	20,28	20,29	20,32	20,25	20,24	20,13	20,19	20,32	20,23	20,28	20,29	20,18	20,25	20,32	20,30	20,14	20,16	20,24	20,25	
20,32	20,31	20,15	20,16	20,26	20,30	20,41	20,47	20,26	20,24	20,33	20,29	20,29	20,35	20,34	20,39	20,29	20,31	20,33	20,36	20,31	20,31	20,36	20,37	20,43	20,48	20,41	20,48	20,45	20,38	20,42	20,38	20,38	20,30	20,29	20,34	20,44	20,36	20,39	20,51	20,44	20,37	20,37	20,28	20,22	20,42	20,51	20,39	20,31	20,31	20,38	20,46	20,46	20,44	20,34	20,31	20,29	20,41	20,48	20,35	20,32	20,43	20,43	20,45	20,35	20,38	20,39	20,36	20,35	20,40	20,38	20,40	20,41	20,32	20,35	20,40	20,41	20,42	20,46	20,44	20,38	20,36	20,38	20,38	20,34	20,36	20,33	20,36	20,45	20,44	20,50	20,37	20,43	20,49	20,51	20,57	20,45	20,44	20,46	20,42	20,42	20,47	20,39	20,42	20,42	20,48	20,35	20,43	20,49	20,47	20,48	20,44	20,46	20,46	20,46	20,41	20,42	20,47	20,47	20,39	20,38	20,45	20,49	20,47	20,44	20,43	20,40	20,36	20,44	20,46	20,36	20,37	20,38	20,43	20,47	20,44	20,38	20,31	20,38	20,39	20,42	20,44	20,45	20,46	20,45	20,39	20,42	20,38	20,46	20,48	20,48	20,42	20,40	20,45	20,55	20,51	20,36	20,42	20,49	20,41	20,43	20,45	20,45	20,50	20,49	20,48	20,55	20,47	20,48	20,46	20,42	20,51	20,50	20,46	20,44	20,53	20,57	20,50	20,53	20,49	20,53	20,51	20,43	20,42	20,44	20,48	20,50	20,44	20,47	20,48	20,46	20,52	20,50	20,50	20,54	20,53	20,55	20,53	20,61	20,61	20,57	20,59	20,52	20,55	20,60	20,54	20,53	20,60	20,63	20,64	20,56	20,60	20,61	20,64	20,63	20,57	20,66	20,64	20,64	20,65	20,63	20,60	20,67	20,66	20,56	20,65	20,64	20,67	20,67	20,71	20,67	20,68	20,64	20,59	20,60	20,74	20,75	20,72	20,75	20,64	20,64	20,62	20,63	20,80	20,75	20,66	20,69	20,73	20,79	20,73	20,73	20,77	20,81	20,75	20,68	20,70	20,78	20,78	20,70	20,70	20,73	20,74	20,73	20,74	20,80	20,86	20,74	20,73	20,79	20,79	20,80	20,78	20,80	20,77	20,82	20,81	20,76	20,71	20,77	20,82	20,87	20,84	20,76	20,82	20,84	20,79	20,77	20,84	20,86	20,86	20,85	20,88	20,80	20,78	20,76	20,85	20,90	20,81	20,84	20,84	20,84	20,83	20,78	20,83	20,88	20,82	20,80	20,88	20,89	20,83	20,92	20,87	20,90	20,83	20,75	20,77	20,83	20,79	20,87	20,92	20,86	20,84	20,80	20,74	20,78	20,95	20,95	20,84	20,81	20,77	20,79	20,78	20,87	20,82	20,77	20,87	20,88	20,85	20,76	20,81	20,82	20,85	20,86	20,93	20,90	20,86	20,87	20,89	20,88	20,78	20,78	20,77	20,79	20,87	20,87	20,81	20,88	20,90	20,85	20,79	20,80	20,85	20,79	20,75	20,86	20,82	20,76	20,86	20,82	20,82	20,90	20,84	20,81	20,82	20,79	20,77	20,74	20,74	20,74	20,80	20,79	20,74	20,75	20,68	20,73	20,75	20,75	20,79	20,78	20,72	20,84	20,75	20,74	20,78	20,73	20,72	20,78	20,85	20,77	20,77	20,84	20,83	20,73	20,74	20,69	20,70	20,66	20,62	20,63	20,64	20,63	20,62	20,64	20,67	20,52	20,58	20,65	20,63	20,56	20,52	20,54	20,52	20,58	20,55	20,51	20,53	20,59	20,61	20,55	20,53	20,61	20,60	20,52	20,54	20,54	20,58	20,52	20,45	20,46	20,53	20,54	20,44	20,44	20,44	20,43	20,42	20,41	20,48	20,52	20,42	20,39	20,43	20,43	20,45	20,43	20,44	20,40	20,37	20,42	20,41	20,47	20,53	20,47	20,45	20,40	20,46	20,44	20,41	20,44	20,51	20,47	20,45	20,49	20,42	20,44	20,39	20,37	20,42	20,42	20,42	20,45	20,41	20,41	20,41	20,47	20,42	20,35	20,43	20,47	20,45	20,39	20,33	20,36	20,34	20,31	20,23	20,36	20,43	20,45	20,41	20,41	20,39	20,36	20,42	20,50	20,37	20,33	20,32	20,36	20,47	20,40	20,38	20,40	20,39	20,41	20,38	20,40	20,36	20,43	20,41	20,39	20,46	20,42	20,38	20,41	20,40	20,41	20,43	20,39	20,38	20,37	20,30	20,32	20,43	20,32	20,36	20,41	20,36	20,35	20,33	20,30	20,27	20,31	20,32	20,37	20,41	20,40	20,32	20,36	20,35	20,38	20,29	20,29	20,26	20,27	20,28	20,40	20,43	20,36	20,27	20,31	20,32	20,30	20,28	20,24	20,26	20,29	20,30	20,30	20,37	20,33	20,41	20,43	20,36	20,32	20,26	20,24	20,32	20,28	20,24	20,27	20,20	20,21	20,35	20,37	20,31	20,31	20,33	20,31	20,26	20,28	20,25	20,26	20,36	20,45	20,47	20,31	20,27	20,30	20,29	20,34	20,30	20,33	20,36	20,36	20,28	20,33	20,31	20,28	20,32	20,37	20,33	20,29	20,23	20,24	20,30	20,32	20,37	20,29	20,24	20,28	20,30	20,30	20,39	20,36	20,27	20,23	20,23	20,25	20,22	20,24	20,27	20,13	20,24	20,28	20,36	20,22	20,15	20,31	20,33	
20,22	20,27	20,27	20,19	20,26	20,35	20,41	20,39	20,25	20,24	20,25	20,32	20,26	20,36	20,39	20,29	20,31	20,29	20,34	20,32	20,29	20,29	20,35	20,35	20,33	20,38	20,45	20,42	20,40	20,30	20,40	20,40	20,26	20,30	20,21	20,29	20,41	20,35	20,32	20,43	20,42	20,39	20,41	20,29	20,31	20,48	20,51	20,41	20,39	20,34	20,29	20,43	20,44	20,46	20,40	20,33	20,29	20,38	20,47	20,40	20,29	20,44	20,42	20,39	20,35	20,36	20,34	20,29	20,37	20,43	20,35	20,41	20,42	20,44	20,38	20,37	20,38	20,41	20,52	20,43	20,26	20,33	20,35	20,36	20,37	20,45	20,35	20,30	20,45	20,44	20,37	20,35	20,43	20,48	20,44	20,45	20,44	20,45	20,37	20,41	20,40	20,47	20,47	20,41	20,40	20,43	20,42	20,41	20,43	20,44	20,44	20,48	20,44	20,46	20,42	20,44	20,46	20,47	20,38	20,42	20,51	20,45	20,44	20,45	20,42	20,42	20,38	20,40	20,46	20,42	20,45	20,42	20,42	20,37	20,46	20,45	20,39	20,40	20,41	20,43	20,36	20,44	20,44	20,37	20,40	20,34	20,39	20,46	20,37	20,43	20,47	20,40	20,43	20,43	20,50	20,53	20,43	20,38	20,46	20,40	20,47	20,43	20,38	20,44	20,48	20,47	20,52	20,51	20,59	20,53	20,43	20,47	20,53	20,51	20,48	20,45	20,49	20,53	20,51	20,56	20,53	20,48	20,42	20,45	20,42	20,48	20,55	20,54	20,52	20,52	20,46	20,51	20,59	20,49	20,53	20,53	20,53	20,55	20,59	20,57	20,59	20,61	20,61	20,59	20,65	20,64	20,51	20,50	20,59	20,67	20,64	20,61	20,56	20,55	20,62	20,56	20,62	20,64	20,66	20,66	20,66	20,62	20,64	20,68	20,60	20,70	20,73	20,68	20,74	20,77	20,72	20,68	20,59	20,58	20,62	20,63	20,72	20,77	20,73	20,73	20,66	20,78	20,77	20,83	20,76	20,66	20,64	20,72	20,79	20,81	20,76	20,74	20,78	20,74	20,65	20,73	20,73	20,75	20,70	20,70	20,74	20,77	20,75	20,79	20,81	20,85	20,74	20,82	20,86	20,83	20,83	20,80	20,72	20,74	20,78	20,86	20,81	20,79	20,82	20,84	20,84	20,85	20,75	20,82	20,87	20,87	20,81	20,82	20,93	20,92	20,89	20,84	20,78	20,80	20,89	20,82	20,80	20,84	20,87	20,87	20,91	20,82	20,75	20,77	20,85	20,80	20,81	20,78	20,83	20,87	20,87	20,88	20,84	20,79	20,84	20,81	20,83	20,86	20,89	20,97	20,91	20,87	20,83	20,71	20,77	20,92	20,95	20,89	20,85	20,77	20,79	20,86	20,90	20,92	20,84	20,88	20,90	20,89	20,83	20,83	20,84	20,86	20,89	20,90	20,84	20,85	20,91	20,95	20,91	20,93	20,89	20,87	20,91	20,89	20,82	20,86	20,88	20,89	20,84	20,81	20,82	20,88	20,86	20,88	20,90	20,86	20,83	20,85	20,85	20,81	20,87	20,93	20,89	20,82	20,84	20,82	20,82	20,81	20,81	20,77	20,84	20,81	20,74	20,70	20,75	20,76	20,73	20,80	20,68	20,76	20,82	20,80	20,81	20,83	20,72	20,74	20,84	20,85	20,82	20,81	20,85	20,85	20,82	20,79	20,73	20,72	20,74	20,65	20,70	20,66	20,74	20,75	20,69	20,79	20,64	20,64	20,73	20,74	20,70	20,68	20,62	20,67	20,67	20,61	20,58	20,54	20,61	20,66	20,63	20,56	20,63	20,58	20,63	20,59	20,59	20,58	20,56	20,43	20,46	20,49	20,46	20,46	20,43	20,45	20,44	20,47	20,48	20,49	20,46	20,42	20,47	20,43	20,47	20,49	20,48	20,45	20,44	20,41	20,45	20,33	20,39	20,49	20,55	20,52	20,44	20,47	20,41	20,34	20,36	20,37	20,45	20,44	20,36	20,37	20,40	20,38	20,39	20,45	20,47	20,38	20,42	20,48	20,40	20,38	20,42	20,45	20,41	20,39	20,42	20,40	20,42	20,38	20,42	20,42	20,40	20,37	20,32	20,41	20,38	20,33	20,30	20,40	20,44	20,45	20,40	20,35	20,33	20,34	20,33	20,36	20,34	20,43	20,44	20,40	20,39	20,40	20,38	20,30	20,30	20,43	20,31	20,31	20,34	20,32	20,29	20,33	20,34	20,38	20,37	20,36	20,39	20,34	20,25	20,37	20,35	20,34	20,30	20,30	20,34	20,37	20,34	20,27	20,31	20,27	20,31	20,35	20,41	20,34	20,29	20,39	20,44	20,28	20,24	20,30	20,28	20,28	20,32	20,43	20,45	20,32	20,24	20,17	20,28	20,37	20,33	20,29	20,38	20,38	20,23	20,27	20,28	20,30	20,27	20,35	20,26	20,30	20,31	20,27	20,29	20,30	20,39	20,34	20,25	20,26	20,35	20,32	20,24	20,25	20,30	20,23	20,29	20,35	20,22	20,28	20,42	20,40	20,33	20,29	20,31	20,32	20,34	20,28	20,32	20,39	20,35	20,18	20,26	20,33	20,34	20,30	20,34	20,31	20,30	20,24	20,24	20,30	20,36	20,31	20,25	20,32	20,40	20,40	20,33	20,34	20,27	20,23	20,25	20,20	20,20	20,27	20,29	20,32	20,18	20,22	20,24	20,26	20,24	20,23	20,30	20,34	
20,17	20,23	20,20	20,32	20,30	20,32	20,35	20,33	20,31	20,31	20,24	20,36	20,40	20,36	20,31	20,26	20,32	20,37	20,36	20,43	20,40	20,34	20,38	20,37	20,37	20,35	20,31	20,34	20,36	20,31	20,30	20,34	20,30	20,34	20,32	20,34	20,40	20,32	20,24	20,27	20,31	20,37	20,39	20,34	20,36	20,43	20,42	20,30	20,34	20,35	20,33	20,40	20,41	20,49	20,45	20,31	20,31	20,36	20,48	20,35	20,31	20,38	20,39	20,31	20,26	20,32	20,36	20,42	20,43	20,38	20,36	20,38	20,41	20,41	20,40	20,36	20,41	20,43	20,47	20,45	20,33	20,25	20,31	20,31	20,44	20,43	20,42	20,37	20,37	20,47	20,35	20,40	20,44	20,48	20,37	20,40	20,45	20,41	20,38	20,36	20,44	20,47	20,49	20,45	20,43	20,47	20,46	20,41	20,39	20,40	20,51	20,48	20,45	20,48	20,42	20,39	20,48	20,43	20,33	20,43	20,47	20,47	20,37	20,43	20,41	20,45	20,43	20,42	20,44	20,42	20,36	20,41	20,48	20,41	20,47	20,40	20,34	20,34	20,44	20,46	20,33	20,39	20,48	20,41	20,42	20,36	20,32	20,45	20,37	20,46	20,52	20,49	20,48	20,48	20,52	20,52	20,46	20,44	20,43	20,49	20,50	20,47	20,42	20,40	20,44	20,44	20,51	20,52	20,49	20,46	20,50	20,54	20,52	20,49	20,52	20,45	20,49	20,57	20,56	20,52	20,51	20,40	20,44	20,48	20,43	20,50	20,55	20,57	20,57	20,51	20,50	20,53	20,55	20,54	20,55	20,60	20,52	20,54	20,58	20,56	20,56	20,69	20,65	20,60	20,63	20,64	20,54	20,54	20,61	20,68	20,63	20,62	20,63	20,66	20,65	20,61	20,62	20,74	20,72	20,64	20,72	20,69	20,63	20,64	20,62	20,70	20,75	20,66	20,69	20,72	20,71	20,68	20,63	20,64	20,68	20,75	20,68	20,74	20,72	20,75	20,69	20,71	20,80	20,76	20,64	20,68	20,65	20,72	20,79	20,75	20,79	20,75	20,80	20,77	20,71	20,78	20,75	20,73	20,77	20,75	20,77	20,82	20,81	20,80	20,81	20,78	20,76	20,83	20,86	20,89	20,86	20,77	20,77	20,83	20,86	20,83	20,87	20,87	20,91	20,89	20,86	20,87	20,86	20,88	20,89	20,88	20,92	20,85	20,93	20,90	20,89	20,87	20,86	20,80	20,83	20,86	20,89	20,85	20,93	20,94	20,92	20,90	20,85	20,80	20,87	20,85	20,85	20,86	20,85	20,94	20,89	20,86	20,92	20,87	20,88	20,91	20,95	20,92	20,94	20,96	20,93	20,90	20,79	20,77	20,86	20,92	20,86	20,90	20,95	20,92	20,82	20,84	20,88	20,91	20,90	20,89	20,96	20,93	20,90	20,85	20,93	20,92	20,89	20,86	20,86	20,86	20,91	20,94	20,84	20,89	20,92	20,90	20,88	20,84	20,81	20,81	20,94	20,89	20,88	20,89	20,88	20,93	20,90	20,88	20,96	20,93	20,83	20,87	20,87	20,93	20,94	20,88	20,92	20,86	20,82	20,85	20,85	20,90	20,82	20,83	20,90	20,89	20,84	20,84	20,87	20,81	20,74	20,78	20,77	20,74	20,80	20,77	20,89	20,83	20,73	20,76	20,88	20,86	20,81	20,80	20,74	20,80	20,88	20,93	20,90	20,90	20,85	20,77	20,82	20,80	20,83	20,86	20,85	20,83	20,80	20,80	20,85	20,86	20,81	20,78	20,74	20,81	20,82	20,69	20,69	20,71	20,71	20,75	20,74	20,71	20,69	20,68	20,70	20,66	20,67	20,61	20,60	20,52	20,44	20,49	20,44	20,44	20,39	20,50	20,47	20,38	20,47	20,46	20,46	20,43	20,54	20,49	20,45	20,44	20,47	20,48	20,46	20,45	20,41	20,28	20,36	20,44	20,52	20,58	20,46	20,45	20,41	20,40	20,42	20,40	20,45	20,46	20,38	20,40	20,42	20,43	20,43	20,41	20,43	20,45	20,39	20,47	20,44	20,40	20,42	20,38	20,41	20,40	20,39	20,42	20,38	20,34	20,32	20,39	20,41	20,37	20,38	20,35	20,37	20,43	20,43	20,39	20,39	20,43	20,38	20,33	20,35	20,28	20,34	20,35	20,39	20,48	20,48	20,39	20,34	20,37	20,35	20,39	20,32	20,40	20,39	20,37	20,34	20,34	20,30	20,34	20,38	20,41	20,26	20,34	20,29	20,30	20,26	20,30	20,37	20,34	20,34	20,36	20,35	20,34	20,31	20,26	20,33	20,35	20,33	20,36	20,38	20,41	20,30	20,27	20,35	20,34	20,28	20,25	20,28	20,36	20,35	20,37	20,41	20,33	20,31	20,26	20,23	20,47	20,40	20,34	20,32	20,35	20,34	20,38	20,32	20,28	20,30	20,33	20,26	20,27	20,29	20,27	20,38	20,35	20,36	20,45	20,30	20,25	20,38	20,37	20,27	20,24	20,30	20,34	20,34	20,34	20,33	20,35	20,43	20,29	20,31	20,31	20,31	20,27	20,35	20,34	20,35	20,31	20,35	20,27	20,20	20,24	20,26	20,32	20,28	20,25	20,23	20,20	20,24	20,27	20,34	20,29	20,20	20,30	20,42	20,41	20,32	20,32	20,31	20,32	20,32	20,27	20,25	20,26	20,27	20,28	20,22	20,18	20,26	20,32	20,32	20,31	20,40	20,37	
20,18	20,31	20,27	20,28	20,38	20,28	20,21	20,30	20,32	20,30	20,25	20,27	20,30	20,33	20,36	20,37	20,29	20,31	20,40	20,39	20,37	20,37	20,32	20,43	20,38	20,36	20,36	20,37	20,37	20,33	20,34	20,37	20,32	20,32	20,30	20,42	20,42	20,28	20,30	20,31	20,37	20,38	20,31	20,26	20,31	20,41	20,43	20,31	20,34	20,36	20,39	20,41	20,35	20,44	20,47	20,37	20,38	20,36	20,39	20,28	20,27	20,36	20,35	20,37	20,36	20,35	20,38	20,45	20,45	20,33	20,33	20,38	20,35	20,33	20,46	20,44	20,42	20,41	20,40	20,38	20,29	20,26	20,25	20,38	20,44	20,40	20,35	20,45	20,43	20,45	20,37	20,35	20,43	20,45	20,37	20,34	20,42	20,36	20,40	20,39	20,40	20,41	20,45	20,37	20,42	20,49	20,40	20,41	20,46	20,44	20,49	20,49	20,50	20,51	20,41	20,39	20,45	20,36	20,38	20,37	20,45	20,48	20,40	20,37	20,46	20,44	20,47	20,37	20,43	20,39	20,43	20,40	20,51	20,54	20,51	20,41	20,37	20,36	20,34	20,43	20,43	20,36	20,40	20,46	20,49	20,46	20,42	20,41	20,34	20,48	20,52	20,45	20,42	20,42	20,51	20,50	20,44	20,41	20,41	20,50	20,52	20,39	20,37	20,47	20,49	20,46	20,50	20,52	20,53	20,47	20,48	20,53	20,44	20,43	20,44	20,49	20,43	20,45	20,44	20,40	20,46	20,47	20,48	20,54	20,52	20,54	20,52	20,50	20,59	20,50	20,51	20,55	20,50	20,52	20,59	20,65	20,54	20,44	20,56	20,59	20,57	20,69	20,66	20,59	20,57	20,63	20,60	20,64	20,67	20,69	20,65	20,63	20,63	20,71	20,68	20,59	20,70	20,69	20,67	20,67	20,72	20,71	20,72	20,69	20,64	20,71	20,78	20,72	20,68	20,70	20,71	20,79	20,79	20,72	20,67	20,81	20,75	20,67	20,74	20,78	20,76	20,71	20,74	20,74	20,64	20,66	20,69	20,72	20,80	20,78	20,79	20,75	20,78	20,77	20,77	20,85	20,83	20,84	20,79	20,79	20,83	20,87	20,81	20,81	20,90	20,84	20,78	20,80	20,89	21,00	20,94	20,87	20,87	20,94	20,97	20,85	20,81	20,86	20,91	20,94	20,98	20,97	20,96	20,95	21,01	20,96	21,00	20,90	20,95	20,96	20,95	20,91	20,97	20,92	20,85	20,97	20,97	20,94	20,97	20,98	20,97	20,98	20,90	20,94	20,99	20,93	20,93	20,97	20,95	20,98	20,98	21,02	20,92	20,91	20,97	21,03	21,01	20,98	21,00	20,96	20,94	20,97	20,95	20,92	20,99	21,03	21,01	20,95	20,98	20,94	20,91	20,93	20,91	20,95	20,96	21,00	20,99	20,95	21,00	20,95	21,00	20,98	20,98	21,02	21,02	20,95	20,94	20,97	20,88	20,93	20,92	20,89	20,93	20,89	20,86	20,92	21,02	20,97	20,92	20,98	20,96	21,03	21,07	20,98	21,00	21,00	20,99	20,93	20,99	21,00	21,02	20,97	20,93	20,96	20,95	20,91	20,90	20,91	20,90	20,89	20,97	20,94	20,90	20,93	20,94	20,88	20,83	20,82	20,84	20,85	20,89	20,93	20,90	20,90	20,80	20,80	20,88	20,89	20,87	20,87	20,79	20,80	20,99	21,01	21,02	21,08	21,04	21,01	21,01	20,97	20,95	20,97	21,02	20,96	20,92	20,92	20,98	20,97	20,87	20,87	20,84	20,80	20,96	20,89	20,87	20,87	20,82	20,75	20,76	20,74	20,72	20,72	20,72	20,73	20,67	20,57	20,57	20,58	20,51	20,49	20,47	20,44	20,45	20,50	20,51	20,45	20,42	20,48	20,57	20,54	20,41	20,49	20,46	20,40	20,42	20,39	20,38	20,42	20,46	20,33	20,41	20,39	20,49	20,48	20,47	20,50	20,41	20,42	20,41	20,42	20,40	20,36	20,41	20,39	20,36	20,34	20,41	20,33	20,32	20,37	20,49	20,48	20,41	20,37	20,41	20,39	20,38	20,40	20,32	20,36	20,38	20,37	20,35	20,34	20,35	20,26	20,27	20,34	20,36	20,41	20,41	20,39	20,36	20,40	20,37	20,33	20,32	20,28	20,31	20,40	20,37	20,40	20,43	20,33	20,34	20,41	20,39	20,38	20,49	20,39	20,29	20,32	20,44	20,40	20,35	20,37	20,48	20,50	20,32	20,29	20,41	20,41	20,31	20,26	20,36	20,35	20,27	20,36	20,36	20,37	20,32	20,29	20,34	20,38	20,35	20,31	20,34	20,40	20,38	20,31	20,37	20,40	20,34	20,26	20,28	20,38	20,43	20,42	20,43	20,30	20,18	20,27	20,30	20,34	20,35	20,32	20,38	20,32	20,33	20,42	20,40	20,41	20,39	20,37	20,28	20,26	20,32	20,30	20,38	20,29	20,32	20,38	20,40	20,31	20,40	20,41	20,32	20,27	20,29	20,37	20,34	20,26	20,27	20,39	20,43	20,28	20,26	20,27	20,30	20,25	20,34	20,42	20,30	20,29	20,30	20,33	20,25	20,23	20,30	20,34	20,33	20,30	20,26	20,27	20,32	20,27	20,24	20,27	20,24	20,27	20,33	20,30	20,30	20,24	20,31	20,34	20,38	20,22	20,19	20,24	20,27	20,28	20,24	20,19	20,16	20,28	20,34	20,30	20,36	20,35	
20,29	20,31	20,29	20,33	20,42	20,32	20,13	20,27	20,36	20,31	20,28	20,22	20,26	20,22	20,32	20,43	20,38	20,29	20,30	20,35	20,31	20,41	20,35	20,37	20,37	20,34	20,35	20,43	20,42	20,42	20,36	20,37	20,26	20,28	20,34	20,35	20,37	20,33	20,37	20,32	20,31	20,41	20,27	20,23	20,27	20,40	20,43	20,35	20,46	20,39	20,33	20,35	20,41	20,42	20,45	20,35	20,33	20,41	20,33	20,24	20,27	20,33	20,37	20,38	20,36	20,33	20,39	20,41	20,38	20,34	20,32	20,39	20,37	20,33	20,38	20,39	20,37	20,46	20,43	20,39	20,36	20,32	20,36	20,41	20,45	20,40	20,29	20,33	20,36	20,42	20,42	20,36	20,41	20,47	20,38	20,36	20,35	20,40	20,40	20,36	20,39	20,35	20,34	20,35	20,32	20,40	20,36	20,33	20,41	20,43	20,42	20,40	20,49	20,44	20,32	20,38	20,46	20,35	20,30	20,35	20,35	20,49	20,38	20,42	20,43	20,44	20,39	20,41	20,46	20,40	20,49	20,45	20,50	20,52	20,45	20,49	20,44	20,37	20,37	20,45	20,45	20,41	20,40	20,39	20,47	20,54	20,45	20,45	20,42	20,43	20,48	20,36	20,32	20,38	20,50	20,54	20,43	20,43	20,46	20,48	20,54	20,42	20,38	20,41	20,40	20,43	20,50	20,47	20,49	20,51	20,40	20,45	20,52	20,47	20,46	20,44	20,40	20,42	20,39	20,42	20,47	20,46	20,43	20,48	20,54	20,54	20,56	20,52	20,54	20,54	20,52	20,54	20,56	20,53	20,56	20,61	20,51	20,48	20,51	20,58	20,63	20,66	20,55	20,62	20,58	20,59	20,61	20,63	20,64	20,67	20,68	20,68	20,61	20,69	20,72	20,64	20,72	20,66	20,68	20,68	20,70	20,70	20,76	20,66	20,64	20,79	20,75	20,72	20,75	20,84	20,79	20,80	20,77	20,73	20,66	20,77	20,82	20,80	20,83	20,80	20,81	20,78	20,77	20,74	20,66	20,72	20,72	20,80	20,93	20,94	20,86	20,88	20,89	20,85	20,78	20,91	20,90	20,94	20,87	20,88	20,92	20,92	20,88	20,94	20,93	20,92	20,88	20,85	20,87	20,99	20,96	20,98	20,96	21,00	21,01	20,99	20,94	20,93	20,90	20,90	21,01	21,04	20,97	20,96	21,04	21,02	21,01	21,01	21,03	21,12	21,07	21,01	20,96	20,91	21,00	21,09	21,13	21,07	20,99	20,96	21,04	21,07	20,96	21,01	21,07	21,08	21,05	21,03	21,04	21,03	21,07	21,06	21,07	20,98	20,95	21,08	21,10	21,00	21,05	21,02	20,96	21,03	21,10	21,05	21,06	21,20	21,22	21,17	21,18	21,16	21,10	21,12	21,11	21,06	21,07	21,11	21,14	21,13	21,13	21,11	21,16	21,20	21,17	21,17	21,20	21,16	21,11	21,09	21,08	21,19	21,10	21,08	21,12	21,10	20,99	21,03	21,11	21,11	21,09	21,04	21,01	21,06	21,13	21,13	21,20	21,20	21,12	21,05	21,02	21,07	21,10	21,02	21,04	21,11	21,11	21,03	21,09	21,02	21,03	21,07	21,09	21,04	21,06	20,98	21,03	20,98	21,00	21,01	20,94	20,96	21,03	21,06	21,02	20,96	20,94	20,91	20,93	20,98	20,91	20,97	20,94	21,01	21,18	21,20	21,15	21,23	21,20	21,13	21,18	21,13	21,12	21,14	21,14	21,10	21,02	21,04	21,05	21,10	21,05	21,06	20,94	20,97	21,11	21,08	21,03	21,00	20,99	20,92	20,79	20,77	20,83	20,77	20,75	20,73	20,70	20,61	20,59	20,49	20,46	20,49	20,44	20,45	20,50	20,57	20,48	20,46	20,51	20,44	20,49	20,47	20,45	20,48	20,46	20,41	20,49	20,48	20,46	20,39	20,45	20,40	20,39	20,46	20,48	20,49	20,49	20,42	20,39	20,34	20,41	20,40	20,39	20,36	20,42	20,42	20,31	20,29	20,44	20,41	20,35	20,28	20,35	20,43	20,43	20,37	20,39	20,41	20,41	20,37	20,30	20,31	20,36	20,37	20,38	20,41	20,34	20,34	20,28	20,30	20,50	20,44	20,34	20,39	20,35	20,34	20,34	20,32	20,38	20,35	20,33	20,38	20,35	20,42	20,38	20,36	20,34	20,46	20,44	20,42	20,37	20,42	20,32	20,32	20,38	20,36	20,43	20,37	20,37	20,42	20,37	20,35	20,40	20,42	20,39	20,31	20,31	20,33	20,32	20,31	20,38	20,34	20,37	20,39	20,42	20,39	20,35	20,34	20,41	20,35	20,34	20,33	20,36	20,31	20,28	20,26	20,26	20,31	20,41	20,41	20,43	20,27	20,13	20,25	20,28	20,30	20,34	20,29	20,32	20,30	20,26	20,32	20,39	20,41	20,36	20,34	20,32	20,31	20,34	20,32	20,37	20,31	20,37	20,31	20,32	20,38	20,34	20,33	20,35	20,25	20,21	20,35	20,31	20,28	20,27	20,31	20,33	20,25	20,24	20,30	20,31	20,19	20,24	20,34	20,30	20,28	20,29	20,25	20,20	20,25	20,23	20,26	20,27	20,31	20,29	20,38	20,40	20,32	20,35	20,26	20,25	20,24	20,26	20,22	20,22	20,21	20,25	20,24	20,32	20,27	20,23	20,31	20,28	20,30	20,29	20,30	20,24	20,28	20,32	20,32	20,30	20,29	
20,35	20,26	20,29	20,39	20,33	20,34	20,20	20,27	20,34	20,32	20,28	20,27	20,35	20,23	20,35	20,43	20,41	20,26	20,34	20,40	20,43	20,48	20,39	20,41	20,41	20,42	20,34	20,32	20,43	20,44	20,44	20,35	20,31	20,25	20,39	20,37	20,46	20,35	20,33	20,32	20,29	20,41	20,37	20,29	20,27	20,31	20,38	20,38	20,41	20,33	20,36	20,36	20,49	20,45	20,34	20,35	20,35	20,35	20,31	20,31	20,31	20,31	20,39	20,33	20,37	20,31	20,37	20,42	20,33	20,37	20,39	20,45	20,25	20,26	20,31	20,34	20,41	20,50	20,45	20,39	20,44	20,38	20,41	20,43	20,41	20,38	20,37	20,31	20,35	20,35	20,37	20,28	20,39	20,34	20,31	20,39	20,42	20,43	20,41	20,35	20,31	20,45	20,43	20,42	20,34	20,34	20,36	20,35	20,38	20,38	20,29	20,38	20,49	20,45	20,32	20,42	20,53	20,42	20,38	20,35	20,37	20,41	20,40	20,37	20,35	20,38	20,40	20,42	20,56	20,46	20,40	20,39	20,45	20,46	20,43	20,37	20,40	20,38	20,40	20,46	20,42	20,44	20,45	20,39	20,42	20,50	20,35	20,43	20,46	20,41	20,40	20,40	20,35	20,37	20,39	20,46	20,38	20,38	20,42	20,50	20,43	20,44	20,41	20,42	20,48	20,46	20,49	20,43	20,46	20,45	20,36	20,45	20,51	20,50	20,56	20,50	20,43	20,48	20,44	20,49	20,51	20,48	20,46	20,52	20,58	20,53	20,49	20,55	20,46	20,56	20,53	20,47	20,50	20,58	20,60	20,66	20,59	20,50	20,54	20,57	20,62	20,67	20,62	20,66	20,66	20,54	20,57	20,66	20,69	20,64	20,73	20,77	20,75	20,76	20,80	20,79	20,82	20,78	20,81	20,86	20,83	20,76	20,75	20,75	20,72	20,81	20,86	20,76	20,89	20,91	20,95	20,87	20,78	20,82	20,83	20,88	20,93	20,91	20,94	20,93	20,86	20,84	20,89	20,90	20,90	20,89	20,82	20,96	21,05	21,00	20,94	20,99	21,01	20,92	20,91	20,98	21,03	21,07	21,06	21,00	20,98	20,95	20,99	21,06	21,05	21,00	21,01	21,00	21,02	21,10	21,04	21,06	21,10	21,13	21,13	21,03	21,12	21,12	21,09	21,07	21,10	21,17	21,13	21,09	21,18	21,14	21,10	21,24	21,20	21,19	21,18	21,15	21,17	21,13	21,18	21,17	21,24	21,16	21,16	21,10	21,14	21,14	21,14	21,22	21,23	21,25	21,26	21,18	21,15	21,13	21,15	21,17	21,21	21,21	21,21	21,18	21,28	21,25	21,18	21,17	21,17	21,23	21,27	21,21	21,28	21,57	21,67	21,61	21,55	21,55	21,49	21,41	21,36	21,32	21,30	21,31	21,39	21,34	21,33	21,32	21,40	21,45	21,49	21,44	21,42	21,34	21,35	21,34	21,34	21,44	21,33	21,28	21,31	21,24	21,21	21,23	21,32	21,38	21,25	21,25	21,31	21,37	21,36	21,28	21,45	21,43	21,22	21,24	21,31	21,34	21,38	21,25	21,28	21,33	21,37	21,36	21,36	21,33	21,29	21,33	21,31	21,28	21,31	21,29	21,33	21,25	21,23	21,30	21,21	21,18	21,23	21,31	21,28	21,19	21,20	21,23	21,17	21,18	21,22	21,22	21,25	21,24	21,45	21,48	21,41	21,51	21,39	21,31	21,34	21,32	21,25	21,25	21,31	21,29	21,29	21,22	21,17	21,18	21,25	21,26	21,31	21,30	21,40	21,34	21,24	21,20	21,17	21,11	21,00	20,94	20,95	20,88	20,85	20,84	20,74	20,68	20,58	20,51	20,48	20,50	20,53	20,42	20,51	20,52	20,46	20,45	20,46	20,43	20,42	20,44	20,47	20,44	20,46	20,41	20,44	20,42	20,45	20,43	20,34	20,37	20,46	20,47	20,49	20,51	20,47	20,46	20,43	20,42	20,46	20,46	20,44	20,39	20,39	20,43	20,43	20,38	20,46	20,50	20,40	20,34	20,40	20,40	20,40	20,37	20,45	20,45	20,45	20,38	20,33	20,35	20,38	20,34	20,40	20,44	20,49	20,35	20,34	20,34	20,44	20,54	20,43	20,33	20,34	20,36	20,30	20,41	20,50	20,40	20,41	20,42	20,40	20,42	20,36	20,32	20,41	20,39	20,46	20,34	20,37	20,41	20,38	20,42	20,42	20,35	20,40	20,44	20,35	20,38	20,47	20,42	20,36	20,42	20,44	20,25	20,20	20,22	20,29	20,33	20,31	20,32	20,32	20,37	20,27	20,29	20,29	20,35	20,41	20,46	20,38	20,29	20,30	20,28	20,23	20,24	20,29	20,34	20,45	20,36	20,39	20,28	20,23	20,19	20,27	20,32	20,35	20,21	20,25	20,33	20,31	20,38	20,42	20,37	20,29	20,35	20,31	20,26	20,23	20,30	20,33	20,30	20,38	20,34	20,36	20,47	20,34	20,27	20,31	20,24	20,21	20,28	20,34	20,30	20,33	20,32	20,25	20,26	20,22	20,34	20,40	20,31	20,26	20,25	20,21	20,25	20,38	20,27	20,26	20,25	20,26	20,32	20,32	20,29	20,27	20,26	20,36	20,34	20,38	20,30	20,19	20,19	20,19	20,21	20,24	20,24	20,35	20,27	20,22	20,32	20,37	20,42	20,25	20,18	20,18	20,23	20,19	20,27	20,33	20,34	20,30	20,32	
20,33	20,27	20,34	20,39	20,29	20,26	20,25	20,19	20,20	20,33	20,27	20,25	20,37	20,33	20,37	20,45	20,42	20,32	20,39	20,43	20,32	20,35	20,42	20,36	20,39	20,36	20,30	20,34	20,41	20,37	20,38	20,44	20,31	20,28	20,30	20,31	20,41	20,34	20,29	20,28	20,31	20,40	20,41	20,27	20,25	20,31	20,34	20,42	20,34	20,35	20,29	20,32	20,39	20,46	20,30	20,36	20,33	20,30	20,34	20,32	20,31	20,33	20,33	20,25	20,39	20,41	20,38	20,35	20,37	20,32	20,37	20,37	20,32	20,25	20,38	20,34	20,43	20,42	20,40	20,38	20,37	20,36	20,35	20,35	20,36	20,36	20,43	20,40	20,33	20,42	20,37	20,25	20,29	20,35	20,27	20,33	20,39	20,42	20,42	20,38	20,29	20,35	20,49	20,48	20,40	20,36	20,32	20,30	20,31	20,39	20,31	20,34	20,47	20,46	20,33	20,39	20,46	20,45	20,43	20,40	20,35	20,38	20,38	20,35	20,41	20,46	20,38	20,40	20,45	20,48	20,40	20,36	20,48	20,53	20,48	20,39	20,34	20,39	20,44	20,45	20,39	20,37	20,45	20,36	20,42	20,41	20,34	20,43	20,48	20,38	20,33	20,39	20,48	20,51	20,46	20,49	20,46	20,40	20,35	20,45	20,43	20,45	20,49	20,44	20,47	20,48	20,44	20,47	20,43	20,39	20,42	20,43	20,51	20,48	20,50	20,52	20,45	20,48	20,50	20,46	20,48	20,54	20,50	20,53	20,55	20,52	20,46	20,52	20,47	20,47	20,46	20,47	20,47	20,51	20,54	20,63	20,64	20,55	20,53	20,55	20,54	20,66	20,67	20,70	20,73	20,70	20,71	20,76	20,78	20,82	20,86	20,91	20,84	20,89	20,91	20,89	20,96	20,94	21,05	21,03	20,97	20,99	20,91	20,87	20,95	20,93	20,94	20,95	21,03	21,06	21,12	21,10	20,91	20,90	20,97	21,05	21,02	21,06	21,06	21,11	21,06	21,05	21,04	21,10	21,16	21,14	21,07	21,12	21,18	21,16	21,11	21,07	21,18	21,13	21,16	21,18	21,16	21,22	21,30	21,24	21,19	21,25	21,27	21,30	21,33	21,26	21,26	21,35	21,34	21,36	21,29	21,32	21,33	21,35	21,37	21,26	21,32	21,33	21,39	21,39	21,38	21,42	21,46	21,44	21,41	21,38	21,45	21,52	21,52	21,43	21,41	21,47	21,53	21,49	21,49	21,45	21,42	21,48	21,49	21,50	21,40	21,38	21,42	21,51	21,51	21,48	21,48	21,48	21,55	21,53	21,51	21,49	21,59	21,65	21,58	21,63	21,66	21,67	21,61	21,64	21,55	21,66	21,65	21,66	21,78	22,15	22,40	22,33	22,29	22,20	22,15	22,08	21,99	21,56	21,90	21,30	21,86	21,83	21,81	21,89	21,59	22,20	22,03	21,98	21,92	21,84	21,34	21,84	21,78	21,82	21,89	21,84	21,78	21,79	21,80	21,83	21,95	21,87	21,77	21,76	21,87	21,83	21,87	21,93	21,94	21,90	21,78	21,29	21,89	21,89	21,94	21,83	21,37	21,88	21,82	21,42	21,88	21,81	21,83	21,31	21,94	21,79	21,81	21,85	21,86	21,83	21,80	21,77	21,28	21,78	21,74	21,71	21,77	21,73	21,35	21,72	21,67	21,63	21,28	21,77	21,75	21,73	21,77	21,79	21,84	21,90	21,74	21,62	21,64	21,64	21,61	21,61	21,61	21,59	21,59	21,61	21,59	21,58	21,53	21,53	21,68	21,66	21,65	21,64	21,62	21,57	21,49	21,37	21,33	21,27	21,20	21,10	20,99	20,94	20,77	20,67	20,58	20,52	20,51	20,54	20,54	20,48	20,48	20,49	20,41	20,41	20,45	20,36	20,44	20,41	20,51	20,46	20,46	20,42	20,36	20,41	20,34	20,47	20,42	20,30	20,43	20,48	20,51	20,45	20,48	20,45	20,50	20,48	20,43	20,41	20,44	20,36	20,40	20,45	20,42	20,40	20,36	20,44	20,40	20,39	20,43	20,35	20,38	20,38	20,44	20,48	20,43	20,41	20,35	20,45	20,40	20,32	20,41	20,40	20,42	20,36	20,37	20,41	20,41	20,48	20,46	20,32	20,36	20,41	20,31	20,37	20,44	20,34	20,38	20,49	20,43	20,33	20,30	20,28	20,35	20,36	20,46	20,33	20,33	20,38	20,38	20,34	20,38	20,38	20,34	20,36	20,43	20,41	20,41	20,34	20,32	20,36	20,37	20,26	20,23	20,24	20,30	20,30	20,34	20,29	20,24	20,24	20,31	20,29	20,27	20,34	20,36	20,38	20,35	20,24	20,24	20,28	20,18	20,22	20,32	20,33	20,35	20,32	20,37	20,28	20,25	20,31	20,29	20,29	20,27	20,25	20,24	20,32	20,28	20,38	20,37	20,35	20,33	20,43	20,27	20,16	20,22	20,27	20,26	20,27	20,38	20,39	20,33	20,42	20,35	20,20	20,27	20,27	20,26	20,29	20,27	20,34	20,32	20,29	20,26	20,15	20,24	20,23	20,37	20,34	20,36	20,16	20,15	20,23	20,30	20,25	20,26	20,28	20,32	20,34	20,36	20,35	20,32	20,22	20,33	20,28	20,25	20,24	20,18	20,25	20,18	20,24	20,32	20,37	20,36	20,36	20,19	20,22	20,32	20,32	20,24	20,17	20,14	20,10	20,17	20,31	20,23	20,28	20,36	20,31	
20,33	20,27	20,31	20,44	20,33	20,32	20,29	20,25	20,21	20,30	20,28	20,37	20,44	20,31	20,33	20,35	20,34	20,35	20,29	20,36	20,26	20,24	20,32	20,29	20,35	20,35	20,28	20,31	20,36	20,42	20,38	20,34	20,35	20,28	20,31	20,31	20,43	20,37	20,27	20,22	20,29	20,44	20,31	20,25	20,28	20,31	20,33	20,30	20,35	20,29	20,33	20,33	20,35	20,43	20,35	20,35	20,35	20,22	20,26	20,31	20,28	20,36	20,40	20,31	20,34	20,34	20,34	20,39	20,34	20,40	20,34	20,41	20,32	20,22	20,35	20,34	20,33	20,44	20,38	20,46	20,40	20,34	20,36	20,30	20,35	20,33	20,42	20,44	20,42	20,44	20,48	20,35	20,31	20,39	20,35	20,35	20,37	20,41	20,49	20,45	20,42	20,31	20,34	20,47	20,46	20,36	20,38	20,38	20,43	20,40	20,44	20,36	20,38	20,43	20,37	20,36	20,34	20,38	20,42	20,43	20,48	20,45	20,42	20,37	20,35	20,42	20,44	20,47	20,47	20,47	20,44	20,37	20,40	20,48	20,48	20,34	20,33	20,39	20,40	20,39	20,31	20,30	20,40	20,44	20,41	20,37	20,36	20,48	20,49	20,47	20,40	20,40	20,43	20,49	20,50	20,56	20,51	20,43	20,37	20,47	20,47	20,43	20,51	20,48	20,51	20,46	20,44	20,49	20,45	20,45	20,43	20,44	20,49	20,53	20,50	20,52	20,49	20,46	20,52	20,45	20,48	20,50	20,51	20,53	20,47	20,44	20,49	20,48	20,50	20,47	20,49	20,47	20,47	20,47	20,58	20,58	20,53	20,56	20,61	20,56	20,57	20,67	20,69	20,79	20,82	20,74	20,87	20,89	20,96	21,08	21,11	21,11	21,00	21,04	21,09	21,15	21,19	21,20	21,31	21,42	21,30	21,30	21,26	21,12	21,12	21,22	21,28	21,20	21,28	21,30	21,26	21,33	21,25	21,26	21,33	21,37	21,31	21,33	21,38	21,40	21,39	21,37	21,41	21,46	21,46	21,52	21,51	21,50	21,52	21,58	21,54	21,47	21,52	21,56	21,61	21,63	21,61	21,68	21,73	21,67	21,62	21,70	21,75	21,78	21,84	21,78	21,67	21,74	21,82	21,81	21,77	21,38	21,84	21,74	21,87	21,85	21,85	21,94	21,94	21,97	21,51	22,01	21,99	21,96	21,94	21,93	22,01	22,07	22,11	21,63	22,11	22,14	22,11	22,06	21,65	22,11	21,62	21,74	22,18	22,15	22,15	22,04	21,65	21,77	22,22	22,24	22,22	21,70	22,29	22,33	22,34	21,84	21,91	22,41	22,37	21,82	22,46	22,39	21,97	22,51	21,93	21,85	22,49	21,90	22,10	22,26	23,04	23,09	23,08	23,00	22,95	22,59	22,94	22,83	22,73	22,67	22,64	22,64	22,20	22,15	22,54	23,07	22,93	22,42	22,82	22,69	22,27	22,69	22,20	22,21	22,19	22,75	22,22	22,24	22,24	22,33	22,36	22,77	22,25	22,67	22,18	22,72	22,22	22,77	22,32	22,82	22,71	22,73	22,85	22,31	22,81	22,71	22,31	22,74	22,64	22,24	22,72	22,60	22,69	22,72	22,67	22,67	22,61	22,26	22,28	22,65	22,54	22,55	22,47	22,49	22,56	22,49	22,48	22,52	22,47	22,39	22,37	22,43	22,44	22,48	22,37	22,31	22,33	22,28	22,26	22,27	22,28	22,12	22,14	22,17	22,09	22,08	22,16	22,13	22,02	21,98	22,06	22,05	21,92	21,86	21,97	22,02	21,90	21,83	21,92	21,90	21,79	21,66	21,67	21,62	21,50	21,36	21,23	21,02	20,80	20,64	20,56	20,48	20,48	20,50	20,51	20,47	20,51	20,52	20,51	20,45	20,42	20,45	20,46	20,48	20,48	20,46	20,45	20,47	20,47	20,45	20,41	20,47	20,46	20,29	20,32	20,44	20,48	20,39	20,40	20,42	20,39	20,40	20,38	20,44	20,47	20,41	20,43	20,45	20,42	20,36	20,38	20,43	20,38	20,36	20,41	20,44	20,39	20,33	20,41	20,47	20,42	20,32	20,29	20,36	20,36	20,30	20,39	20,36	20,37	20,39	20,37	20,42	20,46	20,45	20,42	20,38	20,40	20,39	20,31	20,34	20,34	20,29	20,33	20,42	20,39	20,35	20,33	20,34	20,29	20,34	20,47	20,41	20,38	20,35	20,40	20,39	20,42	20,38	20,37	20,37	20,38	20,43	20,40	20,30	20,33	20,41	20,35	20,27	20,24	20,28	20,34	20,23	20,23	20,27	20,29	20,34	20,34	20,37	20,36	20,38	20,41	20,35	20,35	20,27	20,28	20,29	20,32	20,17	20,30	20,33	20,34	20,36	20,34	20,27	20,25	20,34	20,30	20,22	20,16	20,30	20,31	20,29	20,21	20,32	20,36	20,45	20,38	20,44	20,36	20,20	20,23	20,27	20,21	20,32	20,37	20,37	20,33	20,29	20,27	20,26	20,24	20,21	20,29	20,37	20,31	20,37	20,32	20,26	20,29	20,24	20,25	20,26	20,23	20,34	20,34	20,20	20,26	20,37	20,23	20,21	20,26	20,24	20,36	20,32	20,29	20,30	20,35	20,24	20,28	20,31	20,27	20,31	20,22	20,14	20,25	20,34	20,37	20,26	20,27	20,27	20,19	20,16	20,19	20,26	20,22	20,26	20,21	20,21	20,28	20,33	20,17	20,21	20,39	20,37	
20,39	20,29	20,23	20,36	20,39	20,27	20,21	20,19	20,18	20,25	20,34	20,39	20,39	20,28	20,24	20,36	20,33	20,39	20,32	20,38	20,23	20,29	20,31	20,29	20,28	20,28	20,31	20,41	20,28	20,35	20,52	20,37	20,31	20,33	20,37	20,39	20,41	20,30	20,22	20,21	20,21	20,36	20,31	20,24	20,23	20,35	20,32	20,32	20,28	20,24	20,34	20,39	20,36	20,36	20,29	20,35	20,36	20,30	20,30	20,35	20,39	20,33	20,42	20,42	20,34	20,33	20,35	20,38	20,43	20,39	20,41	20,41	20,44	20,32	20,40	20,37	20,33	20,42	20,42	20,41	20,35	20,28	20,34	20,32	20,36	20,37	20,40	20,43	20,51	20,50	20,46	20,43	20,35	20,38	20,43	20,37	20,40	20,38	20,47	20,43	20,37	20,38	20,35	20,35	20,43	20,43	20,28	20,30	20,39	20,37	20,33	20,41	20,42	20,41	20,42	20,40	20,39	20,35	20,39	20,39	20,52	20,55	20,45	20,34	20,39	20,33	20,44	20,44	20,52	20,50	20,41	20,45	20,42	20,42	20,40	20,31	20,35	20,45	20,46	20,45	20,37	20,32	20,33	20,40	20,40	20,41	20,43	20,46	20,42	20,43	20,44	20,46	20,37	20,35	20,44	20,47	20,41	20,44	20,49	20,46	20,49	20,44	20,47	20,43	20,50	20,45	20,43	20,52	20,47	20,42	20,43	20,34	20,42	20,48	20,47	20,47	20,48	20,50	20,51	20,46	20,51	20,48	20,46	20,46	20,50	20,49	20,45	20,49	20,49	20,51	20,53	20,45	20,44	20,50	20,61	20,60	20,55	20,59	20,62	20,64	20,76	20,84	20,79	20,86	20,91	20,94	21,08	21,18	21,33	21,45	21,47	21,56	21,50	21,46	21,55	21,59	21,66	21,74	21,86	21,88	21,85	21,83	21,79	21,72	21,59	21,23	21,81	21,71	21,73	21,86	21,83	21,39	21,86	21,85	21,49	22,03	21,98	21,54	22,06	22,09	22,05	21,57	21,54	22,00	21,60	22,16	21,70	22,17	21,73	22,34	22,25	21,87	21,86	22,26	22,34	22,36	22,07	22,47	22,07	22,50	21,96	22,48	22,03	22,14	22,61	22,58	22,56	21,96	22,13	22,71	22,19	22,69	22,65	22,14	22,21	22,38	22,71	22,26	22,82	22,81	22,83	22,41	22,92	22,47	22,86	22,19	22,84	22,85	22,91	22,98	22,95	22,53	23,02	22,40	23,01	23,00	23,01	23,03	23,09	23,06	22,94	22,98	22,50	23,01	23,05	23,09	23,14	23,20	23,10	23,17	23,18	23,13	23,23	23,23	23,24	23,29	23,27	23,28	23,31	23,29	23,21	23,25	23,29	23,32	23,30	23,42	23,52	23,63	23,59	23,52	23,59	23,61	23,58	23,49	23,38	23,41	23,44	23,37	23,44	23,50	23,58	23,63	23,54	23,59	23,54	23,45	23,47	23,53	23,44	23,50	23,52	23,53	23,53	23,45	23,54	23,51	23,56	23,59	23,49	23,45	23,43	23,45	23,44	23,51	23,59	23,49	23,48	23,45	23,56	23,63	23,55	23,52	23,52	23,45	23,38	23,38	23,35	23,34	23,32	23,35	23,34	23,34	23,25	23,29	23,38	23,27	23,12	23,17	23,15	23,12	23,12	23,13	23,09	23,11	23,01	22,94	22,94	22,93	22,94	22,89	22,85	22,74	22,79	22,71	22,65	22,66	22,54	22,45	22,52	22,46	22,38	22,35	22,42	22,38	22,32	22,20	22,30	22,28	22,17	22,09	22,10	22,12	22,06	22,00	22,03	22,06	22,00	21,91	21,83	21,80	21,68	21,44	21,30	21,06	20,83	20,71	20,67	20,56	20,50	20,58	20,54	20,44	20,41	20,49	20,56	20,52	20,44	20,44	20,53	20,49	20,46	20,49	20,49	20,47	20,36	20,48	20,47	20,45	20,38	20,35	20,35	20,45	20,41	20,35	20,33	20,43	20,40	20,35	20,36	20,45	20,45	20,46	20,42	20,35	20,40	20,46	20,43	20,50	20,48	20,37	20,33	20,32	20,41	20,32	20,34	20,33	20,35	20,29	20,24	20,27	20,29	20,23	20,37	20,40	20,42	20,46	20,44	20,42	20,42	20,41	20,37	20,34	20,37	20,33	20,35	20,38	20,41	20,41	20,35	20,45	20,39	20,41	20,34	20,33	20,34	20,31	20,39	20,37	20,33	20,32	20,34	20,42	20,40	20,37	20,30	20,45	20,45	20,43	20,41	20,37	20,29	20,32	20,32	20,31	20,28	20,27	20,35	20,33	20,20	20,30	20,26	20,29	20,37	20,39	20,34	20,35	20,34	20,31	20,42	20,35	20,32	20,27	20,27	20,27	20,28	20,39	20,42	20,37	20,33	20,27	20,24	20,31	20,36	20,28	20,19	20,30	20,34	20,24	20,17	20,31	20,31	20,35	20,33	20,43	20,40	20,23	20,14	20,28	20,27	20,31	20,44	20,40	20,41	20,33	20,21	20,24	20,22	20,30	20,30	20,28	20,37	20,41	20,33	20,24	20,24	20,32	20,32	20,26	20,32	20,34	20,31	20,23	20,23	20,35	20,30	20,19	20,26	20,27	20,32	20,31	20,26	20,23	20,27	20,28	20,25	20,24	20,33	20,33	20,28	20,18	20,18	20,30	20,40	20,24	20,23	20,23	20,24	20,14	20,16	20,28	20,29	20,27	20,19	20,21	20,20	20,23	20,19	20,22	20,36	20,35	
20,33	20,20	20,19	20,25	20,35	20,34	20,35	20,33	20,31	20,37	20,38	20,33	20,27	20,28	20,37	20,40	20,38	20,40	20,31	20,32	20,28	20,31	20,35	20,27	20,34	20,22	20,19	20,26	20,36	20,36	20,41	20,41	20,35	20,29	20,35	20,35	20,38	20,33	20,24	20,34	20,35	20,34	20,32	20,22	20,22	20,32	20,37	20,30	20,30	20,31	20,33	20,31	20,35	20,33	20,32	20,33	20,32	20,36	20,28	20,30	20,33	20,37	20,34	20,45	20,35	20,33	20,41	20,41	20,43	20,31	20,32	20,37	20,39	20,37	20,39	20,32	20,30	20,42	20,40	20,43	20,32	20,27	20,29	20,34	20,36	20,39	20,39	20,41	20,43	20,36	20,38	20,39	20,36	20,37	20,40	20,45	20,45	20,38	20,47	20,33	20,35	20,40	20,44	20,38	20,31	20,43	20,32	20,23	20,40	20,41	20,34	20,38	20,42	20,40	20,44	20,45	20,40	20,42	20,39	20,36	20,39	20,46	20,39	20,37	20,47	20,38	20,38	20,46	20,50	20,49	20,41	20,43	20,47	20,50	20,50	20,38	20,36	20,38	20,47	20,46	20,36	20,36	20,28	20,41	20,44	20,43	20,47	20,44	20,40	20,43	20,44	20,45	20,41	20,43	20,42	20,42	20,43	20,47	20,48	20,50	20,49	20,55	20,47	20,41	20,40	20,39	20,47	20,51	20,48	20,44	20,35	20,36	20,42	20,45	20,49	20,51	20,41	20,44	20,43	20,45	20,53	20,49	20,45	20,54	20,53	20,55	20,54	20,49	20,44	20,50	20,54	20,55	20,56	20,59	20,67	20,65	20,62	20,64	20,65	20,76	20,89	20,99	20,97	21,11	21,19	21,27	21,36	21,46	21,74	21,90	21,95	21,98	21,96	22,07	22,14	22,15	22,20	22,25	22,40	22,47	22,47	22,45	22,46	22,37	22,36	22,45	22,43	22,43	22,43	22,56	22,52	22,54	22,55	22,61	22,60	22,68	22,74	22,71	22,76	22,82	22,88	22,94	22,93	22,88	22,79	22,88	22,95	22,95	23,03	23,11	23,07	23,10	23,10	23,03	23,08	23,08	23,16	23,25	23,18	23,21	23,24	23,25	23,29	23,28	23,34	23,30	23,24	23,29	23,36	23,41	23,38	23,41	23,46	23,41	23,44	23,46	23,40	23,37	23,39	23,45	23,48	23,51	23,52	23,56	23,56	23,51	23,43	23,46	23,45	23,47	23,51	23,53	23,56	23,60	23,58	23,57	23,60	23,63	23,66	23,63	23,52	23,52	23,49	23,39	23,46	23,56	23,63	23,68	23,62	23,57	23,65	23,57	23,60	23,68	23,68	23,65	23,65	23,68	23,69	23,66	23,58	23,59	23,65	23,70	23,71	23,68	23,76	23,74	23,72	23,70	23,76	23,76	23,74	23,71	23,64	23,69	23,80	23,80	23,76	23,71	23,70	23,78	23,77	23,75	23,78	23,76	23,80	23,83	23,77	23,78	23,79	23,75	23,76	23,75	23,78	23,80	23,78	23,83	23,72	23,71	23,70	23,74	23,80	23,79	23,85	23,79	23,67	23,75	23,71	23,78	23,80	23,77	23,72	23,69	23,64	23,58	23,59	23,68	23,65	23,58	23,58	23,55	23,48	23,51	23,55	23,49	23,37	23,46	23,49	23,43	23,30	23,28	23,27	23,27	23,22	23,14	23,13	23,09	23,07	23,10	23,07	22,95	22,90	22,88	22,81	22,82	22,75	22,57	22,67	22,69	22,55	22,46	22,46	22,43	22,37	22,32	22,29	22,35	22,27	22,18	22,16	22,16	22,13	22,08	22,11	22,06	22,02	22,01	21,92	21,72	21,59	21,50	21,37	21,20	21,01	20,83	20,77	20,66	20,61	20,64	20,58	20,51	20,53	20,52	20,51	20,50	20,49	20,50	20,50	20,47	20,49	20,44	20,45	20,52	20,43	20,39	20,43	20,42	20,39	20,34	20,48	20,49	20,48	20,43	20,35	20,37	20,44	20,38	20,31	20,34	20,40	20,45	20,44	20,39	20,38	20,45	20,39	20,45	20,53	20,44	20,37	20,34	20,35	20,34	20,31	20,30	20,36	20,31	20,31	20,27	20,25	20,23	20,31	20,42	20,44	20,47	20,36	20,41	20,45	20,39	20,33	20,40	20,39	20,33	20,32	20,36	20,40	20,39	20,34	20,39	20,43	20,37	20,34	20,35	20,41	20,37	20,35	20,38	20,40	20,35	20,29	20,28	20,32	20,37	20,35	20,38	20,36	20,43	20,41	20,35	20,36	20,30	20,30	20,31	20,27	20,29	20,39	20,40	20,33	20,28	20,29	20,21	20,33	20,35	20,36	20,33	20,35	20,26	20,38	20,37	20,38	20,33	20,25	20,24	20,32	20,30	20,43	20,43	20,44	20,38	20,22	20,26	20,29	20,37	20,26	20,24	20,35	20,31	20,20	20,35	20,31	20,34	20,29	20,36	20,27	20,33	20,23	20,28	20,24	20,30	20,42	20,40	20,41	20,31	20,23	20,21	20,21	20,26	20,36	20,29	20,29	20,36	20,34	20,24	20,27	20,32	20,28	20,21	20,35	20,31	20,28	20,26	20,27	20,33	20,31	20,22	20,20	20,23	20,20	20,22	20,30	20,25	20,23	20,30	20,28	20,21	20,24	20,24	20,17	20,25	20,30	20,35	20,34	20,32	20,31	20,29	20,20	20,17	20,23	20,28	20,36	20,28	20,21	20,16	20,20	20,18	20,26	20,25	20,26	20,27	
20,34	20,18	20,17	20,17	20,20	20,29	20,33	20,43	20,37	20,35	20,34	20,30	20,22	20,31	20,38	20,40	20,36	20,39	20,40	20,36	20,26	20,34	20,31	20,34	20,38	20,35	20,32	20,30	20,32	20,29	20,34	20,32	20,30	20,27	20,33	20,28	20,44	20,41	20,29	20,29	20,44	20,38	20,38	20,24	20,21	20,32	20,35	20,33	20,27	20,30	20,29	20,27	20,35	20,39	20,36	20,41	20,36	20,30	20,34	20,37	20,35	20,37	20,33	20,41	20,45	20,29	20,34	20,35	20,42	20,32	20,36	20,40	20,27	20,30	20,31	20,27	20,35	20,42	20,39	20,41	20,40	20,42	20,41	20,41	20,37	20,33	20,34	20,43	20,45	20,38	20,43	20,32	20,29	20,40	20,38	20,46	20,46	20,36	20,46	20,37	20,34	20,39	20,43	20,44	20,33	20,37	20,40	20,42	20,41	20,38	20,34	20,32	20,37	20,31	20,40	20,42	20,46	20,35	20,32	20,38	20,35	20,38	20,43	20,49	20,46	20,36	20,36	20,52	20,52	20,47	20,38	20,35	20,42	20,38	20,47	20,41	20,38	20,38	20,42	20,46	20,38	20,36	20,37	20,38	20,42	20,41	20,41	20,42	20,46	20,44	20,44	20,42	20,48	20,48	20,47	20,40	20,35	20,44	20,40	20,45	20,49	20,52	20,50	20,43	20,39	20,36	20,50	20,53	20,46	20,52	20,46	20,40	20,42	20,41	20,54	20,53	20,40	20,38	20,43	20,49	20,46	20,51	20,47	20,61	20,60	20,56	20,54	20,59	20,56	20,57	20,55	20,60	20,67	20,64	20,67	20,74	20,74	20,78	20,87	20,96	21,00	21,09	21,23	21,32	21,52	21,61	21,68	21,68	21,92	22,16	22,29	22,25	22,27	22,29	22,40	22,39	22,45	22,47	22,43	22,60	22,65	22,67	22,73	22,69	22,63	22,72	22,81	22,85	22,83	22,86	22,88	22,88	22,96	23,00	22,94	22,96	22,99	23,04	23,11	23,05	23,09	23,22	23,25	23,27	23,20	23,26	23,30	23,35	23,33	23,40	23,46	23,45	23,42	23,37	23,42	23,42	23,45	23,55	23,51	23,41	23,45	23,52	23,49	23,48	23,60	23,59	23,49	23,53	23,62	23,59	23,56	23,58	23,64	23,60	23,64	23,66	23,58	23,55	23,55	23,66	23,72	23,72	23,73	23,72	23,70	23,62	23,66	23,70	23,71	23,69	23,66	23,66	23,71	23,75	23,71	23,74	23,73	23,79	23,90	23,73	23,67	23,69	23,66	23,60	23,66	23,76	23,70	23,71	23,73	23,66	23,79	23,79	23,77	23,77	23,80	23,78	23,75	23,75	23,73	23,79	23,73	23,74	23,80	23,84	23,83	23,84	23,77	23,82	23,84	23,78	23,75	23,77	23,81	23,77	23,72	23,79	23,87	23,92	23,87	23,78	23,85	23,89	23,82	23,83	23,87	23,90	23,86	23,91	23,89	23,90	23,91	23,82	23,76	23,82	23,80	23,87	23,85	23,93	23,86	23,84	23,82	23,84	23,88	23,82	23,85	23,89	23,74	23,76	23,79	23,81	23,86	23,81	23,78	23,71	23,76	23,77	23,70	23,70	23,72	23,65	23,68	23,61	23,64	23,67	23,69	23,49	23,46	23,53	23,59	23,53	23,39	23,35	23,34	23,33	23,26	23,16	23,18	23,17	23,14	23,16	23,09	23,03	23,01	22,97	22,82	22,87	22,83	22,64	22,66	22,70	22,65	22,59	22,55	22,47	22,39	22,41	22,41	22,36	22,34	22,19	22,21	22,17	22,14	22,10	22,19	22,12	21,98	21,98	21,92	21,67	21,52	21,54	21,47	21,31	21,20	20,99	20,86	20,72	20,65	20,68	20,59	20,52	20,52	20,45	20,47	20,47	20,44	20,47	20,45	20,42	20,51	20,42	20,37	20,47	20,58	20,47	20,42	20,37	20,41	20,35	20,44	20,45	20,41	20,43	20,43	20,44	20,46	20,41	20,39	20,38	20,35	20,34	20,43	20,42	20,49	20,45	20,34	20,41	20,50	20,43	20,39	20,30	20,32	20,28	20,36	20,34	20,36	20,31	20,34	20,38	20,35	20,27	20,35	20,31	20,36	20,36	20,34	20,32	20,47	20,46	20,41	20,39	20,39	20,36	20,29	20,31	20,35	20,29	20,28	20,38	20,40	20,35	20,32	20,37	20,39	20,40	20,42	20,45	20,40	20,33	20,35	20,32	20,30	20,40	20,39	20,35	20,27	20,34	20,38	20,35	20,35	20,39	20,34	20,27	20,28	20,29	20,32	20,26	20,33	20,39	20,37	20,28	20,39	20,35	20,30	20,34	20,34	20,29	20,39	20,38	20,40	20,37	20,32	20,29	20,22	20,26	20,34	20,39	20,43	20,38	20,27	20,27	20,20	20,27	20,33	20,24	20,31	20,33	20,30	20,36	20,32	20,28	20,37	20,37	20,24	20,19	20,25	20,28	20,26	20,38	20,41	20,28	20,32	20,36	20,32	20,33	20,33	20,26	20,29	20,26	20,19	20,31	20,32	20,32	20,31	20,33	20,27	20,25	20,42	20,25	20,13	20,24	20,31	20,36	20,34	20,27	20,19	20,39	20,33	20,20	20,17	20,15	20,22	20,25	20,27	20,21	20,24	20,21	20,21	20,21	20,36	20,31	20,26	20,26	20,39	20,41	20,27	20,23	20,18	20,25	20,24	20,25	20,28	20,30	20,29	20,23	20,27	20,30	20,24	20,24	
20,36	20,26	20,28	20,31	20,34	20,36	20,35	20,40	20,35	20,27	20,32	20,34	20,27	20,34	20,36	20,38	20,38	20,44	20,46	20,33	20,19	20,24	20,37	20,35	20,32	20,37	20,38	20,29	20,30	20,28	20,34	20,43	20,36	20,27	20,36	20,35	20,36	20,35	20,35	20,32	20,25	20,31	20,35	20,41	20,30	20,31	20,31	20,37	20,32	20,33	20,38	20,33	20,37	20,41	20,32	20,33	20,43	20,37	20,34	20,43	20,46	20,41	20,41	20,39	20,44	20,41	20,34	20,33	20,37	20,40	20,38	20,42	20,25	20,29	20,33	20,30	20,33	20,37	20,32	20,37	20,34	20,31	20,34	20,37	20,32	20,33	20,35	20,39	20,41	20,39	20,40	20,35	20,34	20,38	20,43	20,47	20,40	20,41	20,47	20,38	20,30	20,37	20,39	20,43	20,44	20,39	20,34	20,41	20,44	20,35	20,37	20,35	20,37	20,35	20,31	20,37	20,43	20,48	20,34	20,42	20,46	20,46	20,42	20,45	20,47	20,34	20,38	20,35	20,40	20,44	20,39	20,34	20,36	20,39	20,48	20,33	20,34	20,40	20,45	20,48	20,41	20,38	20,36	20,37	20,38	20,38	20,34	20,41	20,46	20,46	20,41	20,35	20,40	20,45	20,43	20,42	20,40	20,40	20,41	20,47	20,51	20,51	20,51	20,41	20,43	20,39	20,48	20,51	20,43	20,44	20,47	20,51	20,50	20,45	20,47	20,48	20,48	20,48	20,55	20,51	20,46	20,46	20,56	20,53	20,52	20,51	20,55	20,50	20,60	20,66	20,64	20,66	20,62	20,67	20,71	20,82	20,88	20,99	21,00	21,07	21,15	21,25	21,27	21,42	21,63	21,78	21,95	21,87	21,86	22,16	22,36	22,33	22,39	22,40	22,42	22,50	22,49	22,54	22,56	22,59	22,60	22,62	22,72	22,67	22,72	22,81	22,86	22,98	23,02	23,02	22,97	23,00	23,06	23,11	23,08	23,14	23,10	23,12	23,27	23,24	23,26	23,25	23,32	23,36	23,30	23,33	23,37	23,51	23,46	23,49	23,53	23,57	23,57	23,52	23,51	23,51	23,44	23,58	23,63	23,61	23,47	23,61	23,58	23,54	23,61	23,68	23,66	23,62	23,65	23,64	23,63	23,69	23,72	23,71	23,77	23,72	23,69	23,68	23,70	23,71	23,81	23,85	23,84	23,80	23,77	23,70	23,69	23,72	23,74	23,77	23,73	23,75	23,86	23,80	23,78	23,86	23,79	23,83	23,91	23,87	23,76	23,75	23,82	23,73	23,76	23,81	23,72	23,73	23,75	23,83	23,88	23,85	23,76	23,84	23,87	23,85	23,92	23,90	23,87	23,91	23,85	23,85	23,81	23,88	23,92	23,89	23,88	23,90	23,93	23,86	23,92	23,85	23,85	23,86	23,84	23,84	23,86	23,94	23,92	23,90	23,90	23,88	23,80	23,86	23,93	23,95	23,89	23,90	23,92	23,95	23,95	23,91	23,84	23,89	23,91	23,90	23,98	23,98	23,92	23,91	23,90	23,88	23,92	23,90	23,93	23,93	23,88	23,95	23,90	23,93	23,98	23,92	23,91	23,86	23,85	23,83	23,77	23,70	23,71	23,71	23,72	23,69	23,68	23,73	23,70	23,64	23,47	23,52	23,51	23,52	23,50	23,42	23,37	23,35	23,34	23,29	23,27	23,24	23,21	23,27	23,15	23,03	23,07	22,99	22,94	22,90	22,88	22,74	22,68	22,66	22,62	22,58	22,64	22,59	22,50	22,47	22,42	22,40	22,32	22,31	22,23	22,18	22,17	22,15	22,10	22,09	22,06	22,02	21,86	21,63	21,58	21,69	21,62	21,39	21,31	21,11	20,96	20,80	20,74	20,75	20,66	20,56	20,57	20,49	20,49	20,55	20,44	20,47	20,49	20,46	20,49	20,45	20,47	20,50	20,62	20,51	20,38	20,37	20,38	20,38	20,47	20,45	20,38	20,36	20,41	20,44	20,46	20,43	20,44	20,40	20,39	20,36	20,37	20,46	20,50	20,45	20,40	20,41	20,46	20,37	20,34	20,33	20,28	20,30	20,39	20,41	20,44	20,34	20,35	20,39	20,41	20,41	20,46	20,48	20,36	20,34	20,27	20,32	20,42	20,46	20,47	20,42	20,43	20,45	20,31	20,27	20,42	20,34	20,23	20,37	20,36	20,46	20,30	20,33	20,37	20,36	20,40	20,38	20,35	20,33	20,35	20,46	20,41	20,32	20,33	20,24	20,23	20,33	20,37	20,31	20,36	20,38	20,30	20,23	20,35	20,37	20,29	20,23	20,24	20,32	20,32	20,25	20,38	20,39	20,32	20,31	20,32	20,31	20,34	20,35	20,37	20,41	20,33	20,34	20,31	20,27	20,36	20,32	20,40	20,30	20,28	20,33	20,19	20,20	20,24	20,20	20,30	20,32	20,32	20,29	20,26	20,20	20,31	20,40	20,31	20,19	20,20	20,29	20,28	20,36	20,33	20,22	20,34	20,42	20,37	20,35	20,26	20,22	20,28	20,31	20,25	20,32	20,33	20,26	20,30	20,28	20,30	20,30	20,31	20,28	20,18	20,19	20,31	20,38	20,34	20,30	20,17	20,29	20,33	20,22	20,25	20,15	20,27	20,24	20,26	20,20	20,25	20,18	20,25	20,29	20,33	20,29	20,20	20,36	20,35	20,34	20,28	20,22	20,18	20,15	20,26	20,18	20,28	20,28	20,24	20,20	20,17	20,30	20,32	20,30	
20,35	20,26	20,22	20,26	20,35	20,43	20,43	20,35	20,37	20,40	20,37	20,36	20,33	20,41	20,46	20,47	20,45	20,41	20,42	20,37	20,28	20,27	20,25	20,29	20,31	20,33	20,34	20,30	20,32	20,34	20,33	20,35	20,36	20,32	20,28	20,36	20,31	20,24	20,32	20,34	20,31	20,34	20,30	20,38	20,36	20,27	20,28	20,34	20,40	20,34	20,37	20,40	20,37	20,34	20,40	20,37	20,40	20,37	20,34	20,37	20,41	20,38	20,33	20,41	20,38	20,38	20,36	20,34	20,42	20,45	20,41	20,39	20,29	20,31	20,38	20,34	20,34	20,35	20,40	20,38	20,29	20,29	20,36	20,40	20,31	20,29	20,41	20,41	20,34	20,39	20,44	20,39	20,44	20,46	20,47	20,50	20,33	20,37	20,44	20,35	20,35	20,36	20,47	20,45	20,42	20,44	20,38	20,39	20,35	20,32	20,37	20,40	20,37	20,40	20,42	20,43	20,48	20,44	20,44	20,31	20,44	20,50	20,44	20,43	20,44	20,44	20,43	20,39	20,35	20,41	20,34	20,34	20,41	20,45	20,53	20,43	20,33	20,33	20,49	20,52	20,44	20,44	20,41	20,35	20,46	20,41	20,34	20,40	20,39	20,46	20,48	20,46	20,46	20,43	20,45	20,44	20,46	20,43	20,45	20,47	20,47	20,51	20,53	20,49	20,46	20,40	20,52	20,56	20,50	20,48	20,51	20,48	20,51	20,49	20,49	20,49	20,46	20,53	20,51	20,49	20,48	20,48	20,51	20,51	20,51	20,53	20,58	20,56	20,57	20,61	20,68	20,71	20,67	20,69	20,78	20,91	20,99	21,07	21,07	21,10	21,22	21,40	21,45	21,55	21,67	21,83	22,05	22,03	21,78	22,02	22,27	22,43	22,40	22,48	22,49	22,50	22,55	22,53	22,67	22,72	22,67	22,77	22,81	22,77	22,81	22,90	22,93	22,95	23,06	23,14	23,09	23,07	23,15	23,22	23,17	23,22	23,26	23,26	23,29	23,35	23,39	23,41	23,46	23,49	23,44	23,43	23,41	23,49	23,48	23,56	23,65	23,64	23,55	23,56	23,64	23,59	23,65	23,65	23,66	23,73	23,67	23,72	23,73	23,64	23,69	23,73	23,75	23,72	23,76	23,76	23,74	23,82	23,80	23,78	23,79	23,78	23,71	23,81	23,87	23,85	23,84	23,83	23,82	23,82	23,91	23,78	23,77	23,82	23,81	23,86	23,89	23,81	23,92	23,85	23,88	23,98	23,91	23,88	23,99	24,02	23,92	23,82	23,91	23,90	23,85	23,85	23,80	23,89	23,86	23,85	23,89	23,92	23,89	23,85	23,93	23,94	23,96	23,96	23,97	24,01	23,93	23,93	23,89	23,81	23,81	23,84	23,95	23,94	23,87	23,89	23,96	23,96	23,98	24,00	24,02	23,92	23,91	23,97	24,10	24,06	24,02	23,98	23,95	23,91	23,97	23,99	23,96	24,01	23,99	23,97	23,98	23,97	23,94	24,03	24,11	24,05	24,04	24,10	24,08	24,07	24,03	24,02	24,08	24,02	24,03	24,01	24,02	24,02	23,97	23,95	24,04	23,98	24,02	23,92	23,87	23,85	23,85	23,83	23,83	23,80	23,79	23,77	23,82	23,88	23,79	23,70	23,56	23,60	23,61	23,55	23,53	23,51	23,43	23,44	23,45	23,36	23,33	23,36	23,26	23,28	23,23	23,10	23,07	23,01	22,98	22,97	22,93	22,82	22,79	22,75	22,68	22,62	22,67	22,62	22,57	22,51	22,41	22,36	22,38	22,34	22,34	22,26	22,25	22,26	22,16	22,13	22,11	21,99	21,78	21,70	21,77	21,81	21,69	21,46	21,30	21,12	20,94	20,86	20,79	20,85	20,81	20,67	20,57	20,50	20,58	20,62	20,57	20,52	20,58	20,50	20,55	20,47	20,52	20,56	20,58	20,51	20,43	20,42	20,43	20,38	20,48	20,44	20,40	20,40	20,46	20,47	20,37	20,42	20,39	20,37	20,36	20,42	20,45	20,41	20,51	20,45	20,41	20,38	20,38	20,39	20,42	20,34	20,28	20,34	20,39	20,41	20,48	20,39	20,30	20,36	20,41	20,41	20,46	20,42	20,42	20,44	20,38	20,40	20,44	20,44	20,44	20,38	20,38	20,44	20,31	20,31	20,43	20,49	20,35	20,35	20,40	20,44	20,39	20,32	20,38	20,37	20,34	20,40	20,38	20,34	20,30	20,42	20,43	20,32	20,33	20,30	20,27	20,36	20,39	20,30	20,34	20,46	20,32	20,21	20,32	20,36	20,25	20,29	20,27	20,23	20,24	20,26	20,39	20,36	20,35	20,38	20,38	20,35	20,43	20,31	20,37	20,34	20,33	20,37	20,37	20,32	20,34	20,34	20,40	20,37	20,28	20,35	20,40	20,37	20,29	20,23	20,36	20,33	20,33	20,36	20,28	20,21	20,23	20,36	20,39	20,27	20,20	20,29	20,36	20,29	20,31	20,32	20,34	20,32	20,28	20,32	20,33	20,24	20,24	20,34	20,37	20,30	20,33	20,35	20,29	20,33	20,31	20,33	20,39	20,23	20,33	20,27	20,30	20,35	20,28	20,29	20,19	20,35	20,37	20,31	20,24	20,27	20,34	20,20	20,26	20,24	20,29	20,36	20,25	20,33	20,35	20,25	20,25	20,37	20,39	20,33	20,35	20,27	20,24	20,19	20,29	20,27	20,24	20,21	20,25	20,29	20,28	20,23	20,36	20,38	
20,41	20,30	20,26	20,24	20,37	20,34	20,36	20,32	20,27	20,33	20,32	20,31	20,28	20,33	20,49	20,57	20,38	20,31	20,35	20,34	20,38	20,35	20,25	20,24	20,28	20,29	20,28	20,27	20,35	20,44	20,42	20,32	20,27	20,25	20,30	20,30	20,30	20,27	20,31	20,35	20,29	20,39	20,30	20,31	20,32	20,30	20,34	20,34	20,42	20,28	20,32	20,30	20,35	20,30	20,34	20,37	20,34	20,39	20,44	20,39	20,34	20,38	20,41	20,33	20,38	20,32	20,27	20,27	20,37	20,39	20,40	20,43	20,45	20,43	20,36	20,31	20,33	20,36	20,41	20,40	20,31	20,34	20,36	20,36	20,41	20,42	20,43	20,39	20,36	20,43	20,44	20,34	20,42	20,42	20,42	20,42	20,43	20,41	20,41	20,35	20,43	20,36	20,40	20,50	20,49	20,51	20,45	20,48	20,42	20,36	20,47	20,44	20,34	20,45	20,51	20,49	20,47	20,39	20,38	20,39	20,43	20,52	20,42	20,42	20,44	20,47	20,49	20,41	20,50	20,42	20,41	20,35	20,41	20,51	20,49	20,45	20,46	20,41	20,46	20,50	20,32	20,40	20,43	20,39	20,47	20,40	20,32	20,43	20,40	20,40	20,42	20,44	20,45	20,42	20,53	20,52	20,51	20,47	20,40	20,50	20,51	20,46	20,49	20,53	20,51	20,46	20,57	20,60	20,55	20,55	20,53	20,48	20,47	20,52	20,49	20,48	20,48	20,51	20,55	20,55	20,54	20,54	20,51	20,51	20,56	20,57	20,53	20,61	20,62	20,66	20,76	20,77	20,74	20,80	20,81	20,93	20,99	21,03	21,16	21,22	21,29	21,45	21,58	21,64	21,72	21,97	22,10	22,16	21,94	21,87	22,13	22,36	22,51	22,57	22,64	22,65	22,60	22,56	22,65	22,79	22,78	22,86	22,87	22,81	22,86	22,87	22,91	23,03	23,07	23,13	23,18	23,13	23,17	23,24	23,20	23,33	23,32	23,33	23,34	23,40	23,45	23,47	23,52	23,58	23,52	23,49	23,47	23,54	23,56	23,54	23,58	23,67	23,60	23,62	23,66	23,69	23,74	23,78	23,77	23,79	23,76	23,75	23,74	23,72	23,77	23,76	23,84	23,85	23,86	23,88	23,86	23,83	23,87	23,86	23,89	23,88	23,89	23,86	23,89	23,94	23,98	23,99	23,93	23,89	23,96	23,90	23,88	23,91	23,96	24,01	23,99	23,87	23,85	23,96	24,02	24,00	24,05	23,99	23,99	23,99	23,97	23,92	23,92	23,96	23,93	23,90	23,96	24,04	23,96	23,94	23,91	23,95	24,00	23,95	23,98	24,10	23,99	23,94	24,01	24,08	24,02	24,04	24,03	24,01	23,97	23,98	23,98	23,98	23,96	23,98	24,01	24,04	24,05	24,07	24,03	24,00	24,06	24,11	24,13	24,19	24,04	24,08	24,07	23,99	23,99	23,99	24,04	24,09	24,10	24,07	24,06	24,10	24,04	24,08	24,06	24,17	24,13	24,18	24,19	24,11	24,13	24,19	24,09	24,07	24,16	24,13	24,09	24,07	23,95	23,97	24,08	24,10	24,07	24,02	23,93	23,91	23,86	23,90	23,88	23,89	23,86	23,88	23,97	23,93	23,90	23,79	23,72	23,71	23,62	23,59	23,61	23,59	23,59	23,62	23,56	23,43	23,41	23,40	23,33	23,27	23,26	23,15	23,15	23,11	23,06	23,01	22,98	22,93	22,82	22,84	22,83	22,69	22,76	22,72	22,55	22,56	22,55	22,47	22,41	22,33	22,36	22,34	22,25	22,27	22,21	22,16	22,10	21,88	21,76	21,77	21,90	21,95	21,80	21,52	21,31	21,11	21,01	20,90	20,85	20,84	20,83	20,76	20,66	20,56	20,52	20,57	20,50	20,58	20,59	20,47	20,52	20,54	20,58	20,57	20,52	20,53	20,46	20,45	20,48	20,36	20,44	20,45	20,43	20,45	20,45	20,44	20,44	20,46	20,49	20,45	20,38	20,44	20,47	20,46	20,52	20,49	20,41	20,44	20,42	20,40	20,44	20,45	20,41	20,39	20,45	20,44	20,43	20,42	20,37	20,39	20,41	20,41	20,45	20,36	20,39	20,43	20,39	20,39	20,42	20,47	20,46	20,40	20,34	20,39	20,33	20,38	20,41	20,44	20,39	20,43	20,44	20,41	20,36	20,31	20,31	20,38	20,43	20,43	20,33	20,28	20,30	20,39	20,48	20,46	20,43	20,42	20,37	20,39	20,33	20,32	20,32	20,39	20,35	20,32	20,41	20,35	20,31	20,29	20,40	20,36	20,33	20,36	20,34	20,34	20,37	20,34	20,36	20,37	20,44	20,32	20,44	20,40	20,31	20,36	20,39	20,29	20,35	20,35	20,42	20,39	20,28	20,32	20,38	20,33	20,29	20,34	20,33	20,36	20,35	20,44	20,41	20,31	20,31	20,27	20,30	20,26	20,12	20,29	20,32	20,36	20,26	20,30	20,31	20,31	20,35	20,32	20,33	20,36	20,33	20,28	20,31	20,32	20,35	20,47	20,42	20,30	20,28	20,35	20,47	20,36	20,28	20,27	20,33	20,25	20,23	20,18	20,21	20,34	20,41	20,28	20,29	20,35	20,38	20,31	20,28	20,21	20,32	20,36	20,22	20,23	20,33	20,32	20,26	20,37	20,35	20,27	20,34	20,31	20,31	20,26	20,27	20,32	20,26	20,23	20,25	20,32	20,30	20,28	20,31	20,37	
20,47	20,33	20,30	20,26	20,29	20,26	20,24	20,32	20,34	20,30	20,26	20,23	20,25	20,26	20,34	20,39	20,35	20,28	20,31	20,31	20,33	20,33	20,32	20,24	20,27	20,36	20,39	20,35	20,39	20,39	20,41	20,40	20,35	20,31	20,28	20,30	20,34	20,32	20,37	20,35	20,34	20,31	20,32	20,29	20,25	20,36	20,39	20,29	20,34	20,28	20,30	20,32	20,34	20,37	20,32	20,34	20,33	20,37	20,41	20,40	20,36	20,33	20,35	20,38	20,47	20,36	20,28	20,29	20,43	20,40	20,36	20,33	20,36	20,41	20,52	20,29	20,33	20,45	20,40	20,42	20,35	20,41	20,36	20,30	20,39	20,46	20,37	20,37	20,33	20,36	20,35	20,24	20,36	20,41	20,37	20,36	20,35	20,46	20,40	20,33	20,38	20,44	20,44	20,47	20,42	20,48	20,40	20,39	20,47	20,40	20,45	20,43	20,41	20,49	20,50	20,51	20,46	20,40	20,37	20,42	20,42	20,49	20,44	20,39	20,47	20,46	20,45	20,36	20,43	20,46	20,39	20,35	20,35	20,46	20,54	20,49	20,47	20,48	20,54	20,46	20,39	20,40	20,48	20,45	20,50	20,53	20,44	20,51	20,58	20,52	20,46	20,42	20,45	20,46	20,51	20,54	20,46	20,47	20,40	20,48	20,48	20,41	20,52	20,57	20,45	20,38	20,56	20,60	20,60	20,53	20,47	20,52	20,52	20,57	20,47	20,52	20,54	20,48	20,49	20,54	20,58	20,53	20,51	20,56	20,61	20,57	20,52	20,60	20,65	20,64	20,73	20,80	20,82	20,88	20,91	20,90	20,93	20,98	21,17	21,20	21,30	21,50	21,68	21,66	21,76	22,05	22,29	22,27	22,13	21,94	21,93	22,20	22,41	22,57	22,65	22,74	22,75	22,68	22,78	22,75	22,83	22,89	22,91	22,95	22,89	22,95	22,96	23,08	23,10	23,11	23,14	23,20	23,25	23,22	23,29	23,35	23,34	23,36	23,38	23,47	23,50	23,45	23,57	23,66	23,59	23,58	23,53	23,61	23,68	23,72	23,67	23,66	23,74	23,75	23,77	23,77	23,76	23,73	23,85	23,87	23,86	23,80	23,74	23,76	23,85	23,83	23,85	23,90	23,93	23,97	23,94	23,91	23,91	23,93	24,02	23,99	23,95	24,00	23,97	23,95	23,99	24,05	24,04	23,96	24,02	24,01	24,02	24,04	24,05	24,06	24,05	23,97	23,89	23,99	24,01	24,02	24,12	24,06	24,10	24,06	24,00	24,01	23,98	23,93	23,99	23,96	24,01	24,11	24,06	24,05	24,04	24,01	24,08	24,02	24,06	24,09	24,08	24,04	24,08	24,03	24,03	24,09	24,09	24,03	24,04	24,08	24,08	24,06	24,05	24,03	24,12	24,14	24,16	24,17	24,05	24,05	24,10	24,15	24,17	24,18	24,13	24,13	24,11	24,06	24,07	24,03	24,11	24,15	24,16	24,18	24,15	24,14	24,14	24,14	24,08	24,14	24,22	24,23	24,23	24,20	24,14	24,16	24,11	24,10	24,25	24,22	24,12	24,08	24,08	24,15	24,21	24,11	24,06	24,12	24,15	24,04	23,99	24,00	23,94	23,91	23,93	23,98	23,94	23,91	23,91	23,84	23,81	23,79	23,68	23,62	23,64	23,67	23,69	23,69	23,57	23,46	23,52	23,42	23,35	23,35	23,34	23,26	23,20	23,20	23,12	23,08	23,03	22,96	22,94	22,87	22,90	22,74	22,76	22,83	22,68	22,55	22,60	22,57	22,51	22,33	22,36	22,39	22,30	22,29	22,25	22,17	22,06	21,86	21,71	21,85	21,98	21,98	21,83	21,54	21,28	21,05	21,02	20,92	20,87	20,79	20,78	20,70	20,72	20,63	20,57	20,55	20,52	20,57	20,61	20,52	20,55	20,57	20,52	20,49	20,51	20,54	20,50	20,43	20,46	20,35	20,48	20,43	20,45	20,41	20,38	20,38	20,47	20,46	20,44	20,42	20,35	20,40	20,42	20,46	20,46	20,44	20,42	20,50	20,49	20,38	20,43	20,43	20,43	20,36	20,38	20,36	20,31	20,36	20,37	20,35	20,40	20,41	20,37	20,45	20,41	20,35	20,36	20,41	20,43	20,47	20,44	20,40	20,30	20,39	20,36	20,41	20,40	20,35	20,32	20,42	20,45	20,38	20,30	20,29	20,29	20,33	20,38	20,37	20,40	20,34	20,35	20,39	20,46	20,46	20,38	20,38	20,36	20,39	20,36	20,36	20,40	20,38	20,29	20,30	20,34	20,38	20,40	20,34	20,35	20,36	20,42	20,38	20,38	20,29	20,29	20,31	20,28	20,37	20,40	20,32	20,28	20,34	20,37	20,31	20,27	20,28	20,35	20,35	20,37	20,28	20,23	20,19	20,25	20,29	20,23	20,27	20,28	20,29	20,29	20,42	20,43	20,32	20,39	20,31	20,23	20,19	20,16	20,27	20,28	20,27	20,26	20,23	20,23	20,34	20,32	20,35	20,33	20,33	20,32	20,33	20,25	20,29	20,36	20,38	20,41	20,31	20,24	20,28	20,35	20,39	20,33	20,32	20,29	20,31	20,32	20,27	20,21	20,30	20,35	20,26	20,23	20,30	20,34	20,35	20,31	20,18	20,24	20,35	20,23	20,24	20,32	20,34	20,26	20,29	20,31	20,31	20,23	20,22	20,22	20,26	20,22	20,27	20,20	20,23	20,23	20,29	20,23	20,25	20,36	20,36	
20,44	20,38	20,30	20,27	20,32	20,33	20,33	20,27	20,29	20,31	20,31	20,29	20,27	20,26	20,29	20,28	20,28	20,33	20,36	20,44	20,39	20,29	20,26	20,27	20,25	20,40	20,42	20,36	20,40	20,37	20,34	20,36	20,33	20,31	20,34	20,25	20,28	20,35	20,28	20,36	20,29	20,36	20,33	20,31	20,33	20,36	20,41	20,30	20,34	20,40	20,35	20,37	20,44	20,42	20,38	20,42	20,43	20,37	20,35	20,31	20,39	20,36	20,33	20,35	20,41	20,39	20,28	20,43	20,45	20,37	20,37	20,32	20,26	20,35	20,49	20,38	20,32	20,50	20,43	20,36	20,46	20,41	20,34	20,37	20,40	20,39	20,31	20,31	20,32	20,35	20,35	20,36	20,36	20,44	20,43	20,40	20,33	20,37	20,41	20,33	20,37	20,38	20,40	20,48	20,48	20,49	20,42	20,34	20,38	20,44	20,44	20,44	20,44	20,52	20,53	20,52	20,49	20,42	20,41	20,39	20,38	20,43	20,47	20,46	20,48	20,46	20,42	20,31	20,42	20,43	20,41	20,44	20,37	20,36	20,49	20,55	20,48	20,46	20,41	20,44	20,41	20,46	20,40	20,38	20,48	20,47	20,42	20,49	20,49	20,56	20,46	20,42	20,49	20,54	20,52	20,51	20,46	20,46	20,48	20,55	20,42	20,38	20,48	20,54	20,51	20,40	20,54	20,61	20,54	20,51	20,47	20,45	20,52	20,62	20,48	20,47	20,54	20,57	20,56	20,54	20,60	20,56	20,53	20,59	20,54	20,58	20,58	20,59	20,70	20,67	20,72	20,80	20,92	20,91	20,95	20,97	20,89	21,03	21,16	21,22	21,30	21,48	21,63	21,70	21,87	22,11	22,31	22,41	22,22	22,06	21,94	22,08	22,34	22,51	22,61	22,69	22,76	22,78	22,81	22,83	22,82	22,99	22,97	22,94	22,92	23,08	23,07	23,12	23,11	23,16	23,17	23,26	23,36	23,32	23,33	23,48	23,48	23,47	23,57	23,49	23,60	23,58	23,60	23,70	23,68	23,68	23,63	23,69	23,72	23,81	23,80	23,79	23,79	23,77	23,89	23,92	23,83	23,76	23,88	23,95	24,00	23,96	23,82	23,85	23,95	23,93	23,93	23,92	24,00	24,03	24,03	24,04	24,01	23,92	24,03	24,01	24,05	24,06	24,10	24,06	24,05	24,13	24,13	24,12	24,12	24,12	24,13	24,16	24,12	24,13	24,06	24,11	24,00	24,06	24,04	24,03	24,14	24,12	24,13	24,16	24,13	24,13	24,06	24,05	24,12	24,08	24,07	24,24	24,18	24,14	24,11	24,13	24,21	24,14	24,10	24,15	24,14	24,13	24,18	24,14	24,09	24,14	24,17	24,14	24,12	24,18	24,26	24,20	24,09	24,10	24,19	24,20	24,23	24,22	24,14	24,17	24,28	24,20	24,20	24,25	24,28	24,29	24,24	24,17	24,19	24,15	24,20	24,26	24,29	24,36	24,29	24,23	24,17	24,21	24,21	24,21	24,31	24,29	24,29	24,28	24,23	24,21	24,23	24,20	24,25	24,29	24,23	24,19	24,22	24,23	24,27	24,13	24,14	24,13	24,21	24,16	24,06	24,10	24,00	23,99	24,00	24,05	24,01	23,95	24,02	24,00	23,90	23,88	23,85	23,78	23,75	23,71	23,73	23,73	23,66	23,55	23,58	23,57	23,49	23,47	23,42	23,37	23,24	23,24	23,19	23,11	23,11	23,05	22,99	22,95	22,88	22,84	22,84	22,81	22,64	22,64	22,61	22,52	22,51	22,41	22,39	22,41	22,31	22,34	22,27	22,14	21,92	21,84	21,87	21,92	22,04	22,02	21,90	21,64	21,39	21,15	21,05	20,93	20,82	20,79	20,71	20,67	20,66	20,61	20,64	20,64	20,55	20,63	20,62	20,58	20,57	20,62	20,49	20,42	20,53	20,54	20,43	20,43	20,48	20,43	20,45	20,44	20,50	20,45	20,42	20,51	20,53	20,46	20,36	20,41	20,41	20,38	20,43	20,49	20,51	20,44	20,45	20,53	20,54	20,37	20,35	20,41	20,40	20,39	20,32	20,35	20,37	20,31	20,36	20,40	20,38	20,38	20,36	20,41	20,40	20,30	20,33	20,43	20,48	20,48	20,45	20,41	20,29	20,43	20,40	20,34	20,37	20,32	20,41	20,51	20,52	20,39	20,32	20,34	20,33	20,36	20,43	20,34	20,30	20,44	20,40	20,42	20,41	20,41	20,38	20,33	20,42	20,44	20,41	20,32	20,31	20,34	20,34	20,30	20,33	20,33	20,49	20,39	20,25	20,32	20,38	20,43	20,42	20,40	20,31	20,28	20,34	20,30	20,32	20,30	20,34	20,32	20,34	20,39	20,33	20,32	20,33	20,31	20,34	20,26	20,24	20,30	20,30	20,31	20,22	20,25	20,31	20,30	20,23	20,34	20,45	20,32	20,37	20,36	20,28	20,31	20,34	20,33	20,26	20,27	20,33	20,29	20,28	20,34	20,37	20,38	20,37	20,31	20,31	20,29	20,28	20,31	20,32	20,36	20,30	20,25	20,29	20,29	20,39	20,38	20,32	20,26	20,30	20,36	20,36	20,19	20,23	20,25	20,33	20,29	20,29	20,23	20,29	20,28	20,24	20,21	20,27	20,30	20,20	20,29	20,31	20,32	20,30	20,28	20,20	20,25	20,35	20,27	20,27	20,23	20,24	20,23	20,18	20,28	20,24	20,21	20,18	20,21	20,31	20,31	
20,31	20,26	20,34	20,32	20,35	20,39	20,37	20,32	20,27	20,34	20,33	20,40	20,32	20,35	20,39	20,39	20,27	20,39	20,41	20,46	20,32	20,31	20,29	20,35	20,36	20,37	20,39	20,38	20,33	20,42	20,38	20,40	20,35	20,27	20,32	20,28	20,31	20,26	20,32	20,35	20,38	20,37	20,36	20,28	20,35	20,49	20,41	20,35	20,37	20,38	20,38	20,40	20,41	20,48	20,43	20,37	20,39	20,36	20,39	20,41	20,39	20,45	20,37	20,36	20,25	20,38	20,39	20,41	20,43	20,29	20,33	20,39	20,41	20,38	20,39	20,35	20,37	20,37	20,40	20,35	20,40	20,41	20,32	20,39	20,32	20,29	20,36	20,37	20,37	20,40	20,45	20,35	20,44	20,47	20,48	20,47	20,44	20,43	20,43	20,43	20,41	20,35	20,36	20,36	20,47	20,52	20,45	20,37	20,48	20,43	20,39	20,45	20,44	20,43	20,48	20,40	20,37	20,46	20,40	20,35	20,44	20,51	20,45	20,45	20,45	20,43	20,41	20,42	20,47	20,45	20,47	20,52	20,51	20,41	20,48	20,50	20,40	20,35	20,47	20,41	20,39	20,37	20,37	20,34	20,49	20,41	20,40	20,50	20,50	20,46	20,49	20,44	20,47	20,54	20,53	20,58	20,49	20,49	20,54	20,58	20,52	20,50	20,54	20,52	20,55	20,55	20,54	20,57	20,56	20,52	20,47	20,47	20,46	20,57	20,59	20,45	20,46	20,53	20,54	20,60	20,62	20,58	20,52	20,61	20,63	20,64	20,58	20,56	20,67	20,76	20,76	20,84	20,92	20,96	20,96	20,99	20,98	21,07	21,17	21,23	21,34	21,53	21,59	21,73	21,89	22,12	22,32	22,45	22,40	22,24	22,03	22,03	22,21	22,51	22,57	22,67	22,76	22,78	22,78	22,81	22,91	23,00	23,05	23,02	23,04	23,07	23,17	23,18	23,23	23,23	23,30	23,33	23,35	23,36	23,34	23,46	23,53	23,62	23,62	23,62	23,68	23,70	23,77	23,72	23,74	23,85	23,78	23,82	23,85	23,86	23,87	23,90	23,88	23,87	23,97	23,95	23,93	23,92	23,99	24,03	24,04	24,01	23,87	23,93	24,08	24,08	24,08	24,01	24,02	24,06	24,10	24,17	24,14	24,11	24,12	24,06	24,09	24,16	24,17	24,16	24,10	24,21	24,26	24,21	24,22	24,14	24,15	24,18	24,24	24,22	24,26	24,24	24,13	24,13	24,16	24,14	24,20	24,15	24,21	24,20	24,15	24,17	24,18	24,25	24,22	24,18	24,21	24,28	24,24	24,24	24,20	24,22	24,24	24,17	24,17	24,24	24,28	24,21	24,29	24,27	24,16	24,20	24,31	24,31	24,28	24,32	24,39	24,35	24,19	24,20	24,30	24,30	24,34	24,29	24,24	24,30	24,42	24,34	24,32	24,32	24,35	24,36	24,25	24,30	24,37	24,28	24,28	24,32	24,41	24,37	24,35	24,33	24,30	24,27	24,35	24,34	24,39	24,42	24,31	24,24	24,29	24,28	24,26	24,33	24,32	24,37	24,42	24,36	24,32	24,25	24,33	24,32	24,26	24,28	24,29	24,25	24,19	24,16	24,12	24,13	24,13	24,13	24,11	24,05	24,15	24,17	23,99	23,95	23,94	23,93	23,89	23,76	23,77	23,78	23,76	23,68	23,59	23,68	23,58	23,56	23,51	23,42	23,33	23,28	23,30	23,26	23,16	23,08	23,04	22,96	22,97	22,89	22,92	22,85	22,62	22,70	22,68	22,59	22,57	22,48	22,43	22,43	22,38	22,29	22,20	22,06	21,81	21,88	22,02	22,10	22,17	22,10	21,94	21,63	21,41	21,16	21,01	20,89	20,83	20,82	20,79	20,73	20,68	20,56	20,56	20,67	20,56	20,58	20,66	20,62	20,64	20,57	20,55	20,56	20,55	20,50	20,42	20,41	20,46	20,43	20,49	20,51	20,53	20,55	20,51	20,55	20,54	20,48	20,42	20,37	20,43	20,40	20,43	20,51	20,49	20,42	20,45	20,41	20,47	20,43	20,45	20,41	20,45	20,46	20,38	20,39	20,41	20,36	20,37	20,47	20,41	20,34	20,32	20,33	20,34	20,29	20,31	20,42	20,54	20,50	20,43	20,43	20,38	20,42	20,43	20,32	20,38	20,39	20,38	20,51	20,50	20,37	20,37	20,30	20,39	20,39	20,45	20,45	20,35	20,33	20,42	20,43	20,42	20,37	20,31	20,35	20,40	20,40	20,41	20,31	20,24	20,31	20,35	20,34	20,30	20,34	20,43	20,31	20,28	20,33	20,29	20,29	20,38	20,41	20,40	20,33	20,29	20,26	20,22	20,23	20,31	20,33	20,30	20,35	20,40	20,36	20,34	20,38	20,38	20,26	20,17	20,26	20,35	20,30	20,24	20,26	20,29	20,32	20,28	20,32	20,33	20,34	20,40	20,38	20,32	20,28	20,33	20,29	20,16	20,16	20,30	20,24	20,26	20,37	20,43	20,46	20,37	20,27	20,29	20,33	20,30	20,35	20,37	20,36	20,35	20,29	20,28	20,31	20,44	20,43	20,32	20,25	20,25	20,30	20,34	20,19	20,25	20,35	20,27	20,32	20,32	20,23	20,24	20,24	20,29	20,27	20,27	20,27	20,22	20,19	20,19	20,18	20,19	20,23	20,18	20,16	20,27	20,31	20,38	20,38	20,36	20,28	20,19	20,22	20,25	20,20	20,19	20,21	20,25	20,31	
20,30	20,27	20,34	20,31	20,25	20,35	20,33	20,31	20,20	20,26	20,40	20,45	20,32	20,34	20,34	20,30	20,29	20,26	20,31	20,36	20,29	20,35	20,34	20,29	20,41	20,38	20,28	20,28	20,35	20,34	20,38	20,34	20,37	20,30	20,34	20,32	20,38	20,43	20,37	20,42	20,39	20,37	20,31	20,23	20,31	20,43	20,46	20,47	20,40	20,36	20,33	20,40	20,36	20,40	20,43	20,39	20,36	20,33	20,34	20,39	20,40	20,36	20,28	20,28	20,31	20,40	20,45	20,43	20,35	20,34	20,36	20,38	20,42	20,43	20,40	20,36	20,32	20,40	20,43	20,35	20,31	20,30	20,30	20,32	20,25	20,28	20,36	20,42	20,42	20,40	20,45	20,35	20,36	20,44	20,50	20,48	20,47	20,48	20,46	20,38	20,35	20,30	20,29	20,33	20,35	20,45	20,37	20,36	20,45	20,49	20,38	20,47	20,52	20,42	20,38	20,37	20,34	20,39	20,45	20,46	20,49	20,49	20,43	20,47	20,45	20,44	20,48	20,46	20,45	20,44	20,49	20,50	20,51	20,41	20,40	20,44	20,44	20,35	20,38	20,45	20,47	20,43	20,34	20,38	20,50	20,48	20,39	20,53	20,48	20,42	20,43	20,43	20,47	20,54	20,53	20,52	20,47	20,58	20,60	20,54	20,55	20,57	20,59	20,54	20,51	20,52	20,55	20,54	20,56	20,56	20,53	20,48	20,49	20,48	20,55	20,48	20,42	20,43	20,51	20,54	20,60	20,60	20,52	20,60	20,60	20,62	20,65	20,63	20,63	20,73	20,77	20,90	20,94	20,95	21,03	21,06	21,14	21,16	21,20	21,25	21,41	21,59	21,58	21,79	21,91	22,11	22,34	22,47	22,45	22,44	22,29	22,00	21,96	22,31	22,60	22,73	22,77	22,78	22,81	22,86	22,98	23,05	23,06	23,12	23,07	23,18	23,33	23,32	23,30	23,34	23,40	23,47	23,47	23,48	23,44	23,55	23,57	23,61	23,69	23,70	23,78	23,78	23,80	23,84	23,82	23,86	23,81	23,90	23,93	23,95	23,94	23,94	23,99	24,00	24,01	24,07	24,07	24,10	24,08	24,07	24,00	24,10	24,06	24,02	24,17	24,13	24,06	24,08	24,13	24,21	24,23	24,29	24,25	24,21	24,25	24,22	24,18	24,24	24,25	24,26	24,25	24,32	24,31	24,26	24,28	24,23	24,21	24,25	24,30	24,36	24,33	24,31	24,16	24,20	24,27	24,32	24,27	24,25	24,30	24,31	24,26	24,31	24,36	24,31	24,30	24,29	24,30	24,31	24,32	24,28	24,26	24,32	24,31	24,30	24,30	24,34	24,42	24,31	24,41	24,40	24,26	24,33	24,37	24,39	24,34	24,36	24,43	24,43	24,39	24,37	24,39	24,40	24,44	24,38	24,32	24,38	24,44	24,48	24,43	24,43	24,41	24,44	24,39	24,44	24,50	24,45	24,44	24,45	24,41	24,42	24,48	24,49	24,48	24,37	24,44	24,48	24,49	24,51	24,49	24,43	24,41	24,45	24,41	24,35	24,45	24,48	24,52	24,48	24,43	24,35	24,37	24,41	24,34	24,33	24,31	24,34	24,37	24,33	24,31	24,24	24,24	24,22	24,25	24,20	24,21	24,18	24,03	24,06	24,03	23,99	23,96	23,92	23,88	23,95	23,94	23,79	23,70	23,74	23,73	23,72	23,67	23,52	23,45	23,44	23,29	23,31	23,28	23,14	23,12	23,07	22,97	22,95	22,97	22,91	22,75	22,81	22,77	22,72	22,64	22,55	22,48	22,43	22,41	22,32	22,22	21,99	21,87	22,04	22,21	22,14	22,26	22,14	21,94	21,64	21,34	21,09	21,01	20,93	20,92	20,85	20,77	20,80	20,74	20,66	20,61	20,62	20,57	20,69	20,70	20,62	20,68	20,73	20,65	20,70	20,67	20,55	20,48	20,49	20,53	20,44	20,42	20,50	20,53	20,46	20,54	20,55	20,46	20,46	20,44	20,36	20,38	20,38	20,37	20,37	20,39	20,45	20,41	20,32	20,42	20,45	20,45	20,42	20,41	20,41	20,42	20,41	20,42	20,41	20,37	20,41	20,42	20,35	20,35	20,33	20,39	20,34	20,34	20,41	20,52	20,43	20,44	20,37	20,41	20,43	20,34	20,33	20,36	20,39	20,32	20,45	20,39	20,43	20,40	20,39	20,37	20,40	20,39	20,41	20,37	20,32	20,35	20,40	20,42	20,36	20,31	20,34	20,40	20,36	20,28	20,36	20,34	20,34	20,43	20,33	20,24	20,29	20,43	20,36	20,34	20,43	20,35	20,28	20,31	20,42	20,41	20,35	20,26	20,27	20,29	20,30	20,31	20,30	20,25	20,32	20,41	20,39	20,36	20,36	20,41	20,27	20,27	20,33	20,34	20,37	20,31	20,22	20,32	20,34	20,30	20,38	20,33	20,36	20,41	20,40	20,30	20,28	20,21	20,25	20,19	20,20	20,29	20,26	20,26	20,33	20,38	20,37	20,34	20,30	20,30	20,35	20,29	20,33	20,31	20,36	20,41	20,29	20,26	20,31	20,36	20,31	20,34	20,33	20,22	20,26	20,34	20,28	20,33	20,40	20,32	20,30	20,29	20,28	20,23	20,25	20,25	20,23	20,25	20,34	20,28	20,21	20,16	20,19	20,22	20,21	20,26	20,17	20,15	20,27	20,37	20,37	20,35	20,32	20,24	20,24	20,23	20,22	20,24	20,23	20,28	20,27	
20,40	20,28	20,27	20,22	20,28	20,36	20,36	20,26	20,26	20,24	20,32	20,34	20,29	20,28	20,38	20,34	20,32	20,30	20,29	20,33	20,25	20,28	20,34	20,29	20,32	20,39	20,36	20,39	20,39	20,34	20,36	20,42	20,35	20,32	20,44	20,48	20,42	20,44	20,39	20,28	20,34	20,39	20,30	20,18	20,25	20,35	20,34	20,37	20,38	20,38	20,41	20,32	20,28	20,33	20,38	20,38	20,38	20,29	20,37	20,26	20,23	20,39	20,28	20,35	20,36	20,37	20,39	20,41	20,45	20,46	20,45	20,38	20,36	20,36	20,40	20,41	20,43	20,42	20,48	20,37	20,23	20,26	20,40	20,37	20,36	20,30	20,32	20,42	20,40	20,45	20,44	20,37	20,31	20,36	20,45	20,51	20,49	20,46	20,47	20,35	20,38	20,35	20,36	20,44	20,39	20,47	20,36	20,44	20,52	20,54	20,43	20,45	20,49	20,43	20,44	20,45	20,47	20,44	20,43	20,49	20,46	20,44	20,40	20,43	20,47	20,42	20,45	20,46	20,42	20,44	20,44	20,48	20,45	20,44	20,41	20,42	20,46	20,47	20,40	20,40	20,52	20,44	20,44	20,41	20,41	20,38	20,40	20,53	20,49	20,45	20,51	20,47	20,44	20,50	20,54	20,49	20,42	20,48	20,52	20,53	20,55	20,48	20,58	20,54	20,49	20,52	20,60	20,63	20,55	20,53	20,54	20,55	20,52	20,50	20,55	20,54	20,48	20,46	20,55	20,55	20,59	20,58	20,61	20,61	20,57	20,53	20,58	20,68	20,69	20,74	20,76	20,84	20,95	21,01	21,02	21,01	21,12	21,14	21,26	21,27	21,35	21,51	21,50	21,75	21,98	22,16	22,38	22,50	22,53	22,57	22,49	22,25	21,88	22,03	22,57	22,78	22,92	22,90	22,88	22,91	23,01	23,09	23,15	23,21	23,18	23,28	23,39	23,38	23,36	23,44	23,47	23,50	23,57	23,58	23,54	23,67	23,69	23,63	23,69	23,74	23,80	23,83	23,89	23,92	23,97	23,91	23,85	23,98	24,03	24,05	24,04	24,05	24,16	24,18	24,04	24,17	24,23	24,25	24,18	24,16	24,12	24,22	24,24	24,30	24,25	24,18	24,10	24,14	24,33	24,38	24,34	24,31	24,30	24,26	24,32	24,28	24,21	24,29	24,38	24,33	24,40	24,44	24,38	24,35	24,38	24,41	24,35	24,34	24,41	24,44	24,43	24,36	24,31	24,32	24,42	24,51	24,43	24,38	24,43	24,43	24,39	24,39	24,44	24,43	24,38	24,38	24,38	24,36	24,45	24,36	24,36	24,43	24,45	24,46	24,47	24,45	24,50	24,44	24,42	24,47	24,34	24,43	24,47	24,41	24,41	24,49	24,51	24,50	24,48	24,49	24,45	24,44	24,49	24,47	24,45	24,54	24,59	24,60	24,56	24,58	24,57	24,54	24,60	24,59	24,54	24,51	24,51	24,57	24,60	24,56	24,56	24,58	24,54	24,50	24,55	24,62	24,58	24,62	24,61	24,50	24,58	24,59	24,58	24,55	24,56	24,57	24,51	24,54	24,54	24,51	24,50	24,50	24,55	24,49	24,37	24,44	24,44	24,38	24,44	24,43	24,39	24,35	24,31	24,28	24,34	24,26	24,11	24,21	24,20	24,09	24,10	24,04	23,98	24,04	24,02	23,90	23,89	23,85	23,85	23,82	23,79	23,63	23,58	23,62	23,45	23,41	23,38	23,27	23,29	23,20	23,06	23,02	22,97	22,91	22,85	22,86	22,85	22,79	22,70	22,55	22,50	22,46	22,40	22,30	22,17	22,00	22,06	22,25	22,29	22,29	22,28	22,15	21,98	21,65	21,38	21,19	21,10	20,93	20,88	20,85	20,72	20,73	20,75	20,73	20,73	20,65	20,62	20,76	20,71	20,68	20,74	20,76	20,76	20,66	20,64	20,58	20,52	20,47	20,50	20,47	20,43	20,48	20,55	20,49	20,42	20,52	20,50	20,44	20,48	20,42	20,46	20,42	20,43	20,39	20,40	20,48	20,40	20,45	20,49	20,52	20,44	20,35	20,38	20,42	20,44	20,39	20,42	20,30	20,34	20,42	20,43	20,39	20,39	20,36	20,31	20,32	20,37	20,41	20,39	20,41	20,40	20,35	20,40	20,38	20,31	20,36	20,37	20,38	20,36	20,42	20,35	20,31	20,34	20,36	20,38	20,35	20,37	20,47	20,42	20,28	20,40	20,46	20,47	20,34	20,36	20,40	20,39	20,42	20,36	20,36	20,39	20,32	20,35	20,32	20,27	20,28	20,48	20,43	20,27	20,31	20,38	20,36	20,26	20,38	20,36	20,28	20,26	20,38	20,37	20,31	20,29	20,27	20,26	20,29	20,35	20,40	20,37	20,33	20,37	20,30	20,32	20,39	20,35	20,39	20,32	20,24	20,30	20,41	20,26	20,32	20,35	20,28	20,23	20,29	20,27	20,26	20,27	20,27	20,28	20,28	20,34	20,33	20,31	20,33	20,30	20,30	20,36	20,32	20,26	20,32	20,33	20,26	20,24	20,32	20,32	20,26	20,25	20,34	20,40	20,29	20,30	20,38	20,21	20,31	20,32	20,30	20,29	20,26	20,26	20,31	20,24	20,19	20,21	20,20	20,27	20,16	20,16	20,21	20,22	20,19	20,32	20,23	20,32	20,23	20,29	20,27	20,15	20,21	20,31	20,24	20,13	20,15	20,17	20,27	20,29	20,33	20,23	20,17	20,22	20,20	
20,45	20,41	20,29	20,33	20,38	20,37	20,30	20,20	20,21	20,28	20,29	20,29	20,34	20,34	20,47	20,45	20,30	20,36	20,32	20,40	20,30	20,30	20,24	20,24	20,27	20,44	20,45	20,40	20,34	20,25	20,28	20,32	20,34	20,34	20,32	20,44	20,53	20,40	20,34	20,32	20,33	20,40	20,29	20,27	20,27	20,45	20,42	20,34	20,38	20,34	20,38	20,36	20,35	20,34	20,34	20,32	20,37	20,39	20,41	20,30	20,25	20,38	20,40	20,36	20,40	20,36	20,37	20,37	20,42	20,38	20,39	20,38	20,41	20,36	20,36	20,40	20,45	20,39	20,43	20,40	20,33	20,35	20,35	20,36	20,41	20,34	20,36	20,35	20,40	20,49	20,48	20,36	20,36	20,41	20,39	20,45	20,42	20,38	20,47	20,35	20,40	20,50	20,43	20,47	20,52	20,42	20,42	20,44	20,64	20,49	20,43	20,40	20,42	20,38	20,47	20,44	20,43	20,42	20,43	20,48	20,50	20,46	20,40	20,38	20,41	20,46	20,43	20,45	20,44	20,47	20,46	20,44	20,42	20,42	20,46	20,45	20,45	20,41	20,44	20,49	20,43	20,41	20,48	20,46	20,42	20,35	20,39	20,50	20,46	20,47	20,45	20,45	20,44	20,49	20,52	20,49	20,49	20,41	20,41	20,52	20,49	20,52	20,51	20,51	20,45	20,53	20,60	20,61	20,58	20,56	20,47	20,50	20,50	20,55	20,62	20,59	20,56	20,55	20,59	20,63	20,60	20,59	20,59	20,60	20,60	20,61	20,64	20,68	20,72	20,78	20,77	20,77	20,84	20,98	21,02	21,03	21,14	21,18	21,32	21,32	21,40	21,55	21,62	21,75	22,03	22,29	22,48	22,56	22,60	22,64	22,60	22,45	22,14	22,01	22,31	22,71	22,82	22,93	22,97	22,98	23,02	23,12	23,20	23,22	23,28	23,38	23,37	23,40	23,46	23,53	23,58	23,64	23,62	23,68	23,71	23,69	23,80	23,76	23,77	23,79	23,85	23,91	23,96	24,05	24,04	24,03	24,02	24,06	24,12	24,16	24,17	24,22	24,17	24,25	24,15	24,17	24,26	24,36	24,32	24,32	24,24	24,30	24,29	24,29	24,35	24,35	24,35	24,34	24,43	24,46	24,49	24,46	24,40	24,39	24,44	24,34	24,31	24,30	24,44	24,50	24,51	24,57	24,49	24,46	24,47	24,50	24,51	24,56	24,50	24,50	24,50	24,43	24,43	24,42	24,45	24,55	24,55	24,54	24,57	24,56	24,48	24,48	24,46	24,45	24,53	24,55	24,47	24,51	24,60	24,54	24,45	24,51	24,50	24,52	24,57	24,63	24,64	24,55	24,54	24,51	24,50	24,50	24,53	24,47	24,52	24,62	24,60	24,60	24,60	24,53	24,54	24,55	24,61	24,63	24,61	24,68	24,76	24,72	24,59	24,64	24,68	24,65	24,70	24,69	24,68	24,66	24,62	24,70	24,75	24,74	24,65	24,62	24,63	24,63	24,68	24,72	24,69	24,70	24,73	24,64	24,61	24,70	24,70	24,65	24,71	24,68	24,61	24,67	24,72	24,63	24,62	24,58	24,60	24,60	24,52	24,54	24,53	24,49	24,43	24,47	24,53	24,47	24,45	24,39	24,33	24,28	24,21	24,29	24,36	24,23	24,22	24,25	24,20	24,16	24,12	23,96	23,97	23,95	23,97	23,93	23,81	23,71	23,72	23,66	23,55	23,48	23,44	23,36	23,39	23,26	23,13	23,12	23,02	22,99	22,93	22,89	22,90	22,81	22,65	22,58	22,54	22,57	22,30	22,20	22,10	22,09	22,22	22,35	22,35	22,31	22,27	22,10	21,95	21,61	21,29	21,20	21,14	21,02	20,87	20,86	20,74	20,66	20,71	20,73	20,67	20,67	20,66	20,77	20,76	20,78	20,78	20,67	20,64	20,65	20,62	20,55	20,56	20,47	20,45	20,39	20,47	20,52	20,54	20,52	20,46	20,49	20,46	20,49	20,51	20,51	20,44	20,50	20,47	20,36	20,40	20,44	20,40	20,47	20,47	20,49	20,50	20,40	20,35	20,40	20,39	20,45	20,46	20,35	20,30	20,33	20,43	20,40	20,38	20,32	20,30	20,28	20,32	20,37	20,36	20,41	20,50	20,42	20,43	20,44	20,29	20,38	20,42	20,37	20,32	20,43	20,41	20,34	20,28	20,32	20,39	20,40	20,40	20,50	20,38	20,35	20,35	20,47	20,53	20,33	20,28	20,36	20,38	20,41	20,43	20,34	20,35	20,27	20,30	20,34	20,26	20,28	20,38	20,36	20,31	20,34	20,29	20,31	20,29	20,36	20,34	20,35	20,32	20,37	20,35	20,27	20,34	20,37	20,36	20,35	20,33	20,29	20,36	20,36	20,41	20,31	20,34	20,32	20,31	20,31	20,29	20,29	20,27	20,30	20,27	20,35	20,39	20,25	20,19	20,30	20,30	20,28	20,33	20,28	20,24	20,28	20,41	20,40	20,39	20,37	20,31	20,33	20,28	20,32	20,27	20,25	20,31	20,39	20,37	20,40	20,33	20,20	20,29	20,33	20,40	20,31	20,27	20,38	20,23	20,42	20,43	20,33	20,22	20,33	20,21	20,32	20,34	20,28	20,21	20,22	20,27	20,17	20,24	20,26	20,25	20,31	20,30	20,35	20,28	20,29	20,31	20,31	20,18	20,18	20,33	20,27	20,21	20,18	20,16	20,21	20,30	20,31	20,21	20,21	20,20	20,21	
20,35	20,42	20,34	20,29	20,36	20,41	20,32	20,25	20,30	20,34	20,27	20,23	20,29	20,38	20,42	20,39	20,25	20,31	20,36	20,38	20,40	20,41	20,34	20,24	20,23	20,42	20,40	20,33	20,35	20,31	20,39	20,41	20,31	20,34	20,33	20,33	20,45	20,34	20,21	20,30	20,43	20,34	20,32	20,26	20,29	20,42	20,44	20,35	20,43	20,35	20,39	20,40	20,36	20,36	20,40	20,32	20,29	20,33	20,28	20,26	20,33	20,36	20,42	20,41	20,33	20,33	20,41	20,37	20,33	20,38	20,29	20,39	20,42	20,45	20,44	20,35	20,35	20,46	20,41	20,42	20,35	20,33	20,34	20,36	20,35	20,34	20,39	20,33	20,35	20,45	20,45	20,35	20,36	20,40	20,38	20,40	20,45	20,46	20,45	20,36	20,33	20,39	20,41	20,43	20,46	20,41	20,31	20,44	20,47	20,41	20,48	20,48	20,45	20,47	20,51	20,48	20,41	20,44	20,43	20,48	20,53	20,43	20,39	20,38	20,39	20,45	20,52	20,47	20,45	20,45	20,46	20,44	20,37	20,42	20,48	20,47	20,45	20,49	20,49	20,52	20,45	20,46	20,47	20,46	20,50	20,42	20,41	20,48	20,44	20,45	20,47	20,51	20,42	20,52	20,49	20,50	20,55	20,49	20,47	20,54	20,48	20,47	20,57	20,54	20,52	20,46	20,58	20,65	20,56	20,54	20,50	20,45	20,52	20,57	20,60	20,59	20,54	20,52	20,54	20,63	20,67	20,56	20,59	20,55	20,60	20,63	20,68	20,69	20,75	20,81	20,86	20,87	20,94	21,04	21,13	21,18	21,15	21,14	21,31	21,33	21,41	21,58	21,68	21,81	21,95	22,25	22,58	22,68	22,66	22,74	22,72	22,61	22,38	22,11	22,14	22,55	22,86	22,92	23,06	23,14	23,12	23,15	23,31	23,35	23,38	23,41	23,47	23,47	23,56	23,68	23,70	23,83	23,86	23,81	23,78	23,80	23,92	24,00	23,93	23,92	23,98	23,97	23,98	24,08	24,13	24,08	24,14	24,20	24,22	24,33	24,33	24,27	24,24	24,25	24,27	24,33	24,33	24,43	24,48	24,43	24,36	24,39	24,37	24,33	24,42	24,50	24,53	24,54	24,50	24,52	24,52	24,55	24,52	24,49	24,52	24,51	24,48	24,53	24,61	24,64	24,63	24,65	24,56	24,59	24,62	24,65	24,64	24,70	24,70	24,63	24,60	24,63	24,56	24,58	24,62	24,69	24,66	24,65	24,69	24,62	24,56	24,65	24,58	24,55	24,65	24,73	24,66	24,68	24,68	24,68	24,57	24,60	24,60	24,59	24,63	24,72	24,79	24,73	24,69	24,65	24,67	24,69	24,65	24,60	24,67	24,73	24,74	24,70	24,74	24,72	24,68	24,71	24,77	24,77	24,73	24,75	24,79	24,81	24,71	24,66	24,81	24,79	24,71	24,70	24,84	24,78	24,75	24,83	24,84	24,79	24,78	24,75	24,81	24,79	24,80	24,78	24,84	24,82	24,74	24,75	24,73	24,79	24,82	24,81	24,80	24,82	24,77	24,78	24,81	24,77	24,78	24,77	24,64	24,64	24,69	24,72	24,64	24,60	24,56	24,52	24,61	24,61	24,57	24,58	24,52	24,43	24,33	24,40	24,42	24,37	24,25	24,30	24,32	24,27	24,18	24,07	24,06	24,09	24,05	23,99	23,89	23,73	23,68	23,74	23,61	23,60	23,50	23,46	23,43	23,38	23,26	23,21	23,16	23,11	23,06	22,99	22,96	22,89	22,78	22,70	22,64	22,63	22,35	22,03	22,08	22,26	22,41	22,43	22,44	22,37	22,32	22,19	22,01	21,65	21,32	21,19	21,18	21,02	20,89	20,86	20,86	20,77	20,74	20,61	20,60	20,65	20,65	20,76	20,76	20,80	20,83	20,70	20,67	20,61	20,61	20,50	20,56	20,57	20,43	20,41	20,46	20,50	20,53	20,54	20,43	20,50	20,43	20,40	20,49	20,53	20,52	20,40	20,44	20,41	20,34	20,36	20,35	20,44	20,40	20,38	20,43	20,48	20,44	20,34	20,39	20,36	20,48	20,43	20,36	20,35	20,38	20,40	20,41	20,40	20,39	20,25	20,33	20,45	20,44	20,36	20,40	20,48	20,41	20,39	20,31	20,36	20,42	20,37	20,39	20,49	20,50	20,44	20,35	20,35	20,46	20,41	20,37	20,38	20,32	20,35	20,35	20,32	20,40	20,33	20,33	20,33	20,39	20,35	20,36	20,34	20,36	20,33	20,30	20,37	20,37	20,32	20,35	20,35	20,35	20,40	20,38	20,33	20,27	20,32	20,36	20,39	20,38	20,40	20,34	20,35	20,39	20,45	20,37	20,33	20,37	20,33	20,36	20,35	20,36	20,34	20,35	20,31	20,26	20,28	20,27	20,29	20,26	20,26	20,32	20,39	20,41	20,32	20,30	20,32	20,26	20,26	20,26	20,34	20,23	20,17	20,30	20,38	20,39	20,39	20,32	20,33	20,29	20,22	20,22	20,25	20,29	20,43	20,46	20,44	20,33	20,26	20,27	20,26	20,39	20,32	20,26	20,36	20,31	20,39	20,40	20,28	20,27	20,36	20,36	20,27	20,30	20,22	20,31	20,25	20,30	20,23	20,24	20,29	20,22	20,24	20,27	20,28	20,39	20,34	20,31	20,32	20,18	20,11	20,26	20,40	20,36	20,23	20,20	20,21	20,28	20,29	20,24	20,27	20,26	20,22	
20,27	20,26	20,27	20,26	20,28	20,34	20,33	20,26	20,30	20,38	20,32	20,21	20,20	20,24	20,36	20,35	20,25	20,26	20,31	20,28	20,31	20,32	20,35	20,34	20,25	20,21	20,34	20,34	20,37	20,39	20,45	20,47	20,41	20,29	20,37	20,35	20,40	20,34	20,26	20,26	20,34	20,41	20,33	20,27	20,28	20,32	20,42	20,39	20,37	20,35	20,35	20,39	20,38	20,31	20,25	20,28	20,30	20,34	20,33	20,25	20,27	20,36	20,36	20,45	20,38	20,23	20,32	20,37	20,32	20,31	20,39	20,45	20,46	20,43	20,40	20,27	20,26	20,44	20,37	20,34	20,39	20,31	20,34	20,36	20,37	20,29	20,34	20,38	20,33	20,42	20,43	20,41	20,41	20,34	20,35	20,31	20,42	20,44	20,45	20,35	20,29	20,27	20,37	20,41	20,45	20,46	20,38	20,44	20,47	20,44	20,45	20,51	20,52	20,50	20,54	20,50	20,45	20,42	20,48	20,49	20,44	20,49	20,45	20,40	20,40	20,44	20,50	20,51	20,45	20,48	20,45	20,46	20,45	20,46	20,47	20,48	20,41	20,40	20,51	20,52	20,47	20,43	20,45	20,42	20,47	20,43	20,49	20,57	20,44	20,44	20,47	20,50	20,51	20,45	20,48	20,51	20,53	20,55	20,53	20,58	20,50	20,45	20,56	20,59	20,56	20,51	20,52	20,61	20,63	20,59	20,56	20,42	20,50	20,58	20,48	20,55	20,57	20,54	20,50	20,54	20,59	20,57	20,62	20,62	20,57	20,58	20,72	20,80	20,81	20,84	20,90	20,92	20,96	21,08	21,15	21,27	21,22	21,19	21,27	21,28	21,36	21,55	21,66	21,81	22,10	22,34	22,59	22,71	22,70	22,75	22,73	22,71	22,56	22,38	22,15	22,31	22,80	22,95	23,08	23,16	23,22	23,30	23,36	23,43	23,43	23,48	23,64	23,62	23,59	23,69	23,77	23,81	23,86	23,86	23,86	23,91	23,99	24,08	24,09	24,04	24,10	24,10	24,14	24,24	24,25	24,22	24,25	24,32	24,31	24,33	24,43	24,43	24,39	24,41	24,39	24,41	24,48	24,52	24,52	24,44	24,48	24,58	24,54	24,55	24,61	24,64	24,61	24,63	24,64	24,62	24,58	24,59	24,58	24,65	24,79	24,76	24,68	24,68	24,75	24,78	24,76	24,74	24,68	24,70	24,80	24,75	24,76	24,77	24,83	24,82	24,75	24,71	24,76	24,69	24,71	24,75	24,80	24,76	24,76	24,74	24,74	24,70	24,71	24,68	24,74	24,75	24,77	24,76	24,72	24,77	24,76	24,76	24,80	24,75	24,72	24,74	24,80	24,81	24,85	24,88	24,80	24,82	24,82	24,74	24,80	24,85	24,86	24,82	24,84	24,85	24,79	24,79	24,88	24,90	24,83	24,90	24,92	24,90	24,82	24,85	24,84	24,86	24,86	24,85	24,89	24,92	24,93	24,97	24,95	24,89	24,89	24,91	24,89	24,88	24,88	24,90	24,91	24,95	24,89	24,82	24,84	24,91	24,94	24,87	24,95	24,96	24,87	24,89	24,90	24,85	24,90	24,90	24,81	24,75	24,80	24,90	24,86	24,77	24,71	24,68	24,67	24,65	24,61	24,64	24,63	24,56	24,41	24,46	24,52	24,46	24,40	24,34	24,42	24,36	24,22	24,20	24,17	24,21	24,14	24,04	23,98	23,78	23,74	23,82	23,76	23,78	23,67	23,48	23,42	23,46	23,33	23,30	23,28	23,17	23,10	23,08	23,01	22,93	22,85	22,80	22,67	22,55	22,23	22,06	22,14	22,36	22,46	22,48	22,49	22,46	22,41	22,25	22,10	21,75	21,41	21,22	21,13	20,93	20,91	20,85	20,88	20,81	20,75	20,66	20,56	20,64	20,71	20,73	20,70	20,71	20,83	20,71	20,70	20,63	20,64	20,62	20,59	20,54	20,51	20,43	20,45	20,43	20,51	20,53	20,45	20,35	20,38	20,38	20,41	20,43	20,52	20,49	20,43	20,44	20,40	20,35	20,38	20,42	20,40	20,37	20,34	20,37	20,37	20,30	20,36	20,39	20,46	20,42	20,40	20,37	20,36	20,30	20,36	20,37	20,34	20,35	20,41	20,43	20,50	20,47	20,39	20,40	20,39	20,43	20,37	20,42	20,44	20,46	20,42	20,41	20,49	20,46	20,35	20,35	20,38	20,35	20,33	20,31	20,36	20,33	20,34	20,27	20,32	20,42	20,46	20,37	20,29	20,40	20,38	20,36	20,30	20,39	20,31	20,35	20,30	20,30	20,36	20,35	20,35	20,32	20,27	20,34	20,35	20,29	20,31	20,29	20,38	20,41	20,35	20,37	20,41	20,37	20,29	20,31	20,43	20,34	20,31	20,24	20,34	20,34	20,27	20,25	20,28	20,32	20,28	20,26	20,30	20,29	20,30	20,31	20,31	20,38	20,36	20,38	20,25	20,18	20,21	20,32	20,24	20,20	20,27	20,30	20,43	20,37	20,21	20,28	20,30	20,23	20,20	20,22	20,27	20,31	20,40	20,45	20,37	20,30	20,32	20,22	20,28	20,28	20,29	20,30	20,30	20,38	20,34	20,20	20,27	20,36	20,32	20,31	20,26	20,21	20,30	20,32	20,25	20,25	20,25	20,28	20,16	20,20	20,27	20,25	20,29	20,23	20,19	20,26	20,26	20,14	20,17	20,29	20,29	20,29	20,26	20,25	20,27	20,29	20,24	20,22	20,19	20,16	
20,25	20,16	20,15	20,25	20,25	20,30	20,25	20,21	20,30	20,35	20,41	20,35	20,27	20,33	20,34	20,39	20,28	20,26	20,40	20,34	20,28	20,33	20,38	20,35	20,27	20,21	20,26	20,34	20,34	20,43	20,48	20,42	20,38	20,35	20,33	20,39	20,38	20,30	20,36	20,28	20,31	20,40	20,35	20,28	20,27	20,34	20,42	20,41	20,37	20,32	20,40	20,39	20,34	20,38	20,33	20,32	20,35	20,34	20,40	20,31	20,27	20,31	20,33	20,33	20,37	20,36	20,30	20,38	20,36	20,26	20,34	20,46	20,43	20,43	20,39	20,23	20,26	20,36	20,37	20,41	20,44	20,42	20,30	20,34	20,36	20,33	20,30	20,33	20,31	20,37	20,39	20,39	20,44	20,40	20,31	20,35	20,45	20,36	20,37	20,47	20,36	20,34	20,47	20,47	20,47	20,51	20,39	20,39	20,43	20,39	20,47	20,49	20,53	20,46	20,46	20,43	20,52	20,42	20,42	20,48	20,43	20,48	20,44	20,50	20,49	20,47	20,48	20,44	20,43	20,43	20,47	20,51	20,54	20,48	20,45	20,39	20,41	20,33	20,40	20,45	20,41	20,40	20,41	20,50	20,46	20,41	20,51	20,57	20,47	20,46	20,48	20,44	20,45	20,46	20,50	20,58	20,50	20,53	20,48	20,55	20,53	20,41	20,54	20,55	20,49	20,42	20,52	20,56	20,55	20,60	20,53	20,47	20,49	20,60	20,56	20,52	20,64	20,62	20,58	20,50	20,60	20,57	20,59	20,57	20,58	20,60	20,71	20,86	20,85	20,89	20,88	20,89	21,07	21,15	21,23	21,32	21,36	21,36	21,37	21,39	21,43	21,54	21,65	21,81	22,09	22,33	22,57	22,73	22,70	22,74	22,74	22,69	22,67	22,58	22,33	22,20	22,56	22,92	23,13	23,21	23,29	23,38	23,46	23,44	23,49	23,57	23,75	23,79	23,77	23,77	23,83	23,91	23,88	23,88	23,92	24,00	24,13	24,15	24,15	24,13	24,17	24,21	24,34	24,30	24,26	24,33	24,37	24,42	24,47	24,49	24,48	24,49	24,51	24,52	24,54	24,57	24,63	24,64	24,62	24,54	24,55	24,63	24,67	24,71	24,75	24,77	24,65	24,68	24,75	24,75	24,77	24,74	24,65	24,72	24,88	24,94	24,76	24,82	24,82	24,77	24,80	24,85	24,84	24,83	24,89	24,91	24,87	24,91	24,91	24,91	24,83	24,82	24,83	24,76	24,82	24,86	24,89	24,85	24,89	24,85	24,83	24,86	24,81	24,75	24,81	24,76	24,80	24,90	24,84	24,80	24,83	24,87	24,96	24,90	24,85	24,88	24,96	24,94	24,99	25,02	24,90	24,94	24,99	24,85	24,95	24,94	24,94	24,99	25,00	24,96	24,91	24,94	25,00	24,98	24,96	24,95	25,05	25,01	24,93	25,03	24,97	24,91	24,95	24,99	25,02	25,07	25,12	25,03	25,07	25,07	25,05	25,03	25,07	24,97	24,98	25,04	25,06	25,06	25,05	25,03	24,96	25,02	25,05	25,09	25,02	25,03	24,97	24,99	24,98	24,94	25,05	25,02	24,95	24,90	24,94	25,01	25,06	24,93	24,88	24,77	24,74	24,71	24,73	24,70	24,73	24,72	24,56	24,67	24,68	24,63	24,57	24,54	24,59	24,53	24,40	24,31	24,30	24,30	24,24	24,11	24,13	24,04	23,97	23,90	23,84	23,77	23,70	23,57	23,55	23,60	23,43	23,37	23,36	23,24	23,18	23,16	23,09	23,05	22,92	22,81	22,66	22,41	22,11	22,11	22,37	22,50	22,44	22,44	22,46	22,46	22,43	22,34	22,07	21,78	21,44	21,22	21,07	20,99	20,94	20,90	20,85	20,83	20,77	20,66	20,64	20,62	20,67	20,75	20,76	20,63	20,71	20,75	20,65	20,62	20,56	20,54	20,50	20,50	20,52	20,43	20,43	20,44	20,49	20,46	20,45	20,42	20,40	20,43	20,40	20,48	20,51	20,56	20,47	20,41	20,44	20,45	20,42	20,39	20,41	20,41	20,38	20,47	20,44	20,36	20,29	20,35	20,44	20,39	20,41	20,40	20,36	20,33	20,29	20,31	20,30	20,33	20,45	20,45	20,47	20,57	20,43	20,41	20,37	20,44	20,40	20,40	20,44	20,37	20,37	20,37	20,44	20,45	20,41	20,40	20,43	20,37	20,34	20,30	20,31	20,34	20,33	20,32	20,30	20,35	20,39	20,40	20,33	20,37	20,35	20,34	20,27	20,33	20,35	20,33	20,38	20,29	20,35	20,33	20,27	20,23	20,25	20,24	20,34	20,32	20,35	20,24	20,28	20,40	20,30	20,23	20,30	20,26	20,24	20,24	20,41	20,36	20,28	20,28	20,29	20,27	20,27	20,27	20,34	20,33	20,30	20,32	20,34	20,36	20,32	20,29	20,29	20,32	20,32	20,36	20,28	20,22	20,14	20,18	20,27	20,28	20,32	20,30	20,34	20,31	20,23	20,19	20,23	20,28	20,23	20,22	20,22	20,25	20,25	20,40	20,31	20,22	20,25	20,26	20,27	20,32	20,30	20,24	20,25	20,35	20,37	20,30	20,23	20,30	20,36	20,31	20,34	20,29	20,26	20,23	20,30	20,25	20,21	20,24	20,18	20,16	20,30	20,25	20,25	20,18	20,12	20,18	20,26	20,27	20,22	20,19	20,27	20,23	20,20	20,21	20,15	20,25	20,19	20,17	20,23	20,21	
20,24	20,12	20,11	20,23	20,30	20,33	20,27	20,22	20,26	20,33	20,34	20,24	20,23	20,35	20,41	20,41	20,31	20,32	20,39	20,47	20,39	20,41	20,44	20,38	20,29	20,27	20,32	20,35	20,38	20,36	20,36	20,37	20,41	20,39	20,32	20,36	20,41	20,36	20,26	20,34	20,41	20,41	20,39	20,33	20,35	20,35	20,44	20,35	20,31	20,36	20,34	20,38	20,33	20,36	20,38	20,34	20,33	20,37	20,37	20,32	20,33	20,34	20,30	20,33	20,29	20,37	20,31	20,44	20,43	20,29	20,32	20,40	20,42	20,48	20,42	20,28	20,32	20,44	20,37	20,32	20,38	20,36	20,29	20,38	20,45	20,35	20,36	20,34	20,30	20,33	20,36	20,33	20,36	20,41	20,32	20,34	20,41	20,34	20,37	20,42	20,49	20,34	20,37	20,46	20,41	20,44	20,35	20,37	20,48	20,44	20,48	20,47	20,42	20,42	20,48	20,43	20,45	20,48	20,44	20,46	20,48	20,53	20,40	20,53	20,54	20,41	20,42	20,43	20,43	20,46	20,43	20,52	20,54	20,51	20,50	20,41	20,36	20,34	20,38	20,46	20,39	20,42	20,44	20,43	20,49	20,47	20,48	20,56	20,47	20,45	20,54	20,49	20,46	20,51	20,48	20,48	20,46	20,40	20,49	20,52	20,54	20,45	20,48	20,52	20,49	20,46	20,49	20,58	20,57	20,62	20,58	20,51	20,52	20,52	20,61	20,56	20,53	20,55	20,58	20,54	20,56	20,57	20,50	20,56	20,65	20,77	20,72	20,81	20,91	20,99	20,91	20,91	21,05	21,17	21,32	21,42	21,37	21,41	21,45	21,48	21,54	21,57	21,72	21,88	22,06	22,32	22,64	22,79	22,74	22,76	22,82	22,84	22,86	22,81	22,56	22,28	22,37	22,81	23,18	23,35	23,39	23,45	23,51	23,56	23,61	23,67	23,76	23,87	23,91	23,94	23,92	23,96	24,06	24,03	24,08	24,12	24,17	24,19	24,21	24,28	24,34	24,29	24,37	24,40	24,38	24,39	24,46	24,52	24,54	24,64	24,66	24,62	24,63	24,67	24,64	24,67	24,70	24,82	24,72	24,75	24,76	24,74	24,76	24,82	24,84	24,88	24,83	24,76	24,92	24,90	24,89	24,90	24,87	24,84	24,92	24,93	24,92	24,91	24,92	24,90	24,95	25,00	24,94	24,93	24,96	24,92	24,99	25,06	25,04	24,99	24,90	24,97	24,99	24,86	24,95	25,02	25,05	24,98	24,97	24,89	24,90	24,93	24,95	24,90	24,94	24,95	24,95	25,00	24,99	24,99	24,97	25,05	25,08	25,02	25,09	25,11	25,15	25,08	25,11	25,11	25,07	25,08	25,07	25,02	25,12	25,14	25,10	25,06	25,12	25,15	25,08	25,04	25,17	25,18	25,15	25,03	25,09	25,21	25,16	25,17	25,14	25,13	25,16	25,15	25,22	25,26	25,20	25,15	25,18	25,25	25,22	25,23	25,20	25,13	25,18	25,20	25,21	25,18	25,07	25,12	25,17	25,11	25,17	25,16	25,18	25,15	25,13	25,12	25,11	25,09	25,14	25,11	25,11	25,06	25,09	25,11	25,11	25,07	24,98	24,93	24,88	24,89	24,95	24,93	24,90	24,93	24,87	24,86	24,85	24,75	24,76	24,66	24,64	24,68	24,56	24,47	24,43	24,42	24,37	24,23	24,17	24,08	24,06	23,95	23,86	23,78	23,75	23,72	23,70	23,67	23,58	23,48	23,42	23,35	23,27	23,30	23,27	23,14	22,99	22,82	22,64	22,32	22,16	22,41	22,65	22,63	22,52	22,56	22,53	22,49	22,46	22,34	22,09	21,74	21,45	21,20	21,07	20,92	20,90	20,90	20,84	20,90	20,86	20,71	20,69	20,71	20,65	20,68	20,74	20,72	20,78	20,69	20,60	20,59	20,61	20,58	20,52	20,44	20,52	20,43	20,45	20,46	20,47	20,51	20,44	20,45	20,41	20,42	20,48	20,47	20,45	20,46	20,40	20,40	20,39	20,46	20,48	20,49	20,47	20,44	20,42	20,53	20,49	20,44	20,35	20,30	20,39	20,40	20,39	20,35	20,27	20,31	20,42	20,37	20,28	20,28	20,39	20,43	20,43	20,42	20,38	20,36	20,30	20,37	20,35	20,35	20,35	20,33	20,32	20,38	20,40	20,41	20,36	20,35	20,37	20,39	20,40	20,42	20,35	20,36	20,35	20,33	20,36	20,33	20,29	20,39	20,42	20,31	20,28	20,30	20,31	20,33	20,33	20,29	20,29	20,33	20,40	20,28	20,28	20,25	20,22	20,22	20,27	20,28	20,30	20,30	20,28	20,34	20,35	20,21	20,32	20,34	20,28	20,32	20,34	20,34	20,27	20,23	20,34	20,24	20,29	20,25	20,26	20,37	20,35	20,22	20,34	20,35	20,32	20,33	20,34	20,36	20,31	20,34	20,29	20,34	20,31	20,23	20,19	20,27	20,35	20,33	20,30	20,33	20,32	20,25	20,22	20,24	20,27	20,18	20,25	20,31	20,21	20,28	20,34	20,26	20,33	20,31	20,32	20,28	20,29	20,22	20,27	20,26	20,36	20,36	20,26	20,20	20,23	20,31	20,30	20,30	20,32	20,24	20,29	20,25	20,25	20,26	20,24	20,26	20,30	20,28	20,25	20,18	20,22	20,19	20,29	20,26	20,28	20,30	20,25	20,20	20,14	20,19	20,12	20,16	20,20	20,24	20,20	20,24	
20,30	20,22	20,19	20,31	20,24	20,25	20,24	20,26	20,33	20,37	20,22	20,17	20,19	20,28	20,38	20,29	20,28	20,32	20,37	20,40	20,38	20,37	20,25	20,29	20,31	20,26	20,36	20,37	20,41	20,36	20,35	20,41	20,43	20,38	20,34	20,34	20,40	20,37	20,31	20,29	20,33	20,33	20,39	20,26	20,28	20,33	20,35	20,40	20,31	20,34	20,28	20,26	20,36	20,36	20,30	20,32	20,28	20,31	20,30	20,30	20,35	20,39	20,46	20,45	20,36	20,36	20,38	20,39	20,43	20,31	20,34	20,42	20,45	20,51	20,40	20,27	20,34	20,42	20,38	20,34	20,34	20,33	20,26	20,33	20,35	20,41	20,39	20,38	20,36	20,42	20,36	20,35	20,39	20,32	20,42	20,39	20,36	20,33	20,32	20,32	20,40	20,39	20,39	20,43	20,45	20,44	20,34	20,39	20,52	20,49	20,38	20,47	20,40	20,44	20,42	20,41	20,34	20,38	20,48	20,43	20,46	20,53	20,44	20,40	20,48	20,49	20,49	20,49	20,48	20,46	20,45	20,44	20,44	20,49	20,57	20,42	20,31	20,41	20,45	20,54	20,40	20,33	20,44	20,40	20,37	20,48	20,50	20,50	20,47	20,48	20,52	20,51	20,48	20,43	20,45	20,43	20,36	20,43	20,44	20,52	20,49	20,48	20,50	20,52	20,54	20,52	20,52	20,53	20,55	20,61	20,55	20,54	20,54	20,54	20,57	20,56	20,48	20,49	20,58	20,49	20,55	20,57	20,58	20,58	20,65	20,77	20,75	20,88	21,00	21,07	21,02	21,05	21,02	21,16	21,38	21,50	21,44	21,50	21,58	21,52	21,56	21,67	21,80	21,95	22,15	22,35	22,65	22,75	22,73	22,78	22,79	22,95	22,96	22,96	22,86	22,60	22,39	22,52	23,08	23,41	23,42	23,50	23,64	23,61	23,65	23,73	23,81	23,89	23,93	24,00	24,04	24,04	24,11	24,11	24,20	24,24	24,21	24,26	24,37	24,39	24,43	24,50	24,49	24,58	24,54	24,56	24,60	24,70	24,72	24,70	24,73	24,75	24,77	24,78	24,79	24,88	24,84	24,87	24,83	24,85	24,93	24,95	24,91	24,94	24,95	24,98	24,92	24,93	24,97	25,00	24,93	24,95	25,01	25,08	25,14	25,06	25,01	25,01	25,05	25,00	25,08	25,09	25,05	25,03	25,03	25,04	25,11	25,17	25,15	25,09	25,02	25,11	25,12	25,03	25,06	25,11	25,08	25,06	25,13	25,10	25,09	25,17	25,11	25,07	25,10	25,16	25,21	25,16	25,12	25,16	25,18	25,24	25,21	25,18	25,29	25,31	25,24	25,20	25,22	25,24	25,29	25,27	25,17	25,10	25,24	25,28	25,20	25,17	25,21	25,24	25,18	25,18	25,24	25,27	25,25	25,23	25,20	25,34	25,33	25,34	25,29	25,30	25,28	25,24	25,34	25,42	25,34	25,34	25,45	25,42	25,36	25,36	25,33	25,31	25,36	25,36	25,33	25,30	25,20	25,25	25,36	25,26	25,28	25,38	25,38	25,26	25,17	25,20	25,24	25,26	25,24	25,27	25,28	25,32	25,25	25,27	25,19	25,17	25,11	25,05	24,98	24,97	25,07	25,06	25,10	25,07	25,00	25,00	24,94	24,94	24,84	24,85	24,72	24,67	24,67	24,55	24,53	24,41	24,41	24,41	24,33	24,17	24,13	24,11	23,92	23,90	23,81	23,74	23,75	23,65	23,61	23,64	23,59	23,45	23,32	23,31	23,27	23,12	22,99	22,73	22,49	22,25	22,35	22,64	22,75	22,76	22,64	22,64	22,62	22,64	22,55	22,40	22,13	21,78	21,50	21,28	21,18	20,96	20,94	20,92	20,89	20,92	20,87	20,79	20,75	20,74	20,65	20,66	20,71	20,71	20,74	20,72	20,60	20,62	20,64	20,74	20,60	20,51	20,51	20,42	20,43	20,45	20,49	20,45	20,45	20,39	20,37	20,46	20,48	20,47	20,43	20,39	20,35	20,47	20,46	20,45	20,46	20,51	20,47	20,38	20,44	20,45	20,45	20,42	20,31	20,32	20,50	20,41	20,43	20,39	20,35	20,29	20,43	20,45	20,32	20,28	20,29	20,42	20,37	20,33	20,32	20,39	20,33	20,31	20,28	20,31	20,32	20,32	20,30	20,41	20,43	20,38	20,35	20,31	20,29	20,33	20,40	20,42	20,32	20,36	20,41	20,35	20,40	20,38	20,36	20,42	20,40	20,34	20,31	20,29	20,23	20,30	20,29	20,28	20,23	20,22	20,36	20,29	20,31	20,25	20,24	20,30	20,29	20,25	20,28	20,35	20,37	20,35	20,37	20,31	20,36	20,36	20,33	20,29	20,29	20,27	20,27	20,27	20,37	20,29	20,26	20,31	20,28	20,32	20,28	20,29	20,37	20,33	20,22	20,29	20,27	20,25	20,33	20,28	20,21	20,24	20,30	20,28	20,21	20,21	20,36	20,32	20,30	20,29	20,28	20,30	20,23	20,32	20,32	20,23	20,32	20,37	20,28	20,29	20,32	20,31	20,34	20,28	20,29	20,29	20,24	20,30	20,27	20,30	20,22	20,25	20,23	20,25	20,28	20,21	20,23	20,29	20,38	20,32	20,32	20,23	20,24	20,35	20,24	20,28	20,29	20,34	20,36	20,25	20,30	20,20	20,18	20,19	20,32	20,36	20,29	20,20	20,11	20,09	20,17	20,23	20,18	20,20	20,26	20,25	
20,27	20,25	20,24	20,31	20,34	20,21	20,17	20,32	20,43	20,38	20,25	20,15	20,22	20,26	20,45	20,34	20,27	20,16	20,36	20,38	20,28	20,34	20,28	20,26	20,33	20,28	20,33	20,36	20,35	20,37	20,38	20,38	20,37	20,35	20,33	20,30	20,33	20,35	20,33	20,40	20,40	20,31	20,38	20,27	20,22	20,28	20,32	20,30	20,37	20,39	20,35	20,31	20,39	20,33	20,25	20,33	20,32	20,31	20,31	20,34	20,33	20,34	20,38	20,41	20,36	20,34	20,34	20,37	20,41	20,41	20,41	20,48	20,37	20,38	20,36	20,24	20,25	20,36	20,36	20,40	20,43	20,40	20,33	20,23	20,31	20,40	20,37	20,34	20,35	20,43	20,47	20,41	20,43	20,39	20,36	20,46	20,45	20,41	20,37	20,35	20,30	20,30	20,41	20,43	20,37	20,37	20,33	20,34	20,48	20,44	20,37	20,42	20,44	20,41	20,43	20,40	20,38	20,40	20,49	20,49	20,34	20,38	20,39	20,43	20,50	20,53	20,50	20,41	20,43	20,49	20,38	20,38	20,41	20,47	20,49	20,42	20,39	20,41	20,48	20,53	20,44	20,31	20,49	20,51	20,43	20,42	20,41	20,48	20,54	20,61	20,50	20,43	20,47	20,48	20,44	20,46	20,42	20,39	20,49	20,57	20,53	20,51	20,56	20,50	20,56	20,55	20,59	20,54	20,54	20,59	20,56	20,51	20,53	20,52	20,58	20,54	20,43	20,46	20,56	20,53	20,51	20,54	20,55	20,63	20,70	20,72	20,75	20,95	21,00	21,12	21,10	21,15	21,27	21,34	21,44	21,50	21,50	21,59	21,60	21,65	21,68	21,80	21,95	22,07	22,25	22,49	22,67	22,76	22,74	22,88	22,91	23,03	23,08	23,04	23,01	22,80	22,59	22,43	22,76	23,23	23,45	23,52	23,67	23,73	23,71	23,85	23,94	24,01	23,99	24,01	24,12	24,16	24,24	24,27	24,36	24,36	24,38	24,43	24,50	24,55	24,47	24,55	24,66	24,69	24,69	24,76	24,73	24,79	24,89	24,88	24,87	24,90	24,90	24,87	24,88	24,98	25,06	24,98	24,85	24,90	25,04	25,12	25,04	25,10	25,08	25,08	25,00	25,04	25,09	25,08	25,11	25,16	25,12	25,21	25,28	25,20	25,09	25,14	25,16	25,21	25,22	25,22	25,15	25,15	25,14	25,18	25,24	25,29	25,25	25,23	25,19	25,23	25,20	25,14	25,22	25,27	25,20	25,16	25,19	25,16	25,21	25,27	25,25	25,25	25,24	25,22	25,32	25,32	25,25	25,26	25,30	25,34	25,34	25,36	25,43	25,40	25,33	25,29	25,37	25,39	25,31	25,37	25,37	25,27	25,29	25,32	25,34	25,28	25,32	25,31	25,30	25,30	25,37	25,36	25,39	25,35	25,44	25,48	25,35	25,35	25,40	25,39	25,37	25,37	25,36	25,44	25,46	25,49	25,58	25,51	25,48	25,45	25,44	25,38	25,41	25,43	25,48	25,40	25,31	25,36	25,33	25,40	25,45	25,46	25,54	25,44	25,32	25,41	25,43	25,45	25,37	25,37	25,43	25,41	25,43	25,37	25,35	25,30	25,25	25,15	25,17	25,13	25,10	25,13	25,10	25,02	25,00	25,07	25,05	25,10	24,97	24,97	24,88	24,82	24,77	24,72	24,66	24,56	24,52	24,54	24,44	24,31	24,29	24,24	24,14	24,09	24,00	23,88	23,80	23,75	23,71	23,70	23,64	23,59	23,49	23,34	23,27	23,12	22,95	22,62	22,29	22,30	22,56	22,77	22,83	22,73	22,70	22,71	22,66	22,70	22,59	22,39	22,19	21,76	21,45	21,34	21,23	21,04	20,99	20,96	20,90	20,95	20,87	20,81	20,80	20,80	20,72	20,72	20,79	20,71	20,64	20,74	20,55	20,60	20,67	20,68	20,56	20,53	20,56	20,44	20,41	20,35	20,45	20,41	20,41	20,44	20,34	20,35	20,40	20,37	20,47	20,46	20,37	20,50	20,48	20,36	20,41	20,46	20,55	20,39	20,39	20,37	20,41	20,44	20,37	20,35	20,47	20,41	20,40	20,44	20,40	20,37	20,31	20,35	20,30	20,31	20,31	20,42	20,41	20,38	20,43	20,41	20,37	20,43	20,34	20,29	20,39	20,35	20,29	20,39	20,43	20,40	20,33	20,28	20,33	20,36	20,38	20,32	20,28	20,33	20,38	20,31	20,32	20,38	20,30	20,31	20,36	20,28	20,30	20,30	20,26	20,27	20,34	20,31	20,34	20,32	20,32	20,36	20,38	20,39	20,37	20,35	20,34	20,23	20,20	20,29	20,31	20,37	20,39	20,31	20,25	20,29	20,33	20,23	20,24	20,27	20,32	20,36	20,44	20,32	20,21	20,25	20,30	20,27	20,25	20,28	20,36	20,25	20,16	20,29	20,34	20,33	20,28	20,34	20,23	20,21	20,19	20,27	20,21	20,18	20,20	20,20	20,25	20,28	20,26	20,29	20,29	20,30	20,39	20,29	20,28	20,36	20,30	20,30	20,36	20,27	20,30	20,23	20,28	20,21	20,21	20,26	20,32	20,28	20,25	20,17	20,26	20,30	20,33	20,26	20,30	20,33	20,29	20,22	20,26	20,25	20,28	20,32	20,27	20,17	20,26	20,34	20,31	20,32	20,25	20,20	20,19	20,23	20,24	20,25	20,24	20,28	20,21	20,21	20,23	20,21	20,20	20,17	20,27	20,29	
20,28	20,26	20,17	20,28	20,28	20,33	20,20	20,29	20,37	20,39	20,27	20,17	20,27	20,34	20,38	20,36	20,33	20,21	20,31	20,40	20,23	20,30	20,41	20,32	20,23	20,29	20,42	20,32	20,24	20,35	20,39	20,30	20,36	20,23	20,28	20,28	20,34	20,31	20,26	20,28	20,41	20,36	20,25	20,27	20,27	20,32	20,31	20,24	20,33	20,42	20,33	20,33	20,41	20,31	20,32	20,33	20,35	20,26	20,31	20,35	20,32	20,28	20,32	20,33	20,28	20,31	20,36	20,31	20,40	20,33	20,30	20,41	20,31	20,30	20,41	20,34	20,33	20,41	20,44	20,38	20,46	20,42	20,40	20,35	20,33	20,38	20,33	20,32	20,31	20,36	20,44	20,45	20,41	20,34	20,33	20,43	20,45	20,45	20,45	20,37	20,36	20,35	20,35	20,43	20,39	20,39	20,38	20,44	20,45	20,42	20,37	20,42	20,40	20,31	20,41	20,38	20,38	20,44	20,54	20,47	20,36	20,42	20,42	20,46	20,52	20,49	20,47	20,47	20,50	20,53	20,50	20,41	20,48	20,41	20,47	20,50	20,41	20,40	20,43	20,44	20,38	20,40	20,49	20,52	20,46	20,37	20,33	20,42	20,47	20,50	20,56	20,50	20,45	20,55	20,54	20,53	20,49	20,45	20,45	20,55	20,55	20,48	20,60	20,55	20,56	20,62	20,61	20,66	20,66	20,72	20,69	20,58	20,62	20,63	20,62	20,61	20,57	20,54	20,61	20,66	20,55	20,63	20,65	20,64	20,74	20,81	20,80	21,04	21,07	21,12	21,24	21,31	21,42	21,49	21,63	21,65	21,69	21,68	21,72	21,76	21,78	21,98	22,11	22,23	22,33	22,57	22,82	22,84	22,85	22,93	23,03	23,09	23,14	23,10	23,12	23,02	22,85	22,50	22,47	22,96	23,40	23,53	23,68	23,84	23,82	23,98	24,08	24,07	24,15	24,17	24,17	24,20	24,39	24,43	24,48	24,47	24,49	24,59	24,60	24,62	24,66	24,70	24,79	24,84	24,81	24,87	24,85	24,83	24,92	24,94	24,99	25,02	25,02	25,01	25,00	25,03	25,04	25,10	25,05	25,02	25,13	25,22	25,17	25,21	25,22	25,15	25,17	25,22	25,18	25,24	25,26	25,35	25,33	25,25	25,35	25,33	25,28	25,26	25,34	25,39	25,38	25,33	25,23	25,26	25,27	25,37	25,41	25,44	25,37	25,37	25,35	25,37	25,34	25,28	25,31	25,42	25,43	25,35	25,29	25,27	25,35	25,40	25,35	25,37	25,39	25,35	25,41	25,43	25,38	25,35	25,41	25,45	25,45	25,43	25,45	25,42	25,43	25,44	25,57	25,52	25,43	25,47	25,51	25,48	25,45	25,53	25,49	25,44	25,44	25,46	25,49	25,54	25,58	25,60	25,64	25,58	25,60	25,61	25,54	25,47	25,52	25,57	25,55	25,57	25,54	25,55	25,58	25,60	25,67	25,61	25,59	25,60	25,56	25,57	25,56	25,54	25,52	25,53	25,50	25,51	25,54	25,58	25,60	25,58	25,63	25,60	25,53	25,57	25,58	25,61	25,52	25,45	25,48	25,49	25,53	25,46	25,39	25,45	25,40	25,29	25,27	25,34	25,33	25,32	25,28	25,15	25,16	25,20	25,16	25,14	25,06	25,02	24,98	24,97	24,99	24,82	24,79	24,77	24,68	24,60	24,61	24,47	24,46	24,40	24,28	24,19	24,13	23,99	24,01	24,01	23,91	23,83	23,80	23,73	23,58	23,48	23,39	23,24	22,89	22,50	22,40	22,59	22,79	22,79	22,83	22,80	22,83	22,76	22,71	22,69	22,63	22,48	22,22	21,82	21,48	21,37	21,30	21,13	21,05	21,03	20,97	20,93	20,91	20,84	20,81	20,84	20,84	20,86	20,81	20,75	20,73	20,74	20,68	20,60	20,67	20,69	20,56	20,54	20,56	20,48	20,47	20,38	20,46	20,49	20,39	20,44	20,39	20,35	20,39	20,37	20,44	20,46	20,41	20,41	20,47	20,35	20,41	20,47	20,54	20,49	20,48	20,40	20,49	20,43	20,37	20,38	20,42	20,37	20,38	20,40	20,36	20,34	20,37	20,38	20,39	20,30	20,35	20,38	20,41	20,41	20,39	20,34	20,40	20,39	20,33	20,34	20,39	20,36	20,31	20,36	20,43	20,38	20,37	20,28	20,31	20,35	20,35	20,25	20,32	20,35	20,32	20,30	20,37	20,42	20,36	20,35	20,31	20,24	20,31	20,46	20,34	20,27	20,26	20,43	20,36	20,37	20,29	20,30	20,40	20,41	20,40	20,37	20,38	20,33	20,22	20,27	20,32	20,31	20,30	20,33	20,25	20,18	20,20	20,16	20,19	20,28	20,33	20,43	20,41	20,37	20,31	20,27	20,30	20,26	20,22	20,22	20,26	20,16	20,18	20,25	20,32	20,30	20,26	20,25	20,29	20,25	20,25	20,28	20,22	20,20	20,31	20,26	20,14	20,13	20,34	20,34	20,30	20,18	20,26	20,32	20,30	20,26	20,32	20,27	20,27	20,28	20,28	20,23	20,27	20,24	20,30	20,34	20,29	20,24	20,29	20,28	20,25	20,32	20,33	20,27	20,32	20,37	20,27	20,13	20,20	20,21	20,24	20,27	20,23	20,16	20,23	20,28	20,31	20,33	20,24	20,21	20,21	20,32	20,31	20,06	20,09	20,24	20,22	20,23	20,20	20,32	20,24	20,18	20,27	20,27	
20,34	20,28	20,18	20,21	20,29	20,31	20,26	20,24	20,31	20,45	20,41	20,29	20,31	20,42	20,39	20,31	20,32	20,33	20,37	20,44	20,30	20,31	20,36	20,36	20,22	20,30	20,40	20,40	20,36	20,33	20,37	20,32	20,33	20,27	20,22	20,27	20,39	20,31	20,27	20,33	20,41	20,35	20,32	20,29	20,36	20,38	20,35	20,32	20,36	20,41	20,37	20,36	20,40	20,37	20,36	20,29	20,32	20,33	20,30	20,33	20,35	20,35	20,32	20,32	20,32	20,33	20,32	20,33	20,34	20,32	20,27	20,31	20,29	20,23	20,37	20,36	20,41	20,43	20,42	20,34	20,38	20,40	20,35	20,39	20,42	20,45	20,38	20,37	20,34	20,35	20,41	20,38	20,40	20,36	20,37	20,42	20,39	20,40	20,41	20,37	20,40	20,41	20,40	20,50	20,44	20,37	20,35	20,31	20,41	20,41	20,39	20,41	20,40	20,33	20,44	20,40	20,40	20,42	20,47	20,45	20,41	20,44	20,41	20,45	20,53	20,47	20,46	20,46	20,51	20,55	20,55	20,54	20,52	20,44	20,45	20,45	20,42	20,39	20,43	20,41	20,37	20,42	20,47	20,46	20,48	20,41	20,37	20,48	20,44	20,45	20,49	20,51	20,49	20,44	20,58	20,59	20,51	20,51	20,46	20,56	20,58	20,59	20,60	20,63	20,67	20,66	20,65	20,69	20,74	20,81	20,84	20,76	20,67	20,71	20,71	20,72	20,70	20,69	20,70	20,72	20,68	20,64	20,73	20,71	20,72	20,83	20,90	21,13	21,33	21,33	21,28	21,39	21,55	21,57	21,73	21,87	21,85	21,88	21,90	21,90	21,99	22,16	22,23	22,31	22,44	22,57	22,88	22,94	22,98	23,05	23,10	23,12	23,10	23,19	23,20	23,20	23,16	22,86	22,46	22,68	23,25	23,53	23,69	23,81	23,87	23,99	24,10	24,11	24,24	24,34	24,31	24,35	24,42	24,50	24,48	24,54	24,56	24,66	24,72	24,69	24,74	24,79	24,87	24,91	24,91	24,98	24,96	25,03	25,07	25,05	25,09	25,13	25,09	25,09	25,14	25,20	25,21	25,20	25,23	25,18	25,27	25,34	25,28	25,29	25,33	25,32	25,30	25,36	25,37	25,38	25,40	25,40	25,45	25,37	25,43	25,37	25,46	25,44	25,46	25,50	25,45	25,45	25,47	25,46	25,43	25,50	25,54	25,51	25,50	25,51	25,52	25,52	25,50	25,45	25,49	25,57	25,56	25,50	25,49	25,44	25,47	25,54	25,45	25,43	25,51	25,51	25,49	25,54	25,45	25,47	25,53	25,56	25,57	25,49	25,56	25,62	25,66	25,58	25,62	25,64	25,61	25,68	25,67	25,59	25,57	25,67	25,55	25,51	25,58	25,62	25,63	25,68	25,73	25,73	25,72	25,73	25,77	25,72	25,64	25,66	25,70	25,73	25,64	25,68	25,68	25,73	25,67	25,72	25,77	25,78	25,78	25,74	25,69	25,74	25,78	25,75	25,73	25,75	25,70	25,66	25,71	25,81	25,72	25,69	25,75	25,67	25,65	25,67	25,63	25,62	25,64	25,61	25,58	25,58	25,61	25,57	25,52	25,54	25,51	25,47	25,45	25,49	25,51	25,42	25,46	25,41	25,32	25,28	25,24	25,23	25,18	25,18	25,14	25,13	25,04	24,89	24,92	24,95	24,87	24,71	24,71	24,60	24,54	24,52	24,47	24,37	24,19	24,11	24,15	24,14	24,04	23,96	23,91	23,73	23,57	23,46	23,44	23,24	22,87	22,53	22,61	22,90	22,98	22,90	22,88	22,92	22,91	22,90	22,76	22,68	22,67	22,57	22,33	21,93	21,63	21,36	21,32	21,23	21,14	21,13	21,14	21,01	20,95	20,87	20,83	20,83	20,78	20,88	20,80	20,73	20,73	20,70	20,67	20,62	20,69	20,63	20,55	20,57	20,59	20,43	20,47	20,44	20,52	20,52	20,49	20,47	20,45	20,48	20,49	20,46	20,44	20,43	20,41	20,45	20,44	20,37	20,48	20,47	20,48	20,50	20,50	20,51	20,51	20,43	20,39	20,37	20,39	20,35	20,35	20,38	20,37	20,36	20,33	20,39	20,42	20,35	20,35	20,43	20,38	20,46	20,38	20,33	20,41	20,48	20,39	20,31	20,31	20,36	20,38	20,43	20,42	20,36	20,30	20,35	20,33	20,28	20,32	20,32	20,30	20,31	20,31	20,32	20,32	20,37	20,37	20,36	20,37	20,32	20,38	20,42	20,33	20,30	20,26	20,36	20,37	20,24	20,25	20,23	20,29	20,36	20,31	20,33	20,35	20,38	20,29	20,30	20,28	20,29	20,32	20,34	20,40	20,29	20,22	20,25	20,27	20,22	20,23	20,33	20,31	20,27	20,34	20,30	20,26	20,27	20,24	20,25	20,26	20,22	20,18	20,29	20,28	20,24	20,30	20,24	20,30	20,30	20,31	20,31	20,24	20,29	20,37	20,39	20,25	20,19	20,32	20,35	20,30	20,27	20,28	20,32	20,22	20,26	20,33	20,30	20,21	20,21	20,23	20,24	20,24	20,25	20,25	20,34	20,23	20,18	20,22	20,25	20,29	20,31	20,27	20,20	20,27	20,31	20,21	20,14	20,30	20,27	20,20	20,25	20,22	20,22	20,26	20,21	20,33	20,35	20,20	20,14	20,16	20,23	20,24	20,16	20,12	20,19	20,14	20,18	20,20	20,24	20,24	20,16	20,29	20,31	
20,32	20,20	20,26	20,24	20,17	20,28	20,33	20,33	20,29	20,37	20,47	20,28	20,17	20,28	20,40	20,31	20,33	20,36	20,41	20,43	20,40	20,35	20,33	20,33	20,34	20,34	20,37	20,35	20,39	20,38	20,37	20,29	20,28	20,26	20,25	20,25	20,38	20,26	20,27	20,32	20,34	20,37	20,26	20,34	20,31	20,29	20,31	20,36	20,41	20,31	20,31	20,29	20,34	20,36	20,35	20,38	20,30	20,29	20,28	20,25	20,34	20,39	20,34	20,35	20,33	20,35	20,39	20,37	20,37	20,37	20,33	20,36	20,33	20,36	20,38	20,41	20,41	20,42	20,39	20,28	20,31	20,35	20,37	20,41	20,40	20,40	20,37	20,32	20,37	20,39	20,38	20,38	20,37	20,36	20,36	20,41	20,44	20,39	20,45	20,41	20,38	20,41	20,46	20,49	20,44	20,40	20,36	20,30	20,38	20,41	20,44	20,46	20,48	20,46	20,51	20,48	20,42	20,38	20,42	20,44	20,50	20,49	20,44	20,45	20,52	20,42	20,43	20,48	20,45	20,42	20,47	20,51	20,46	20,42	20,46	20,40	20,43	20,54	20,46	20,44	20,36	20,37	20,48	20,48	20,51	20,48	20,51	20,55	20,42	20,47	20,49	20,44	20,52	20,48	20,57	20,60	20,52	20,58	20,52	20,58	20,67	20,69	20,72	20,76	20,83	20,93	20,96	20,94	21,01	20,96	20,91	20,89	20,90	20,88	20,80	20,84	20,80	20,80	20,74	20,71	20,73	20,73	20,73	20,76	20,72	20,84	21,06	21,29	21,46	21,57	21,51	21,47	21,57	21,79	21,85	21,99	22,04	21,99	22,07	22,08	22,22	22,38	22,41	22,52	22,63	22,82	22,93	23,00	23,00	23,11	23,16	23,14	23,16	23,22	23,27	23,25	23,29	23,08	22,76	22,61	23,00	23,54	23,73	23,82	23,93	24,05	24,18	24,24	24,27	24,40	24,40	24,45	24,55	24,62	24,58	24,66	24,67	24,70	24,75	24,83	24,93	24,84	24,88	24,93	24,98	25,08	25,09	25,19	25,23	25,18	25,20	25,26	25,19	25,14	25,22	25,30	25,40	25,44	25,42	25,36	25,41	25,47	25,50	25,44	25,46	25,48	25,42	25,43	25,42	25,54	25,52	25,54	25,52	25,51	25,55	25,52	25,53	25,57	25,63	25,64	25,60	25,58	25,63	25,62	25,58	25,64	25,71	25,68	25,63	25,67	25,62	25,54	25,63	25,54	25,56	25,63	25,67	25,66	25,71	25,72	25,68	25,69	25,61	25,50	25,56	25,67	25,68	25,70	25,62	25,62	25,67	25,66	25,71	25,65	25,71	25,91	25,86	25,71	25,65	25,67	25,78	25,80	25,77	25,68	25,73	25,82	25,75	25,63	25,65	25,65	25,71	25,80	25,84	25,76	25,75	25,81	25,85	25,83	25,75	25,80	25,81	25,81	25,72	25,72	25,80	25,83	25,82	25,84	25,90	25,89	25,84	25,79	25,80	25,83	25,86	25,79	25,89	25,94	25,86	25,83	25,81	25,84	25,84	25,89	25,91	25,82	25,78	25,81	25,78	25,69	25,77	25,82	25,80	25,69	25,66	25,67	25,61	25,61	25,62	25,62	25,55	25,51	25,56	25,54	25,53	25,52	25,39	25,41	25,32	25,36	25,30	25,28	25,27	25,28	25,25	25,09	25,07	25,09	25,05	24,90	24,84	24,73	24,68	24,63	24,51	24,55	24,38	24,25	24,24	24,14	24,09	24,06	23,94	23,80	23,54	23,53	23,42	23,07	22,73	22,66	22,78	23,06	23,09	22,96	22,96	23,00	22,94	22,84	22,86	22,75	22,77	22,66	22,46	21,97	21,73	21,43	21,36	21,29	21,17	21,18	21,20	21,11	21,07	20,97	20,95	20,98	20,95	20,88	20,88	20,75	20,73	20,72	20,75	20,69	20,72	20,76	20,64	20,53	20,55	20,46	20,48	20,55	20,44	20,49	20,54	20,56	20,47	20,46	20,41	20,45	20,41	20,37	20,39	20,41	20,44	20,36	20,47	20,44	20,38	20,46	20,40	20,40	20,41	20,39	20,41	20,40	20,45	20,36	20,33	20,37	20,36	20,31	20,26	20,30	20,42	20,40	20,37	20,41	20,36	20,40	20,44	20,36	20,40	20,41	20,36	20,28	20,28	20,35	20,38	20,37	20,33	20,37	20,31	20,26	20,35	20,30	20,35	20,42	20,36	20,34	20,31	20,30	20,34	20,34	20,29	20,31	20,39	20,34	20,39	20,35	20,28	20,30	20,34	20,29	20,24	20,21	20,27	20,31	20,28	20,24	20,26	20,30	20,32	20,33	20,34	20,31	20,33	20,39	20,36	20,35	20,34	20,33	20,24	20,24	20,28	20,24	20,21	20,30	20,28	20,21	20,19	20,26	20,21	20,27	20,26	20,26	20,28	20,25	20,16	20,27	20,33	20,30	20,35	20,34	20,27	20,32	20,32	20,38	20,29	20,23	20,35	20,32	20,31	20,27	20,35	20,34	20,33	20,29	20,24	20,27	20,26	20,27	20,27	20,28	20,22	20,28	20,25	20,30	20,35	20,31	20,30	20,24	20,25	20,27	20,22	20,25	20,23	20,35	20,38	20,25	20,22	20,27	20,16	20,20	20,28	20,24	20,19	20,27	20,34	20,24	20,32	20,34	20,27	20,27	20,28	20,16	20,15	20,24	20,26	20,24	20,27	20,21	20,17	20,09	20,13	20,26	20,29	20,25	20,26	20,30	
20,24	20,17	20,13	20,28	20,22	20,19	20,24	20,28	20,34	20,31	20,38	20,35	20,18	20,27	20,29	20,30	20,35	20,32	20,34	20,32	20,31	20,35	20,33	20,35	20,34	20,32	20,36	20,33	20,35	20,37	20,34	20,32	20,24	20,25	20,25	20,31	20,38	20,32	20,21	20,31	20,30	20,40	20,30	20,22	20,35	20,35	20,37	20,41	20,34	20,27	20,26	20,27	20,33	20,36	20,34	20,30	20,27	20,19	20,31	20,30	20,24	20,40	20,35	20,38	20,34	20,34	20,42	20,43	20,41	20,38	20,38	20,45	20,34	20,32	20,36	20,38	20,43	20,45	20,36	20,29	20,27	20,29	20,36	20,37	20,42	20,39	20,33	20,29	20,36	20,38	20,35	20,34	20,40	20,37	20,36	20,39	20,42	20,40	20,36	20,37	20,41	20,34	20,31	20,35	20,40	20,47	20,43	20,39	20,37	20,44	20,44	20,48	20,47	20,50	20,54	20,45	20,40	20,38	20,44	20,38	20,45	20,48	20,51	20,45	20,49	20,35	20,40	20,44	20,50	20,49	20,43	20,44	20,44	20,43	20,42	20,40	20,43	20,45	20,47	20,40	20,36	20,33	20,40	20,42	20,47	20,49	20,45	20,52	20,46	20,43	20,43	20,49	20,54	20,53	20,61	20,64	20,57	20,59	20,55	20,61	20,70	20,84	21,00	21,11	21,21	21,32	21,39	21,43	21,48	21,45	21,33	21,30	20,83	21,38	21,24	21,13	21,13	21,11	20,97	20,91	20,88	20,86	20,89	20,90	20,80	20,87	21,24	21,53	21,61	21,73	21,71	21,64	21,73	21,90	22,05	22,12	22,24	22,26	22,34	22,29	22,38	22,51	22,62	22,75	22,86	22,90	22,92	22,95	23,01	23,10	23,24	23,15	23,18	23,21	23,30	23,37	23,39	23,28	23,12	22,85	22,79	23,29	23,70	23,83	23,90	24,00	24,13	24,26	24,36	24,36	24,45	24,50	24,58	24,62	24,63	24,76	24,81	24,78	24,84	24,98	25,05	24,99	25,07	25,10	25,16	25,20	25,17	25,17	25,28	25,29	25,33	25,35	25,40	25,35	25,37	25,47	25,52	25,55	25,54	25,48	25,47	25,55	25,56	25,58	25,56	25,60	25,56	25,55	25,59	25,61	25,66	25,63	25,67	25,65	25,66	25,66	25,67	25,70	25,77	25,78	25,70	25,76	25,70	25,74	25,79	25,81	25,84	25,79	25,72	25,72	25,73	25,68	25,69	25,73	25,73	25,77	25,81	25,76	25,86	25,88	25,79	25,79	25,76	25,74	25,72	25,75	25,77	25,77	25,76	25,83	25,89	25,83	25,89	25,87	25,81	25,95	25,95	25,86	25,82	25,76	25,74	25,87	25,82	25,74	25,79	25,88	25,91	25,85	25,85	25,74	25,73	25,78	25,88	25,92	25,90	25,89	25,90	25,97	25,88	25,92	25,91	25,92	25,86	25,85	25,90	25,98	25,96	26,03	26,02	25,94	25,88	25,94	25,93	25,90	25,89	25,90	25,94	25,99	25,93	25,89	25,92	25,95	25,94	25,96	25,93	25,89	25,87	25,91	25,94	25,91	25,88	25,96	25,94	25,84	25,75	25,79	25,65	25,62	25,70	25,63	25,63	25,61	25,63	25,66	25,62	25,58	25,48	25,50	25,47	25,42	25,41	25,35	25,31	25,33	25,29	25,22	25,13	25,12	25,08	25,03	24,89	24,82	24,76	24,71	24,61	24,56	24,44	24,27	24,30	24,18	24,15	24,09	24,04	23,89	23,71	23,60	23,35	22,90	22,70	22,86	23,08	23,06	23,11	23,06	23,01	22,98	22,96	22,91	22,93	22,89	22,83	22,74	22,47	22,04	21,72	21,54	21,49	21,37	21,27	21,31	21,25	21,14	21,12	21,07	20,99	21,01	21,05	21,00	20,90	20,85	20,83	20,81	20,84	20,84	20,85	20,82	20,66	20,56	20,51	20,41	20,50	20,55	20,44	20,42	20,56	20,52	20,50	20,45	20,38	20,41	20,42	20,43	20,38	20,34	20,37	20,39	20,45	20,48	20,37	20,33	20,37	20,39	20,45	20,42	20,44	20,51	20,51	20,40	20,39	20,38	20,31	20,34	20,30	20,29	20,33	20,29	20,38	20,43	20,41	20,38	20,38	20,31	20,37	20,42	20,31	20,32	20,33	20,31	20,31	20,32	20,34	20,33	20,33	20,31	20,26	20,35	20,39	20,42	20,35	20,31	20,35	20,30	20,36	20,45	20,43	20,30	20,30	20,39	20,39	20,36	20,27	20,31	20,34	20,33	20,29	20,25	20,30	20,31	20,28	20,23	20,23	20,32	20,34	20,36	20,32	20,30	20,29	20,37	20,34	20,31	20,36	20,36	20,23	20,16	20,32	20,33	20,28	20,40	20,31	20,19	20,15	20,24	20,27	20,22	20,15	20,15	20,22	20,30	20,31	20,26	20,27	20,34	20,35	20,29	20,18	20,18	20,26	20,36	20,23	20,15	20,30	20,22	20,34	20,34	20,35	20,33	20,29	20,21	20,20	20,30	20,35	20,37	20,29	20,28	20,31	20,33	20,27	20,28	20,43	20,33	20,30	20,24	20,33	20,36	20,28	20,23	20,25	20,31	20,38	20,31	20,28	20,21	20,20	20,26	20,27	20,25	20,17	20,22	20,30	20,28	20,26	20,35	20,27	20,29	20,32	20,26	20,24	20,31	20,29	20,26	20,23	20,19	20,12	20,17	20,21	20,22	20,31	20,37	20,30	20,27	
20,39	20,18	20,15	20,19	20,30	20,22	20,26	20,29	20,33	20,35	20,30	20,30	20,28	20,33	20,33	20,26	20,32	20,28	20,38	20,37	20,20	20,22	20,33	20,38	20,31	20,21	20,36	20,31	20,37	20,25	20,27	20,33	20,37	20,30	20,30	20,35	20,35	20,38	20,30	20,29	20,26	20,39	20,31	20,23	20,31	20,36	20,37	20,44	20,38	20,30	20,22	20,34	20,40	20,31	20,29	20,35	20,35	20,36	20,43	20,28	20,25	20,34	20,45	20,45	20,37	20,41	20,44	20,44	20,44	20,43	20,36	20,36	20,37	20,33	20,36	20,31	20,29	20,41	20,37	20,31	20,28	20,36	20,34	20,33	20,41	20,42	20,43	20,38	20,38	20,46	20,34	20,32	20,40	20,42	20,36	20,39	20,46	20,42	20,39	20,34	20,41	20,45	20,32	20,40	20,38	20,39	20,37	20,40	20,40	20,40	20,42	20,43	20,41	20,47	20,54	20,47	20,46	20,47	20,45	20,38	20,46	20,52	20,53	20,40	20,45	20,46	20,42	20,49	20,52	20,51	20,50	20,43	20,48	20,41	20,51	20,51	20,49	20,45	20,40	20,44	20,39	20,43	20,41	20,35	20,37	20,48	20,42	20,39	20,37	20,47	20,44	20,46	20,50	20,57	20,62	20,68	20,57	20,56	20,62	20,83	20,89	21,05	21,38	21,50	21,52	21,61	21,74	21,75	21,77	21,85	21,84	21,84	21,86	22,01	21,94	21,81	21,69	21,55	21,36	21,36	21,29	21,16	21,13	21,12	21,09	21,08	21,31	21,73	21,92	21,92	21,91	21,91	22,01	22,05	22,19	22,40	22,50	22,51	22,56	22,46	22,64	22,78	22,89	22,95	23,01	23,05	22,96	23,00	23,09	23,18	23,24	23,23	23,26	23,28	23,31	23,31	23,51	23,43	23,35	23,15	22,85	23,00	23,56	23,91	23,97	24,06	24,17	24,27	24,37	24,49	24,47	24,51	24,57	24,64	24,69	24,82	24,82	24,81	24,90	25,03	25,07	25,02	25,10	25,24	25,28	25,28	25,20	25,19	25,29	25,39	25,37	25,42	25,48	25,57	25,50	25,53	25,52	25,57	25,59	25,57	25,58	25,61	25,63	25,61	25,65	25,80	25,68	25,63	25,72	25,75	25,72	25,72	25,76	25,79	25,76	25,73	25,71	25,80	25,92	25,86	25,77	25,86	25,87	25,83	25,85	25,88	25,87	25,84	25,80	25,87	25,89	25,83	25,82	25,88	25,98	25,96	25,92	25,85	25,89	25,97	25,92	25,92	25,89	25,88	25,84	25,86	25,78	25,79	25,83	25,90	25,97	25,98	25,94	25,96	25,91	25,99	26,03	25,98	25,97	25,95	25,87	25,89	26,01	25,91	25,88	25,96	25,94	25,96	25,97	25,98	25,95	25,92	25,96	26,05	26,04	25,92	25,95	26,00	26,03	26,06	26,08	26,10	25,96	26,01	26,08	26,11	26,15	26,05	26,11	26,14	26,04	26,04	26,08	26,04	26,06	26,05	26,06	26,07	26,00	25,98	25,96	26,02	26,12	26,07	25,98	25,96	25,92	25,95	26,01	26,01	26,01	26,03	25,99	25,98	25,89	25,88	25,79	25,72	25,73	25,72	25,69	25,76	25,72	25,71	25,67	25,61	25,55	25,54	25,53	25,51	25,48	25,43	25,44	25,38	25,36	25,22	25,19	25,20	25,21	25,12	24,99	24,89	24,86	24,72	24,72	24,67	24,56	24,36	24,36	24,29	24,23	24,11	24,04	23,90	23,76	23,58	23,19	22,85	22,88	23,17	23,28	23,18	23,09	23,13	23,13	23,12	23,06	23,02	23,06	22,93	22,87	22,71	22,47	22,10	21,86	21,66	21,61	21,53	21,44	21,42	21,37	21,24	21,20	21,20	21,10	21,10	21,09	21,05	21,04	20,92	20,92	20,89	20,89	20,90	20,89	20,79	20,67	20,59	20,52	20,40	20,50	20,54	20,48	20,43	20,47	20,51	20,51	20,52	20,51	20,45	20,38	20,39	20,40	20,41	20,37	20,33	20,49	20,48	20,41	20,39	20,39	20,44	20,44	20,41	20,35	20,40	20,49	20,37	20,39	20,40	20,31	20,33	20,39	20,29	20,29	20,26	20,35	20,43	20,41	20,38	20,36	20,36	20,32	20,38	20,32	20,33	20,35	20,32	20,30	20,44	20,44	20,31	20,35	20,36	20,29	20,36	20,37	20,37	20,34	20,27	20,27	20,31	20,36	20,41	20,40	20,35	20,35	20,31	20,31	20,33	20,33	20,32	20,39	20,36	20,36	20,34	20,38	20,34	20,29	20,32	20,20	20,24	20,28	20,34	20,32	20,22	20,22	20,25	20,32	20,30	20,26	20,32	20,29	20,23	20,37	20,32	20,32	20,37	20,31	20,20	20,24	20,23	20,30	20,33	20,22	20,13	20,20	20,16	20,27	20,33	20,28	20,30	20,34	20,26	20,21	20,24	20,29	20,32	20,26	20,20	20,32	20,30	20,31	20,33	20,36	20,30	20,22	20,23	20,21	20,25	20,28	20,32	20,25	20,28	20,30	20,31	20,26	20,24	20,32	20,26	20,23	20,25	20,33	20,36	20,30	20,23	20,26	20,32	20,35	20,36	20,38	20,32	20,28	20,33	20,34	20,24	20,24	20,22	20,16	20,20	20,23	20,29	20,38	20,33	20,31	20,21	20,26	20,32	20,32	20,22	20,25	20,19	20,13	20,30	20,31	20,25	20,17	20,24	20,24	20,22	
20,36	20,17	20,18	20,22	20,33	20,21	20,27	20,29	20,29	20,37	20,32	20,30	20,23	20,26	20,33	20,33	20,30	20,30	20,36	20,39	20,29	20,26	20,26	20,28	20,29	20,25	20,30	20,32	20,32	20,33	20,31	20,35	20,40	20,40	20,34	20,38	20,36	20,38	20,38	20,30	20,29	20,38	20,28	20,20	20,22	20,33	20,36	20,32	20,34	20,30	20,36	20,31	20,43	20,31	20,22	20,35	20,41	20,39	20,45	20,37	20,23	20,24	20,34	20,37	20,37	20,37	20,43	20,42	20,49	20,41	20,34	20,36	20,38	20,38	20,34	20,30	20,27	20,37	20,46	20,38	20,37	20,42	20,38	20,37	20,42	20,32	20,41	20,37	20,39	20,39	20,37	20,33	20,38	20,37	20,34	20,38	20,42	20,41	20,37	20,35	20,39	20,40	20,47	20,44	20,41	20,38	20,34	20,39	20,37	20,31	20,43	20,47	20,46	20,45	20,44	20,42	20,45	20,41	20,33	20,39	20,41	20,45	20,46	20,43	20,45	20,46	20,38	20,46	20,51	20,48	20,45	20,51	20,55	20,44	20,47	20,40	20,35	20,42	20,45	20,39	20,38	20,44	20,44	20,42	20,44	20,44	20,43	20,44	20,41	20,45	20,51	20,51	20,47	20,48	20,58	20,65	20,62	20,57	20,70	21,02	21,17	21,28	21,48	21,53	21,45	21,43	21,47	21,54	21,57	21,67	21,73	21,82	21,98	22,19	22,25	22,32	22,26	22,14	22,10	22,01	21,90	21,77	21,65	21,56	21,52	21,47	21,53	21,84	22,14	22,19	22,17	22,20	22,24	22,30	22,41	22,64	22,75	22,76	22,86	22,75	22,92	23,15	23,17	23,26	23,28	23,24	23,14	23,07	23,15	23,18	23,18	23,31	23,35	23,37	23,38	23,32	23,47	23,53	23,43	23,37	23,06	22,88	23,23	23,77	23,99	24,08	24,20	24,32	24,39	24,51	24,57	24,61	24,59	24,66	24,70	24,87	24,88	24,89	25,06	25,12	25,15	25,10	25,11	25,20	25,27	25,30	25,29	25,25	25,36	25,39	25,41	25,45	25,59	25,54	25,55	25,56	25,59	25,63	25,64	25,60	25,59	25,70	25,69	25,76	25,77	25,82	25,79	25,77	25,77	25,83	25,87	25,80	25,82	25,88	25,88	25,83	25,86	25,83	25,97	25,94	25,90	25,97	26,01	25,94	25,93	25,95	25,93	25,96	25,90	25,98	26,00	25,96	25,91	25,92	26,06	26,14	26,09	25,97	25,94	26,01	26,01	26,03	26,07	25,97	25,96	25,97	25,96	25,92	26,01	26,01	26,03	26,02	25,97	25,97	26,04	26,04	26,06	26,08	26,03	26,08	25,98	25,90	26,05	26,09	26,05	26,13	26,10	26,03	26,07	26,09	26,05	26,12	26,12	26,10	26,08	26,04	25,99	26,08	26,16	26,15	26,17	26,17	26,10	26,07	26,19	26,21	26,21	26,18	26,13	26,19	26,15	26,13	26,11	26,12	26,08	26,11	26,11	26,16	26,13	26,10	26,06	26,03	26,10	26,12	26,12	26,11	25,97	25,97	25,97	25,96	26,02	26,06	25,94	25,91	26,00	25,91	25,93	25,86	25,81	25,85	25,82	25,76	25,76	25,78	25,74	25,67	25,61	25,57	25,51	25,50	25,51	25,44	25,45	25,47	25,40	25,35	25,28	25,28	25,18	25,09	25,04	24,95	24,91	24,86	24,81	24,77	24,66	24,55	24,40	24,30	24,23	24,18	24,11	24,00	23,78	23,35	22,96	22,98	23,18	23,29	23,32	23,25	23,23	23,21	23,18	23,19	23,19	23,13	23,02	22,90	22,85	22,79	22,57	22,16	21,90	21,76	21,76	21,64	21,62	21,52	21,49	21,40	21,37	21,38	21,31	21,21	21,15	21,08	21,12	21,04	20,99	20,96	21,01	20,90	20,80	20,74	20,65	20,62	20,60	20,51	20,44	20,44	20,44	20,45	20,43	20,44	20,46	20,46	20,46	20,41	20,33	20,39	20,38	20,43	20,44	20,36	20,37	20,45	20,46	20,42	20,38	20,30	20,36	20,43	20,39	20,42	20,38	20,26	20,31	20,36	20,36	20,34	20,35	20,36	20,35	20,34	20,35	20,41	20,45	20,36	20,33	20,34	20,36	20,39	20,31	20,31	20,40	20,30	20,36	20,37	20,37	20,37	20,36	20,40	20,38	20,40	20,43	20,37	20,36	20,30	20,28	20,29	20,33	20,40	20,34	20,29	20,31	20,42	20,30	20,27	20,31	20,28	20,31	20,32	20,23	20,22	20,30	20,35	20,27	20,31	20,34	20,30	20,32	20,26	20,26	20,31	20,28	20,32	20,20	20,26	20,27	20,31	20,26	20,26	20,35	20,35	20,40	20,33	20,30	20,21	20,21	20,21	20,25	20,27	20,23	20,19	20,15	20,20	20,23	20,32	20,32	20,30	20,30	20,24	20,26	20,24	20,28	20,32	20,25	20,25	20,29	20,29	20,27	20,32	20,29	20,26	20,20	20,26	20,29	20,31	20,28	20,26	20,28	20,19	20,30	20,26	20,26	20,25	20,32	20,23	20,17	20,21	20,26	20,31	20,34	20,27	20,18	20,25	20,26	20,29	20,31	20,28	20,27	20,29	20,21	20,16	20,22	20,22	20,16	20,20	20,25	20,28	20,34	20,32	20,21	20,24	20,23	20,23	20,21	20,23	20,22	20,15	20,12	20,31	20,23	20,16	20,23	20,30	20,32	20,31	
20,30	20,21	20,22	20,29	20,34	20,24	20,28	20,30	20,18	20,21	20,25	20,31	20,28	20,21	20,29	20,37	20,29	20,29	20,39	20,36	20,26	20,33	20,33	20,28	20,28	20,30	20,35	20,38	20,35	20,38	20,31	20,32	20,42	20,45	20,31	20,29	20,42	20,31	20,31	20,32	20,35	20,37	20,27	20,19	20,17	20,20	20,23	20,25	20,35	20,41	20,36	20,35	20,38	20,33	20,20	20,24	20,34	20,34	20,43	20,43	20,38	20,29	20,39	20,40	20,39	20,37	20,38	20,38	20,40	20,34	20,38	20,44	20,43	20,35	20,43	20,37	20,37	20,43	20,44	20,37	20,30	20,30	20,38	20,39	20,36	20,30	20,42	20,42	20,35	20,42	20,39	20,33	20,36	20,39	20,36	20,37	20,44	20,44	20,37	20,35	20,41	20,44	20,40	20,43	20,38	20,38	20,37	20,38	20,36	20,33	20,42	20,51	20,46	20,43	20,40	20,40	20,42	20,43	20,33	20,35	20,42	20,43	20,43	20,49	20,53	20,51	20,43	20,43	20,53	20,46	20,44	20,47	20,57	20,52	20,45	20,33	20,34	20,41	20,43	20,34	20,39	20,44	20,46	20,47	20,54	20,51	20,39	20,44	20,48	20,52	20,50	20,53	20,57	20,60	20,57	20,62	20,69	20,75	20,89	21,21	21,39	21,33	21,29	21,25	21,08	20,97	21,00	21,07	21,08	21,14	21,29	21,35	21,54	21,71	21,91	22,07	22,27	22,34	22,45	22,45	22,48	22,44	22,37	22,29	22,28	22,17	22,10	21,72	22,48	22,48	22,48	22,45	22,47	22,60	22,76	22,88	22,92	22,95	23,09	23,12	23,23	23,42	23,50	23,57	23,52	23,31	23,14	23,09	23,15	23,17	23,18	23,35	23,35	23,41	23,39	23,38	23,47	23,55	23,58	23,50	23,34	23,07	22,98	23,43	23,87	24,13	24,20	24,36	24,42	24,57	24,64	24,70	24,74	24,79	24,76	24,89	24,93	24,88	25,02	25,07	25,18	25,23	25,18	25,25	25,30	25,31	25,32	25,35	25,38	25,48	25,48	25,51	25,66	25,65	25,57	25,64	25,66	25,70	25,68	25,67	25,73	25,82	25,86	25,84	25,90	25,89	25,79	25,86	25,91	25,87	25,93	25,94	25,94	26,02	25,97	26,02	25,97	25,90	25,99	26,05	26,05	26,09	26,09	26,04	26,02	25,97	26,02	26,05	26,04	26,04	26,05	26,04	26,06	26,07	26,08	26,13	26,19	26,11	26,08	26,18	26,15	26,13	26,07	26,03	26,07	26,11	26,19	26,09	26,12	26,14	26,14	26,10	26,05	26,05	26,08	26,10	26,11	26,18	26,18	26,19	26,04	25,99	26,04	26,13	26,14	26,15	26,13	26,20	26,15	26,10	26,16	26,24	26,26	26,16	26,10	26,15	26,11	26,15	26,18	26,19	26,14	26,19	26,15	26,17	26,23	26,21	26,22	26,20	26,14	26,19	26,28	26,26	26,22	26,16	26,12	26,09	26,15	26,18	26,20	26,17	26,11	26,07	26,14	26,11	26,18	26,16	26,09	26,05	26,04	26,03	26,06	26,05	25,98	25,93	25,99	25,98	25,96	26,01	25,94	25,84	25,87	25,78	25,75	25,85	25,80	25,77	25,65	25,60	25,59	25,60	25,56	25,53	25,57	25,51	25,38	25,31	25,34	25,32	25,31	25,16	25,06	25,00	24,99	24,96	24,92	24,76	24,70	24,60	24,51	24,39	24,29	24,21	24,11	24,03	23,70	23,24	23,01	23,24	23,44	23,43	23,35	23,39	23,37	23,33	23,23	23,24	23,23	23,17	23,14	23,03	22,95	22,85	22,72	22,36	22,06	21,89	21,88	21,84	21,79	21,70	21,62	21,57	21,48	21,50	21,49	21,38	21,24	21,19	21,20	21,19	21,13	21,11	21,02	21,01	20,90	20,85	20,78	20,71	20,62	20,46	20,51	20,52	20,46	20,48	20,47	20,48	20,51	20,44	20,40	20,41	20,40	20,40	20,41	20,47	20,44	20,36	20,28	20,33	20,40	20,38	20,37	20,34	20,32	20,44	20,43	20,45	20,42	20,32	20,38	20,30	20,38	20,41	20,35	20,33	20,34	20,32	20,33	20,39	20,42	20,38	20,36	20,35	20,35	20,33	20,33	20,26	20,30	20,32	20,30	20,41	20,33	20,28	20,33	20,36	20,34	20,36	20,43	20,35	20,31	20,33	20,42	20,41	20,44	20,53	20,49	20,40	20,35	20,37	20,33	20,30	20,30	20,31	20,23	20,25	20,19	20,17	20,28	20,37	20,30	20,26	20,30	20,30	20,30	20,31	20,24	20,27	20,28	20,34	20,34	20,21	20,21	20,22	20,28	20,23	20,29	20,36	20,43	20,33	20,28	20,26	20,16	20,20	20,28	20,25	20,19	20,18	20,22	20,24	20,28	20,30	20,26	20,28	20,32	20,31	20,26	20,26	20,28	20,33	20,23	20,23	20,32	20,38	20,36	20,36	20,28	20,25	20,19	20,21	20,31	20,29	20,30	20,31	20,26	20,21	20,27	20,29	20,22	20,24	20,26	20,20	20,19	20,18	20,22	20,25	20,27	20,21	20,23	20,17	20,22	20,24	20,30	20,20	20,24	20,29	20,17	20,15	20,22	20,22	20,19	20,25	20,32	20,30	20,19	20,24	20,24	20,19	20,26	20,20	20,19	20,25	20,24	20,13	20,12	20,25	20,24	20,32	20,28	20,31	20,32	20,28	
20,27	20,24	20,21	20,25	20,30	20,32	20,33	20,32	20,26	20,23	20,18	20,25	20,26	20,31	20,37	20,42	20,40	20,36	20,36	20,32	20,21	20,32	20,32	20,34	20,24	20,26	20,32	20,29	20,31	20,33	20,32	20,38	20,46	20,42	20,32	20,26	20,37	20,31	20,31	20,31	20,30	20,30	20,28	20,21	20,29	20,20	20,22	20,31	20,38	20,41	20,27	20,34	20,41	20,39	20,29	20,27	20,25	20,26	20,33	20,45	20,42	20,32	20,37	20,44	20,33	20,29	20,26	20,39	20,43	20,33	20,34	20,37	20,41	20,41	20,42	20,36	20,35	20,45	20,36	20,32	20,28	20,27	20,24	20,29	20,40	20,34	20,40	20,46	20,47	20,45	20,44	20,36	20,35	20,34	20,42	20,38	20,39	20,34	20,40	20,34	20,31	20,35	20,39	20,40	20,40	20,45	20,31	20,35	20,49	20,45	20,40	20,45	20,48	20,45	20,47	20,40	20,43	20,41	20,43	20,37	20,41	20,45	20,50	20,45	20,46	20,46	20,50	20,46	20,48	20,52	20,38	20,42	20,45	20,45	20,41	20,39	20,45	20,52	20,48	20,35	20,36	20,37	20,43	20,44	20,45	20,48	20,48	20,50	20,52	20,62	20,56	20,54	20,52	20,60	20,67	20,66	20,66	20,85	21,10	21,27	21,44	21,31	21,03	20,75	20,65	20,63	20,63	20,81	20,90	20,92	20,82	20,86	20,98	21,02	21,20	21,36	21,54	21,75	21,99	22,16	22,34	22,43	22,58	22,68	22,73	22,81	22,76	22,82	22,83	22,78	22,68	22,63	22,73	22,83	23,04	23,14	23,17	23,24	23,37	23,39	23,44	23,65	23,75	23,80	23,70	23,38	23,20	23,13	23,10	23,18	23,18	23,29	23,31	23,31	23,43	23,45	23,55	23,53	23,61	23,70	23,58	23,34	22,98	23,05	23,58	24,03	24,13	24,31	24,49	24,60	24,61	24,67	24,74	24,81	24,82	24,90	24,95	24,97	25,06	25,09	25,16	25,17	25,22	25,25	25,33	25,30	25,38	25,46	25,48	25,51	25,55	25,56	25,65	25,74	25,73	25,66	25,71	25,79	25,76	25,84	25,79	25,84	25,88	25,88	26,02	25,98	25,89	25,85	25,96	25,98	25,96	26,03	26,07	26,06	26,12	26,15	26,04	25,99	26,02	26,08	26,15	26,14	26,14	26,15	26,17	26,16	26,13	26,12	26,11	26,15	26,13	26,17	26,13	26,16	26,16	26,23	26,21	26,16	26,23	26,18	26,16	26,06	25,99	26,00	26,08	26,14	26,22	26,19	26,18	26,21	26,15	26,16	26,13	26,12	26,17	26,16	26,24	26,22	26,22	26,17	26,06	26,16	26,17	26,22	26,22	26,15	26,10	26,12	26,16	26,20	26,26	26,31	26,27	26,20	26,12	26,18	26,22	26,29	26,18	26,12	26,21	26,20	26,19	26,18	26,21	26,21	26,17	26,26	26,18	26,21	26,33	26,34	26,22	26,23	26,17	26,19	26,25	26,29	26,25	26,21	26,13	26,18	26,21	26,17	26,22	26,24	26,14	26,13	26,09	26,11	26,06	26,03	26,03	26,10	26,04	26,02	25,99	25,99	25,94	25,88	25,86	25,78	25,79	25,83	25,85	25,79	25,63	25,57	25,58	25,57	25,58	25,51	25,54	25,50	25,42	25,32	25,32	25,37	25,33	25,25	25,13	25,05	25,00	24,94	24,89	24,82	24,72	24,61	24,46	24,37	24,32	24,17	24,06	23,92	23,49	23,24	23,27	23,47	23,55	23,53	23,49	23,46	23,42	23,36	23,25	23,24	23,30	23,24	23,12	23,12	23,07	22,98	22,85	22,53	22,27	22,17	22,06	22,09	21,99	21,92	21,87	21,73	21,59	21,56	21,58	21,51	21,47	21,37	21,30	21,23	21,22	21,14	21,07	21,07	20,96	20,96	20,90	20,83	20,67	20,51	20,46	20,56	20,46	20,45	20,47	20,47	20,53	20,47	20,43	20,45	20,44	20,43	20,47	20,49	20,43	20,39	20,42	20,38	20,43	20,39	20,38	20,38	20,37	20,35	20,38	20,39	20,43	20,45	20,50	20,38	20,34	20,38	20,38	20,33	20,30	20,33	20,36	20,38	20,42	20,35	20,38	20,39	20,36	20,38	20,40	20,25	20,28	20,35	20,30	20,43	20,35	20,28	20,28	20,30	20,36	20,38	20,43	20,38	20,35	20,33	20,43	20,59	20,65	20,65	20,53	20,52	20,42	20,36	20,39	20,30	20,31	20,31	20,27	20,26	20,30	20,25	20,26	20,30	20,31	20,29	20,29	20,22	20,23	20,33	20,33	20,28	20,28	20,33	20,38	20,27	20,31	20,27	20,26	20,21	20,25	20,31	20,35	20,36	20,24	20,28	20,20	20,24	20,26	20,24	20,24	20,24	20,20	20,29	20,32	20,32	20,28	20,26	20,39	20,35	20,20	20,24	20,31	20,35	20,29	20,25	20,36	20,40	20,29	20,30	20,26	20,23	20,16	20,24	20,31	20,28	20,34	20,29	20,20	20,23	20,31	20,28	20,30	20,23	20,24	20,18	20,26	20,27	20,28	20,27	20,28	20,27	20,23	20,22	20,19	20,26	20,30	20,32	20,27	20,26	20,31	20,25	20,23	20,18	20,14	20,27	20,34	20,30	20,30	20,27	20,30	20,23	20,29	20,18	20,15	20,22	20,27	20,24	20,20	20,22	20,21	20,30	20,27	20,20	20,27	20,25	
20,24	20,29	20,18	20,24	20,26	20,26	20,29	20,31	20,28	20,33	20,17	20,25	20,25	20,28	20,32	20,33	20,40	20,35	20,32	20,27	20,25	20,38	20,42	20,32	20,36	20,28	20,33	20,31	20,38	20,32	20,33	20,40	20,31	20,32	20,25	20,29	20,36	20,34	20,26	20,35	20,39	20,31	20,29	20,27	20,32	20,37	20,44	20,47	20,38	20,38	20,37	20,39	20,42	20,35	20,27	20,38	20,35	20,29	20,37	20,37	20,31	20,33	20,31	20,41	20,35	20,36	20,38	20,39	20,37	20,32	20,34	20,34	20,38	20,47	20,49	20,39	20,40	20,46	20,41	20,34	20,35	20,34	20,29	20,35	20,46	20,32	20,32	20,34	20,42	20,44	20,40	20,34	20,33	20,38	20,36	20,32	20,31	20,36	20,39	20,37	20,31	20,36	20,36	20,34	20,36	20,44	20,39	20,32	20,47	20,49	20,44	20,45	20,43	20,41	20,41	20,45	20,50	20,41	20,39	20,40	20,43	20,52	20,48	20,47	20,42	20,45	20,48	20,46	20,50	20,53	20,42	20,42	20,44	20,41	20,46	20,51	20,50	20,49	20,47	20,45	20,43	20,43	20,35	20,45	20,42	20,43	20,42	20,55	20,54	20,63	20,63	20,63	20,57	20,52	20,62	20,72	20,71	20,88	21,16	21,22	21,23	21,25	21,01	20,70	20,54	20,56	20,66	20,79	21,24	21,39	20,87	20,64	20,73	20,66	20,82	20,86	20,82	20,97	21,20	21,34	21,56	21,74	22,02	22,29	22,43	22,70	22,84	22,84	22,86	22,85	22,77	22,73	22,75	22,91	23,07	23,23	23,32	23,29	23,46	23,53	23,54	23,71	23,82	23,85	23,78	23,53	23,26	23,13	23,15	23,21	23,29	23,34	23,34	23,31	23,39	23,43	23,51	23,56	23,68	23,77	23,72	23,60	23,18	22,89	23,22	23,84	24,15	24,29	24,41	24,58	24,61	24,58	24,55	24,67	24,77	24,85	24,89	25,00	25,10	25,11	25,12	25,13	25,18	25,24	25,28	25,31	25,36	25,38	25,45	25,46	25,56	25,61	25,65	25,66	25,67	25,63	25,68	25,89	25,85	25,84	25,80	25,81	25,90	25,95	26,06	26,11	25,96	25,97	26,03	26,07	26,05	26,06	26,14	26,08	26,15	26,17	26,14	26,11	26,10	26,13	26,19	26,13	26,11	26,15	26,23	26,16	26,20	26,20	26,17	26,15	26,19	26,22	26,13	26,18	26,15	26,26	26,27	26,18	26,30	26,24	26,17	26,11	26,06	26,09	26,09	26,15	26,20	26,23	26,23	26,18	26,18	26,29	26,30	26,21	26,22	26,16	26,23	26,31	26,29	26,20	26,19	26,25	26,24	26,27	26,23	26,25	26,18	26,20	26,17	26,23	26,30	26,33	26,29	26,21	26,18	26,22	26,23	26,29	26,24	26,18	26,15	26,19	26,17	26,21	26,19	26,21	26,16	26,24	26,32	26,28	26,24	26,21	26,21	26,13	26,15	26,20	26,22	26,27	26,24	26,23	26,22	26,25	26,24	26,24	26,23	26,19	26,14	26,17	26,15	26,12	26,10	26,04	26,06	26,06	26,00	26,06	26,02	25,94	25,87	25,86	25,84	25,83	25,82	25,82	25,84	25,79	25,62	25,64	25,60	25,60	25,53	25,52	25,49	25,49	25,40	25,37	25,30	25,32	25,27	25,24	25,11	25,07	25,06	24,91	24,84	24,81	24,75	24,57	24,49	24,44	24,35	24,16	24,05	23,72	23,24	23,20	23,44	23,59	23,57	23,57	23,52	23,46	23,40	23,35	23,36	23,30	23,24	23,26	23,17	23,08	23,11	23,01	23,02	22,78	22,67	22,51	22,40	22,36	22,27	22,18	22,17	22,00	21,82	21,78	21,73	21,61	21,55	21,56	21,44	21,29	21,28	21,25	21,17	21,12	21,07	21,03	20,96	20,81	20,71	20,55	20,49	20,47	20,49	20,47	20,40	20,51	20,56	20,43	20,40	20,42	20,48	20,45	20,42	20,47	20,46	20,43	20,47	20,47	20,43	20,44	20,41	20,39	20,42	20,31	20,37	20,43	20,41	20,39	20,47	20,39	20,41	20,36	20,37	20,36	20,34	20,33	20,41	20,43	20,43	20,41	20,37	20,40	20,42	20,44	20,35	20,27	20,31	20,41	20,35	20,48	20,42	20,30	20,26	20,28	20,40	20,46	20,43	20,37	20,35	20,35	20,39	20,56	20,67	20,63	20,54	20,49	20,46	20,40	20,36	20,33	20,40	20,31	20,32	20,27	20,30	20,21	20,28	20,25	20,25	20,27	20,35	20,32	20,28	20,29	20,32	20,26	20,28	20,26	20,24	20,24	20,28	20,37	20,27	20,22	20,28	20,28	20,28	20,30	20,31	20,21	20,18	20,26	20,31	20,29	20,21	20,22	20,22	20,24	20,27	20,33	20,32	20,28	20,32	20,34	20,20	20,19	20,23	20,32	20,26	20,28	20,33	20,32	20,26	20,29	20,28	20,22	20,24	20,22	20,28	20,30	20,29	20,34	20,22	20,23	20,30	20,27	20,23	20,25	20,24	20,21	20,25	20,35	20,34	20,33	20,32	20,23	20,25	20,27	20,28	20,27	20,20	20,22	20,24	20,21	20,30	20,16	20,18	20,13	20,12	20,20	20,25	20,32	20,34	20,33	20,32	20,33	20,27	20,20	20,12	20,11	20,21	20,15	20,24	20,18	20,16	20,22	20,20	20,14	20,23	20,27	
20,31	20,29	20,29	20,24	20,20	20,16	20,25	20,27	20,31	20,34	20,34	20,25	20,28	20,26	20,30	20,36	20,36	20,32	20,24	20,31	20,31	20,38	20,35	20,28	20,29	20,33	20,35	20,25	20,29	20,28	20,21	20,33	20,31	20,26	20,25	20,36	20,40	20,32	20,27	20,32	20,35	20,29	20,24	20,26	20,33	20,35	20,39	20,44	20,45	20,35	20,37	20,36	20,34	20,33	20,28	20,31	20,38	20,29	20,42	20,35	20,27	20,30	20,36	20,36	20,34	20,35	20,42	20,40	20,34	20,31	20,37	20,37	20,40	20,48	20,46	20,27	20,33	20,39	20,46	20,39	20,32	20,43	20,29	20,31	20,46	20,32	20,30	20,31	20,36	20,44	20,33	20,23	20,33	20,43	20,45	20,34	20,39	20,43	20,45	20,39	20,41	20,41	20,44	20,38	20,35	20,47	20,36	20,36	20,49	20,54	20,52	20,49	20,45	20,42	20,47	20,43	20,43	20,44	20,39	20,43	20,44	20,44	20,44	20,36	20,39	20,43	20,45	20,39	20,48	20,51	20,40	20,45	20,43	20,45	20,53	20,47	20,46	20,46	20,49	20,45	20,38	20,48	20,55	20,51	20,58	20,56	20,51	20,58	20,52	20,59	20,60	20,64	20,73	20,66	20,81	20,91	20,89	20,90	20,97	21,06	21,00	20,95	20,89	20,72	20,57	20,57	20,73	20,78	21,25	22,24	21,56	20,57	20,70	20,65	20,66	20,62	20,62	20,69	20,82	20,89	20,93	21,04	21,22	21,46	21,68	21,93	22,21	22,43	22,57	22,67	22,68	22,66	22,66	22,79	22,98	23,16	23,26	23,23	23,20	23,34	23,42	23,48	23,59	23,71	23,71	23,56	23,28	23,18	23,12	23,27	23,34	23,34	23,32	23,38	23,39	23,43	23,55	23,55	23,64	23,77	23,76	23,76	23,53	23,15	22,97	23,48	24,02	24,29	24,40	24,48	24,61	24,59	24,56	24,65	24,74	24,86	24,86	24,92	25,08	25,06	25,09	25,09	25,21	25,29	25,28	25,34	25,38	25,37	25,37	25,49	25,62	25,62	25,61	25,64	25,76	25,79	25,74	25,89	25,89	25,88	25,81	25,87	25,92	26,00	25,99	26,06	26,06	26,01	26,14	26,17	26,17	26,12	26,10	26,11	26,20	26,23	26,19	26,13	26,15	26,13	26,19	26,22	26,16	26,15	26,13	26,20	26,14	26,23	26,22	26,20	26,23	26,20	26,20	26,15	26,21	26,16	26,27	26,24	26,32	26,31	26,24	26,22	26,18	26,18	26,21	26,23	26,21	26,21	26,26	26,21	26,23	26,38	26,37	26,27	26,22	26,23	26,30	26,33	26,31	26,28	26,19	26,23	26,23	26,24	26,24	26,20	26,14	26,21	26,22	26,26	26,39	26,36	26,33	26,27	26,18	26,17	26,22	26,23	26,21	26,22	26,20	26,21	26,21	26,18	26,20	26,23	26,20	26,15	26,25	26,32	26,26	26,17	26,18	26,20	26,11	26,15	26,21	26,23	26,18	26,25	26,23	26,15	26,18	26,23	26,23	26,14	26,13	26,10	26,16	26,16	26,15	26,11	25,98	26,00	25,99	26,06	26,09	25,96	25,91	25,86	25,89	25,92	25,87	25,78	25,80	25,74	25,64	25,62	25,64	25,60	25,57	25,53	25,53	25,54	25,43	25,36	25,30	25,34	25,33	25,19	25,16	25,07	25,08	24,90	24,81	24,76	24,76	24,67	24,56	24,51	24,41	24,19	23,91	23,95	23,15	23,40	23,64	23,68	23,65	23,53	23,54	23,44	23,42	23,39	23,42	23,35	23,29	23,16	23,19	23,14	23,08	23,09	23,16	23,12	23,07	23,01	22,90	22,71	22,59	22,51	22,38	22,19	22,08	21,99	21,93	21,84	21,75	21,67	21,61	21,47	21,41	21,39	21,34	21,26	21,31	21,19	20,99	20,83	20,73	20,56	20,54	20,48	20,50	20,51	20,37	20,45	20,60	20,50	20,43	20,49	20,50	20,42	20,33	20,43	20,43	20,46	20,44	20,43	20,47	20,41	20,36	20,36	20,37	20,38	20,43	20,46	20,43	20,35	20,44	20,42	20,38	20,45	20,40	20,34	20,30	20,26	20,37	20,43	20,46	20,36	20,31	20,30	20,32	20,45	20,33	20,30	20,39	20,42	20,42	20,49	20,45	20,35	20,33	20,32	20,39	20,38	20,55	20,59	20,63	20,56	20,50	20,51	20,62	20,53	20,48	20,43	20,36	20,34	20,31	20,35	20,37	20,36	20,35	20,44	20,41	20,30	20,27	20,29	20,18	20,25	20,29	20,27	20,32	20,34	20,32	20,28	20,21	20,24	20,26	20,33	20,33	20,32	20,28	20,24	20,28	20,36	20,30	20,35	20,38	20,28	20,23	20,27	20,36	20,40	20,30	20,24	20,28	20,34	20,32	20,32	20,29	20,28	20,34	20,35	20,20	20,25	20,21	20,22	20,20	20,19	20,31	20,26	20,24	20,29	20,19	20,20	20,25	20,17	20,29	20,28	20,25	20,31	20,22	20,24	20,35	20,29	20,20	20,21	20,22	20,23	20,22	20,28	20,29	20,32	20,25	20,25	20,18	20,30	20,29	20,26	20,29	20,20	20,30	20,26	20,28	20,26	20,23	20,15	20,22	20,17	20,25	20,32	20,26	20,33	20,32	20,28	20,27	20,17	20,21	20,13	20,15	20,16	20,23	20,18	20,23	20,19	20,20	20,28	20,31	20,35	
20,20	20,26	20,18	20,22	20,16	20,16	20,20	20,23	20,24	20,29	20,32	20,31	20,25	20,29	20,36	20,38	20,33	20,33	20,34	20,33	20,27	20,30	20,32	20,20	20,28	20,33	20,35	20,37	20,20	20,25	20,29	20,20	20,24	20,26	20,25	20,39	20,41	20,38	20,31	20,32	20,28	20,30	20,32	20,23	20,36	20,36	20,32	20,33	20,42	20,38	20,31	20,29	20,38	20,34	20,32	20,31	20,32	20,32	20,40	20,40	20,38	20,39	20,32	20,33	20,35	20,37	20,36	20,41	20,34	20,32	20,37	20,33	20,41	20,46	20,38	20,24	20,23	20,39	20,41	20,42	20,34	20,34	20,39	20,32	20,38	20,40	20,28	20,33	20,38	20,38	20,42	20,37	20,36	20,44	20,41	20,35	20,37	20,39	20,47	20,45	20,42	20,44	20,43	20,37	20,35	20,48	20,42	20,34	20,43	20,43	20,40	20,39	20,32	20,37	20,36	20,41	20,41	20,37	20,43	20,47	20,44	20,41	20,33	20,39	20,43	20,47	20,42	20,35	20,38	20,43	20,40	20,41	20,43	20,46	20,57	20,51	20,52	20,47	20,43	20,47	20,40	20,48	20,56	20,57	20,61	20,60	20,58	20,58	20,59	20,64	20,73	20,83	20,94	21,00	21,11	21,10	21,04	20,95	20,81	20,89	20,89	20,75	20,68	20,60	20,57	20,68	20,67	20,76	20,82	21,67	20,85	20,56	20,68	20,67	20,63	20,55	20,56	20,67	20,70	20,74	20,75	20,82	20,88	21,01	21,07	21,17	21,46	21,88	22,24	22,40	22,49	22,45	22,52	22,60	22,78	22,98	23,07	22,99	22,99	23,07	23,19	23,29	23,29	23,37	23,40	23,35	23,25	23,15	23,13	23,22	23,27	23,33	23,33	23,30	23,44	23,41	23,52	23,58	23,60	23,71	23,80	23,76	23,75	23,56	23,07	23,08	23,67	24,14	24,33	24,49	24,52	24,61	24,67	24,69	24,79	24,95	24,95	24,92	24,98	25,11	25,12	25,09	25,21	25,29	25,25	25,33	25,36	25,44	25,46	25,49	25,59	25,65	25,68	25,67	25,72	25,84	25,84	25,87	25,84	25,89	25,89	25,91	25,96	26,07	26,06	26,08	26,05	26,04	26,04	26,13	26,12	26,20	26,10	26,08	26,17	26,24	26,21	26,21	26,23	26,21	26,22	26,28	26,22	26,18	26,15	26,24	26,24	26,24	26,25	26,25	26,28	26,22	26,23	26,20	26,24	26,24	26,28	26,28	26,25	26,27	26,22	26,22	26,26	26,26	26,28	26,24	26,29	26,28	26,26	26,29	26,27	26,32	26,29	26,25	26,25	26,22	26,32	26,34	26,28	26,24	26,22	26,24	26,28	26,24	26,32	26,30	26,19	26,27	26,22	26,26	26,30	26,36	26,31	26,26	26,24	26,22	26,22	26,23	26,21	26,21	26,20	26,26	26,19	26,14	26,21	26,22	26,22	26,20	26,19	26,31	26,23	26,24	26,24	26,22	26,19	26,20	26,19	26,18	26,13	26,22	26,22	26,21	26,16	26,09	26,17	26,21	26,07	26,02	26,05	26,12	26,10	26,09	26,02	26,03	26,11	26,11	26,15	26,07	25,94	25,80	25,81	25,88	25,82	25,75	25,75	25,72	25,67	25,67	25,57	25,49	25,41	25,46	25,49	25,47	25,42	25,32	25,25	25,26	25,25	25,17	25,14	25,14	25,00	24,89	24,83	24,85	24,79	24,66	24,56	24,46	24,29	24,08	23,62	23,24	23,31	23,71	23,81	23,79	23,69	23,58	23,57	23,56	23,44	23,39	23,35	23,31	23,31	23,25	23,30	23,21	23,12	23,15	23,29	23,45	23,53	23,47	23,36	23,14	22,98	22,86	22,64	22,51	22,38	22,24	22,19	22,08	21,92	21,85	21,80	21,66	21,57	21,56	21,53	21,46	21,43	21,34	21,09	20,93	20,75	20,59	20,61	20,59	20,53	20,51	20,45	20,43	20,49	20,52	20,49	20,50	20,51	20,47	20,39	20,39	20,36	20,41	20,44	20,49	20,47	20,35	20,31	20,27	20,33	20,39	20,43	20,38	20,35	20,33	20,45	20,41	20,38	20,43	20,44	20,38	20,33	20,32	20,34	20,28	20,38	20,33	20,33	20,35	20,39	20,44	20,40	20,36	20,35	20,35	20,39	20,43	20,47	20,38	20,42	20,42	20,45	20,55	20,74	20,95	21,02	21,01	20,81	20,65	20,57	20,48	20,43	20,37	20,26	20,26	20,19	20,21	20,30	20,27	20,31	20,40	20,42	20,26	20,23	20,26	20,25	20,26	20,32	20,31	20,30	20,37	20,31	20,24	20,27	20,24	20,26	20,29	20,34	20,33	20,31	20,28	20,30	20,28	20,39	20,39	20,41	20,36	20,29	20,35	20,35	20,36	20,31	20,33	20,33	20,32	20,30	20,35	20,35	20,29	20,30	20,33	20,21	20,23	20,26	20,24	20,26	20,28	20,34	20,28	20,26	20,27	20,25	20,25	20,24	20,32	20,34	20,35	20,31	20,32	20,31	20,28	20,35	20,32	20,23	20,20	20,28	20,28	20,28	20,24	20,29	20,28	20,26	20,21	20,25	20,27	20,26	20,18	20,21	20,22	20,24	20,22	20,32	20,33	20,33	20,21	20,19	20,19	20,24	20,36	20,22	20,25	20,35	20,26	20,29	20,29	20,22	20,21	20,26	20,20	20,31	20,30	20,25	20,21	20,22	20,26	20,28	20,30	
20,15	20,19	20,11	20,11	20,19	20,24	20,33	20,27	20,24	20,27	20,27	20,34	20,25	20,19	20,27	20,31	20,18	20,25	20,34	20,28	20,24	20,31	20,24	20,21	20,31	20,37	20,32	20,30	20,29	20,33	20,36	20,37	20,25	20,24	20,27	20,29	20,39	20,32	20,30	20,28	20,28	20,28	20,39	20,38	20,33	20,38	20,29	20,35	20,40	20,28	20,24	20,31	20,31	20,40	20,41	20,31	20,26	20,34	20,37	20,37	20,39	20,35	20,33	20,43	20,40	20,36	20,33	20,40	20,40	20,29	20,32	20,39	20,38	20,45	20,41	20,33	20,31	20,38	20,41	20,44	20,31	20,29	20,39	20,33	20,31	20,33	20,29	20,35	20,38	20,43	20,44	20,41	20,39	20,42	20,38	20,34	20,37	20,45	20,44	20,45	20,50	20,45	20,38	20,36	20,37	20,44	20,37	20,39	20,46	20,46	20,42	20,41	20,35	20,42	20,50	20,51	20,41	20,39	20,43	20,51	20,50	20,42	20,32	20,35	20,44	20,47	20,43	20,47	20,44	20,46	20,47	20,47	20,50	20,49	20,45	20,47	20,45	20,43	20,46	20,48	20,49	20,49	20,50	20,57	20,66	20,67	20,69	20,74	20,80	20,92	20,98	21,00	21,12	21,20	21,25	21,16	20,99	20,86	20,75	20,80	20,80	20,75	20,77	20,75	20,66	20,65	20,67	20,63	20,65	20,68	20,61	20,60	20,60	20,62	20,63	20,63	20,61	20,63	20,65	20,67	20,60	20,70	20,77	20,85	20,97	20,93	21,11	21,58	21,99	22,19	22,25	22,32	22,37	22,40	22,47	22,60	22,74	22,74	22,78	22,87	22,93	23,02	23,08	23,16	23,20	23,24	23,22	23,21	23,23	23,26	23,26	23,41	23,43	23,34	23,39	23,43	23,49	23,66	23,64	23,66	23,76	23,84	23,79	23,78	23,46	23,12	23,33	23,94	24,28	24,39	24,45	24,51	24,60	24,62	24,70	24,87	24,92	24,86	24,91	25,04	25,10	25,10	25,13	25,25	25,25	25,25	25,30	25,41	25,52	25,54	25,58	25,61	25,68	25,69	25,69	25,77	25,79	25,83	25,80	25,83	25,89	25,92	25,97	26,08	26,12	26,15	26,05	25,99	26,04	26,07	26,08	26,18	26,15	26,08	26,15	26,19	26,16	26,11	26,20	26,26	26,27	26,25	26,13	26,16	26,20	26,26	26,19	26,23	26,23	26,33	26,29	26,25	26,23	26,22	26,23	26,24	26,32	26,29	26,21	26,25	26,21	26,18	26,27	26,27	26,28	26,20	26,29	26,33	26,27	26,32	26,29	26,30	26,24	26,20	26,23	26,21	26,24	26,27	26,31	26,28	26,20	26,20	26,29	26,23	26,22	26,28	26,28	26,20	26,19	26,22	26,23	26,24	26,29	26,26	26,20	26,33	26,29	26,24	26,20	26,21	26,22	26,32	26,28	26,21	26,24	26,20	26,16	26,21	26,20	26,25	26,21	26,17	26,17	26,19	26,22	26,24	26,24	26,16	26,13	26,17	26,21	26,17	26,09	26,08	26,13	26,15	26,05	25,99	26,07	26,06	26,01	26,01	26,01	26,05	26,13	26,09	26,02	26,01	25,93	25,85	25,75	25,81	25,79	25,76	25,77	25,63	25,56	25,57	25,51	25,48	25,47	25,42	25,37	25,37	25,36	25,34	25,30	25,26	25,24	25,15	25,10	25,07	25,00	24,94	24,90	24,86	24,73	24,62	24,51	24,41	24,21	23,81	23,40	23,34	23,63	23,78	23,81	23,81	23,71	23,66	23,63	23,52	23,43	23,36	23,33	23,29	23,25	23,26	23,25	23,23	23,10	23,15	23,32	23,64	23,90	23,90	23,76	23,61	23,46	23,19	23,04	22,90	22,70	22,52	22,44	22,29	22,14	22,06	21,97	21,87	21,79	21,71	21,67	21,54	21,51	21,48	21,29	21,11	20,90	20,57	20,57	20,61	20,57	20,52	20,43	20,49	20,56	20,51	20,48	20,44	20,45	20,47	20,48	20,42	20,35	20,35	20,36	20,44	20,51	20,45	20,37	20,33	20,32	20,34	20,46	20,47	20,37	20,32	20,42	20,44	20,45	20,38	20,34	20,33	20,35	20,38	20,30	20,30	20,36	20,40	20,40	20,46	20,44	20,45	20,36	20,30	20,34	20,32	20,30	20,39	20,45	20,42	20,37	20,46	20,58	20,80	21,04	21,20	21,14	21,06	20,83	20,64	20,59	20,52	20,39	20,34	20,32	20,26	20,15	20,14	20,26	20,35	20,33	20,29	20,37	20,32	20,28	20,34	20,34	20,31	20,27	20,32	20,40	20,39	20,30	20,24	20,26	20,33	20,29	20,30	20,37	20,34	20,25	20,28	20,24	20,25	20,31	20,30	20,38	20,32	20,30	20,28	20,33	20,27	20,24	20,26	20,27	20,30	20,30	20,36	20,32	20,28	20,30	20,29	20,20	20,26	20,27	20,34	20,24	20,22	20,28	20,37	20,23	20,23	20,26	20,30	20,28	20,27	20,27	20,29	20,39	20,28	20,30	20,30	20,32	20,32	20,33	20,32	20,30	20,28	20,35	20,28	20,25	20,30	20,23	20,26	20,24	20,25	20,28	20,26	20,24	20,16	20,24	20,21	20,30	20,30	20,20	20,25	20,17	20,15	20,20	20,31	20,24	20,22	20,37	20,37	20,34	20,27	20,22	20,25	20,29	20,22	20,31	20,26	20,16	20,16	20,24	20,28	20,25	20,21
[truncated: 1,444,217 more chars]
