# Supplementary material for: A novel phased-array thermography concept for non-destructive testing
Source: Sci Rep. 2025 Nov 7;15:39144. doi: 10.1038/s41598-025-26380-8 (PMC12594793; doi:10.1038/s41598-025-26380-8)
Supplement: Supplementary file 2 — Supplementary Information 2. [file 41598_2025_26380_MOESM2_ESM.zip › Supplementary_Data/2-Experimental/1-Composite_Plate/PAT_DT_1s_TUp_40s/Impact 2_0037_37.asc]

[Settings]
Version=3
ImageWidth=640
ImageHeight=480
ShotRange=15.00;35.00
CalibRange=-40.00;120.00
TempUnit=�C

[MeasDefs]
ID=Avg	Min	Max	Span	SDev
R1=24.67	20,55	27,90	7,35	1,48

[Data]
20,23	20,18	20,13	20,29	20,31	20,27	20,23	20,19	20,15	20,30	20,36	20,20	20,25	20,28	20,26	20,37	20,26	20,37	20,36	20,27	20,29	20,29	20,26	20,30	20,36	20,26	20,14	20,23	20,36	20,35	20,28	20,22	20,31	20,32	20,23	20,38	20,35	20,32	20,29	20,31	20,31	20,33	20,36	20,27	20,30	20,37	20,41	20,32	20,31	20,33	20,39	20,38	20,39	20,43	20,42	20,32	20,35	20,40	20,30	20,37	20,38	20,38	20,36	20,30	20,27	20,36	20,29	20,27	20,37	20,32	20,31	20,41	20,40	20,35	20,26	20,32	20,34	20,39	20,33	20,35	20,27	20,26	20,30	20,34	20,40	20,35	20,20	20,29	20,42	20,43	20,35	20,37	20,39	20,36	20,33	20,35	20,46	20,33	20,38	20,37	20,29	20,20	20,33	20,44	20,41	20,30	20,26	20,32	20,38	20,29	20,36	20,37	20,30	20,31	20,28	20,29	20,28	20,33	20,41	20,42	20,37	20,37	20,41	20,43	20,39	20,37	20,40	20,32	20,38	20,43	20,42	20,26	20,36	20,39	20,29	20,38	20,36	20,42	20,35	20,42	20,36	20,39	20,32	20,32	20,35	20,37	20,38	20,34	20,33	20,29	20,28	20,36	20,35	20,35	20,37	20,46	20,42	20,35	20,39	20,38	20,32	20,31	20,31	20,36	20,39	20,39	20,28	20,37	20,42	20,43	20,35	20,27	20,29	20,30	20,37	20,46	20,38	20,31	20,41	20,32	20,34	20,33	20,35	20,40	20,42	20,34	20,36	20,40	20,40	20,43	20,40	20,37	20,39	20,42	20,43	20,43	20,38	20,38	20,38	20,33	20,35	20,41	20,32	20,36	20,42	20,32	20,39	20,42	20,38	20,45	20,40	20,42	20,43	20,42	20,41	20,41	20,41	20,44	20,42	20,40	20,36	20,30	20,36	20,43	20,32	20,31	20,41	20,47	20,48	20,43	20,40	20,42	20,40	20,45	20,42	20,42	20,48	20,47	20,43	20,39	20,37	20,41	20,39	20,48	20,44	20,41	20,38	20,44	20,54	20,46	20,47	20,44	20,40	20,38	20,41	20,42	20,44	20,46	20,39	20,34	20,34	20,37	20,42	20,47	20,37	20,37	20,41	20,38	20,43	20,38	20,38	20,34	20,31	20,39	20,42	20,41	20,42	20,38	20,36	20,38	20,36	20,31	20,33	20,45	20,42	20,36	20,40	20,40	20,38	20,37	20,37	20,35	20,31	20,34	20,41	20,37	20,43	20,47	20,46	20,51	20,45	20,41	20,38	20,31	20,36	20,43	20,42	20,37	20,32	20,43	20,44	20,38	20,40	20,46	20,38	20,29	20,39	20,48	20,45	20,41	20,39	20,42	20,49	20,44	20,35	20,40	20,42	20,37	20,40	20,35	20,40	20,44	20,41	20,39	20,40	20,38	20,45	20,42	20,33	20,30	20,37	20,50	20,41	20,37	20,39	20,42	20,39	20,46	20,43	20,44	20,45	20,42	20,40	20,32	20,38	20,39	20,45	20,46	20,42	20,42	20,40	20,44	20,34	20,43	20,48	20,38	20,38	20,38	20,42	20,47	20,50	20,47	20,39	20,41	20,44	20,32	20,35	20,41	20,42	20,36	20,42	20,42	20,43	20,45	20,44	20,51	20,42	20,39	20,38	20,42	20,45	20,43	20,38	20,42	20,51	20,41	20,35	20,44	20,47	20,47	20,42	20,33	20,48	20,51	20,42	20,36	20,43	20,36	20,32	20,31	20,36	20,38	20,40	20,41	20,35	20,41	20,42	20,45	20,43	20,37	20,49	20,40	20,42	20,36	20,34	20,44	20,42	20,41	20,36	20,37	20,37	20,36	20,31	20,38	20,39	20,40	20,33	20,36	20,42	20,38	20,41	20,38	20,41	20,36	20,32	20,26	20,32	20,40	20,42	20,41	20,35	20,33	20,32	20,41	20,41	20,41	20,33	20,35	20,42	20,30	20,24	20,26	20,32	20,35	20,41	20,45	20,34	20,37	20,34	20,42	20,39	20,32	20,38	20,46	20,38	20,31	20,29	20,40	20,39	20,35	20,32	20,42	20,26	20,27	20,38	20,35	20,30	20,29	20,32	20,36	20,34	20,30	20,36	20,32	20,28	20,27	20,32	20,36	20,37	20,43	20,44	20,43	20,46	20,45	20,33	20,30	20,43	20,50	20,43	20,45	20,36	20,36	20,53	20,45	20,34	20,33	20,28	20,26	20,32	20,33	20,36	20,43	20,47	20,36	20,35	20,47	20,49	20,44	20,33	20,37	20,39	20,41	20,36	20,35	20,33	20,37	20,32	20,33	20,33	20,42	20,41	20,40	20,35	20,28	20,28	20,25	20,40	20,41	20,30	20,27	20,32	20,34	20,36	20,36	20,38	20,31	20,39	20,37	20,34	20,26	20,31	20,30	20,34	20,38	20,25	20,30	20,40	20,38	20,40	20,41	20,26	20,32	20,33	20,32	20,31	20,22	20,30	20,32	20,28	20,28	20,31	20,34	20,31	20,40	20,28	20,23	20,25	20,24	20,24	20,32	20,36	20,35	20,29	20,24	20,24	20,16	20,30	20,28	20,26	20,27	20,24	20,32	20,22	20,12	20,19	20,28	20,28	20,35	20,29	20,20	20,24	20,19	20,18	20,23	20,26	20,26	20,35	20,28	20,24	20,26	20,22	20,24	20,20	20,23	20,14	20,22	20,23	20,18	20,23	20,24	20,31	20,21	20,21	20,25	20,14	20,19	20,19	20,17	20,10	20,15	
20,23	20,12	20,15	20,31	20,26	20,23	20,24	20,21	20,27	20,36	20,35	20,25	20,27	20,40	20,31	20,31	20,29	20,31	20,42	20,33	20,18	20,26	20,32	20,27	20,43	20,40	20,32	20,31	20,40	20,41	20,32	20,32	20,36	20,34	20,19	20,33	20,44	20,34	20,29	20,25	20,28	20,35	20,35	20,23	20,27	20,27	20,37	20,28	20,39	20,39	20,43	20,43	20,37	20,44	20,39	20,37	20,33	20,38	20,43	20,41	20,41	20,36	20,32	20,30	20,27	20,36	20,40	20,32	20,39	20,29	20,29	20,43	20,37	20,37	20,43	20,35	20,33	20,35	20,36	20,39	20,35	20,31	20,29	20,28	20,32	20,34	20,26	20,30	20,28	20,35	20,43	20,31	20,34	20,26	20,32	20,34	20,43	20,44	20,43	20,46	20,44	20,37	20,37	20,42	20,41	20,29	20,27	20,37	20,40	20,35	20,40	20,43	20,39	20,33	20,41	20,34	20,33	20,40	20,48	20,50	20,38	20,42	20,42	20,43	20,35	20,39	20,40	20,34	20,32	20,41	20,38	20,35	20,33	20,37	20,36	20,30	20,37	20,32	20,33	20,36	20,34	20,29	20,32	20,38	20,43	20,35	20,38	20,33	20,35	20,39	20,39	20,37	20,34	20,41	20,43	20,46	20,40	20,39	20,37	20,46	20,38	20,31	20,31	20,34	20,36	20,42	20,36	20,47	20,55	20,49	20,38	20,25	20,40	20,45	20,40	20,40	20,42	20,35	20,39	20,38	20,38	20,37	20,34	20,33	20,33	20,35	20,42	20,49	20,48	20,44	20,36	20,37	20,33	20,36	20,44	20,45	20,40	20,41	20,43	20,30	20,31	20,44	20,42	20,39	20,42	20,37	20,42	20,40	20,41	20,42	20,41	20,48	20,48	20,42	20,34	20,44	20,41	20,44	20,40	20,36	20,30	20,40	20,33	20,36	20,35	20,33	20,42	20,46	20,47	20,43	20,34	20,40	20,42	20,39	20,34	20,41	20,43	20,46	20,45	20,43	20,44	20,38	20,41	20,47	20,49	20,33	20,35	20,41	20,57	20,54	20,43	20,47	20,47	20,42	20,42	20,40	20,45	20,44	20,48	20,39	20,30	20,41	20,38	20,44	20,43	20,38	20,43	20,39	20,42	20,44	20,39	20,30	20,27	20,42	20,41	20,36	20,39	20,41	20,43	20,43	20,48	20,39	20,33	20,42	20,43	20,36	20,44	20,39	20,30	20,34	20,37	20,34	20,33	20,35	20,34	20,45	20,45	20,46	20,40	20,48	20,44	20,38	20,37	20,37	20,36	20,43	20,42	20,42	20,36	20,36	20,41	20,39	20,40	20,46	20,38	20,36	20,43	20,49	20,50	20,39	20,35	20,41	20,43	20,41	20,37	20,40	20,44	20,37	20,41	20,38	20,38	20,44	20,44	20,43	20,41	20,44	20,50	20,43	20,34	20,41	20,49	20,47	20,47	20,38	20,38	20,39	20,40	20,43	20,42	20,47	20,48	20,39	20,38	20,39	20,43	20,45	20,42	20,48	20,40	20,46	20,49	20,49	20,44	20,37	20,47	20,45	20,42	20,48	20,41	20,48	20,48	20,49	20,42	20,45	20,42	20,40	20,40	20,39	20,42	20,45	20,42	20,46	20,45	20,40	20,44	20,43	20,38	20,46	20,34	20,33	20,40	20,44	20,44	20,36	20,35	20,33	20,35	20,47	20,47	20,44	20,45	20,40	20,43	20,46	20,44	20,40	20,42	20,34	20,30	20,40	20,44	20,44	20,44	20,37	20,37	20,40	20,38	20,34	20,38	20,40	20,44	20,41	20,38	20,39	20,34	20,45	20,47	20,40	20,37	20,43	20,42	20,36	20,42	20,42	20,45	20,44	20,44	20,39	20,36	20,45	20,41	20,37	20,37	20,35	20,32	20,33	20,37	20,45	20,48	20,49	20,44	20,41	20,38	20,40	20,43	20,43	20,38	20,38	20,42	20,31	20,33	20,37	20,32	20,36	20,40	20,44	20,43	20,41	20,40	20,36	20,28	20,24	20,36	20,37	20,37	20,27	20,28	20,29	20,32	20,33	20,31	20,41	20,33	20,28	20,36	20,36	20,37	20,31	20,33	20,44	20,34	20,28	20,38	20,39	20,26	20,20	20,30	20,39	20,36	20,36	20,43	20,42	20,37	20,38	20,33	20,24	20,32	20,45	20,39	20,38	20,36	20,32	20,39	20,40	20,29	20,33	20,33	20,35	20,35	20,38	20,39	20,40	20,53	20,37	20,40	20,41	20,47	20,47	20,44	20,37	20,40	20,44	20,41	20,35	20,36	20,32	20,34	20,41	20,40	20,45	20,38	20,38	20,44	20,37	20,36	20,31	20,40	20,46	20,34	20,30	20,41	20,33	20,32	20,42	20,45	20,37	20,38	20,35	20,42	20,36	20,24	20,27	20,33	20,36	20,33	20,25	20,40	20,36	20,36	20,36	20,28	20,32	20,33	20,36	20,36	20,35	20,39	20,38	20,34	20,33	20,31	20,33	20,37	20,36	20,44	20,31	20,26	20,21	20,23	20,26	20,34	20,39	20,34	20,36	20,35	20,27	20,27	20,27	20,26	20,32	20,26	20,34	20,31	20,16	20,16	20,28	20,29	20,28	20,38	20,29	20,26	20,12	20,12	20,24	20,32	20,36	20,27	20,31	20,38	20,27	20,19	20,26	20,18	20,14	20,17	20,25	20,25	20,24	20,30	20,29	20,32	20,28	20,21	20,31	20,23	20,26	20,24	20,25	20,22	20,26	
20,20	20,17	20,14	20,29	20,34	20,31	20,21	20,23	20,32	20,36	20,28	20,25	20,28	20,30	20,31	20,24	20,33	20,37	20,39	20,28	20,12	20,22	20,40	20,39	20,43	20,39	20,26	20,22	20,36	20,37	20,34	20,36	20,38	20,31	20,21	20,21	20,36	20,29	20,27	20,31	20,35	20,26	20,29	20,26	20,23	20,27	20,32	20,30	20,31	20,30	20,29	20,34	20,38	20,42	20,34	20,31	20,32	20,31	20,39	20,38	20,37	20,35	20,35	20,36	20,27	20,33	20,42	20,38	20,44	20,35	20,30	20,39	20,35	20,26	20,34	20,39	20,34	20,39	20,34	20,29	20,25	20,33	20,32	20,25	20,26	20,30	20,30	20,28	20,25	20,38	20,39	20,29	20,28	20,20	20,22	20,34	20,39	20,46	20,49	20,43	20,50	20,41	20,36	20,33	20,37	20,39	20,35	20,41	20,46	20,43	20,36	20,42	20,40	20,36	20,45	20,42	20,40	20,34	20,48	20,51	20,34	20,36	20,38	20,39	20,40	20,38	20,36	20,37	20,37	20,35	20,32	20,32	20,37	20,36	20,32	20,24	20,31	20,32	20,29	20,41	20,31	20,33	20,39	20,37	20,43	20,31	20,38	20,42	20,40	20,45	20,40	20,37	20,34	20,36	20,39	20,46	20,46	20,35	20,27	20,36	20,40	20,38	20,35	20,33	20,39	20,32	20,39	20,43	20,47	20,47	20,38	20,31	20,39	20,43	20,33	20,39	20,39	20,41	20,36	20,27	20,34	20,36	20,35	20,33	20,32	20,36	20,41	20,50	20,45	20,38	20,27	20,33	20,31	20,32	20,43	20,48	20,36	20,33	20,37	20,27	20,26	20,40	20,48	20,45	20,42	20,36	20,40	20,41	20,32	20,41	20,40	20,39	20,43	20,41	20,38	20,45	20,46	20,43	20,39	20,33	20,36	20,40	20,42	20,41	20,43	20,38	20,30	20,41	20,38	20,39	20,40	20,46	20,46	20,37	20,31	20,36	20,36	20,37	20,42	20,43	20,49	20,48	20,41	20,46	20,46	20,40	20,38	20,44	20,52	20,55	20,45	20,46	20,46	20,44	20,38	20,36	20,40	20,41	20,39	20,38	20,39	20,37	20,37	20,46	20,51	20,44	20,44	20,44	20,49	20,42	20,43	20,40	20,29	20,37	20,39	20,38	20,45	20,46	20,49	20,40	20,46	20,42	20,41	20,43	20,39	20,43	20,46	20,39	20,33	20,40	20,46	20,41	20,32	20,32	20,45	20,45	20,43	20,41	20,33	20,36	20,40	20,39	20,43	20,41	20,41	20,40	20,34	20,46	20,46	20,37	20,31	20,41	20,35	20,37	20,43	20,36	20,46	20,53	20,44	20,35	20,34	20,40	20,39	20,35	20,34	20,36	20,37	20,38	20,40	20,45	20,35	20,43	20,44	20,40	20,37	20,41	20,49	20,46	20,34	20,43	20,53	20,48	20,51	20,42	20,32	20,34	20,36	20,42	20,39	20,43	20,45	20,40	20,32	20,40	20,43	20,39	20,38	20,42	20,39	20,48	20,59	20,54	20,38	20,35	20,47	20,43	20,35	20,41	20,41	20,41	20,44	20,42	20,39	20,39	20,43	20,35	20,37	20,45	20,38	20,42	20,40	20,37	20,43	20,38	20,40	20,40	20,39	20,40	20,38	20,37	20,37	20,37	20,41	20,41	20,39	20,33	20,44	20,56	20,49	20,37	20,43	20,38	20,38	20,44	20,50	20,46	20,40	20,34	20,34	20,43	20,49	20,42	20,43	20,35	20,33	20,42	20,42	20,37	20,39	20,37	20,35	20,33	20,42	20,38	20,41	20,44	20,39	20,33	20,29	20,40	20,36	20,38	20,45	20,50	20,47	20,43	20,37	20,37	20,39	20,44	20,47	20,43	20,38	20,31	20,33	20,28	20,37	20,46	20,40	20,38	20,41	20,37	20,38	20,42	20,45	20,47	20,41	20,39	20,36	20,28	20,33	20,44	20,37	20,29	20,40	20,37	20,42	20,44	20,40	20,39	20,27	20,26	20,39	20,32	20,32	20,34	20,39	20,35	20,37	20,38	20,33	20,39	20,37	20,35	20,38	20,37	20,40	20,34	20,33	20,35	20,37	20,37	20,40	20,36	20,29	20,26	20,23	20,32	20,32	20,30	20,37	20,38	20,39	20,36	20,34	20,31	20,29	20,36	20,36	20,38	20,35	20,42	20,39	20,33	20,32	20,22	20,27	20,32	20,27	20,36	20,34	20,40	20,42	20,38	20,28	20,34	20,33	20,45	20,39	20,38	20,33	20,35	20,43	20,33	20,38	20,27	20,31	20,37	20,36	20,39	20,35	20,32	20,38	20,38	20,39	20,32	20,32	20,45	20,33	20,34	20,33	20,28	20,27	20,38	20,35	20,34	20,38	20,38	20,30	20,34	20,17	20,23	20,29	20,26	20,32	20,29	20,35	20,34	20,30	20,36	20,31	20,31	20,38	20,44	20,34	20,28	20,32	20,33	20,36	20,31	20,32	20,32	20,37	20,40	20,40	20,35	20,31	20,29	20,28	20,27	20,33	20,40	20,36	20,35	20,29	20,33	20,32	20,22	20,27	20,31	20,30	20,29	20,35	20,26	20,25	20,24	20,26	20,25	20,29	20,29	20,27	20,22	20,26	20,29	20,26	20,28	20,22	20,28	20,37	20,35	20,20	20,25	20,18	20,13	20,13	20,32	20,26	20,19	20,32	20,32	20,25	20,25	20,22	20,32	20,29	20,23	20,23	20,19	20,25	20,26	
20,27	20,23	20,21	20,23	20,31	20,33	20,25	20,22	20,31	20,29	20,24	20,30	20,23	20,20	20,27	20,26	20,32	20,35	20,39	20,30	20,21	20,29	20,39	20,40	20,41	20,36	20,27	20,22	20,33	20,36	20,42	20,34	20,32	20,23	20,23	20,18	20,21	20,30	20,35	20,49	20,43	20,33	20,36	20,26	20,29	20,36	20,35	20,40	20,34	20,31	20,26	20,35	20,38	20,40	20,35	20,27	20,25	20,34	20,31	20,24	20,26	20,32	20,37	20,41	20,30	20,34	20,37	20,28	20,40	20,39	20,31	20,45	20,38	20,34	20,29	20,38	20,40	20,36	20,28	20,26	20,27	20,33	20,32	20,29	20,33	20,29	20,31	20,36	20,27	20,40	20,39	20,21	20,27	20,31	20,30	20,30	20,31	20,31	20,29	20,37	20,38	20,30	20,33	20,38	20,36	20,41	20,36	20,40	20,36	20,34	20,35	20,31	20,41	20,39	20,47	20,44	20,34	20,31	20,37	20,41	20,35	20,31	20,39	20,37	20,36	20,38	20,36	20,29	20,35	20,33	20,33	20,27	20,36	20,40	20,35	20,27	20,23	20,35	20,39	20,38	20,23	20,26	20,30	20,35	20,39	20,43	20,44	20,45	20,46	20,38	20,34	20,35	20,43	20,38	20,42	20,37	20,34	20,33	20,36	20,35	20,33	20,35	20,39	20,39	20,35	20,30	20,30	20,43	20,45	20,44	20,40	20,29	20,33	20,43	20,31	20,35	20,36	20,38	20,42	20,27	20,26	20,33	20,35	20,36	20,36	20,31	20,34	20,43	20,44	20,39	20,33	20,34	20,36	20,39	20,51	20,56	20,39	20,33	20,38	20,29	20,31	20,42	20,41	20,46	20,40	20,35	20,43	20,43	20,39	20,44	20,42	20,38	20,36	20,34	20,39	20,35	20,48	20,46	20,46	20,38	20,46	20,37	20,41	20,36	20,39	20,37	20,32	20,44	20,43	20,37	20,49	20,53	20,56	20,44	20,39	20,36	20,40	20,39	20,44	20,46	20,47	20,49	20,38	20,44	20,45	20,41	20,33	20,45	20,46	20,42	20,44	20,45	20,48	20,53	20,43	20,35	20,43	20,48	20,41	20,43	20,35	20,40	20,46	20,39	20,43	20,40	20,39	20,42	20,49	20,49	20,38	20,42	20,37	20,36	20,41	20,39	20,47	20,44	20,46	20,39	20,36	20,45	20,40	20,41	20,34	20,38	20,39	20,34	20,39	20,37	20,40	20,36	20,31	20,38	20,42	20,39	20,43	20,42	20,42	20,42	20,43	20,44	20,49	20,48	20,46	20,40	20,39	20,44	20,51	20,43	20,43	20,45	20,36	20,33	20,46	20,41	20,37	20,48	20,46	20,40	20,38	20,43	20,36	20,41	20,33	20,35	20,37	20,39	20,49	20,36	20,27	20,39	20,51	20,33	20,35	20,45	20,49	20,46	20,40	20,40	20,50	20,48	20,42	20,39	20,34	20,35	20,40	20,49	20,45	20,41	20,40	20,47	20,44	20,33	20,39	20,45	20,41	20,41	20,49	20,49	20,51	20,52	20,37	20,33	20,44	20,44	20,39	20,47	20,44	20,49	20,51	20,47	20,43	20,37	20,35	20,39	20,37	20,39	20,39	20,31	20,35	20,40	20,40	20,45	20,39	20,40	20,38	20,36	20,35	20,36	20,41	20,36	20,43	20,42	20,47	20,44	20,44	20,51	20,50	20,45	20,40	20,38	20,41	20,48	20,44	20,43	20,42	20,37	20,35	20,36	20,38	20,37	20,40	20,41	20,36	20,40	20,42	20,43	20,43	20,40	20,43	20,39	20,41	20,38	20,42	20,46	20,40	20,34	20,32	20,36	20,35	20,44	20,46	20,47	20,43	20,33	20,26	20,23	20,43	20,43	20,42	20,40	20,35	20,27	20,27	20,31	20,39	20,45	20,38	20,27	20,36	20,31	20,33	20,35	20,45	20,51	20,47	20,38	20,44	20,35	20,42	20,39	20,40	20,36	20,42	20,40	20,31	20,41	20,45	20,39	20,34	20,35	20,37	20,33	20,34	20,42	20,45	20,45	20,34	20,32	20,29	20,37	20,42	20,35	20,39	20,43	20,45	20,39	20,43	20,37	20,34	20,39	20,41	20,33	20,25	20,23	20,34	20,29	20,29	20,31	20,33	20,42	20,44	20,37	20,30	20,24	20,32	20,40	20,36	20,42	20,37	20,41	20,39	20,31	20,35	20,32	20,29	20,40	20,32	20,30	20,36	20,32	20,34	20,38	20,37	20,38	20,30	20,33	20,34	20,28	20,29	20,24	20,31	20,30	20,35	20,36	20,37	20,35	20,28	20,35	20,38	20,33	20,29	20,38	20,40	20,22	20,27	20,42	20,42	20,36	20,37	20,24	20,24	20,32	20,29	20,30	20,43	20,43	20,37	20,34	20,23	20,33	20,34	20,31	20,25	20,26	20,32	20,41	20,31	20,35	20,28	20,25	20,31	20,43	20,35	20,21	20,16	20,26	20,32	20,31	20,29	20,33	20,39	20,36	20,32	20,19	20,22	20,28	20,25	20,31	20,33	20,39	20,42	20,34	20,33	20,33	20,36	20,33	20,26	20,31	20,21	20,27	20,36	20,29	20,27	20,27	20,26	20,31	20,28	20,21	20,17	20,23	20,28	20,29	20,34	20,25	20,27	20,28	20,32	20,36	20,19	20,19	20,22	20,18	20,14	20,24	20,22	20,14	20,23	20,22	20,14	20,26	20,18	20,12	20,21	20,25	20,16	20,20	20,29	20,30	
20,28	20,24	20,30	20,32	20,29	20,27	20,25	20,20	20,26	20,29	20,28	20,26	20,23	20,21	20,27	20,24	20,23	20,32	20,35	20,33	20,26	20,25	20,25	20,29	20,24	20,29	20,22	20,25	20,42	20,35	20,46	20,48	20,29	20,21	20,26	20,19	20,18	20,31	20,35	20,38	20,42	20,26	20,35	20,33	20,17	20,26	20,31	20,42	20,44	20,33	20,32	20,38	20,36	20,28	20,24	20,28	20,30	20,27	20,30	20,31	20,27	20,28	20,38	20,35	20,25	20,34	20,30	20,23	20,35	20,36	20,29	20,33	20,33	20,46	20,44	20,36	20,33	20,30	20,33	20,29	20,30	20,31	20,36	20,35	20,43	20,23	20,20	20,38	20,37	20,28	20,29	20,33	20,25	20,31	20,29	20,32	20,35	20,30	20,26	20,32	20,33	20,23	20,29	20,31	20,32	20,36	20,33	20,39	20,36	20,29	20,26	20,34	20,36	20,37	20,41	20,42	20,37	20,36	20,29	20,36	20,34	20,36	20,32	20,36	20,32	20,35	20,31	20,28	20,35	20,34	20,31	20,23	20,29	20,42	20,32	20,27	20,28	20,30	20,38	20,40	20,28	20,23	20,24	20,33	20,41	20,38	20,45	20,38	20,32	20,39	20,37	20,31	20,36	20,42	20,35	20,39	20,36	20,37	20,40	20,35	20,34	20,32	20,43	20,49	20,35	20,26	20,27	20,37	20,44	20,33	20,34	20,37	20,35	20,37	20,27	20,29	20,31	20,32	20,36	20,26	20,29	20,32	20,36	20,41	20,39	20,32	20,28	20,39	20,37	20,41	20,38	20,38	20,36	20,38	20,45	20,47	20,41	20,42	20,36	20,31	20,33	20,42	20,36	20,30	20,34	20,39	20,53	20,42	20,40	20,41	20,42	20,41	20,27	20,30	20,39	20,42	20,46	20,47	20,43	20,45	20,43	20,41	20,38	20,36	20,38	20,40	20,34	20,43	20,41	20,48	20,51	20,47	20,44	20,39	20,38	20,44	20,47	20,52	20,50	20,48	20,41	20,39	20,36	20,37	20,39	20,43	20,27	20,38	20,43	20,41	20,42	20,38	20,42	20,43	20,36	20,40	20,38	20,45	20,37	20,40	20,41	20,39	20,44	20,42	20,41	20,46	20,38	20,34	20,36	20,38	20,38	20,43	20,43	20,31	20,40	20,38	20,37	20,43	20,48	20,42	20,47	20,48	20,44	20,41	20,44	20,37	20,35	20,39	20,42	20,40	20,31	20,27	20,38	20,45	20,50	20,39	20,38	20,40	20,48	20,49	20,45	20,46	20,43	20,49	20,46	20,38	20,40	20,39	20,49	20,49	20,47	20,47	20,39	20,37	20,34	20,37	20,38	20,47	20,47	20,45	20,39	20,44	20,37	20,38	20,37	20,38	20,40	20,36	20,39	20,36	20,36	20,39	20,49	20,40	20,35	20,42	20,51	20,41	20,37	20,47	20,50	20,48	20,51	20,44	20,42	20,43	20,39	20,45	20,43	20,38	20,46	20,47	20,49	20,42	20,43	20,42	20,44	20,45	20,51	20,54	20,46	20,46	20,49	20,39	20,38	20,44	20,41	20,48	20,45	20,49	20,54	20,48	20,44	20,41	20,41	20,39	20,38	20,36	20,43	20,30	20,29	20,33	20,42	20,43	20,41	20,34	20,35	20,39	20,33	20,33	20,36	20,26	20,40	20,46	20,47	20,42	20,39	20,49	20,45	20,44	20,38	20,36	20,33	20,34	20,43	20,41	20,43	20,42	20,34	20,34	20,31	20,40	20,49	20,54	20,45	20,41	20,46	20,42	20,51	20,39	20,47	20,42	20,37	20,34	20,35	20,44	20,36	20,29	20,34	20,37	20,33	20,34	20,42	20,39	20,45	20,45	20,31	20,23	20,33	20,48	20,47	20,42	20,38	20,35	20,34	20,37	20,43	20,43	20,35	20,41	20,43	20,40	20,37	20,33	20,36	20,41	20,41	20,37	20,47	20,38	20,38	20,40	20,42	20,39	20,31	20,38	20,38	20,38	20,39	20,39	20,34	20,33	20,38	20,34	20,31	20,36	20,45	20,49	20,45	20,24	20,29	20,42	20,45	20,33	20,37	20,41	20,49	20,37	20,40	20,42	20,41	20,37	20,31	20,33	20,24	20,18	20,25	20,32	20,34	20,40	20,39	20,40	20,37	20,37	20,31	20,32	20,32	20,35	20,33	20,34	20,38	20,31	20,30	20,41	20,37	20,35	20,33	20,32	20,37	20,36	20,40	20,33	20,32	20,41	20,32	20,36	20,42	20,32	20,32	20,25	20,30	20,28	20,22	20,31	20,39	20,41	20,42	20,35	20,28	20,37	20,39	20,32	20,35	20,38	20,41	20,27	20,22	20,38	20,40	20,34	20,39	20,30	20,32	20,36	20,32	20,28	20,30	20,35	20,33	20,30	20,24	20,34	20,36	20,31	20,30	20,24	20,39	20,44	20,35	20,22	20,32	20,28	20,33	20,29	20,28	20,26	20,28	20,38	20,34	20,24	20,29	20,32	20,39	20,39	20,29	20,18	20,21	20,22	20,26	20,26	20,32	20,30	20,29	20,32	20,34	20,33	20,29	20,36	20,32	20,31	20,29	20,29	20,32	20,23	20,21	20,30	20,30	20,26	20,23	20,25	20,22	20,16	20,29	20,28	20,31	20,32	20,28	20,22	20,18	20,28	20,22	20,15	20,19	20,09	20,25	20,28	20,20	20,23	20,27	20,12	20,17	20,21	20,18	20,15	20,13	20,19	20,21	20,30	20,28	20,30	
20,20	20,31	20,28	20,17	20,24	20,25	20,32	20,28	20,36	20,30	20,33	20,29	20,20	20,17	20,27	20,19	20,14	20,33	20,34	20,29	20,21	20,20	20,19	20,20	20,21	20,24	20,25	20,26	20,49	20,43	20,39	20,35	20,30	20,22	20,29	20,32	20,33	20,34	20,31	20,29	20,32	20,33	20,29	20,33	20,19	20,18	20,26	20,36	20,39	20,32	20,27	20,32	20,28	20,40	20,31	20,30	20,35	20,30	20,27	20,22	20,25	20,27	20,37	20,32	20,17	20,20	20,23	20,30	20,37	20,36	20,37	20,38	20,36	20,35	20,37	20,35	20,32	20,32	20,34	20,33	20,37	20,28	20,32	20,35	20,38	20,29	20,20	20,25	20,24	20,21	20,22	20,29	20,38	20,33	20,37	20,39	20,31	20,31	20,34	20,36	20,33	20,35	20,28	20,31	20,35	20,36	20,30	20,32	20,29	20,37	20,37	20,36	20,40	20,36	20,34	20,36	20,38	20,42	20,33	20,28	20,40	20,41	20,41	20,44	20,42	20,46	20,44	20,36	20,35	20,37	20,26	20,33	20,29	20,37	20,33	20,21	20,25	20,30	20,28	20,32	20,22	20,30	20,36	20,35	20,39	20,34	20,39	20,35	20,25	20,41	20,37	20,32	20,35	20,43	20,46	20,49	20,49	20,42	20,41	20,33	20,34	20,36	20,42	20,47	20,40	20,40	20,31	20,34	20,46	20,38	20,30	20,36	20,32	20,34	20,35	20,34	20,35	20,38	20,33	20,32	20,38	20,36	20,38	20,46	20,47	20,36	20,34	20,40	20,38	20,42	20,37	20,38	20,41	20,33	20,34	20,46	20,36	20,38	20,42	20,31	20,28	20,41	20,37	20,30	20,37	20,42	20,51	20,46	20,40	20,44	20,41	20,42	20,35	20,40	20,52	20,40	20,46	20,48	20,39	20,37	20,38	20,43	20,38	20,40	20,52	20,47	20,42	20,43	20,44	20,56	20,57	20,43	20,43	20,38	20,35	20,44	20,51	20,49	20,49	20,43	20,45	20,41	20,40	20,46	20,34	20,38	20,40	20,42	20,47	20,44	20,49	20,43	20,48	20,51	20,41	20,44	20,51	20,45	20,39	20,44	20,47	20,40	20,34	20,38	20,42	20,49	20,39	20,32	20,42	20,36	20,34	20,40	20,36	20,40	20,40	20,39	20,36	20,44	20,49	20,45	20,47	20,46	20,41	20,36	20,43	20,42	20,32	20,41	20,46	20,47	20,38	20,37	20,41	20,42	20,43	20,44	20,42	20,33	20,41	20,44	20,39	20,35	20,37	20,43	20,41	20,32	20,28	20,32	20,40	20,46	20,41	20,41	20,44	20,40	20,39	20,31	20,38	20,47	20,50	20,49	20,40	20,41	20,39	20,34	20,32	20,43	20,38	20,34	20,36	20,38	20,40	20,50	20,52	20,43	20,36	20,47	20,46	20,41	20,32	20,46	20,50	20,45	20,39	20,51	20,42	20,41	20,38	20,46	20,41	20,39	20,47	20,47	20,35	20,31	20,44	20,42	20,47	20,52	20,49	20,48	20,41	20,38	20,44	20,45	20,40	20,34	20,41	20,45	20,45	20,48	20,51	20,43	20,42	20,40	20,46	20,44	20,47	20,40	20,45	20,40	20,35	20,36	20,39	20,40	20,44	20,40	20,44	20,39	20,35	20,32	20,38	20,35	20,38	20,44	20,43	20,41	20,38	20,46	20,48	20,49	20,49	20,38	20,36	20,35	20,33	20,43	20,43	20,39	20,35	20,34	20,33	20,37	20,50	20,53	20,48	20,46	20,44	20,40	20,44	20,42	20,43	20,38	20,41	20,41	20,37	20,41	20,42	20,42	20,36	20,44	20,38	20,33	20,41	20,43	20,46	20,40	20,29	20,26	20,33	20,40	20,42	20,49	20,47	20,43	20,42	20,34	20,34	20,34	20,43	20,41	20,47	20,36	20,40	20,42	20,40	20,48	20,40	20,38	20,40	20,36	20,35	20,29	20,39	20,43	20,34	20,38	20,43	20,45	20,35	20,37	20,41	20,28	20,36	20,38	20,27	20,31	20,30	20,40	20,46	20,35	20,34	20,39	20,37	20,31	20,40	20,46	20,46	20,42	20,35	20,35	20,40	20,41	20,37	20,32	20,39	20,30	20,28	20,28	20,30	20,38	20,45	20,47	20,37	20,33	20,30	20,31	20,32	20,36	20,30	20,32	20,37	20,32	20,31	20,38	20,36	20,29	20,27	20,32	20,37	20,36	20,36	20,36	20,41	20,35	20,31	20,33	20,40	20,37	20,41	20,38	20,33	20,36	20,22	20,28	20,31	20,33	20,39	20,39	20,27	20,33	20,31	20,32	20,39	20,33	20,36	20,37	20,33	20,42	20,39	20,29	20,34	20,30	20,25	20,32	20,30	20,30	20,26	20,38	20,39	20,42	20,29	20,31	20,29	20,27	20,38	20,35	20,38	20,50	20,34	20,31	20,27	20,26	20,37	20,31	20,35	20,23	20,23	20,43	20,27	20,18	20,31	20,28	20,31	20,35	20,25	20,18	20,20	20,18	20,22	20,25	20,31	20,34	20,26	20,18	20,32	20,43	20,35	20,35	20,29	20,35	20,33	20,28	20,31	20,29	20,24	20,32	20,29	20,28	20,26	20,24	20,33	20,20	20,32	20,38	20,36	20,32	20,31	20,29	20,19	20,20	20,22	20,22	20,22	20,16	20,21	20,25	20,17	20,24	20,29	20,23	20,24	20,20	20,17	20,24	20,17	20,29	20,25	20,22	20,23	20,14	
20,25	20,27	20,28	20,21	20,22	20,21	20,30	20,27	20,32	20,39	20,33	20,24	20,26	20,28	20,32	20,28	20,22	20,19	20,27	20,28	20,25	20,26	20,28	20,33	20,35	20,34	20,28	20,24	20,32	20,44	20,41	20,36	20,25	20,27	20,30	20,39	20,35	20,32	20,20	20,29	20,36	20,29	20,29	20,28	20,31	20,31	20,24	20,26	20,25	20,25	20,24	20,29	20,24	20,41	20,38	20,34	20,26	20,32	20,29	20,26	20,22	20,26	20,39	20,40	20,23	20,31	20,26	20,35	20,52	20,32	20,36	20,42	20,37	20,39	20,34	20,34	20,39	20,31	20,44	20,39	20,29	20,31	20,33	20,40	20,35	20,28	20,30	20,29	20,33	20,29	20,33	20,35	20,38	20,36	20,38	20,35	20,33	20,34	20,31	20,40	20,38	20,33	20,33	20,36	20,43	20,34	20,24	20,30	20,29	20,31	20,36	20,40	20,36	20,35	20,38	20,39	20,33	20,36	20,36	20,34	20,33	20,40	20,48	20,44	20,43	20,56	20,44	20,37	20,40	20,35	20,34	20,37	20,41	20,36	20,37	20,32	20,27	20,35	20,27	20,40	20,36	20,39	20,35	20,37	20,39	20,37	20,34	20,41	20,41	20,45	20,41	20,38	20,39	20,42	20,53	20,48	20,45	20,37	20,37	20,35	20,33	20,35	20,43	20,45	20,44	20,44	20,38	20,42	20,50	20,47	20,36	20,36	20,35	20,32	20,36	20,44	20,45	20,45	20,38	20,30	20,37	20,44	20,44	20,44	20,42	20,40	20,29	20,32	20,35	20,44	20,44	20,39	20,43	20,42	20,37	20,44	20,40	20,35	20,31	20,28	20,32	20,37	20,41	20,36	20,37	20,40	20,45	20,35	20,32	20,39	20,36	20,43	20,47	20,42	20,44	20,43	20,44	20,52	20,44	20,35	20,38	20,45	20,49	20,37	20,48	20,52	20,50	20,39	20,43	20,52	20,52	20,42	20,43	20,35	20,28	20,43	20,46	20,43	20,44	20,47	20,41	20,42	20,49	20,54	20,40	20,39	20,38	20,44	20,47	20,50	20,45	20,49	20,49	20,50	20,46	20,46	20,53	20,46	20,43	20,45	20,47	20,50	20,39	20,32	20,41	20,43	20,40	20,35	20,54	20,46	20,40	20,41	20,34	20,45	20,49	20,38	20,38	20,39	20,43	20,42	20,40	20,37	20,32	20,32	20,38	20,48	20,48	20,41	20,43	20,44	20,37	20,40	20,38	20,37	20,38	20,37	20,46	20,45	20,43	20,47	20,37	20,40	20,38	20,46	20,47	20,35	20,33	20,33	20,40	20,41	20,40	20,39	20,46	20,41	20,45	20,39	20,38	20,43	20,48	20,43	20,44	20,38	20,39	20,36	20,36	20,40	20,39	20,37	20,41	20,35	20,31	20,43	20,53	20,48	20,42	20,49	20,48	20,43	20,40	20,39	20,48	20,44	20,32	20,44	20,49	20,43	20,37	20,49	20,50	20,43	20,44	20,49	20,36	20,36	20,42	20,41	20,41	20,48	20,48	20,43	20,42	20,39	20,38	20,38	20,45	20,44	20,43	20,49	20,44	20,47	20,52	20,43	20,42	20,43	20,52	20,49	20,48	20,46	20,42	20,43	20,43	20,39	20,36	20,46	20,52	20,48	20,39	20,41	20,36	20,37	20,38	20,40	20,40	20,46	20,44	20,37	20,34	20,39	20,42	20,42	20,46	20,41	20,43	20,45	20,38	20,42	20,41	20,40	20,41	20,38	20,34	20,36	20,47	20,46	20,43	20,48	20,44	20,44	20,48	20,41	20,41	20,36	20,37	20,49	20,48	20,44	20,43	20,42	20,42	20,48	20,55	20,44	20,46	20,51	20,48	20,37	20,31	20,37	20,35	20,38	20,35	20,47	20,51	20,40	20,44	20,43	20,33	20,29	20,36	20,43	20,38	20,35	20,36	20,41	20,44	20,44	20,44	20,39	20,44	20,35	20,37	20,27	20,37	20,42	20,35	20,38	20,43	20,39	20,36	20,33	20,34	20,31	20,36	20,40	20,37	20,32	20,41	20,40	20,38	20,33	20,29	20,33	20,30	20,31	20,36	20,42	20,49	20,46	20,38	20,31	20,36	20,39	20,38	20,28	20,38	20,39	20,32	20,29	20,26	20,34	20,35	20,41	20,39	20,33	20,39	20,30	20,34	20,39	20,35	20,38	20,37	20,36	20,28	20,42	20,38	20,30	20,41	20,37	20,39	20,35	20,34	20,44	20,47	20,42	20,38	20,31	20,37	20,43	20,48	20,53	20,42	20,36	20,30	20,33	20,29	20,31	20,37	20,41	20,26	20,32	20,35	20,30	20,37	20,39	20,34	20,38	20,39	20,46	20,33	20,31	20,35	20,34	20,23	20,23	20,41	20,32	20,32	20,39	20,45	20,42	20,28	20,27	20,28	20,27	20,38	20,39	20,34	20,48	20,37	20,36	20,37	20,30	20,31	20,33	20,37	20,30	20,20	20,21	20,28	20,27	20,35	20,38	20,31	20,30	20,33	20,25	20,29	20,21	20,27	20,31	20,22	20,29	20,29	20,37	20,36	20,36	20,32	20,31	20,29	20,30	20,37	20,31	20,36	20,32	20,31	20,22	20,28	20,34	20,36	20,28	20,26	20,21	20,21	20,34	20,34	20,23	20,26	20,33	20,25	20,27	20,20	20,24	20,25	20,19	20,22	20,22	20,18	20,25	20,37	20,27	20,22	20,22	20,19	20,14	20,16	20,22	20,26	20,24	20,10	20,17	
20,24	20,18	20,24	20,25	20,24	20,17	20,27	20,31	20,28	20,25	20,35	20,26	20,25	20,25	20,30	20,27	20,34	20,20	20,17	20,29	20,39	20,36	20,28	20,36	20,36	20,29	20,29	20,27	20,27	20,34	20,37	20,38	20,27	20,27	20,34	20,32	20,32	20,27	20,18	20,24	20,39	20,30	20,24	20,27	20,32	20,33	20,27	20,21	20,30	20,28	20,30	20,32	20,37	20,37	20,32	20,35	20,28	20,26	20,28	20,39	20,32	20,37	20,29	20,43	20,32	20,32	20,36	20,31	20,40	20,35	20,33	20,39	20,30	20,37	20,43	20,37	20,35	20,32	20,48	20,51	20,38	20,21	20,29	20,43	20,42	20,33	20,24	20,31	20,31	20,34	20,29	20,33	20,36	20,35	20,32	20,31	20,34	20,44	20,33	20,36	20,42	20,31	20,29	20,38	20,43	20,39	20,25	20,34	20,37	20,42	20,40	20,35	20,43	20,35	20,31	20,35	20,29	20,32	20,33	20,36	20,30	20,29	20,32	20,29	20,34	20,55	20,46	20,30	20,46	20,35	20,34	20,42	20,40	20,41	20,35	20,40	20,41	20,40	20,39	20,40	20,35	20,40	20,42	20,37	20,40	20,46	20,42	20,44	20,47	20,41	20,43	20,42	20,44	20,47	20,52	20,50	20,41	20,36	20,38	20,30	20,28	20,31	20,42	20,40	20,40	20,44	20,40	20,48	20,47	20,42	20,43	20,37	20,33	20,36	20,35	20,46	20,48	20,40	20,37	20,37	20,38	20,41	20,44	20,42	20,39	20,34	20,37	20,43	20,37	20,34	20,43	20,36	20,37	20,41	20,48	20,45	20,39	20,38	20,32	20,34	20,38	20,43	20,39	20,39	20,38	20,39	20,39	20,38	20,37	20,41	20,39	20,46	20,46	20,43	20,43	20,43	20,48	20,45	20,34	20,35	20,34	20,40	20,47	20,34	20,35	20,43	20,46	20,40	20,38	20,46	20,43	20,47	20,41	20,42	20,37	20,44	20,49	20,35	20,45	20,42	20,42	20,39	20,48	20,59	20,44	20,42	20,40	20,43	20,44	20,44	20,45	20,44	20,48	20,48	20,36	20,40	20,43	20,46	20,43	20,36	20,39	20,40	20,39	20,28	20,33	20,51	20,45	20,42	20,44	20,54	20,49	20,41	20,43	20,42	20,47	20,41	20,37	20,34	20,47	20,43	20,38	20,46	20,35	20,34	20,42	20,42	20,44	20,48	20,51	20,54	20,39	20,36	20,33	20,38	20,37	20,38	20,46	20,49	20,49	20,45	20,36	20,37	20,40	20,45	20,51	20,35	20,34	20,44	20,46	20,47	20,41	20,38	20,49	20,44	20,51	20,48	20,49	20,45	20,43	20,41	20,40	20,45	20,42	20,33	20,37	20,42	20,42	20,42	20,44	20,38	20,37	20,44	20,44	20,42	20,38	20,45	20,40	20,38	20,36	20,42	20,44	20,43	20,44	20,40	20,40	20,49	20,43	20,44	20,45	20,36	20,43	20,46	20,44	20,43	20,51	20,39	20,41	20,49	20,41	20,40	20,44	20,46	20,41	20,47	20,47	20,37	20,44	20,44	20,41	20,43	20,50	20,44	20,44	20,43	20,43	20,52	20,37	20,41	20,39	20,35	20,35	20,35	20,36	20,44	20,49	20,48	20,44	20,44	20,42	20,38	20,35	20,33	20,44	20,43	20,44	20,41	20,34	20,39	20,36	20,37	20,37	20,39	20,39	20,43	20,43	20,44	20,43	20,41	20,47	20,42	20,30	20,31	20,41	20,44	20,44	20,46	20,43	20,37	20,44	20,40	20,41	20,49	20,38	20,39	20,45	20,43	20,40	20,40	20,34	20,41	20,49	20,40	20,42	20,49	20,43	20,36	20,36	20,38	20,34	20,39	20,36	20,36	20,44	20,35	20,43	20,42	20,40	20,40	20,41	20,39	20,41	20,36	20,41	20,34	20,36	20,36	20,35	20,43	20,46	20,35	20,36	20,41	20,38	20,39	20,36	20,29	20,28	20,39	20,38	20,35	20,39	20,34	20,43	20,45	20,40	20,38	20,46	20,49	20,37	20,22	20,28	20,36	20,31	20,25	20,37	20,38	20,42	20,42	20,42	20,43	20,42	20,44	20,37	20,36	20,27	20,24	20,31	20,32	20,30	20,35	20,32	20,35	20,36	20,30	20,37	20,39	20,38	20,38	20,40	20,39	20,41	20,43	20,37	20,32	20,35	20,34	20,36	20,34	20,35	20,35	20,33	20,37	20,39	20,35	20,35	20,26	20,33	20,44	20,45	20,50	20,43	20,36	20,39	20,33	20,41	20,43	20,43	20,40	20,35	20,32	20,39	20,37	20,41	20,34	20,38	20,33	20,31	20,34	20,32	20,27	20,40	20,37	20,32	20,36	20,43	20,33	20,31	20,40	20,43	20,43	20,26	20,27	20,38	20,36	20,32	20,32	20,27	20,32	20,31	20,31	20,30	20,34	20,40	20,40	20,34	20,25	20,27	20,29	20,23	20,31	20,37	20,37	20,34	20,35	20,32	20,36	20,34	20,26	20,27	20,33	20,33	20,31	20,33	20,25	20,34	20,33	20,21	20,25	20,27	20,20	20,22	20,25	20,26	20,21	20,25	20,26	20,22	20,27	20,38	20,34	20,33	20,22	20,25	20,21	20,28	20,19	20,15	20,20	20,23	20,26	20,25	20,26	20,24	20,25	20,22	20,26	20,27	20,30	20,35	20,25	20,21	20,24	20,22	20,16	20,12	20,20	20,21	20,19	20,19	20,20	
20,27	20,23	20,26	20,20	20,21	20,23	20,29	20,35	20,28	20,26	20,26	20,31	20,31	20,30	20,29	20,28	20,27	20,18	20,21	20,33	20,27	20,31	20,25	20,28	20,33	20,32	20,28	20,25	20,28	20,34	20,42	20,41	20,27	20,30	20,40	20,32	20,38	20,30	20,21	20,26	20,35	20,36	20,24	20,24	20,32	20,28	20,24	20,25	20,42	20,34	20,32	20,41	20,39	20,35	20,27	20,31	20,28	20,29	20,33	20,37	20,36	20,39	20,47	20,48	20,38	20,39	20,38	20,34	20,35	20,34	20,37	20,39	20,35	20,40	20,38	20,36	20,38	20,36	20,43	20,51	20,32	20,30	20,36	20,48	20,48	20,35	20,32	20,29	20,35	20,34	20,33	20,31	20,36	20,35	20,36	20,32	20,34	20,39	20,35	20,31	20,33	20,26	20,30	20,33	20,38	20,38	20,38	20,41	20,39	20,38	20,37	20,36	20,44	20,47	20,33	20,38	20,33	20,33	20,29	20,37	20,39	20,34	20,32	20,33	20,38	20,40	20,35	20,30	20,41	20,38	20,33	20,37	20,37	20,46	20,45	20,36	20,41	20,36	20,33	20,47	20,36	20,32	20,36	20,40	20,37	20,39	20,46	20,45	20,39	20,34	20,42	20,46	20,35	20,45	20,43	20,40	20,42	20,38	20,42	20,36	20,30	20,35	20,40	20,39	20,40	20,43	20,41	20,48	20,42	20,35	20,38	20,38	20,34	20,31	20,34	20,43	20,44	20,39	20,36	20,34	20,31	20,38	20,42	20,43	20,38	20,37	20,43	20,47	20,43	20,41	20,35	20,44	20,42	20,39	20,43	20,47	20,37	20,32	20,38	20,36	20,46	20,49	20,41	20,38	20,45	20,42	20,44	20,42	20,39	20,47	20,45	20,37	20,34	20,42	20,44	20,41	20,44	20,50	20,36	20,38	20,37	20,40	20,41	20,36	20,34	20,42	20,43	20,39	20,47	20,43	20,44	20,47	20,39	20,33	20,42	20,45	20,47	20,41	20,38	20,35	20,46	20,47	20,46	20,52	20,45	20,42	20,44	20,38	20,38	20,46	20,47	20,46	20,51	20,51	20,43	20,45	20,48	20,42	20,48	20,36	20,35	20,41	20,36	20,33	20,38	20,48	20,47	20,45	20,44	20,52	20,53	20,43	20,37	20,43	20,45	20,34	20,46	20,45	20,42	20,45	20,38	20,46	20,43	20,36	20,46	20,43	20,42	20,44	20,46	20,51	20,41	20,36	20,39	20,34	20,40	20,45	20,42	20,50	20,44	20,43	20,39	20,39	20,43	20,42	20,47	20,40	20,35	20,48	20,44	20,45	20,39	20,49	20,52	20,49	20,51	20,44	20,46	20,49	20,41	20,40	20,37	20,47	20,40	20,29	20,36	20,48	20,49	20,45	20,42	20,45	20,49	20,43	20,43	20,38	20,38	20,38	20,45	20,43	20,39	20,47	20,47	20,45	20,48	20,43	20,42	20,47	20,43	20,52	20,46	20,42	20,47	20,46	20,48	20,51	20,47	20,33	20,31	20,47	20,43	20,43	20,49	20,42	20,49	20,53	20,51	20,43	20,43	20,45	20,47	20,43	20,49	20,45	20,42	20,45	20,48	20,43	20,40	20,43	20,46	20,35	20,39	20,41	20,35	20,37	20,43	20,44	20,42	20,47	20,51	20,43	20,41	20,37	20,36	20,33	20,44	20,42	20,36	20,40	20,38	20,38	20,37	20,44	20,47	20,39	20,37	20,36	20,37	20,40	20,46	20,49	20,39	20,44	20,47	20,42	20,41	20,44	20,46	20,41	20,37	20,32	20,41	20,44	20,41	20,38	20,38	20,41	20,44	20,42	20,43	20,38	20,40	20,36	20,37	20,44	20,46	20,35	20,32	20,27	20,37	20,46	20,39	20,39	20,45	20,35	20,42	20,42	20,33	20,44	20,47	20,40	20,40	20,38	20,40	20,43	20,38	20,46	20,37	20,40	20,43	20,40	20,39	20,39	20,37	20,35	20,34	20,28	20,29	20,38	20,40	20,34	20,39	20,40	20,40	20,38	20,33	20,34	20,40	20,41	20,36	20,30	20,32	20,37	20,26	20,29	20,34	20,37	20,45	20,40	20,36	20,38	20,33	20,39	20,48	20,39	20,29	20,27	20,29	20,29	20,33	20,38	20,39	20,40	20,33	20,34	20,42	20,46	20,37	20,39	20,38	20,39	20,41	20,40	20,36	20,35	20,37	20,44	20,40	20,28	20,31	20,36	20,29	20,30	20,44	20,37	20,37	20,39	20,30	20,38	20,42	20,40	20,43	20,41	20,42	20,28	20,39	20,40	20,41	20,36	20,43	20,36	20,31	20,37	20,41	20,37	20,31	20,37	20,37	20,38	20,33	20,38	20,46	20,37	20,28	20,36	20,37	20,36	20,31	20,36	20,34	20,36	20,33	20,37	20,41	20,45	20,31	20,26	20,35	20,32	20,20	20,30	20,29	20,26	20,34	20,43	20,32	20,18	20,30	20,38	20,30	20,29	20,41	20,31	20,27	20,33	20,32	20,34	20,37	20,27	20,25	20,29	20,41	20,34	20,36	20,27	20,24	20,28	20,28	20,35	20,29	20,23	20,21	20,27	20,20	20,21	20,39	20,36	20,26	20,27	20,42	20,40	20,35	20,28	20,36	20,23	20,20	20,26	20,17	20,23	20,27	20,27	20,32	20,23	20,24	20,30	20,27	20,22	20,31	20,30	20,26	20,22	20,24	20,26	20,33	20,23	20,21	20,22	20,26	20,24	20,22	20,23	
20,30	20,27	20,23	20,26	20,32	20,23	20,27	20,29	20,31	20,30	20,32	20,33	20,28	20,27	20,33	20,30	20,32	20,24	20,26	20,29	20,23	20,29	20,20	20,20	20,28	20,33	20,32	20,30	20,24	20,36	20,49	20,36	20,25	20,19	20,34	20,34	20,38	20,36	20,34	20,39	20,39	20,31	20,28	20,27	20,30	20,31	20,26	20,29	20,42	20,36	20,28	20,29	20,33	20,43	20,35	20,29	20,24	20,31	20,35	20,28	20,26	20,30	20,38	20,51	20,48	20,37	20,42	20,32	20,42	20,37	20,40	20,37	20,38	20,36	20,37	20,31	20,42	20,50	20,45	20,48	20,33	20,28	20,39	20,38	20,47	20,33	20,36	20,43	20,34	20,36	20,35	20,33	20,36	20,42	20,43	20,39	20,36	20,39	20,34	20,33	20,25	20,22	20,30	20,38	20,35	20,36	20,38	20,44	20,30	20,33	20,42	20,35	20,39	20,35	20,40	20,33	20,33	20,37	20,34	20,37	20,36	20,34	20,38	20,35	20,40	20,41	20,39	20,33	20,33	20,38	20,45	20,37	20,36	20,43	20,44	20,43	20,42	20,32	20,31	20,39	20,34	20,37	20,44	20,38	20,35	20,34	20,40	20,45	20,32	20,29	20,38	20,41	20,39	20,37	20,44	20,37	20,43	20,39	20,35	20,32	20,34	20,39	20,43	20,41	20,39	20,39	20,38	20,42	20,43	20,39	20,38	20,38	20,41	20,35	20,32	20,42	20,42	20,37	20,42	20,37	20,28	20,32	20,37	20,32	20,42	20,44	20,46	20,41	20,34	20,45	20,31	20,38	20,46	20,38	20,38	20,44	20,40	20,32	20,37	20,36	20,44	20,53	20,40	20,41	20,37	20,40	20,47	20,36	20,37	20,46	20,38	20,41	20,36	20,35	20,42	20,40	20,45	20,48	20,42	20,45	20,42	20,46	20,39	20,35	20,36	20,41	20,49	20,42	20,50	20,50	20,40	20,37	20,38	20,38	20,37	20,43	20,49	20,49	20,41	20,39	20,40	20,40	20,48	20,46	20,43	20,43	20,46	20,48	20,46	20,49	20,45	20,43	20,50	20,48	20,42	20,45	20,51	20,48	20,46	20,39	20,36	20,38	20,34	20,44	20,48	20,53	20,48	20,40	20,42	20,57	20,50	20,46	20,36	20,38	20,49	20,44	20,38	20,44	20,44	20,46	20,45	20,41	20,43	20,46	20,43	20,43	20,48	20,49	20,47	20,44	20,38	20,43	20,41	20,33	20,40	20,45	20,39	20,44	20,50	20,42	20,44	20,50	20,46	20,38	20,40	20,39	20,41	20,50	20,52	20,49	20,39	20,46	20,50	20,47	20,46	20,44	20,44	20,46	20,38	20,40	20,33	20,42	20,46	20,35	20,42	20,55	20,60	20,43	20,39	20,48	20,49	20,36	20,42	20,45	20,45	20,50	20,48	20,45	20,39	20,45	20,53	20,51	20,46	20,43	20,45	20,46	20,45	20,51	20,46	20,45	20,52	20,54	20,46	20,50	20,48	20,34	20,38	20,42	20,43	20,44	20,48	20,47	20,48	20,49	20,52	20,53	20,43	20,45	20,47	20,52	20,47	20,47	20,46	20,46	20,48	20,41	20,39	20,50	20,49	20,37	20,39	20,52	20,45	20,38	20,40	20,42	20,42	20,45	20,51	20,43	20,42	20,49	20,41	20,34	20,35	20,39	20,47	20,45	20,48	20,44	20,41	20,43	20,50	20,46	20,41	20,41	20,37	20,32	20,38	20,40	20,47	20,48	20,52	20,44	20,41	20,42	20,50	20,50	20,44	20,36	20,43	20,37	20,38	20,40	20,41	20,45	20,42	20,30	20,44	20,41	20,32	20,34	20,35	20,35	20,41	20,40	20,32	20,32	20,36	20,47	20,42	20,42	20,46	20,37	20,38	20,43	20,44	20,47	20,44	20,40	20,40	20,39	20,41	20,36	20,46	20,46	20,38	20,36	20,48	20,42	20,40	20,34	20,38	20,35	20,37	20,38	20,33	20,30	20,39	20,44	20,43	20,44	20,41	20,37	20,33	20,37	20,34	20,37	20,39	20,27	20,32	20,36	20,36	20,37	20,35	20,35	20,48	20,43	20,35	20,32	20,34	20,37	20,45	20,42	20,33	20,24	20,27	20,28	20,30	20,32	20,32	20,37	20,34	20,36	20,42	20,41	20,35	20,36	20,36	20,44	20,48	20,38	20,41	20,46	20,38	20,39	20,40	20,34	20,35	20,35	20,31	20,35	20,35	20,36	20,41	20,37	20,33	20,29	20,41	20,40	20,34	20,33	20,32	20,35	20,37	20,40	20,36	20,35	20,40	20,39	20,28	20,27	20,28	20,34	20,34	20,37	20,39	20,40	20,35	20,37	20,52	20,39	20,28	20,35	20,38	20,33	20,33	20,38	20,34	20,35	20,30	20,32	20,36	20,38	20,38	20,26	20,29	20,34	20,25	20,25	20,28	20,28	20,27	20,38	20,35	20,25	20,26	20,41	20,32	20,28	20,42	20,34	20,27	20,31	20,32	20,30	20,31	20,22	20,27	20,25	20,37	20,31	20,35	20,34	20,30	20,25	20,31	20,42	20,29	20,23	20,28	20,27	20,28	20,18	20,36	20,38	20,22	20,28	20,33	20,28	20,27	20,21	20,30	20,27	20,29	20,23	20,31	20,27	20,27	20,26	20,23	20,19	20,25	20,29	20,34	20,24	20,21	20,26	20,24	20,23	20,35	20,29	20,35	20,28	20,24	20,35	20,26	20,14	20,28	20,33	
20,33	20,28	20,23	20,32	20,36	20,32	20,21	20,21	20,26	20,28	20,30	20,32	20,24	20,32	20,30	20,30	20,40	20,35	20,33	20,29	20,23	20,31	20,26	20,28	20,32	20,30	20,35	20,28	20,26	20,35	20,51	20,39	20,33	20,28	20,27	20,35	20,36	20,44	20,35	20,36	20,34	20,30	20,35	20,34	20,32	20,36	20,38	20,35	20,44	20,37	20,36	20,37	20,45	20,44	20,35	20,27	20,23	20,34	20,38	20,28	20,23	20,27	20,36	20,53	20,39	20,38	20,36	20,34	20,34	20,40	20,43	20,40	20,42	20,39	20,33	20,34	20,40	20,53	20,46	20,46	20,35	20,29	20,36	20,43	20,39	20,37	20,37	20,46	20,41	20,30	20,28	20,32	20,32	20,38	20,47	20,43	20,41	20,41	20,42	20,31	20,26	20,21	20,30	20,36	20,35	20,33	20,32	20,31	20,24	20,35	20,47	20,39	20,44	20,42	20,40	20,29	20,23	20,30	20,32	20,35	20,35	20,43	20,41	20,36	20,33	20,44	20,41	20,36	20,31	20,38	20,43	20,35	20,46	20,48	20,35	20,36	20,39	20,30	20,27	20,37	20,34	20,35	20,39	20,39	20,39	20,38	20,37	20,42	20,36	20,38	20,35	20,45	20,43	20,42	20,48	20,40	20,35	20,36	20,34	20,38	20,33	20,40	20,38	20,40	20,39	20,39	20,38	20,42	20,52	20,49	20,36	20,35	20,44	20,48	20,44	20,45	20,50	20,47	20,38	20,41	20,44	20,34	20,32	20,31	20,37	20,36	20,36	20,38	20,39	20,40	20,36	20,32	20,35	20,34	20,39	20,48	20,40	20,35	20,38	20,39	20,42	20,50	20,41	20,31	20,37	20,42	20,45	20,39	20,44	20,43	20,38	20,47	20,48	20,40	20,38	20,39	20,47	20,41	20,40	20,45	20,49	20,41	20,35	20,33	20,34	20,42	20,45	20,42	20,45	20,49	20,43	20,33	20,30	20,36	20,38	20,43	20,52	20,46	20,42	20,42	20,40	20,38	20,39	20,44	20,47	20,45	20,45	20,55	20,63	20,56	20,47	20,42	20,48	20,45	20,41	20,37	20,50	20,54	20,50	20,37	20,41	20,38	20,36	20,46	20,49	20,53	20,45	20,43	20,41	20,48	20,45	20,42	20,41	20,44	20,43	20,43	20,42	20,42	20,50	20,47	20,40	20,36	20,39	20,43	20,41	20,48	20,44	20,45	20,43	20,40	20,35	20,36	20,38	20,37	20,45	20,46	20,51	20,49	20,57	20,50	20,36	20,46	20,42	20,48	20,45	20,36	20,39	20,49	20,56	20,57	20,47	20,41	20,45	20,46	20,43	20,33	20,40	20,50	20,47	20,37	20,32	20,40	20,51	20,35	20,42	20,47	20,49	20,46	20,42	20,43	20,39	20,34	20,47	20,48	20,45	20,47	20,47	20,48	20,45	20,45	20,45	20,46	20,38	20,40	20,39	20,38	20,43	20,46	20,39	20,41	20,53	20,54	20,43	20,43	20,46	20,47	20,45	20,52	20,46	20,40	20,44	20,52	20,49	20,44	20,44	20,44	20,42	20,44	20,52	20,48	20,49	20,45	20,52	20,52	20,43	20,39	20,40	20,40	20,40	20,31	20,33	20,48	20,49	20,46	20,41	20,33	20,42	20,51	20,43	20,37	20,40	20,48	20,48	20,41	20,44	20,39	20,47	20,50	20,46	20,40	20,37	20,45	20,50	20,49	20,39	20,38	20,49	20,45	20,39	20,44	20,45	20,43	20,46	20,52	20,40	20,40	20,47	20,45	20,45	20,43	20,37	20,38	20,33	20,42	20,37	20,41	20,40	20,33	20,35	20,37	20,36	20,31	20,48	20,46	20,42	20,46	20,36	20,34	20,43	20,44	20,45	20,49	20,42	20,32	20,33	20,35	20,41	20,45	20,42	20,49	20,46	20,43	20,41	20,42	20,42	20,42	20,30	20,29	20,44	20,42	20,42	20,34	20,43	20,39	20,31	20,35	20,44	20,47	20,39	20,44	20,35	20,39	20,44	20,38	20,37	20,36	20,32	20,34	20,44	20,36	20,32	20,41	20,44	20,38	20,36	20,29	20,31	20,41	20,35	20,36	20,36	20,41	20,45	20,43	20,41	20,31	20,27	20,21	20,25	20,30	20,29	20,26	20,33	20,32	20,37	20,37	20,29	20,30	20,35	20,44	20,45	20,41	20,38	20,31	20,29	20,34	20,39	20,39	20,40	20,36	20,36	20,37	20,33	20,33	20,41	20,43	20,35	20,27	20,44	20,42	20,28	20,32	20,35	20,34	20,35	20,38	20,41	20,34	20,34	20,39	20,30	20,29	20,27	20,31	20,36	20,33	20,30	20,40	20,37	20,31	20,33	20,38	20,28	20,31	20,38	20,29	20,38	20,43	20,37	20,34	20,33	20,34	20,34	20,36	20,32	20,27	20,29	20,34	20,38	20,36	20,32	20,31	20,26	20,38	20,36	20,24	20,29	20,29	20,32	20,26	20,32	20,38	20,32	20,38	20,31	20,32	20,27	20,23	20,27	20,28	20,31	20,38	20,37	20,29	20,34	20,37	20,39	20,39	20,37	20,28	20,26	20,37	20,36	20,21	20,29	20,35	20,23	20,28	20,31	20,23	20,27	20,20	20,28	20,23	20,21	20,25	20,26	20,32	20,21	20,20	20,22	20,29	20,27	20,18	20,19	20,30	20,23	20,11	20,24	20,21	20,26	20,21	20,19	20,29	20,20	20,25	20,29	20,22	20,39	20,44	
20,37	20,30	20,23	20,27	20,34	20,28	20,33	20,20	20,17	20,17	20,38	20,37	20,20	20,25	20,29	20,24	20,32	20,38	20,36	20,31	20,27	20,32	20,40	20,40	20,35	20,31	20,33	20,34	20,24	20,30	20,52	20,53	20,35	20,29	20,34	20,32	20,39	20,42	20,45	20,40	20,31	20,28	20,42	20,37	20,37	20,37	20,34	20,27	20,34	20,40	20,46	20,37	20,40	20,46	20,37	20,24	20,26	20,35	20,35	20,37	20,35	20,41	20,42	20,49	20,38	20,38	20,38	20,36	20,30	20,34	20,56	20,48	20,42	20,36	20,35	20,31	20,36	20,43	20,52	20,49	20,35	20,32	20,36	20,39	20,45	20,42	20,38	20,40	20,39	20,35	20,37	20,31	20,38	20,35	20,41	20,48	20,45	20,43	20,38	20,29	20,31	20,32	20,29	20,32	20,32	20,35	20,33	20,32	20,39	20,38	20,36	20,34	20,42	20,41	20,41	20,38	20,39	20,37	20,33	20,40	20,35	20,47	20,41	20,45	20,42	20,34	20,38	20,36	20,39	20,37	20,36	20,39	20,41	20,45	20,33	20,34	20,36	20,37	20,28	20,41	20,39	20,39	20,37	20,30	20,41	20,36	20,40	20,49	20,38	20,39	20,37	20,39	20,43	20,42	20,37	20,38	20,39	20,30	20,34	20,42	20,41	20,35	20,37	20,39	20,38	20,33	20,27	20,34	20,46	20,48	20,34	20,36	20,42	20,47	20,39	20,45	20,47	20,39	20,39	20,41	20,44	20,39	20,34	20,36	20,36	20,32	20,38	20,41	20,36	20,42	20,37	20,31	20,35	20,36	20,41	20,46	20,43	20,37	20,39	20,40	20,39	20,40	20,40	20,35	20,31	20,40	20,44	20,43	20,42	20,45	20,50	20,55	20,48	20,38	20,40	20,44	20,48	20,46	20,46	20,48	20,44	20,42	20,32	20,30	20,40	20,43	20,42	20,43	20,47	20,45	20,46	20,46	20,39	20,37	20,31	20,41	20,50	20,52	20,41	20,44	20,43	20,42	20,38	20,36	20,44	20,53	20,42	20,44	20,57	20,55	20,42	20,46	20,40	20,40	20,46	20,42	20,46	20,57	20,49	20,47	20,48	20,42	20,38	20,48	20,52	20,51	20,48	20,40	20,45	20,40	20,43	20,33	20,37	20,47	20,48	20,40	20,33	20,38	20,51	20,49	20,43	20,40	20,40	20,39	20,41	20,49	20,49	20,47	20,44	20,45	20,37	20,28	20,33	20,38	20,50	20,47	20,43	20,45	20,55	20,56	20,35	20,39	20,42	20,39	20,52	20,46	20,40	20,45	20,49	20,52	20,51	20,50	20,45	20,49	20,51	20,42	20,44	20,50	20,52	20,44	20,37	20,35	20,43	20,37	20,40	20,47	20,39	20,38	20,43	20,45	20,39	20,45	20,52	20,52	20,46	20,36	20,40	20,43	20,41	20,45	20,52	20,52	20,43	20,38	20,37	20,35	20,41	20,48	20,46	20,45	20,48	20,49	20,40	20,41	20,40	20,42	20,52	20,57	20,50	20,42	20,45	20,49	20,41	20,41	20,46	20,47	20,43	20,42	20,46	20,52	20,46	20,41	20,46	20,46	20,43	20,43	20,40	20,45	20,45	20,31	20,32	20,44	20,40	20,44	20,44	20,36	20,34	20,46	20,44	20,41	20,43	20,46	20,46	20,40	20,43	20,42	20,40	20,46	20,37	20,40	20,38	20,37	20,51	20,52	20,47	20,47	20,47	20,48	20,41	20,42	20,45	20,38	20,47	20,53	20,42	20,40	20,44	20,48	20,45	20,41	20,40	20,32	20,42	20,45	20,39	20,42	20,42	20,33	20,39	20,40	20,39	20,40	20,45	20,46	20,38	20,37	20,34	20,32	20,46	20,45	20,38	20,40	20,39	20,33	20,36	20,33	20,33	20,41	20,40	20,42	20,46	20,48	20,45	20,44	20,47	20,42	20,36	20,36	20,34	20,36	20,38	20,36	20,43	20,39	20,36	20,35	20,42	20,54	20,42	20,35	20,39	20,41	20,43	20,45	20,37	20,32	20,38	20,36	20,37	20,39	20,30	20,39	20,40	20,41	20,40	20,33	20,31	20,30	20,30	20,37	20,41	20,41	20,33	20,41	20,49	20,36	20,35	20,29	20,27	20,33	20,32	20,31	20,33	20,30	20,27	20,34	20,35	20,37	20,39	20,44	20,45	20,41	20,38	20,26	20,31	20,30	20,29	20,39	20,35	20,38	20,40	20,35	20,40	20,37	20,42	20,38	20,35	20,35	20,42	20,40	20,33	20,37	20,38	20,36	20,29	20,26	20,34	20,33	20,37	20,40	20,35	20,34	20,37	20,32	20,34	20,34	20,24	20,41	20,40	20,34	20,35	20,31	20,33	20,36	20,34	20,32	20,32	20,39	20,37	20,33	20,32	20,36	20,39	20,40	20,25	20,27	20,35	20,38	20,46	20,44	20,36	20,32	20,24	20,29	20,36	20,28	20,23	20,21	20,33	20,30	20,32	20,36	20,32	20,34	20,28	20,29	20,26	20,29	20,34	20,25	20,25	20,36	20,39	20,32	20,31	20,40	20,43	20,39	20,41	20,31	20,21	20,37	20,33	20,18	20,23	20,26	20,20	20,28	20,26	20,20	20,30	20,20	20,26	20,28	20,24	20,25	20,25	20,27	20,24	20,19	20,29	20,32	20,27	20,20	20,17	20,24	20,19	20,14	20,19	20,22	20,13	20,06	20,08	20,18	20,19	20,21	20,21	20,19	20,33	20,34	
20,29	20,19	20,17	20,34	20,46	20,34	20,26	20,29	20,27	20,27	20,37	20,40	20,27	20,20	20,24	20,27	20,27	20,32	20,36	20,27	20,28	20,35	20,38	20,37	20,32	20,22	20,25	20,33	20,30	20,34	20,45	20,45	20,25	20,29	20,31	20,26	20,35	20,39	20,32	20,34	20,37	20,34	20,33	20,30	20,34	20,35	20,29	20,22	20,26	20,28	20,44	20,32	20,34	20,43	20,32	20,25	20,31	20,35	20,31	20,33	20,36	20,40	20,34	20,36	20,34	20,29	20,38	20,40	20,39	20,40	20,48	20,48	20,37	20,39	20,32	20,28	20,37	20,37	20,42	20,53	20,37	20,31	20,34	20,40	20,47	20,35	20,32	20,36	20,35	20,36	20,33	20,35	20,35	20,36	20,45	20,45	20,38	20,41	20,38	20,38	20,39	20,39	20,40	20,35	20,34	20,40	20,35	20,33	20,40	20,42	20,42	20,37	20,35	20,45	20,47	20,38	20,33	20,39	20,44	20,47	20,37	20,45	20,45	20,45	20,39	20,26	20,35	20,33	20,35	20,31	20,35	20,37	20,45	20,41	20,32	20,33	20,38	20,38	20,32	20,37	20,43	20,35	20,36	20,34	20,45	20,37	20,40	20,48	20,47	20,43	20,29	20,38	20,44	20,35	20,36	20,37	20,35	20,35	20,31	20,37	20,39	20,36	20,26	20,32	20,38	20,36	20,32	20,32	20,36	20,35	20,33	20,29	20,40	20,42	20,34	20,35	20,41	20,38	20,42	20,49	20,38	20,36	20,34	20,31	20,37	20,45	20,37	20,36	20,39	20,44	20,41	20,41	20,43	20,41	20,44	20,42	20,36	20,42	20,33	20,31	20,39	20,44	20,33	20,42	20,46	20,39	20,44	20,39	20,43	20,40	20,42	20,49	20,52	20,42	20,39	20,47	20,49	20,44	20,35	20,35	20,47	20,38	20,38	20,38	20,41	20,44	20,38	20,36	20,45	20,45	20,40	20,44	20,46	20,44	20,41	20,38	20,50	20,46	20,47	20,48	20,47	20,46	20,46	20,48	20,53	20,58	20,50	20,43	20,49	20,48	20,48	20,57	20,50	20,39	20,42	20,43	20,42	20,51	20,45	20,43	20,44	20,40	20,41	20,40	20,45	20,45	20,49	20,42	20,47	20,39	20,45	20,39	20,38	20,51	20,45	20,39	20,42	20,42	20,52	20,47	20,43	20,43	20,40	20,42	20,45	20,48	20,47	20,42	20,43	20,48	20,41	20,32	20,34	20,39	20,43	20,45	20,42	20,42	20,50	20,56	20,45	20,40	20,46	20,40	20,48	20,47	20,42	20,43	20,38	20,47	20,49	20,46	20,50	20,52	20,44	20,45	20,44	20,46	20,48	20,44	20,41	20,41	20,40	20,38	20,37	20,48	20,44	20,42	20,47	20,40	20,37	20,43	20,53	20,50	20,40	20,33	20,39	20,46	20,37	20,47	20,53	20,53	20,46	20,44	20,48	20,43	20,43	20,51	20,46	20,49	20,45	20,46	20,44	20,41	20,44	20,45	20,49	20,53	20,52	20,42	20,46	20,54	20,44	20,38	20,55	20,46	20,44	20,37	20,41	20,49	20,49	20,38	20,43	20,45	20,38	20,39	20,47	20,53	20,52	20,41	20,36	20,42	20,49	20,44	20,48	20,47	20,41	20,43	20,38	20,41	20,43	20,44	20,42	20,47	20,46	20,40	20,40	20,42	20,45	20,47	20,49	20,37	20,48	20,51	20,41	20,43	20,47	20,42	20,41	20,41	20,43	20,42	20,49	20,51	20,36	20,46	20,52	20,47	20,49	20,44	20,49	20,42	20,45	20,46	20,43	20,47	20,48	20,46	20,40	20,46	20,48	20,40	20,35	20,42	20,36	20,33	20,37	20,34	20,39	20,43	20,35	20,40	20,34	20,32	20,42	20,43	20,45	20,49	20,43	20,38	20,41	20,43	20,47	20,40	20,45	20,50	20,46	20,45	20,43	20,31	20,37	20,35	20,45	20,41	20,36	20,41	20,41	20,46	20,43	20,43	20,40	20,39	20,43	20,42	20,40	20,38	20,43	20,46	20,42	20,35	20,40	20,42	20,42	20,44	20,44	20,36	20,43	20,30	20,34	20,36	20,39	20,37	20,30	20,33	20,44	20,34	20,24	20,32	20,35	20,35	20,35	20,37	20,39	20,34	20,27	20,38	20,44	20,33	20,36	20,42	20,43	20,42	20,40	20,35	20,39	20,36	20,28	20,37	20,32	20,32	20,43	20,38	20,37	20,32	20,40	20,41	20,34	20,35	20,41	20,43	20,36	20,40	20,37	20,35	20,38	20,29	20,27	20,35	20,37	20,40	20,29	20,26	20,36	20,38	20,38	20,36	20,36	20,42	20,40	20,36	20,47	20,39	20,31	20,39	20,35	20,36	20,36	20,32	20,45	20,39	20,25	20,24	20,40	20,38	20,25	20,24	20,33	20,29	20,33	20,46	20,30	20,29	20,37	20,31	20,30	20,34	20,29	20,28	20,38	20,26	20,21	20,37	20,37	20,34	20,36	20,32	20,24	20,19	20,28	20,22	20,26	20,36	20,35	20,37	20,28	20,27	20,40	20,41	20,38	20,36	20,26	20,34	20,23	20,16	20,14	20,23	20,16	20,22	20,37	20,28	20,28	20,18	20,23	20,31	20,29	20,32	20,32	20,22	20,25	20,31	20,30	20,26	20,21	20,25	20,24	20,17	20,17	20,20	20,18	20,18	20,20	20,17	20,23	20,14	20,18	20,16	20,15	20,14	20,24	20,26	
20,24	20,14	20,16	20,32	20,40	20,41	20,23	20,28	20,41	20,25	20,26	20,31	20,25	20,30	20,25	20,27	20,30	20,34	20,31	20,26	20,17	20,24	20,27	20,37	20,35	20,28	20,26	20,32	20,34	20,35	20,38	20,40	20,24	20,20	20,30	20,28	20,32	20,28	20,27	20,22	20,38	20,38	20,41	20,37	20,30	20,29	20,24	20,18	20,30	20,28	20,29	20,40	20,34	20,43	20,36	20,27	20,31	20,37	20,34	20,31	20,34	20,38	20,39	20,40	20,39	20,40	20,39	20,42	20,39	20,48	20,48	20,42	20,37	20,45	20,40	20,30	20,35	20,45	20,38	20,42	20,41	20,30	20,41	20,42	20,39	20,34	20,26	20,37	20,47	20,43	20,29	20,31	20,44	20,39	20,42	20,42	20,43	20,42	20,40	20,35	20,42	20,39	20,41	20,41	20,41	20,40	20,37	20,39	20,38	20,35	20,39	20,39	20,42	20,48	20,60	20,48	20,34	20,39	20,50	20,46	20,37	20,39	20,42	20,48	20,44	20,39	20,38	20,29	20,33	20,30	20,33	20,39	20,39	20,42	20,37	20,28	20,33	20,39	20,37	20,40	20,34	20,30	20,30	20,35	20,41	20,38	20,39	20,45	20,45	20,43	20,36	20,39	20,44	20,37	20,42	20,44	20,37	20,31	20,41	20,42	20,37	20,35	20,41	20,36	20,42	20,33	20,37	20,41	20,41	20,41	20,35	20,30	20,35	20,41	20,39	20,40	20,39	20,43	20,37	20,37	20,35	20,35	20,33	20,35	20,43	20,41	20,39	20,38	20,34	20,37	20,45	20,42	20,42	20,49	20,44	20,44	20,34	20,36	20,36	20,29	20,41	20,42	20,44	20,44	20,46	20,46	20,46	20,39	20,37	20,41	20,39	20,45	20,49	20,47	20,39	20,42	20,47	20,49	20,38	20,38	20,40	20,39	20,40	20,37	20,39	20,41	20,42	20,46	20,47	20,38	20,41	20,43	20,47	20,52	20,48	20,44	20,42	20,43	20,43	20,51	20,50	20,43	20,46	20,50	20,49	20,53	20,51	20,46	20,42	20,45	20,49	20,49	20,52	20,46	20,34	20,40	20,37	20,44	20,40	20,41	20,41	20,45	20,44	20,41	20,37	20,37	20,40	20,43	20,51	20,48	20,46	20,45	20,40	20,41	20,40	20,34	20,43	20,47	20,57	20,45	20,44	20,43	20,44	20,43	20,51	20,47	20,49	20,44	20,47	20,52	20,45	20,39	20,36	20,37	20,44	20,42	20,53	20,48	20,51	20,52	20,45	20,44	20,44	20,50	20,51	20,43	20,46	20,46	20,39	20,43	20,44	20,35	20,47	20,48	20,39	20,36	20,45	20,39	20,45	20,40	20,39	20,44	20,38	20,44	20,42	20,47	20,52	20,50	20,47	20,41	20,39	20,41	20,45	20,41	20,37	20,37	20,42	20,39	20,35	20,39	20,48	20,52	20,40	20,37	20,38	20,40	20,46	20,48	20,42	20,48	20,49	20,44	20,44	20,45	20,49	20,42	20,43	20,44	20,46	20,42	20,44	20,49	20,43	20,47	20,48	20,40	20,41	20,43	20,42	20,47	20,44	20,43	20,49	20,49	20,42	20,42	20,52	20,45	20,49	20,43	20,43	20,44	20,45	20,47	20,44	20,39	20,38	20,39	20,36	20,29	20,37	20,43	20,40	20,40	20,49	20,40	20,38	20,42	20,46	20,51	20,55	20,48	20,45	20,55	20,42	20,43	20,43	20,38	20,35	20,36	20,40	20,36	20,44	20,48	20,37	20,43	20,42	20,42	20,50	20,41	20,49	20,46	20,43	20,40	20,41	20,47	20,42	20,43	20,45	20,38	20,40	20,46	20,44	20,43	20,46	20,36	20,38	20,36	20,40	20,46	20,39	20,45	20,41	20,31	20,40	20,44	20,41	20,44	20,44	20,33	20,39	20,32	20,31	20,42	20,48	20,41	20,40	20,35	20,43	20,36	20,36	20,39	20,46	20,41	20,31	20,42	20,46	20,44	20,41	20,45	20,35	20,41	20,43	20,38	20,35	20,38	20,35	20,46	20,42	20,39	20,38	20,39	20,41	20,47	20,46	20,32	20,35	20,38	20,35	20,35	20,28	20,38	20,33	20,33	20,37	20,35	20,28	20,28	20,27	20,36	20,37	20,35	20,34	20,34	20,32	20,41	20,46	20,30	20,27	20,33	20,27	20,34	20,39	20,37	20,40	20,31	20,39	20,33	20,34	20,36	20,39	20,45	20,41	20,30	20,37	20,45	20,47	20,34	20,36	20,42	20,37	20,32	20,35	20,29	20,37	20,32	20,30	20,30	20,34	20,30	20,29	20,31	20,41	20,39	20,36	20,36	20,39	20,43	20,43	20,38	20,45	20,47	20,29	20,37	20,44	20,42	20,40	20,32	20,34	20,38	20,25	20,25	20,33	20,36	20,28	20,22	20,32	20,27	20,26	20,26	20,22	20,28	20,43	20,39	20,30	20,33	20,31	20,35	20,34	20,29	20,25	20,28	20,28	20,30	20,32	20,34	20,30	20,25	20,26	20,27	20,26	20,41	20,44	20,31	20,28	20,32	20,37	20,36	20,25	20,29	20,28	20,33	20,32	20,18	20,15	20,21	20,27	20,26	20,29	20,22	20,27	20,30	20,27	20,31	20,22	20,22	20,29	20,25	20,25	20,32	20,27	20,22	20,16	20,20	20,27	20,23	20,23	20,33	20,30	20,16	20,27	20,34	20,30	20,19	20,17	20,20	20,18	20,13	20,27	20,23	
20,30	20,26	20,17	20,29	20,31	20,30	20,28	20,30	20,38	20,36	20,21	20,21	20,25	20,30	20,26	20,24	20,27	20,29	20,30	20,30	20,25	20,23	20,26	20,33	20,42	20,45	20,37	20,27	20,31	20,40	20,44	20,46	20,32	20,30	20,35	20,31	20,43	20,34	20,35	20,27	20,33	20,26	20,33	20,27	20,33	20,31	20,25	20,26	20,33	20,46	20,40	20,40	20,36	20,41	20,45	20,35	20,28	20,28	20,32	20,35	20,27	20,40	20,41	20,46	20,50	20,42	20,41	20,34	20,38	20,33	20,38	20,44	20,42	20,44	20,47	20,43	20,44	20,47	20,43	20,41	20,33	20,30	20,39	20,44	20,41	20,42	20,37	20,35	20,49	20,42	20,41	20,34	20,34	20,40	20,35	20,30	20,34	20,40	20,39	20,35	20,39	20,40	20,33	20,36	20,40	20,42	20,31	20,33	20,37	20,40	20,44	20,42	20,40	20,44	20,51	20,47	20,39	20,41	20,46	20,39	20,35	20,35	20,32	20,45	20,47	20,38	20,39	20,27	20,40	20,37	20,33	20,33	20,33	20,38	20,45	20,38	20,25	20,38	20,38	20,43	20,33	20,37	20,43	20,40	20,39	20,41	20,45	20,47	20,43	20,43	20,42	20,41	20,41	20,46	20,47	20,41	20,40	20,43	20,37	20,42	20,38	20,34	20,49	20,50	20,46	20,42	20,35	20,43	20,42	20,41	20,42	20,31	20,34	20,37	20,41	20,40	20,40	20,40	20,39	20,35	20,42	20,38	20,41	20,46	20,51	20,38	20,34	20,37	20,32	20,30	20,38	20,45	20,46	20,41	20,50	20,51	20,40	20,41	20,39	20,32	20,42	20,42	20,42	20,45	20,42	20,44	20,43	20,47	20,47	20,47	20,44	20,40	20,43	20,44	20,43	20,42	20,46	20,47	20,44	20,43	20,41	20,47	20,44	20,37	20,40	20,46	20,40	20,50	20,51	20,45	20,46	20,38	20,39	20,48	20,45	20,40	20,39	20,41	20,45	20,51	20,50	20,46	20,39	20,39	20,41	20,40	20,41	20,47	20,50	20,49	20,50	20,41	20,43	20,47	20,40	20,39	20,46	20,44	20,38	20,36	20,46	20,45	20,45	20,43	20,39	20,44	20,43	20,44	20,47	20,51	20,47	20,46	20,43	20,44	20,47	20,42	20,37	20,42	20,49	20,44	20,48	20,51	20,42	20,39	20,48	20,47	20,49	20,48	20,49	20,46	20,49	20,41	20,38	20,39	20,47	20,45	20,44	20,45	20,45	20,52	20,49	20,48	20,42	20,37	20,44	20,36	20,46	20,51	20,40	20,45	20,48	20,38	20,47	20,44	20,42	20,40	20,42	20,37	20,42	20,48	20,41	20,40	20,42	20,41	20,40	20,47	20,47	20,51	20,48	20,39	20,40	20,35	20,38	20,46	20,43	20,48	20,48	20,41	20,31	20,42	20,47	20,47	20,43	20,35	20,43	20,42	20,45	20,50	20,50	20,45	20,47	20,46	20,51	20,44	20,34	20,41	20,39	20,38	20,46	20,49	20,49	20,48	20,55	20,50	20,52	20,46	20,41	20,51	20,56	20,53	20,36	20,49	20,55	20,42	20,39	20,36	20,49	20,46	20,45	20,43	20,41	20,42	20,45	20,46	20,45	20,34	20,32	20,34	20,32	20,35	20,40	20,41	20,46	20,43	20,41	20,43	20,40	20,45	20,40	20,46	20,49	20,40	20,48	20,56	20,47	20,45	20,38	20,37	20,41	20,39	20,36	20,38	20,50	20,54	20,45	20,40	20,37	20,33	20,47	20,49	20,42	20,46	20,47	20,40	20,46	20,45	20,37	20,38	20,50	20,46	20,36	20,41	20,52	20,50	20,43	20,36	20,35	20,35	20,36	20,49	20,42	20,37	20,42	20,38	20,38	20,42	20,41	20,37	20,44	20,39	20,40	20,34	20,35	20,32	20,38	20,38	20,35	20,32	20,41	20,28	20,38	20,39	20,41	20,40	20,38	20,41	20,49	20,52	20,47	20,48	20,41	20,43	20,50	20,38	20,37	20,37	20,40	20,45	20,40	20,29	20,31	20,34	20,38	20,37	20,46	20,40	20,39	20,39	20,36	20,38	20,35	20,42	20,43	20,36	20,35	20,30	20,35	20,27	20,26	20,27	20,37	20,36	20,30	20,37	20,32	20,41	20,37	20,27	20,30	20,36	20,26	20,30	20,35	20,38	20,36	20,32	20,36	20,34	20,25	20,35	20,35	20,38	20,38	20,36	20,37	20,45	20,40	20,36	20,29	20,36	20,41	20,31	20,28	20,28	20,30	20,32	20,26	20,21	20,30	20,27	20,25	20,36	20,37	20,35	20,34	20,33	20,30	20,34	20,28	20,30	20,42	20,38	20,31	20,28	20,37	20,40	20,41	20,33	20,30	20,32	20,28	20,20	20,31	20,40	20,29	20,18	20,36	20,36	20,35	20,36	20,26	20,26	20,32	20,36	20,26	20,29	20,28	20,25	20,31	20,27	20,33	20,34	20,34	20,29	20,33	20,28	20,29	20,23	20,28	20,31	20,31	20,44	20,44	20,28	20,31	20,36	20,39	20,36	20,27	20,22	20,23	20,24	20,38	20,21	20,18	20,26	20,25	20,33	20,34	20,26	20,26	20,33	20,28	20,29	20,27	20,27	20,25	20,26	20,27	20,27	20,25	20,25	20,18	20,26	20,28	20,29	20,20	20,29	20,31	20,24	20,21	20,26	20,28	20,22	20,19	20,29	20,14	20,14	20,37	20,35	
20,27	20,22	20,24	20,28	20,35	20,33	20,29	20,32	20,38	20,34	20,35	20,26	20,31	20,26	20,23	20,27	20,33	20,29	20,38	20,38	20,24	20,31	20,35	20,33	20,38	20,36	20,26	20,22	20,24	20,35	20,39	20,38	20,36	20,32	20,31	20,30	20,37	20,41	20,38	20,30	20,33	20,31	20,34	20,25	20,33	20,50	20,37	20,25	20,32	20,43	20,40	20,43	20,33	20,40	20,47	20,36	20,29	20,25	20,29	20,36	20,32	20,37	20,40	20,39	20,39	20,43	20,30	20,31	20,35	20,35	20,30	20,37	20,44	20,39	20,39	20,44	20,45	20,41	20,47	20,51	20,33	20,30	20,36	20,41	20,38	20,38	20,35	20,36	20,38	20,42	20,42	20,39	20,26	20,29	20,34	20,33	20,27	20,39	20,40	20,43	20,39	20,34	20,27	20,21	20,33	20,38	20,33	20,38	20,36	20,39	20,35	20,39	20,38	20,37	20,38	20,38	20,34	20,31	20,36	20,44	20,35	20,32	20,28	20,37	20,42	20,37	20,43	20,36	20,42	20,45	20,39	20,32	20,34	20,37	20,44	20,41	20,38	20,32	20,35	20,38	20,39	20,37	20,48	20,43	20,37	20,39	20,39	20,41	20,41	20,46	20,40	20,47	20,41	20,42	20,49	20,51	20,38	20,37	20,33	20,35	20,33	20,39	20,52	20,53	20,49	20,48	20,43	20,43	20,39	20,38	20,45	20,44	20,40	20,38	20,44	20,40	20,40	20,37	20,42	20,47	20,48	20,36	20,43	20,39	20,44	20,37	20,35	20,39	20,40	20,38	20,36	20,41	20,43	20,40	20,44	20,45	20,39	20,38	20,44	20,40	20,36	20,44	20,40	20,39	20,40	20,45	20,49	20,45	20,46	20,46	20,50	20,43	20,41	20,41	20,46	20,48	20,48	20,47	20,44	20,37	20,41	20,52	20,49	20,40	20,40	20,44	20,46	20,46	20,45	20,46	20,42	20,34	20,33	20,42	20,46	20,42	20,37	20,42	20,44	20,47	20,48	20,47	20,42	20,36	20,41	20,45	20,43	20,49	20,51	20,51	20,47	20,43	20,48	20,46	20,41	20,40	20,44	20,42	20,44	20,44	20,50	20,47	20,39	20,50	20,50	20,48	20,48	20,45	20,51	20,51	20,46	20,44	20,42	20,41	20,45	20,45	20,40	20,40	20,45	20,41	20,45	20,44	20,42	20,50	20,54	20,44	20,54	20,51	20,46	20,47	20,48	20,44	20,33	20,34	20,44	20,46	20,43	20,47	20,44	20,55	20,50	20,40	20,47	20,46	20,46	20,39	20,36	20,48	20,43	20,42	20,45	20,41	20,53	20,55	20,47	20,43	20,43	20,35	20,45	20,48	20,42	20,37	20,38	20,42	20,43	20,49	20,52	20,51	20,53	20,52	20,45	20,38	20,41	20,47	20,48	20,41	20,43	20,46	20,40	20,43	20,55	20,53	20,52	20,46	20,50	20,46	20,42	20,47	20,48	20,51	20,53	20,51	20,49	20,47	20,35	20,36	20,39	20,45	20,42	20,47	20,54	20,53	20,49	20,45	20,41	20,47	20,42	20,48	20,53	20,56	20,44	20,41	20,52	20,46	20,43	20,43	20,46	20,45	20,42	20,39	20,37	20,39	20,46	20,45	20,40	20,45	20,34	20,35	20,39	20,43	20,49	20,41	20,45	20,48	20,42	20,36	20,34	20,43	20,43	20,42	20,50	20,37	20,43	20,49	20,46	20,38	20,41	20,39	20,40	20,35	20,38	20,46	20,57	20,54	20,38	20,37	20,38	20,41	20,44	20,44	20,38	20,39	20,45	20,43	20,38	20,45	20,40	20,37	20,44	20,44	20,41	20,37	20,42	20,39	20,44	20,42	20,36	20,37	20,40	20,41	20,41	20,36	20,36	20,34	20,39	20,38	20,39	20,45	20,42	20,46	20,46	20,39	20,42	20,39	20,38	20,38	20,38	20,35	20,38	20,25	20,33	20,35	20,37	20,40	20,38	20,41	20,43	20,48	20,48	20,45	20,39	20,37	20,46	20,44	20,38	20,38	20,36	20,41	20,38	20,37	20,26	20,30	20,34	20,39	20,43	20,44	20,46	20,36	20,36	20,37	20,36	20,40	20,41	20,40	20,30	20,27	20,37	20,37	20,37	20,41	20,35	20,38	20,28	20,38	20,38	20,41	20,40	20,31	20,38	20,45	20,31	20,33	20,41	20,38	20,31	20,31	20,37	20,34	20,31	20,42	20,40	20,44	20,47	20,33	20,32	20,42	20,40	20,40	20,40	20,41	20,42	20,34	20,35	20,38	20,28	20,34	20,35	20,23	20,29	20,30	20,29	20,40	20,42	20,41	20,31	20,36	20,40	20,35	20,36	20,32	20,47	20,41	20,35	20,34	20,33	20,37	20,34	20,32	20,30	20,33	20,21	20,28	20,35	20,39	20,32	20,25	20,28	20,29	20,33	20,44	20,34	20,22	20,37	20,27	20,25	20,23	20,30	20,34	20,27	20,31	20,32	20,38	20,41	20,40	20,33	20,41	20,28	20,21	20,30	20,36	20,24	20,39	20,39	20,29	20,28	20,24	20,26	20,39	20,31	20,20	20,20	20,22	20,36	20,22	20,24	20,42	20,38	20,29	20,35	20,34	20,30	20,28	20,30	20,26	20,32	20,33	20,25	20,29	20,25	20,28	20,25	20,26	20,25	20,24	20,26	20,35	20,27	20,29	20,36	20,26	20,32	20,21	20,22	20,30	20,25	20,27	20,17	20,09	20,31	20,30	
20,23	20,17	20,23	20,34	20,31	20,26	20,32	20,29	20,36	20,36	20,35	20,32	20,24	20,30	20,22	20,29	20,34	20,33	20,34	20,38	20,17	20,34	20,34	20,30	20,38	20,37	20,31	20,29	20,26	20,30	20,41	20,32	20,27	20,30	20,31	20,22	20,30	20,35	20,44	20,32	20,31	20,35	20,41	20,31	20,29	20,43	20,41	20,31	20,27	20,36	20,34	20,42	20,43	20,37	20,39	20,39	20,36	20,41	20,43	20,41	20,36	20,41	20,38	20,39	20,36	20,32	20,30	20,31	20,37	20,40	20,33	20,37	20,38	20,36	20,34	20,35	20,44	20,39	20,49	20,46	20,35	20,31	20,40	20,41	20,43	20,41	20,37	20,35	20,44	20,41	20,38	20,33	20,36	20,34	20,31	20,39	20,29	20,33	20,36	20,33	20,35	20,34	20,29	20,31	20,32	20,47	20,35	20,42	20,34	20,36	20,32	20,41	20,41	20,36	20,35	20,43	20,38	20,40	20,42	20,42	20,38	20,44	20,38	20,34	20,39	20,45	20,43	20,45	20,42	20,42	20,37	20,37	20,39	20,37	20,38	20,38	20,34	20,36	20,44	20,47	20,37	20,40	20,37	20,34	20,40	20,46	20,47	20,44	20,44	20,36	20,36	20,38	20,42	20,43	20,42	20,52	20,39	20,33	20,38	20,40	20,35	20,35	20,50	20,49	20,44	20,42	20,43	20,43	20,40	20,43	20,41	20,39	20,43	20,36	20,36	20,44	20,41	20,34	20,33	20,41	20,50	20,39	20,38	20,40	20,40	20,37	20,33	20,39	20,45	20,44	20,37	20,34	20,34	20,40	20,42	20,42	20,39	20,37	20,43	20,35	20,33	20,36	20,32	20,35	20,46	20,42	20,47	20,39	20,46	20,47	20,41	20,42	20,40	20,41	20,44	20,46	20,49	20,44	20,39	20,36	20,46	20,54	20,53	20,42	20,48	20,51	20,49	20,49	20,42	20,44	20,39	20,44	20,49	20,43	20,47	20,51	20,52	20,46	20,52	20,48	20,41	20,42	20,41	20,50	20,43	20,48	20,48	20,54	20,56	20,53	20,48	20,40	20,44	20,46	20,45	20,46	20,44	20,41	20,41	20,44	20,41	20,49	20,42	20,38	20,47	20,46	20,41	20,49	20,51	20,50	20,47	20,50	20,42	20,45	20,46	20,47	20,48	20,44	20,42	20,43	20,43	20,52	20,40	20,51	20,53	20,42	20,50	20,51	20,42	20,46	20,54	20,48	20,40	20,34	20,40	20,36	20,45	20,39	20,42	20,46	20,44	20,34	20,51	20,59	20,50	20,37	20,44	20,46	20,42	20,43	20,41	20,43	20,48	20,49	20,41	20,36	20,46	20,43	20,46	20,43	20,39	20,42	20,42	20,35	20,43	20,50	20,45	20,46	20,51	20,49	20,48	20,45	20,45	20,58	20,50	20,46	20,49	20,51	20,41	20,41	20,55	20,51	20,50	20,48	20,49	20,42	20,39	20,46	20,45	20,45	20,49	20,50	20,44	20,44	20,42	20,42	20,44	20,43	20,36	20,42	20,50	20,49	20,48	20,40	20,41	20,38	20,41	20,45	20,50	20,52	20,50	20,46	20,50	20,50	20,51	20,44	20,40	20,42	20,46	20,42	20,37	20,49	20,54	20,46	20,42	20,42	20,38	20,36	20,37	20,45	20,45	20,43	20,39	20,40	20,35	20,36	20,37	20,51	20,52	20,48	20,49	20,41	20,46	20,43	20,50	20,53	20,46	20,43	20,38	20,29	20,30	20,41	20,51	20,50	20,40	20,39	20,43	20,43	20,48	20,39	20,33	20,35	20,41	20,46	20,38	20,44	20,39	20,36	20,40	20,39	20,42	20,39	20,39	20,38	20,33	20,41	20,42	20,42	20,40	20,44	20,44	20,37	20,39	20,36	20,32	20,34	20,34	20,45	20,47	20,40	20,47	20,47	20,44	20,44	20,43	20,37	20,39	20,38	20,41	20,36	20,38	20,37	20,35	20,36	20,38	20,36	20,37	20,45	20,33	20,34	20,37	20,38	20,43	20,45	20,33	20,31	20,39	20,44	20,39	20,34	20,29	20,32	20,33	20,39	20,46	20,40	20,34	20,42	20,36	20,42	20,40	20,44	20,34	20,33	20,27	20,23	20,32	20,34	20,33	20,40	20,39	20,42	20,39	20,35	20,43	20,39	20,45	20,41	20,39	20,45	20,37	20,38	20,37	20,42	20,39	20,32	20,45	20,40	20,34	20,37	20,41	20,41	20,55	20,41	20,34	20,38	20,38	20,48	20,44	20,37	20,42	20,38	20,39	20,34	20,35	20,38	20,41	20,32	20,31	20,34	20,35	20,39	20,37	20,42	20,37	20,37	20,46	20,39	20,33	20,41	20,41	20,40	20,37	20,33	20,33	20,32	20,33	20,24	20,36	20,33	20,35	20,34	20,36	20,33	20,32	20,23	20,37	20,36	20,31	20,38	20,28	20,24	20,33	20,35	20,33	20,29	20,31	20,35	20,33	20,30	20,39	20,40	20,33	20,37	20,31	20,29	20,37	20,35	20,28	20,34	20,33	20,43	20,51	20,42	20,28	20,26	20,29	20,33	20,29	20,30	20,21	20,30	20,33	20,23	20,30	20,41	20,39	20,36	20,28	20,23	20,28	20,24	20,29	20,26	20,22	20,23	20,23	20,21	20,18	20,29	20,23	20,15	20,21	20,19	20,31	20,32	20,24	20,17	20,29	20,22	20,21	20,17	20,27	20,27	20,22	20,24	20,18	20,18	20,17	20,15	
20,22	20,19	20,21	20,28	20,35	20,29	20,36	20,27	20,20	20,26	20,32	20,32	20,25	20,27	20,25	20,29	20,35	20,33	20,27	20,32	20,29	20,32	20,32	20,31	20,40	20,31	20,35	20,27	20,33	20,36	20,48	20,39	20,23	20,21	20,33	20,31	20,24	20,28	20,39	20,37	20,40	20,27	20,39	20,34	20,34	20,37	20,30	20,34	20,36	20,35	20,39	20,39	20,24	20,25	20,29	20,28	20,34	20,42	20,46	20,34	20,31	20,38	20,37	20,47	20,41	20,33	20,25	20,31	20,38	20,39	20,37	20,38	20,36	20,42	20,37	20,36	20,35	20,40	20,40	20,43	20,28	20,29	20,39	20,50	20,40	20,33	20,31	20,36	20,41	20,41	20,36	20,32	20,37	20,42	20,32	20,36	20,29	20,29	20,41	20,33	20,39	20,33	20,33	20,47	20,39	20,47	20,39	20,40	20,40	20,30	20,37	20,42	20,39	20,35	20,45	20,36	20,33	20,38	20,49	20,51	20,37	20,39	20,35	20,38	20,29	20,37	20,46	20,44	20,40	20,39	20,33	20,41	20,40	20,36	20,41	20,31	20,23	20,32	20,38	20,49	20,38	20,37	20,36	20,38	20,44	20,42	20,45	20,52	20,47	20,41	20,34	20,44	20,40	20,46	20,44	20,49	20,41	20,35	20,32	20,46	20,50	20,43	20,45	20,43	20,36	20,44	20,47	20,47	20,52	20,48	20,41	20,39	20,41	20,40	20,30	20,42	20,49	20,37	20,36	20,34	20,42	20,38	20,33	20,39	20,34	20,32	20,36	20,35	20,45	20,47	20,38	20,29	20,32	20,36	20,44	20,42	20,45	20,42	20,42	20,41	20,38	20,43	20,43	20,41	20,41	20,46	20,51	20,43	20,35	20,41	20,47	20,40	20,40	20,40	20,43	20,39	20,43	20,45	20,43	20,35	20,42	20,50	20,50	20,38	20,38	20,46	20,52	20,49	20,43	20,43	20,46	20,40	20,55	20,49	20,41	20,51	20,53	20,53	20,56	20,51	20,49	20,46	20,41	20,46	20,52	20,40	20,48	20,57	20,54	20,59	20,51	20,47	20,48	20,44	20,47	20,51	20,59	20,50	20,36	20,36	20,38	20,45	20,45	20,46	20,43	20,42	20,40	20,48	20,53	20,54	20,52	20,50	20,46	20,44	20,44	20,51	20,51	20,42	20,41	20,47	20,43	20,47	20,46	20,47	20,51	20,44	20,55	20,51	20,52	20,53	20,48	20,41	20,38	20,38	20,41	20,40	20,50	20,47	20,45	20,48	20,46	20,44	20,49	20,50	20,47	20,39	20,54	20,50	20,43	20,38	20,43	20,40	20,54	20,44	20,44	20,38	20,49	20,53	20,50	20,42	20,39	20,48	20,47	20,39	20,40	20,50	20,46	20,49	20,51	20,46	20,45	20,41	20,51	20,62	20,54	20,45	20,55	20,52	20,43	20,38	20,48	20,50	20,53	20,53	20,48	20,44	20,40	20,47	20,48	20,47	20,53	20,45	20,42	20,45	20,45	20,49	20,49	20,45	20,38	20,41	20,47	20,48	20,48	20,49	20,50	20,43	20,44	20,43	20,46	20,48	20,47	20,50	20,50	20,42	20,42	20,43	20,41	20,52	20,47	20,39	20,36	20,50	20,56	20,52	20,47	20,38	20,41	20,40	20,40	20,43	20,41	20,39	20,33	20,36	20,35	20,41	20,42	20,54	20,56	20,46	20,41	20,41	20,41	20,46	20,42	20,57	20,54	20,42	20,44	20,41	20,37	20,43	20,50	20,51	20,41	20,42	20,45	20,41	20,43	20,34	20,41	20,41	20,40	20,40	20,41	20,41	20,32	20,39	20,47	20,39	20,37	20,42	20,40	20,39	20,36	20,34	20,38	20,35	20,39	20,40	20,40	20,34	20,40	20,46	20,50	20,36	20,34	20,43	20,49	20,42	20,38	20,47	20,46	20,43	20,43	20,32	20,35	20,42	20,41	20,40	20,39	20,43	20,43	20,39	20,34	20,42	20,40	20,39	20,39	20,40	20,42	20,40	20,39	20,43	20,38	20,31	20,44	20,42	20,37	20,27	20,28	20,35	20,34	20,38	20,45	20,43	20,30	20,31	20,35	20,39	20,40	20,38	20,31	20,33	20,35	20,29	20,34	20,23	20,27	20,44	20,40	20,41	20,43	20,35	20,30	20,32	20,38	20,42	20,40	20,42	20,42	20,39	20,38	20,34	20,43	20,40	20,39	20,40	20,31	20,28	20,32	20,32	20,41	20,42	20,30	20,36	20,31	20,41	20,43	20,34	20,37	20,44	20,43	20,37	20,42	20,44	20,46	20,41	20,34	20,35	20,35	20,36	20,36	20,41	20,39	20,35	20,36	20,38	20,37	20,36	20,29	20,27	20,34	20,23	20,28	20,33	20,37	20,27	20,30	20,36	20,32	20,34	20,33	20,26	20,32	20,31	20,37	20,34	20,27	20,36	20,29	20,26	20,34	20,46	20,38	20,34	20,30	20,39	20,38	20,36	20,35	20,42	20,38	20,39	20,27	20,17	20,32	20,31	20,30	20,27	20,26	20,46	20,46	20,34	20,26	20,31	20,34	20,32	20,22	20,21	20,31	20,29	20,29	20,23	20,24	20,31	20,32	20,32	20,27	20,22	20,29	20,23	20,23	20,28	20,32	20,27	20,22	20,20	20,22	20,27	20,26	20,24	20,27	20,28	20,25	20,25	20,20	20,28	20,21	20,20	20,21	20,18	20,13	20,27	20,23	20,15	20,18	20,30	20,21	20,24	
20,23	20,12	20,18	20,34	20,36	20,24	20,38	20,34	20,25	20,32	20,34	20,34	20,35	20,20	20,16	20,24	20,30	20,27	20,31	20,29	20,31	20,35	20,32	20,29	20,39	20,42	20,42	20,37	20,30	20,35	20,50	20,41	20,21	20,31	20,32	20,31	20,36	20,33	20,31	20,33	20,41	20,32	20,27	20,35	20,31	20,41	20,25	20,34	20,31	20,39	20,40	20,46	20,25	20,28	20,43	20,39	20,39	20,39	20,46	20,38	20,34	20,38	20,41	20,38	20,35	20,29	20,40	20,34	20,38	20,41	20,32	20,34	20,31	20,42	20,34	20,34	20,34	20,36	20,32	20,38	20,25	20,31	20,44	20,47	20,39	20,29	20,29	20,36	20,41	20,35	20,41	20,35	20,38	20,46	20,43	20,39	20,28	20,36	20,47	20,38	20,42	20,40	20,35	20,39	20,44	20,43	20,41	20,28	20,40	20,35	20,39	20,43	20,39	20,31	20,44	20,40	20,32	20,40	20,46	20,49	20,36	20,41	20,38	20,37	20,40	20,38	20,45	20,43	20,39	20,37	20,32	20,40	20,55	20,48	20,42	20,41	20,26	20,28	20,41	20,52	20,50	20,40	20,52	20,40	20,40	20,42	20,45	20,52	20,43	20,38	20,45	20,44	20,36	20,37	20,41	20,34	20,35	20,29	20,29	20,40	20,47	20,39	20,44	20,44	20,40	20,47	20,46	20,45	20,48	20,37	20,34	20,34	20,36	20,38	20,38	20,36	20,37	20,43	20,43	20,37	20,40	20,30	20,34	20,40	20,39	20,39	20,42	20,32	20,30	20,44	20,46	20,33	20,33	20,37	20,50	20,44	20,38	20,35	20,36	20,36	20,40	20,43	20,45	20,42	20,40	20,42	20,46	20,50	20,35	20,38	20,44	20,46	20,45	20,41	20,43	20,37	20,48	20,50	20,50	20,51	20,41	20,41	20,43	20,38	20,35	20,35	20,43	20,41	20,43	20,49	20,41	20,37	20,46	20,53	20,44	20,47	20,54	20,56	20,55	20,53	20,54	20,49	20,47	20,49	20,54	20,43	20,40	20,55	20,59	20,61	20,52	20,50	20,50	20,48	20,42	20,43	20,51	20,49	20,42	20,32	20,44	20,48	20,50	20,47	20,46	20,48	20,44	20,41	20,44	20,49	20,52	20,49	20,43	20,45	20,37	20,47	20,52	20,37	20,41	20,37	20,39	20,48	20,45	20,46	20,41	20,40	20,50	20,48	20,53	20,58	20,49	20,44	20,40	20,43	20,49	20,45	20,49	20,50	20,43	20,50	20,48	20,48	20,44	20,44	20,42	20,40	20,47	20,50	20,47	20,43	20,45	20,49	20,54	20,53	20,53	20,50	20,48	20,55	20,56	20,49	20,42	20,44	20,46	20,47	20,49	20,50	20,54	20,50	20,47	20,45	20,40	20,44	20,55	20,53	20,49	20,44	20,49	20,49	20,43	20,35	20,48	20,54	20,50	20,50	20,48	20,50	20,48	20,48	20,54	20,54	20,54	20,52	20,42	20,45	20,50	20,48	20,49	20,54	20,46	20,41	20,50	20,52	20,48	20,47	20,55	20,51	20,48	20,45	20,46	20,51	20,51	20,48	20,57	20,48	20,47	20,45	20,51	20,56	20,52	20,42	20,39	20,54	20,57	20,50	20,51	20,44	20,42	20,42	20,43	20,45	20,46	20,39	20,39	20,39	20,39	20,46	20,48	20,50	20,59	20,52	20,45	20,38	20,44	20,45	20,45	20,43	20,51	20,44	20,38	20,42	20,46	20,52	20,46	20,51	20,43	20,36	20,46	20,46	20,44	20,39	20,43	20,45	20,41	20,39	20,44	20,48	20,41	20,37	20,42	20,45	20,40	20,40	20,36	20,42	20,45	20,40	20,42	20,37	20,31	20,36	20,47	20,45	20,43	20,37	20,46	20,41	20,35	20,37	20,43	20,51	20,46	20,35	20,43	20,40	20,41	20,34	20,31	20,36	20,46	20,44	20,45	20,41	20,45	20,38	20,37	20,38	20,34	20,42	20,47	20,50	20,50	20,48	20,41	20,41	20,37	20,35	20,42	20,37	20,34	20,32	20,35	20,38	20,32	20,29	20,43	20,44	20,30	20,31	20,40	20,28	20,31	20,31	20,34	20,35	20,37	20,32	20,34	20,34	20,38	20,47	20,42	20,42	20,45	20,39	20,34	20,31	20,32	20,40	20,36	20,36	20,34	20,37	20,46	20,37	20,35	20,49	20,35	20,34	20,32	20,29	20,35	20,35	20,38	20,41	20,35	20,37	20,27	20,28	20,36	20,33	20,32	20,35	20,41	20,43	20,44	20,38	20,35	20,36	20,35	20,39	20,31	20,31	20,30	20,40	20,40	20,27	20,27	20,29	20,33	20,40	20,33	20,36	20,36	20,31	20,38	20,46	20,36	20,35	20,26	20,22	20,31	20,28	20,30	20,35	20,36	20,40	20,35	20,35	20,29	20,35	20,28	20,39	20,34	20,43	20,45	20,32	20,32	20,31	20,43	20,37	20,38	20,37	20,38	20,34	20,28	20,28	20,30	20,25	20,30	20,32	20,26	20,36	20,39	20,34	20,36	20,33	20,30	20,31	20,22	20,21	20,31	20,38	20,35	20,34	20,32	20,31	20,35	20,35	20,29	20,20	20,23	20,22	20,28	20,31	20,32	20,35	20,23	20,26	20,21	20,28	20,23	20,18	20,21	20,26	20,16	20,16	20,25	20,27	20,31	20,21	20,17	20,30	20,17	20,25	20,23	20,12	20,14	20,26	20,29	20,29	
20,33	20,28	20,23	20,30	20,32	20,27	20,33	20,38	20,32	20,34	20,38	20,28	20,34	20,30	20,21	20,25	20,35	20,32	20,34	20,36	20,27	20,31	20,39	20,42	20,29	20,37	20,35	20,35	20,31	20,20	20,31	20,37	20,39	20,47	20,32	20,25	20,33	20,35	20,43	20,38	20,38	20,37	20,29	20,30	20,25	20,38	20,28	20,27	20,31	20,37	20,43	20,37	20,36	20,39	20,44	20,47	20,46	20,31	20,34	20,36	20,42	20,44	20,44	20,37	20,34	20,38	20,51	20,41	20,38	20,40	20,33	20,38	20,41	20,49	20,33	20,36	20,38	20,45	20,43	20,40	20,33	20,43	20,46	20,46	20,36	20,34	20,33	20,36	20,46	20,38	20,42	20,35	20,36	20,43	20,42	20,41	20,28	20,34	20,45	20,36	20,45	20,35	20,34	20,37	20,38	20,43	20,39	20,42	20,43	20,42	20,47	20,45	20,40	20,40	20,42	20,43	20,37	20,41	20,46	20,44	20,36	20,47	20,47	20,41	20,43	20,49	20,43	20,40	20,36	20,33	20,33	20,31	20,50	20,54	20,40	20,43	20,30	20,35	20,40	20,49	20,47	20,45	20,47	20,44	20,40	20,43	20,42	20,43	20,34	20,39	20,39	20,46	20,42	20,40	20,45	20,36	20,27	20,34	20,36	20,38	20,36	20,31	20,42	20,47	20,49	20,46	20,41	20,43	20,47	20,46	20,37	20,36	20,39	20,43	20,46	20,46	20,43	20,47	20,51	20,35	20,37	20,38	20,36	20,36	20,42	20,45	20,50	20,30	20,28	20,39	20,44	20,43	20,42	20,40	20,52	20,43	20,36	20,35	20,37	20,34	20,38	20,40	20,41	20,40	20,40	20,42	20,45	20,46	20,36	20,38	20,44	20,48	20,51	20,40	20,32	20,34	20,43	20,48	20,40	20,49	20,48	20,40	20,42	20,37	20,42	20,39	20,41	20,42	20,47	20,50	20,44	20,40	20,44	20,42	20,41	20,39	20,46	20,49	20,52	20,48	20,50	20,47	20,50	20,58	20,47	20,47	20,50	20,64	20,51	20,59	20,56	20,46	20,48	20,50	20,49	20,48	20,50	20,46	20,45	20,41	20,44	20,52	20,50	20,46	20,47	20,42	20,45	20,45	20,47	20,48	20,51	20,50	20,42	20,41	20,50	20,44	20,40	20,37	20,43	20,43	20,43	20,56	20,51	20,47	20,41	20,44	20,42	20,42	20,52	20,52	20,44	20,41	20,45	20,41	20,48	20,48	20,44	20,52	20,53	20,51	20,50	20,46	20,56	20,45	20,49	20,37	20,38	20,47	20,45	20,43	20,39	20,48	20,50	20,49	20,53	20,50	20,50	20,52	20,55	20,51	20,46	20,48	20,44	20,43	20,51	20,57	20,59	20,44	20,36	20,39	20,39	20,44	20,52	20,52	20,40	20,39	20,43	20,44	20,41	20,42	20,51	20,47	20,51	20,54	20,57	20,57	20,50	20,50	20,51	20,57	20,50	20,48	20,38	20,42	20,47	20,46	20,42	20,57	20,52	20,45	20,42	20,48	20,45	20,43	20,49	20,51	20,44	20,42	20,48	20,55	20,54	20,47	20,48	20,55	20,53	20,48	20,53	20,59	20,51	20,48	20,42	20,43	20,58	20,55	20,48	20,48	20,46	20,46	20,40	20,44	20,45	20,40	20,37	20,45	20,46	20,46	20,42	20,44	20,58	20,54	20,50	20,48	20,48	20,43	20,50	20,45	20,52	20,49	20,35	20,34	20,43	20,45	20,52	20,49	20,43	20,42	20,41	20,44	20,56	20,48	20,46	20,44	20,46	20,35	20,41	20,41	20,41	20,39	20,41	20,40	20,36	20,38	20,47	20,45	20,41	20,40	20,45	20,37	20,35	20,38	20,47	20,47	20,37	20,38	20,40	20,38	20,30	20,31	20,44	20,46	20,56	20,42	20,33	20,36	20,42	20,36	20,33	20,36	20,37	20,45	20,48	20,42	20,37	20,33	20,37	20,43	20,42	20,45	20,50	20,52	20,48	20,46	20,48	20,40	20,42	20,45	20,43	20,40	20,34	20,30	20,36	20,46	20,33	20,32	20,39	20,41	20,30	20,29	20,42	20,36	20,31	20,33	20,31	20,31	20,30	20,32	20,41	20,47	20,41	20,39	20,37	20,37	20,37	20,34	20,32	20,34	20,35	20,34	20,37	20,39	20,32	20,28	20,36	20,36	20,33	20,44	20,41	20,35	20,39	20,39	20,40	20,45	20,45	20,40	20,41	20,44	20,37	20,34	20,39	20,42	20,31	20,28	20,37	20,46	20,45	20,42	20,33	20,25	20,36	20,38	20,34	20,34	20,32	20,37	20,35	20,28	20,30	20,29	20,25	20,39	20,36	20,32	20,33	20,30	20,39	20,38	20,37	20,28	20,31	20,27	20,32	20,39	20,36	20,38	20,38	20,38	20,36	20,40	20,36	20,41	20,38	20,38	20,40	20,40	20,39	20,34	20,31	20,31	20,30	20,37	20,34	20,36	20,35	20,35	20,29	20,28	20,31	20,29	20,20	20,33	20,33	20,32	20,33	20,34	20,29	20,24	20,25	20,30	20,21	20,17	20,25	20,32	20,39	20,33	20,35	20,33	20,39	20,38	20,30	20,24	20,22	20,22	20,34	20,33	20,30	20,29	20,28	20,28	20,14	20,29	20,18	20,13	20,21	20,22	20,25	20,27	20,29	20,24	20,26	20,23	20,11	20,30	20,27	20,17	20,23	20,19	20,20	20,19	20,22	20,22	
20,25	20,35	20,24	20,32	20,25	20,22	20,27	20,33	20,34	20,25	20,25	20,22	20,27	20,28	20,27	20,29	20,27	20,26	20,33	20,26	20,27	20,29	20,39	20,44	20,38	20,37	20,41	20,31	20,31	20,32	20,31	20,36	20,37	20,41	20,35	20,29	20,33	20,30	20,41	20,45	20,44	20,40	20,31	20,34	20,25	20,40	20,25	20,22	20,31	20,33	20,39	20,38	20,39	20,42	20,44	20,44	20,41	20,29	20,32	20,38	20,37	20,38	20,43	20,41	20,42	20,42	20,46	20,45	20,48	20,46	20,45	20,38	20,38	20,42	20,37	20,41	20,42	20,46	20,45	20,41	20,33	20,39	20,38	20,36	20,40	20,30	20,31	20,36	20,37	20,43	20,46	20,36	20,30	20,33	20,34	20,38	20,36	20,44	20,40	20,42	20,49	20,46	20,32	20,41	20,42	20,45	20,36	20,35	20,46	20,44	20,44	20,46	20,44	20,33	20,43	20,45	20,41	20,37	20,39	20,45	20,39	20,42	20,53	20,47	20,40	20,45	20,44	20,34	20,39	20,38	20,37	20,34	20,39	20,46	20,50	20,51	20,34	20,33	20,39	20,38	20,38	20,39	20,35	20,41	20,38	20,36	20,39	20,42	20,38	20,39	20,44	20,41	20,43	20,45	20,51	20,51	20,27	20,35	20,42	20,47	20,38	20,38	20,41	20,48	20,53	20,46	20,39	20,39	20,48	20,55	20,42	20,35	20,44	20,45	20,43	20,49	20,51	20,46	20,53	20,38	20,38	20,38	20,49	20,41	20,47	20,39	20,44	20,40	20,33	20,43	20,37	20,33	20,41	20,45	20,48	20,51	20,45	20,40	20,43	20,38	20,43	20,46	20,44	20,46	20,42	20,44	20,45	20,50	20,43	20,43	20,43	20,50	20,53	20,49	20,40	20,38	20,46	20,48	20,36	20,45	20,49	20,44	20,46	20,42	20,42	20,47	20,44	20,40	20,54	20,56	20,46	20,41	20,41	20,40	20,44	20,50	20,46	20,47	20,48	20,50	20,48	20,50	20,47	20,52	20,45	20,39	20,51	20,58	20,50	20,56	20,56	20,54	20,52	20,51	20,49	20,53	20,54	20,46	20,44	20,45	20,44	20,47	20,42	20,45	20,43	20,44	20,50	20,48	20,51	20,51	20,52	20,52	20,45	20,41	20,53	20,50	20,40	20,40	20,45	20,49	20,55	20,54	20,54	20,49	20,41	20,49	20,45	20,43	20,54	20,59	20,52	20,45	20,47	20,44	20,44	20,45	20,41	20,45	20,51	20,50	20,40	20,46	20,55	20,49	20,47	20,47	20,40	20,47	20,42	20,51	20,50	20,48	20,53	20,45	20,46	20,50	20,51	20,44	20,50	20,47	20,42	20,47	20,49	20,43	20,40	20,45	20,54	20,44	20,48	20,42	20,44	20,46	20,55	20,59	20,45	20,38	20,48	20,47	20,47	20,47	20,48	20,49	20,48	20,57	20,54	20,56	20,50	20,54	20,49	20,52	20,56	20,53	20,45	20,40	20,41	20,46	20,44	20,51	20,49	20,46	20,38	20,44	20,44	20,40	20,39	20,43	20,45	20,50	20,47	20,58	20,52	20,47	20,46	20,42	20,45	20,41	20,43	20,53	20,47	20,47	20,42	20,36	20,40	20,51	20,48	20,37	20,38	20,47	20,37	20,37	20,43	20,44	20,41	20,41	20,47	20,52	20,42	20,42	20,47	20,47	20,56	20,51	20,50	20,54	20,53	20,49	20,55	20,42	20,36	20,44	20,37	20,43	20,45	20,47	20,38	20,43	20,47	20,41	20,49	20,52	20,47	20,37	20,36	20,38	20,44	20,42	20,35	20,39	20,39	20,39	20,35	20,34	20,47	20,54	20,48	20,46	20,41	20,38	20,38	20,39	20,45	20,38	20,27	20,34	20,44	20,42	20,33	20,34	20,52	20,45	20,44	20,44	20,31	20,34	20,40	20,38	20,31	20,37	20,41	20,35	20,41	20,41	20,37	20,40	20,43	20,40	20,39	20,50	20,43	20,49	20,42	20,42	20,44	20,39	20,45	20,43	20,41	20,38	20,38	20,31	20,30	20,38	20,28	20,36	20,34	20,33	20,31	20,35	20,40	20,43	20,39	20,47	20,39	20,33	20,29	20,29	20,39	20,42	20,39	20,34	20,33	20,34	20,32	20,30	20,25	20,27	20,41	20,35	20,31	20,43	20,42	20,36	20,34	20,30	20,28	20,35	20,29	20,36	20,35	20,37	20,34	20,42	20,48	20,34	20,30	20,37	20,33	20,36	20,40	20,38	20,33	20,32	20,41	20,41	20,39	20,36	20,38	20,33	20,34	20,37	20,34	20,34	20,33	20,39	20,40	20,35	20,29	20,35	20,27	20,24	20,33	20,32	20,28	20,30	20,36	20,36	20,34	20,32	20,31	20,25	20,25	20,30	20,36	20,32	20,35	20,33	20,42	20,44	20,36	20,41	20,39	20,41	20,34	20,40	20,35	20,30	20,26	20,31	20,19	20,20	20,29	20,36	20,36	20,43	20,37	20,24	20,27	20,30	20,33	20,29	20,27	20,33	20,32	20,30	20,24	20,18	20,30	20,38	20,28	20,18	20,21	20,26	20,34	20,33	20,39	20,29	20,27	20,40	20,33	20,29	20,25	20,23	20,33	20,30	20,20	20,26	20,32	20,29	20,23	20,21	20,22	20,29	20,27	20,31	20,33	20,33	20,29	20,26	20,23	20,22	20,10	20,10	20,19	20,24	20,19	20,19	20,26	20,30	20,25	20,28	
20,20	20,26	20,32	20,33	20,22	20,21	20,25	20,34	20,41	20,31	20,15	20,24	20,24	20,26	20,32	20,26	20,21	20,26	20,29	20,33	20,31	20,27	20,31	20,43	20,43	20,31	20,37	20,35	20,28	20,38	20,45	20,42	20,40	20,29	20,29	20,36	20,34	20,31	20,39	20,35	20,40	20,43	20,38	20,33	20,34	20,35	20,32	20,25	20,27	20,39	20,36	20,31	20,33	20,42	20,46	20,44	20,40	20,32	20,39	20,34	20,23	20,31	20,38	20,38	20,39	20,41	20,43	20,44	20,44	20,46	20,39	20,39	20,38	20,34	20,35	20,38	20,35	20,37	20,40	20,41	20,34	20,41	20,33	20,43	20,47	20,43	20,34	20,32	20,34	20,44	20,42	20,36	20,28	20,31	20,33	20,42	20,46	20,52	20,43	20,38	20,42	20,40	20,39	20,37	20,39	20,46	20,36	20,31	20,33	20,34	20,31	20,38	20,39	20,36	20,43	20,43	20,41	20,43	20,43	20,43	20,46	20,42	20,41	20,43	20,39	20,44	20,48	20,38	20,39	20,39	20,38	20,39	20,49	20,53	20,48	20,49	20,41	20,29	20,39	20,40	20,29	20,40	20,33	20,36	20,40	20,37	20,41	20,42	20,39	20,45	20,51	20,53	20,41	20,38	20,53	20,45	20,34	20,41	20,47	20,45	20,41	20,42	20,44	20,43	20,47	20,44	20,37	20,42	20,49	20,49	20,46	20,35	20,36	20,39	20,34	20,41	20,47	20,48	20,45	20,40	20,41	20,34	20,39	20,46	20,52	20,47	20,39	20,39	20,33	20,38	20,41	20,35	20,41	20,43	20,51	20,56	20,46	20,43	20,39	20,30	20,32	20,45	20,47	20,47	20,43	20,42	20,46	20,49	20,48	20,49	20,45	20,48	20,51	20,40	20,39	20,42	20,48	20,49	20,38	20,45	20,49	20,47	20,46	20,53	20,50	20,50	20,46	20,37	20,50	20,53	20,45	20,50	20,43	20,38	20,41	20,49	20,47	20,41	20,45	20,46	20,45	20,41	20,46	20,44	20,48	20,38	20,47	20,52	20,51	20,52	20,56	20,58	20,58	20,50	20,40	20,45	20,52	20,44	20,41	20,50	20,50	20,50	20,45	20,50	20,53	20,45	20,46	20,45	20,52	20,51	20,46	20,49	20,49	20,48	20,51	20,53	20,46	20,39	20,42	20,42	20,46	20,46	20,45	20,50	20,49	20,44	20,42	20,42	20,48	20,53	20,54	20,48	20,41	20,37	20,42	20,45	20,45	20,41	20,35	20,41	20,41	20,44	20,46	20,46	20,39	20,50	20,48	20,45	20,38	20,49	20,63	20,48	20,53	20,53	20,45	20,49	20,51	20,46	20,50	20,43	20,34	20,45	20,43	20,41	20,45	20,46	20,59	20,56	20,52	20,41	20,41	20,49	20,50	20,56	20,49	20,40	20,53	20,51	20,42	20,46	20,50	20,50	20,38	20,50	20,49	20,40	20,46	20,52	20,51	20,46	20,51	20,56	20,49	20,47	20,41	20,48	20,50	20,50	20,47	20,47	20,50	20,48	20,45	20,48	20,47	20,38	20,43	20,56	20,51	20,55	20,55	20,43	20,48	20,48	20,45	20,42	20,45	20,46	20,42	20,37	20,38	20,43	20,37	20,43	20,46	20,35	20,37	20,47	20,51	20,42	20,39	20,48	20,51	20,42	20,42	20,56	20,49	20,49	20,53	20,50	20,53	20,63	20,49	20,49	20,45	20,39	20,49	20,37	20,29	20,37	20,40	20,47	20,44	20,48	20,38	20,34	20,44	20,50	20,47	20,51	20,44	20,36	20,36	20,39	20,43	20,47	20,40	20,37	20,37	20,42	20,43	20,42	20,42	20,47	20,53	20,46	20,42	20,34	20,39	20,43	20,43	20,38	20,31	20,31	20,43	20,46	20,33	20,32	20,48	20,38	20,36	20,42	20,39	20,44	20,44	20,42	20,36	20,36	20,42	20,32	20,34	20,32	20,33	20,40	20,36	20,43	20,36	20,40	20,40	20,46	20,39	20,41	20,41	20,42	20,45	20,47	20,40	20,44	20,38	20,32	20,29	20,33	20,36	20,39	20,38	20,32	20,33	20,41	20,39	20,47	20,49	20,51	20,42	20,29	20,33	20,30	20,31	20,37	20,39	20,36	20,34	20,35	20,33	20,27	20,23	20,27	20,44	20,38	20,32	20,37	20,45	20,45	20,35	20,31	20,31	20,35	20,31	20,34	20,32	20,31	20,24	20,32	20,38	20,36	20,32	20,28	20,31	20,33	20,39	20,42	20,35	20,36	20,41	20,46	20,34	20,24	20,35	20,39	20,33	20,30	20,29	20,33	20,41	20,36	20,37	20,39	20,26	20,31	20,35	20,34	20,38	20,36	20,31	20,31	20,39	20,37	20,37	20,34	20,33	20,34	20,32	20,33	20,31	20,31	20,32	20,27	20,33	20,35	20,33	20,30	20,23	20,26	20,32	20,37	20,28	20,26	20,29	20,23	20,28	20,15	20,23	20,38	20,31	20,35	20,31	20,14	20,13	20,29	20,29	20,28	20,24	20,28	20,36	20,23	20,20	20,17	20,25	20,32	20,28	20,24	20,30	20,32	20,36	20,36	20,34	20,27	20,31	20,39	20,35	20,26	20,18	20,23	20,28	20,32	20,22	20,19	20,28	20,31	20,27	20,25	20,26	20,35	20,31	20,20	20,30	20,34	20,20	20,23	20,25	20,14	20,09	20,11	20,14	20,14	20,24	20,22	20,18	20,30	20,35	20,33	
20,26	20,26	20,28	20,32	20,28	20,29	20,32	20,34	20,38	20,42	20,27	20,28	20,27	20,31	20,45	20,34	20,30	20,33	20,37	20,36	20,25	20,27	20,38	20,37	20,48	20,38	20,33	20,39	20,32	20,31	20,43	20,46	20,45	20,35	20,26	20,35	20,38	20,35	20,37	20,42	20,37	20,41	20,35	20,29	20,35	20,37	20,35	20,31	20,32	20,36	20,38	20,41	20,30	20,37	20,48	20,44	20,44	20,40	20,52	20,37	20,26	20,36	20,42	20,42	20,37	20,41	20,40	20,39	20,44	20,43	20,43	20,42	20,38	20,42	20,38	20,38	20,46	20,40	20,37	20,42	20,34	20,44	20,37	20,40	20,50	20,38	20,33	20,41	20,44	20,50	20,44	20,39	20,30	20,36	20,41	20,48	20,42	20,44	20,36	20,39	20,45	20,36	20,40	20,37	20,25	20,39	20,36	20,32	20,41	20,38	20,35	20,33	20,36	20,37	20,48	20,38	20,33	20,45	20,46	20,45	20,41	20,49	20,48	20,43	20,43	20,46	20,51	20,46	20,48	20,43	20,39	20,36	20,49	20,52	20,46	20,36	20,35	20,36	20,41	20,49	20,30	20,41	20,43	20,45	20,43	20,43	20,46	20,45	20,40	20,46	20,46	20,46	20,46	20,42	20,51	20,50	20,44	20,43	20,48	20,41	20,33	20,39	20,56	20,55	20,48	20,35	20,34	20,40	20,52	20,48	20,46	20,45	20,35	20,37	20,46	20,37	20,42	20,47	20,48	20,48	20,50	20,34	20,38	20,44	20,45	20,50	20,40	20,37	20,38	20,42	20,38	20,44	20,42	20,49	20,51	20,49	20,46	20,47	20,48	20,39	20,34	20,47	20,50	20,48	20,39	20,45	20,54	20,47	20,46	20,49	20,51	20,53	20,54	20,40	20,41	20,45	20,48	20,50	20,46	20,44	20,54	20,50	20,44	20,50	20,50	20,44	20,49	20,47	20,46	20,52	20,52	20,47	20,39	20,41	20,45	20,51	20,50	20,48	20,49	20,54	20,57	20,51	20,52	20,53	20,44	20,45	20,41	20,53	20,56	20,55	20,60	20,58	20,59	20,53	20,50	20,48	20,48	20,48	20,48	20,51	20,53	20,50	20,51	20,52	20,53	20,54	20,51	20,46	20,59	20,56	20,46	20,46	20,44	20,50	20,53	20,55	20,49	20,44	20,48	20,46	20,41	20,42	20,44	20,49	20,50	20,54	20,51	20,51	20,55	20,49	20,51	20,48	20,40	20,41	20,44	20,46	20,53	20,47	20,48	20,52	20,46	20,48	20,46	20,41	20,53	20,50	20,51	20,55	20,49	20,57	20,64	20,56	20,49	20,52	20,53	20,50	20,51	20,47	20,58	20,47	20,40	20,48	20,47	20,45	20,49	20,51	20,55	20,51	20,52	20,43	20,41	20,48	20,56	20,49	20,47	20,39	20,52	20,48	20,37	20,38	20,40	20,53	20,37	20,42	20,54	20,49	20,48	20,53	20,47	20,51	20,56	20,49	20,48	20,46	20,38	20,42	20,51	20,51	20,51	20,42	20,48	20,51	20,49	20,51	20,50	20,42	20,42	20,48	20,50	20,48	20,56	20,51	20,48	20,52	20,48	20,41	20,45	20,39	20,42	20,37	20,35	20,41	20,39	20,39	20,47	20,43	20,42	20,47	20,49	20,49	20,42	20,45	20,46	20,49	20,47	20,55	20,43	20,50	20,60	20,49	20,45	20,60	20,49	20,35	20,41	20,42	20,44	20,39	20,35	20,39	20,37	20,46	20,46	20,42	20,42	20,44	20,45	20,46	20,48	20,40	20,43	20,38	20,42	20,48	20,47	20,44	20,45	20,42	20,42	20,48	20,48	20,46	20,47	20,45	20,41	20,37	20,44	20,41	20,38	20,42	20,44	20,42	20,42	20,35	20,46	20,40	20,29	20,36	20,43	20,34	20,38	20,44	20,43	20,49	20,47	20,38	20,39	20,41	20,46	20,33	20,33	20,32	20,36	20,36	20,35	20,39	20,39	20,37	20,39	20,43	20,39	20,36	20,43	20,43	20,36	20,33	20,35	20,45	20,45	20,41	20,44	20,44	20,37	20,41	20,38	20,37	20,40	20,44	20,44	20,34	20,42	20,45	20,38	20,32	20,37	20,31	20,31	20,33	20,35	20,36	20,40	20,44	20,33	20,27	20,29	20,34	20,36	20,41	20,40	20,43	20,41	20,36	20,28	20,26	20,31	20,44	20,42	20,42	20,40	20,33	20,29	20,35	20,49	20,44	20,41	20,24	20,27	20,36	20,37	20,43	20,45	20,44	20,43	20,40	20,36	20,36	20,42	20,46	20,38	20,29	20,27	20,33	20,41	20,36	20,33	20,39	20,37	20,33	20,35	20,34	20,36	20,32	20,33	20,30	20,38	20,36	20,36	20,33	20,25	20,28	20,25	20,36	20,39	20,34	20,28	20,33	20,29	20,31	20,32	20,32	20,24	20,28	20,34	20,34	20,26	20,24	20,28	20,39	20,32	20,21	20,27	20,39	20,40	20,35	20,25	20,20	20,24	20,31	20,28	20,21	20,33	20,30	20,30	20,31	20,33	20,28	20,32	20,34	20,32	20,29	20,27	20,33	20,38	20,37	20,38	20,32	20,30	20,33	20,31	20,22	20,22	20,27	20,30	20,26	20,27	20,33	20,34	20,35	20,32	20,36	20,35	20,38	20,30	20,21	20,22	20,32	20,30	20,23	20,33	20,28	20,16	20,20	20,22	20,21	20,22	20,23	20,18	20,32	20,34	20,39	
20,26	20,25	20,17	20,24	20,31	20,21	20,30	20,40	20,39	20,35	20,24	20,21	20,23	20,31	20,33	20,33	20,35	20,38	20,42	20,38	20,22	20,31	20,36	20,42	20,39	20,46	20,40	20,35	20,39	20,43	20,39	20,27	20,24	20,33	20,28	20,30	20,38	20,41	20,42	20,35	20,38	20,40	20,41	20,33	20,35	20,37	20,34	20,29	20,30	20,33	20,39	20,42	20,38	20,37	20,43	20,33	20,34	20,37	20,48	20,47	20,34	20,42	20,46	20,36	20,31	20,44	20,50	20,43	20,48	20,46	20,50	20,45	20,42	20,46	20,45	20,48	20,57	20,54	20,41	20,41	20,36	20,32	20,40	20,43	20,49	20,37	20,32	20,33	20,45	20,51	20,38	20,38	20,25	20,35	20,44	20,43	20,38	20,44	20,43	20,44	20,43	20,36	20,38	20,48	20,40	20,35	20,39	20,39	20,45	20,41	20,39	20,42	20,47	20,49	20,48	20,45	20,31	20,31	20,42	20,42	20,39	20,49	20,53	20,57	20,46	20,53	20,47	20,39	20,46	20,50	20,44	20,39	20,44	20,41	20,41	20,42	20,41	20,30	20,44	20,49	20,42	20,49	20,48	20,40	20,38	20,41	20,50	20,51	20,42	20,37	20,34	20,37	20,42	20,50	20,52	20,53	20,47	20,46	20,45	20,42	20,32	20,35	20,51	20,54	20,49	20,41	20,40	20,44	20,49	20,47	20,47	20,45	20,40	20,40	20,41	20,41	20,46	20,45	20,43	20,48	20,46	20,35	20,41	20,44	20,44	20,41	20,36	20,41	20,42	20,49	20,43	20,45	20,44	20,45	20,51	20,49	20,42	20,47	20,43	20,38	20,42	20,45	20,46	20,48	20,46	20,46	20,51	20,50	20,49	20,50	20,47	20,51	20,56	20,49	20,47	20,46	20,54	20,56	20,51	20,42	20,48	20,59	20,46	20,41	20,41	20,45	20,46	20,52	20,55	20,51	20,47	20,42	20,42	20,50	20,46	20,48	20,52	20,57	20,48	20,47	20,59	20,56	20,54	20,55	20,47	20,48	20,40	20,52	20,58	20,56	20,56	20,50	20,55	20,58	20,50	20,46	20,53	20,51	20,49	20,50	20,51	20,43	20,46	20,47	20,48	20,52	20,52	20,53	20,55	20,62	20,55	20,50	20,47	20,46	20,58	20,59	20,56	20,50	20,44	20,45	20,44	20,45	20,48	20,58	20,56	20,48	20,50	20,54	20,58	20,59	20,49	20,47	20,41	20,47	20,52	20,46	20,44	20,40	20,43	20,58	20,50	20,43	20,50	20,58	20,57	20,52	20,51	20,60	20,53	20,56	20,63	20,54	20,52	20,56	20,46	20,45	20,50	20,45	20,39	20,48	20,47	20,48	20,54	20,51	20,49	20,53	20,53	20,52	20,56	20,50	20,45	20,50	20,62	20,53	20,47	20,44	20,50	20,43	20,42	20,39	20,50	20,53	20,45	20,46	20,46	20,50	20,53	20,57	20,50	20,52	20,64	20,54	20,47	20,41	20,40	20,41	20,52	20,51	20,47	20,49	20,50	20,50	20,49	20,51	20,49	20,45	20,42	20,53	20,50	20,51	20,55	20,51	20,47	20,51	20,47	20,47	20,47	20,41	20,43	20,49	20,36	20,39	20,41	20,43	20,48	20,46	20,39	20,55	20,45	20,42	20,41	20,42	20,43	20,47	20,48	20,54	20,41	20,50	20,61	20,51	20,43	20,46	20,45	20,41	20,50	20,49	20,38	20,38	20,41	20,46	20,41	20,48	20,45	20,43	20,38	20,40	20,35	20,43	20,43	20,41	20,42	20,45	20,40	20,45	20,48	20,46	20,46	20,41	20,41	20,38	20,41	20,44	20,54	20,50	20,39	20,38	20,46	20,47	20,43	20,40	20,42	20,43	20,48	20,46	20,50	20,43	20,26	20,37	20,38	20,34	20,41	20,51	20,46	20,47	20,46	20,42	20,40	20,51	20,47	20,28	20,34	20,34	20,35	20,34	20,43	20,47	20,42	20,44	20,36	20,38	20,39	20,43	20,36	20,35	20,35	20,38	20,37	20,41	20,50	20,50	20,47	20,47	20,34	20,38	20,42	20,36	20,38	20,33	20,41	20,42	20,37	20,40	20,33	20,34	20,34	20,31	20,29	20,38	20,33	20,34	20,34	20,42	20,33	20,30	20,37	20,37	20,36	20,31	20,36	20,44	20,39	20,35	20,36	20,35	20,41	20,43	20,43	20,40	20,45	20,44	20,34	20,40	20,48	20,42	20,34	20,32	20,39	20,39	20,43	20,44	20,45	20,35	20,32	20,32	20,34	20,45	20,45	20,39	20,39	20,35	20,33	20,32	20,36	20,42	20,39	20,39	20,43	20,32	20,31	20,28	20,32	20,30	20,31	20,37	20,37	20,37	20,38	20,33	20,25	20,19	20,19	20,32	20,33	20,34	20,33	20,37	20,36	20,27	20,25	20,36	20,30	20,24	20,31	20,35	20,29	20,29	20,33	20,41	20,34	20,19	20,30	20,42	20,37	20,38	20,34	20,19	20,29	20,28	20,23	20,26	20,28	20,31	20,30	20,36	20,30	20,29	20,37	20,39	20,33	20,36	20,31	20,25	20,28	20,29	20,36	20,37	20,22	20,23	20,26	20,16	20,27	20,25	20,23	20,29	20,31	20,36	20,37	20,33	20,29	20,33	20,24	20,36	20,28	20,24	20,23	20,26	20,31	20,29	20,29	20,29	20,22	20,32	20,26	20,31	20,34	20,25	20,18	20,29	20,39	20,33	
20,23	20,18	20,22	20,22	20,25	20,24	20,23	20,25	20,30	20,32	20,30	20,27	20,23	20,36	20,39	20,23	20,36	20,36	20,40	20,47	20,28	20,25	20,38	20,38	20,38	20,39	20,33	20,28	20,36	20,41	20,35	20,30	20,22	20,33	20,35	20,32	20,43	20,48	20,46	20,37	20,35	20,34	20,39	20,41	20,33	20,37	20,36	20,36	20,29	20,39	20,34	20,42	20,46	20,44	20,46	20,38	20,38	20,36	20,39	20,44	20,43	20,51	20,49	20,42	20,33	20,47	20,42	20,43	20,48	20,39	20,41	20,42	20,42	20,47	20,50	20,52	20,53	20,45	20,40	20,41	20,37	20,29	20,35	20,41	20,43	20,42	20,36	20,40	20,38	20,49	20,51	20,38	20,34	20,39	20,44	20,43	20,45	20,43	20,39	20,40	20,37	20,36	20,40	20,44	20,43	20,44	20,46	20,44	20,44	20,43	20,43	20,42	20,58	20,58	20,50	20,48	20,37	20,41	20,36	20,37	20,38	20,48	20,51	20,51	20,43	20,48	20,44	20,34	20,32	20,44	20,42	20,34	20,44	20,42	20,44	20,36	20,41	20,33	20,31	20,48	20,41	20,44	20,41	20,44	20,43	20,38	20,48	20,49	20,44	20,34	20,42	20,34	20,37	20,47	20,50	20,40	20,33	20,38	20,45	20,46	20,34	20,36	20,41	20,33	20,42	20,47	20,42	20,50	20,50	20,44	20,43	20,43	20,37	20,40	20,43	20,40	20,48	20,48	20,45	20,46	20,49	20,41	20,43	20,45	20,44	20,47	20,40	20,40	20,42	20,46	20,48	20,53	20,47	20,47	20,52	20,52	20,42	20,45	20,43	20,36	20,39	20,46	20,41	20,42	20,50	20,46	20,38	20,41	20,48	20,47	20,47	20,49	20,51	20,45	20,42	20,44	20,51	20,60	20,53	20,37	20,41	20,53	20,41	20,41	20,42	20,41	20,43	20,42	20,50	20,52	20,42	20,45	20,49	20,52	20,50	20,44	20,47	20,52	20,52	20,47	20,54	20,53	20,51	20,46	20,49	20,53	20,43	20,46	20,47	20,53	20,55	20,50	20,53	20,46	20,50	20,45	20,52	20,52	20,49	20,51	20,55	20,50	20,51	20,51	20,50	20,48	20,47	20,43	20,56	20,59	20,55	20,49	20,48	20,48	20,51	20,55	20,53	20,47	20,51	20,48	20,48	20,47	20,47	20,49	20,54	20,45	20,48	20,51	20,58	20,59	20,50	20,45	20,43	20,44	20,51	20,50	20,44	20,40	20,47	20,49	20,46	20,43	20,48	20,56	20,58	20,47	20,45	20,56	20,56	20,57	20,63	20,55	20,52	20,51	20,49	20,49	20,58	20,52	20,47	20,45	20,43	20,42	20,47	20,44	20,41	20,50	20,50	20,49	20,55	20,56	20,53	20,48	20,62	20,56	20,50	20,49	20,53	20,49	20,40	20,41	20,53	20,56	20,49	20,51	20,52	20,50	20,51	20,55	20,62	20,56	20,55	20,58	20,53	20,46	20,41	20,44	20,49	20,50	20,46	20,46	20,49	20,53	20,50	20,47	20,46	20,46	20,47	20,51	20,52	20,51	20,48	20,48	20,53	20,53	20,48	20,51	20,50	20,38	20,47	20,49	20,45	20,38	20,45	20,51	20,55	20,45	20,47	20,58	20,54	20,41	20,42	20,46	20,52	20,47	20,45	20,50	20,48	20,57	20,62	20,52	20,40	20,35	20,44	20,48	20,52	20,53	20,46	20,38	20,41	20,41	20,45	20,45	20,43	20,43	20,48	20,41	20,35	20,38	20,47	20,43	20,45	20,44	20,44	20,44	20,43	20,48	20,53	20,51	20,46	20,42	20,45	20,46	20,47	20,44	20,41	20,36	20,41	20,42	20,48	20,47	20,40	20,45	20,45	20,43	20,47	20,46	20,38	20,36	20,38	20,31	20,40	20,42	20,41	20,49	20,49	20,52	20,56	20,47	20,43	20,32	20,32	20,35	20,41	20,40	20,35	20,43	20,40	20,42	20,42	20,50	20,45	20,39	20,38	20,41	20,37	20,31	20,41	20,45	20,36	20,45	20,45	20,50	20,40	20,39	20,43	20,42	20,41	20,34	20,35	20,36	20,33	20,34	20,36	20,34	20,30	20,26	20,30	20,28	20,31	20,34	20,43	20,40	20,36	20,32	20,42	20,38	20,43	20,39	20,30	20,45	20,43	20,38	20,37	20,35	20,39	20,33	20,36	20,35	20,40	20,45	20,40	20,46	20,40	20,38	20,33	20,35	20,40	20,46	20,47	20,48	20,42	20,32	20,24	20,37	20,41	20,44	20,43	20,37	20,37	20,40	20,35	20,37	20,38	20,47	20,47	20,37	20,40	20,39	20,36	20,34	20,36	20,30	20,26	20,37	20,39	20,35	20,35	20,28	20,26	20,24	20,14	20,26	20,39	20,33	20,35	20,38	20,36	20,29	20,29	20,36	20,30	20,25	20,31	20,36	20,31	20,30	20,33	20,43	20,39	20,26	20,21	20,33	20,37	20,23	20,33	20,25	20,32	20,37	20,33	20,23	20,20	20,28	20,35	20,36	20,30	20,29	20,31	20,29	20,28	20,25	20,33	20,24	20,35	20,32	20,28	20,33	20,29	20,32	20,37	20,19	20,27	20,23	20,17	20,24	20,31	20,32	20,37	20,33	20,22	20,28	20,32	20,31	20,28	20,16	20,30	20,28	20,28	20,23	20,23	20,29	20,23	20,24	20,28	20,34	20,36	20,33	20,18	20,19	20,35	20,38	
20,28	20,18	20,18	20,29	20,26	20,35	20,39	20,32	20,33	20,33	20,32	20,28	20,28	20,27	20,30	20,25	20,26	20,42	20,39	20,42	20,27	20,13	20,23	20,32	20,32	20,33	20,46	20,51	20,42	20,41	20,40	20,41	20,38	20,36	20,38	20,34	20,38	20,39	20,42	20,40	20,43	20,24	20,27	20,31	20,26	20,39	20,39	20,29	20,30	20,41	20,42	20,46	20,47	20,38	20,45	20,40	20,37	20,40	20,37	20,42	20,35	20,48	20,48	20,38	20,29	20,43	20,38	20,33	20,41	20,43	20,43	20,43	20,40	20,43	20,39	20,46	20,45	20,46	20,46	20,48	20,41	20,34	20,35	20,42	20,39	20,35	20,35	20,44	20,41	20,47	20,49	20,49	20,35	20,27	20,37	20,39	20,40	20,40	20,38	20,35	20,39	20,42	20,46	20,38	20,33	20,40	20,48	20,43	20,37	20,39	20,38	20,42	20,42	20,47	20,46	20,50	20,47	20,41	20,47	20,48	20,42	20,44	20,39	20,43	20,48	20,42	20,47	20,36	20,32	20,41	20,39	20,40	20,42	20,48	20,50	20,38	20,33	20,33	20,35	20,45	20,45	20,41	20,36	20,42	20,41	20,38	20,50	20,44	20,42	20,39	20,36	20,43	20,41	20,45	20,49	20,44	20,29	20,39	20,47	20,52	20,40	20,37	20,39	20,39	20,39	20,46	20,42	20,47	20,52	20,48	20,38	20,38	20,43	20,46	20,55	20,54	20,44	20,46	20,48	20,43	20,44	20,43	20,46	20,41	20,39	20,44	20,40	20,40	20,42	20,46	20,40	20,51	20,47	20,44	20,49	20,56	20,53	20,43	20,43	20,41	20,40	20,46	20,48	20,47	20,47	20,52	20,45	20,31	20,40	20,46	20,49	20,50	20,52	20,42	20,36	20,45	20,50	20,46	20,39	20,44	20,40	20,44	20,43	20,46	20,44	20,46	20,50	20,50	20,46	20,48	20,46	20,47	20,46	20,48	20,54	20,48	20,52	20,53	20,56	20,52	20,53	20,50	20,48	20,50	20,42	20,46	20,43	20,42	20,49	20,42	20,51	20,49	20,47	20,45	20,47	20,57	20,57	20,53	20,51	20,49	20,53	20,54	20,48	20,54	20,53	20,49	20,46	20,46	20,55	20,54	20,53	20,50	20,42	20,41	20,48	20,54	20,52	20,46	20,54	20,51	20,54	20,46	20,46	20,48	20,49	20,45	20,50	20,48	20,52	20,46	20,48	20,50	20,43	20,45	20,51	20,51	20,48	20,38	20,41	20,48	20,52	20,46	20,48	20,47	20,51	20,45	20,44	20,53	20,47	20,50	20,61	20,60	20,53	20,52	20,47	20,44	20,50	20,52	20,51	20,55	20,43	20,51	20,47	20,38	20,45	20,49	20,46	20,53	20,54	20,56	20,52	20,44	20,55	20,56	20,51	20,48	20,52	20,50	20,49	20,49	20,58	20,56	20,46	20,50	20,56	20,52	20,51	20,49	20,51	20,54	20,51	20,54	20,50	20,46	20,44	20,45	20,45	20,50	20,48	20,48	20,49	20,54	20,49	20,48	20,51	20,45	20,46	20,48	20,47	20,50	20,53	20,48	20,44	20,49	20,53	20,48	20,51	20,48	20,46	20,42	20,47	20,47	20,45	20,49	20,53	20,47	20,45	20,51	20,51	20,47	20,45	20,42	20,47	20,46	20,50	20,52	20,48	20,61	20,64	20,55	20,51	20,37	20,47	20,51	20,49	20,47	20,50	20,43	20,40	20,36	20,40	20,51	20,50	20,48	20,47	20,43	20,41	20,41	20,42	20,47	20,39	20,40	20,51	20,50	20,42	20,48	20,51	20,45	20,44	20,40	20,43	20,43	20,43	20,45	20,43	20,41	20,35	20,37	20,44	20,47	20,44	20,46	20,38	20,35	20,35	20,42	20,41	20,37	20,38	20,38	20,35	20,39	20,38	20,49	20,53	20,43	20,45	20,51	20,40	20,34	20,35	20,36	20,41	20,40	20,41	20,50	20,41	20,37	20,42	20,47	20,43	20,33	20,34	20,37	20,45	20,36	20,37	20,44	20,42	20,38	20,38	20,42	20,45	20,40	20,40	20,44	20,44	20,37	20,38	20,36	20,26	20,25	20,30	20,37	20,36	20,24	20,30	20,35	20,40	20,45	20,45	20,37	20,32	20,40	20,42	20,38	20,39	20,39	20,39	20,43	20,48	20,31	20,31	20,32	20,41	20,38	20,36	20,37	20,39	20,39	20,39	20,40	20,42	20,37	20,32	20,35	20,40	20,33	20,40	20,41	20,40	20,38	20,34	20,37	20,39	20,40	20,44	20,37	20,38	20,39	20,34	20,31	20,36	20,38	20,40	20,41	20,44	20,44	20,37	20,39	20,48	20,40	20,28	20,39	20,35	20,32	20,40	20,28	20,33	20,28	20,14	20,26	20,40	20,33	20,29	20,38	20,34	20,31	20,30	20,37	20,37	20,43	20,36	20,38	20,34	20,28	20,30	20,45	20,40	20,34	20,33	20,38	20,30	20,21	20,25	20,26	20,29	20,44	20,36	20,32	20,20	20,34	20,36	20,32	20,38	20,36	20,30	20,28	20,30	20,22	20,26	20,34	20,35	20,35	20,24	20,29	20,28	20,27	20,29	20,28	20,28	20,25	20,20	20,23	20,25	20,31	20,32	20,25	20,27	20,35	20,38	20,36	20,31	20,21	20,30	20,30	20,22	20,23	20,29	20,20	20,21	20,22	20,16	20,28	20,29	20,26	20,25	20,20	20,37	20,40	
20,32	20,24	20,28	20,31	20,32	20,38	20,36	20,31	20,30	20,31	20,32	20,34	20,32	20,32	20,30	20,24	20,22	20,25	20,39	20,35	20,34	20,29	20,28	20,32	20,34	20,35	20,43	20,49	20,47	20,36	20,35	20,40	20,35	20,32	20,32	20,35	20,41	20,37	20,37	20,38	20,42	20,32	20,33	20,34	20,33	20,45	20,43	20,34	20,30	20,34	20,44	20,48	20,42	20,42	20,40	20,35	20,34	20,40	20,38	20,33	20,38	20,43	20,50	20,41	20,30	20,41	20,43	20,35	20,41	20,44	20,46	20,46	20,39	20,46	20,43	20,36	20,37	20,38	20,43	20,48	20,47	20,31	20,32	20,34	20,42	20,32	20,31	20,36	20,36	20,45	20,44	20,42	20,35	20,29	20,35	20,39	20,43	20,47	20,49	20,40	20,41	20,43	20,44	20,46	20,43	20,41	20,37	20,35	20,41	20,36	20,42	20,38	20,44	20,45	20,48	20,50	20,43	20,41	20,36	20,54	20,52	20,44	20,39	20,45	20,45	20,43	20,41	20,39	20,33	20,32	20,39	20,35	20,41	20,41	20,48	20,38	20,36	20,37	20,42	20,46	20,43	20,41	20,49	20,47	20,42	20,37	20,44	20,49	20,41	20,40	20,37	20,44	20,42	20,42	20,51	20,44	20,38	20,38	20,45	20,52	20,47	20,36	20,41	20,48	20,53	20,54	20,47	20,44	20,41	20,46	20,49	20,40	20,37	20,45	20,46	20,48	20,52	20,45	20,42	20,46	20,42	20,37	20,42	20,39	20,37	20,37	20,33	20,45	20,47	20,41	20,40	20,47	20,47	20,36	20,43	20,43	20,46	20,49	20,47	20,38	20,42	20,50	20,50	20,48	20,42	20,44	20,55	20,40	20,39	20,43	20,48	20,52	20,48	20,45	20,39	20,45	20,55	20,50	20,46	20,46	20,50	20,47	20,44	20,47	20,41	20,45	20,51	20,56	20,52	20,48	20,42	20,54	20,49	20,48	20,48	20,50	20,47	20,49	20,51	20,50	20,49	20,45	20,50	20,53	20,53	20,53	20,47	20,43	20,56	20,51	20,50	20,54	20,43	20,46	20,45	20,52	20,52	20,53	20,48	20,51	20,54	20,53	20,43	20,57	20,59	20,52	20,41	20,42	20,50	20,49	20,51	20,56	20,42	20,42	20,47	20,56	20,50	20,45	20,43	20,46	20,45	20,51	20,52	20,53	20,45	20,48	20,54	20,48	20,46	20,48	20,47	20,55	20,48	20,48	20,46	20,50	20,51	20,45	20,53	20,52	20,51	20,52	20,51	20,46	20,42	20,45	20,47	20,47	20,51	20,52	20,47	20,57	20,60	20,55	20,46	20,43	20,48	20,50	20,47	20,59	20,53	20,59	20,57	20,49	20,48	20,54	20,53	20,55	20,60	20,57	20,42	20,43	20,53	20,57	20,50	20,56	20,52	20,54	20,54	20,49	20,59	20,60	20,41	20,54	20,54	20,48	20,51	20,58	20,47	20,55	20,56	20,53	20,46	20,43	20,49	20,52	20,50	20,49	20,42	20,45	20,47	20,51	20,50	20,46	20,57	20,52	20,42	20,52	20,49	20,48	20,49	20,56	20,41	20,42	20,45	20,36	20,46	20,54	20,52	20,39	20,43	20,43	20,42	20,45	20,52	20,45	20,41	20,48	20,48	20,44	20,41	20,39	20,40	20,49	20,49	20,56	20,51	20,54	20,55	20,46	20,51	20,53	20,50	20,49	20,48	20,45	20,40	20,37	20,40	20,37	20,39	20,43	20,50	20,47	20,33	20,36	20,45	20,50	20,45	20,42	20,46	20,41	20,49	20,55	20,44	20,40	20,44	20,50	20,42	20,41	20,42	20,37	20,40	20,43	20,42	20,44	20,36	20,31	20,39	20,48	20,45	20,48	20,43	20,37	20,39	20,41	20,38	20,40	20,40	20,41	20,41	20,39	20,38	20,42	20,45	20,37	20,40	20,55	20,54	20,36	20,34	20,36	20,40	20,35	20,32	20,50	20,45	20,38	20,34	20,43	20,47	20,29	20,44	20,41	20,36	20,38	20,44	20,40	20,41	20,35	20,38	20,37	20,38	20,42	20,41	20,40	20,43	20,36	20,43	20,49	20,34	20,31	20,32	20,33	20,36	20,26	20,26	20,34	20,38	20,38	20,38	20,38	20,31	20,35	20,39	20,40	20,34	20,30	20,37	20,43	20,37	20,36	20,36	20,36	20,40	20,39	20,40	20,35	20,36	20,39	20,40	20,38	20,37	20,34	20,34	20,36	20,48	20,34	20,33	20,38	20,30	20,32	20,33	20,32	20,37	20,38	20,43	20,40	20,33	20,37	20,35	20,30	20,39	20,37	20,30	20,36	20,43	20,45	20,36	20,34	20,43	20,45	20,35	20,34	20,42	20,32	20,37	20,35	20,28	20,23	20,20	20,34	20,38	20,35	20,37	20,37	20,40	20,34	20,29	20,40	20,39	20,45	20,37	20,40	20,36	20,38	20,33	20,38	20,38	20,33	20,39	20,46	20,35	20,25	20,24	20,22	20,32	20,33	20,32	20,32	20,32	20,32	20,32	20,27	20,28	20,39	20,34	20,35	20,29	20,34	20,27	20,24	20,32	20,29	20,22	20,27	20,30	20,24	20,24	20,28	20,32	20,33	20,25	20,30	20,35	20,30	20,31	20,27	20,29	20,42	20,39	20,33	20,22	20,28	20,32	20,21	20,14	20,14	20,25	20,25	20,24	20,22	20,31	20,28	20,28	20,25	20,24	20,24	20,31	20,34	
20,35	20,30	20,30	20,33	20,27	20,25	20,31	20,25	20,27	20,29	20,30	20,25	20,37	20,31	20,29	20,33	20,32	20,33	20,33	20,42	20,38	20,31	20,29	20,34	20,30	20,34	20,40	20,38	20,35	20,36	20,33	20,42	20,41	20,33	20,26	20,28	20,28	20,33	20,46	20,47	20,39	20,34	20,45	20,34	20,34	20,42	20,39	20,38	20,42	20,30	20,36	20,46	20,38	20,44	20,47	20,39	20,39	20,34	20,35	20,35	20,35	20,47	20,47	20,44	20,33	20,42	20,43	20,37	20,39	20,40	20,42	20,49	20,50	20,46	20,45	20,37	20,35	20,42	20,42	20,39	20,37	20,34	20,33	20,29	20,40	20,35	20,29	20,31	20,28	20,40	20,37	20,32	20,29	20,43	20,43	20,36	20,38	20,44	20,50	20,39	20,45	20,49	20,36	20,39	20,42	20,42	20,40	20,44	20,39	20,34	20,47	20,40	20,44	20,52	20,54	20,48	20,50	20,45	20,34	20,43	20,58	20,48	20,43	20,51	20,47	20,49	20,41	20,41	20,42	20,35	20,35	20,32	20,43	20,40	20,41	20,34	20,39	20,41	20,44	20,47	20,39	20,43	20,48	20,54	20,46	20,40	20,39	20,48	20,40	20,39	20,41	20,42	20,44	20,42	20,44	20,51	20,41	20,33	20,37	20,44	20,41	20,42	20,40	20,46	20,51	20,58	20,50	20,37	20,42	20,44	20,46	20,41	20,43	20,40	20,39	20,41	20,44	20,42	20,43	20,45	20,45	20,38	20,37	20,52	20,53	20,46	20,35	20,45	20,46	20,48	20,45	20,43	20,46	20,44	20,45	20,48	20,45	20,43	20,47	20,42	20,40	20,50	20,49	20,47	20,42	20,45	20,57	20,57	20,38	20,40	20,51	20,56	20,51	20,46	20,40	20,42	20,53	20,44	20,45	20,45	20,46	20,47	20,44	20,49	20,47	20,51	20,51	20,49	20,53	20,53	20,43	20,48	20,50	20,51	20,41	20,48	20,52	20,51	20,50	20,46	20,55	20,50	20,48	20,47	20,47	20,51	20,51	20,49	20,50	20,61	20,58	20,54	20,46	20,52	20,48	20,48	20,51	20,47	20,44	20,42	20,46	20,47	20,55	20,63	20,54	20,46	20,46	20,48	20,48	20,50	20,48	20,47	20,45	20,48	20,52	20,56	20,53	20,47	20,49	20,49	20,46	20,45	20,47	20,56	20,51	20,45	20,58	20,61	20,56	20,59	20,49	20,42	20,51	20,58	20,57	20,53	20,55	20,53	20,53	20,55	20,47	20,50	20,57	20,49	20,50	20,45	20,50	20,50	20,49	20,51	20,55	20,55	20,63	20,59	20,44	20,42	20,46	20,55	20,54	20,50	20,54	20,58	20,57	20,52	20,46	20,56	20,57	20,54	20,58	20,55	20,46	20,44	20,54	20,52	20,48	20,48	20,57	20,60	20,54	20,54	20,61	20,63	20,55	20,57	20,56	20,46	20,51	20,57	20,52	20,56	20,55	20,52	20,50	20,42	20,47	20,55	20,54	20,44	20,43	20,43	20,51	20,59	20,49	20,48	20,55	20,51	20,48	20,51	20,48	20,45	20,46	20,52	20,49	20,40	20,42	20,42	20,48	20,58	20,54	20,40	20,35	20,45	20,47	20,50	20,56	20,52	20,43	20,47	20,49	20,45	20,40	20,35	20,43	20,48	20,51	20,51	20,53	20,54	20,54	20,46	20,50	20,46	20,45	20,52	20,49	20,44	20,43	20,37	20,39	20,40	20,44	20,45	20,52	20,53	20,40	20,40	20,41	20,50	20,48	20,50	20,58	20,48	20,49	20,52	20,46	20,45	20,40	20,44	20,50	20,48	20,45	20,44	20,44	20,46	20,48	20,45	20,43	20,35	20,44	20,53	20,47	20,48	20,44	20,37	20,47	20,41	20,38	20,45	20,50	20,41	20,44	20,40	20,36	20,36	20,42	20,41	20,36	20,43	20,45	20,37	20,45	20,42	20,40	20,39	20,32	20,43	20,40	20,39	20,38	20,32	20,47	20,41	20,44	20,45	20,35	20,37	20,41	20,42	20,47	20,41	20,39	20,44	20,38	20,45	20,42	20,40	20,42	20,36	20,41	20,45	20,42	20,27	20,34	20,38	20,32	20,26	20,32	20,29	20,33	20,33	20,30	20,36	20,36	20,35	20,32	20,38	20,42	20,37	20,37	20,46	20,42	20,37	20,43	20,34	20,35	20,31	20,36	20,37	20,35	20,42	20,46	20,41	20,40	20,37	20,36	20,35	20,42	20,35	20,29	20,30	20,23	20,30	20,34	20,33	20,40	20,46	20,42	20,35	20,33	20,33	20,33	20,35	20,39	20,42	20,37	20,38	20,42	20,38	20,31	20,35	20,34	20,37	20,37	20,36	20,43	20,41	20,37	20,35	20,31	20,24	20,22	20,31	20,36	20,36	20,34	20,39	20,41	20,40	20,30	20,35	20,36	20,30	20,30	20,38	20,36	20,37	20,38	20,42	20,35	20,20	20,35	20,47	20,43	20,30	20,24	20,20	20,29	20,39	20,35	20,27	20,37	20,41	20,38	20,31	20,27	20,37	20,31	20,34	20,24	20,35	20,30	20,32	20,30	20,24	20,32	20,28	20,34	20,25	20,30	20,27	20,26	20,26	20,28	20,28	20,32	20,31	20,27	20,33	20,26	20,28	20,37	20,34	20,23	20,17	20,24	20,25	20,19	20,23	20,35	20,29	20,22	20,18	20,25	20,32	20,24	20,19	20,24	20,21	20,21	20,26	
20,41	20,30	20,18	20,27	20,27	20,27	20,27	20,22	20,21	20,31	20,28	20,22	20,26	20,36	20,31	20,34	20,46	20,41	20,34	20,37	20,37	20,32	20,29	20,34	20,43	20,35	20,34	20,33	20,31	20,37	20,31	20,35	20,41	20,35	20,27	20,26	20,29	20,27	20,39	20,49	20,35	20,38	20,42	20,23	20,31	20,42	20,39	20,35	20,44	20,36	20,34	20,51	20,45	20,37	20,41	20,40	20,41	20,38	20,40	20,44	20,37	20,50	20,54	20,48	20,35	20,43	20,41	20,35	20,42	20,45	20,42	20,50	20,48	20,47	20,41	20,43	20,39	20,43	20,40	20,44	20,33	20,39	20,40	20,37	20,44	20,39	20,26	20,39	20,42	20,43	20,42	20,28	20,35	20,44	20,41	20,35	20,41	20,44	20,37	20,30	20,42	20,50	20,44	20,29	20,34	20,40	20,43	20,44	20,44	20,35	20,49	20,48	20,43	20,45	20,43	20,40	20,41	20,35	20,34	20,43	20,52	20,55	20,49	20,50	20,44	20,49	20,42	20,36	20,42	20,42	20,42	20,36	20,38	20,38	20,33	20,31	20,39	20,43	20,45	20,45	20,37	20,44	20,47	20,50	20,49	20,42	20,40	20,39	20,38	20,44	20,47	20,42	20,41	20,41	20,41	20,50	20,42	20,34	20,37	20,38	20,28	20,37	20,48	20,46	20,45	20,45	20,46	20,34	20,41	20,48	20,43	20,41	20,41	20,48	20,51	20,47	20,48	20,43	20,45	20,40	20,42	20,39	20,45	20,51	20,54	20,43	20,43	20,45	20,39	20,44	20,47	20,44	20,46	20,46	20,44	20,48	20,41	20,37	20,43	20,39	20,39	20,43	20,46	20,49	20,47	20,48	20,52	20,47	20,42	20,43	20,51	20,51	20,51	20,48	20,47	20,50	20,47	20,50	20,47	20,49	20,48	20,49	20,48	20,47	20,55	20,55	20,55	20,52	20,49	20,54	20,49	20,42	20,45	20,49	20,44	20,47	20,53	20,58	20,54	20,51	20,57	20,52	20,54	20,51	20,47	20,49	20,49	20,46	20,51	20,56	20,54	20,43	20,39	20,50	20,51	20,55	20,54	20,50	20,50	20,46	20,48	20,46	20,53	20,55	20,48	20,47	20,50	20,53	20,63	20,54	20,53	20,47	20,44	20,44	20,53	20,55	20,51	20,42	20,47	20,51	20,55	20,55	20,46	20,50	20,62	20,52	20,57	20,58	20,57	20,60	20,46	20,44	20,42	20,47	20,55	20,55	20,53	20,53	20,53	20,56	20,52	20,49	20,49	20,57	20,56	20,50	20,51	20,48	20,53	20,56	20,60	20,53	20,51	20,54	20,50	20,48	20,52	20,61	20,57	20,48	20,48	20,53	20,55	20,58	20,44	20,51	20,58	20,52	20,55	20,50	20,47	20,47	20,49	20,52	20,55	20,45	20,54	20,54	20,54	20,57	20,56	20,55	20,56	20,58	20,60	20,52	20,55	20,56	20,57	20,54	20,57	20,53	20,57	20,51	20,50	20,57	20,58	20,56	20,49	20,52	20,47	20,58	20,56	20,51	20,49	20,51	20,46	20,56	20,52	20,52	20,49	20,48	20,54	20,49	20,40	20,44	20,51	20,58	20,49	20,38	20,34	20,48	20,55	20,57	20,54	20,52	20,46	20,46	20,48	20,43	20,46	20,37	20,40	20,53	20,57	20,58	20,53	20,56	20,58	20,50	20,45	20,58	20,47	20,50	20,52	20,49	20,50	20,49	20,42	20,37	20,40	20,45	20,48	20,51	20,44	20,43	20,46	20,53	20,44	20,44	20,54	20,44	20,41	20,51	20,50	20,46	20,38	20,38	20,43	20,45	20,49	20,42	20,38	20,43	20,49	20,44	20,40	20,42	20,49	20,54	20,50	20,42	20,45	20,43	20,46	20,42	20,37	20,46	20,51	20,47	20,49	20,41	20,33	20,35	20,47	20,39	20,38	20,38	20,45	20,33	20,37	20,42	20,46	20,42	20,33	20,35	20,39	20,37	20,39	20,36	20,38	20,46	20,48	20,42	20,35	20,32	20,40	20,45	20,42	20,38	20,36	20,41	20,36	20,45	20,47	20,42	20,42	20,37	20,39	20,46	20,37	20,36	20,30	20,32	20,29	20,27	20,37	20,33	20,35	20,41	20,34	20,37	20,40	20,35	20,32	20,25	20,36	20,42	20,41	20,45	20,47	20,50	20,42	20,34	20,40	20,44	20,42	20,42	20,39	20,40	20,42	20,44	20,48	20,42	20,36	20,33	20,36	20,31	20,31	20,28	20,26	20,33	20,35	20,38	20,41	20,52	20,50	20,35	20,33	20,41	20,37	20,35	20,40	20,42	20,38	20,41	20,43	20,38	20,20	20,26	20,36	20,29	20,34	20,35	20,29	20,35	20,36	20,31	20,29	20,24	20,20	20,22	20,26	20,29	20,30	20,40	20,46	20,43	20,29	20,33	20,26	20,34	20,30	20,36	20,29	20,30	20,42	20,40	20,40	20,26	20,28	20,44	20,46	20,41	20,29	20,21	20,28	20,37	20,32	20,28	20,35	20,43	20,42	20,31	20,33	20,41	20,25	20,36	20,32	20,30	20,25	20,24	20,35	20,29	20,37	20,37	20,26	20,29	20,39	20,35	20,29	20,24	20,25	20,25	20,26	20,26	20,26	20,29	20,30	20,33	20,36	20,30	20,24	20,25	20,28	20,24	20,23	20,25	20,37	20,31	20,12	20,15	20,20	20,20	20,20	20,18	20,24	20,31	20,14	20,24	
20,38	20,33	20,21	20,21	20,24	20,32	20,30	20,13	20,21	20,23	20,25	20,26	20,25	20,28	20,36	20,32	20,39	20,41	20,32	20,36	20,29	20,26	20,30	20,37	20,48	20,39	20,33	20,31	20,36	20,37	20,33	20,28	20,35	20,31	20,24	20,30	20,30	20,39	20,39	20,33	20,37	20,31	20,33	20,25	20,26	20,34	20,37	20,47	20,41	20,45	20,40	20,32	20,41	20,43	20,32	20,37	20,37	20,35	20,41	20,43	20,35	20,41	20,45	20,42	20,35	20,41	20,44	20,38	20,39	20,36	20,48	20,48	20,38	20,46	20,45	20,38	20,43	20,37	20,37	20,38	20,40	20,43	20,39	20,33	20,34	20,30	20,36	20,38	20,40	20,49	20,34	20,30	20,37	20,38	20,38	20,35	20,37	20,42	20,41	20,28	20,33	20,37	20,47	20,38	20,31	20,39	20,38	20,37	20,42	20,44	20,33	20,44	20,43	20,45	20,43	20,37	20,32	20,42	20,42	20,40	20,45	20,51	20,50	20,45	20,49	20,43	20,40	20,41	20,37	20,42	20,48	20,45	20,39	20,43	20,41	20,36	20,42	20,44	20,41	20,47	20,44	20,45	20,45	20,45	20,48	20,46	20,39	20,38	20,37	20,37	20,40	20,39	20,38	20,40	20,43	20,52	20,41	20,36	20,38	20,38	20,35	20,39	20,44	20,44	20,51	20,38	20,41	20,43	20,44	20,46	20,39	20,42	20,34	20,40	20,50	20,50	20,51	20,48	20,46	20,44	20,49	20,48	20,44	20,46	20,45	20,46	20,48	20,38	20,42	20,42	20,42	20,46	20,48	20,48	20,43	20,51	20,47	20,45	20,47	20,35	20,40	20,50	20,47	20,48	20,49	20,45	20,48	20,45	20,42	20,49	20,57	20,43	20,43	20,39	20,41	20,50	20,46	20,49	20,51	20,52	20,47	20,48	20,49	20,45	20,50	20,50	20,47	20,54	20,50	20,52	20,48	20,49	20,53	20,53	20,51	20,55	20,52	20,55	20,51	20,51	20,53	20,51	20,50	20,48	20,49	20,52	20,44	20,48	20,48	20,55	20,55	20,44	20,41	20,46	20,50	20,55	20,58	20,57	20,51	20,50	20,52	20,50	20,43	20,47	20,45	20,50	20,52	20,52	20,61	20,55	20,58	20,62	20,51	20,49	20,57	20,54	20,46	20,46	20,52	20,46	20,55	20,57	20,52	20,44	20,53	20,52	20,54	20,48	20,49	20,52	20,46	20,52	20,45	20,38	20,45	20,48	20,50	20,52	20,59	20,54	20,53	20,54	20,56	20,54	20,61	20,48	20,44	20,45	20,55	20,65	20,63	20,47	20,52	20,52	20,48	20,46	20,50	20,60	20,57	20,45	20,53	20,53	20,50	20,51	20,54	20,56	20,55	20,54	20,52	20,49	20,43	20,52	20,53	20,57	20,52	20,51	20,54	20,55	20,58	20,53	20,54	20,53	20,52	20,57	20,60	20,58	20,60	20,62	20,55	20,63	20,67	20,64	20,61	20,53	20,43	20,54	20,59	20,56	20,56	20,46	20,42	20,51	20,55	20,48	20,49	20,54	20,44	20,49	20,57	20,56	20,50	20,50	20,46	20,50	20,42	20,41	20,51	20,58	20,54	20,45	20,42	20,56	20,57	20,55	20,56	20,47	20,48	20,45	20,47	20,49	20,48	20,41	20,38	20,42	20,53	20,52	20,49	20,56	20,54	20,46	20,42	20,50	20,53	20,50	20,43	20,46	20,46	20,49	20,41	20,44	20,46	20,54	20,50	20,49	20,44	20,49	20,53	20,51	20,46	20,37	20,45	20,49	20,45	20,48	20,48	20,45	20,38	20,40	20,45	20,42	20,44	20,45	20,38	20,39	20,41	20,47	20,44	20,44	20,43	20,41	20,45	20,47	20,46	20,41	20,42	20,31	20,35	20,39	20,45	20,42	20,46	20,46	20,38	20,38	20,46	20,43	20,47	20,48	20,49	20,35	20,33	20,40	20,48	20,35	20,37	20,37	20,39	20,38	20,35	20,43	20,42	20,38	20,44	20,46	20,36	20,37	20,40	20,41	20,32	20,27	20,28	20,43	20,33	20,37	20,48	20,41	20,41	20,41	20,35	20,46	20,46	20,35	20,36	20,35	20,26	20,28	20,33	20,39	20,44	20,43	20,39	20,29	20,38	20,40	20,38	20,36	20,34	20,36	20,38	20,46	20,42	20,45	20,38	20,35	20,37	20,41	20,38	20,39	20,32	20,40	20,41	20,37	20,50	20,44	20,34	20,37	20,39	20,41	20,37	20,37	20,32	20,37	20,36	20,36	20,41	20,43	20,46	20,34	20,33	20,34	20,37	20,39	20,39	20,33	20,37	20,39	20,43	20,35	20,25	20,27	20,38	20,40	20,30	20,33	20,32	20,23	20,29	20,30	20,33	20,26	20,18	20,26	20,24	20,38	20,31	20,27	20,38	20,41	20,27	20,29	20,32	20,26	20,29	20,30	20,33	20,29	20,35	20,35	20,32	20,34	20,31	20,36	20,42	20,35	20,31	20,22	20,24	20,32	20,34	20,30	20,34	20,41	20,44	20,35	20,31	20,30	20,27	20,19	20,32	20,29	20,21	20,29	20,22	20,26	20,32	20,37	20,29	20,25	20,39	20,28	20,29	20,33	20,24	20,23	20,24	20,22	20,19	20,29	20,32	20,26	20,28	20,23	20,24	20,22	20,22	20,19	20,22	20,31	20,30	20,30	20,29	20,27	20,28	20,22	20,27	20,22	20,29	20,28	20,33	20,26	
20,19	20,19	20,32	20,26	20,32	20,37	20,32	20,18	20,22	20,38	20,34	20,27	20,31	20,27	20,32	20,32	20,40	20,42	20,40	20,44	20,29	20,28	20,24	20,33	20,41	20,47	20,38	20,33	20,28	20,38	20,35	20,31	20,27	20,26	20,35	20,37	20,31	20,36	20,35	20,36	20,43	20,40	20,33	20,23	20,28	20,35	20,32	20,35	20,45	20,39	20,41	20,42	20,40	20,49	20,36	20,38	20,35	20,38	20,34	20,34	20,28	20,31	20,37	20,33	20,37	20,39	20,38	20,39	20,38	20,38	20,41	20,48	20,34	20,36	20,37	20,35	20,35	20,40	20,35	20,45	20,37	20,33	20,37	20,30	20,34	20,28	20,29	20,31	20,34	20,44	20,34	20,15	20,32	20,39	20,28	20,37	20,43	20,47	20,49	20,41	20,36	20,36	20,39	20,43	20,33	20,41	20,42	20,40	20,47	20,47	20,40	20,44	20,50	20,49	20,51	20,41	20,47	20,45	20,49	20,39	20,45	20,42	20,46	20,45	20,45	20,44	20,41	20,43	20,41	20,47	20,48	20,43	20,43	20,39	20,43	20,44	20,40	20,41	20,37	20,49	20,46	20,55	20,49	20,43	20,50	20,48	20,46	20,52	20,40	20,32	20,33	20,28	20,32	20,43	20,42	20,50	20,44	20,33	20,39	20,46	20,42	20,39	20,40	20,37	20,40	20,43	20,37	20,51	20,47	20,46	20,39	20,34	20,37	20,40	20,45	20,45	20,43	20,43	20,43	20,49	20,53	20,54	20,48	20,47	20,49	20,45	20,47	20,40	20,40	20,38	20,31	20,43	20,43	20,45	20,53	20,48	20,50	20,48	20,46	20,36	20,33	20,51	20,48	20,43	20,50	20,50	20,49	20,44	20,41	20,46	20,57	20,56	20,49	20,42	20,40	20,48	20,53	20,49	20,42	20,42	20,52	20,45	20,44	20,40	20,42	20,46	20,45	20,51	20,50	20,53	20,48	20,55	20,53	20,48	20,43	20,52	20,47	20,49	20,49	20,45	20,60	20,47	20,47	20,48	20,44	20,48	20,45	20,49	20,45	20,48	20,53	20,56	20,52	20,55	20,54	20,55	20,61	20,58	20,52	20,49	20,52	20,51	20,48	20,46	20,50	20,48	20,54	20,47	20,56	20,54	20,54	20,60	20,55	20,42	20,52	20,48	20,43	20,49	20,53	20,48	20,48	20,51	20,48	20,51	20,47	20,48	20,52	20,49	20,48	20,56	20,54	20,58	20,54	20,40	20,49	20,46	20,45	20,47	20,52	20,50	20,50	20,56	20,58	20,51	20,55	20,50	20,51	20,46	20,52	20,59	20,64	20,47	20,52	20,54	20,52	20,46	20,52	20,59	20,54	20,49	20,48	20,60	20,54	20,43	20,52	20,54	20,53	20,53	20,58	20,51	20,54	20,50	20,51	20,54	20,56	20,50	20,48	20,46	20,49	20,51	20,57	20,59	20,53	20,54	20,50	20,55	20,62	20,57	20,51	20,54	20,61	20,64	20,61	20,47	20,47	20,52	20,58	20,56	20,54	20,52	20,53	20,60	20,56	20,46	20,43	20,51	20,50	20,50	20,54	20,58	20,46	20,49	20,49	20,42	20,46	20,45	20,53	20,49	20,57	20,53	20,51	20,56	20,52	20,49	20,54	20,45	20,43	20,44	20,44	20,45	20,44	20,40	20,38	20,33	20,42	20,49	20,46	20,56	20,48	20,45	20,49	20,51	20,49	20,51	20,55	20,48	20,48	20,38	20,39	20,44	20,46	20,51	20,60	20,52	20,42	20,47	20,51	20,46	20,48	20,41	20,43	20,50	20,50	20,49	20,49	20,57	20,45	20,43	20,44	20,39	20,41	20,47	20,43	20,41	20,40	20,41	20,44	20,42	20,48	20,44	20,44	20,48	20,43	20,36	20,37	20,34	20,34	20,38	20,46	20,42	20,49	20,49	20,40	20,35	20,40	20,45	20,44	20,48	20,43	20,38	20,34	20,33	20,38	20,39	20,41	20,44	20,41	20,42	20,41	20,41	20,36	20,35	20,42	20,46	20,39	20,27	20,36	20,46	20,39	20,29	20,31	20,43	20,40	20,30	20,36	20,38	20,34	20,40	20,36	20,34	20,42	20,38	20,36	20,38	20,36	20,19	20,26	20,35	20,39	20,42	20,49	20,42	20,35	20,42	20,37	20,39	20,39	20,34	20,32	20,42	20,47	20,35	20,38	20,39	20,39	20,35	20,32	20,26	20,24	20,31	20,42	20,33	20,39	20,39	20,34	20,40	20,42	20,36	20,36	20,44	20,44	20,45	20,39	20,43	20,40	20,33	20,40	20,35	20,26	20,31	20,33	20,40	20,43	20,39	20,34	20,37	20,40	20,41	20,24	20,28	20,42	20,42	20,31	20,39	20,39	20,27	20,27	20,35	20,31	20,26	20,17	20,30	20,34	20,35	20,34	20,28	20,33	20,38	20,30	20,29	20,34	20,24	20,29	20,28	20,30	20,31	20,28	20,24	20,23	20,28	20,31	20,39	20,36	20,34	20,41	20,21	20,19	20,34	20,39	20,41	20,35	20,35	20,41	20,33	20,26	20,29	20,32	20,28	20,27	20,29	20,30	20,34	20,18	20,17	20,28	20,32	20,33	20,27	20,31	20,26	20,34	20,30	20,29	20,24	20,28	20,26	20,26	20,33	20,28	20,16	20,24	20,17	20,28	20,28	20,23	20,18	20,23	20,32	20,28	20,14	20,18	20,21	20,22	20,24	20,23	20,18	20,13	20,14	20,22	20,30	
20,25	20,18	20,27	20,36	20,41	20,35	20,27	20,25	20,29	20,32	20,29	20,25	20,29	20,27	20,33	20,42	20,46	20,43	20,36	20,37	20,28	20,25	20,24	20,35	20,45	20,42	20,35	20,38	20,31	20,37	20,43	20,41	20,30	20,26	20,30	20,40	20,41	20,31	20,27	20,28	20,32	20,32	20,44	20,35	20,36	20,38	20,34	20,34	20,39	20,36	20,37	20,45	20,46	20,44	20,31	20,24	20,37	20,43	20,41	20,40	20,31	20,32	20,37	20,35	20,40	20,49	20,40	20,46	20,48	20,50	20,40	20,41	20,43	20,40	20,34	20,27	20,39	20,45	20,43	20,38	20,31	20,28	20,32	20,30	20,39	20,31	20,26	20,32	20,30	20,41	20,43	20,23	20,27	20,38	20,36	20,37	20,38	20,49	20,47	20,42	20,41	20,34	20,44	20,47	20,38	20,40	20,39	20,34	20,41	20,52	20,50	20,49	20,47	20,41	20,49	20,48	20,46	20,48	20,36	20,34	20,39	20,43	20,45	20,46	20,37	20,41	20,44	20,44	20,42	20,47	20,45	20,41	20,46	20,41	20,47	20,46	20,46	20,42	20,44	20,46	20,46	20,55	20,52	20,43	20,43	20,42	20,44	20,55	20,49	20,39	20,40	20,31	20,30	20,42	20,47	20,43	20,41	20,41	20,39	20,46	20,36	20,37	20,43	20,39	20,41	20,42	20,36	20,41	20,56	20,51	20,46	20,40	20,39	20,44	20,47	20,46	20,45	20,48	20,50	20,44	20,49	20,48	20,44	20,47	20,50	20,43	20,42	20,44	20,45	20,43	20,34	20,44	20,49	20,42	20,52	20,47	20,52	20,42	20,41	20,40	20,38	20,44	20,47	20,43	20,54	20,54	20,49	20,48	20,43	20,39	20,44	20,52	20,52	20,50	20,44	20,47	20,52	20,51	20,40	20,44	20,51	20,45	20,38	20,41	20,50	20,49	20,50	20,52	20,53	20,58	20,51	20,48	20,55	20,47	20,40	20,43	20,46	20,47	20,54	20,49	20,50	20,50	20,46	20,52	20,40	20,50	20,48	20,47	20,51	20,55	20,57	20,58	20,56	20,49	20,50	20,53	20,59	20,55	20,55	20,51	20,47	20,48	20,46	20,45	20,54	20,55	20,60	20,50	20,54	20,54	20,47	20,53	20,54	20,57	20,45	20,50	20,47	20,51	20,57	20,48	20,49	20,51	20,50	20,50	20,55	20,51	20,55	20,43	20,45	20,58	20,54	20,52	20,51	20,46	20,49	20,55	20,46	20,46	20,45	20,43	20,46	20,53	20,45	20,48	20,50	20,55	20,47	20,48	20,46	20,52	20,55	20,53	20,53	20,55	20,48	20,51	20,56	20,53	20,51	20,51	20,54	20,55	20,56	20,50	20,46	20,53	20,51	20,43	20,48	20,57	20,62	20,63	20,51	20,51	20,53	20,55	20,52	20,52	20,47	20,49	20,55	20,60	20,57	20,52	20,50	20,54	20,59	20,58	20,52	20,54	20,52	20,57	20,57	20,51	20,50	20,51	20,53	20,56	20,55	20,54	20,63	20,58	20,50	20,55	20,58	20,52	20,53	20,57	20,56	20,49	20,44	20,49	20,46	20,49	20,53	20,42	20,44	20,49	20,56	20,53	20,55	20,54	20,50	20,54	20,55	20,48	20,46	20,40	20,47	20,45	20,43	20,44	20,41	20,41	20,43	20,45	20,46	20,54	20,55	20,44	20,46	20,60	20,52	20,50	20,54	20,53	20,50	20,40	20,41	20,54	20,36	20,35	20,58	20,56	20,44	20,50	20,46	20,43	20,42	20,42	20,39	20,42	20,45	20,38	20,41	20,57	20,53	20,49	20,45	20,39	20,38	20,46	20,51	20,46	20,43	20,41	20,43	20,42	20,47	20,49	20,51	20,49	20,46	20,35	20,34	20,33	20,29	20,39	20,49	20,39	20,43	20,43	20,40	20,38	20,39	20,43	20,36	20,42	20,47	20,38	20,31	20,31	20,37	20,44	20,49	20,49	20,48	20,43	20,42	20,47	20,39	20,33	20,38	20,37	20,41	20,39	20,37	20,41	20,46	20,39	20,44	20,40	20,40	20,38	20,36	20,32	20,38	20,39	20,40	20,42	20,44	20,46	20,41	20,35	20,38	20,32	20,34	20,34	20,33	20,37	20,49	20,48	20,35	20,32	20,33	20,31	20,41	20,38	20,34	20,43	20,52	20,46	20,38	20,39	20,40	20,36	20,37	20,41	20,33	20,32	20,35	20,38	20,40	20,37	20,39	20,37	20,36	20,31	20,38	20,42	20,41	20,47	20,46	20,43	20,42	20,33	20,35	20,38	20,31	20,33	20,34	20,31	20,36	20,43	20,43	20,39	20,38	20,41	20,37	20,31	20,39	20,38	20,25	20,32	20,39	20,32	20,24	20,28	20,31	20,33	20,24	20,27	20,34	20,38	20,42	20,35	20,29	20,36	20,35	20,31	20,33	20,32	20,33	20,28	20,30	20,30	20,31	20,33	20,24	20,28	20,33	20,37	20,30	20,34	20,38	20,25	20,21	20,31	20,40	20,32	20,30	20,34	20,32	20,25	20,30	20,29	20,34	20,31	20,25	20,24	20,34	20,33	20,25	20,19	20,21	20,32	20,39	20,30	20,19	20,25	20,35	20,26	20,36	20,28	20,29	20,21	20,21	20,31	20,35	20,25	20,30	20,30	20,32	20,30	20,25	20,25	20,24	20,25	20,30	20,08	20,12	20,22	20,22	20,19	20,15	20,28	20,19	20,14	20,21	20,23	
20,28	20,29	20,18	20,29	20,42	20,36	20,29	20,27	20,32	20,26	20,37	20,24	20,21	20,24	20,36	20,47	20,47	20,36	20,37	20,37	20,35	20,31	20,25	20,36	20,34	20,34	20,31	20,28	20,24	20,35	20,41	20,40	20,37	20,34	20,31	20,31	20,42	20,41	20,40	20,29	20,34	20,32	20,41	20,39	20,40	20,40	20,39	20,29	20,30	20,48	20,34	20,35	20,31	20,40	20,42	20,32	20,35	20,38	20,36	20,34	20,34	20,42	20,42	20,39	20,40	20,40	20,42	20,52	20,49	20,37	20,35	20,41	20,40	20,43	20,40	20,45	20,43	20,41	20,44	20,38	20,25	20,31	20,33	20,31	20,43	20,26	20,26	20,42	20,40	20,37	20,41	20,29	20,27	20,38	20,40	20,37	20,39	20,42	20,44	20,36	20,36	20,31	20,38	20,52	20,38	20,39	20,41	20,35	20,40	20,46	20,41	20,50	20,51	20,42	20,47	20,46	20,44	20,35	20,37	20,35	20,35	20,45	20,43	20,41	20,45	20,44	20,44	20,41	20,38	20,42	20,44	20,41	20,42	20,36	20,43	20,43	20,35	20,38	20,41	20,41	20,43	20,46	20,44	20,48	20,46	20,37	20,38	20,44	20,42	20,39	20,46	20,41	20,37	20,42	20,40	20,40	20,36	20,40	20,43	20,47	20,35	20,34	20,49	20,45	20,39	20,41	20,39	20,45	20,49	20,45	20,43	20,47	20,47	20,40	20,43	20,47	20,44	20,47	20,52	20,43	20,46	20,43	20,38	20,45	20,46	20,47	20,47	20,50	20,49	20,44	20,45	20,42	20,50	20,46	20,45	20,54	20,57	20,48	20,42	20,43	20,41	20,52	20,44	20,43	20,49	20,55	20,49	20,51	20,47	20,39	20,48	20,53	20,51	20,45	20,49	20,44	20,44	20,52	20,48	20,50	20,54	20,46	20,36	20,44	20,50	20,61	20,54	20,56	20,59	20,56	20,51	20,49	20,52	20,48	20,41	20,43	20,52	20,50	20,47	20,52	20,48	20,47	20,51	20,56	20,49	20,53	20,50	20,50	20,56	20,57	20,58	20,58	20,46	20,43	20,52	20,52	20,52	20,56	20,52	20,50	20,48	20,45	20,53	20,55	20,54	20,58	20,59	20,49	20,53	20,61	20,56	20,59	20,52	20,51	20,52	20,54	20,47	20,48	20,57	20,55	20,51	20,48	20,47	20,51	20,57	20,49	20,63	20,47	20,44	20,53	20,59	20,51	20,53	20,50	20,52	20,60	20,64	20,49	20,46	20,57	20,54	20,51	20,51	20,50	20,55	20,45	20,45	20,56	20,48	20,53	20,64	20,59	20,56	20,50	20,51	20,53	20,64	20,51	20,52	20,49	20,51	20,62	20,55	20,50	20,52	20,55	20,58	20,50	20,49	20,50	20,55	20,63	20,62	20,52	20,54	20,60	20,59	20,52	20,45	20,54	20,60	20,57	20,58	20,63	20,55	20,58	20,57	20,51	20,53	20,51	20,56	20,48	20,52	20,54	20,46	20,47	20,53	20,58	20,51	20,55	20,55	20,55	20,51	20,50	20,49	20,54	20,53	20,57	20,57	20,55	20,47	20,46	20,49	20,52	20,53	20,44	20,40	20,44	20,52	20,51	20,52	20,55	20,50	20,55	20,56	20,49	20,50	20,42	20,48	20,56	20,57	20,48	20,47	20,55	20,43	20,42	20,54	20,54	20,54	20,50	20,46	20,51	20,59	20,45	20,50	20,49	20,51	20,52	20,49	20,50	20,45	20,52	20,57	20,57	20,50	20,46	20,48	20,51	20,51	20,46	20,43	20,33	20,41	20,38	20,42	20,48	20,43	20,39	20,45	20,30	20,41	20,44	20,48	20,52	20,44	20,42	20,38	20,26	20,33	20,40	20,46	20,51	20,46	20,43	20,35	20,29	20,31	20,35	20,43	20,45	20,46	20,43	20,41	20,39	20,35	20,42	20,43	20,44	20,45	20,35	20,38	20,42	20,46	20,46	20,44	20,48	20,38	20,43	20,44	20,47	20,40	20,35	20,38	20,50	20,51	20,43	20,38	20,37	20,42	20,44	20,36	20,35	20,35	20,38	20,38	20,28	20,32	20,36	20,41	20,40	20,28	20,27	20,37	20,33	20,35	20,37	20,41	20,35	20,37	20,42	20,42	20,39	20,35	20,37	20,38	20,23	20,34	20,40	20,40	20,49	20,50	20,38	20,37	20,35	20,40	20,36	20,39	20,39	20,39	20,38	20,37	20,30	20,35	20,36	20,39	20,45	20,33	20,24	20,45	20,41	20,36	20,44	20,42	20,44	20,41	20,41	20,34	20,35	20,28	20,32	20,35	20,29	20,37	20,42	20,39	20,39	20,35	20,36	20,36	20,31	20,33	20,35	20,28	20,24	20,31	20,35	20,27	20,27	20,31	20,41	20,32	20,28	20,27	20,26	20,36	20,41	20,34	20,28	20,32	20,20	20,21	20,31	20,34	20,30	20,30	20,26	20,35	20,34	20,23	20,26	20,23	20,28	20,26	20,33	20,40	20,27	20,27	20,34	20,38	20,20	20,21	20,30	20,25	20,19	20,25	20,34	20,29	20,32	20,16	20,18	20,26	20,38	20,34	20,27	20,22	20,24	20,31	20,39	20,27	20,20	20,32	20,29	20,26	20,23	20,29	20,22	20,22	20,29	20,21	20,28	20,34	20,33	20,30	20,25	20,27	20,25	20,17	20,16	20,30	20,15	20,11	20,18	20,22	20,19	20,18	20,25	20,30	20,25	20,18	20,24	
20,25	20,27	20,22	20,34	20,36	20,30	20,30	20,16	20,29	20,30	20,32	20,15	20,14	20,24	20,31	20,41	20,36	20,36	20,38	20,39	20,32	20,36	20,32	20,31	20,27	20,28	20,30	20,26	20,24	20,27	20,33	20,40	20,32	20,40	20,39	20,35	20,29	20,35	20,44	20,37	20,37	20,33	20,38	20,38	20,40	20,43	20,43	20,29	20,33	20,44	20,43	20,39	20,39	20,45	20,43	20,38	20,38	20,42	20,43	20,39	20,32	20,36	20,47	20,42	20,34	20,32	20,28	20,42	20,47	20,34	20,29	20,39	20,40	20,41	20,44	20,49	20,44	20,33	20,48	20,37	20,28	20,31	20,34	20,40	20,47	20,39	20,31	20,33	20,41	20,42	20,44	20,38	20,36	20,38	20,34	20,39	20,41	20,43	20,30	20,34	20,37	20,33	20,34	20,47	20,39	20,35	20,37	20,34	20,33	20,43	20,44	20,47	20,56	20,48	20,48	20,40	20,39	20,39	20,42	20,41	20,38	20,45	20,43	20,40	20,44	20,47	20,43	20,40	20,42	20,38	20,45	20,41	20,42	20,40	20,31	20,39	20,32	20,35	20,37	20,43	20,40	20,48	20,43	20,40	20,43	20,40	20,36	20,46	20,42	20,37	20,39	20,45	20,46	20,45	20,41	20,44	20,45	20,43	20,43	20,46	20,43	20,39	20,44	20,51	20,50	20,54	20,49	20,47	20,50	20,45	20,42	20,44	20,50	20,49	20,39	20,45	20,44	20,45	20,47	20,37	20,53	20,46	20,44	20,47	20,44	20,43	20,47	20,43	20,42	20,39	20,46	20,47	20,53	20,49	20,48	20,49	20,56	20,52	20,44	20,48	20,44	20,52	20,55	20,48	20,51	20,58	20,59	20,55	20,48	20,43	20,53	20,66	20,53	20,47	20,41	20,47	20,47	20,51	20,58	20,50	20,55	20,55	20,49	20,44	20,53	20,55	20,56	20,44	20,49	20,49	20,39	20,47	20,49	20,52	20,49	20,50	20,52	20,52	20,46	20,49	20,48	20,48	20,44	20,46	20,52	20,59	20,50	20,58	20,62	20,63	20,56	20,52	20,51	20,55	20,53	20,54	20,59	20,60	20,60	20,50	20,53	20,53	20,56	20,55	20,54	20,57	20,53	20,47	20,54	20,61	20,64	20,58	20,49	20,47	20,55	20,54	20,52	20,52	20,61	20,52	20,49	20,51	20,45	20,57	20,56	20,55	20,59	20,55	20,50	20,56	20,58	20,53	20,55	20,50	20,52	20,61	20,57	20,52	20,52	20,61	20,59	20,58	20,59	20,56	20,58	20,49	20,52	20,61	20,59	20,56	20,60	20,56	20,56	20,53	20,50	20,50	20,65	20,59	20,54	20,57	20,52	20,54	20,59	20,51	20,53	20,57	20,56	20,57	20,60	20,56	20,54	20,51	20,57	20,60	20,52	20,53	20,55	20,48	20,46	20,49	20,53	20,54	20,54	20,61	20,60	20,57	20,55	20,53	20,50	20,54	20,62	20,62	20,58	20,52	20,50	20,47	20,54	20,60	20,52	20,51	20,57	20,54	20,49	20,50	20,50	20,46	20,53	20,55	20,57	20,63	20,62	20,46	20,50	20,54	20,52	20,49	20,52	20,57	20,50	20,41	20,51	20,54	20,54	20,49	20,54	20,49	20,39	20,46	20,50	20,49	20,62	20,49	20,44	20,55	20,59	20,56	20,58	20,60	20,60	20,59	20,52	20,45	20,54	20,52	20,50	20,42	20,47	20,46	20,44	20,46	20,52	20,56	20,61	20,55	20,50	20,43	20,49	20,57	20,59	20,49	20,56	20,45	20,42	20,41	20,43	20,50	20,45	20,42	20,44	20,43	20,35	20,38	20,42	20,50	20,53	20,43	20,41	20,38	20,38	20,41	20,47	20,44	20,44	20,41	20,35	20,31	20,38	20,46	20,44	20,44	20,39	20,40	20,40	20,38	20,39	20,43	20,42	20,41	20,49	20,33	20,40	20,41	20,43	20,37	20,42	20,42	20,32	20,38	20,46	20,44	20,37	20,36	20,39	20,48	20,54	20,49	20,41	20,40	20,37	20,37	20,31	20,33	20,38	20,42	20,43	20,43	20,39	20,36	20,45	20,42	20,31	20,22	20,29	20,30	20,33	20,31	20,36	20,37	20,32	20,42	20,41	20,33	20,32	20,41	20,37	20,30	20,35	20,36	20,35	20,41	20,44	20,32	20,33	20,39	20,45	20,38	20,30	20,34	20,35	20,46	20,35	20,32	20,40	20,47	20,38	20,36	20,32	20,21	20,45	20,47	20,30	20,40	20,39	20,39	20,43	20,40	20,45	20,39	20,37	20,36	20,34	20,31	20,36	20,37	20,29	20,38	20,39	20,40	20,35	20,32	20,35	20,39	20,33	20,26	20,33	20,33	20,34	20,32	20,37	20,41	20,37	20,34	20,33	20,27	20,25	20,32	20,31	20,31	20,28	20,38	20,29	20,32	20,31	20,28	20,28	20,32	20,29	20,38	20,35	20,33	20,31	20,33	20,27	20,31	20,33	20,31	20,33	20,33	20,31	20,21	20,26	20,39	20,31	20,25	20,35	20,42	20,26	20,27	20,24	20,14	20,34	20,43	20,30	20,29	20,23	20,25	20,30	20,33	20,37	20,20	20,23	20,28	20,22	20,23	20,27	20,22	20,29	20,29	20,20	20,24	20,30	20,28	20,21	20,19	20,35	20,28	20,18	20,27	20,34	20,22	20,21	20,21	20,17	20,18	20,23	20,29	20,29	20,21	20,28	20,33	
20,22	20,24	20,26	20,33	20,34	20,21	20,19	20,24	20,26	20,33	20,20	20,22	20,26	20,29	20,30	20,36	20,29	20,27	20,31	20,37	20,35	20,31	20,35	20,32	20,34	20,44	20,41	20,30	20,31	20,28	20,28	20,40	20,35	20,42	20,42	20,43	20,30	20,31	20,36	20,38	20,32	20,32	20,36	20,30	20,35	20,45	20,46	20,36	20,36	20,43	20,38	20,44	20,44	20,52	20,39	20,45	20,43	20,44	20,47	20,36	20,32	20,35	20,36	20,38	20,35	20,35	20,34	20,37	20,38	20,34	20,32	20,38	20,42	20,43	20,42	20,49	20,45	20,33	20,38	20,43	20,39	20,29	20,40	20,52	20,49	20,35	20,28	20,36	20,36	20,42	20,50	20,41	20,28	20,34	20,28	20,28	20,41	20,44	20,34	20,36	20,39	20,36	20,42	20,38	20,32	20,45	20,37	20,32	20,29	20,39	20,47	20,41	20,47	20,44	20,45	20,51	20,40	20,39	20,48	20,47	20,39	20,43	20,41	20,35	20,40	20,48	20,43	20,41	20,39	20,39	20,39	20,37	20,48	20,42	20,39	20,43	20,40	20,46	20,45	20,41	20,36	20,42	20,39	20,39	20,33	20,36	20,40	20,40	20,33	20,38	20,38	20,39	20,41	20,50	20,54	20,47	20,42	20,40	20,39	20,46	20,42	20,42	20,48	20,44	20,48	20,48	20,54	20,50	20,49	20,42	20,36	20,42	20,47	20,49	20,42	20,36	20,37	20,44	20,45	20,47	20,46	20,41	20,41	20,50	20,45	20,45	20,44	20,46	20,45	20,42	20,49	20,53	20,53	20,49	20,47	20,46	20,48	20,51	20,42	20,40	20,52	20,55	20,51	20,49	20,49	20,56	20,62	20,56	20,52	20,52	20,55	20,55	20,56	20,50	20,42	20,46	20,51	20,48	20,52	20,50	20,50	20,52	20,51	20,43	20,50	20,53	20,50	20,55	20,55	20,54	20,44	20,42	20,44	20,47	20,44	20,46	20,52	20,54	20,46	20,48	20,48	20,50	20,52	20,51	20,47	20,50	20,51	20,49	20,55	20,65	20,60	20,51	20,49	20,56	20,56	20,53	20,53	20,62	20,64	20,52	20,52	20,58	20,56	20,60	20,61	20,56	20,49	20,49	20,57	20,61	20,67	20,61	20,53	20,56	20,57	20,60	20,52	20,51	20,61	20,60	20,55	20,62	20,52	20,59	20,56	20,53	20,57	20,57	20,58	20,58	20,58	20,57	20,59	20,55	20,49	20,53	20,59	20,54	20,58	20,58	20,53	20,58	20,56	20,62	20,60	20,54	20,57	20,57	20,54	20,58	20,55	20,55	20,58	20,53	20,58	20,55	20,58	20,56	20,51	20,53	20,53	20,52	20,54	20,48	20,52	20,56	20,55	20,53	20,61	20,61	20,57	20,52	20,49	20,58	20,51	20,47	20,48	20,51	20,54	20,52	20,54	20,57	20,56	20,63	20,61	20,53	20,47	20,56	20,52	20,53	20,60	20,63	20,65	20,54	20,52	20,58	20,54	20,54	20,50	20,52	20,56	20,53	20,45	20,52	20,51	20,49	20,48	20,59	20,54	20,57	20,57	20,53	20,53	20,55	20,50	20,48	20,57	20,54	20,47	20,46	20,47	20,54	20,55	20,49	20,55	20,47	20,40	20,51	20,46	20,50	20,54	20,47	20,47	20,52	20,62	20,60	20,59	20,55	20,60	20,59	20,54	20,47	20,49	20,55	20,55	20,48	20,48	20,39	20,41	20,44	20,42	20,55	20,57	20,53	20,39	20,43	20,49	20,45	20,48	20,42	20,49	20,54	20,42	20,36	20,31	20,40	20,44	20,40	20,41	20,39	20,37	20,33	20,41	20,53	20,57	20,54	20,50	20,42	20,43	20,46	20,50	20,43	20,48	20,40	20,38	20,38	20,37	20,41	20,41	20,36	20,34	20,41	20,38	20,37	20,40	20,46	20,37	20,38	20,50	20,41	20,35	20,47	20,42	20,37	20,41	20,46	20,37	20,40	20,42	20,43	20,35	20,33	20,41	20,42	20,45	20,52	20,47	20,40	20,38	20,35	20,35	20,42	20,42	20,36	20,41	20,44	20,38	20,39	20,45	20,45	20,35	20,30	20,41	20,38	20,32	20,29	20,26	20,32	20,30	20,36	20,41	20,38	20,33	20,44	20,38	20,30	20,38	20,39	20,36	20,46	20,37	20,31	20,40	20,41	20,39	20,35	20,32	20,34	20,40	20,40	20,42	20,34	20,41	20,45	20,44	20,36	20,32	20,32	20,42	20,39	20,35	20,38	20,42	20,38	20,43	20,38	20,38	20,42	20,34	20,37	20,41	20,41	20,33	20,31	20,36	20,35	20,38	20,39	20,37	20,31	20,37	20,29	20,22	20,33	20,38	20,35	20,34	20,27	20,29	20,30	20,32	20,39	20,40	20,39	20,29	20,31	20,28	20,30	20,29	20,44	20,43	20,34	20,28	20,36	20,35	20,32	20,33	20,35	20,36	20,37	20,38	20,40	20,41	20,40	20,28	20,24	20,31	20,32	20,26	20,27	20,22	20,32	20,36	20,27	20,27	20,45	20,37	20,28	20,25	20,24	20,32	20,32	20,20	20,19	20,26	20,32	20,28	20,34	20,41	20,35	20,20	20,24	20,30	20,26	20,33	20,27	20,30	20,32	20,28	20,21	20,24	20,23	20,21	20,20	20,28	20,32	20,29	20,28	20,38	20,36	20,33	20,33	20,24	20,18	20,15	20,25	20,25	20,17	20,29	20,36	
20,39	20,36	20,36	20,36	20,35	20,28	20,28	20,32	20,38	20,37	20,33	20,29	20,32	20,36	20,40	20,36	20,31	20,30	20,35	20,40	20,38	20,25	20,28	20,42	20,40	20,38	20,43	20,36	20,27	20,31	20,39	20,48	20,38	20,38	20,37	20,39	20,35	20,28	20,26	20,32	20,31	20,25	20,34	20,30	20,31	20,33	20,41	20,39	20,35	20,36	20,35	20,46	20,42	20,46	20,40	20,37	20,35	20,35	20,46	20,37	20,35	20,40	20,43	20,42	20,39	20,39	20,48	20,41	20,42	20,43	20,44	20,41	20,39	20,39	20,44	20,42	20,36	20,31	20,34	20,39	20,42	20,35	20,36	20,45	20,41	20,32	20,27	20,34	20,31	20,40	20,45	20,34	20,30	20,39	20,40	20,31	20,44	20,48	20,44	20,42	20,43	20,42	20,40	20,35	20,29	20,34	20,35	20,34	20,39	20,42	20,40	20,42	20,45	20,41	20,40	20,51	20,43	20,39	20,36	20,37	20,35	20,42	20,42	20,34	20,37	20,53	20,49	20,42	20,38	20,33	20,39	20,37	20,46	20,47	20,43	20,45	20,40	20,43	20,49	20,48	20,43	20,37	20,35	20,42	20,39	20,31	20,46	20,42	20,35	20,36	20,34	20,33	20,41	20,48	20,47	20,45	20,45	20,38	20,38	20,42	20,39	20,38	20,45	20,49	20,47	20,45	20,47	20,41	20,51	20,46	20,42	20,43	20,39	20,44	20,41	20,38	20,43	20,43	20,47	20,45	20,44	20,40	20,48	20,46	20,44	20,46	20,44	20,45	20,51	20,43	20,41	20,47	20,50	20,47	20,52	20,52	20,50	20,46	20,49	20,40	20,44	20,56	20,47	20,44	20,55	20,53	20,53	20,48	20,51	20,57	20,56	20,53	20,59	20,55	20,46	20,46	20,49	20,53	20,43	20,42	20,50	20,46	20,50	20,45	20,39	20,49	20,45	20,53	20,57	20,55	20,47	20,49	20,48	20,41	20,42	20,43	20,56	20,58	20,48	20,54	20,60	20,52	20,51	20,56	20,57	20,54	20,47	20,54	20,58	20,61	20,62	20,44	20,42	20,48	20,47	20,49	20,53	20,56	20,58	20,50	20,49	20,49	20,50	20,61	20,62	20,51	20,48	20,53	20,56	20,58	20,64	20,61	20,47	20,59	20,55	20,57	20,57	20,51	20,48	20,62	20,61	20,64	20,52	20,53	20,60	20,54	20,49	20,53	20,61	20,62	20,57	20,57	20,54	20,49	20,52	20,53	20,60	20,57	20,55	20,57	20,56	20,57	20,57	20,62	20,62	20,49	20,55	20,51	20,53	20,59	20,62	20,61	20,62	20,55	20,55	20,61	20,66	20,56	20,48	20,47	20,55	20,59	20,47	20,50	20,57	20,63	20,59	20,48	20,60	20,59	20,54	20,55	20,56	20,55	20,55	20,53	20,60	20,61	20,56	20,54	20,57	20,59	20,57	20,61	20,54	20,55	20,59	20,64	20,53	20,60	20,62	20,63	20,61	20,60	20,51	20,51	20,56	20,57	20,55	20,57	20,57	20,57	20,52	20,57	20,57	20,51	20,44	20,49	20,52	20,47	20,47	20,55	20,54	20,57	20,59	20,53	20,51	20,52	20,52	20,50	20,50	20,51	20,51	20,50	20,52	20,48	20,39	20,46	20,50	20,52	20,56	20,44	20,52	20,59	20,48	20,50	20,49	20,56	20,57	20,63	20,51	20,49	20,43	20,51	20,53	20,51	20,50	20,41	20,47	20,47	20,42	20,53	20,60	20,50	20,39	20,37	20,43	20,45	20,37	20,39	20,42	20,51	20,43	20,34	20,39	20,44	20,43	20,43	20,41	20,36	20,37	20,39	20,44	20,51	20,53	20,43	20,50	20,45	20,39	20,51	20,45	20,35	20,34	20,40	20,44	20,49	20,32	20,36	20,38	20,40	20,43	20,46	20,38	20,40	20,38	20,47	20,45	20,40	20,47	20,34	20,35	20,44	20,42	20,35	20,38	20,38	20,30	20,38	20,40	20,41	20,43	20,38	20,42	20,39	20,37	20,43	20,40	20,41	20,37	20,35	20,41	20,45	20,45	20,41	20,39	20,45	20,41	20,34	20,46	20,44	20,39	20,36	20,42	20,52	20,37	20,28	20,31	20,28	20,34	20,42	20,38	20,42	20,37	20,38	20,39	20,35	20,33	20,42	20,39	20,49	20,46	20,37	20,41	20,42	20,32	20,30	20,32	20,32	20,38	20,38	20,35	20,40	20,46	20,40	20,41	20,49	20,33	20,36	20,40	20,40	20,40	20,35	20,36	20,37	20,38	20,47	20,40	20,43	20,33	20,23	20,39	20,43	20,38	20,30	20,32	20,28	20,31	20,39	20,43	20,27	20,32	20,36	20,30	20,33	20,42	20,28	20,28	20,33	20,28	20,25	20,22	20,36	20,51	20,37	20,31	20,36	20,29	20,37	20,28	20,35	20,36	20,30	20,37	20,40	20,43	20,32	20,33	20,38	20,27	20,31	20,33	20,37	20,34	20,42	20,45	20,27	20,15	20,18	20,20	20,26	20,27	20,29	20,33	20,25	20,30	20,36	20,35	20,33	20,17	20,28	20,35	20,26	20,29	20,30	20,33	20,25	20,20	20,22	20,34	20,50	20,33	20,32	20,28	20,22	20,26	20,28	20,23	20,27	20,27	20,23	20,11	20,19	20,22	20,20	20,21	20,29	20,31	20,29	20,30	20,25	20,41	20,38	20,23	20,23	20,27	20,24	20,24	20,08	20,21	20,25	
20,32	20,38	20,29	20,38	20,35	20,34	20,50	20,32	20,30	20,40	20,40	20,39	20,29	20,33	20,42	20,28	20,31	20,40	20,37	20,31	20,33	20,28	20,32	20,41	20,41	20,33	20,37	20,50	20,33	20,35	20,43	20,45	20,37	20,31	20,31	20,34	20,34	20,25	20,30	20,36	20,37	20,33	20,36	20,34	20,35	20,41	20,38	20,42	20,38	20,35	20,35	20,41	20,44	20,44	20,41	20,44	20,35	20,33	20,40	20,37	20,36	20,42	20,53	20,53	20,37	20,33	20,45	20,50	20,39	20,48	20,42	20,44	20,39	20,38	20,44	20,33	20,35	20,36	20,27	20,38	20,39	20,37	20,35	20,39	20,47	20,38	20,38	20,42	20,32	20,44	20,45	20,36	20,33	20,41	20,38	20,42	20,43	20,48	20,53	20,43	20,41	20,42	20,48	20,41	20,33	20,33	20,35	20,37	20,44	20,39	20,36	20,43	20,46	20,40	20,46	20,52	20,52	20,48	20,39	20,33	20,33	20,48	20,44	20,45	20,38	20,41	20,39	20,50	20,44	20,38	20,40	20,42	20,49	20,44	20,43	20,44	20,44	20,41	20,40	20,47	20,46	20,38	20,35	20,43	20,40	20,35	20,47	20,52	20,35	20,43	20,39	20,33	20,39	20,50	20,39	20,44	20,45	20,41	20,48	20,50	20,42	20,33	20,51	20,47	20,43	20,44	20,39	20,29	20,45	20,49	20,47	20,44	20,33	20,44	20,47	20,40	20,50	20,45	20,48	20,45	20,46	20,43	20,48	20,49	20,49	20,53	20,46	20,46	20,47	20,49	20,38	20,44	20,49	20,45	20,51	20,63	20,51	20,47	20,51	20,47	20,42	20,56	20,54	20,45	20,49	20,51	20,49	20,47	20,43	20,52	20,53	20,54	20,55	20,53	20,51	20,47	20,52	20,54	20,49	20,47	20,52	20,48	20,55	20,58	20,43	20,46	20,50	20,52	20,53	20,51	20,50	20,52	20,54	20,48	20,42	20,49	20,56	20,57	20,53	20,54	20,56	20,49	20,51	20,52	20,61	20,61	20,51	20,55	20,61	20,58	20,57	20,51	20,49	20,57	20,53	20,58	20,62	20,50	20,55	20,56	20,48	20,49	20,52	20,52	20,54	20,50	20,50	20,60	20,58	20,58	20,62	20,64	20,52	20,61	20,61	20,56	20,55	20,54	20,50	20,54	20,51	20,51	20,49	20,50	20,54	20,57	20,59	20,61	20,58	20,60	20,60	20,58	20,53	20,53	20,53	20,49	20,55	20,53	20,53	20,56	20,59	20,63	20,60	20,61	20,63	20,58	20,55	20,55	20,55	20,63	20,61	20,59	20,58	20,60	20,61	20,63	20,60	20,58	20,56	20,52	20,51	20,58	20,50	20,50	20,56	20,62	20,57	20,59	20,63	20,51	20,52	20,59	20,58	20,58	20,62	20,62	20,62	20,65	20,53	20,54	20,55	20,48	20,53	20,67	20,52	20,55	20,63	20,63	20,59	20,51	20,62	20,61	20,56	20,55	20,52	20,46	20,57	20,56	20,54	20,53	20,57	20,60	20,56	20,53	20,53	20,52	20,46	20,49	20,47	20,53	20,52	20,55	20,55	20,52	20,58	20,59	20,57	20,60	20,60	20,54	20,58	20,54	20,52	20,57	20,59	20,60	20,50	20,54	20,51	20,55	20,61	20,61	20,59	20,61	20,53	20,45	20,48	20,53	20,62	20,56	20,52	20,52	20,45	20,49	20,51	20,55	20,54	20,45	20,44	20,39	20,42	20,57	20,61	20,58	20,43	20,47	20,44	20,43	20,42	20,46	20,44	20,49	20,50	20,43	20,45	20,47	20,46	20,43	20,48	20,51	20,49	20,42	20,49	20,46	20,54	20,44	20,48	20,50	20,50	20,52	20,48	20,42	20,39	20,37	20,43	20,44	20,48	20,39	20,41	20,48	20,56	20,47	20,41	20,42	20,45	20,42	20,48	20,43	20,45	20,27	20,27	20,43	20,44	20,35	20,36	20,36	20,33	20,35	20,38	20,42	20,40	20,43	20,46	20,43	20,42	20,47	20,40	20,42	20,42	20,42	20,39	20,47	20,40	20,38	20,37	20,39	20,39	20,46	20,49	20,56	20,54	20,43	20,35	20,34	20,41	20,34	20,35	20,36	20,36	20,43	20,42	20,44	20,38	20,43	20,41	20,38	20,41	20,47	20,39	20,37	20,42	20,44	20,35	20,33	20,39	20,29	20,32	20,38	20,41	20,43	20,38	20,41	20,44	20,47	20,44	20,46	20,35	20,37	20,44	20,40	20,41	20,36	20,34	20,40	20,39	20,40	20,42	20,39	20,39	20,30	20,37	20,32	20,42	20,43	20,35	20,24	20,32	20,39	20,34	20,26	20,34	20,47	20,43	20,38	20,35	20,32	20,27	20,30	20,34	20,39	20,28	20,31	20,44	20,42	20,23	20,33	20,34	20,35	20,32	20,31	20,37	20,40	20,26	20,31	20,36	20,30	20,29	20,38	20,34	20,26	20,35	20,34	20,38	20,48	20,45	20,26	20,18	20,21	20,24	20,29	20,36	20,41	20,26	20,27	20,30	20,33	20,26	20,29	20,26	20,27	20,40	20,30	20,24	20,35	20,30	20,27	20,21	20,22	20,20	20,34	20,40	20,37	20,33	20,28	20,31	20,32	20,27	20,30	20,29	20,28	20,13	20,16	20,32	20,27	20,25	20,34	20,37	20,30	20,27	20,27	20,27	20,20	20,24	20,18	20,21	20,22	20,23	20,10	20,16	20,21	
20,29	20,24	20,24	20,38	20,35	20,33	20,42	20,34	20,20	20,31	20,35	20,33	20,35	20,36	20,44	20,39	20,35	20,37	20,37	20,34	20,31	20,32	20,39	20,49	20,31	20,35	20,39	20,35	20,33	20,20	20,34	20,41	20,35	20,36	20,37	20,34	20,28	20,27	20,33	20,34	20,39	20,36	20,40	20,38	20,37	20,48	20,46	20,36	20,39	20,35	20,40	20,41	20,39	20,44	20,38	20,40	20,45	20,47	20,48	20,41	20,36	20,41	20,48	20,43	20,46	20,34	20,45	20,50	20,42	20,43	20,48	20,40	20,36	20,43	20,43	20,36	20,31	20,37	20,44	20,36	20,39	20,33	20,32	20,39	20,40	20,38	20,35	20,40	20,40	20,45	20,47	20,37	20,39	20,39	20,29	20,41	20,39	20,48	20,50	20,44	20,39	20,34	20,38	20,44	20,42	20,40	20,35	20,40	20,39	20,38	20,45	20,50	20,55	20,52	20,54	20,54	20,48	20,55	20,48	20,31	20,28	20,51	20,46	20,44	20,49	20,46	20,38	20,41	20,46	20,40	20,40	20,34	20,38	20,42	20,49	20,48	20,37	20,40	20,37	20,42	20,35	20,39	20,45	20,45	20,50	20,38	20,44	20,48	20,40	20,41	20,38	20,37	20,47	20,49	20,44	20,42	20,45	20,47	20,46	20,49	20,43	20,37	20,47	20,44	20,44	20,44	20,46	20,43	20,51	20,47	20,45	20,41	20,37	20,41	20,47	20,50	20,49	20,46	20,50	20,52	20,51	20,43	20,44	20,46	20,50	20,52	20,47	20,43	20,39	20,45	20,43	20,45	20,45	20,44	20,47	20,50	20,58	20,42	20,43	20,46	20,45	20,52	20,51	20,48	20,45	20,41	20,49	20,54	20,57	20,50	20,47	20,57	20,59	20,50	20,50	20,54	20,56	20,54	20,52	20,41	20,47	20,55	20,51	20,53	20,53	20,53	20,55	20,54	20,52	20,52	20,51	20,56	20,56	20,45	20,51	20,50	20,55	20,57	20,51	20,52	20,59	20,52	20,51	20,52	20,56	20,60	20,52	20,55	20,55	20,53	20,55	20,60	20,66	20,59	20,48	20,55	20,60	20,55	20,50	20,55	20,55	20,54	20,54	20,56	20,51	20,49	20,53	20,59	20,61	20,53	20,56	20,58	20,54	20,56	20,61	20,55	20,49	20,62	20,60	20,55	20,51	20,52	20,49	20,53	20,54	20,57	20,59	20,66	20,69	20,66	20,67	20,58	20,47	20,56	20,53	20,61	20,65	20,52	20,52	20,55	20,53	20,58	20,56	20,48	20,60	20,60	20,54	20,56	20,63	20,60	20,56	20,60	20,65	20,60	20,62	20,63	20,60	20,58	20,60	20,56	20,53	20,54	20,51	20,50	20,49	20,59	20,60	20,61	20,63	20,50	20,52	20,61	20,58	20,60	20,66	20,64	20,67	20,67	20,55	20,55	20,55	20,51	20,55	20,61	20,58	20,61	20,65	20,66	20,63	20,55	20,54	20,60	20,52	20,55	20,54	20,49	20,67	20,65	20,53	20,58	20,58	20,58	20,53	20,56	20,53	20,53	20,56	20,53	20,50	20,48	20,57	20,55	20,57	20,56	20,51	20,53	20,60	20,57	20,64	20,66	20,62	20,59	20,61	20,57	20,57	20,61	20,56	20,54	20,57	20,59	20,55	20,55	20,63	20,71	20,60	20,54	20,53	20,59	20,63	20,53	20,51	20,44	20,43	20,46	20,50	20,51	20,57	20,50	20,49	20,37	20,46	20,48	20,52	20,52	20,44	20,47	20,46	20,45	20,44	20,37	20,50	20,44	20,52	20,51	20,41	20,42	20,45	20,47	20,45	20,43	20,43	20,41	20,49	20,50	20,45	20,49	20,39	20,48	20,46	20,47	20,49	20,49	20,36	20,35	20,43	20,42	20,40	20,44	20,45	20,46	20,51	20,43	20,42	20,48	20,41	20,41	20,46	20,48	20,46	20,27	20,37	20,40	20,32	20,30	20,35	20,46	20,43	20,39	20,38	20,37	20,40	20,41	20,44	20,43	20,34	20,37	20,38	20,39	20,48	20,40	20,36	20,41	20,44	20,36	20,35	20,35	20,37	20,39	20,50	20,53	20,49	20,40	20,32	20,31	20,37	20,41	20,33	20,29	20,33	20,36	20,39	20,38	20,37	20,47	20,38	20,32	20,42	20,42	20,39	20,37	20,42	20,42	20,43	20,34	20,39	20,33	20,33	20,43	20,45	20,53	20,44	20,43	20,39	20,39	20,48	20,43	20,35	20,31	20,46	20,39	20,37	20,39	20,31	20,38	20,42	20,36	20,44	20,38	20,27	20,32	20,38	20,31	20,34	20,39	20,36	20,35	20,40	20,48	20,41	20,35	20,38	20,35	20,36	20,39	20,34	20,29	20,28	20,30	20,30	20,36	20,33	20,27	20,33	20,34	20,27	20,22	20,39	20,32	20,35	20,38	20,29	20,29	20,26	20,28	20,30	20,30	20,29	20,40	20,36	20,24	20,31	20,37	20,38	20,48	20,38	20,27	20,34	20,38	20,29	20,31	20,32	20,37	20,34	20,28	20,27	20,29	20,29	20,33	20,36	20,35	20,33	20,34	20,34	20,26	20,31	20,22	20,25	20,30	20,22	20,21	20,36	20,38	20,34	20,34	20,29	20,30	20,34	20,33	20,33	20,34	20,29	20,26	20,29	20,29	20,32	20,35	20,39	20,32	20,27	20,27	20,28	20,20	20,18	20,22	20,17	20,19	20,21	20,28	20,29	20,31	
20,32	20,23	20,31	20,34	20,34	20,32	20,36	20,27	20,29	20,30	20,36	20,29	20,32	20,37	20,43	20,42	20,42	20,28	20,32	20,44	20,35	20,29	20,33	20,40	20,34	20,32	20,40	20,30	20,32	20,28	20,33	20,35	20,24	20,23	20,37	20,38	20,31	20,27	20,24	20,31	20,38	20,40	20,34	20,38	20,38	20,45	20,51	20,41	20,29	20,40	20,43	20,43	20,37	20,42	20,41	20,38	20,45	20,47	20,44	20,37	20,33	20,36	20,39	20,45	20,48	20,46	20,43	20,49	20,37	20,32	20,40	20,47	20,38	20,38	20,42	20,43	20,33	20,31	20,35	20,34	20,28	20,35	20,31	20,32	20,43	20,39	20,40	20,34	20,30	20,47	20,48	20,39	20,42	20,41	20,38	20,44	20,44	20,42	20,40	20,38	20,42	20,34	20,28	20,42	20,39	20,45	20,37	20,35	20,37	20,46	20,47	20,51	20,46	20,45	20,55	20,54	20,48	20,52	20,47	20,32	20,34	20,49	20,43	20,38	20,42	20,52	20,48	20,44	20,48	20,39	20,37	20,40	20,35	20,41	20,37	20,45	20,45	20,39	20,37	20,44	20,32	20,40	20,44	20,42	20,47	20,52	20,40	20,43	20,47	20,48	20,44	20,40	20,48	20,45	20,46	20,47	20,47	20,43	20,45	20,46	20,43	20,44	20,47	20,47	20,53	20,49	20,51	20,49	20,43	20,42	20,41	20,44	20,40	20,41	20,45	20,50	20,50	20,44	20,48	20,50	20,46	20,38	20,41	20,47	20,48	20,58	20,49	20,42	20,35	20,37	20,40	20,46	20,45	20,41	20,39	20,49	20,48	20,47	20,49	20,43	20,43	20,49	20,49	20,54	20,49	20,42	20,47	20,48	20,49	20,54	20,56	20,58	20,58	20,48	20,46	20,53	20,59	20,51	20,53	20,52	20,47	20,49	20,48	20,48	20,52	20,57	20,49	20,49	20,54	20,58	20,44	20,52	20,53	20,42	20,48	20,54	20,55	20,55	20,51	20,52	20,59	20,54	20,49	20,53	20,53	20,51	20,57	20,57	20,58	20,57	20,54	20,54	20,66	20,63	20,54	20,56	20,54	20,53	20,50	20,54	20,63	20,55	20,53	20,61	20,63	20,55	20,59	20,54	20,62	20,54	20,52	20,57	20,52	20,55	20,63	20,63	20,56	20,62	20,62	20,53	20,59	20,61	20,54	20,55	20,56	20,59	20,68	20,60	20,60	20,63	20,60	20,54	20,50	20,52	20,58	20,60	20,68	20,59	20,59	20,64	20,56	20,57	20,60	20,52	20,50	20,54	20,54	20,62	20,60	20,62	20,57	20,62	20,70	20,58	20,61	20,59	20,63	20,61	20,62	20,60	20,58	20,56	20,54	20,56	20,54	20,55	20,61	20,56	20,58	20,55	20,48	20,59	20,60	20,56	20,55	20,62	20,69	20,71	20,62	20,56	20,55	20,55	20,54	20,59	20,54	20,62	20,65	20,67	20,59	20,59	20,62	20,64	20,59	20,53	20,55	20,50	20,63	20,69	20,62	20,60	20,57	20,59	20,55	20,58	20,61	20,57	20,57	20,56	20,53	20,57	20,56	20,58	20,54	20,55	20,52	20,53	20,59	20,52	20,57	20,66	20,58	20,52	20,61	20,56	20,55	20,66	20,48	20,47	20,60	20,63	20,62	20,50	20,54	20,55	20,57	20,56	20,55	20,58	20,63	20,60	20,56	20,47	20,49	20,46	20,50	20,50	20,54	20,48	20,55	20,51	20,45	20,45	20,51	20,51	20,43	20,47	20,43	20,41	20,49	20,42	20,46	20,46	20,44	20,56	20,50	20,49	20,43	20,39	20,42	20,40	20,40	20,43	20,46	20,47	20,40	20,45	20,54	20,47	20,46	20,49	20,49	20,49	20,43	20,34	20,48	20,42	20,38	20,44	20,46	20,43	20,45	20,43	20,42	20,47	20,48	20,44	20,40	20,43	20,46	20,31	20,37	20,39	20,35	20,35	20,38	20,51	20,53	20,44	20,41	20,38	20,36	20,41	20,36	20,39	20,34	20,34	20,33	20,29	20,34	20,38	20,30	20,33	20,36	20,41	20,43	20,38	20,39	20,38	20,49	20,47	20,42	20,35	20,39	20,38	20,38	20,37	20,30	20,38	20,32	20,36	20,41	20,42	20,40	20,41	20,42	20,35	20,44	20,48	20,40	20,37	20,37	20,45	20,44	20,32	20,34	20,37	20,40	20,42	20,42	20,52	20,46	20,43	20,37	20,31	20,35	20,37	20,34	20,28	20,34	20,40	20,41	20,41	20,36	20,36	20,42	20,40	20,41	20,31	20,20	20,30	20,44	20,40	20,39	20,39	20,41	20,35	20,31	20,35	20,40	20,37	20,40	20,34	20,33	20,27	20,33	20,28	20,26	20,28	20,36	20,37	20,31	20,21	20,33	20,38	20,30	20,27	20,32	20,31	20,24	20,40	20,23	20,23	20,19	20,25	20,30	20,25	20,34	20,41	20,29	20,31	20,29	20,42	20,39	20,33	20,27	20,31	20,38	20,38	20,36	20,29	20,28	20,36	20,44	20,26	20,19	20,27	20,25	20,36	20,35	20,37	20,33	20,27	20,38	20,34	20,26	20,32	20,34	20,18	20,31	20,26	20,29	20,30	20,23	20,28	20,23	20,17	20,34	20,36	20,34	20,34	20,33	20,22	20,24	20,18	20,22	20,23	20,23	20,29	20,23	20,18	20,28	20,28	20,20	20,31	20,30	20,21	20,24	20,27	20,27	20,29	
20,33	20,31	20,46	20,40	20,44	20,38	20,35	20,30	20,31	20,32	20,38	20,29	20,26	20,30	20,40	20,34	20,36	20,35	20,35	20,45	20,36	20,34	20,38	20,43	20,40	20,39	20,30	20,29	20,29	20,35	20,39	20,43	20,39	20,35	20,29	20,39	20,38	20,37	20,32	20,37	20,42	20,33	20,40	20,34	20,31	20,37	20,41	20,35	20,39	20,43	20,37	20,37	20,33	20,45	20,46	20,39	20,41	20,47	20,43	20,37	20,31	20,40	20,34	20,38	20,42	20,39	20,39	20,47	20,42	20,39	20,37	20,44	20,30	20,37	20,38	20,44	20,46	20,38	20,33	20,32	20,30	20,31	20,36	20,40	20,51	20,50	20,38	20,30	20,28	20,42	20,48	20,33	20,40	20,43	20,42	20,45	20,42	20,39	20,36	20,34	20,40	20,31	20,30	20,34	20,41	20,47	20,36	20,30	20,36	20,53	20,48	20,43	20,45	20,45	20,48	20,46	20,46	20,43	20,51	20,34	20,41	20,47	20,41	20,40	20,45	20,41	20,41	20,41	20,41	20,38	20,36	20,43	20,38	20,47	20,37	20,26	20,37	20,36	20,30	20,39	20,39	20,48	20,44	20,40	20,50	20,54	20,40	20,46	20,52	20,44	20,46	20,36	20,41	20,48	20,46	20,48	20,53	20,47	20,40	20,44	20,37	20,44	20,51	20,44	20,52	20,42	20,42	20,50	20,50	20,39	20,39	20,43	20,42	20,44	20,47	20,43	20,50	20,44	20,50	20,46	20,40	20,39	20,41	20,43	20,49	20,48	20,42	20,44	20,43	20,43	20,47	20,39	20,41	20,41	20,43	20,56	20,51	20,46	20,49	20,44	20,42	20,53	20,52	20,49	20,47	20,52	20,50	20,55	20,43	20,53	20,57	20,56	20,46	20,46	20,49	20,50	20,64	20,56	20,49	20,58	20,52	20,46	20,48	20,51	20,49	20,51	20,46	20,49	20,58	20,60	20,51	20,55	20,51	20,46	20,42	20,45	20,49	20,59	20,60	20,54	20,53	20,52	20,45	20,46	20,50	20,52	20,54	20,62	20,61	20,63	20,56	20,55	20,56	20,64	20,58	20,59	20,53	20,57	20,51	20,52	20,57	20,56	20,52	20,55	20,59	20,56	20,60	20,57	20,61	20,62	20,51	20,55	20,54	20,60	20,63	20,62	20,58	20,62	20,66	20,56	20,62	20,74	20,62	20,56	20,58	20,58	20,62	20,65	20,60	20,65	20,55	20,53	20,48	20,59	20,57	20,56	20,55	20,60	20,59	20,62	20,59	20,57	20,59	20,57	20,60	20,57	20,60	20,59	20,60	20,64	20,63	20,62	20,64	20,60	20,58	20,55	20,56	20,65	20,54	20,59	20,59	20,61	20,48	20,53	20,58	20,59	20,61	20,56	20,55	20,57	20,52	20,58	20,58	20,62	20,57	20,57	20,64	20,68	20,68	20,58	20,63	20,64	20,59	20,61	20,65	20,58	20,61	20,64	20,57	20,56	20,55	20,55	20,54	20,49	20,56	20,55	20,63	20,65	20,55	20,53	20,57	20,58	20,57	20,56	20,62	20,56	20,53	20,59	20,57	20,63	20,62	20,60	20,61	20,55	20,50	20,60	20,66	20,59	20,58	20,57	20,56	20,50	20,59	20,56	20,56	20,64	20,60	20,51	20,55	20,58	20,58	20,48	20,48	20,53	20,54	20,51	20,41	20,55	20,63	20,57	20,58	20,48	20,53	20,56	20,49	20,43	20,49	20,52	20,44	20,45	20,40	20,42	20,57	20,54	20,43	20,47	20,49	20,44	20,51	20,52	20,48	20,46	20,43	20,51	20,51	20,52	20,47	20,49	20,52	20,46	20,41	20,48	20,55	20,58	20,48	20,43	20,49	20,38	20,42	20,48	20,40	20,43	20,41	20,41	20,46	20,46	20,35	20,45	20,53	20,40	20,39	20,45	20,46	20,40	20,47	20,50	20,42	20,37	20,42	20,35	20,37	20,34	20,39	20,43	20,42	20,42	20,41	20,43	20,40	20,40	20,43	20,41	20,40	20,42	20,42	20,46	20,42	20,34	20,34	20,35	20,32	20,38	20,35	20,37	20,45	20,39	20,39	20,35	20,44	20,52	20,46	20,39	20,45	20,36	20,35	20,33	20,33	20,42	20,44	20,38	20,39	20,36	20,38	20,36	20,33	20,30	20,39	20,49	20,42	20,40	20,37	20,45	20,46	20,42	20,40	20,38	20,40	20,39	20,36	20,45	20,49	20,42	20,39	20,38	20,39	20,38	20,39	20,29	20,30	20,40	20,41	20,41	20,32	20,36	20,37	20,36	20,43	20,36	20,30	20,31	20,45	20,46	20,41	20,32	20,34	20,37	20,30	20,26	20,34	20,33	20,48	20,35	20,31	20,24	20,27	20,32	20,30	20,26	20,34	20,37	20,29	20,29	20,35	20,33	20,24	20,33	20,36	20,24	20,24	20,38	20,36	20,30	20,19	20,21	20,31	20,28	20,40	20,44	20,31	20,25	20,33	20,30	20,28	20,33	20,32	20,29	20,31	20,31	20,28	20,30	20,32	20,38	20,34	20,32	20,27	20,27	20,31	20,30	20,22	20,25	20,28	20,32	20,35	20,37	20,26	20,34	20,34	20,24	20,25	20,29	20,35	20,29	20,18	20,23	20,23	20,20	20,31	20,32	20,28	20,30	20,27	20,21	20,17	20,24	20,22	20,18	20,19	20,20	20,35	20,26	20,21	20,14	20,13	20,25	20,33	20,26	20,13	20,21	20,18	20,17	
20,45	20,35	20,36	20,34	20,38	20,41	20,38	20,33	20,38	20,35	20,29	20,26	20,32	20,28	20,29	20,35	20,34	20,40	20,47	20,45	20,39	20,28	20,35	20,33	20,35	20,35	20,30	20,29	20,35	20,31	20,36	20,47	20,50	20,43	20,31	20,30	20,34	20,37	20,41	20,37	20,43	20,28	20,40	20,41	20,42	20,42	20,38	20,29	20,42	20,45	20,38	20,40	20,35	20,41	20,45	20,41	20,39	20,50	20,49	20,40	20,42	20,42	20,36	20,33	20,36	20,38	20,38	20,45	20,41	20,35	20,39	20,43	20,32	20,34	20,42	20,35	20,35	20,41	20,39	20,34	20,35	20,30	20,33	20,46	20,55	20,45	20,35	20,27	20,24	20,37	20,49	20,37	20,34	20,45	20,35	20,43	20,40	20,47	20,38	20,37	20,38	20,33	20,36	20,42	20,38	20,41	20,39	20,39	20,45	20,46	20,47	20,48	20,48	20,44	20,44	20,40	20,38	20,40	20,45	20,40	20,36	20,49	20,44	20,49	20,45	20,43	20,36	20,40	20,39	20,39	20,43	20,40	20,46	20,44	20,49	20,32	20,31	20,32	20,40	20,42	20,34	20,39	20,42	20,39	20,47	20,48	20,42	20,50	20,49	20,41	20,40	20,45	20,43	20,46	20,47	20,40	20,44	20,44	20,48	20,43	20,37	20,45	20,51	20,48	20,47	20,41	20,35	20,48	20,49	20,42	20,37	20,45	20,44	20,47	20,48	20,47	20,47	20,48	20,50	20,45	20,44	20,44	20,47	20,45	20,51	20,51	20,38	20,42	20,48	20,43	20,50	20,39	20,39	20,43	20,39	20,48	20,53	20,49	20,49	20,40	20,41	20,51	20,46	20,41	20,40	20,49	20,52	20,51	20,46	20,48	20,52	20,57	20,48	20,49	20,60	20,51	20,56	20,57	20,56	20,60	20,56	20,50	20,50	20,46	20,49	20,45	20,45	20,49	20,57	20,62	20,57	20,57	20,55	20,49	20,46	20,51	20,54	20,58	20,56	20,50	20,46	20,53	20,46	20,47	20,47	20,56	20,60	20,61	20,60	20,64	20,63	20,56	20,55	20,52	20,53	20,53	20,54	20,55	20,56	20,54	20,57	20,53	20,57	20,60	20,57	20,58	20,56	20,60	20,64	20,64	20,53	20,52	20,62	20,64	20,58	20,55	20,61	20,58	20,68	20,65	20,61	20,65	20,62	20,57	20,60	20,59	20,64	20,69	20,65	20,63	20,66	20,58	20,55	20,65	20,55	20,51	20,52	20,55	20,61	20,55	20,55	20,55	20,56	20,61	20,70	20,60	20,55	20,57	20,58	20,64	20,62	20,58	20,56	20,63	20,63	20,54	20,54	20,65	20,58	20,53	20,51	20,58	20,60	20,53	20,62	20,64	20,61	20,61	20,54	20,57	20,50	20,53	20,60	20,66	20,65	20,62	20,58	20,67	20,59	20,58	20,60	20,66	20,63	20,61	20,64	20,64	20,57	20,67	20,59	20,53	20,56	20,50	20,55	20,57	20,56	20,51	20,59	20,65	20,61	20,59	20,66	20,65	20,61	20,57	20,60	20,58	20,50	20,59	20,61	20,61	20,54	20,53	20,60	20,61	20,60	20,57	20,59	20,63	20,55	20,50	20,55	20,56	20,53	20,53	20,60	20,63	20,62	20,59	20,57	20,50	20,56	20,54	20,55	20,61	20,66	20,48	20,42	20,52	20,62	20,52	20,55	20,52	20,50	20,55	20,54	20,52	20,50	20,47	20,46	20,38	20,46	20,48	20,54	20,54	20,46	20,52	20,47	20,49	20,50	20,49	20,49	20,49	20,45	20,43	20,50	20,51	20,53	20,56	20,57	20,51	20,51	20,42	20,53	20,53	20,49	20,47	20,47	20,41	20,38	20,38	20,43	20,46	20,43	20,37	20,36	20,41	20,46	20,51	20,54	20,40	20,40	20,45	20,45	20,38	20,43	20,43	20,42	20,39	20,36	20,36	20,36	20,37	20,39	20,42	20,39	20,46	20,42	20,45	20,43	20,47	20,53	20,44	20,42	20,46	20,43	20,42	20,45	20,46	20,39	20,28	20,31	20,45	20,41	20,40	20,44	20,40	20,39	20,39	20,42	20,42	20,42	20,45	20,43	20,31	20,37	20,38	20,34	20,41	20,40	20,42	20,48	20,40	20,38	20,40	20,31	20,34	20,39	20,39	20,37	20,38	20,42	20,42	20,41	20,38	20,40	20,42	20,31	20,34	20,37	20,39	20,37	20,35	20,41	20,47	20,44	20,38	20,30	20,31	20,34	20,48	20,36	20,37	20,32	20,27	20,42	20,32	20,40	20,42	20,36	20,38	20,41	20,43	20,28	20,32	20,30	20,36	20,40	20,36	20,37	20,34	20,39	20,33	20,23	20,36	20,35	20,30	20,25	20,33	20,36	20,37	20,26	20,36	20,41	20,30	20,27	20,33	20,35	20,31	20,25	20,33	20,35	20,34	20,21	20,29	20,40	20,30	20,34	20,47	20,35	20,22	20,32	20,36	20,32	20,36	20,34	20,22	20,23	20,29	20,23	20,24	20,35	20,43	20,34	20,34	20,33	20,35	20,37	20,37	20,26	20,25	20,22	20,25	20,34	20,32	20,31	20,31	20,31	20,29	20,30	20,26	20,29	20,33	20,22	20,22	20,32	20,29	20,37	20,37	20,24	20,24	20,25	20,29	20,25	20,21	20,26	20,26	20,23	20,26	20,37	20,27	20,22	20,22	20,13	20,26	20,25	20,24	20,19	20,19	20,27	20,25	
20,36	20,37	20,29	20,29	20,30	20,37	20,37	20,40	20,48	20,43	20,37	20,27	20,25	20,25	20,26	20,35	20,29	20,37	20,46	20,38	20,40	20,31	20,30	20,25	20,34	20,39	20,37	20,32	20,33	20,29	20,39	20,43	20,40	20,33	20,32	20,28	20,28	20,34	20,39	20,34	20,44	20,37	20,38	20,36	20,38	20,44	20,43	20,37	20,42	20,41	20,36	20,38	20,38	20,37	20,41	20,46	20,43	20,50	20,52	20,43	20,40	20,42	20,37	20,34	20,33	20,34	20,32	20,43	20,44	20,34	20,36	20,37	20,31	20,36	20,45	20,40	20,36	20,32	20,33	20,38	20,31	20,30	20,36	20,43	20,47	20,44	20,41	20,33	20,26	20,43	20,56	20,35	20,37	20,42	20,30	20,43	20,48	20,52	20,46	20,34	20,38	20,38	20,36	20,42	20,41	20,39	20,37	20,39	20,50	20,45	20,37	20,44	20,46	20,40	20,37	20,37	20,42	20,43	20,48	20,49	20,40	20,48	20,47	20,39	20,42	20,40	20,42	20,35	20,38	20,39	20,45	20,46	20,43	20,43	20,44	20,36	20,39	20,41	20,38	20,51	20,38	20,36	20,44	20,44	20,51	20,47	20,40	20,46	20,49	20,40	20,33	20,40	20,48	20,46	20,47	20,42	20,41	20,42	20,44	20,45	20,35	20,43	20,43	20,45	20,47	20,42	20,41	20,45	20,46	20,43	20,43	20,46	20,47	20,41	20,52	20,47	20,47	20,49	20,46	20,40	20,44	20,46	20,46	20,54	20,57	20,52	20,42	20,41	20,51	20,47	20,49	20,41	20,40	20,52	20,42	20,48	20,39	20,41	20,54	20,48	20,41	20,45	20,37	20,45	20,54	20,46	20,47	20,46	20,41	20,50	20,47	20,56	20,57	20,54	20,55	20,57	20,54	20,54	20,57	20,55	20,52	20,53	20,55	20,48	20,49	20,52	20,48	20,52	20,57	20,60	20,55	20,51	20,52	20,51	20,54	20,55	20,54	20,59	20,62	20,54	20,54	20,57	20,65	20,61	20,56	20,51	20,55	20,57	20,59	20,62	20,64	20,52	20,53	20,50	20,54	20,65	20,60	20,58	20,58	20,56	20,60	20,55	20,51	20,62	20,62	20,52	20,58	20,59	20,62	20,60	20,54	20,54	20,59	20,61	20,68	20,65	20,63	20,62	20,61	20,67	20,60	20,63	20,54	20,60	20,59	20,58	20,69	20,70	20,60	20,57	20,62	20,64	20,53	20,55	20,59	20,60	20,61	20,54	20,59	20,65	20,55	20,56	20,59	20,59	20,67	20,62	20,60	20,62	20,55	20,58	20,56	20,54	20,61	20,66	20,64	20,56	20,64	20,69	20,65	20,63	20,59	20,58	20,56	20,59	20,69	20,68	20,62	20,57	20,64	20,60	20,57	20,59	20,61	20,64	20,64	20,60	20,59	20,60	20,62	20,58	20,63	20,63	20,59	20,65	20,65	20,68	20,67	20,66	20,61	20,55	20,63	20,64	20,60	20,60	20,58	20,51	20,52	20,65	20,63	20,58	20,65	20,69	20,65	20,63	20,63	20,59	20,54	20,61	20,64	20,61	20,61	20,56	20,58	20,60	20,59	20,54	20,58	20,55	20,60	20,56	20,52	20,52	20,60	20,57	20,58	20,60	20,54	20,53	20,51	20,58	20,54	20,54	20,51	20,55	20,56	20,53	20,59	20,57	20,55	20,52	20,52	20,56	20,51	20,51	20,56	20,56	20,54	20,50	20,50	20,51	20,51	20,60	20,64	20,59	20,49	20,49	20,47	20,52	20,53	20,54	20,54	20,49	20,47	20,41	20,46	20,49	20,45	20,50	20,48	20,44	20,57	20,52	20,39	20,47	20,46	20,46	20,44	20,45	20,52	20,44	20,48	20,47	20,42	20,46	20,43	20,43	20,43	20,51	20,49	20,38	20,43	20,47	20,42	20,43	20,41	20,42	20,42	20,46	20,42	20,38	20,34	20,37	20,41	20,34	20,28	20,38	20,44	20,44	20,35	20,45	20,53	20,43	20,47	20,50	20,46	20,41	20,47	20,48	20,44	20,33	20,34	20,42	20,33	20,29	20,35	20,37	20,39	20,40	20,47	20,41	20,37	20,43	20,48	20,41	20,35	20,36	20,40	20,39	20,32	20,43	20,53	20,48	20,38	20,41	20,39	20,34	20,43	20,44	20,36	20,36	20,44	20,44	20,35	20,38	20,40	20,43	20,28	20,34	20,44	20,41	20,37	20,31	20,35	20,42	20,44	20,37	20,36	20,31	20,41	20,39	20,30	20,34	20,33	20,34	20,44	20,44	20,40	20,40	20,38	20,33	20,34	20,38	20,41	20,36	20,41	20,37	20,36	20,39	20,34	20,41	20,39	20,34	20,30	20,38	20,32	20,34	20,33	20,32	20,40	20,39	20,27	20,29	20,45	20,32	20,26	20,40	20,34	20,30	20,34	20,34	20,30	20,30	20,33	20,34	20,39	20,31	20,33	20,36	20,34	20,27	20,23	20,35	20,31	20,34	20,33	20,18	20,23	20,26	20,30	20,21	20,25	20,32	20,30	20,30	20,34	20,35	20,38	20,37	20,31	20,22	20,24	20,26	20,33	20,34	20,28	20,33	20,30	20,31	20,30	20,30	20,25	20,26	20,26	20,19	20,26	20,35	20,32	20,32	20,15	20,26	20,28	20,24	20,22	20,18	20,23	20,29	20,34	20,36	20,33	20,27	20,20	20,20	20,20	20,29	20,35	20,25	20,24	20,24	20,30	20,32	
20,40	20,33	20,25	20,32	20,32	20,26	20,31	20,30	20,38	20,39	20,36	20,27	20,26	20,17	20,33	20,32	20,24	20,35	20,41	20,31	20,32	20,28	20,30	20,37	20,35	20,50	20,39	20,32	20,44	20,36	20,39	20,42	20,37	20,27	20,30	20,28	20,32	20,41	20,40	20,37	20,32	20,36	20,44	20,37	20,37	20,40	20,39	20,39	20,38	20,37	20,42	20,39	20,34	20,41	20,45	20,34	20,45	20,51	20,52	20,44	20,35	20,36	20,42	20,40	20,37	20,46	20,35	20,34	20,41	20,40	20,41	20,40	20,29	20,31	20,39	20,48	20,42	20,32	20,37	20,40	20,27	20,17	20,29	20,37	20,36	20,32	20,44	20,55	20,45	20,46	20,55	20,40	20,30	20,36	20,31	20,45	20,43	20,42	20,40	20,35	20,42	20,44	20,40	20,41	20,44	20,41	20,36	20,36	20,50	20,47	20,32	20,36	20,44	20,45	20,41	20,33	20,43	20,43	20,37	20,43	20,48	20,45	20,45	20,44	20,39	20,41	20,39	20,35	20,35	20,35	20,44	20,34	20,40	20,46	20,52	20,42	20,32	20,49	20,41	20,46	20,43	20,44	20,48	20,45	20,46	20,53	20,46	20,40	20,42	20,41	20,32	20,36	20,48	20,51	20,45	20,38	20,39	20,45	20,47	20,40	20,37	20,40	20,40	20,39	20,46	20,40	20,37	20,46	20,46	20,48	20,46	20,41	20,45	20,52	20,43	20,51	20,40	20,46	20,48	20,44	20,38	20,42	20,48	20,44	20,47	20,55	20,50	20,48	20,48	20,42	20,38	20,40	20,43	20,45	20,51	20,52	20,39	20,37	20,49	20,47	20,40	20,52	20,40	20,46	20,60	20,52	20,51	20,55	20,51	20,53	20,48	20,54	20,59	20,51	20,49	20,54	20,59	20,61	20,61	20,54	20,53	20,59	20,58	20,57	20,50	20,49	20,51	20,55	20,60	20,57	20,51	20,52	20,54	20,53	20,52	20,56	20,52	20,58	20,65	20,53	20,51	20,49	20,60	20,68	20,59	20,52	20,52	20,55	20,66	20,66	20,62	20,59	20,58	20,59	20,52	20,60	20,65	20,61	20,60	20,54	20,59	20,57	20,55	20,58	20,60	20,52	20,60	20,67	20,62	20,58	20,51	20,56	20,61	20,65	20,59	20,64	20,58	20,56	20,64	20,59	20,61	20,61	20,55	20,57	20,63	20,54	20,61	20,71	20,61	20,58	20,59	20,57	20,60	20,60	20,56	20,59	20,56	20,55	20,55	20,52	20,57	20,55	20,55	20,58	20,66	20,65	20,70	20,65	20,62	20,66	20,59	20,62	20,67	20,68	20,64	20,59	20,68	20,73	20,67	20,64	20,62	20,60	20,54	20,57	20,65	20,64	20,61	20,57	20,63	20,65	20,62	20,61	20,65	20,65	20,64	20,61	20,60	20,65	20,56	20,57	20,65	20,69	20,63	20,62	20,67	20,62	20,66	20,63	20,61	20,59	20,66	20,70	20,62	20,55	20,59	20,55	20,57	20,62	20,65	20,58	20,61	20,67	20,65	20,62	20,56	20,61	20,63	20,61	20,64	20,66	20,69	20,64	20,63	20,65	20,59	20,60	20,60	20,64	20,65	20,62	20,57	20,55	20,59	20,62	20,66	20,57	20,49	20,52	20,54	20,55	20,54	20,48	20,50	20,48	20,50	20,52	20,56	20,64	20,55	20,55	20,53	20,54	20,62	20,58	20,50	20,50	20,59	20,54	20,45	20,51	20,52	20,52	20,60	20,59	20,48	20,53	20,53	20,53	20,54	20,51	20,59	20,60	20,53	20,49	20,47	20,45	20,45	20,43	20,47	20,48	20,48	20,48	20,48	20,48	20,44	20,48	20,47	20,44	20,53	20,56	20,50	20,43	20,44	20,50	20,50	20,51	20,43	20,44	20,47	20,39	20,48	20,42	20,36	20,36	20,40	20,46	20,43	20,45	20,49	20,35	20,43	20,43	20,43	20,37	20,32	20,39	20,40	20,38	20,36	20,33	20,36	20,37	20,45	20,49	20,41	20,46	20,46	20,45	20,42	20,36	20,38	20,49	20,42	20,35	20,33	20,39	20,40	20,44	20,46	20,39	20,39	20,38	20,43	20,38	20,30	20,29	20,34	20,43	20,35	20,37	20,50	20,48	20,40	20,43	20,53	20,43	20,47	20,52	20,41	20,48	20,47	20,41	20,35	20,40	20,37	20,36	20,30	20,36	20,40	20,35	20,41	20,42	20,33	20,32	20,45	20,47	20,39	20,38	20,40	20,37	20,32	20,40	20,47	20,41	20,39	20,45	20,45	20,46	20,35	20,33	20,34	20,42	20,50	20,46	20,45	20,41	20,35	20,36	20,33	20,38	20,39	20,31	20,32	20,33	20,35	20,30	20,36	20,37	20,39	20,38	20,27	20,38	20,39	20,33	20,30	20,43	20,40	20,30	20,29	20,44	20,35	20,37	20,32	20,34	20,38	20,33	20,37	20,34	20,28	20,31	20,24	20,28	20,28	20,39	20,35	20,20	20,28	20,38	20,31	20,28	20,35	20,44	20,33	20,30	20,33	20,38	20,38	20,45	20,26	20,22	20,24	20,26	20,27	20,26	20,30	20,41	20,37	20,20	20,23	20,26	20,34	20,30	20,23	20,30	20,33	20,33	20,32	20,32	20,26	20,29	20,38	20,29	20,20	20,18	20,18	20,28	20,35	20,30	20,26	20,27	20,20	20,15	20,19	20,20	20,28	20,30	20,22	20,25	20,23	20,25	
20,37	20,33	20,25	20,32	20,35	20,25	20,36	20,39	20,41	20,32	20,34	20,23	20,32	20,32	20,30	20,31	20,34	20,42	20,43	20,36	20,32	20,25	20,31	20,39	20,36	20,34	20,32	20,29	20,36	20,38	20,39	20,39	20,36	20,26	20,26	20,22	20,28	20,39	20,31	20,37	20,33	20,31	20,45	20,45	20,40	20,41	20,46	20,41	20,38	20,40	20,41	20,41	20,34	20,37	20,44	20,35	20,44	20,41	20,45	20,42	20,31	20,30	20,40	20,49	20,29	20,47	20,38	20,39	20,45	20,33	20,43	20,49	20,34	20,36	20,35	20,45	20,50	20,48	20,48	20,40	20,34	20,28	20,30	20,43	20,43	20,36	20,40	20,54	20,47	20,45	20,43	20,42	20,37	20,35	20,35	20,43	20,38	20,40	20,41	20,27	20,38	20,48	20,46	20,43	20,38	20,39	20,39	20,42	20,46	20,47	20,41	20,46	20,49	20,51	20,48	20,45	20,42	20,45	20,42	20,42	20,40	20,46	20,52	20,48	20,43	20,45	20,46	20,38	20,41	20,39	20,48	20,38	20,37	20,45	20,42	20,38	20,35	20,39	20,43	20,48	20,44	20,49	20,49	20,42	20,45	20,46	20,46	20,35	20,31	20,41	20,41	20,44	20,47	20,49	20,44	20,42	20,44	20,39	20,43	20,44	20,42	20,44	20,43	20,36	20,43	20,50	20,41	20,42	20,44	20,46	20,47	20,38	20,44	20,50	20,50	20,43	20,42	20,45	20,49	20,46	20,42	20,40	20,50	20,47	20,48	20,54	20,50	20,50	20,48	20,38	20,38	20,42	20,49	20,44	20,53	20,52	20,47	20,51	20,49	20,46	20,37	20,52	20,52	20,48	20,50	20,51	20,52	20,60	20,59	20,53	20,52	20,48	20,49	20,48	20,49	20,54	20,58	20,65	20,58	20,62	20,56	20,63	20,56	20,59	20,57	20,48	20,47	20,54	20,62	20,62	20,47	20,52	20,53	20,51	20,52	20,52	20,55	20,53	20,58	20,57	20,51	20,48	20,46	20,55	20,62	20,56	20,57	20,67	20,65	20,65	20,58	20,57	20,61	20,58	20,56	20,56	20,64	20,67	20,59	20,55	20,60	20,55	20,56	20,61	20,61	20,59	20,58	20,61	20,69	20,60	20,54	20,58	20,56	20,60	20,56	20,57	20,55	20,58	20,67	20,61	20,60	20,60	20,59	20,65	20,70	20,60	20,58	20,61	20,66	20,58	20,58	20,62	20,60	20,58	20,61	20,58	20,61	20,53	20,54	20,56	20,62	20,63	20,65	20,64	20,72	20,65	20,62	20,63	20,64	20,66	20,56	20,60	20,70	20,69	20,61	20,64	20,57	20,64	20,65	20,65	20,56	20,61	20,57	20,55	20,63	20,68	20,58	20,55	20,62	20,65	20,62	20,57	20,66	20,62	20,65	20,65	20,70	20,70	20,59	20,55	20,65	20,70	20,72	20,65	20,61	20,62	20,64	20,64	20,60	20,63	20,63	20,63	20,60	20,56	20,58	20,62	20,67	20,69	20,63	20,59	20,58	20,58	20,60	20,64	20,63	20,67	20,67	20,64	20,64	20,70	20,65	20,55	20,67	20,75	20,70	20,64	20,56	20,61	20,64	20,61	20,61	20,53	20,63	20,57	20,59	20,54	20,47	20,51	20,59	20,54	20,56	20,55	20,56	20,57	20,60	20,66	20,63	20,66	20,59	20,54	20,57	20,49	20,57	20,57	20,53	20,56	20,63	20,57	20,44	20,44	20,51	20,52	20,50	20,51	20,47	20,57	20,59	20,53	20,49	20,48	20,54	20,56	20,53	20,53	20,54	20,44	20,42	20,45	20,55	20,54	20,50	20,40	20,47	20,46	20,43	20,49	20,47	20,51	20,59	20,57	20,46	20,50	20,42	20,46	20,50	20,51	20,45	20,47	20,48	20,43	20,43	20,45	20,38	20,36	20,40	20,47	20,43	20,45	20,54	20,37	20,45	20,45	20,44	20,41	20,43	20,45	20,38	20,42	20,42	20,38	20,37	20,40	20,37	20,36	20,35	20,42	20,53	20,53	20,42	20,35	20,39	20,42	20,41	20,44	20,41	20,37	20,43	20,42	20,37	20,39	20,41	20,40	20,34	20,32	20,30	20,36	20,32	20,39	20,38	20,43	20,41	20,43	20,47	20,48	20,47	20,44	20,47	20,46	20,41	20,39	20,40	20,38	20,36	20,30	20,31	20,38	20,42	20,29	20,30	20,32	20,40	20,45	20,43	20,33	20,39	20,41	20,31	20,32	20,39	20,29	20,39	20,43	20,46	20,41	20,33	20,42	20,46	20,47	20,30	20,27	20,40	20,46	20,45	20,42	20,41	20,37	20,31	20,36	20,39	20,38	20,42	20,35	20,33	20,32	20,33	20,35	20,37	20,38	20,44	20,37	20,32	20,40	20,38	20,34	20,34	20,46	20,35	20,32	20,29	20,36	20,35	20,37	20,35	20,33	20,35	20,37	20,35	20,42	20,22	20,28	20,39	20,26	20,36	20,48	20,32	20,21	20,33	20,46	20,35	20,24	20,34	20,50	20,43	20,24	20,25	20,32	20,37	20,40	20,22	20,22	20,33	20,31	20,33	20,28	20,36	20,39	20,38	20,26	20,25	20,33	20,41	20,26	20,31	20,33	20,35	20,27	20,27	20,34	20,34	20,37	20,28	20,31	20,26	20,15	20,15	20,33	20,31	20,30	20,25	20,21	20,25	20,26	20,23	20,12	20,20	20,31	20,37	20,35	20,16	20,22	
20,31	20,32	20,30	20,32	20,30	20,24	20,35	20,41	20,39	20,31	20,29	20,31	20,36	20,42	20,43	20,34	20,37	20,38	20,43	20,43	20,34	20,32	20,33	20,34	20,36	20,35	20,32	20,33	20,30	20,31	20,48	20,48	20,35	20,24	20,26	20,28	20,36	20,31	20,36	20,34	20,35	20,34	20,40	20,44	20,35	20,33	20,40	20,36	20,43	20,41	20,34	20,38	20,35	20,30	20,34	20,29	20,36	20,32	20,37	20,35	20,26	20,29	20,39	20,40	20,27	20,37	20,40	20,38	20,44	20,32	20,32	20,47	20,41	20,39	20,40	20,40	20,47	20,44	20,44	20,39	20,34	20,33	20,36	20,37	20,43	20,40	20,41	20,44	20,35	20,35	20,44	20,46	20,43	20,37	20,40	20,41	20,42	20,40	20,34	20,32	20,34	20,43	20,40	20,42	20,35	20,43	20,44	20,43	20,39	20,39	20,44	20,44	20,41	20,46	20,48	20,44	20,39	20,42	20,44	20,47	20,39	20,47	20,48	20,52	20,43	20,47	20,43	20,40	20,42	20,48	20,45	20,32	20,37	20,46	20,36	20,38	20,37	20,38	20,42	20,46	20,41	20,41	20,45	20,45	20,40	20,35	20,36	20,38	20,29	20,33	20,39	20,42	20,40	20,49	20,48	20,45	20,46	20,38	20,41	20,43	20,39	20,40	20,49	20,41	20,46	20,53	20,44	20,47	20,41	20,36	20,47	20,39	20,41	20,52	20,53	20,48	20,44	20,53	20,50	20,50	20,39	20,33	20,40	20,47	20,50	20,54	20,48	20,41	20,49	20,43	20,41	20,39	20,41	20,45	20,57	20,48	20,43	20,50	20,50	20,41	20,41	20,45	20,49	20,54	20,51	20,47	20,48	20,52	20,56	20,54	20,56	20,56	20,48	20,47	20,52	20,55	20,48	20,50	20,54	20,54	20,60	20,60	20,55	20,59	20,53	20,48	20,48	20,52	20,60	20,65	20,58	20,54	20,52	20,54	20,58	20,55	20,56	20,56	20,59	20,61	20,64	20,52	20,54	20,59	20,56	20,57	20,58	20,64	20,61	20,65	20,59	20,59	20,59	20,63	20,60	20,61	20,64	20,62	20,56	20,61	20,58	20,56	20,60	20,68	20,62	20,60	20,60	20,57	20,58	20,57	20,54	20,64	20,65	20,60	20,55	20,55	20,60	20,56	20,64	20,58	20,57	20,52	20,59	20,67	20,67	20,62	20,62	20,69	20,72	20,69	20,67	20,67	20,55	20,48	20,49	20,55	20,65	20,51	20,53	20,66	20,66	20,63	20,61	20,63	20,63	20,66	20,60	20,56	20,58	20,61	20,59	20,53	20,65	20,64	20,59	20,61	20,61	20,59	20,66	20,61	20,59	20,57	20,53	20,54	20,62	20,67	20,64	20,56	20,63	20,67	20,61	20,59	20,64	20,60	20,57	20,55	20,61	20,64	20,60	20,64	20,72	20,73	20,67	20,62	20,63	20,66	20,62	20,60	20,62	20,67	20,65	20,62	20,62	20,60	20,57	20,62	20,69	20,70	20,62	20,55	20,58	20,63	20,62	20,66	20,66	20,60	20,63	20,58	20,58	20,63	20,67	20,63	20,64	20,65	20,61	20,55	20,59	20,61	20,58	20,55	20,61	20,58	20,59	20,60	20,54	20,50	20,53	20,54	20,57	20,57	20,58	20,57	20,61	20,59	20,55	20,63	20,62	20,67	20,65	20,59	20,61	20,53	20,59	20,55	20,57	20,61	20,62	20,51	20,54	20,49	20,45	20,47	20,52	20,56	20,44	20,52	20,56	20,53	20,46	20,46	20,54	20,46	20,44	20,49	20,50	20,41	20,39	20,37	20,51	20,55	20,46	20,43	20,43	20,44	20,45	20,43	20,46	20,50	20,54	20,50	20,47	20,49	20,41	20,42	20,50	20,43	20,43	20,50	20,45	20,43	20,49	20,42	20,41	20,32	20,40	20,44	20,50	20,37	20,53	20,43	20,46	20,41	20,46	20,43	20,41	20,49	20,43	20,43	20,42	20,41	20,44	20,40	20,37	20,34	20,39	20,43	20,44	20,50	20,35	20,29	20,34	20,41	20,35	20,37	20,43	20,32	20,37	20,37	20,30	20,41	20,46	20,40	20,34	20,37	20,29	20,36	20,37	20,34	20,34	20,37	20,37	20,32	20,33	20,38	20,39	20,35	20,42	20,34	20,31	20,26	20,31	20,39	20,30	20,34	20,33	20,41	20,47	20,37	20,27	20,33	20,41	20,31	20,32	20,35	20,30	20,39	20,26	20,26	20,38	20,36	20,37	20,45	20,43	20,38	20,46	20,44	20,45	20,38	20,26	20,22	20,42	20,37	20,37	20,35	20,37	20,34	20,39	20,40	20,35	20,38	20,47	20,47	20,37	20,34	20,33	20,31	20,43	20,33	20,38	20,38	20,29	20,33	20,39	20,34	20,25	20,37	20,41	20,31	20,34	20,33	20,35	20,32	20,32	20,32	20,32	20,32	20,34	20,43	20,29	20,19	20,34	20,32	20,36	20,41	20,34	20,28	20,34	20,30	20,31	20,31	20,32	20,33	20,31	20,37	20,32	20,28	20,33	20,36	20,20	20,23	20,30	20,28	20,23	20,28	20,37	20,34	20,30	20,34	20,24	20,37	20,37	20,15	20,20	20,29	20,20	20,21	20,31	20,31	20,29	20,28	20,27	20,25	20,25	20,23	20,24	20,30	20,37	20,32	20,30	20,29	20,34	20,27	20,24	20,26	20,28	20,31	20,32	20,34	20,25	20,25	
20,33	20,34	20,23	20,34	20,36	20,29	20,25	20,42	20,39	20,36	20,38	20,35	20,39	20,38	20,36	20,25	20,24	20,34	20,39	20,42	20,41	20,38	20,36	20,40	20,38	20,42	20,39	20,42	20,39	20,35	20,46	20,40	20,32	20,33	20,30	20,29	20,31	20,26	20,32	20,30	20,22	20,27	20,35	20,38	20,39	20,34	20,43	20,43	20,42	20,35	20,25	20,35	20,38	20,37	20,37	20,30	20,33	20,34	20,38	20,43	20,35	20,39	20,42	20,28	20,21	20,37	20,43	20,38	20,41	20,44	20,37	20,36	20,36	20,38	20,32	20,36	20,37	20,44	20,41	20,44	20,41	20,36	20,37	20,41	20,38	20,41	20,34	20,37	20,38	20,48	20,50	20,41	20,42	20,49	20,50	20,48	20,40	20,45	20,38	20,39	20,45	20,39	20,41	20,38	20,39	20,40	20,42	20,43	20,36	20,33	20,37	20,40	20,36	20,38	20,43	20,47	20,46	20,42	20,43	20,39	20,38	20,48	20,52	20,50	20,39	20,42	20,37	20,27	20,46	20,51	20,42	20,30	20,33	20,41	20,39	20,37	20,35	20,40	20,41	20,46	20,33	20,29	20,41	20,47	20,43	20,30	20,38	20,44	20,39	20,42	20,35	20,37	20,39	20,51	20,56	20,53	20,52	20,39	20,48	20,45	20,39	20,43	20,48	20,48	20,46	20,51	20,40	20,38	20,39	20,41	20,43	20,44	20,50	20,50	20,46	20,42	20,36	20,47	20,50	20,47	20,50	20,39	20,39	20,43	20,43	20,49	20,44	20,39	20,46	20,45	20,38	20,41	20,39	20,44	20,58	20,52	20,46	20,47	20,48	20,38	20,38	20,51	20,55	20,55	20,52	20,48	20,61	20,58	20,52	20,54	20,53	20,56	20,56	20,55	20,54	20,48	20,50	20,53	20,57	20,53	20,53	20,57	20,58	20,63	20,53	20,52	20,54	20,54	20,56	20,63	20,59	20,60	20,55	20,54	20,52	20,49	20,63	20,65	20,59	20,60	20,63	20,54	20,59	20,63	20,52	20,59	20,57	20,57	20,54	20,61	20,63	20,59	20,64	20,66	20,65	20,61	20,62	20,60	20,55	20,52	20,59	20,57	20,52	20,60	20,60	20,59	20,57	20,52	20,48	20,55	20,51	20,55	20,58	20,64	20,55	20,57	20,64	20,63	20,68	20,61	20,63	20,65	20,53	20,61	20,63	20,63	20,67	20,72	20,69	20,72	20,69	20,63	20,54	20,58	20,52	20,48	20,62	20,56	20,61	20,69	20,61	20,62	20,61	20,59	20,63	20,57	20,69	20,58	20,57	20,62	20,62	20,56	20,65	20,65	20,62	20,62	20,59	20,64	20,66	20,63	20,59	20,65	20,58	20,52	20,58	20,69	20,73	20,63	20,62	20,65	20,58	20,59	20,66	20,66	20,55	20,58	20,64	20,64	20,62	20,65	20,73	20,74	20,63	20,63	20,61	20,72	20,61	20,52	20,50	20,61	20,67	20,60	20,59	20,61	20,55	20,56	20,62	20,67	20,56	20,53	20,66	20,62	20,66	20,69	20,64	20,53	20,56	20,58	20,52	20,59	20,69	20,69	20,59	20,49	20,54	20,57	20,56	20,58	20,63	20,60	20,56	20,57	20,62	20,63	20,59	20,62	20,58	20,55	20,50	20,58	20,59	20,56	20,56	20,57	20,56	20,53	20,61	20,69	20,68	20,62	20,62	20,56	20,59	20,57	20,56	20,55	20,58	20,45	20,51	20,53	20,54	20,56	20,58	20,51	20,41	20,43	20,55	20,49	20,51	20,47	20,46	20,45	20,38	20,47	20,46	20,42	20,45	20,51	20,50	20,43	20,42	20,45	20,50	20,42	20,38	20,45	20,41	20,45	20,50	20,49	20,48	20,52	20,44	20,42	20,44	20,46	20,43	20,45	20,42	20,42	20,48	20,52	20,43	20,41	20,38	20,47	20,46	20,45	20,48	20,44	20,48	20,40	20,43	20,45	20,42	20,49	20,41	20,37	20,37	20,37	20,47	20,43	20,44	20,35	20,42	20,45	20,37	20,40	20,36	20,31	20,34	20,42	20,39	20,30	20,41	20,43	20,41	20,31	20,34	20,39	20,39	20,38	20,34	20,36	20,30	20,39	20,33	20,29	20,23	20,37	20,49	20,32	20,29	20,36	20,34	20,24	20,36	20,42	20,35	20,36	20,36	20,50	20,34	20,29	20,42	20,43	20,45	20,40	20,37	20,38	20,42	20,34	20,36	20,34	20,27	20,36	20,37	20,40	20,44	20,37	20,26	20,31	20,38	20,37	20,32	20,39	20,46	20,36	20,32	20,31	20,37	20,34	20,36	20,35	20,32	20,33	20,42	20,35	20,27	20,29	20,34	20,40	20,33	20,28	20,36	20,37	20,39	20,34	20,30	20,34	20,23	20,24	20,36	20,34	20,27	20,32	20,28	20,27	20,31	20,36	20,31	20,28	20,25	20,43	20,34	20,29	20,41	20,51	20,40	20,24	20,30	20,34	20,32	20,30	20,30	20,25	20,22	20,21	20,34	20,31	20,31	20,18	20,25	20,42	20,40	20,32	20,35	20,30	20,29	20,25	20,24	20,27	20,24	20,25	20,25	20,23	20,28	20,21	20,29	20,31	20,37	20,18	20,28	20,26	20,18	20,25	20,39	20,29	20,23	20,27	20,26	20,33	20,32	20,26	20,24	20,29	20,33	20,36	20,33	20,29	20,33	20,27	20,26	20,34	20,25	20,24	20,28	20,28	20,31	20,34	
20,31	20,24	20,24	20,33	20,39	20,30	20,31	20,34	20,36	20,39	20,38	20,32	20,26	20,33	20,42	20,31	20,26	20,30	20,39	20,33	20,23	20,33	20,42	20,41	20,38	20,35	20,40	20,43	20,46	20,40	20,44	20,33	20,30	20,35	20,34	20,27	20,30	20,33	20,32	20,27	20,32	20,26	20,29	20,35	20,35	20,35	20,39	20,33	20,38	20,41	20,36	20,34	20,38	20,41	20,40	20,34	20,35	20,34	20,33	20,37	20,40	20,43	20,33	20,32	20,30	20,33	20,33	20,35	20,44	20,36	20,38	20,31	20,35	20,36	20,31	20,31	20,36	20,35	20,37	20,44	20,45	20,42	20,43	20,48	20,48	20,42	20,44	20,40	20,36	20,45	20,49	20,45	20,43	20,54	20,50	20,46	20,34	20,42	20,44	20,33	20,42	20,39	20,37	20,46	20,43	20,47	20,31	20,36	20,44	20,40	20,41	20,35	20,38	20,39	20,39	20,43	20,44	20,44	20,47	20,42	20,43	20,53	20,56	20,46	20,35	20,30	20,39	20,30	20,37	20,46	20,47	20,40	20,40	20,47	20,49	20,38	20,37	20,42	20,41	20,51	20,30	20,32	20,40	20,41	20,49	20,47	20,41	20,47	20,50	20,48	20,40	20,33	20,37	20,54	20,60	20,54	20,49	20,43	20,43	20,47	20,38	20,46	20,51	20,43	20,48	20,48	20,41	20,34	20,39	20,41	20,40	20,47	20,53	20,46	20,40	20,43	20,37	20,46	20,48	20,39	20,44	20,47	20,45	20,43	20,48	20,47	20,50	20,45	20,42	20,46	20,37	20,41	20,40	20,41	20,56	20,54	20,49	20,47	20,53	20,48	20,41	20,54	20,53	20,49	20,56	20,49	20,55	20,56	20,52	20,54	20,50	20,51	20,52	20,58	20,54	20,54	20,53	20,57	20,61	20,59	20,51	20,59	20,56	20,59	20,52	20,58	20,63	20,58	20,61	20,56	20,56	20,55	20,60	20,51	20,57	20,53	20,57	20,59	20,63	20,58	20,65	20,53	20,57	20,61	20,58	20,62	20,62	20,59	20,64	20,58	20,56	20,58	20,58	20,63	20,60	20,61	20,67	20,66	20,55	20,53	20,56	20,58	20,56	20,57	20,61	20,60	20,62	20,59	20,57	20,61	20,59	20,55	20,52	20,60	20,53	20,57	20,64	20,63	20,69	20,62	20,66	20,76	20,58	20,59	20,66	20,73	20,76	20,70	20,71	20,61	20,55	20,58	20,58	20,62	20,67	20,59	20,67	20,63	20,65	20,69	20,63	20,61	20,62	20,58	20,63	20,58	20,66	20,62	20,55	20,62	20,66	20,64	20,64	20,70	20,57	20,65	20,58	20,63	20,69	20,69	20,64	20,64	20,63	20,56	20,53	20,55	20,67	20,61	20,61	20,59	20,56	20,63	20,69	20,68	20,60	20,65	20,69	20,72	20,59	20,60	20,63	20,68	20,62	20,58	20,63	20,67	20,67	20,54	20,53	20,62	20,60	20,57	20,55	20,57	20,59	20,52	20,61	20,67	20,60	20,61	20,66	20,64	20,62	20,68	20,69	20,60	20,55	20,58	20,59	20,57	20,67	20,69	20,62	20,57	20,61	20,63	20,54	20,57	20,66	20,59	20,57	20,66	20,63	20,64	20,64	20,65	20,61	20,58	20,54	20,51	20,58	20,47	20,51	20,56	20,62	20,60	20,56	20,64	20,69	20,59	20,55	20,55	20,54	20,58	20,58	20,45	20,48	20,42	20,50	20,48	20,52	20,54	20,57	20,49	20,48	20,45	20,52	20,54	20,51	20,51	20,46	20,45	20,50	20,44	20,46	20,46	20,52	20,57	20,52	20,40	20,41	20,52	20,56	20,49	20,43	20,38	20,39	20,51	20,43	20,41	20,43	20,47	20,49	20,41	20,47	20,51	20,46	20,43	20,41	20,47	20,47	20,41	20,43	20,43	20,45	20,43	20,46	20,45	20,45	20,38	20,48	20,46	20,47	20,41	20,35	20,44	20,36	20,38	20,40	20,40	20,43	20,43	20,41	20,36	20,36	20,43	20,41	20,44	20,47	20,42	20,39	20,41	20,41	20,36	20,36	20,37	20,42	20,33	20,38	20,47	20,42	20,37	20,35	20,43	20,35	20,39	20,41	20,30	20,36	20,36	20,43	20,46	20,44	20,42	20,44	20,40	20,34	20,40	20,39	20,43	20,40	20,43	20,39	20,31	20,44	20,43	20,35	20,37	20,40	20,47	20,48	20,42	20,43	20,43	20,40	20,28	20,36	20,44	20,52	20,41	20,32	20,24	20,38	20,42	20,32	20,34	20,39	20,33	20,33	20,38	20,36	20,33	20,45	20,41	20,31	20,27	20,31	20,40	20,40	20,30	20,42	20,39	20,22	20,25	20,31	20,33	20,37	20,37	20,37	20,32	20,27	20,28	20,28	20,34	20,29	20,31	20,33	20,30	20,29	20,41	20,35	20,26	20,29	20,37	20,38	20,33	20,36	20,38	20,34	20,28	20,27	20,28	20,30	20,34	20,32	20,30	20,24	20,29	20,36	20,36	20,32	20,33	20,28	20,41	20,41	20,32	20,45	20,37	20,28	20,16	20,20	20,32	20,26	20,30	20,36	20,27	20,25	20,23	20,31	20,33	20,28	20,28	20,26	20,27	20,29	20,30	20,36	20,31	20,23	20,30	20,31	20,32	20,33	20,20	20,23	20,30	20,36	20,37	20,24	20,23	20,20	20,18	20,16	20,29	20,27	20,22	20,33	20,42	20,28	20,27	
20,26	20,23	20,19	20,27	20,29	20,30	20,25	20,34	20,37	20,30	20,30	20,24	20,19	20,20	20,39	20,42	20,44	20,41	20,41	20,32	20,31	20,36	20,30	20,34	20,37	20,33	20,40	20,40	20,39	20,37	20,40	20,38	20,24	20,28	20,26	20,22	20,30	20,36	20,33	20,37	20,42	20,29	20,26	20,23	20,32	20,35	20,41	20,30	20,30	20,35	20,34	20,33	20,23	20,43	20,40	20,30	20,37	20,41	20,36	20,32	20,30	20,32	20,31	20,39	20,44	20,38	20,32	20,40	20,45	20,37	20,37	20,39	20,39	20,38	20,31	20,36	20,38	20,37	20,37	20,34	20,38	20,42	20,49	20,42	20,44	20,41	20,40	20,44	20,36	20,44	20,43	20,38	20,43	20,43	20,36	20,42	20,40	20,42	20,34	20,24	20,31	20,33	20,33	20,45	20,46	20,43	20,43	20,39	20,45	20,48	20,49	20,39	20,36	20,46	20,44	20,40	20,40	20,48	20,49	20,44	20,35	20,47	20,57	20,43	20,34	20,29	20,37	20,38	20,33	20,43	20,44	20,40	20,40	20,50	20,47	20,42	20,40	20,46	20,39	20,47	20,31	20,34	20,39	20,35	20,44	20,46	20,44	20,50	20,48	20,51	20,44	20,38	20,47	20,55	20,54	20,48	20,42	20,45	20,45	20,45	20,44	20,44	20,51	20,42	20,42	20,48	20,39	20,42	20,44	20,47	20,42	20,45	20,53	20,49	20,50	20,47	20,49	20,42	20,47	20,39	20,43	20,49	20,49	20,48	20,44	20,51	20,57	20,50	20,53	20,47	20,41	20,45	20,43	20,40	20,51	20,57	20,54	20,48	20,51	20,44	20,48	20,50	20,48	20,53	20,58	20,54	20,47	20,52	20,49	20,56	20,57	20,55	20,60	20,56	20,47	20,49	20,53	20,57	20,52	20,60	20,57	20,52	20,53	20,57	20,57	20,57	20,60	20,63	20,67	20,59	20,54	20,53	20,53	20,49	20,56	20,58	20,59	20,58	20,59	20,57	20,55	20,60	20,65	20,56	20,58	20,60	20,63	20,63	20,66	20,67	20,67	20,68	20,61	20,55	20,54	20,60	20,63	20,68	20,56	20,52	20,57	20,57	20,60	20,67	20,66	20,57	20,56	20,59	20,65	20,61	20,58	20,62	20,53	20,55	20,54	20,58	20,61	20,64	20,72	20,67	20,60	20,65	20,56	20,57	20,68	20,68	20,76	20,69	20,73	20,64	20,58	20,69	20,67	20,60	20,66	20,65	20,71	20,71	20,68	20,69	20,65	20,67	20,63	20,49	20,62	20,63	20,60	20,59	20,67	20,68	20,61	20,63	20,68	20,69	20,61	20,62	20,68	20,63	20,73	20,73	20,68	20,67	20,61	20,50	20,57	20,61	20,61	20,55	20,59	20,57	20,58	20,60	20,65	20,60	20,61	20,69	20,70	20,70	20,58	20,58	20,60	20,64	20,63	20,60	20,67	20,70	20,57	20,62	20,58	20,61	20,67	20,60	20,58	20,47	20,58	20,60	20,58	20,65	20,65	20,66	20,68	20,70	20,63	20,64	20,64	20,59	20,53	20,61	20,62	20,64	20,72	20,69	20,63	20,56	20,57	20,61	20,51	20,55	20,64	20,65	20,60	20,61	20,62	20,57	20,71	20,68	20,58	20,63	20,62	20,51	20,55	20,50	20,51	20,55	20,60	20,58	20,57	20,60	20,63	20,62	20,54	20,56	20,57	20,61	20,59	20,51	20,53	20,53	20,50	20,54	20,54	20,60	20,56	20,52	20,51	20,56	20,51	20,56	20,54	20,44	20,45	20,49	20,51	20,48	20,51	20,51	20,50	20,55	20,48	20,47	20,45	20,43	20,51	20,55	20,51	20,47	20,46	20,50	20,47	20,38	20,37	20,46	20,48	20,39	20,47	20,45	20,36	20,46	20,51	20,44	20,48	20,40	20,39	20,43	20,46	20,48	20,42	20,48	20,55	20,39	20,40	20,49	20,46	20,45	20,40	20,42	20,32	20,36	20,37	20,41	20,44	20,39	20,38	20,43	20,37	20,37	20,49	20,48	20,45	20,39	20,33	20,40	20,40	20,34	20,37	20,38	20,36	20,36	20,40	20,44	20,44	20,34	20,40	20,44	20,37	20,34	20,34	20,27	20,38	20,43	20,39	20,36	20,40	20,40	20,44	20,45	20,37	20,36	20,40	20,41	20,38	20,42	20,39	20,35	20,38	20,40	20,39	20,40	20,40	20,40	20,43	20,39	20,40	20,35	20,39	20,37	20,42	20,39	20,47	20,34	20,34	20,34	20,38	20,39	20,38	20,40	20,44	20,36	20,31	20,36	20,35	20,29	20,33	20,30	20,33	20,28	20,31	20,36	20,39	20,30	20,47	20,49	20,25	20,31	20,41	20,34	20,36	20,31	20,35	20,34	20,25	20,29	20,34	20,32	20,26	20,26	20,42	20,34	20,31	20,42	20,35	20,30	20,26	20,28	20,31	20,33	20,40	20,34	20,31	20,26	20,35	20,32	20,32	20,45	20,45	20,37	20,34	20,27	20,33	20,37	20,33	20,42	20,36	20,34	20,46	20,38	20,33	20,31	20,37	20,30	20,22	20,35	20,34	20,32	20,33	20,21	20,26	20,38	20,38	20,31	20,28	20,35	20,25	20,24	20,35	20,29	20,31	20,30	20,40	20,32	20,31	20,38	20,35	20,24	20,19	20,25	20,29	20,29	20,36	20,25	20,25	20,24	20,14	20,18	20,23	20,23	20,23	20,36	20,36	20,30	
20,27	20,21	20,24	20,24	20,24	20,29	20,33	20,33	20,36	20,25	20,23	20,28	20,32	20,29	20,35	20,39	20,42	20,36	20,40	20,41	20,37	20,51	20,41	20,36	20,40	20,33	20,34	20,40	20,34	20,39	20,42	20,38	20,26	20,26	20,21	20,28	20,32	20,33	20,35	20,34	20,36	20,28	20,28	20,33	20,35	20,44	20,42	20,26	20,30	20,31	20,27	20,35	20,30	20,42	20,45	20,35	20,33	20,38	20,45	20,41	20,34	20,33	20,45	20,38	20,40	20,48	20,43	20,43	20,41	20,38	20,31	20,40	20,35	20,32	20,36	20,38	20,38	20,29	20,41	20,37	20,29	20,41	20,43	20,39	20,51	20,44	20,35	20,40	20,37	20,52	20,50	20,37	20,35	20,37	20,34	20,42	20,41	20,42	20,37	20,24	20,33	20,28	20,29	20,40	20,47	20,38	20,41	20,45	20,40	20,44	20,47	20,51	20,45	20,48	20,58	20,41	20,42	20,48	20,51	20,48	20,31	20,36	20,37	20,38	20,39	20,46	20,44	20,41	20,40	20,41	20,42	20,35	20,43	20,48	20,52	20,45	20,43	20,46	20,42	20,43	20,38	20,36	20,39	20,45	20,46	20,45	20,45	20,45	20,46	20,41	20,46	20,45	20,49	20,51	20,48	20,44	20,46	20,41	20,39	20,44	20,43	20,48	20,50	20,46	20,45	20,42	20,45	20,48	20,44	20,45	20,49	20,42	20,44	20,50	20,52	20,54	20,46	20,43	20,44	20,45	20,49	20,54	20,51	20,55	20,47	20,49	20,50	20,52	20,56	20,58	20,40	20,49	20,56	20,44	20,42	20,48	20,47	20,50	20,54	20,49	20,46	20,51	20,47	20,52	20,56	20,53	20,58	20,54	20,53	20,51	20,47	20,54	20,58	20,56	20,47	20,56	20,57	20,61	20,50	20,53	20,59	20,55	20,48	20,57	20,57	20,59	20,53	20,59	20,64	20,62	20,50	20,48	20,52	20,51	20,54	20,56	20,60	20,56	20,58	20,66	20,61	20,55	20,58	20,53	20,55	20,60	20,65	20,70	20,71	20,68	20,72	20,67	20,63	20,55	20,59	20,61	20,63	20,65	20,59	20,56	20,60	20,58	20,58	20,64	20,67	20,60	20,53	20,50	20,63	20,64	20,61	20,64	20,61	20,69	20,71	20,72	20,67	20,62	20,73	20,61	20,61	20,65	20,56	20,60	20,66	20,58	20,67	20,72	20,69	20,67	20,64	20,62	20,64	20,62	20,67	20,70	20,69	20,70	20,67	20,62	20,60	20,63	20,61	20,60	20,68	20,64	20,60	20,62	20,68	20,74	20,66	20,67	20,70	20,61	20,60	20,67	20,64	20,66	20,71	20,67	20,64	20,71	20,68	20,57	20,59	20,68	20,67	20,62	20,63	20,59	20,56	20,63	20,66	20,63	20,55	20,63	20,68	20,69	20,63	20,62	20,65	20,59	20,59	20,70	20,73	20,69	20,58	20,70	20,69	20,61	20,59	20,69	20,63	20,57	20,63	20,65	20,64	20,64	20,63	20,65	20,67	20,71	20,66	20,62	20,67	20,62	20,57	20,61	20,63	20,68	20,68	20,63	20,61	20,60	20,58	20,60	20,57	20,59	20,60	20,61	20,64	20,60	20,55	20,59	20,67	20,60	20,60	20,57	20,56	20,52	20,58	20,60	20,57	20,56	20,56	20,53	20,54	20,62	20,69	20,65	20,57	20,56	20,57	20,57	20,55	20,56	20,59	20,53	20,53	20,53	20,56	20,61	20,67	20,60	20,50	20,59	20,56	20,49	20,54	20,47	20,48	20,47	20,44	20,50	20,50	20,51	20,49	20,53	20,44	20,47	20,54	20,46	20,50	20,60	20,53	20,46	20,51	20,43	20,42	20,43	20,46	20,45	20,49	20,40	20,48	20,46	20,33	20,51	20,50	20,44	20,48	20,43	20,30	20,43	20,41	20,46	20,51	20,43	20,60	20,49	20,38	20,44	20,44	20,43	20,42	20,41	20,38	20,40	20,41	20,42	20,45	20,40	20,38	20,41	20,32	20,39	20,47	20,45	20,45	20,44	20,35	20,35	20,29	20,35	20,44	20,40	20,42	20,35	20,38	20,41	20,38	20,43	20,37	20,41	20,38	20,29	20,28	20,23	20,29	20,37	20,37	20,31	20,25	20,36	20,48	20,36	20,31	20,25	20,33	20,44	20,39	20,37	20,35	20,32	20,36	20,36	20,46	20,41	20,38	20,42	20,42	20,38	20,40	20,34	20,28	20,33	20,39	20,34	20,36	20,34	20,28	20,27	20,34	20,37	20,35	20,37	20,52	20,51	20,39	20,37	20,41	20,37	20,32	20,32	20,43	20,44	20,44	20,43	20,36	20,27	20,34	20,34	20,30	20,27	20,38	20,39	20,41	20,29	20,41	20,31	20,20	20,28	20,36	20,40	20,35	20,29	20,35	20,35	20,28	20,37	20,37	20,39	20,34	20,26	20,28	20,27	20,39	20,33	20,35	20,35	20,33	20,36	20,31	20,36	20,37	20,39	20,30	20,20	20,26	20,30	20,33	20,39	20,35	20,36	20,39	20,44	20,35	20,34	20,30	20,24	20,34	20,36	20,40	20,38	20,31	20,26	20,29	20,34	20,39	20,33	20,27	20,37	20,38	20,28	20,32	20,31	20,26	20,30	20,30	20,31	20,30	20,31	20,40	20,23	20,23	20,23	20,25	20,17	20,34	20,33	20,23	20,23	20,16	20,13	20,20	20,23	20,19	20,31	20,35	20,32	
20,25	20,30	20,37	20,35	20,31	20,29	20,37	20,31	20,38	20,39	20,35	20,32	20,45	20,42	20,38	20,36	20,32	20,35	20,42	20,35	20,33	20,33	20,37	20,31	20,37	20,37	20,33	20,39	20,38	20,39	20,38	20,27	20,26	20,28	20,25	20,28	20,38	20,37	20,36	20,33	20,28	20,25	20,25	20,26	20,32	20,48	20,44	20,41	20,40	20,31	20,33	20,49	20,39	20,35	20,41	20,40	20,31	20,27	20,37	20,42	20,31	20,31	20,35	20,36	20,32	20,40	20,44	20,35	20,38	20,32	20,33	20,34	20,30	20,35	20,41	20,34	20,38	20,29	20,31	20,34	20,27	20,28	20,34	20,40	20,49	20,48	20,43	20,46	20,48	20,56	20,52	20,32	20,27	20,34	20,31	20,40	20,46	20,43	20,42	20,35	20,35	20,33	20,36	20,36	20,44	20,43	20,33	20,42	20,45	20,44	20,43	20,51	20,46	20,42	20,52	20,43	20,41	20,42	20,40	20,44	20,38	20,39	20,33	20,38	20,47	20,49	20,40	20,48	20,46	20,42	20,39	20,40	20,47	20,45	20,43	20,43	20,42	20,37	20,42	20,47	20,37	20,32	20,37	20,43	20,51	20,47	20,44	20,37	20,40	20,43	20,46	20,46	20,46	20,51	20,53	20,54	20,41	20,44	20,44	20,41	20,37	20,46	20,53	20,51	20,46	20,42	20,48	20,57	20,48	20,44	20,51	20,46	20,44	20,42	20,39	20,51	20,44	20,40	20,41	20,45	20,46	20,47	20,56	20,58	20,49	20,44	20,40	20,40	20,48	20,49	20,44	20,43	20,51	20,48	20,52	20,53	20,51	20,48	20,51	20,47	20,46	20,47	20,50	20,46	20,50	20,51	20,55	20,53	20,47	20,53	20,48	20,48	20,53	20,54	20,54	20,56	20,55	20,48	20,47	20,48	20,48	20,52	20,55	20,55	20,54	20,51	20,52	20,53	20,60	20,58	20,53	20,50	20,49	20,53	20,57	20,60	20,58	20,58	20,64	20,61	20,65	20,59	20,57	20,57	20,53	20,65	20,61	20,71	20,60	20,54	20,62	20,60	20,63	20,59	20,62	20,65	20,62	20,58	20,52	20,56	20,61	20,58	20,67	20,62	20,57	20,61	20,63	20,54	20,63	20,64	20,63	20,62	20,59	20,63	20,74	20,69	20,63	20,58	20,65	20,65	20,63	20,69	20,58	20,68	20,70	20,69	20,65	20,69	20,69	20,66	20,64	20,58	20,57	20,61	20,58	20,67	20,69	20,66	20,63	20,64	20,55	20,64	20,67	20,67	20,72	20,64	20,64	20,66	20,70	20,74	20,71	20,74	20,68	20,59	20,58	20,61	20,63	20,66	20,64	20,61	20,58	20,69	20,66	20,64	20,59	20,63	20,71	20,53	20,58	20,60	20,58	20,54	20,69	20,73	20,70	20,66	20,67	20,71	20,65	20,61	20,68	20,67	20,62	20,71	20,73	20,64	20,62	20,68	20,67	20,69	20,67	20,66	20,62	20,57	20,63	20,65	20,67	20,71	20,65	20,65	20,68	20,70	20,69	20,72	20,71	20,65	20,62	20,60	20,59	20,61	20,65	20,59	20,64	20,68	20,70	20,65	20,64	20,64	20,62	20,61	20,56	20,65	20,61	20,63	20,65	20,70	20,66	20,62	20,60	20,61	20,62	20,66	20,56	20,57	20,59	20,54	20,54	20,61	20,64	20,65	20,53	20,51	20,58	20,61	20,58	20,55	20,58	20,51	20,50	20,56	20,51	20,51	20,61	20,57	20,49	20,54	20,59	20,55	20,54	20,55	20,50	20,51	20,47	20,49	20,50	20,45	20,54	20,51	20,49	20,44	20,45	20,48	20,48	20,47	20,51	20,46	20,48	20,38	20,37	20,45	20,56	20,50	20,45	20,38	20,46	20,53	20,46	20,53	20,46	20,43	20,43	20,39	20,31	20,39	20,49	20,44	20,49	20,48	20,44	20,46	20,40	20,40	20,46	20,46	20,44	20,39	20,38	20,47	20,46	20,42	20,47	20,46	20,42	20,42	20,43	20,45	20,44	20,40	20,39	20,40	20,37	20,37	20,34	20,36	20,43	20,37	20,33	20,36	20,34	20,42	20,38	20,35	20,30	20,29	20,32	20,35	20,28	20,30	20,34	20,46	20,41	20,42	20,35	20,40	20,44	20,40	20,32	20,33	20,34	20,40	20,46	20,33	20,33	20,38	20,38	20,36	20,43	20,35	20,36	20,37	20,38	20,35	20,42	20,33	20,35	20,38	20,37	20,37	20,41	20,39	20,37	20,34	20,35	20,39	20,38	20,36	20,42	20,40	20,36	20,34	20,44	20,45	20,39	20,43	20,41	20,35	20,36	20,40	20,39	20,36	20,33	20,34	20,28	20,25	20,29	20,33	20,33	20,38	20,35	20,31	20,31	20,32	20,35	20,39	20,34	20,32	20,30	20,32	20,27	20,32	20,33	20,37	20,28	20,31	20,36	20,33	20,28	20,24	20,31	20,32	20,37	20,43	20,30	20,29	20,38	20,28	20,26	20,24	20,25	20,31	20,23	20,35	20,31	20,30	20,37	20,35	20,37	20,42	20,31	20,20	20,28	20,28	20,33	20,35	20,26	20,22	20,36	20,28	20,32	20,22	20,24	20,35	20,40	20,27	20,19	20,30	20,24	20,30	20,32	20,23	20,23	20,29	20,29	20,25	20,18	20,25	20,23	20,22	20,25	20,19	20,22	20,17	20,21	20,23	20,30	20,25	20,22	20,26	20,29	20,28	
20,20	20,30	20,26	20,32	20,32	20,25	20,32	20,37	20,40	20,43	20,42	20,43	20,41	20,31	20,24	20,17	20,26	20,41	20,52	20,42	20,28	20,27	20,33	20,33	20,42	20,41	20,31	20,43	20,39	20,30	20,33	20,35	20,34	20,36	20,35	20,33	20,27	20,33	20,37	20,41	20,35	20,30	20,29	20,21	20,25	20,45	20,39	20,42	20,50	20,38	20,31	20,42	20,37	20,35	20,45	20,41	20,29	20,30	20,32	20,33	20,35	20,40	20,42	20,35	20,29	20,37	20,34	20,38	20,39	20,38	20,38	20,39	20,35	20,41	20,49	20,42	20,45	20,37	20,36	20,38	20,32	20,31	20,31	20,41	20,37	20,32	20,45	20,48	20,43	20,52	20,49	20,35	20,25	20,30	20,31	20,48	20,46	20,45	20,38	20,39	20,38	20,44	20,45	20,42	20,35	20,41	20,38	20,41	20,38	20,39	20,45	20,47	20,39	20,39	20,45	20,37	20,35	20,43	20,38	20,34	20,37	20,49	20,43	20,45	20,44	20,49	20,34	20,38	20,40	20,46	20,41	20,40	20,50	20,44	20,41	20,40	20,37	20,38	20,43	20,56	20,43	20,38	20,41	20,37	20,45	20,46	20,49	20,46	20,40	20,35	20,47	20,44	20,47	20,51	20,50	20,56	20,42	20,39	20,43	20,38	20,40	20,39	20,50	20,51	20,48	20,43	20,41	20,44	20,45	20,43	20,45	20,48	20,45	20,47	20,42	20,48	20,50	20,43	20,45	20,42	20,44	20,44	20,45	20,56	20,47	20,49	20,48	20,41	20,49	20,38	20,35	20,39	20,41	20,42	20,56	20,56	20,50	20,46	20,50	20,43	20,42	20,49	20,44	20,38	20,46	20,50	20,51	20,56	20,51	20,54	20,60	20,55	20,47	20,53	20,59	20,61	20,56	20,47	20,46	20,47	20,50	20,46	20,54	20,53	20,46	20,46	20,58	20,54	20,57	20,57	20,57	20,54	20,52	20,55	20,55	20,55	20,61	20,64	20,65	20,61	20,59	20,62	20,59	20,63	20,61	20,59	20,55	20,57	20,58	20,56	20,61	20,58	20,63	20,62	20,57	20,62	20,69	20,67	20,61	20,52	20,57	20,61	20,62	20,61	20,57	20,66	20,70	20,62	20,70	20,67	20,59	20,60	20,55	20,53	20,62	20,64	20,65	20,60	20,65	20,65	20,64	20,63	20,65	20,66	20,77	20,76	20,70	20,66	20,67	20,64	20,68	20,63	20,54	20,56	20,59	20,60	20,75	20,67	20,66	20,71	20,60	20,60	20,66	20,65	20,70	20,68	20,72	20,65	20,66	20,61	20,58	20,71	20,71	20,66	20,64	20,65	20,65	20,64	20,62	20,56	20,58	20,70	20,73	20,55	20,62	20,74	20,73	20,69	20,57	20,57	20,60	20,55	20,66	20,77	20,78	20,74	20,72	20,66	20,67	20,64	20,67	20,70	20,65	20,62	20,64	20,68	20,59	20,60	20,65	20,68	20,76	20,70	20,58	20,51	20,51	20,60	20,67	20,68	20,65	20,63	20,71	20,73	20,71	20,71	20,75	20,69	20,62	20,60	20,57	20,59	20,63	20,59	20,60	20,66	20,70	20,66	20,63	20,67	20,63	20,65	20,66	20,58	20,61	20,64	20,61	20,66	20,72	20,61	20,64	20,61	20,58	20,58	20,55	20,55	20,63	20,54	20,53	20,67	20,58	20,60	20,63	20,50	20,53	20,64	20,62	20,50	20,56	20,56	20,53	20,58	20,51	20,47	20,59	20,63	20,50	20,53	20,52	20,56	20,56	20,55	20,52	20,49	20,55	20,47	20,52	20,50	20,57	20,56	20,49	20,50	20,47	20,50	20,55	20,47	20,48	20,56	20,53	20,45	20,46	20,46	20,50	20,52	20,48	20,44	20,43	20,50	20,50	20,48	20,43	20,36	20,48	20,44	20,40	20,45	20,49	20,42	20,47	20,51	20,48	20,42	20,43	20,40	20,45	20,47	20,39	20,37	20,35	20,43	20,48	20,40	20,37	20,46	20,42	20,45	20,45	20,44	20,44	20,50	20,41	20,35	20,37	20,34	20,32	20,38	20,45	20,41	20,37	20,40	20,45	20,43	20,45	20,36	20,36	20,35	20,40	20,41	20,37	20,38	20,34	20,44	20,49	20,38	20,46	20,45	20,38	20,36	20,37	20,41	20,44	20,44	20,48	20,39	20,42	20,48	20,44	20,36	20,35	20,32	20,39	20,39	20,37	20,34	20,38	20,36	20,44	20,40	20,31	20,42	20,45	20,47	20,28	20,36	20,38	20,36	20,31	20,35	20,37	20,28	20,29	20,36	20,39	20,43	20,39	20,36	20,36	20,29	20,26	20,35	20,37	20,43	20,38	20,35	20,33	20,32	20,33	20,27	20,26	20,32	20,34	20,34	20,37	20,42	20,39	20,28	20,29	20,31	20,36	20,35	20,32	20,26	20,24	20,31	20,34	20,34	20,36	20,37	20,30	20,25	20,22	20,26	20,35	20,45	20,43	20,37	20,43	20,28	20,19	20,27	20,25	20,32	20,35	20,37	20,30	20,29	20,33	20,33	20,32	20,40	20,30	20,29	20,35	20,24	20,15	20,25	20,25	20,26	20,26	20,24	20,25	20,25	20,20	20,30	20,34	20,30	20,25	20,28	20,29	20,31	20,31	20,25	20,27	20,27	20,24	20,28	20,24	20,24	20,18	20,22	20,22	20,10	20,20	20,24	20,19	20,33	20,32	20,24	20,25	20,21	20,24	20,25	
20,24	20,23	20,19	20,31	20,34	20,37	20,33	20,41	20,35	20,29	20,30	20,45	20,39	20,31	20,24	20,17	20,27	20,30	20,34	20,40	20,33	20,36	20,36	20,37	20,42	20,40	20,30	20,33	20,41	20,30	20,25	20,36	20,38	20,38	20,29	20,30	20,31	20,33	20,39	20,39	20,34	20,22	20,23	20,27	20,28	20,37	20,36	20,39	20,31	20,21	20,30	20,37	20,40	20,36	20,42	20,45	20,37	20,34	20,39	20,26	20,34	20,39	20,42	20,34	20,34	20,40	20,33	20,33	20,32	20,35	20,34	20,39	20,42	20,37	20,40	20,44	20,46	20,35	20,40	20,45	20,36	20,36	20,35	20,36	20,45	20,30	20,34	20,40	20,31	20,41	20,47	20,40	20,31	20,40	20,40	20,48	20,47	20,44	20,40	20,37	20,39	20,48	20,54	20,46	20,39	20,40	20,38	20,45	20,46	20,40	20,42	20,48	20,38	20,38	20,41	20,38	20,37	20,41	20,32	20,34	20,39	20,48	20,43	20,45	20,39	20,49	20,43	20,38	20,46	20,39	20,38	20,45	20,53	20,49	20,47	20,39	20,32	20,33	20,37	20,46	20,42	20,42	20,46	20,49	20,46	20,48	20,48	20,47	20,43	20,37	20,40	20,41	20,36	20,46	20,40	20,48	20,48	20,41	20,37	20,42	20,44	20,46	20,43	20,40	20,45	20,52	20,44	20,46	20,43	20,45	20,41	20,45	20,43	20,41	20,49	20,54	20,50	20,43	20,44	20,45	20,44	20,43	20,48	20,49	20,42	20,39	20,47	20,45	20,53	20,52	20,37	20,36	20,39	20,41	20,51	20,54	20,42	20,50	20,50	20,49	20,42	20,50	20,53	20,46	20,45	20,51	20,56	20,55	20,56	20,60	20,53	20,50	20,50	20,55	20,61	20,55	20,51	20,51	20,53	20,49	20,47	20,51	20,50	20,48	20,46	20,52	20,60	20,62	20,63	20,58	20,51	20,54	20,55	20,58	20,58	20,60	20,67	20,64	20,59	20,62	20,66	20,63	20,63	20,64	20,61	20,65	20,60	20,58	20,62	20,71	20,74	20,67	20,67	20,63	20,53	20,61	20,69	20,73	20,66	20,59	20,56	20,56	20,55	20,62	20,61	20,65	20,67	20,64	20,76	20,70	20,65	20,63	20,62	20,65	20,71	20,67	20,66	20,70	20,73	20,72	20,63	20,63	20,68	20,69	20,71	20,72	20,70	20,65	20,70	20,62	20,58	20,61	20,59	20,60	20,66	20,69	20,70	20,67	20,65	20,72	20,70	20,63	20,63	20,66	20,67	20,68	20,67	20,70	20,64	20,64	20,61	20,63	20,70	20,70	20,72	20,71	20,70	20,64	20,65	20,58	20,59	20,65	20,69	20,63	20,62	20,72	20,74	20,67	20,65	20,68	20,60	20,56	20,69	20,74	20,71	20,66	20,66	20,67	20,66	20,69	20,71	20,67	20,62	20,67	20,64	20,76	20,64	20,59	20,63	20,63	20,72	20,67	20,59	20,60	20,57	20,62	20,71	20,66	20,60	20,64	20,68	20,68	20,66	20,69	20,77	20,65	20,59	20,60	20,60	20,61	20,64	20,70	20,63	20,58	20,66	20,59	20,51	20,59	20,66	20,62	20,70	20,63	20,59	20,72	20,69	20,62	20,60	20,64	20,62	20,50	20,51	20,57	20,57	20,60	20,59	20,59	20,53	20,58	20,63	20,61	20,65	20,59	20,56	20,60	20,67	20,52	20,49	20,50	20,47	20,50	20,49	20,52	20,69	20,72	20,60	20,53	20,52	20,54	20,55	20,49	20,53	20,50	20,55	20,59	20,57	20,51	20,49	20,56	20,53	20,50	20,46	20,47	20,47	20,48	20,53	20,51	20,44	20,45	20,56	20,54	20,42	20,45	20,49	20,43	20,41	20,50	20,51	20,45	20,39	20,40	20,48	20,44	20,36	20,49	20,50	20,43	20,40	20,46	20,52	20,44	20,34	20,40	20,46	20,47	20,38	20,34	20,33	20,42	20,44	20,40	20,40	20,45	20,46	20,41	20,45	20,41	20,41	20,52	20,46	20,31	20,37	20,36	20,35	20,44	20,52	20,46	20,42	20,45	20,45	20,42	20,46	20,38	20,39	20,40	20,37	20,35	20,40	20,42	20,39	20,32	20,38	20,42	20,40	20,41	20,38	20,40	20,44	20,41	20,49	20,51	20,47	20,42	20,40	20,42	20,40	20,35	20,31	20,38	20,45	20,36	20,30	20,38	20,43	20,46	20,41	20,39	20,43	20,46	20,46	20,44	20,33	20,30	20,43	20,46	20,42	20,44	20,44	20,33	20,35	20,34	20,34	20,27	20,42	20,42	20,34	20,31	20,36	20,39	20,44	20,44	20,40	20,32	20,30	20,31	20,34	20,34	20,29	20,27	20,38	20,30	20,37	20,42	20,37	20,31	20,29	20,28	20,39	20,33	20,32	20,36	20,22	20,30	20,36	20,41	20,36	20,40	20,34	20,40	20,35	20,31	20,40	20,42	20,36	20,32	20,41	20,37	20,23	20,22	20,24	20,26	20,35	20,37	20,32	20,29	20,30	20,32	20,26	20,34	20,33	20,25	20,31	20,26	20,27	20,25	20,28	20,34	20,28	20,22	20,28	20,23	20,21	20,32	20,37	20,26	20,23	20,31	20,29	20,30	20,27	20,23	20,26	20,24	20,22	20,27	20,23	20,25	20,19	20,22	20,26	20,23	20,27	20,32	20,20	20,23	20,27	20,23	20,24	20,26	20,22	20,26	
20,29	20,30	20,35	20,38	20,40	20,29	20,34	20,36	20,35	20,35	20,39	20,48	20,37	20,34	20,31	20,31	20,35	20,35	20,37	20,35	20,28	20,39	20,45	20,33	20,39	20,37	20,28	20,32	20,44	20,38	20,26	20,32	20,39	20,35	20,20	20,26	20,40	20,43	20,39	20,30	20,30	20,25	20,20	20,29	20,36	20,34	20,41	20,38	20,36	20,24	20,22	20,38	20,43	20,31	20,38	20,38	20,31	20,38	20,38	20,32	20,31	20,41	20,39	20,41	20,39	20,51	20,43	20,32	20,37	20,34	20,30	20,37	20,41	20,36	20,40	20,43	20,45	20,38	20,40	20,40	20,37	20,33	20,37	20,44	20,44	20,29	20,25	20,38	20,27	20,39	20,50	20,37	20,35	20,45	20,40	20,39	20,42	20,42	20,35	20,41	20,38	20,42	20,48	20,44	20,34	20,31	20,33	20,37	20,45	20,39	20,39	20,45	20,46	20,47	20,44	20,46	20,44	20,41	20,45	20,43	20,41	20,46	20,43	20,50	20,49	20,46	20,44	20,30	20,45	20,39	20,30	20,41	20,47	20,46	20,44	20,42	20,40	20,39	20,38	20,45	20,39	20,41	20,44	20,46	20,57	20,52	20,50	20,56	20,53	20,45	20,40	20,42	20,35	20,47	20,48	20,54	20,52	20,41	20,40	20,52	20,42	20,45	20,48	20,42	20,47	20,48	20,47	20,48	20,47	20,47	20,44	20,47	20,46	20,43	20,44	20,44	20,48	20,50	20,50	20,49	20,54	20,46	20,48	20,51	20,42	20,38	20,43	20,47	20,48	20,52	20,47	20,41	20,40	20,45	20,57	20,50	20,47	20,47	20,48	20,42	20,42	20,52	20,55	20,52	20,48	20,55	20,53	20,53	20,52	20,57	20,61	20,58	20,56	20,57	20,54	20,54	20,46	20,50	20,56	20,53	20,51	20,48	20,48	20,44	20,48	20,58	20,59	20,51	20,63	20,63	20,50	20,47	20,56	20,66	20,65	20,60	20,59	20,51	20,51	20,63	20,70	20,59	20,58	20,64	20,61	20,56	20,55	20,59	20,63	20,71	20,72	20,65	20,58	20,61	20,58	20,61	20,64	20,62	20,63	20,65	20,64	20,57	20,55	20,56	20,62	20,64	20,63	20,59	20,75	20,71	20,61	20,63	20,60	20,65	20,72	20,67	20,67	20,67	20,71	20,70	20,71	20,69	20,76	20,65	20,66	20,61	20,68	20,70	20,70	20,68	20,68	20,62	20,60	20,62	20,63	20,72	20,75	20,62	20,69	20,71	20,63	20,62	20,69	20,67	20,66	20,65	20,61	20,65	20,67	20,68	20,67	20,70	20,72	20,75	20,76	20,70	20,67	20,70	20,65	20,58	20,62	20,63	20,71	20,67	20,63	20,66	20,67	20,67	20,62	20,69	20,67	20,59	20,66	20,67	20,67	20,66	20,69	20,72	20,69	20,74	20,74	20,66	20,59	20,62	20,65	20,73	20,65	20,60	20,62	20,59	20,61	20,67	20,59	20,57	20,60	20,63	20,77	20,71	20,59	20,61	20,66	20,68	20,60	20,65	20,78	20,73	20,63	20,67	20,65	20,66	20,68	20,65	20,69	20,63	20,62	20,58	20,53	20,57	20,54	20,61	20,68	20,69	20,62	20,65	20,74	20,69	20,62	20,64	20,64	20,56	20,53	20,59	20,68	20,68	20,63	20,61	20,63	20,60	20,63	20,65	20,62	20,56	20,60	20,65	20,56	20,57	20,53	20,45	20,52	20,57	20,58	20,61	20,66	20,71	20,56	20,57	20,57	20,56	20,55	20,55	20,52	20,48	20,46	20,52	20,62	20,57	20,45	20,48	20,54	20,50	20,47	20,51	20,50	20,54	20,56	20,51	20,46	20,49	20,54	20,53	20,48	20,44	20,48	20,47	20,45	20,45	20,46	20,49	20,54	20,50	20,44	20,37	20,33	20,43	20,47	20,42	20,46	20,41	20,43	20,41	20,44	20,42	20,42	20,50	20,43	20,35	20,29	20,40	20,46	20,36	20,40	20,48	20,49	20,40	20,34	20,40	20,44	20,38	20,36	20,29	20,36	20,43	20,37	20,45	20,48	20,39	20,32	20,32	20,43	20,43	20,38	20,42	20,35	20,33	20,31	20,30	20,28	20,29	20,40	20,35	20,38	20,41	20,37	20,37	20,43	20,34	20,42	20,41	20,41	20,50	20,46	20,36	20,40	20,37	20,29	20,27	20,33	20,42	20,50	20,39	20,32	20,42	20,42	20,35	20,33	20,39	20,45	20,43	20,37	20,37	20,32	20,40	20,42	20,35	20,35	20,38	20,38	20,36	20,39	20,42	20,31	20,24	20,33	20,42	20,36	20,35	20,46	20,48	20,41	20,44	20,42	20,35	20,31	20,21	20,33	20,31	20,35	20,34	20,40	20,27	20,21	20,33	20,33	20,34	20,28	20,28	20,36	20,36	20,36	20,41	20,31	20,37	20,32	20,28	20,38	20,38	20,40	20,38	20,37	20,30	20,35	20,33	20,30	20,37	20,36	20,34	20,29	20,18	20,27	20,27	20,29	20,36	20,39	20,21	20,20	20,26	20,35	20,37	20,38	20,25	20,16	20,28	20,30	20,30	20,28	20,33	20,31	20,19	20,23	20,24	20,21	20,30	20,33	20,31	20,23	20,27	20,31	20,29	20,24	20,16	20,22	20,32	20,36	20,34	20,28	20,24	20,25	20,28	20,26	20,25	20,16	20,24	20,25	20,25	20,26	20,26	20,21	20,22	20,33	20,33	
20,36	20,31	20,29	20,32	20,41	20,24	20,18	20,35	20,34	20,40	20,42	20,37	20,31	20,36	20,35	20,30	20,37	20,48	20,40	20,32	20,27	20,30	20,30	20,30	20,38	20,45	20,35	20,30	20,38	20,37	20,30	20,29	20,33	20,21	20,25	20,29	20,28	20,36	20,41	20,40	20,33	20,32	20,26	20,29	20,41	20,38	20,36	20,40	20,34	20,31	20,22	20,24	20,36	20,34	20,35	20,37	20,39	20,39	20,35	20,31	20,33	20,42	20,41	20,47	20,42	20,47	20,46	20,38	20,34	20,36	20,34	20,40	20,41	20,34	20,39	20,43	20,44	20,36	20,42	20,38	20,36	20,43	20,38	20,40	20,48	20,31	20,32	20,31	20,33	20,43	20,50	20,39	20,41	20,45	20,39	20,37	20,36	20,44	20,49	20,41	20,42	20,38	20,40	20,39	20,30	20,29	20,29	20,37	20,36	20,35	20,30	20,42	20,40	20,48	20,45	20,43	20,44	20,43	20,46	20,48	20,42	20,55	20,48	20,43	20,45	20,45	20,47	20,35	20,40	20,45	20,33	20,35	20,41	20,37	20,36	20,43	20,43	20,46	20,47	20,50	20,40	20,36	20,42	20,46	20,48	20,46	20,45	20,50	20,54	20,42	20,36	20,41	20,44	20,44	20,48	20,53	20,47	20,42	20,47	20,50	20,41	20,45	20,48	20,47	20,51	20,49	20,41	20,44	20,47	20,40	20,42	20,50	20,44	20,48	20,54	20,42	20,43	20,46	20,46	20,55	20,56	20,49	20,52	20,47	20,41	20,49	20,46	20,42	20,41	20,51	20,43	20,48	20,46	20,48	20,60	20,53	20,50	20,49	20,47	20,44	20,49	20,49	20,52	20,55	20,52	20,51	20,48	20,48	20,50	20,57	20,60	20,60	20,55	20,51	20,55	20,55	20,57	20,54	20,59	20,54	20,47	20,56	20,58	20,51	20,47	20,48	20,50	20,50	20,66	20,64	20,61	20,62	20,53	20,57	20,63	20,58	20,54	20,52	20,54	20,71	20,72	20,56	20,55	20,62	20,67	20,56	20,57	20,68	20,69	20,70	20,71	20,70	20,58	20,63	20,67	20,68	20,70	20,66	20,63	20,63	20,66	20,62	20,62	20,63	20,66	20,69	20,68	20,62	20,70	20,66	20,65	20,67	20,69	20,63	20,63	20,64	20,61	20,68	20,70	20,67	20,70	20,71	20,72	20,69	20,65	20,64	20,68	20,66	20,65	20,65	20,75	20,67	20,64	20,59	20,67	20,68	20,78	20,67	20,76	20,74	20,63	20,60	20,69	20,74	20,73	20,65	20,65	20,71	20,68	20,66	20,77	20,75	20,73	20,77	20,80	20,76	20,73	20,69	20,69	20,59	20,59	20,68	20,75	20,67	20,64	20,70	20,77	20,76	20,72	20,64	20,79	20,68	20,69	20,76	20,69	20,70	20,77	20,69	20,59	20,62	20,69	20,66	20,64	20,64	20,61	20,71	20,65	20,57	20,62	20,65	20,64	20,62	20,61	20,60	20,64	20,71	20,74	20,75	20,63	20,67	20,74	20,69	20,68	20,66	20,70	20,74	20,62	20,67	20,71	20,69	20,70	20,67	20,64	20,62	20,67	20,65	20,63	20,62	20,68	20,65	20,63	20,65	20,69	20,61	20,63	20,71	20,64	20,61	20,62	20,59	20,61	20,62	20,60	20,65	20,64	20,59	20,64	20,62	20,64	20,58	20,59	20,56	20,62	20,67	20,58	20,52	20,58	20,54	20,62	20,59	20,56	20,61	20,65	20,68	20,59	20,57	20,59	20,58	20,54	20,48	20,48	20,46	20,44	20,50	20,53	20,53	20,54	20,49	20,50	20,50	20,49	20,50	20,54	20,58	20,56	20,42	20,41	20,48	20,52	20,45	20,48	20,50	20,52	20,44	20,39	20,40	20,37	20,43	20,55	20,53	20,45	20,39	20,40	20,44	20,54	20,47	20,46	20,46	20,48	20,41	20,46	20,45	20,44	20,41	20,51	20,43	20,37	20,40	20,40	20,42	20,40	20,45	20,46	20,40	20,40	20,43	20,50	20,45	20,30	20,30	20,30	20,38	20,34	20,43	20,43	20,41	20,40	20,39	20,45	20,43	20,29	20,42	20,44	20,35	20,35	20,35	20,29	20,30	20,38	20,43	20,42	20,38	20,38	20,44	20,47	20,40	20,37	20,37	20,32	20,42	20,49	20,42	20,41	20,39	20,35	20,27	20,33	20,34	20,43	20,46	20,35	20,42	20,46	20,29	20,26	20,38	20,38	20,37	20,46	20,40	20,36	20,35	20,39	20,33	20,40	20,33	20,37	20,34	20,33	20,35	20,41	20,32	20,35	20,37	20,38	20,34	20,41	20,49	20,38	20,38	20,42	20,35	20,33	20,33	20,36	20,33	20,39	20,44	20,37	20,27	20,28	20,30	20,34	20,38	20,26	20,27	20,39	20,32	20,37	20,38	20,29	20,36	20,33	20,32	20,34	20,33	20,38	20,36	20,22	20,31	20,36	20,42	20,35	20,37	20,31	20,31	20,33	20,21	20,24	20,27	20,20	20,31	20,29	20,24	20,23	20,28	20,27	20,38	20,33	20,28	20,25	20,27	20,27	20,30	20,29	20,32	20,32	20,31	20,39	20,26	20,23	20,21	20,23	20,30	20,27	20,22	20,25	20,30	20,13	20,21	20,25	20,29	20,33	20,32	20,35	20,28	20,23	20,25	20,30	20,32	20,24	20,27	20,20	20,25	20,23	20,19	20,30	20,28	20,30	20,36	
20,37	20,31	20,16	20,24	20,29	20,30	20,24	20,35	20,41	20,35	20,39	20,35	20,28	20,35	20,36	20,39	20,44	20,50	20,38	20,23	20,25	20,32	20,31	20,32	20,42	20,43	20,36	20,36	20,38	20,45	20,38	20,34	20,27	20,26	20,26	20,24	20,26	20,35	20,40	20,49	20,42	20,31	20,40	20,36	20,39	20,39	20,43	20,35	20,35	20,30	20,30	20,25	20,24	20,31	20,30	20,34	20,34	20,37	20,33	20,39	20,41	20,34	20,31	20,39	20,33	20,36	20,44	20,38	20,40	20,34	20,34	20,41	20,37	20,37	20,34	20,37	20,39	20,43	20,37	20,42	20,38	20,43	20,32	20,34	20,45	20,35	20,31	20,37	20,36	20,39	20,40	20,35	20,30	20,29	20,33	20,42	20,43	20,47	20,48	20,42	20,38	20,38	20,32	20,35	20,33	20,41	20,37	20,34	20,40	20,43	20,40	20,38	20,38	20,42	20,51	20,43	20,44	20,40	20,35	20,39	20,36	20,45	20,49	20,42	20,40	20,51	20,47	20,38	20,43	20,49	20,43	20,36	20,36	20,44	20,38	20,35	20,40	20,44	20,48	20,39	20,38	20,44	20,36	20,38	20,43	20,43	20,46	20,38	20,41	20,43	20,41	20,42	20,42	20,43	20,48	20,50	20,48	20,44	20,44	20,50	20,41	20,41	20,47	20,47	20,53	20,46	20,44	20,39	20,52	20,37	20,35	20,45	20,46	20,45	20,50	20,47	20,42	20,41	20,49	20,52	20,51	20,38	20,45	20,41	20,53	20,57	20,47	20,40	20,47	20,54	20,50	20,44	20,52	20,50	20,61	20,59	20,54	20,61	20,51	20,44	20,45	20,50	20,55	20,50	20,49	20,53	20,52	20,50	20,51	20,56	20,62	20,54	20,49	20,54	20,55	20,50	20,60	20,55	20,54	20,53	20,56	20,54	20,59	20,61	20,49	20,47	20,50	20,60	20,71	20,66	20,51	20,58	20,63	20,59	20,59	20,63	20,65	20,65	20,62	20,62	20,72	20,63	20,57	20,64	20,65	20,59	20,63	20,72	20,74	20,73	20,69	20,72	20,66	20,59	20,68	20,73	20,70	20,67	20,62	20,58	20,63	20,65	20,64	20,67	20,67	20,69	20,73	20,67	20,69	20,69	20,68	20,74	20,66	20,62	20,66	20,68	20,60	20,72	20,80	20,70	20,62	20,69	20,73	20,65	20,69	20,67	20,65	20,63	20,66	20,68	20,69	20,65	20,60	20,66	20,71	20,68	20,68	20,68	20,76	20,75	20,62	20,62	20,59	20,76	20,82	20,72	20,64	20,72	20,72	20,70	20,69	20,71	20,70	20,71	20,68	20,76	20,72	20,75	20,70	20,60	20,63	20,75	20,79	20,70	20,69	20,72	20,78	20,76	20,69	20,65	20,72	20,72	20,70	20,75	20,67	20,71	20,75	20,68	20,52	20,63	20,70	20,68	20,71	20,74	20,71	20,71	20,75	20,68	20,69	20,71	20,65	20,66	20,57	20,61	20,66	20,66	20,72	20,73	20,67	20,68	20,74	20,77	20,71	20,71	20,74	20,68	20,67	20,67	20,77	20,78	20,74	20,69	20,60	20,58	20,62	20,65	20,65	20,62	20,63	20,67	20,65	20,67	20,65	20,67	20,64	20,72	20,64	20,61	20,58	20,60	20,64	20,62	20,59	20,59	20,66	20,57	20,67	20,68	20,68	20,60	20,56	20,54	20,62	20,65	20,61	20,62	20,57	20,54	20,59	20,61	20,52	20,58	20,63	20,65	20,56	20,53	20,55	20,54	20,51	20,48	20,48	20,50	20,44	20,47	20,49	20,56	20,50	20,55	20,45	20,48	20,50	20,49	20,56	20,57	20,51	20,43	20,44	20,48	20,56	20,49	20,47	20,48	20,48	20,44	20,47	20,47	20,39	20,38	20,48	20,48	20,42	20,43	20,50	20,49	20,55	20,48	20,44	20,44	20,53	20,39	20,41	20,42	20,48	20,43	20,45	20,39	20,34	20,40	20,40	20,38	20,42	20,39	20,36	20,40	20,35	20,48	20,46	20,48	20,46	20,33	20,35	20,31	20,32	20,41	20,46	20,33	20,37	20,36	20,44	20,48	20,36	20,39	20,54	20,42	20,40	20,38	20,32	20,31	20,39	20,40	20,45	20,31	20,29	20,41	20,44	20,39	20,40	20,37	20,42	20,42	20,49	20,38	20,36	20,38	20,35	20,33	20,35	20,32	20,31	20,34	20,36	20,41	20,42	20,34	20,30	20,34	20,37	20,37	20,41	20,39	20,34	20,28	20,34	20,36	20,36	20,40	20,41	20,37	20,31	20,32	20,31	20,36	20,40	20,41	20,35	20,39	20,38	20,36	20,35	20,26	20,32	20,34	20,37	20,39	20,35	20,32	20,32	20,33	20,38	20,31	20,35	20,34	20,34	20,36	20,34	20,29	20,30	20,35	20,29	20,30	20,29	20,32	20,39	20,37	20,35	20,34	20,30	20,36	20,26	20,23	20,30	20,42	20,40	20,35	20,36	20,24	20,36	20,31	20,26	20,29	20,17	20,22	20,19	20,27	20,31	20,16	20,18	20,32	20,38	20,26	20,32	20,32	20,30	20,34	20,32	20,26	20,17	20,31	20,38	20,35	20,26	20,22	20,25	20,29	20,29	20,18	20,25	20,30	20,23	20,24	20,24	20,31	20,34	20,26	20,40	20,33	20,20	20,20	20,31	20,30	20,37	20,39	20,28	20,30	20,25	20,22	20,26	20,29	20,26	20,26	
20,35	20,32	20,21	20,30	20,33	20,36	20,28	20,33	20,39	20,34	20,40	20,32	20,39	20,34	20,36	20,36	20,43	20,50	20,38	20,25	20,34	20,34	20,31	20,33	20,43	20,39	20,31	20,33	20,42	20,37	20,38	20,28	20,39	20,33	20,31	20,21	20,29	20,36	20,28	20,29	20,37	20,34	20,34	20,39	20,41	20,38	20,45	20,40	20,28	20,26	20,35	20,40	20,24	20,33	20,34	20,29	20,31	20,36	20,41	20,34	20,35	20,32	20,37	20,49	20,30	20,34	20,40	20,33	20,33	20,32	20,30	20,42	20,39	20,34	20,35	20,35	20,27	20,34	20,44	20,44	20,39	20,32	20,22	20,33	20,45	20,35	20,38	20,39	20,35	20,37	20,36	20,32	20,33	20,30	20,32	20,35	20,37	20,42	20,42	20,35	20,32	20,40	20,37	20,36	20,39	20,43	20,44	20,46	20,39	20,42	20,44	20,42	20,46	20,43	20,51	20,51	20,46	20,44	20,42	20,39	20,41	20,50	20,50	20,46	20,48	20,46	20,42	20,41	20,44	20,47	20,47	20,40	20,42	20,46	20,39	20,29	20,34	20,47	20,46	20,44	20,37	20,41	20,38	20,37	20,44	20,48	20,47	20,49	20,38	20,43	20,46	20,46	20,41	20,39	20,43	20,48	20,44	20,44	20,43	20,47	20,41	20,41	20,37	20,49	20,59	20,45	20,34	20,37	20,48	20,42	20,38	20,45	20,48	20,50	20,46	20,45	20,50	20,41	20,45	20,52	20,41	20,41	20,49	20,46	20,48	20,58	20,45	20,42	20,49	20,53	20,47	20,41	20,46	20,51	20,45	20,51	20,51	20,53	20,49	20,45	20,45	20,50	20,56	20,52	20,50	20,56	20,64	20,55	20,51	20,48	20,57	20,55	20,48	20,59	20,59	20,56	20,56	20,60	20,56	20,50	20,54	20,62	20,59	20,51	20,54	20,50	20,50	20,60	20,71	20,60	20,50	20,54	20,58	20,66	20,60	20,62	20,65	20,61	20,58	20,56	20,64	20,62	20,65	20,58	20,58	20,69	20,67	20,72	20,72	20,75	20,68	20,63	20,66	20,63	20,66	20,68	20,67	20,77	20,68	20,58	20,60	20,68	20,62	20,70	20,70	20,63	20,73	20,68	20,70	20,62	20,62	20,67	20,69	20,64	20,68	20,71	20,69	20,70	20,72	20,68	20,65	20,71	20,72	20,65	20,70	20,66	20,69	20,69	20,73	20,75	20,69	20,63	20,58	20,60	20,64	20,67	20,70	20,67	20,72	20,68	20,62	20,66	20,63	20,66	20,74	20,71	20,61	20,65	20,71	20,74	20,69	20,72	20,70	20,70	20,64	20,65	20,72	20,76	20,71	20,65	20,69	20,80	20,84	20,69	20,65	20,70	20,77	20,75	20,66	20,63	20,65	20,64	20,76	20,77	20,70	20,70	20,83	20,79	20,69	20,70	20,74	20,73	20,72	20,73	20,78	20,78	20,69	20,70	20,72	20,74	20,73	20,68	20,60	20,59	20,64	20,66	20,72	20,77	20,61	20,65	20,73	20,73	20,76	20,68	20,74	20,72	20,68	20,71	20,73	20,74	20,69	20,66	20,64	20,71	20,67	20,66	20,64	20,62	20,59	20,60	20,72	20,70	20,67	20,61	20,64	20,59	20,60	20,65	20,62	20,64	20,65	20,66	20,65	20,61	20,64	20,61	20,71	20,79	20,66	20,61	20,59	20,58	20,63	20,64	20,53	20,57	20,57	20,45	20,54	20,66	20,60	20,59	20,63	20,68	20,55	20,48	20,51	20,56	20,58	20,58	20,59	20,56	20,45	20,50	20,51	20,52	20,51	20,49	20,48	20,49	20,40	20,45	20,50	20,50	20,46	20,42	20,47	20,43	20,44	20,42	20,43	20,49	20,48	20,46	20,48	20,43	20,36	20,43	20,51	20,44	20,42	20,42	20,48	20,48	20,53	20,49	20,45	20,47	20,54	20,43	20,41	20,39	20,46	20,40	20,41	20,40	20,38	20,41	20,44	20,42	20,37	20,38	20,34	20,36	20,36	20,35	20,42	20,40	20,37	20,28	20,37	20,38	20,38	20,45	20,41	20,35	20,39	20,33	20,33	20,44	20,42	20,34	20,40	20,42	20,34	20,38	20,31	20,29	20,33	20,31	20,39	20,34	20,34	20,40	20,37	20,41	20,38	20,36	20,43	20,50	20,50	20,40	20,26	20,37	20,31	20,27	20,33	20,35	20,36	20,31	20,32	20,38	20,40	20,40	20,39	20,31	20,29	20,36	20,36	20,39	20,32	20,30	20,31	20,30	20,32	20,34	20,38	20,36	20,28	20,30	20,32	20,32	20,34	20,36	20,31	20,27	20,33	20,32	20,29	20,24	20,28	20,37	20,43	20,34	20,33	20,30	20,34	20,29	20,32	20,34	20,33	20,40	20,32	20,32	20,32	20,27	20,24	20,32	20,36	20,42	20,31	20,27	20,33	20,46	20,39	20,31	20,33	20,39	20,41	20,26	20,26	20,30	20,33	20,36	20,30	20,17	20,26	20,29	20,33	20,33	20,35	20,21	20,21	20,30	20,38	20,27	20,19	20,28	20,36	20,29	20,30	20,33	20,26	20,25	20,21	20,25	20,22	20,29	20,37	20,31	20,33	20,23	20,19	20,29	20,32	20,29	20,29	20,30	20,31	20,25	20,18	20,28	20,29	20,24	20,33	20,32	20,22	20,26	20,29	20,32	20,36	20,35	20,23	20,28	20,20	20,20	20,20	20,18	20,22	20,25	
20,43	20,32	20,28	20,29	20,28	20,33	20,32	20,31	20,38	20,41	20,43	20,32	20,42	20,35	20,34	20,27	20,26	20,23	20,32	20,32	20,31	20,36	20,38	20,41	20,39	20,38	20,35	20,46	20,35	20,33	20,41	20,37	20,32	20,40	20,37	20,27	20,29	20,39	20,29	20,25	20,34	20,35	20,41	20,45	20,39	20,48	20,40	20,39	20,37	20,28	20,34	20,51	20,38	20,31	20,34	20,25	20,26	20,33	20,43	20,43	20,32	20,28	20,40	20,50	20,39	20,38	20,36	20,28	20,25	20,26	20,31	20,43	20,36	20,33	20,36	20,38	20,31	20,25	20,41	20,38	20,27	20,31	20,37	20,35	20,42	20,37	20,43	20,47	20,33	20,36	20,37	20,35	20,35	20,47	20,34	20,28	20,33	20,31	20,37	20,43	20,37	20,30	20,36	20,38	20,35	20,38	20,38	20,43	20,41	20,43	20,45	20,39	20,50	20,54	20,48	20,41	20,45	20,45	20,44	20,40	20,42	20,56	20,47	20,46	20,48	20,42	20,35	20,40	20,44	20,43	20,40	20,41	20,45	20,45	20,46	20,37	20,36	20,38	20,37	20,43	20,40	20,38	20,38	20,43	20,44	20,44	20,42	20,45	20,44	20,35	20,38	20,44	20,39	20,46	20,46	20,50	20,42	20,37	20,51	20,52	20,48	20,43	20,43	20,44	20,57	20,49	20,34	20,39	20,49	20,38	20,39	20,43	20,48	20,49	20,49	20,45	20,47	20,51	20,48	20,44	20,42	20,45	20,57	20,57	20,49	20,57	20,48	20,41	20,46	20,47	20,51	20,44	20,42	20,45	20,47	20,50	20,53	20,54	20,48	20,43	20,45	20,55	20,56	20,53	20,52	20,48	20,57	20,54	20,52	20,55	20,54	20,50	20,44	20,57	20,54	20,50	20,58	20,60	20,63	20,53	20,50	20,59	20,65	20,56	20,48	20,51	20,52	20,58	20,66	20,64	20,51	20,59	20,60	20,64	20,63	20,58	20,58	20,57	20,57	20,60	20,62	20,58	20,58	20,60	20,52	20,65	20,73	20,67	20,69	20,73	20,72	20,62	20,64	20,60	20,63	20,61	20,69	20,76	20,74	20,61	20,65	20,70	20,65	20,70	20,73	20,74	20,71	20,73	20,67	20,69	20,64	20,61	20,71	20,72	20,78	20,76	20,75	20,70	20,70	20,71	20,72	20,73	20,71	20,67	20,71	20,75	20,76	20,74	20,75	20,73	20,69	20,70	20,65	20,66	20,68	20,70	20,67	20,69	20,70	20,68	20,66	20,67	20,69	20,69	20,64	20,67	20,63	20,63	20,69	20,73	20,72	20,67	20,76	20,74	20,67	20,63	20,68	20,76	20,73	20,68	20,69	20,78	20,72	20,72	20,70	20,77	20,78	20,74	20,68	20,64	20,68	20,65	20,79	20,85	20,71	20,70	20,80	20,77	20,71	20,74	20,74	20,72	20,71	20,75	20,71	20,70	20,68	20,68	20,73	20,72	20,72	20,66	20,63	20,64	20,65	20,65	20,67	20,79	20,70	20,66	20,68	20,72	20,70	20,68	20,69	20,73	20,67	20,65	20,70	20,70	20,71	20,68	20,69	20,69	20,74	20,72	20,67	20,70	20,68	20,66	20,66	20,69	20,70	20,68	20,69	20,64	20,56	20,69	20,69	20,67	20,64	20,64	20,63	20,62	20,56	20,56	20,68	20,82	20,70	20,60	20,59	20,59	20,60	20,64	20,55	20,54	20,58	20,52	20,50	20,51	20,57	20,61	20,68	20,66	20,61	20,54	20,54	20,57	20,66	20,56	20,57	20,54	20,48	20,53	20,57	20,56	20,56	20,54	20,49	20,47	20,45	20,45	20,47	20,44	20,52	20,45	20,43	20,38	20,38	20,43	20,42	20,44	20,47	20,42	20,43	20,43	20,37	20,48	20,48	20,47	20,45	20,38	20,39	20,46	20,48	20,45	20,44	20,48	20,54	20,41	20,41	20,45	20,39	20,35	20,40	20,41	20,38	20,50	20,45	20,38	20,35	20,44	20,36	20,32	20,38	20,36	20,40	20,37	20,32	20,28	20,31	20,37	20,34	20,38	20,38	20,38	20,45	20,38	20,36	20,33	20,33	20,34	20,35	20,29	20,29	20,34	20,35	20,29	20,29	20,32	20,34	20,31	20,26	20,40	20,34	20,37	20,45	20,45	20,43	20,44	20,50	20,45	20,29	20,33	20,43	20,33	20,38	20,34	20,37	20,33	20,38	20,42	20,36	20,39	20,31	20,37	20,35	20,40	20,38	20,41	20,33	20,28	20,23	20,31	20,37	20,35	20,37	20,37	20,31	20,30	20,40	20,35	20,20	20,31	20,27	20,28	20,36	20,42	20,33	20,32	20,33	20,29	20,40	20,35	20,34	20,38	20,41	20,37	20,33	20,28	20,31	20,39	20,28	20,34	20,35	20,27	20,31	20,34	20,45	20,49	20,34	20,26	20,32	20,37	20,34	20,35	20,31	20,33	20,35	20,28	20,32	20,34	20,23	20,34	20,31	20,21	20,21	20,26	20,27	20,33	20,41	20,36	20,23	20,28	20,34	20,30	20,29	20,32	20,27	20,26	20,28	20,30	20,23	20,24	20,28	20,20	20,25	20,32	20,31	20,29	20,29	20,26	20,25	20,26	20,30	20,35	20,33	20,28	20,31	20,37	20,32	20,27	20,26	20,24	20,31	20,29	20,20	20,22	20,30	20,26	20,32	20,28	20,19	20,22	20,23	20,16	20,17	20,23	20,22	20,27	
20,37	20,26	20,21	20,32	20,36	20,23	20,25	20,36	20,41	20,44	20,48	20,28	20,24	20,32	20,31	20,26	20,26	20,22	20,38	20,40	20,32	20,30	20,27	20,33	20,35	20,32	20,35	20,46	20,33	20,31	20,41	20,47	20,31	20,27	20,41	20,36	20,41	20,35	20,26	20,32	20,42	20,33	20,41	20,43	20,40	20,46	20,45	20,31	20,35	20,33	20,30	20,50	20,42	20,29	20,32	20,29	20,34	20,29	20,36	20,45	20,35	20,30	20,33	20,37	20,40	20,36	20,30	20,31	20,29	20,27	20,37	20,42	20,42	20,35	20,34	20,37	20,44	20,33	20,38	20,32	20,31	20,33	20,39	20,41	20,38	20,34	20,32	20,40	20,38	20,32	20,39	20,31	20,37	20,50	20,45	20,45	20,38	20,40	20,32	20,30	20,35	20,34	20,36	20,33	20,35	20,35	20,33	20,36	20,45	20,48	20,49	20,43	20,46	20,47	20,44	20,45	20,46	20,45	20,50	20,43	20,37	20,46	20,51	20,48	20,42	20,49	20,48	20,34	20,46	20,42	20,38	20,46	20,50	20,43	20,44	20,47	20,41	20,41	20,33	20,47	20,42	20,39	20,36	20,48	20,49	20,40	20,34	20,49	20,48	20,37	20,35	20,44	20,44	20,46	20,48	20,47	20,45	20,44	20,47	20,44	20,43	20,47	20,45	20,42	20,48	20,42	20,38	20,40	20,50	20,52	20,49	20,45	20,45	20,53	20,53	20,50	20,53	20,54	20,50	20,53	20,45	20,46	20,47	20,54	20,50	20,51	20,50	20,42	20,47	20,54	20,45	20,53	20,54	20,45	20,52	20,50	20,50	20,55	20,53	20,38	20,45	20,58	20,57	20,56	20,60	20,51	20,58	20,56	20,54	20,52	20,51	20,51	20,50	20,54	20,59	20,49	20,51	20,56	20,63	20,56	20,59	20,59	20,63	20,59	20,48	20,53	20,55	20,64	20,63	20,62	20,60	20,62	20,61	20,63	20,61	20,60	20,63	20,68	20,59	20,61	20,55	20,51	20,53	20,56	20,59	20,59	20,70	20,74	20,73	20,74	20,72	20,69	20,73	20,70	20,64	20,67	20,74	20,71	20,66	20,68	20,73	20,63	20,68	20,71	20,70	20,75	20,67	20,58	20,69	20,69	20,73	20,67	20,65	20,71	20,66	20,72	20,78	20,67	20,75	20,78	20,74	20,74	20,72	20,75	20,71	20,73	20,80	20,79	20,78	20,73	20,70	20,68	20,62	20,69	20,71	20,69	20,74	20,68	20,72	20,75	20,72	20,66	20,67	20,70	20,69	20,66	20,72	20,62	20,64	20,74	20,76	20,73	20,77	20,74	20,74	20,71	20,79	20,72	20,64	20,66	20,69	20,74	20,66	20,68	20,71	20,84	20,77	20,70	20,70	20,70	20,70	20,74	20,85	20,79	20,75	20,71	20,82	20,75	20,64	20,71	20,76	20,80	20,76	20,74	20,74	20,63	20,69	20,69	20,72	20,73	20,72	20,69	20,66	20,66	20,67	20,67	20,75	20,77	20,68	20,67	20,75	20,72	20,72	20,69	20,73	20,72	20,72	20,65	20,63	20,76	20,77	20,72	20,70	20,65	20,74	20,67	20,63	20,62	20,75	20,78	20,67	20,66	20,74	20,72	20,71	20,73	20,68	20,70	20,66	20,69	20,76	20,68	20,60	20,62	20,61	20,62	20,69	20,73	20,75	20,71	20,66	20,58	20,59	20,70	20,68	20,64	20,56	20,56	20,54	20,46	20,46	20,62	20,67	20,66	20,55	20,57	20,59	20,63	20,60	20,50	20,52	20,54	20,46	20,57	20,57	20,53	20,58	20,55	20,45	20,44	20,47	20,54	20,52	20,45	20,55	20,46	20,43	20,42	20,40	20,46	20,48	20,44	20,42	20,42	20,42	20,42	20,41	20,38	20,43	20,42	20,43	20,41	20,39	20,44	20,45	20,40	20,43	20,48	20,55	20,49	20,50	20,50	20,45	20,37	20,41	20,45	20,44	20,48	20,46	20,41	20,46	20,47	20,47	20,41	20,42	20,39	20,49	20,51	20,42	20,32	20,36	20,36	20,38	20,36	20,42	20,38	20,42	20,35	20,40	20,45	20,35	20,37	20,43	20,32	20,24	20,38	20,39	20,35	20,29	20,31	20,35	20,35	20,28	20,33	20,35	20,37	20,45	20,55	20,46	20,41	20,40	20,39	20,37	20,33	20,37	20,33	20,40	20,33	20,38	20,40	20,41	20,39	20,39	20,37	20,32	20,39	20,38	20,41	20,45	20,41	20,34	20,31	20,32	20,31	20,40	20,42	20,42	20,38	20,32	20,34	20,37	20,41	20,27	20,27	20,36	20,32	20,36	20,45	20,34	20,32	20,37	20,36	20,36	20,29	20,29	20,35	20,33	20,33	20,34	20,36	20,33	20,29	20,31	20,35	20,39	20,31	20,28	20,32	20,37	20,42	20,41	20,34	20,28	20,29	20,35	20,35	20,29	20,39	20,37	20,27	20,30	20,34	20,30	20,36	20,37	20,34	20,30	20,30	20,24	20,24	20,33	20,41	20,35	20,35	20,27	20,23	20,28	20,32	20,27	20,32	20,37	20,33	20,19	20,28	20,24	20,24	20,15	20,28	20,32	20,34	20,27	20,30	20,29	20,36	20,36	20,27	20,27	20,26	20,30	20,36	20,38	20,39	20,32	20,23	20,25	20,18	20,21	20,22	20,30	20,24	20,24	20,30	20,21	20,20	20,25	20,27	20,18	20,26	20,29	20,25	
20,31	20,27	20,22	20,28	20,41	20,35	20,29	20,33	20,33	20,39	20,40	20,38	20,30	20,34	20,34	20,24	20,34	20,35	20,43	20,48	20,38	20,29	20,26	20,23	20,27	20,32	20,33	20,44	20,41	20,33	20,35	20,37	20,32	20,33	20,28	20,34	20,29	20,23	20,24	20,36	20,46	20,29	20,32	20,36	20,41	20,36	20,37	20,36	20,26	20,24	20,33	20,42	20,39	20,27	20,29	20,34	20,38	20,28	20,28	20,41	20,46	20,40	20,42	20,37	20,29	20,37	20,27	20,29	20,38	20,35	20,40	20,43	20,40	20,41	20,43	20,36	20,43	20,42	20,42	20,41	20,37	20,39	20,35	20,30	20,42	20,38	20,32	20,31	20,38	20,39	20,36	20,37	20,35	20,44	20,40	20,48	20,46	20,45	20,35	20,31	20,33	20,42	20,36	20,33	20,34	20,43	20,40	20,39	20,38	20,51	20,54	20,49	20,43	20,38	20,43	20,51	20,47	20,41	20,48	20,45	20,33	20,41	20,47	20,50	20,44	20,52	20,51	20,45	20,47	20,42	20,39	20,44	20,44	20,41	20,46	20,44	20,36	20,41	20,44	20,40	20,42	20,38	20,32	20,44	20,50	20,44	20,38	20,50	20,47	20,37	20,37	20,41	20,41	20,53	20,54	20,48	20,42	20,47	20,46	20,41	20,36	20,40	20,36	20,38	20,45	20,42	20,43	20,50	20,51	20,53	20,57	20,50	20,49	20,54	20,51	20,46	20,55	20,56	20,49	20,44	20,52	20,48	20,43	20,46	20,57	20,50	20,50	20,53	20,51	20,51	20,44	20,45	20,59	20,55	20,56	20,51	20,44	20,48	20,51	20,43	20,47	20,64	20,53	20,51	20,54	20,58	20,62	20,65	20,52	20,52	20,50	20,56	20,59	20,64	20,57	20,53	20,51	20,54	20,58	20,61	20,56	20,57	20,55	20,50	20,49	20,57	20,53	20,57	20,62	20,58	20,56	20,62	20,63	20,62	20,59	20,60	20,62	20,61	20,65	20,58	20,58	20,51	20,57	20,64	20,64	20,59	20,61	20,73	20,79	20,74	20,72	20,70	20,68	20,76	20,75	20,75	20,70	20,66	20,57	20,61	20,75	20,71	20,68	20,71	20,71	20,68	20,65	20,57	20,66	20,69	20,74	20,73	20,71	20,67	20,65	20,74	20,76	20,68	20,69	20,74	20,68	20,69	20,67	20,76	20,85	20,70	20,73	20,80	20,78	20,72	20,69	20,64	20,61	20,67	20,75	20,71	20,74	20,74	20,73	20,81	20,77	20,72	20,70	20,70	20,72	20,71	20,75	20,69	20,60	20,66	20,72	20,72	20,76	20,73	20,67	20,70	20,73	20,72	20,63	20,57	20,67	20,75	20,74	20,69	20,74	20,77	20,76	20,69	20,70	20,72	20,73	20,73	20,81	20,74	20,76	20,73	20,73	20,74	20,68	20,75	20,74	20,76	20,68	20,69	20,69	20,64	20,69	20,69	20,69	20,79	20,75	20,77	20,73	20,69	20,69	20,66	20,66	20,79	20,65	20,68	20,82	20,78	20,68	20,62	20,77	20,74	20,64	20,69	20,69	20,77	20,82	20,78	20,70	20,71	20,70	20,68	20,70	20,69	20,76	20,78	20,66	20,64	20,67	20,70	20,76	20,72	20,65	20,71	20,65	20,66	20,70	20,65	20,61	20,62	20,71	20,68	20,66	20,70	20,69	20,73	20,69	20,64	20,61	20,63	20,64	20,66	20,64	20,57	20,51	20,55	20,58	20,60	20,64	20,61	20,50	20,53	20,54	20,56	20,59	20,49	20,49	20,52	20,51	20,45	20,46	20,48	20,53	20,56	20,56	20,46	20,42	20,48	20,55	20,56	20,50	20,43	20,45	20,49	20,41	20,45	20,52	20,50	20,44	20,32	20,36	20,44	20,40	20,45	20,42	20,46	20,46	20,44	20,34	20,38	20,52	20,48	20,41	20,47	20,49	20,52	20,52	20,46	20,47	20,42	20,35	20,44	20,41	20,49	20,43	20,44	20,43	20,41	20,40	20,43	20,39	20,36	20,39	20,44	20,41	20,36	20,43	20,43	20,37	20,32	20,39	20,43	20,44	20,36	20,40	20,45	20,42	20,32	20,37	20,37	20,31	20,34	20,39	20,39	20,34	20,30	20,37	20,38	20,33	20,30	20,36	20,39	20,47	20,48	20,43	20,34	20,33	20,37	20,36	20,43	20,36	20,36	20,38	20,41	20,34	20,44	20,42	20,34	20,41	20,40	20,38	20,35	20,31	20,38	20,38	20,38	20,33	20,33	20,32	20,36	20,44	20,44	20,40	20,36	20,38	20,32	20,34	20,40	20,41	20,35	20,33	20,34	20,26	20,39	20,34	20,24	20,39	20,39	20,39	20,24	20,27	20,34	20,30	20,24	20,29	20,33	20,33	20,29	20,28	20,31	20,38	20,32	20,23	20,26	20,33	20,36	20,32	20,32	20,33	20,32	20,34	20,30	20,28	20,39	20,38	20,26	20,29	20,40	20,34	20,40	20,35	20,31	20,34	20,34	20,29	20,25	20,26	20,36	20,37	20,30	20,26	20,25	20,24	20,33	20,31	20,30	20,30	20,23	20,20	20,19	20,23	20,18	20,11	20,22	20,27	20,26	20,32	20,26	20,25	20,29	20,32	20,25	20,21	20,30	20,29	20,27	20,27	20,30	20,32	20,22	20,17	20,11	20,15	20,21	20,26	20,25	20,19	20,23	20,24	20,23	20,26	20,42	20,31	20,20	20,30	20,36	
20,32	20,30	20,19	20,31	20,31	20,32	20,29	20,34	20,30	20,28	20,27	20,31	20,31	20,32	20,42	20,34	20,34	20,39	20,37	20,33	20,33	20,34	20,35	20,34	20,30	20,33	20,36	20,36	20,31	20,29	20,30	20,37	20,36	20,40	20,32	20,28	20,30	20,26	20,32	20,35	20,46	20,37	20,43	20,40	20,36	20,43	20,34	20,39	20,38	20,29	20,35	20,34	20,42	20,36	20,29	20,34	20,35	20,33	20,34	20,37	20,41	20,42	20,43	20,44	20,29	20,32	20,38	20,26	20,42	20,40	20,36	20,42	20,37	20,40	20,40	20,41	20,36	20,39	20,41	20,41	20,34	20,38	20,37	20,39	20,37	20,41	20,36	20,32	20,34	20,45	20,46	20,44	20,47	20,39	20,40	20,43	20,40	20,41	20,36	20,37	20,42	20,40	20,44	20,45	20,32	20,41	20,41	20,36	20,33	20,52	20,47	20,39	20,39	20,43	20,48	20,46	20,47	20,46	20,39	20,40	20,44	20,44	20,46	20,45	20,43	20,50	20,50	20,40	20,39	20,39	20,37	20,46	20,41	20,47	20,47	20,42	20,30	20,44	20,47	20,41	20,33	20,39	20,39	20,38	20,41	20,53	20,44	20,48	20,48	20,46	20,44	20,42	20,42	20,52	20,54	20,56	20,48	20,44	20,47	20,47	20,40	20,31	20,43	20,43	20,52	20,39	20,40	20,46	20,53	20,49	20,50	20,49	20,48	20,52	20,52	20,46	20,49	20,51	20,54	20,43	20,50	20,53	20,49	20,53	20,57	20,55	20,51	20,57	20,50	20,42	20,41	20,47	20,42	20,46	20,56	20,62	20,53	20,48	20,53	20,51	20,49	20,54	20,49	20,49	20,54	20,50	20,53	20,51	20,44	20,52	20,56	20,53	20,50	20,52	20,48	20,53	20,52	20,54	20,57	20,49	20,55	20,56	20,54	20,51	20,50	20,57	20,64	20,63	20,69	20,67	20,60	20,67	20,67	20,66	20,60	20,64	20,60	20,56	20,64	20,63	20,63	20,55	20,53	20,62	20,67	20,67	20,67	20,71	20,73	20,73	20,70	20,68	20,66	20,68	20,72	20,77	20,75	20,69	20,65	20,58	20,63	20,75	20,76	20,74	20,69	20,69	20,66	20,61	20,71	20,71	20,81	20,80	20,74	20,73	20,71	20,76	20,76	20,68	20,74	20,74	20,70	20,70	20,71	20,78	20,84	20,70	20,68	20,77	20,75	20,75	20,71	20,68	20,69	20,68	20,77	20,75	20,80	20,77	20,77	20,81	20,75	20,68	20,67	20,70	20,71	20,71	20,71	20,64	20,70	20,73	20,68	20,69	20,79	20,74	20,69	20,69	20,72	20,65	20,68	20,62	20,59	20,78	20,79	20,74	20,70	20,77	20,81	20,80	20,70	20,63	20,68	20,68	20,75	20,71	20,86	20,82	20,74	20,74	20,72	20,78	20,78	20,78	20,69	20,65	20,76	20,75	20,75	20,74	20,72	20,77	20,73	20,76	20,76	20,71	20,73	20,72	20,68	20,75	20,75	20,73	20,79	20,77	20,72	20,69	20,80	20,83	20,71	20,65	20,75	20,84	20,82	20,76	20,71	20,71	20,69	20,65	20,71	20,70	20,77	20,74	20,63	20,61	20,69	20,66	20,71	20,70	20,67	20,65	20,68	20,69	20,66	20,65	20,62	20,65	20,65	20,57	20,65	20,74	20,68	20,62	20,65	20,67	20,68	20,62	20,63	20,65	20,65	20,60	20,52	20,50	20,49	20,53	20,57	20,56	20,46	20,49	20,55	20,52	20,52	20,51	20,51	20,45	20,50	20,51	20,47	20,51	20,56	20,55	20,56	20,51	20,45	20,45	20,50	20,56	20,52	20,45	20,46	20,50	20,49	20,44	20,50	20,48	20,46	20,43	20,48	20,46	20,48	20,52	20,46	20,41	20,53	20,48	20,40	20,37	20,45	20,48	20,47	20,48	20,50	20,48	20,49	20,41	20,43	20,44	20,40	20,47	20,44	20,50	20,39	20,39	20,39	20,37	20,46	20,47	20,42	20,31	20,40	20,44	20,41	20,30	20,47	20,49	20,40	20,38	20,40	20,37	20,41	20,41	20,42	20,51	20,44	20,32	20,29	20,27	20,36	20,33	20,30	20,38	20,35	20,38	20,40	20,41	20,33	20,39	20,33	20,43	20,39	20,45	20,42	20,42	20,40	20,38	20,29	20,40	20,40	20,43	20,39	20,34	20,37	20,32	20,40	20,36	20,42	20,41	20,38	20,27	20,22	20,29	20,35	20,41	20,41	20,38	20,32	20,30	20,42	20,47	20,38	20,37	20,34	20,35	20,42	20,35	20,40	20,40	20,38	20,41	20,35	20,36	20,35	20,28	20,32	20,41	20,36	20,22	20,23	20,36	20,35	20,26	20,32	20,29	20,22	20,28	20,33	20,28	20,37	20,35	20,23	20,28	20,30	20,38	20,37	20,30	20,30	20,32	20,30	20,30	20,33	20,36	20,33	20,32	20,43	20,37	20,33	20,40	20,38	20,30	20,35	20,32	20,29	20,24	20,27	20,35	20,34	20,28	20,25	20,34	20,28	20,27	20,30	20,26	20,26	20,21	20,30	20,28	20,32	20,30	20,24	20,19	20,33	20,22	20,19	20,21	20,27	20,25	20,35	20,33	20,25	20,25	20,28	20,24	20,29	20,20	20,14	20,20	20,30	20,30	20,17	20,19	20,25	20,21	20,22	20,23	20,19	20,23	20,30	20,34	20,29	20,20	20,26	20,33	
20,29	20,30	20,22	20,26	20,34	20,38	20,34	20,34	20,29	20,25	20,19	20,25	20,22	20,21	20,42	20,44	20,32	20,34	20,37	20,31	20,28	20,31	20,45	20,30	20,31	20,30	20,26	20,23	20,29	20,37	20,34	20,46	20,44	20,38	20,35	20,31	20,39	20,32	20,33	20,38	20,34	20,40	20,44	20,38	20,43	20,46	20,40	20,31	20,37	20,35	20,30	20,29	20,39	20,40	20,35	20,35	20,45	20,41	20,42	20,38	20,35	20,33	20,42	20,41	20,34	20,33	20,46	20,41	20,44	20,39	20,30	20,32	20,36	20,32	20,32	20,37	20,41	20,40	20,35	20,38	20,41	20,38	20,35	20,48	20,42	20,34	20,38	20,36	20,29	20,34	20,46	20,37	20,40	20,32	20,26	20,36	20,38	20,37	20,31	20,34	20,48	20,38	20,42	20,42	20,27	20,27	20,33	20,35	20,28	20,32	20,39	20,40	20,36	20,48	20,58	20,46	20,46	20,49	20,39	20,43	20,43	20,40	20,41	20,46	20,39	20,47	20,47	20,36	20,39	20,38	20,42	20,45	20,43	20,50	20,49	20,33	20,31	20,38	20,35	20,46	20,44	20,43	20,41	20,29	20,34	20,48	20,44	20,48	20,47	20,52	20,45	20,36	20,41	20,48	20,52	20,48	20,45	20,41	20,46	20,48	20,45	20,40	20,43	20,48	20,49	20,41	20,38	20,50	20,50	20,42	20,42	20,40	20,42	20,49	20,50	20,54	20,48	20,51	20,48	20,41	20,45	20,43	20,46	20,48	20,49	20,52	20,53	20,53	20,53	20,47	20,44	20,48	20,49	20,45	20,50	20,60	20,58	20,52	20,57	20,51	20,46	20,50	20,46	20,50	20,49	20,48	20,54	20,60	20,47	20,45	20,59	20,54	20,44	20,54	20,54	20,58	20,60	20,58	20,62	20,62	20,49	20,55	20,58	20,56	20,59	20,60	20,64	20,66	20,63	20,63	20,65	20,67	20,62	20,60	20,61	20,64	20,62	20,58	20,62	20,66	20,63	20,61	20,59	20,60	20,59	20,65	20,64	20,70	20,68	20,71	20,69	20,68	20,71	20,71	20,76	20,74	20,72	20,72	20,71	20,68	20,67	20,71	20,70	20,72	20,70	20,63	20,67	20,66	20,69	20,66	20,72	20,77	20,72	20,81	20,80	20,73	20,76	20,73	20,74	20,72	20,75	20,77	20,75	20,73	20,79	20,74	20,77	20,73	20,69	20,78	20,71	20,69	20,70	20,72	20,76	20,77	20,76	20,71	20,78	20,81	20,75	20,67	20,67	20,71	20,73	20,68	20,76	20,72	20,69	20,81	20,80	20,68	20,77	20,79	20,77	20,73	20,74	20,73	20,70	20,70	20,67	20,81	20,80	20,71	20,71	20,70	20,81	20,81	20,77	20,68	20,64	20,71	20,71	20,73	20,79	20,80	20,80	20,82	20,79	20,79	20,81	20,84	20,78	20,68	20,72	20,80	20,75	20,74	20,77	20,76	20,70	20,84	20,77	20,73	20,68	20,74	20,83	20,81	20,73	20,67	20,77	20,75	20,67	20,75	20,82	20,82	20,77	20,76	20,77	20,83	20,81	20,76	20,68	20,73	20,74	20,70	20,67	20,72	20,74	20,70	20,68	20,68	20,67	20,68	20,76	20,65	20,59	20,69	20,72	20,71	20,66	20,69	20,63	20,62	20,67	20,64	20,77	20,80	20,71	20,62	20,62	20,67	20,72	20,68	20,60	20,57	20,60	20,53	20,46	20,55	20,47	20,46	20,53	20,57	20,50	20,58	20,60	20,53	20,48	20,47	20,52	20,52	20,49	20,49	20,53	20,48	20,53	20,54	20,48	20,47	20,48	20,52	20,47	20,46	20,45	20,46	20,43	20,37	20,46	20,43	20,43	20,46	20,42	20,43	20,52	20,49	20,46	20,58	20,49	20,40	20,46	20,51	20,42	20,44	20,47	20,48	20,49	20,44	20,43	20,38	20,45	20,39	20,41	20,39	20,41	20,47	20,46	20,46	20,39	20,38	20,38	20,39	20,45	20,48	20,40	20,35	20,42	20,52	20,44	20,36	20,40	20,39	20,40	20,46	20,46	20,40	20,31	20,32	20,39	20,41	20,37	20,39	20,39	20,37	20,35	20,34	20,26	20,35	20,34	20,38	20,40	20,35	20,34	20,39	20,31	20,37	20,41	20,34	20,37	20,43	20,45	20,40	20,26	20,32	20,32	20,28	20,38	20,36	20,35	20,28	20,31	20,39	20,47	20,38	20,32	20,38	20,30	20,18	20,27	20,31	20,42	20,37	20,24	20,31	20,36	20,36	20,41	20,38	20,29	20,31	20,42	20,36	20,30	20,33	20,35	20,42	20,46	20,46	20,34	20,28	20,34	20,32	20,37	20,28	20,29	20,32	20,33	20,33	20,35	20,31	20,18	20,21	20,26	20,29	20,29	20,33	20,31	20,28	20,30	20,33	20,40	20,26	20,19	20,30	20,24	20,25	20,30	20,32	20,35	20,34	20,33	20,36	20,27	20,34	20,27	20,19	20,37	20,33	20,35	20,31	20,25	20,29	20,33	20,28	20,25	20,29	20,29	20,33	20,30	20,31	20,27	20,26	20,27	20,33	20,40	20,33	20,32	20,36	20,37	20,28	20,22	20,22	20,25	20,25	20,32	20,32	20,25	20,30	20,19	20,37	20,27	20,23	20,15	20,13	20,25	20,33	20,24	20,24	20,37	20,27	20,19	20,25	20,25	20,28	20,30	20,29	20,25	20,22	20,28	20,31	
20,25	20,34	20,27	20,22	20,30	20,36	20,38	20,36	20,36	20,36	20,33	20,28	20,25	20,33	20,42	20,33	20,34	20,35	20,49	20,40	20,38	20,24	20,40	20,36	20,27	20,42	20,34	20,30	20,28	20,41	20,41	20,41	20,42	20,36	20,32	20,32	20,36	20,32	20,31	20,34	20,29	20,30	20,40	20,33	20,39	20,39	20,31	20,30	20,39	20,43	20,34	20,32	20,38	20,36	20,34	20,33	20,35	20,40	20,31	20,36	20,33	20,26	20,39	20,41	20,27	20,30	20,36	20,37	20,41	20,42	20,37	20,33	20,33	20,30	20,34	20,29	20,35	20,40	20,29	20,32	20,42	20,38	20,38	20,44	20,46	20,31	20,39	20,40	20,35	20,38	20,40	20,28	20,37	20,25	20,28	20,36	20,27	20,34	20,38	20,42	20,45	20,47	20,37	20,35	20,26	20,40	20,43	20,36	20,31	20,35	20,36	20,39	20,32	20,48	20,60	20,48	20,40	20,44	20,53	20,48	20,36	20,37	20,45	20,53	20,41	20,45	20,41	20,35	20,32	20,32	20,42	20,43	20,50	20,48	20,39	20,40	20,41	20,42	20,34	20,44	20,45	20,46	20,43	20,38	20,50	20,49	20,42	20,46	20,46	20,45	20,48	20,43	20,42	20,47	20,54	20,52	20,46	20,38	20,43	20,49	20,42	20,42	20,43	20,51	20,56	20,47	20,41	20,57	20,52	20,34	20,43	20,44	20,41	20,47	20,44	20,40	20,49	20,54	20,57	20,46	20,48	20,44	20,47	20,48	20,47	20,58	20,57	20,46	20,44	20,45	20,47	20,47	20,48	20,53	20,54	20,60	20,63	20,55	20,57	20,54	20,45	20,52	20,50	20,52	20,45	20,46	20,54	20,58	20,54	20,50	20,54	20,58	20,57	20,55	20,52	20,60	20,65	20,64	20,61	20,68	20,67	20,61	20,61	20,60	20,56	20,60	20,62	20,69	20,66	20,58	20,59	20,65	20,67	20,67	20,59	20,56	20,62	20,67	20,62	20,63	20,63	20,61	20,62	20,61	20,61	20,61	20,64	20,71	20,72	20,75	20,76	20,75	20,80	20,74	20,72	20,75	20,75	20,69	20,64	20,65	20,71	20,69	20,68	20,70	20,67	20,66	20,70	20,71	20,73	20,80	20,74	20,70	20,65	20,67	20,77	20,79	20,71	20,71	20,71	20,73	20,74	20,75	20,72	20,75	20,78	20,81	20,85	20,81	20,74	20,74	20,73	20,65	20,64	20,71	20,75	20,76	20,78	20,69	20,73	20,80	20,76	20,73	20,73	20,76	20,74	20,72	20,74	20,73	20,72	20,77	20,81	20,77	20,78	20,76	20,79	20,75	20,76	20,82	20,77	20,73	20,73	20,78	20,78	20,73	20,74	20,80	20,82	20,75	20,74	20,76	20,71	20,70	20,75	20,74	20,78	20,75	20,76	20,82	20,81	20,85	20,84	20,89	20,79	20,76	20,72	20,74	20,81	20,74	20,78	20,74	20,69	20,74	20,74	20,71	20,66	20,67	20,77	20,83	20,74	20,72	20,79	20,77	20,70	20,72	20,84	20,80	20,71	20,75	20,83	20,84	20,73	20,75	20,72	20,71	20,73	20,74	20,67	20,70	20,80	20,72	20,71	20,73	20,75	20,72	20,77	20,68	20,64	20,70	20,68	20,64	20,65	20,67	20,67	20,67	20,70	20,75	20,71	20,77	20,73	20,71	20,69	20,71	20,64	20,66	20,65	20,59	20,59	20,58	20,51	20,52	20,51	20,53	20,51	20,56	20,60	20,56	20,52	20,56	20,58	20,51	20,53	20,51	20,55	20,47	20,48	20,49	20,44	20,48	20,48	20,51	20,50	20,45	20,52	20,46	20,41	20,49	20,51	20,41	20,46	20,47	20,45	20,53	20,43	20,41	20,42	20,58	20,49	20,48	20,47	20,44	20,48	20,45	20,38	20,40	20,47	20,43	20,46	20,45	20,41	20,33	20,38	20,34	20,38	20,42	20,38	20,41	20,46	20,45	20,42	20,40	20,36	20,36	20,39	20,38	20,41	20,36	20,37	20,47	20,50	20,43	20,40	20,38	20,37	20,39	20,35	20,37	20,41	20,38	20,42	20,36	20,36	20,41	20,38	20,32	20,31	20,31	20,34	20,35	20,38	20,36	20,31	20,33	20,38	20,46	20,41	20,37	20,37	20,36	20,35	20,42	20,43	20,37	20,30	20,30	20,35	20,34	20,45	20,39	20,29	20,32	20,33	20,40	20,48	20,36	20,31	20,40	20,43	20,33	20,26	20,25	20,32	20,38	20,29	20,32	20,37	20,42	20,45	20,39	20,35	20,34	20,33	20,37	20,34	20,29	20,32	20,37	20,43	20,44	20,31	20,22	20,34	20,39	20,34	20,36	20,40	20,32	20,31	20,29	20,31	20,28	20,27	20,30	20,32	20,32	20,29	20,25	20,28	20,34	20,25	20,30	20,34	20,30	20,23	20,29	20,33	20,30	20,26	20,31	20,27	20,30	20,33	20,35	20,26	20,35	20,29	20,21	20,33	20,34	20,27	20,29	20,27	20,30	20,25	20,26	20,24	20,21	20,29	20,31	20,34	20,31	20,26	20,26	20,20	20,23	20,31	20,30	20,24	20,26	20,32	20,21	20,25	20,26	20,34	20,25	20,24	20,26	20,26	20,35	20,25	20,23	20,28	20,26	20,19	20,17	20,29	20,28	20,16	20,15	20,35	20,32	20,18	20,23	20,25	20,34	20,29	20,23	20,21	20,27	20,38	20,38	
20,29	20,28	20,21	20,29	20,30	20,24	20,28	20,29	20,34	20,37	20,35	20,24	20,23	20,26	20,40	20,38	20,30	20,41	20,45	20,40	20,40	20,36	20,30	20,37	20,37	20,35	20,39	20,25	20,28	20,37	20,42	20,38	20,37	20,31	20,36	20,32	20,30	20,35	20,37	20,30	20,30	20,32	20,33	20,31	20,47	20,43	20,30	20,27	20,35	20,38	20,37	20,34	20,40	20,33	20,41	20,40	20,40	20,39	20,33	20,43	20,36	20,33	20,39	20,48	20,35	20,33	20,31	20,39	20,44	20,38	20,44	20,41	20,31	20,35	20,37	20,36	20,41	20,47	20,33	20,36	20,42	20,39	20,41	20,38	20,40	20,32	20,31	20,35	20,39	20,40	20,37	20,33	20,35	20,35	20,40	20,48	20,39	20,34	20,43	20,36	20,40	20,37	20,37	20,40	20,25	20,37	20,50	20,48	20,34	20,36	20,48	20,47	20,40	20,46	20,57	20,45	20,40	20,43	20,46	20,48	20,40	20,46	20,48	20,59	20,45	20,48	20,46	20,34	20,37	20,35	20,33	20,35	20,46	20,48	20,40	20,36	20,44	20,49	20,36	20,41	20,36	20,38	20,37	20,39	20,57	20,50	20,43	20,46	20,42	20,51	20,54	20,46	20,47	20,44	20,51	20,53	20,48	20,45	20,36	20,48	20,47	20,52	20,50	20,54	20,52	20,49	20,46	20,50	20,54	20,33	20,37	20,48	20,51	20,52	20,50	20,36	20,40	20,45	20,55	20,50	20,49	20,52	20,50	20,52	20,51	20,55	20,55	20,48	20,38	20,38	20,36	20,44	20,45	20,49	20,54	20,59	20,61	20,52	20,53	20,51	20,54	20,56	20,59	20,51	20,50	20,47	20,56	20,58	20,53	20,50	20,53	20,56	20,58	20,55	20,51	20,54	20,56	20,63	20,58	20,60	20,64	20,65	20,64	20,58	20,56	20,57	20,62	20,66	20,73	20,71	20,60	20,64	20,60	20,66	20,64	20,61	20,66	20,76	20,67	20,65	20,60	20,54	20,66	20,67	20,61	20,64	20,73	20,76	20,68	20,70	20,76	20,78	20,81	20,79	20,78	20,81	20,77	20,77	20,72	20,69	20,70	20,72	20,79	20,74	20,69	20,74	20,72	20,69	20,72	20,87	20,87	20,80	20,67	20,72	20,77	20,77	20,71	20,74	20,73	20,72	20,70	20,77	20,78	20,81	20,81	20,84	20,82	20,80	20,82	20,79	20,82	20,71	20,74	20,76	20,79	20,76	20,82	20,77	20,80	20,85	20,83	20,76	20,78	20,81	20,78	20,72	20,75	20,74	20,70	20,74	20,74	20,76	20,84	20,84	20,79	20,70	20,71	20,80	20,84	20,78	20,77	20,80	20,79	20,72	20,74	20,79	20,82	20,76	20,77	20,80	20,73	20,65	20,74	20,77	20,77	20,78	20,77	20,81	20,80	20,77	20,86	20,90	20,81	20,82	20,84	20,81	20,79	20,85	20,83	20,77	20,71	20,77	20,72	20,68	20,73	20,68	20,76	20,81	20,77	20,83	20,80	20,87	20,78	20,70	20,79	20,81	20,74	20,71	20,76	20,82	20,80	20,77	20,78	20,78	20,77	20,70	20,67	20,77	20,79	20,76	20,70	20,73	20,79	20,70	20,75	20,75	20,66	20,70	20,69	20,72	20,70	20,67	20,69	20,72	20,68	20,69	20,63	20,73	20,73	20,67	20,70	20,70	20,72	20,63	20,69	20,65	20,61	20,50	20,50	20,59	20,53	20,56	20,59	20,56	20,55	20,61	20,56	20,60	20,56	20,53	20,44	20,47	20,47	20,54	20,55	20,46	20,49	20,48	20,48	20,53	20,50	20,46	20,54	20,58	20,48	20,54	20,54	20,47	20,49	20,56	20,57	20,50	20,48	20,43	20,44	20,47	20,43	20,44	20,42	20,41	20,48	20,45	20,38	20,34	20,45	20,46	20,35	20,43	20,49	20,38	20,35	20,38	20,47	20,38	20,38	20,42	20,46	20,45	20,40	20,39	20,38	20,40	20,37	20,33	20,35	20,35	20,40	20,42	20,42	20,46	20,36	20,43	20,43	20,42	20,43	20,41	20,40	20,42	20,47	20,46	20,43	20,40	20,36	20,27	20,34	20,30	20,34	20,31	20,42	20,47	20,33	20,37	20,36	20,41	20,33	20,34	20,33	20,36	20,36	20,37	20,39	20,34	20,27	20,26	20,30	20,33	20,44	20,40	20,29	20,33	20,34	20,43	20,53	20,39	20,35	20,43	20,41	20,41	20,38	20,34	20,29	20,40	20,36	20,28	20,37	20,42	20,38	20,41	20,39	20,34	20,38	20,40	20,40	20,36	20,32	20,32	20,38	20,39	20,31	20,22	20,26	20,38	20,36	20,37	20,32	20,28	20,34	20,35	20,36	20,30	20,33	20,38	20,33	20,38	20,37	20,30	20,29	20,31	20,26	20,24	20,33	20,34	20,31	20,34	20,31	20,29	20,29	20,31	20,29	20,25	20,29	20,32	20,33	20,30	20,30	20,25	20,36	20,23	20,25	20,28	20,29	20,40	20,34	20,23	20,22	20,20	20,22	20,32	20,29	20,32	20,33	20,27	20,26	20,25	20,30	20,23	20,26	20,32	20,31	20,26	20,28	20,25	20,26	20,16	20,32	20,28	20,34	20,25	20,24	20,27	20,26	20,28	20,24	20,28	20,31	20,24	20,23	20,18	20,29	20,32	20,29	20,26	20,26	20,41	20,29	20,27	20,22	20,22	20,29	20,36	
20,25	20,27	20,27	20,37	20,30	20,33	20,32	20,27	20,28	20,34	20,33	20,21	20,20	20,42	20,40	20,37	20,32	20,36	20,42	20,38	20,40	20,39	20,36	20,33	20,39	20,42	20,41	20,30	20,28	20,32	20,35	20,35	20,25	20,31	20,39	20,36	20,39	20,38	20,42	20,41	20,38	20,40	20,35	20,27	20,33	20,41	20,37	20,33	20,36	20,30	20,25	20,34	20,31	20,35	20,43	20,44	20,32	20,32	20,37	20,44	20,36	20,34	20,41	20,43	20,37	20,41	20,36	20,38	20,38	20,41	20,44	20,45	20,32	20,37	20,40	20,39	20,38	20,45	20,37	20,40	20,47	20,39	20,42	20,38	20,41	20,28	20,29	20,32	20,39	20,40	20,38	20,33	20,32	20,37	20,40	20,43	20,45	20,33	20,36	20,35	20,40	20,40	20,38	20,41	20,31	20,32	20,43	20,47	20,42	20,42	20,42	20,46	20,44	20,45	20,55	20,52	20,45	20,47	20,34	20,40	20,48	20,55	20,48	20,44	20,52	20,47	20,48	20,39	20,42	20,39	20,32	20,31	20,42	20,47	20,54	20,45	20,42	20,47	20,39	20,42	20,35	20,37	20,38	20,37	20,47	20,44	20,44	20,47	20,44	20,47	20,47	20,40	20,49	20,51	20,45	20,47	20,45	20,47	20,39	20,43	20,44	20,44	20,52	20,45	20,38	20,40	20,41	20,45	20,46	20,41	20,38	20,41	20,54	20,51	20,51	20,48	20,43	20,39	20,38	20,43	20,51	20,45	20,53	20,50	20,48	20,51	20,47	20,50	20,54	20,52	20,46	20,50	20,53	20,49	20,52	20,58	20,50	20,46	20,46	20,46	20,48	20,58	20,59	20,51	20,51	20,51	20,58	20,62	20,55	20,54	20,52	20,61	20,57	20,59	20,55	20,59	20,56	20,62	20,68	20,56	20,58	20,64	20,57	20,61	20,65	20,68	20,59	20,61	20,70	20,70	20,60	20,65	20,67	20,66	20,68	20,62	20,67	20,72	20,68	20,64	20,62	20,58	20,66	20,72	20,71	20,70	20,70	20,75	20,70	20,69	20,77	20,77	20,80	20,77	20,82	20,80	20,77	20,77	20,72	20,68	20,75	20,77	20,77	20,80	20,80	20,73	20,68	20,75	20,79	20,82	20,87	20,79	20,72	20,77	20,84	20,75	20,69	20,79	20,83	20,77	20,69	20,73	20,81	20,81	20,80	20,76	20,83	20,81	20,88	20,84	20,83	20,77	20,76	20,83	20,86	20,82	20,80	20,86	20,88	20,81	20,90	20,88	20,83	20,84	20,84	20,81	20,71	20,79	20,82	20,78	20,78	20,78	20,83	20,90	20,81	20,80	20,80	20,77	20,80	20,80	20,75	20,87	20,78	20,74	20,79	20,74	20,78	20,86	20,88	20,81	20,73	20,69	20,76	20,83	20,79	20,80	20,88	20,83	20,76	20,79	20,83	20,92	20,80	20,86	20,88	20,90	20,87	20,87	20,82	20,79	20,80	20,80	20,72	20,75	20,74	20,70	20,77	20,78	20,74	20,80	20,84	20,78	20,77	20,79	20,84	20,79	20,82	20,78	20,76	20,83	20,83	20,77	20,72	20,79	20,71	20,72	20,83	20,90	20,76	20,69	20,74	20,77	20,81	20,73	20,73	20,78	20,72	20,71	20,66	20,66	20,70	20,68	20,72	20,77	20,78	20,71	20,66	20,73	20,75	20,71	20,73	20,64	20,68	20,70	20,71	20,65	20,62	20,56	20,52	20,53	20,57	20,56	20,58	20,62	20,50	20,57	20,59	20,57	20,55	20,54	20,44	20,46	20,51	20,47	20,54	20,47	20,55	20,55	20,47	20,52	20,45	20,53	20,52	20,56	20,51	20,46	20,52	20,43	20,48	20,50	20,49	20,59	20,51	20,47	20,52	20,45	20,42	20,42	20,45	20,31	20,47	20,41	20,44	20,39	20,43	20,51	20,40	20,38	20,50	20,38	20,37	20,41	20,55	20,52	20,45	20,47	20,49	20,48	20,49	20,39	20,33	20,42	20,40	20,36	20,39	20,40	20,51	20,49	20,40	20,41	20,37	20,44	20,39	20,37	20,46	20,43	20,34	20,39	20,46	20,37	20,47	20,47	20,41	20,32	20,30	20,34	20,39	20,31	20,40	20,45	20,42	20,43	20,30	20,39	20,35	20,32	20,33	20,35	20,30	20,38	20,45	20,39	20,30	20,30	20,32	20,31	20,34	20,43	20,40	20,41	20,37	20,32	20,44	20,40	20,42	20,37	20,34	20,36	20,40	20,44	20,38	20,42	20,44	20,37	20,34	20,35	20,44	20,40	20,39	20,39	20,47	20,37	20,33	20,35	20,37	20,25	20,26	20,41	20,36	20,30	20,32	20,35	20,30	20,35	20,33	20,31	20,35	20,39	20,40	20,31	20,32	20,35	20,34	20,37	20,36	20,44	20,34	20,27	20,32	20,31	20,28	20,28	20,31	20,33	20,33	20,24	20,24	20,32	20,36	20,28	20,23	20,31	20,37	20,39	20,33	20,30	20,29	20,23	20,20	20,27	20,27	20,30	20,32	20,25	20,24	20,25	20,29	20,29	20,28	20,29	20,37	20,31	20,28	20,33	20,34	20,23	20,25	20,32	20,23	20,28	20,36	20,31	20,22	20,26	20,42	20,35	20,34	20,31	20,25	20,25	20,21	20,27	20,22	20,29	20,34	20,24	20,19	20,26	20,33	20,34	20,37	20,28	20,23	20,32	20,32	20,24	20,31	20,22	20,20	20,28	
20,30	20,29	20,29	20,36	20,25	20,27	20,30	20,31	20,36	20,37	20,35	20,20	20,24	20,34	20,30	20,22	20,24	20,30	20,48	20,43	20,38	20,32	20,36	20,38	20,45	20,37	20,35	20,36	20,33	20,32	20,32	20,33	20,26	20,25	20,41	20,43	20,36	20,35	20,31	20,36	20,45	20,32	20,36	20,33	20,35	20,41	20,37	20,42	20,41	20,32	20,24	20,33	20,25	20,34	20,37	20,31	20,34	20,33	20,39	20,37	20,30	20,35	20,38	20,42	20,30	20,38	20,39	20,32	20,37	20,34	20,37	20,46	20,40	20,36	20,31	20,32	20,45	20,38	20,41	20,46	20,44	20,36	20,36	20,36	20,45	20,36	20,32	20,32	20,39	20,42	20,35	20,30	20,29	20,36	20,36	20,43	20,39	20,29	20,38	20,33	20,41	20,44	20,39	20,40	20,41	20,37	20,40	20,44	20,49	20,45	20,41	20,44	20,41	20,41	20,50	20,47	20,38	20,38	20,33	20,30	20,41	20,46	20,50	20,42	20,43	20,41	20,43	20,41	20,38	20,36	20,33	20,35	20,39	20,45	20,49	20,49	20,39	20,42	20,43	20,49	20,40	20,40	20,40	20,40	20,38	20,41	20,38	20,45	20,44	20,42	20,45	20,40	20,37	20,49	20,49	20,46	20,40	20,35	20,43	20,48	20,47	20,40	20,47	20,40	20,33	20,35	20,41	20,44	20,47	20,41	20,43	20,41	20,47	20,47	20,48	20,49	20,43	20,45	20,46	20,47	20,53	20,51	20,55	20,51	20,49	20,54	20,45	20,52	20,53	20,54	20,48	20,48	20,54	20,47	20,56	20,59	20,51	20,45	20,51	20,46	20,51	20,60	20,56	20,52	20,58	20,49	20,55	20,61	20,51	20,59	20,57	20,60	20,57	20,66	20,64	20,58	20,55	20,56	20,63	20,59	20,62	20,63	20,56	20,63	20,66	20,64	20,65	20,62	20,65	20,65	20,61	20,62	20,66	20,69	20,66	20,60	20,62	20,58	20,66	20,68	20,70	20,69	20,71	20,72	20,70	20,72	20,66	20,70	20,71	20,72	20,70	20,69	20,72	20,74	20,68	20,68	20,71	20,82	20,74	20,68	20,70	20,70	20,72	20,78	20,81	20,72	20,65	20,76	20,90	20,77	20,75	20,83	20,72	20,80	20,81	20,77	20,71	20,70	20,80	20,85	20,76	20,76	20,79	20,85	20,79	20,78	20,83	20,88	20,85	20,81	20,83	20,77	20,71	20,78	20,81	20,82	20,83	20,79	20,85	20,81	20,81	20,83	20,75	20,77	20,90	20,84	20,83	20,81	20,80	20,81	20,88	20,83	20,85	20,87	20,83	20,80	20,83	20,86	20,84	20,84	20,79	20,89	20,82	20,74	20,78	20,73	20,75	20,75	20,79	20,75	20,71	20,72	20,80	20,88	20,81	20,82	20,83	20,80	20,82	20,82	20,86	20,85	20,79	20,81	20,90	20,91	20,84	20,85	20,80	20,76	20,70	20,74	20,74	20,78	20,81	20,75	20,75	20,77	20,75	20,77	20,81	20,80	20,75	20,77	20,87	20,87	20,82	20,87	20,84	20,81	20,84	20,79	20,66	20,70	20,73	20,80	20,80	20,87	20,87	20,72	20,76	20,78	20,85	20,79	20,73	20,80	20,73	20,69	20,68	20,67	20,71	20,73	20,79	20,82	20,77	20,78	20,77	20,72	20,75	20,68	20,67	20,69	20,72	20,70	20,69	20,64	20,61	20,58	20,56	20,59	20,51	20,53	20,60	20,65	20,56	20,56	20,59	20,53	20,53	20,51	20,49	20,55	20,54	20,62	20,63	20,53	20,53	20,53	20,49	20,51	20,54	20,58	20,62	20,57	20,51	20,50	20,48	20,49	20,50	20,50	20,46	20,53	20,50	20,41	20,44	20,50	20,48	20,44	20,47	20,43	20,42	20,38	20,35	20,39	20,43	20,49	20,43	20,41	20,52	20,37	20,44	20,42	20,41	20,50	20,45	20,47	20,50	20,47	20,42	20,42	20,42	20,39	20,35	20,40	20,35	20,42	20,50	20,48	20,34	20,33	20,35	20,43	20,33	20,29	20,37	20,47	20,43	20,35	20,35	20,40	20,40	20,49	20,43	20,29	20,28	20,34	20,41	20,39	20,36	20,42	20,45	20,41	20,40	20,43	20,40	20,35	20,34	20,36	20,35	20,35	20,37	20,40	20,39	20,38	20,40	20,34	20,36	20,43	20,47	20,44	20,39	20,34	20,38	20,25	20,33	20,39	20,27	20,33	20,45	20,45	20,38	20,39	20,45	20,32	20,37	20,43	20,42	20,38	20,39	20,43	20,51	20,35	20,33	20,43	20,33	20,29	20,25	20,37	20,42	20,36	20,36	20,27	20,28	20,39	20,34	20,36	20,36	20,38	20,36	20,24	20,25	20,36	20,34	20,32	20,36	20,33	20,29	20,25	20,35	20,32	20,29	20,21	20,35	20,36	20,26	20,27	20,23	20,30	20,28	20,25	20,29	20,33	20,43	20,44	20,38	20,31	20,28	20,24	20,26	20,27	20,25	20,27	20,24	20,18	20,31	20,28	20,30	20,34	20,26	20,20	20,30	20,28	20,29	20,33	20,28	20,18	20,20	20,23	20,18	20,17	20,38	20,38	20,29	20,29	20,39	20,35	20,30	20,28	20,33	20,30	20,26	20,31	20,26	20,25	20,26	20,20	20,13	20,25	20,30	20,33	20,24	20,26	20,20	20,26	20,30	20,31	20,31	20,21	20,11	20,18	
20,36	20,26	20,25	20,31	20,27	20,24	20,36	20,35	20,37	20,43	20,36	20,31	20,39	20,36	20,30	20,30	20,37	20,31	20,38	20,42	20,29	20,27	20,39	20,34	20,37	20,29	20,28	20,38	20,37	20,39	20,34	20,40	20,32	20,25	20,29	20,42	20,38	20,31	20,37	20,40	20,43	20,29	20,25	20,31	20,31	20,42	20,32	20,30	20,32	20,32	20,27	20,30	20,41	20,41	20,31	20,31	20,34	20,41	20,38	20,31	20,29	20,34	20,43	20,42	20,30	20,38	20,41	20,36	20,35	20,36	20,37	20,38	20,39	20,29	20,26	20,35	20,40	20,39	20,40	20,52	20,43	20,32	20,31	20,38	20,44	20,36	20,31	20,39	20,36	20,37	20,43	20,35	20,35	20,36	20,43	20,54	20,51	20,43	20,38	20,38	20,39	20,36	20,35	20,40	20,45	20,46	20,45	20,38	20,40	20,49	20,44	20,45	20,45	20,40	20,48	20,45	20,41	20,38	20,38	20,37	20,28	20,40	20,51	20,51	20,36	20,41	20,43	20,43	20,44	20,39	20,37	20,41	20,46	20,52	20,50	20,44	20,35	20,35	20,47	20,47	20,43	20,43	20,46	20,45	20,42	20,40	20,48	20,43	20,43	20,46	20,51	20,44	20,36	20,40	20,55	20,45	20,41	20,35	20,42	20,46	20,40	20,43	20,49	20,48	20,45	20,46	20,43	20,45	20,51	20,46	20,43	20,43	20,39	20,47	20,53	20,49	20,48	20,44	20,51	20,50	20,51	20,51	20,50	20,54	20,45	20,47	20,46	20,51	20,52	20,47	20,49	20,50	20,49	20,49	20,53	20,57	20,48	20,51	20,67	20,56	20,49	20,64	20,57	20,54	20,63	20,58	20,58	20,63	20,56	20,66	20,60	20,57	20,62	20,67	20,62	20,56	20,57	20,60	20,61	20,65	20,68	20,62	20,68	20,66	20,56	20,63	20,65	20,67	20,70	20,68	20,59	20,68	20,66	20,66	20,73	20,67	20,65	20,61	20,63	20,62	20,69	20,73	20,74	20,72	20,73	20,70	20,66	20,71	20,76	20,70	20,72	20,71	20,73	20,71	20,68	20,70	20,73	20,72	20,69	20,69	20,74	20,71	20,74	20,86	20,80	20,81	20,72	20,72	20,81	20,85	20,82	20,82	20,82	20,80	20,81	20,79	20,70	20,73	20,80	20,82	20,88	20,83	20,79	20,82	20,79	20,77	20,88	20,85	20,83	20,79	20,91	20,83	20,72	20,78	20,78	20,83	20,85	20,83	20,82	20,84	20,86	20,82	20,76	20,84	20,92	20,84	20,86	20,88	20,78	20,87	20,91	20,89	20,90	20,79	20,74	20,78	20,76	20,77	20,87	20,80	20,84	20,88	20,87	20,79	20,82	20,85	20,82	20,76	20,80	20,76	20,73	20,75	20,82	20,88	20,82	20,84	20,92	20,86	20,82	20,86	20,84	20,83	20,77	20,82	20,83	20,86	20,82	20,83	20,81	20,75	20,74	20,75	20,76	20,81	20,81	20,79	20,82	20,82	20,80	20,81	20,77	20,79	20,81	20,81	20,88	20,85	20,77	20,83	20,79	20,79	20,84	20,86	20,73	20,68	20,71	20,79	20,75	20,79	20,84	20,78	20,76	20,82	20,82	20,76	20,75	20,75	20,64	20,74	20,75	20,70	20,75	20,74	20,76	20,81	20,77	20,71	20,77	20,72	20,73	20,72	20,72	20,74	20,77	20,78	20,72	20,69	20,64	20,55	20,53	20,62	20,56	20,54	20,61	20,69	20,56	20,58	20,62	20,58	20,54	20,50	20,56	20,58	20,58	20,59	20,69	20,62	20,51	20,50	20,49	20,53	20,56	20,64	20,67	20,64	20,53	20,51	20,50	20,49	20,49	20,47	20,55	20,48	20,41	20,36	20,37	20,42	20,35	20,37	20,45	20,48	20,43	20,43	20,37	20,31	20,40	20,46	20,42	20,42	20,48	20,32	20,48	20,43	20,43	20,48	20,36	20,39	20,46	20,43	20,41	20,43	20,42	20,41	20,42	20,39	20,34	20,39	20,42	20,44	20,39	20,31	20,36	20,40	20,40	20,38	20,31	20,42	20,48	20,44	20,43	20,38	20,40	20,41	20,39	20,29	20,31	20,34	20,37	20,44	20,41	20,45	20,41	20,37	20,35	20,46	20,40	20,28	20,36	20,41	20,43	20,43	20,42	20,36	20,39	20,43	20,37	20,29	20,35	20,38	20,42	20,43	20,41	20,42	20,39	20,28	20,30	20,45	20,33	20,35	20,39	20,37	20,28	20,32	20,39	20,34	20,33	20,40	20,42	20,31	20,33	20,38	20,45	20,37	20,37	20,41	20,33	20,35	20,36	20,40	20,36	20,33	20,31	20,30	20,23	20,32	20,31	20,31	20,39	20,35	20,35	20,23	20,24	20,33	20,28	20,36	20,35	20,28	20,28	20,28	20,35	20,31	20,28	20,31	20,37	20,41	20,32	20,26	20,27	20,28	20,29	20,24	20,27	20,30	20,34	20,41	20,41	20,25	20,23	20,26	20,31	20,27	20,33	20,28	20,32	20,28	20,35	20,38	20,34	20,32	20,21	20,15	20,29	20,35	20,30	20,26	20,30	20,20	20,15	20,21	20,20	20,21	20,36	20,30	20,31	20,29	20,35	20,32	20,29	20,34	20,26	20,30	20,27	20,29	20,27	20,29	20,24	20,23	20,10	20,21	20,31	20,25	20,23	20,24	20,16	20,21	20,27	20,24	20,25	20,16	20,15	20,21	
20,30	20,26	20,16	20,29	20,29	20,28	20,36	20,47	20,36	20,36	20,40	20,32	20,36	20,38	20,35	20,33	20,34	20,33	20,34	20,39	20,35	20,22	20,36	20,42	20,35	20,36	20,27	20,41	20,42	20,39	20,42	20,34	20,31	20,31	20,28	20,29	20,40	20,42	20,35	20,45	20,39	20,28	20,23	20,33	20,31	20,44	20,46	20,29	20,27	20,33	20,31	20,40	20,47	20,54	20,36	20,39	20,31	20,40	20,48	20,34	20,23	20,41	20,46	20,41	20,35	20,42	20,42	20,36	20,32	20,42	20,44	20,44	20,38	20,32	20,28	20,38	20,39	20,34	20,46	20,42	20,38	20,34	20,33	20,32	20,36	20,42	20,31	20,34	20,46	20,38	20,44	20,42	20,33	20,38	20,49	20,55	20,45	20,43	20,42	20,34	20,38	20,40	20,36	20,43	20,45	20,44	20,39	20,36	20,37	20,45	20,45	20,43	20,50	20,52	20,53	20,45	20,38	20,44	20,41	20,36	20,29	20,41	20,49	20,51	20,41	20,46	20,43	20,31	20,44	20,50	20,35	20,37	20,45	20,45	20,53	20,47	20,34	20,34	20,43	20,46	20,40	20,46	20,49	20,45	20,41	20,38	20,45	20,45	20,42	20,44	20,48	20,46	20,41	20,43	20,46	20,43	20,40	20,42	20,45	20,43	20,43	20,44	20,49	20,51	20,53	20,54	20,55	20,44	20,56	20,49	20,41	20,42	20,46	20,44	20,47	20,53	20,56	20,47	20,46	20,42	20,52	20,51	20,42	20,45	20,54	20,50	20,49	20,50	20,52	20,45	20,46	20,60	20,53	20,53	20,56	20,54	20,46	20,52	20,64	20,61	20,55	20,57	20,54	20,54	20,62	20,63	20,63	20,64	20,63	20,63	20,61	20,66	20,57	20,54	20,57	20,56	20,62	20,66	20,62	20,63	20,73	20,68	20,68	20,68	20,58	20,66	20,67	20,69	20,73	20,69	20,63	20,67	20,67	20,64	20,65	20,74	20,75	20,70	20,72	20,57	20,58	20,67	20,68	20,79	20,71	20,70	20,72	20,76	20,75	20,76	20,76	20,81	20,79	20,74	20,75	20,79	20,80	20,78	20,72	20,74	20,80	20,72	20,74	20,78	20,75	20,74	20,74	20,76	20,84	20,86	20,88	20,81	20,78	20,74	20,78	20,82	20,80	20,74	20,82	20,85	20,85	20,83	20,73	20,82	20,82	20,75	20,77	20,88	20,89	20,88	20,89	20,88	20,76	20,82	20,85	20,85	20,88	20,89	20,91	20,86	20,81	20,87	20,86	20,89	20,95	20,85	20,84	20,86	20,82	20,88	20,93	20,81	20,91	20,87	20,77	20,78	20,86	20,84	20,86	20,91	20,90	20,94	20,87	20,78	20,80	20,95	20,95	20,82	20,88	20,85	20,79	20,82	20,93	20,95	20,83	20,89	20,93	20,89	20,82	20,89	20,88	20,83	20,85	20,89	20,87	20,83	20,84	20,89	20,90	20,83	20,91	20,87	20,81	20,88	20,95	20,85	20,94	20,93	20,83	20,83	20,87	20,91	20,87	20,85	20,94	20,85	20,76	20,83	20,81	20,81	20,80	20,86	20,87	20,85	20,81	20,81	20,76	20,78	20,83	20,87	20,84	20,80	20,82	20,74	20,73	20,71	20,66	20,76	20,79	20,75	20,83	20,73	20,71	20,69	20,74	20,75	20,78	20,80	20,73	20,78	20,83	20,84	20,79	20,77	20,71	20,75	20,73	20,70	20,63	20,65	20,65	20,61	20,63	20,71	20,58	20,67	20,74	20,70	20,62	20,50	20,56	20,60	20,59	20,57	20,62	20,62	20,59	20,55	20,50	20,50	20,52	20,58	20,61	20,66	20,58	20,54	20,54	20,47	20,50	20,54	20,56	20,48	20,44	20,43	20,41	20,43	20,33	20,38	20,48	20,40	20,41	20,43	20,42	20,42	20,47	20,42	20,36	20,41	20,43	20,36	20,43	20,51	20,45	20,48	20,46	20,46	20,43	20,43	20,43	20,45	20,43	20,38	20,43	20,40	20,43	20,36	20,37	20,41	20,40	20,36	20,44	20,42	20,39	20,39	20,41	20,44	20,41	20,42	20,47	20,42	20,32	20,34	20,40	20,36	20,33	20,25	20,39	20,41	20,43	20,47	20,41	20,40	20,40	20,49	20,45	20,32	20,34	20,36	20,37	20,50	20,41	20,36	20,37	20,43	20,46	20,40	20,36	20,40	20,42	20,44	20,38	20,43	20,44	20,37	20,39	20,38	20,35	20,39	20,41	20,36	20,34	20,26	20,30	20,36	20,30	20,38	20,38	20,29	20,32	20,33	20,36	20,36	20,42	20,43	20,39	20,41	20,39	20,34	20,37	20,34	20,39	20,36	20,36	20,34	20,27	20,24	20,34	20,39	20,32	20,30	20,24	20,23	20,24	20,30	20,32	20,30	20,31	20,30	20,30	20,29	20,24	20,34	20,39	20,31	20,33	20,30	20,30	20,31	20,28	20,30	20,28	20,23	20,28	20,34	20,39	20,31	20,24	20,30	20,28	20,28	20,30	20,30	20,28	20,34	20,44	20,39	20,28	20,25	20,18	20,27	20,25	20,29	20,34	20,30	20,31	20,23	20,32	20,32	20,29	20,20	20,33	20,32	20,25	20,34	20,34	20,37	20,33	20,39	20,32	20,30	20,30	20,27	20,34	20,28	20,29	20,22	20,24	20,25	20,29	20,27	20,25	20,21	20,10	20,19	20,21	20,28	20,30	20,23	20,22	20,23	
20,26	20,30	20,27	20,30	20,33	20,36	20,42	20,47	20,41	20,31	20,42	20,39	20,31	20,36	20,34	20,29	20,38	20,31	20,34	20,40	20,37	20,32	20,38	20,45	20,35	20,32	20,35	20,43	20,40	20,32	20,43	20,41	20,26	20,26	20,28	20,30	20,38	20,42	20,35	20,41	20,36	20,29	20,33	20,32	20,33	20,43	20,45	20,39	20,34	20,30	20,30	20,43	20,44	20,50	20,39	20,31	20,30	20,36	20,47	20,35	20,24	20,41	20,50	20,44	20,38	20,44	20,41	20,35	20,34	20,43	20,46	20,53	20,47	20,47	20,48	20,46	20,37	20,35	20,45	20,44	20,31	20,34	20,34	20,34	20,44	20,45	20,33	20,27	20,49	20,49	20,42	20,34	20,35	20,38	20,40	20,46	20,48	20,39	20,41	20,36	20,38	20,45	20,46	20,41	20,43	20,41	20,44	20,42	20,39	20,46	20,45	20,47	20,51	20,54	20,51	20,47	20,38	20,47	20,41	20,36	20,38	20,40	20,45	20,53	20,44	20,41	20,40	20,37	20,48	20,50	20,39	20,33	20,45	20,43	20,43	20,47	20,37	20,34	20,42	20,50	20,39	20,42	20,43	20,40	20,49	20,36	20,45	20,51	20,31	20,42	20,43	20,39	20,42	20,44	20,52	20,51	20,44	20,36	20,43	20,41	20,45	20,41	20,41	20,47	20,50	20,49	20,51	20,47	20,60	20,58	20,46	20,42	20,45	20,53	20,46	20,41	20,54	20,56	20,56	20,45	20,49	20,49	20,45	20,48	20,54	20,57	20,47	20,48	20,53	20,52	20,49	20,58	20,62	20,51	20,55	20,51	20,51	20,59	20,62	20,57	20,57	20,55	20,58	20,58	20,65	20,63	20,57	20,59	20,65	20,66	20,63	20,72	20,61	20,55	20,54	20,53	20,66	20,65	20,69	20,66	20,67	20,69	20,62	20,65	20,60	20,69	20,72	20,69	20,74	20,69	20,68	20,66	20,59	20,65	20,66	20,69	20,78	20,80	20,71	20,66	20,63	20,75	20,74	20,82	20,73	20,72	20,72	20,76	20,80	20,86	20,78	20,78	20,80	20,75	20,76	20,81	20,77	20,76	20,69	20,70	20,80	20,77	20,72	20,83	20,83	20,83	20,79	20,85	20,89	20,82	20,85	20,83	20,77	20,72	20,79	20,88	20,82	20,83	20,87	20,87	20,77	20,81	20,78	20,86	20,84	20,87	20,83	20,79	20,85	20,90	20,94	20,86	20,75	20,80	20,97	20,90	20,83	20,92	20,92	20,89	20,85	20,80	20,81	20,86	20,92	20,87	20,87	20,82	20,84	20,91	20,95	20,83	20,88	20,91	20,83	20,81	20,87	20,93	20,90	20,92	20,95	20,98	20,89	20,76	20,80	20,92	20,96	20,87	20,88	20,89	20,82	20,87	20,95	20,99	20,94	20,90	20,92	20,92	20,84	20,87	20,91	20,89	20,88	20,92	20,87	20,91	20,93	21,00	20,98	20,98	20,97	20,95	20,90	20,87	20,91	20,94	20,93	20,90	20,84	20,89	20,88	20,96	20,93	20,90	20,96	20,95	20,85	20,82	20,83	20,86	20,89	20,91	20,94	20,87	20,86	20,85	20,82	20,84	20,90	20,85	20,83	20,87	20,80	20,81	20,84	20,80	20,74	20,79	20,78	20,80	20,87	20,79	20,72	20,80	20,73	20,81	20,81	20,83	20,82	20,82	20,83	20,86	20,89	20,86	20,79	20,78	20,88	20,72	20,74	20,75	20,70	20,69	20,77	20,82	20,65	20,70	20,75	20,73	20,68	20,62	20,63	20,65	20,65	20,63	20,60	20,65	20,61	20,58	20,60	20,61	20,59	20,55	20,65	20,61	20,59	20,58	20,57	20,44	20,45	20,53	20,56	20,49	20,47	20,47	20,42	20,44	20,43	20,39	20,48	20,45	20,51	20,46	20,47	20,47	20,45	20,44	20,41	20,44	20,52	20,37	20,41	20,44	20,48	20,53	20,53	20,53	20,41	20,37	20,42	20,40	20,38	20,39	20,38	20,42	20,40	20,35	20,37	20,45	20,44	20,32	20,37	20,45	20,38	20,37	20,37	20,47	20,41	20,39	20,38	20,36	20,36	20,37	20,35	20,35	20,35	20,32	20,37	20,38	20,38	20,36	20,33	20,40	20,45	20,45	20,39	20,38	20,38	20,36	20,32	20,39	20,39	20,35	20,37	20,43	20,42	20,37	20,34	20,38	20,37	20,34	20,31	20,34	20,33	20,30	20,27	20,31	20,31	20,34	20,42	20,42	20,43	20,36	20,26	20,32	20,33	20,36	20,39	20,33	20,34	20,43	20,37	20,33	20,35	20,27	20,28	20,33	20,43	20,37	20,31	20,35	20,42	20,30	20,29	20,33	20,29	20,28	20,32	20,40	20,39	20,33	20,22	20,17	20,24	20,32	20,36	20,34	20,33	20,31	20,23	20,30	20,26	20,27	20,30	20,31	20,25	20,34	20,37	20,33	20,28	20,36	20,33	20,34	20,35	20,37	20,39	20,30	20,25	20,30	20,34	20,23	20,33	20,38	20,27	20,36	20,38	20,30	20,23	20,26	20,21	20,36	20,35	20,29	20,31	20,30	20,31	20,19	20,24	20,32	20,30	20,19	20,23	20,30	20,21	20,26	20,29	20,28	20,33	20,31	20,28	20,28	20,27	20,29	20,30	20,31	20,24	20,20	20,21	20,20	20,20	20,21	20,24	20,26	20,16	20,27	20,29	20,30	20,33	20,35	20,27	20,29	
20,24	20,33	20,26	20,28	20,24	20,22	20,32	20,44	20,45	20,31	20,33	20,34	20,33	20,30	20,33	20,32	20,37	20,36	20,41	20,47	20,44	20,34	20,45	20,43	20,40	20,37	20,32	20,42	20,44	20,32	20,37	20,45	20,28	20,20	20,27	20,39	20,42	20,38	20,30	20,27	20,31	20,33	20,41	20,33	20,35	20,44	20,37	20,32	20,36	20,33	20,35	20,45	20,40	20,47	20,38	20,26	20,26	20,34	20,46	20,39	20,34	20,42	20,41	20,37	20,27	20,34	20,38	20,38	20,33	20,35	20,39	20,44	20,49	20,42	20,45	20,39	20,43	20,41	20,47	20,43	20,36	20,32	20,35	20,33	20,50	20,48	20,37	20,35	20,42	20,51	20,40	20,39	20,42	20,41	20,35	20,49	20,53	20,42	20,44	20,42	20,42	20,48	20,42	20,43	20,38	20,38	20,35	20,42	20,41	20,36	20,46	20,43	20,46	20,44	20,56	20,53	20,52	20,45	20,41	20,43	20,41	20,48	20,43	20,49	20,44	20,47	20,44	20,38	20,48	20,48	20,36	20,40	20,54	20,46	20,45	20,41	20,35	20,34	20,48	20,49	20,38	20,42	20,42	20,33	20,40	20,38	20,34	20,46	20,37	20,43	20,46	20,46	20,44	20,43	20,56	20,53	20,45	20,44	20,42	20,42	20,44	20,43	20,35	20,43	20,47	20,46	20,46	20,48	20,53	20,53	20,54	20,54	20,50	20,50	20,50	20,39	20,44	20,62	20,58	20,51	20,55	20,54	20,52	20,54	20,47	20,55	20,51	20,48	20,57	20,60	20,52	20,55	20,54	20,54	20,56	20,60	20,50	20,61	20,68	20,57	20,55	20,65	20,65	20,62	20,60	20,61	20,55	20,56	20,58	20,61	20,61	20,64	20,62	20,68	20,66	20,60	20,63	20,72	20,74	20,70	20,73	20,75	20,67	20,64	20,63	20,68	20,70	20,69	20,68	20,68	20,71	20,68	20,66	20,70	20,68	20,78	20,78	20,80	20,77	20,78	20,74	20,72	20,83	20,80	20,69	20,75	20,70	20,78	20,81	20,85	20,86	20,77	20,74	20,74	20,82	20,82	20,78	20,72	20,73	20,77	20,79	20,78	20,78	20,80	20,82	20,83	20,80	20,86	20,91	20,87	20,88	20,86	20,86	20,83	20,89	20,91	20,87	20,88	20,93	20,88	20,82	20,83	20,89	20,88	20,88	20,88	20,91	20,86	20,89	20,95	20,97	20,93	20,94	20,88	20,91	20,90	20,89	20,92	20,97	20,96	20,89	20,90	20,87	20,86	20,96	20,94	20,94	20,85	20,83	20,97	20,97	20,91	20,96	20,93	20,90	20,92	20,96	20,97	20,92	20,94	21,01	21,04	20,88	20,82	20,86	20,94	20,93	20,94	20,93	20,95	20,83	20,81	20,93	20,94	20,93	20,93	20,91	20,94	20,89	20,89	20,98	20,95	20,92	20,99	20,98	20,96	20,96	20,95	20,89	20,89	20,94	20,94	20,89	20,86	20,93	20,91	20,95	20,86	20,90	20,89	20,89	20,93	20,93	20,86	20,98	20,94	20,91	20,86	20,87	20,94	20,99	20,88	20,87	20,86	20,89	20,86	20,88	20,86	20,90	20,89	20,90	20,90	20,83	20,86	20,99	20,88	20,75	20,79	20,80	20,77	20,77	20,80	20,86	20,85	20,82	20,81	20,81	20,82	20,83	20,85	20,79	20,76	20,94	20,98	20,96	21,01	20,97	20,81	20,85	20,89	20,84	20,82	20,90	20,88	20,73	20,80	20,83	20,83	20,82	20,76	20,80	20,81	20,81	20,73	20,73	20,79	20,76	20,69	20,70	20,67	20,73	20,65	20,66	20,65	20,63	20,60	20,60	20,50	20,43	20,49	20,52	20,46	20,42	20,48	20,43	20,39	20,44	20,41	20,43	20,43	20,52	20,50	20,44	20,45	20,43	20,41	20,43	20,39	20,45	20,32	20,36	20,44	20,43	20,48	20,52	20,51	20,47	20,47	20,49	20,43	20,40	20,39	20,37	20,36	20,42	20,34	20,33	20,43	20,46	20,39	20,35	20,50	20,44	20,39	20,40	20,38	20,41	20,39	20,38	20,44	20,34	20,33	20,36	20,40	20,33	20,30	20,36	20,30	20,37	20,45	20,38	20,40	20,41	20,43	20,42	20,41	20,42	20,33	20,35	20,41	20,46	20,45	20,43	20,42	20,38	20,36	20,32	20,35	20,31	20,31	20,39	20,42	20,32	20,28	20,24	20,29	20,32	20,36	20,35	20,41	20,35	20,34	20,34	20,36	20,40	20,37	20,40	20,42	20,35	20,43	20,36	20,28	20,30	20,31	20,35	20,26	20,35	20,43	20,31	20,26	20,34	20,30	20,22	20,28	20,26	20,36	20,28	20,37	20,35	20,28	20,31	20,25	20,25	20,35	20,30	20,37	20,31	20,24	20,29	20,34	20,29	20,23	20,34	20,36	20,35	20,28	20,32	20,38	20,37	20,36	20,34	20,41	20,40	20,33	20,40	20,35	20,33	20,28	20,27	20,26	20,30	20,33	20,35	20,31	20,36	20,28	20,32	20,39	20,37	20,30	20,37	20,32	20,38	20,26	20,29	20,28	20,23	20,21	20,19	20,20	20,18	20,21	20,24	20,25	20,29	20,26	20,28	20,30	20,25	20,25	20,28	20,32	20,26	20,23	20,31	20,32	20,29	20,23	20,25	20,23	20,24	20,26	20,19	20,19	20,31	20,23	20,30	20,37	20,32	20,28	
20,22	20,29	20,19	20,23	20,32	20,28	20,26	20,38	20,42	20,33	20,25	20,29	20,29	20,25	20,34	20,43	20,36	20,40	20,43	20,42	20,34	20,33	20,38	20,42	20,43	20,39	20,36	20,43	20,41	20,31	20,33	20,47	20,27	20,15	20,17	20,32	20,41	20,30	20,29	20,30	20,41	20,33	20,37	20,35	20,32	20,40	20,37	20,27	20,30	20,42	20,42	20,46	20,31	20,36	20,44	20,29	20,36	20,40	20,43	20,31	20,27	20,30	20,35	20,39	20,31	20,36	20,39	20,39	20,40	20,37	20,33	20,34	20,41	20,40	20,41	20,35	20,39	20,37	20,38	20,45	20,35	20,31	20,31	20,39	20,37	20,38	20,36	20,43	20,41	20,45	20,42	20,41	20,38	20,40	20,36	20,36	20,45	20,42	20,39	20,41	20,44	20,39	20,44	20,35	20,34	20,35	20,32	20,32	20,41	20,43	20,43	20,44	20,41	20,44	20,48	20,48	20,48	20,43	20,38	20,40	20,44	20,48	20,45	20,44	20,47	20,46	20,46	20,31	20,38	20,40	20,44	20,38	20,44	20,51	20,49	20,42	20,34	20,33	20,40	20,45	20,44	20,39	20,40	20,53	20,51	20,43	20,37	20,41	20,37	20,46	20,43	20,45	20,45	20,46	20,48	20,47	20,46	20,42	20,45	20,44	20,43	20,44	20,37	20,50	20,55	20,45	20,48	20,48	20,55	20,50	20,51	20,55	20,47	20,48	20,48	20,42	20,40	20,51	20,48	20,40	20,44	20,46	20,49	20,54	20,52	20,59	20,53	20,50	20,62	20,55	20,52	20,56	20,53	20,52	20,59	20,64	20,54	20,48	20,64	20,59	20,60	20,71	20,67	20,61	20,59	20,59	20,61	20,64	20,61	20,63	20,64	20,65	20,63	20,74	20,74	20,64	20,70	20,66	20,69	20,70	20,75	20,80	20,75	20,64	20,67	20,67	20,73	20,77	20,71	20,68	20,71	20,73	20,76	20,65	20,68	20,81	20,81	20,72	20,81	20,83	20,78	20,72	20,79	20,79	20,65	20,72	20,73	20,76	20,83	20,83	20,87	20,80	20,80	20,80	20,84	20,85	20,86	20,83	20,82	20,82	20,82	20,79	20,79	20,86	20,87	20,84	20,83	20,83	20,88	20,97	20,93	20,91	20,93	20,97	20,98	20,91	20,86	20,85	20,89	20,92	20,95	20,95	20,98	20,94	20,98	20,95	21,00	20,96	21,00	20,99	20,98	20,96	21,06	20,95	20,92	20,94	20,89	20,97	21,00	21,00	20,96	20,92	20,94	20,92	21,00	21,00	20,97	21,01	20,92	21,00	21,02	21,00	20,98	20,98	21,02	21,08	21,01	21,02	21,01	20,96	20,97	21,07	21,00	20,94	21,01	21,01	21,08	21,06	21,06	21,01	20,95	20,92	20,96	21,01	20,97	21,02	21,02	20,99	21,01	20,99	21,03	21,06	21,02	21,12	21,09	21,04	20,99	21,00	20,90	20,93	20,96	20,96	20,91	20,92	20,94	20,94	21,03	20,98	20,96	21,00	21,02	21,04	21,05	21,00	21,05	21,02	20,99	20,94	21,00	21,06	21,06	21,02	20,93	20,96	20,99	20,88	20,96	20,97	20,94	21,00	20,99	20,97	20,93	21,02	21,04	20,97	20,86	20,84	20,83	20,81	20,81	20,91	20,92	20,97	20,89	20,88	20,89	20,93	20,90	20,90	20,90	20,88	21,06	21,11	21,09	21,12	21,14	20,99	20,96	21,02	20,93	20,93	21,06	21,03	20,92	20,91	20,97	20,96	20,90	20,93	20,91	20,86	20,99	20,87	20,85	20,96	20,87	20,79	20,82	20,70	20,70	20,75	20,70	20,72	20,69	20,56	20,57	20,55	20,47	20,43	20,44	20,46	20,45	20,48	20,45	20,45	20,39	20,38	20,47	20,46	20,42	20,50	20,45	20,43	20,47	20,41	20,31	20,38	20,45	20,40	20,41	20,38	20,44	20,39	20,51	20,55	20,48	20,51	20,49	20,47	20,43	20,38	20,43	20,36	20,42	20,35	20,39	20,41	20,40	20,39	20,50	20,48	20,44	20,43	20,44	20,43	20,36	20,40	20,34	20,41	20,37	20,32	20,40	20,44	20,43	20,27	20,21	20,29	20,34	20,45	20,46	20,43	20,39	20,39	20,41	20,38	20,39	20,38	20,35	20,41	20,45	20,41	20,45	20,40	20,36	20,35	20,34	20,29	20,38	20,37	20,34	20,36	20,41	20,35	20,25	20,34	20,40	20,38	20,35	20,39	20,37	20,39	20,32	20,28	20,39	20,41	20,32	20,37	20,33	20,38	20,36	20,32	20,38	20,40	20,45	20,32	20,35	20,41	20,38	20,29	20,35	20,33	20,31	20,24	20,26	20,34	20,34	20,33	20,34	20,29	20,19	20,27	20,32	20,32	20,32	20,34	20,34	20,28	20,31	20,39	20,35	20,34	20,39	20,39	20,36	20,34	20,36	20,41	20,40	20,30	20,29	20,32	20,37	20,33	20,41	20,40	20,36	20,32	20,28	20,28	20,26	20,24	20,24	20,28	20,31	20,29	20,31	20,43	20,38	20,29	20,35	20,39	20,31	20,27	20,21	20,34	20,28	20,18	20,22	20,26	20,19	20,22	20,28	20,34	20,27	20,24	20,33	20,30	20,30	20,27	20,29	20,29	20,31	20,18	20,29	20,30	20,31	20,24	20,21	20,17	20,18	20,18	20,14	20,16	20,12	20,24	20,24	20,28	20,33	20,31	
20,28	20,33	20,21	20,23	20,35	20,34	20,27	20,35	20,36	20,31	20,29	20,25	20,27	20,30	20,35	20,43	20,32	20,26	20,36	20,31	20,20	20,25	20,37	20,32	20,42	20,33	20,26	20,37	20,35	20,33	20,39	20,38	20,24	20,25	20,22	20,23	20,27	20,28	20,35	20,32	20,37	20,36	20,31	20,33	20,33	20,39	20,32	20,21	20,28	20,36	20,30	20,37	20,40	20,36	20,36	20,29	20,37	20,44	20,34	20,24	20,23	20,27	20,32	20,37	20,33	20,35	20,40	20,36	20,38	20,40	20,36	20,39	20,37	20,35	20,30	20,30	20,27	20,32	20,36	20,42	20,45	20,35	20,38	20,43	20,41	20,34	20,30	20,35	20,36	20,38	20,44	20,42	20,30	20,35	20,36	20,36	20,36	20,39	20,35	20,37	20,43	20,37	20,39	20,41	20,32	20,36	20,39	20,29	20,38	20,45	20,46	20,38	20,38	20,42	20,44	20,43	20,41	20,37	20,31	20,37	20,34	20,48	20,45	20,47	20,43	20,44	20,42	20,35	20,41	20,38	20,45	20,40	20,43	20,48	20,43	20,46	20,38	20,37	20,37	20,45	20,42	20,43	20,43	20,43	20,49	20,47	20,43	20,42	20,43	20,48	20,46	20,39	20,42	20,48	20,50	20,49	20,43	20,42	20,44	20,46	20,46	20,47	20,39	20,40	20,51	20,52	20,51	20,43	20,50	20,52	20,41	20,53	20,54	20,50	20,55	20,43	20,38	20,50	20,48	20,39	20,38	20,34	20,42	20,48	20,57	20,54	20,49	20,48	20,51	20,57	20,55	20,60	20,59	20,55	20,53	20,58	20,54	20,52	20,49	20,49	20,58	20,69	20,57	20,63	20,63	20,61	20,60	20,68	20,63	20,66	20,72	20,71	20,64	20,73	20,72	20,70	20,72	20,62	20,68	20,72	20,67	20,68	20,75	20,62	20,68	20,73	20,66	20,74	20,79	20,85	20,86	20,82	20,76	20,69	20,65	20,78	20,84	20,83	20,83	20,80	20,79	20,83	20,85	20,75	20,73	20,81	20,79	20,81	20,93	20,88	20,85	20,86	20,86	20,87	20,81	20,90	20,93	20,94	20,88	20,93	20,84	20,86	20,88	20,95	20,96	20,97	21,01	20,95	20,89	20,96	20,98	20,94	20,95	21,03	21,00	20,95	20,90	20,96	20,95	20,92	21,04	21,11	21,03	21,04	21,03	20,99	21,05	21,04	21,02	21,09	21,09	21,00	21,00	20,96	20,99	21,09	21,13	21,10	21,06	21,02	21,02	21,02	20,94	21,04	21,12	21,09	21,06	21,08	21,06	21,06	21,14	21,08	21,10	21,04	21,00	21,14	21,16	21,07	21,11	21,07	21,03	21,10	21,18	21,11	21,11	21,24	21,31	21,30	21,25	21,29	21,13	21,12	21,19	21,10	21,14	21,15	21,22	21,21	21,16	21,18	21,19	21,23	21,21	21,20	21,17	21,18	21,12	21,11	21,13	21,16	21,06	21,16	21,10	21,05	21,06	21,04	21,16	21,13	21,14	21,07	21,11	21,13	21,13	21,18	21,19	21,20	21,13	21,10	21,04	21,11	21,17	21,08	21,03	21,08	21,13	21,03	21,09	21,12	21,09	21,10	21,12	21,07	21,08	21,10	21,13	21,05	21,02	21,05	20,99	20,98	20,99	21,00	21,04	20,99	20,99	21,02	21,00	21,05	20,99	20,98	21,07	21,15	21,27	21,31	21,26	21,25	21,30	21,14	21,10	21,16	21,13	21,08	21,22	21,23	21,05	20,99	21,01	21,08	21,00	21,03	21,04	21,01	21,07	21,07	21,04	21,10	20,98	20,93	20,89	20,85	20,80	20,75	20,80	20,76	20,76	20,59	20,57	20,47	20,38	20,45	20,44	20,44	20,54	20,50	20,46	20,45	20,45	20,38	20,45	20,44	20,39	20,46	20,48	20,39	20,48	20,43	20,44	20,42	20,44	20,39	20,43	20,40	20,39	20,44	20,44	20,47	20,46	20,40	20,48	20,44	20,41	20,38	20,39	20,45	20,40	20,37	20,43	20,41	20,31	20,29	20,37	20,44	20,43	20,43	20,41	20,37	20,33	20,37	20,34	20,34	20,36	20,34	20,36	20,42	20,44	20,38	20,24	20,24	20,40	20,42	20,37	20,45	20,41	20,29	20,32	20,36	20,36	20,40	20,30	20,35	20,40	20,46	20,36	20,38	20,34	20,39	20,31	20,30	20,30	20,38	20,31	20,35	20,39	20,37	20,31	20,33	20,36	20,40	20,37	20,42	20,37	20,36	20,47	20,38	20,26	20,34	20,36	20,37	20,38	20,38	20,42	20,41	20,44	20,45	20,42	20,36	20,40	20,33	20,29	20,32	20,34	20,23	20,25	20,28	20,23	20,36	20,35	20,35	20,39	20,29	20,17	20,29	20,35	20,35	20,33	20,27	20,28	20,28	20,31	20,34	20,37	20,36	20,33	20,37	20,37	20,34	20,36	20,40	20,36	20,29	20,29	20,30	20,32	20,39	20,41	20,34	20,25	20,20	20,31	20,30	20,24	20,24	20,26	20,28	20,23	20,23	20,30	20,35	20,31	20,25	20,34	20,40	20,25	20,18	20,17	20,24	20,21	20,18	20,16	20,20	20,17	20,21	20,31	20,39	20,28	20,24	20,43	20,29	20,25	20,30	20,28	20,29	20,29	20,21	20,24	20,24	20,28	20,19	20,25	20,21	20,12	20,22	20,20	20,27	20,15	20,19	20,17	20,25	20,23	20,22	
20,26	20,22	20,29	20,40	20,35	20,25	20,20	20,29	20,35	20,29	20,29	20,23	20,26	20,26	20,31	20,42	20,36	20,20	20,24	20,30	20,26	20,24	20,35	20,35	20,43	20,43	20,24	20,25	20,34	20,34	20,38	20,40	20,28	20,23	20,28	20,31	20,37	20,30	20,35	20,31	20,26	20,30	20,40	20,35	20,30	20,34	20,42	20,29	20,25	20,29	20,28	20,38	20,50	20,42	20,26	20,33	20,45	20,37	20,34	20,31	20,34	20,34	20,35	20,27	20,35	20,34	20,38	20,31	20,26	20,35	20,39	20,41	20,32	20,30	20,30	20,35	20,33	20,40	20,40	20,35	20,44	20,35	20,36	20,42	20,43	20,40	20,39	20,32	20,38	20,39	20,42	20,42	20,37	20,29	20,38	20,42	20,43	20,41	20,38	20,38	20,40	20,45	20,46	20,44	20,40	20,34	20,33	20,31	20,28	20,35	20,35	20,41	20,40	20,39	20,40	20,44	20,44	20,47	20,38	20,39	20,38	20,45	20,52	20,41	20,37	20,45	20,46	20,34	20,47	20,46	20,44	20,38	20,48	20,46	20,35	20,41	20,39	20,41	20,46	20,50	20,40	20,42	20,49	20,37	20,41	20,43	20,33	20,38	20,48	20,46	20,47	20,48	20,44	20,46	20,45	20,51	20,41	20,37	20,42	20,48	20,38	20,35	20,38	20,45	20,47	20,48	20,46	20,43	20,47	20,45	20,36	20,48	20,53	20,49	20,53	20,51	20,44	20,51	20,47	20,43	20,44	20,43	20,41	20,50	20,52	20,47	20,41	20,52	20,49	20,51	20,54	20,59	20,61	20,58	20,60	20,63	20,60	20,59	20,56	20,50	20,51	20,63	20,59	20,62	20,67	20,60	20,63	20,69	20,71	20,65	20,74	20,75	20,71	20,76	20,80	20,85	20,83	20,77	20,83	20,82	20,81	20,75	20,71	20,73	20,79	20,82	20,79	20,84	20,93	20,90	20,90	20,90	20,82	20,78	20,82	20,87	20,96	20,93	20,92	20,93	20,81	20,86	20,97	20,92	20,90	20,94	20,85	20,86	20,95	20,99	20,93	20,96	20,95	20,91	20,96	21,03	21,04	21,03	21,06	21,05	20,99	20,96	21,02	21,07	21,05	21,02	21,04	21,07	21,10	21,10	21,10	21,09	21,06	21,13	21,16	21,05	21,09	21,17	21,14	21,08	21,18	21,23	21,15	21,12	21,19	21,16	21,18	21,25	21,23	21,25	21,18	21,12	21,17	21,16	21,20	21,19	21,28	21,25	21,17	21,18	21,16	21,19	21,14	21,21	21,29	21,30	21,24	21,19	21,22	21,20	21,20	21,22	21,26	21,24	21,27	21,20	21,32	21,28	21,21	21,27	21,28	21,31	21,33	21,28	21,34	21,59	21,78	21,70	21,66	21,66	21,56	21,45	21,51	21,43	21,36	21,33	21,44	21,45	21,37	21,41	21,51	21,54	21,48	21,47	21,46	21,41	21,34	21,41	21,40	21,44	21,34	21,34	21,32	21,25	21,32	21,31	21,38	21,42	21,32	21,28	21,36	21,44	21,42	21,41	21,45	21,40	21,31	21,32	21,39	21,42	21,42	21,33	21,31	21,34	21,35	21,33	21,35	21,37	21,38	21,36	21,37	21,34	21,33	21,29	21,34	21,27	21,25	21,28	21,26	21,18	21,22	21,27	21,19	21,19	21,22	21,31	21,27	21,25	21,25	21,20	21,26	21,33	21,56	21,62	21,48	21,50	21,50	21,40	21,30	21,36	21,30	21,25	21,36	21,42	21,30	21,18	21,20	21,27	21,30	21,33	21,33	21,30	21,37	21,34	21,33	21,30	21,13	21,07	21,06	21,01	21,01	20,87	20,88	20,86	20,75	20,67	20,55	20,47	20,41	20,50	20,51	20,45	20,48	20,45	20,40	20,44	20,46	20,38	20,40	20,41	20,41	20,43	20,48	20,41	20,45	20,43	20,44	20,47	20,36	20,36	20,44	20,41	20,42	20,48	20,52	20,45	20,45	20,47	20,43	20,43	20,42	20,38	20,32	20,40	20,40	20,35	20,36	20,39	20,32	20,26	20,38	20,40	20,34	20,38	20,44	20,37	20,34	20,35	20,35	20,35	20,32	20,31	20,36	20,37	20,41	20,32	20,32	20,31	20,41	20,53	20,50	20,41	20,40	20,40	20,33	20,45	20,48	20,41	20,33	20,34	20,39	20,39	20,36	20,32	20,33	20,39	20,43	20,31	20,34	20,35	20,35	20,41	20,39	20,29	20,33	20,38	20,36	20,35	20,46	20,45	20,35	20,40	20,49	20,35	20,23	20,27	20,37	20,34	20,32	20,39	20,43	20,42	20,31	20,35	20,37	20,28	20,35	20,43	20,31	20,19	20,28	20,30	20,24	20,27	20,25	20,33	20,35	20,29	20,28	20,26	20,25	20,27	20,35	20,33	20,32	20,20	20,20	20,27	20,35	20,38	20,38	20,31	20,26	20,40	20,40	20,30	20,32	20,30	20,28	20,20	20,31	20,37	20,34	20,38	20,30	20,29	20,21	20,19	20,26	20,27	20,22	20,24	20,33	20,34	20,30	20,28	20,33	20,40	20,27	20,25	20,27	20,31	20,27	20,22	20,36	20,31	20,26	20,19	20,20	20,22	20,24	20,22	20,23	20,25	20,43	20,37	20,43	20,28	20,19	20,22	20,25	20,28	20,30	20,21	20,22	20,23	20,18	20,16	20,32	20,36	20,16	20,21	20,20	20,22	20,22	20,21	20,26	20,28	20,27	20,27	
20,28	20,27	20,26	20,37	20,27	20,16	20,17	20,17	20,26	20,36	20,33	20,23	20,35	20,35	20,41	20,40	20,43	20,31	20,29	20,36	20,33	20,26	20,32	20,28	20,35	20,38	20,31	20,35	20,40	20,30	20,30	20,42	20,34	20,26	20,27	20,24	20,28	20,34	20,31	20,33	20,32	20,34	20,42	20,32	20,24	20,29	20,35	20,35	20,25	20,30	20,26	20,37	20,47	20,45	20,29	20,31	20,35	20,37	20,34	20,31	20,32	20,35	20,29	20,24	20,34	20,47	20,39	20,33	20,35	20,35	20,34	20,34	20,32	20,27	20,31	20,44	20,37	20,37	20,38	20,39	20,39	20,31	20,35	20,39	20,35	20,29	20,32	20,37	20,32	20,39	20,36	20,35	20,40	20,40	20,45	20,52	20,45	20,40	20,46	20,44	20,34	20,41	20,51	20,49	20,37	20,35	20,33	20,33	20,30	20,38	20,34	20,39	20,41	20,42	20,39	20,45	20,40	20,49	20,47	20,42	20,39	20,38	20,41	20,39	20,32	20,48	20,43	20,32	20,34	20,43	20,43	20,36	20,44	20,49	20,41	20,38	20,37	20,36	20,45	20,48	20,37	20,37	20,40	20,36	20,44	20,41	20,36	20,42	20,53	20,42	20,40	20,41	20,50	20,52	20,50	20,48	20,43	20,38	20,43	20,45	20,38	20,39	20,41	20,41	20,50	20,51	20,45	20,43	20,48	20,41	20,37	20,44	20,45	20,44	20,50	20,47	20,43	20,52	20,50	20,41	20,43	20,48	20,43	20,47	20,48	20,45	20,40	20,50	20,51	20,50	20,51	20,55	20,51	20,53	20,63	20,68	20,58	20,57	20,52	20,52	20,51	20,61	20,65	20,66	20,66	20,65	20,73	20,79	20,82	20,83	20,84	20,83	20,84	20,93	20,88	20,93	20,99	20,96	21,04	20,96	20,90	21,04	20,97	20,93	20,96	20,95	20,93	20,98	21,06	21,01	21,04	21,08	21,00	20,93	20,99	21,10	21,07	21,12	21,08	21,10	21,06	20,97	21,13	21,13	21,12	21,17	21,07	21,11	21,13	21,17	21,18	21,20	21,23	21,15	21,18	21,29	21,25	21,20	21,24	21,29	21,29	21,25	21,25	21,30	21,32	21,28	21,25	21,32	21,38	21,41	21,40	21,43	21,37	21,39	21,44	21,29	21,37	21,41	21,41	21,37	21,38	21,41	21,50	21,42	21,38	21,39	21,48	21,48	21,55	21,56	21,47	21,45	21,52	21,52	21,60	21,55	21,47	21,56	21,54	21,58	21,47	21,47	21,49	21,60	21,58	21,51	21,51	21,53	21,62	21,67	21,64	21,56	21,61	21,64	21,63	21,62	21,66	21,70	21,65	21,66	21,69	21,77	21,73	21,66	21,49	21,82	22,59	22,54	22,46	22,33	22,27	22,20	22,14	22,07	21,96	21,91	21,86	21,86	21,86	21,54	22,21	22,27	22,13	22,10	22,04	21,97	21,90	21,92	21,90	21,96	21,99	21,91	21,46	21,46	21,89	21,91	21,99	21,99	21,91	21,44	21,91	21,94	21,95	21,99	22,01	21,54	21,94	21,35	21,93	21,96	21,93	21,89	21,88	21,83	21,88	21,90	21,96	21,93	22,01	21,46	21,91	21,89	21,95	21,91	21,86	21,87	21,84	21,79	21,79	21,78	21,40	21,73	21,70	21,76	21,31	21,87	21,80	21,72	21,71	21,73	21,76	21,82	21,91	21,96	21,93	21,94	21,87	21,77	21,73	21,73	21,66	21,59	21,62	21,71	21,63	21,60	21,57	21,61	21,58	21,63	21,73	21,65	21,64	21,69	21,69	21,65	21,52	21,31	21,33	21,36	21,27	21,11	21,03	20,93	20,80	20,68	20,52	20,49	20,51	20,51	20,51	20,53	20,46	20,44	20,39	20,40	20,43	20,34	20,39	20,36	20,44	20,43	20,41	20,39	20,39	20,41	20,39	20,39	20,41	20,34	20,41	20,43	20,48	20,48	20,51	20,53	20,45	20,48	20,45	20,39	20,45	20,40	20,39	20,40	20,36	20,33	20,35	20,42	20,38	20,29	20,39	20,41	20,35	20,43	20,48	20,36	20,30	20,38	20,38	20,47	20,35	20,31	20,40	20,35	20,33	20,34	20,34	20,34	20,38	20,51	20,48	20,36	20,38	20,42	20,34	20,39	20,40	20,32	20,37	20,41	20,36	20,32	20,30	20,30	20,32	20,31	20,47	20,32	20,34	20,34	20,33	20,32	20,37	20,28	20,29	20,35	20,43	20,38	20,35	20,29	20,31	20,44	20,44	20,26	20,23	20,30	20,31	20,26	20,21	20,29	20,30	20,26	20,32	20,29	20,31	20,30	20,34	20,42	20,35	20,24	20,25	20,31	20,27	20,28	20,28	20,26	20,30	20,33	20,32	20,24	20,18	20,28	20,27	20,26	20,25	20,29	20,23	20,27	20,27	20,35	20,24	20,26	20,31	20,35	20,38	20,29	20,25	20,28	20,23	20,25	20,34	20,42	20,33	20,31	20,27	20,19	20,20	20,19	20,29	20,24	20,21	20,29	20,27	20,29	20,31	20,19	20,30	20,34	20,31	20,21	20,32	20,22	20,19	20,23	20,31	20,30	20,21	20,19	20,28	20,29	20,30	20,26	20,27	20,21	20,37	20,38	20,40	20,25	20,21	20,21	20,11	20,21	20,26	20,25	20,21	20,33	20,24	20,18	20,22	20,26	20,24	20,21	20,16	20,15	20,19	20,22	20,27	20,35	20,39	20,37	
20,30	20,33	20,38	20,39	20,30	20,31	20,24	20,22	20,24	20,35	20,31	20,35	20,37	20,31	20,37	20,39	20,38	20,38	20,29	20,35	20,27	20,26	20,26	20,26	20,31	20,34	20,26	20,34	20,37	20,41	20,32	20,33	20,30	20,36	20,33	20,26	20,30	20,31	20,34	20,32	20,33	20,44	20,37	20,27	20,20	20,27	20,40	20,31	20,30	20,20	20,29	20,38	20,39	20,46	20,34	20,29	20,33	20,33	20,38	20,29	20,23	20,37	20,41	20,31	20,27	20,44	20,38	20,37	20,39	20,39	20,36	20,38	20,30	20,29	20,30	20,41	20,36	20,37	20,39	20,41	20,42	20,39	20,37	20,37	20,37	20,32	20,32	20,42	20,40	20,39	20,41	20,39	20,33	20,37	20,34	20,49	20,47	20,43	20,46	20,40	20,42	20,35	20,37	20,48	20,41	20,33	20,34	20,42	20,42	20,40	20,45	20,44	20,37	20,41	20,46	20,39	20,39	20,41	20,44	20,35	20,40	20,44	20,44	20,40	20,30	20,40	20,51	20,42	20,37	20,43	20,40	20,38	20,42	20,45	20,41	20,39	20,35	20,40	20,41	20,49	20,40	20,33	20,37	20,37	20,40	20,36	20,39	20,45	20,46	20,48	20,44	20,39	20,46	20,52	20,52	20,52	20,42	20,42	20,42	20,45	20,40	20,43	20,49	20,48	20,47	20,49	20,44	20,49	20,53	20,43	20,38	20,43	20,45	20,54	20,50	20,46	20,41	20,46	20,46	20,42	20,48	20,49	20,52	20,52	20,46	20,43	20,50	20,52	20,53	20,53	20,54	20,54	20,50	20,55	20,65	20,60	20,54	20,57	20,62	20,53	20,53	20,67	20,72	20,79	20,80	20,75	20,84	20,93	21,03	21,03	21,07	21,14	21,12	21,14	21,07	21,13	21,29	21,34	21,38	21,35	21,29	21,35	21,29	21,18	21,17	21,21	21,26	21,26	21,30	21,23	21,26	21,34	21,32	21,31	21,32	21,46	21,43	21,35	21,38	21,43	21,42	21,38	21,36	21,43	21,42	21,49	21,49	21,57	21,57	21,58	21,61	21,61	21,58	21,66	21,72	21,70	21,70	21,66	21,68	21,67	21,72	21,73	21,77	21,77	21,82	21,80	21,80	21,37	21,86	21,84	21,88	21,91	21,93	21,93	21,96	21,93	21,56	22,05	22,05	21,98	21,92	21,57	21,65	22,08	22,02	21,60	22,10	22,09	22,14	21,72	22,22	21,76	22,18	22,22	22,21	22,17	21,74	21,80	21,86	21,75	22,21	21,76	22,27	21,77	22,37	21,72	21,79	21,79	21,86	21,96	22,44	21,92	21,88	21,97	21,95	21,91	22,49	22,07	22,07	22,05	22,52	22,00	22,55	21,93	22,13	23,01	23,34	23,35	23,28	23,21	23,17	23,09	23,04	22,94	22,91	22,84	22,34	22,33	22,80	22,37	22,60	23,20	23,04	23,02	22,96	22,83	22,36	22,41	22,36	22,46	22,45	22,44	22,86	22,91	22,36	22,86	22,90	22,87	22,37	22,86	22,26	22,34	22,55	22,47	22,49	22,95	22,93	22,48	22,90	22,39	22,84	22,42	22,45	22,41	22,21	22,27	22,78	22,75	22,84	22,86	22,75	22,26	22,81	22,36	22,31	22,74	22,24	22,33	22,65	22,54	22,67	22,58	22,12	22,28	22,64	22,56	22,55	22,53	22,49	22,50	22,48	22,41	22,49	22,43	22,36	22,39	22,40	22,25	22,22	22,24	22,12	22,05	22,10	22,20	22,05	22,01	22,09	22,06	22,01	22,02	22,07	22,03	21,93	21,94	21,98	21,96	21,79	21,69	21,70	21,68	21,53	21,41	21,28	21,01	20,81	20,65	20,53	20,52	20,56	20,49	20,45	20,49	20,54	20,50	20,41	20,41	20,42	20,50	20,42	20,38	20,41	20,45	20,37	20,42	20,44	20,41	20,40	20,36	20,38	20,32	20,36	20,42	20,46	20,40	20,48	20,46	20,35	20,40	20,37	20,40	20,43	20,41	20,46	20,43	20,38	20,30	20,38	20,48	20,42	20,28	20,35	20,45	20,38	20,35	20,39	20,35	20,34	20,38	20,29	20,43	20,38	20,30	20,39	20,39	20,37	20,35	20,31	20,35	20,41	20,41	20,42	20,34	20,40	20,43	20,38	20,31	20,32	20,28	20,27	20,35	20,31	20,31	20,37	20,33	20,30	20,36	20,41	20,42	20,42	20,38	20,38	20,36	20,45	20,35	20,32	20,30	20,37	20,39	20,34	20,31	20,32	20,41	20,39	20,29	20,23	20,26	20,35	20,23	20,16	20,20	20,30	20,25	20,32	20,36	20,38	20,29	20,35	20,39	20,32	20,21	20,30	20,33	20,30	20,25	20,24	20,27	20,32	20,36	20,36	20,22	20,15	20,32	20,35	20,24	20,24	20,32	20,27	20,32	20,25	20,28	20,26	20,28	20,39	20,47	20,39	20,26	20,23	20,26	20,27	20,35	20,36	20,36	20,33	20,28	20,24	20,23	20,15	20,16	20,24	20,28	20,29	20,33	20,31	20,29	20,29	20,27	20,28	20,29	20,25	20,24	20,30	20,27	20,25	20,33	20,23	20,20	20,26	20,22	20,31	20,27	20,28	20,31	20,33	20,28	20,32	20,36	20,41	20,37	20,25	20,13	20,21	20,31	20,37	20,21	20,14	20,24	20,23	20,11	20,17	20,17	20,23	20,26	20,21	20,27	20,34	20,27	20,23	20,25	20,36	20,36	
20,35	20,26	20,33	20,45	20,29	20,39	20,31	20,19	20,30	20,31	20,37	20,33	20,31	20,27	20,25	20,28	20,28	20,35	20,35	20,35	20,26	20,24	20,23	20,29	20,30	20,25	20,22	20,37	20,34	20,37	20,45	20,35	20,31	20,40	20,45	20,36	20,38	20,34	20,26	20,30	20,32	20,37	20,34	20,26	20,21	20,27	20,40	20,32	20,31	20,23	20,30	20,42	20,36	20,38	20,32	20,34	20,30	20,29	20,33	20,32	20,28	20,31	20,44	20,44	20,30	20,39	20,38	20,37	20,37	20,33	20,36	20,32	20,37	20,39	20,39	20,41	20,35	20,41	20,44	20,43	20,29	20,28	20,33	20,31	20,35	20,33	20,37	20,48	20,46	20,42	20,45	20,41	20,38	20,44	20,40	20,43	20,47	20,39	20,39	20,40	20,41	20,39	20,35	20,41	20,42	20,40	20,34	20,33	20,43	20,38	20,38	20,46	20,43	20,39	20,45	20,43	20,40	20,41	20,41	20,44	20,45	20,51	20,44	20,38	20,40	20,38	20,43	20,43	20,39	20,42	20,31	20,41	20,46	20,44	20,40	20,37	20,40	20,42	20,44	20,51	20,45	20,40	20,40	20,37	20,42	20,40	20,43	20,44	20,36	20,40	20,47	20,48	20,42	20,44	20,44	20,47	20,42	20,41	20,43	20,45	20,44	20,41	20,47	20,51	20,56	20,48	20,40	20,44	20,51	20,44	20,44	20,41	20,45	20,54	20,48	20,42	20,44	20,38	20,47	20,45	20,55	20,47	20,43	20,51	20,54	20,52	20,56	20,57	20,51	20,56	20,64	20,57	20,58	20,58	20,66	20,72	20,65	20,67	20,72	20,64	20,71	20,90	20,89	20,91	20,96	20,97	21,15	21,23	21,37	21,45	21,50	21,64	21,59	21,59	21,57	21,21	21,81	21,90	21,99	21,95	21,93	21,98	21,86	21,73	21,68	21,25	21,82	21,80	21,82	21,42	21,93	21,46	21,92	21,53	22,01	21,99	22,02	21,58	21,62	22,17	22,13	21,68	21,63	22,08	22,12	21,73	22,29	22,23	21,83	21,85	22,41	22,43	21,91	22,44	22,45	22,01	22,54	22,00	22,03	22,00	22,06	22,05	22,56	22,11	22,71	22,68	22,21	22,70	22,71	22,75	22,26	22,30	22,77	22,83	22,45	22,48	22,89	22,38	22,97	22,90	22,46	23,05	23,03	23,00	22,99	22,94	22,99	22,97	22,99	23,04	23,09	23,14	23,11	22,64	23,14	23,13	22,74	23,24	23,23	23,20	23,11	23,17	23,17	23,19	23,23	23,21	22,81	23,31	23,27	23,35	23,36	23,27	23,37	23,40	23,36	23,36	23,42	23,48	23,47	23,46	23,40	23,34	23,39	23,50	23,49	23,54	23,75	23,86	23,81	23,78	23,80	23,74	23,70	23,75	23,61	23,59	23,65	23,63	23,59	23,65	23,79	23,82	23,68	23,70	23,70	23,66	23,66	23,72	23,67	23,67	23,71	23,73	23,66	23,59	23,71	23,67	23,63	23,69	23,64	23,67	23,67	23,65	23,63	23,73	23,79	23,66	23,62	23,66	23,69	23,76	23,72	23,66	23,63	23,63	23,61	23,54	23,48	23,52	23,54	23,52	23,50	23,50	23,46	23,51	23,56	23,43	23,36	23,43	23,35	23,23	23,27	23,28	23,21	23,29	23,18	23,12	23,10	23,06	23,03	22,96	22,96	22,90	22,90	22,83	22,76	22,74	22,66	22,55	22,53	22,57	22,46	22,43	22,51	22,47	22,36	22,33	22,40	22,37	22,30	22,20	22,18	22,15	22,12	22,09	22,19	22,16	22,02	21,99	22,01	21,93	21,72	21,55	21,44	21,20	20,97	20,73	20,64	20,56	20,54	20,61	20,50	20,47	20,52	20,56	20,48	20,44	20,40	20,48	20,53	20,43	20,47	20,43	20,44	20,43	20,37	20,41	20,44	20,42	20,35	20,39	20,41	20,36	20,32	20,38	20,45	20,53	20,42	20,35	20,35	20,39	20,37	20,38	20,40	20,39	20,36	20,38	20,42	20,51	20,44	20,29	20,33	20,34	20,31	20,28	20,36	20,31	20,38	20,39	20,31	20,31	20,41	20,35	20,35	20,44	20,43	20,41	20,41	20,39	20,36	20,36	20,40	20,43	20,37	20,42	20,41	20,36	20,31	20,37	20,33	20,38	20,36	20,37	20,38	20,38	20,33	20,31	20,32	20,40	20,41	20,41	20,40	20,37	20,38	20,36	20,29	20,36	20,41	20,44	20,36	20,38	20,37	20,36	20,35	20,31	20,35	20,31	20,37	20,34	20,25	20,28	20,34	20,34	20,36	20,32	20,32	20,25	20,22	20,34	20,44	20,33	20,30	20,30	20,29	20,28	20,25	20,26	20,33	20,37	20,35	20,20	20,04	20,24	20,36	20,28	20,17	20,31	20,32	20,23	20,26	20,29	20,26	20,28	20,36	20,47	20,38	20,24	20,17	20,20	20,25	20,38	20,42	20,43	20,37	20,32	20,24	20,28	20,19	20,25	20,24	20,29	20,29	20,36	20,34	20,29	20,32	20,31	20,30	20,26	20,21	20,27	20,32	20,34	20,26	20,32	20,28	20,20	20,28	20,28	20,27	20,25	20,22	20,19	20,24	20,36	20,33	20,28	20,31	20,30	20,29	20,25	20,21	20,35	20,41	20,22	20,12	20,23	20,28	20,15	20,27	20,26	20,24	20,23	20,16	20,23	20,28	20,30	20,24	20,19	20,28	20,38	
20,33	20,21	20,21	20,30	20,31	20,31	20,30	20,38	20,41	20,40	20,46	20,33	20,26	20,32	20,39	20,36	20,32	20,30	20,26	20,27	20,24	20,26	20,30	20,29	20,39	20,20	20,20	20,27	20,34	20,36	20,37	20,37	20,33	20,28	20,33	20,32	20,36	20,32	20,27	20,31	20,39	20,37	20,30	20,23	20,21	20,27	20,37	20,22	20,23	20,28	20,31	20,37	20,37	20,33	20,41	20,38	20,35	20,41	20,31	20,28	20,33	20,33	20,30	20,40	20,34	20,33	20,44	20,37	20,36	20,29	20,34	20,34	20,39	20,42	20,40	20,35	20,28	20,35	20,35	20,40	20,27	20,23	20,24	20,33	20,37	20,33	20,37	20,46	20,40	20,32	20,43	20,38	20,36	20,35	20,39	20,47	20,48	20,39	20,44	20,35	20,32	20,40	20,42	20,39	20,34	20,39	20,36	20,35	20,41	20,44	20,37	20,40	20,44	20,42	20,43	20,40	20,35	20,41	20,42	20,42	20,43	20,46	20,38	20,37	20,45	20,44	20,40	20,47	20,46	20,43	20,39	20,39	20,51	20,49	20,46	20,42	20,37	20,41	20,42	20,48	20,40	20,41	20,35	20,42	20,46	20,49	20,51	20,45	20,44	20,42	20,37	20,39	20,39	20,42	20,43	20,44	20,41	20,42	20,40	20,43	20,47	20,50	20,51	20,53	20,52	20,41	20,47	20,46	20,49	20,50	20,43	20,38	20,44	20,45	20,51	20,52	20,42	20,41	20,43	20,49	20,48	20,45	20,42	20,54	20,55	20,57	20,58	20,55	20,52	20,59	20,65	20,67	20,62	20,59	20,69	20,75	20,69	20,70	20,76	20,83	20,87	21,02	21,07	21,19	21,22	21,34	21,49	21,60	21,80	21,93	22,01	22,10	22,10	22,19	22,18	22,21	22,35	22,38	22,48	22,52	22,55	22,60	22,56	22,46	22,46	22,52	22,52	22,51	22,49	22,61	22,66	22,73	22,70	22,74	22,76	22,74	22,81	22,81	22,84	22,95	22,99	22,99	22,91	22,98	22,50	23,06	23,05	23,05	23,11	23,20	23,18	23,24	23,25	23,19	23,23	23,25	23,28	23,35	23,30	23,32	23,40	23,39	23,34	23,35	23,48	23,46	23,44	23,47	23,49	23,50	23,51	23,55	23,51	23,51	23,59	23,63	23,54	23,51	23,54	23,60	23,64	23,63	23,61	23,66	23,67	23,60	23,59	23,63	23,58	23,58	23,70	23,68	23,64	23,72	23,76	23,73	23,79	23,82	23,82	23,76	23,66	23,71	23,72	23,68	23,63	23,73	23,79	23,78	23,72	23,78	23,83	23,71	23,76	23,83	23,85	23,82	23,80	23,85	23,82	23,82	23,75	23,76	23,82	23,88	23,83	23,86	23,91	23,86	23,97	23,97	23,95	23,90	23,89	23,91	23,88	23,83	23,95	23,97	23,91	23,85	23,87	23,97	23,91	23,88	23,95	23,94	23,95	24,00	23,94	24,00	24,01	23,98	23,88	23,87	23,93	23,97	23,98	24,00	23,93	23,93	23,96	24,02	23,98	23,99	24,00	23,94	23,82	23,90	23,89	23,89	23,98	23,93	23,83	23,78	23,88	23,79	23,75	23,83	23,87	23,77	23,79	23,75	23,68	23,68	23,72	23,67	23,54	23,57	23,62	23,56	23,54	23,52	23,41	23,39	23,34	23,25	23,28	23,29	23,19	23,19	23,20	23,12	23,08	22,96	22,92	22,91	22,86	22,70	22,72	22,83	22,71	22,61	22,61	22,51	22,39	22,43	22,42	22,42	22,40	22,30	22,28	22,24	22,18	22,16	22,18	22,13	22,12	22,08	22,09	21,88	21,67	21,54	21,50	21,33	21,12	20,91	20,76	20,68	20,67	20,61	20,56	20,48	20,54	20,55	20,55	20,45	20,44	20,47	20,53	20,48	20,50	20,47	20,42	20,48	20,41	20,39	20,45	20,41	20,37	20,37	20,44	20,36	20,38	20,42	20,44	20,43	20,41	20,37	20,34	20,39	20,36	20,40	20,41	20,36	20,36	20,44	20,36	20,43	20,46	20,37	20,37	20,37	20,31	20,32	20,39	20,37	20,41	20,31	20,36	20,35	20,35	20,39	20,29	20,34	20,38	20,39	20,36	20,39	20,38	20,33	20,32	20,31	20,30	20,36	20,37	20,39	20,37	20,37	20,38	20,43	20,40	20,39	20,40	20,40	20,39	20,31	20,30	20,33	20,35	20,42	20,35	20,28	20,33	20,34	20,32	20,34	20,36	20,42	20,39	20,30	20,37	20,38	20,39	20,26	20,34	20,39	20,40	20,40	20,27	20,24	20,28	20,32	20,37	20,33	20,39	20,33	20,30	20,33	20,40	20,38	20,39	20,32	20,29	20,25	20,26	20,23	20,38	20,43	20,40	20,37	20,17	20,17	20,23	20,30	20,26	20,27	20,35	20,29	20,29	20,39	20,33	20,32	20,29	20,36	20,32	20,34	20,23	20,25	20,34	20,38	20,44	20,45	20,42	20,34	20,33	20,22	20,19	20,25	20,28	20,26	20,30	20,34	20,28	20,24	20,31	20,33	20,29	20,22	20,22	20,17	20,27	20,32	20,29	20,26	20,23	20,22	20,19	20,26	20,25	20,23	20,26	20,20	20,20	20,35	20,28	20,28	20,30	20,25	20,18	20,30	20,33	20,28	20,28	20,24	20,20	20,26	20,21	20,17	20,27	20,33	20,30	20,29	20,15	20,16	20,20	20,28	20,28	20,25	20,29	20,30	
20,38	20,23	20,23	20,18	20,26	20,26	20,24	20,37	20,41	20,37	20,35	20,29	20,25	20,31	20,35	20,38	20,33	20,32	20,38	20,30	20,26	20,32	20,31	20,30	20,39	20,32	20,30	20,32	20,28	20,27	20,41	20,43	20,29	20,21	20,20	20,20	20,37	20,39	20,35	20,33	20,43	20,37	20,34	20,26	20,22	20,30	20,35	20,36	20,26	20,31	20,28	20,37	20,39	20,42	20,40	20,38	20,35	20,38	20,42	20,37	20,32	20,36	20,34	20,37	20,40	20,31	20,33	20,35	20,41	20,34	20,34	20,40	20,34	20,36	20,31	20,29	20,34	20,33	20,34	20,34	20,38	20,35	20,40	20,49	20,46	20,37	20,36	20,40	20,41	20,36	20,40	20,36	20,29	20,37	20,33	20,46	20,47	20,40	20,44	20,43	20,33	20,32	20,40	20,44	20,39	20,38	20,40	20,40	20,42	20,47	20,49	20,39	20,40	20,46	20,47	20,41	20,39	20,37	20,36	20,47	20,47	20,44	20,41	20,49	20,41	20,42	20,44	20,48	20,46	20,44	20,41	20,30	20,48	20,49	20,43	20,40	20,35	20,38	20,40	20,50	20,46	20,46	20,43	20,40	20,46	20,46	20,47	20,48	20,50	20,47	20,42	20,39	20,44	20,50	20,48	20,47	20,42	20,46	20,38	20,46	20,45	20,47	20,51	20,49	20,42	20,43	20,50	20,52	20,53	20,54	20,50	20,39	20,41	20,38	20,51	20,52	20,40	20,41	20,45	20,44	20,43	20,47	20,49	20,57	20,62	20,62	20,63	20,67	20,63	20,72	20,67	20,71	20,77	20,70	20,76	20,78	20,81	20,88	20,95	21,03	21,11	21,18	21,29	21,50	21,65	21,72	21,85	21,87	22,02	22,20	22,36	22,40	22,42	22,45	22,49	22,56	22,60	22,65	22,57	22,70	22,77	22,81	22,86	22,82	22,77	22,87	22,93	22,94	22,91	22,97	23,00	23,02	23,01	23,11	23,10	23,12	23,15	23,19	23,23	23,24	23,34	23,30	23,26	23,37	23,39	23,41	23,40	23,40	23,49	23,58	23,56	23,58	23,59	23,57	23,59	23,64	23,61	23,61	23,66	23,64	23,66	23,68	23,63	23,67	23,78	23,79	23,68	23,72	23,78	23,78	23,71	23,78	23,77	23,73	23,79	23,78	23,73	23,74	23,74	23,82	23,88	23,86	23,85	23,86	23,88	23,85	23,90	23,88	23,89	23,81	23,91	23,81	23,76	23,82	23,91	23,89	23,92	23,96	23,99	23,97	23,85	23,82	23,89	23,87	23,90	23,91	23,90	23,86	23,88	23,91	24,03	23,93	23,88	23,91	23,92	23,97	23,94	23,88	23,90	23,94	23,90	23,90	24,02	24,01	23,98	24,03	23,97	23,91	23,96	23,98	23,93	23,94	24,03	23,94	23,95	23,98	24,02	24,08	24,03	23,92	23,93	24,07	24,03	24,00	24,03	24,05	24,05	24,12	24,04	24,04	24,06	23,99	23,87	23,92	24,03	24,06	24,06	24,13	24,02	24,02	24,03	24,08	24,09	24,05	24,02	24,03	23,94	23,98	23,99	23,97	24,02	24,01	23,92	23,89	23,90	23,95	23,84	23,88	23,93	23,81	23,80	23,78	23,85	23,86	23,78	23,67	23,65	23,71	23,67	23,60	23,62	23,55	23,55	23,51	23,42	23,37	23,39	23,35	23,28	23,34	23,32	23,17	23,16	23,07	22,98	22,97	22,91	22,78	22,80	22,83	22,73	22,72	22,69	22,56	22,42	22,45	22,54	22,41	22,38	22,29	22,31	22,30	22,25	22,24	22,25	22,21	22,07	22,04	22,01	21,81	21,51	21,50	21,51	21,39	21,23	21,05	20,87	20,71	20,65	20,70	20,60	20,57	20,54	20,48	20,51	20,45	20,47	20,41	20,43	20,44	20,46	20,45	20,35	20,41	20,46	20,41	20,43	20,42	20,39	20,35	20,47	20,39	20,35	20,47	20,50	20,48	20,44	20,42	20,44	20,41	20,35	20,35	20,41	20,40	20,47	20,40	20,31	20,35	20,46	20,37	20,34	20,33	20,38	20,36	20,43	20,41	20,45	20,35	20,33	20,41	20,32	20,35	20,32	20,29	20,39	20,28	20,24	20,28	20,44	20,45	20,37	20,36	20,33	20,34	20,29	20,32	20,31	20,34	20,38	20,42	20,38	20,33	20,35	20,41	20,42	20,34	20,33	20,37	20,31	20,32	20,36	20,33	20,29	20,41	20,37	20,39	20,30	20,38	20,34	20,28	20,33	20,43	20,33	20,29	20,31	20,27	20,35	20,32	20,28	20,28	20,31	20,33	20,41	20,35	20,37	20,34	20,35	20,38	20,41	20,34	20,41	20,38	20,32	20,30	20,20	20,22	20,30	20,40	20,39	20,38	20,29	20,29	20,26	20,24	20,30	20,28	20,32	20,35	20,29	20,34	20,35	20,34	20,33	20,35	20,30	20,26	20,32	20,31	20,41	20,41	20,37	20,32	20,35	20,34	20,32	20,24	20,24	20,23	20,24	20,23	20,22	20,36	20,25	20,21	20,32	20,29	20,30	20,28	20,35	20,21	20,12	20,27	20,33	20,37	20,30	20,22	20,21	20,30	20,29	20,28	20,25	20,17	20,22	20,26	20,31	20,21	20,30	20,25	20,25	20,28	20,30	20,31	20,26	20,21	20,28	20,32	20,27	20,21	20,24	20,35	20,34	20,27	20,22	20,30	20,25	20,15	20,21	20,22	20,24	20,28	
20,41	20,28	20,27	20,29	20,32	20,39	20,25	20,26	20,19	20,24	20,29	20,29	20,21	20,23	20,28	20,31	20,28	20,33	20,41	20,28	20,25	20,28	20,36	20,26	20,32	20,37	20,30	20,30	20,28	20,22	20,35	20,47	20,37	20,29	20,28	20,35	20,43	20,36	20,35	20,34	20,25	20,28	20,28	20,32	20,32	20,35	20,32	20,39	20,36	20,39	20,36	20,38	20,36	20,46	20,41	20,37	20,43	20,39	20,37	20,34	20,37	20,35	20,39	20,39	20,35	20,31	20,35	20,31	20,40	20,42	20,29	20,45	20,38	20,35	20,36	20,37	20,35	20,31	20,30	20,34	20,39	20,33	20,39	20,43	20,37	20,37	20,28	20,32	20,42	20,36	20,42	20,38	20,30	20,31	20,35	20,50	20,48	20,46	20,42	20,38	20,39	20,38	20,43	20,43	20,40	20,38	20,35	20,41	20,38	20,43	20,44	20,41	20,41	20,42	20,38	20,39	20,39	20,43	20,31	20,38	20,50	20,50	20,36	20,42	20,47	20,40	20,50	20,45	20,40	20,41	20,40	20,30	20,35	20,46	20,50	20,38	20,35	20,38	20,43	20,51	20,44	20,41	20,42	20,41	20,40	20,47	20,46	20,43	20,45	20,45	20,39	20,44	20,48	20,43	20,45	20,47	20,48	20,43	20,39	20,49	20,49	20,45	20,47	20,45	20,45	20,42	20,40	20,50	20,51	20,46	20,49	20,45	20,45	20,43	20,51	20,54	20,49	20,49	20,51	20,43	20,49	20,47	20,53	20,57	20,59	20,66	20,75	20,68	20,74	20,79	20,77	20,84	20,82	20,81	20,86	20,91	20,95	21,09	21,13	21,21	21,27	21,35	21,40	21,58	21,83	21,94	22,10	22,04	21,94	22,17	22,43	22,49	22,51	22,52	22,57	22,67	22,71	22,72	22,69	22,72	22,71	22,74	22,89	22,81	22,84	22,93	23,00	23,07	23,11	23,11	23,11	23,10	23,12	23,20	23,24	23,27	23,25	23,28	23,43	23,41	23,45	23,35	23,38	23,51	23,43	23,48	23,50	23,56	23,64	23,70	23,71	23,67	23,69	23,66	23,66	23,71	23,64	23,68	23,73	23,80	23,70	23,73	23,67	23,71	23,75	23,90	23,80	23,77	23,82	23,81	23,77	23,81	23,88	23,91	23,91	23,81	23,87	23,83	23,80	23,82	23,91	23,95	23,93	23,96	23,98	23,95	23,96	23,90	23,96	23,97	24,00	23,95	23,92	23,90	23,92	23,95	23,95	23,96	24,04	24,04	23,96	23,89	23,97	23,93	24,00	24,02	23,96	23,97	24,04	24,07	24,05	24,03	23,92	23,91	23,96	24,00	24,07	24,04	23,96	24,01	24,01	24,03	24,00	24,01	24,05	24,03	24,04	24,04	24,10	24,00	24,00	23,96	24,08	24,05	24,01	24,02	24,06	24,08	24,03	24,02	24,10	24,14	24,11	24,08	24,09	24,12	24,09	24,13	24,09	24,11	24,08	24,09	24,00	24,01	24,12	24,11	24,20	24,16	24,07	24,04	24,11	24,08	24,13	24,12	24,05	24,04	24,04	24,10	24,01	24,06	24,12	24,07	23,99	23,99	23,97	23,96	23,89	23,86	23,97	23,91	23,88	23,85	23,85	23,92	23,83	23,77	23,69	23,78	23,62	23,59	23,64	23,62	23,56	23,57	23,57	23,48	23,45	23,41	23,36	23,32	23,26	23,19	23,18	23,12	23,04	23,08	22,96	22,84	22,83	22,84	22,72	22,65	22,79	22,71	22,61	22,53	22,54	22,47	22,40	22,36	22,35	22,28	22,24	22,22	22,23	22,19	22,12	22,07	21,96	21,73	21,59	21,70	21,65	21,48	21,32	21,12	20,95	20,77	20,77	20,79	20,71	20,66	20,62	20,46	20,50	20,53	20,45	20,43	20,48	20,45	20,45	20,46	20,45	20,47	20,52	20,45	20,43	20,39	20,46	20,39	20,51	20,47	20,35	20,40	20,42	20,44	20,46	20,45	20,48	20,42	20,41	20,34	20,38	20,44	20,51	20,47	20,41	20,41	20,45	20,36	20,36	20,41	20,28	20,29	20,42	20,44	20,45	20,34	20,34	20,42	20,36	20,39	20,41	20,39	20,32	20,26	20,19	20,31	20,38	20,42	20,44	20,39	20,40	20,38	20,27	20,31	20,35	20,32	20,28	20,38	20,35	20,39	20,30	20,35	20,41	20,35	20,31	20,34	20,32	20,33	20,33	20,40	20,32	20,31	20,31	20,28	20,30	20,32	20,36	20,32	20,29	20,32	20,24	20,20	20,36	20,33	20,25	20,26	20,25	20,29	20,34	20,30	20,37	20,37	20,32	20,38	20,36	20,36	20,33	20,29	20,31	20,35	20,34	20,35	20,36	20,23	20,31	20,32	20,35	20,35	20,28	20,33	20,33	20,36	20,27	20,17	20,28	20,34	20,38	20,31	20,29	20,32	20,42	20,42	20,41	20,26	20,21	20,28	20,35	20,38	20,28	20,29	20,39	20,40	20,30	20,28	20,19	20,18	20,24	20,30	20,30	20,36	20,26	20,17	20,27	20,27	20,21	20,30	20,28	20,28	20,16	20,15	20,28	20,36	20,32	20,24	20,21	20,33	20,28	20,22	20,25	20,21	20,32	20,28	20,24	20,21	20,22	20,13	20,22	20,35	20,24	20,28	20,22	20,26	20,24	20,31	20,30	20,23	20,27	20,24	20,33	20,22	20,15	20,23	20,19	20,07	20,11	20,22	20,29	20,25	
20,31	20,28	20,28	20,38	20,38	20,41	20,29	20,25	20,23	20,35	20,39	20,32	20,25	20,28	20,33	20,39	20,30	20,31	20,43	20,36	20,33	20,27	20,27	20,31	20,32	20,34	20,27	20,30	20,34	20,30	20,30	20,36	20,33	20,28	20,28	20,34	20,39	20,39	20,33	20,33	20,25	20,24	20,25	20,36	20,32	20,27	20,33	20,33	20,34	20,29	20,36	20,42	20,43	20,38	20,39	20,33	20,40	20,42	20,38	20,31	20,35	20,38	20,42	20,44	20,33	20,34	20,40	20,34	20,38	20,41	20,31	20,38	20,34	20,31	20,39	20,39	20,39	20,28	20,33	20,32	20,42	20,42	20,40	20,41	20,30	20,34	20,37	20,35	20,33	20,42	20,43	20,40	20,40	20,38	20,42	20,41	20,39	20,42	20,42	20,35	20,36	20,35	20,44	20,50	20,42	20,38	20,34	20,36	20,41	20,40	20,37	20,38	20,43	20,40	20,39	20,41	20,37	20,33	20,34	20,32	20,45	20,53	20,44	20,42	20,42	20,44	20,44	20,44	20,40	20,41	20,36	20,31	20,38	20,48	20,56	20,41	20,39	20,42	20,42	20,50	20,46	20,41	20,40	20,38	20,48	20,49	20,42	20,39	20,41	20,45	20,41	20,44	20,51	20,47	20,39	20,45	20,51	20,44	20,43	20,46	20,47	20,52	20,48	20,45	20,52	20,47	20,42	20,49	20,51	20,53	20,56	20,44	20,45	20,45	20,53	20,56	20,50	20,54	20,49	20,50	20,51	20,49	20,54	20,57	20,59	20,66	20,77	20,74	20,78	20,84	20,82	20,90	20,87	20,91	20,92	20,95	21,00	21,14	21,12	21,23	21,29	21,45	21,56	21,66	21,86	21,99	22,18	22,15	21,83	22,04	22,34	22,62	22,56	22,61	22,61	22,66	22,69	22,77	22,79	22,81	22,75	22,85	22,90	22,88	22,97	23,07	23,06	23,12	23,19	23,21	23,17	23,18	23,23	23,30	23,30	23,34	23,40	23,37	23,48	23,56	23,57	23,48	23,48	23,59	23,54	23,59	23,58	23,56	23,61	23,71	23,78	23,83	23,72	23,72	23,77	23,73	23,74	23,79	23,76	23,81	23,80	23,84	23,81	23,77	23,82	23,93	23,96	23,89	23,99	23,89	23,80	23,86	23,89	23,99	24,00	23,87	23,85	23,97	23,93	23,94	23,96	23,95	23,91	23,98	24,07	24,01	24,06	24,03	24,04	24,09	24,10	24,01	24,03	24,04	24,04	24,07	24,04	24,04	24,19	24,20	24,10	24,01	24,04	24,03	24,04	24,03	23,98	24,10	24,06	24,07	24,11	24,13	24,06	23,99	24,05	24,08	24,10	24,12	24,13	24,14	24,11	24,13	24,06	23,96	24,03	24,03	24,14	24,05	24,09	24,08	24,07	24,09	24,17	24,22	24,16	24,06	24,13	24,15	24,14	24,17	24,20	24,24	24,16	24,11	24,08	24,15	24,15	24,22	24,16	24,21	24,18	24,20	24,07	24,09	24,26	24,20	24,23	24,27	24,15	24,13	24,18	24,19	24,19	24,20	24,14	24,15	24,19	24,19	24,10	24,15	24,20	24,15	24,12	24,07	24,09	24,02	23,99	24,01	24,05	23,99	23,99	23,96	23,92	23,95	23,93	23,87	23,78	23,78	23,79	23,69	23,73	23,67	23,59	23,59	23,68	23,57	23,44	23,47	23,43	23,40	23,30	23,18	23,15	23,13	23,08	23,06	23,05	22,88	22,95	22,97	22,80	22,68	22,78	22,72	22,62	22,61	22,48	22,39	22,50	22,46	22,46	22,38	22,28	22,30	22,26	22,22	22,19	22,11	21,91	21,80	21,83	21,91	21,76	21,54	21,39	21,16	20,95	20,86	20,87	20,89	20,78	20,69	20,58	20,47	20,54	20,60	20,49	20,48	20,58	20,52	20,49	20,46	20,48	20,50	20,55	20,48	20,48	20,49	20,46	20,37	20,45	20,42	20,40	20,39	20,45	20,43	20,32	20,40	20,45	20,43	20,43	20,43	20,46	20,47	20,51	20,42	20,44	20,46	20,43	20,34	20,37	20,40	20,32	20,27	20,35	20,41	20,45	20,36	20,34	20,39	20,40	20,43	20,39	20,36	20,33	20,34	20,34	20,35	20,39	20,41	20,39	20,35	20,33	20,42	20,35	20,33	20,37	20,40	20,34	20,37	20,35	20,40	20,40	20,42	20,39	20,37	20,35	20,37	20,39	20,33	20,29	20,36	20,42	20,31	20,35	20,31	20,33	20,36	20,30	20,28	20,31	20,35	20,29	20,19	20,25	20,41	20,28	20,27	20,29	20,30	20,34	20,34	20,36	20,31	20,33	20,38	20,42	20,43	20,36	20,29	20,38	20,30	20,35	20,34	20,33	20,34	20,27	20,36	20,43	20,40	20,25	20,30	20,35	20,39	20,35	20,31	20,33	20,34	20,39	20,48	20,37	20,30	20,35	20,43	20,49	20,34	20,21	20,27	20,30	20,32	20,34	20,34	20,37	20,33	20,27	20,30	20,30	20,22	20,22	20,33	20,37	20,34	20,37	20,35	20,31	20,30	20,21	20,29	20,39	20,31	20,28	20,28	20,36	20,36	20,31	20,29	20,30	20,36	20,31	20,23	20,23	20,36	20,39	20,29	20,27	20,29	20,33	20,29	20,19	20,33	20,33	20,27	20,27	20,24	20,25	20,24	20,32	20,21	20,30	20,24	20,28	20,28	20,21	20,21	20,24	20,27	20,22	20,16	20,30	20,33	
20,31	20,35	20,25	20,33	20,36	20,27	20,24	20,26	20,31	20,33	20,35	20,27	20,28	20,24	20,38	20,53	20,41	20,36	20,40	20,31	20,38	20,33	20,25	20,29	20,32	20,29	20,24	20,33	20,37	20,39	20,42	20,38	20,26	20,19	20,28	20,20	20,29	20,44	20,42	20,37	20,27	20,32	20,26	20,32	20,32	20,29	20,24	20,40	20,41	20,28	20,32	20,36	20,39	20,39	20,33	20,34	20,33	20,31	20,35	20,39	20,40	20,36	20,39	20,40	20,33	20,32	20,33	20,31	20,39	20,36	20,40	20,38	20,42	20,41	20,38	20,39	20,32	20,33	20,36	20,45	20,43	20,48	20,45	20,43	20,42	20,36	20,49	20,32	20,28	20,40	20,47	20,38	20,37	20,41	20,40	20,41	20,41	20,42	20,42	20,36	20,39	20,35	20,38	20,46	20,58	20,48	20,41	20,41	20,40	20,45	20,48	20,40	20,39	20,50	20,45	20,42	20,45	20,34	20,36	20,39	20,48	20,60	20,51	20,46	20,44	20,50	20,47	20,35	20,46	20,41	20,41	20,31	20,39	20,55	20,46	20,44	20,50	20,47	20,45	20,54	20,39	20,44	20,48	20,40	20,47	20,46	20,41	20,46	20,45	20,40	20,38	20,43	20,49	20,49	20,43	20,48	20,53	20,43	20,38	20,49	20,52	20,51	20,55	20,55	20,50	20,50	20,52	20,52	20,58	20,56	20,51	20,47	20,44	20,54	20,54	20,47	20,43	20,47	20,49	20,54	20,53	20,49	20,56	20,56	20,63	20,73	20,71	20,75	20,85	20,95	20,88	20,84	20,90	20,98	20,91	20,93	20,96	21,09	21,22	21,27	21,34	21,46	21,62	21,71	21,83	22,07	22,23	22,24	21,96	21,87	22,21	22,50	22,61	22,67	22,70	22,71	22,71	22,73	22,80	22,93	22,98	22,98	22,99	22,95	23,01	23,06	23,07	23,09	23,15	23,20	23,31	23,22	23,27	23,33	23,36	23,42	23,42	23,48	23,47	23,56	23,59	23,57	23,59	23,64	23,65	23,68	23,61	23,63	23,63	23,73	23,76	23,86	23,77	23,76	23,89	23,87	23,84	23,94	23,91	23,84	23,90	23,87	23,94	23,91	23,96	23,97	24,06	24,09	24,14	24,06	23,91	23,95	24,01	24,07	24,06	23,99	24,01	24,06	24,01	24,09	24,16	24,15	24,06	24,04	24,06	24,03	24,11	24,15	24,14	24,17	24,17	24,08	24,01	24,17	24,23	24,10	24,17	24,15	24,21	24,23	24,22	24,13	24,13	24,10	24,10	24,11	24,12	24,19	24,21	24,15	24,17	24,20	24,21	24,13	24,13	24,16	24,13	24,14	24,22	24,24	24,20	24,28	24,26	24,17	24,18	24,24	24,19	24,14	24,18	24,19	24,21	24,22	24,26	24,27	24,20	24,21	24,21	24,26	24,20	24,25	24,22	24,25	24,23	24,19	24,19	24,15	24,19	24,28	24,29	24,36	24,28	24,29	24,20	24,18	24,27	24,34	24,29	24,34	24,35	24,28	24,31	24,32	24,24	24,23	24,29	24,28	24,27	24,32	24,19	24,15	24,19	24,21	24,20	24,16	24,15	24,10	24,05	24,06	24,04	24,02	24,06	24,06	24,04	24,00	24,02	24,00	23,85	23,83	23,81	23,77	23,78	23,71	23,71	23,76	23,71	23,64	23,56	23,53	23,45	23,43	23,42	23,24	23,25	23,28	23,18	23,08	23,05	22,99	22,95	23,02	22,94	22,82	22,91	22,83	22,66	22,68	22,59	22,51	22,54	22,48	22,46	22,43	22,36	22,31	22,27	22,24	22,17	21,97	21,83	21,88	22,05	22,06	21,81	21,57	21,40	21,17	20,98	20,90	20,87	20,86	20,76	20,71	20,64	20,53	20,55	20,60	20,49	20,53	20,56	20,52	20,47	20,49	20,49	20,50	20,48	20,52	20,47	20,44	20,44	20,31	20,38	20,39	20,41	20,47	20,46	20,46	20,43	20,44	20,53	20,42	20,39	20,44	20,44	20,43	20,46	20,47	20,42	20,47	20,41	20,40	20,42	20,41	20,34	20,36	20,41	20,41	20,44	20,41	20,39	20,39	20,36	20,40	20,38	20,41	20,36	20,32	20,34	20,32	20,37	20,50	20,45	20,40	20,32	20,40	20,44	20,36	20,33	20,44	20,44	20,46	20,42	20,41	20,42	20,40	20,36	20,35	20,33	20,39	20,33	20,36	20,37	20,37	20,44	20,38	20,41	20,47	20,40	20,45	20,34	20,26	20,33	20,40	20,37	20,33	20,32	20,35	20,33	20,29	20,39	20,30	20,35	20,38	20,34	20,28	20,31	20,34	20,38	20,45	20,45	20,24	20,38	20,30	20,26	20,37	20,34	20,30	20,30	20,30	20,39	20,41	20,28	20,29	20,31	20,34	20,32	20,27	20,33	20,39	20,41	20,44	20,38	20,34	20,36	20,37	20,37	20,32	20,24	20,34	20,29	20,29	20,27	20,35	20,26	20,32	20,31	20,28	20,27	20,29	20,29	20,28	20,28	20,32	20,31	20,41	20,35	20,32	20,33	20,27	20,35	20,31	20,22	20,28	20,36	20,29	20,23	20,21	20,27	20,30	20,28	20,17	20,25	20,30	20,32	20,34	20,32	20,25	20,30	20,31	20,25	20,26	20,38	20,36	20,32	20,25	20,21	20,16	20,24	20,27	20,26	20,27	20,32	20,36	20,19	20,21	20,26	20,34	20,29	20,24	20,27	20,35	
20,32	20,29	20,25	20,24	20,29	20,22	20,22	20,28	20,36	20,35	20,29	20,26	20,25	20,22	20,30	20,42	20,40	20,40	20,39	20,35	20,27	20,24	20,30	20,37	20,27	20,34	20,36	20,39	20,35	20,29	20,37	20,43	20,29	20,20	20,20	20,25	20,29	20,31	20,36	20,32	20,28	20,27	20,30	20,28	20,28	20,39	20,33	20,25	20,40	20,29	20,29	20,26	20,41	20,41	20,38	20,33	20,31	20,37	20,32	20,38	20,39	20,29	20,37	20,38	20,35	20,34	20,37	20,33	20,40	20,34	20,38	20,39	20,39	20,39	20,43	20,30	20,37	20,35	20,31	20,38	20,43	20,37	20,34	20,35	20,43	20,42	20,40	20,41	20,28	20,39	20,40	20,33	20,42	20,41	20,39	20,37	20,41	20,44	20,43	20,33	20,37	20,40	20,46	20,45	20,44	20,43	20,36	20,37	20,42	20,44	20,47	20,41	20,40	20,49	20,47	20,40	20,35	20,37	20,38	20,36	20,35	20,53	20,55	20,46	20,39	20,46	20,49	20,33	20,37	20,44	20,36	20,36	20,40	20,49	20,48	20,42	20,47	20,44	20,50	20,55	20,46	20,45	20,54	20,50	20,51	20,51	20,51	20,57	20,57	20,50	20,45	20,46	20,46	20,57	20,55	20,48	20,45	20,46	20,42	20,50	20,53	20,50	20,54	20,62	20,50	20,41	20,45	20,56	20,59	20,55	20,48	20,51	20,56	20,57	20,50	20,49	20,48	20,48	20,48	20,50	20,54	20,55	20,56	20,58	20,59	20,73	20,74	20,75	20,89	20,89	20,89	20,91	20,88	20,91	20,99	20,91	20,97	21,03	21,16	21,23	21,35	21,54	21,71	21,74	21,83	22,04	22,33	22,35	22,19	21,91	22,00	22,34	22,43	22,60	22,73	22,79	22,82	22,80	22,81	22,86	23,00	23,00	23,00	23,06	23,06	23,07	23,03	23,09	23,21	23,26	23,31	23,43	23,38	23,36	23,44	23,47	23,48	23,53	23,57	23,61	23,61	23,60	23,66	23,72	23,73	23,75	23,69	23,72	23,78	23,88	23,85	23,81	23,87	23,87	23,95	23,95	23,90	23,85	23,96	24,02	24,01	23,98	23,93	23,92	24,01	24,02	24,04	24,09	24,16	24,19	24,06	24,04	24,06	24,14	24,20	24,14	24,11	24,13	24,12	24,10	24,18	24,22	24,15	24,07	24,12	24,11	24,19	24,20	24,16	24,18	24,18	24,09	24,07	24,16	24,13	24,08	24,16	24,21	24,22	24,20	24,23	24,26	24,22	24,13	24,17	24,18	24,21	24,22	24,26	24,31	24,29	24,23	24,29	24,24	24,20	24,21	24,24	24,25	24,23	24,20	24,28	24,32	24,33	24,28	24,24	24,25	24,25	24,24	24,28	24,25	24,30	24,31	24,35	24,28	24,22	24,24	24,29	24,31	24,31	24,32	24,28	24,30	24,30	24,24	24,23	24,29	24,27	24,23	24,29	24,36	24,37	24,33	24,32	24,27	24,20	24,27	24,42	24,39	24,43	24,41	24,44	24,40	24,31	24,27	24,31	24,27	24,29	24,27	24,26	24,25	24,33	24,26	24,27	24,27	24,28	24,15	24,08	24,16	24,08	24,07	24,10	24,14	24,08	24,02	24,01	24,04	23,91	23,86	23,85	23,83	23,83	23,76	23,78	23,87	23,77	23,61	23,60	23,59	23,48	23,45	23,51	23,38	23,33	23,35	23,29	23,19	23,16	23,00	23,00	23,01	22,97	22,87	22,95	22,95	22,78	22,76	22,66	22,55	22,61	22,47	22,45	22,48	22,43	22,29	22,25	22,30	22,11	21,84	21,77	21,97	22,15	22,10	21,83	21,59	21,35	21,07	20,96	20,88	20,85	20,81	20,76	20,68	20,72	20,64	20,62	20,55	20,52	20,53	20,57	20,51	20,46	20,47	20,43	20,41	20,45	20,54	20,50	20,46	20,49	20,39	20,47	20,41	20,42	20,42	20,44	20,47	20,52	20,42	20,45	20,43	20,30	20,41	20,46	20,47	20,39	20,39	20,42	20,48	20,49	20,35	20,37	20,38	20,38	20,33	20,34	20,35	20,35	20,39	20,32	20,37	20,38	20,36	20,34	20,43	20,32	20,30	20,34	20,39	20,36	20,46	20,45	20,41	20,32	20,45	20,44	20,41	20,38	20,37	20,41	20,44	20,43	20,31	20,36	20,34	20,31	20,34	20,28	20,34	20,38	20,37	20,39	20,39	20,42	20,36	20,28	20,36	20,34	20,39	20,40	20,38	20,37	20,33	20,32	20,37	20,37	20,38	20,37	20,39	20,38	20,29	20,35	20,41	20,37	20,26	20,28	20,31	20,33	20,42	20,38	20,22	20,23	20,32	20,30	20,33	20,30	20,29	20,37	20,36	20,31	20,31	20,32	20,22	20,28	20,30	20,26	20,20	20,20	20,30	20,36	20,43	20,31	20,29	20,43	20,37	20,29	20,24	20,27	20,37	20,27	20,27	20,25	20,28	20,26	20,31	20,36	20,35	20,34	20,32	20,31	20,34	20,23	20,30	20,35	20,32	20,35	20,26	20,29	20,32	20,29	20,31	20,29	20,31	20,34	20,37	20,29	20,25	20,29	20,34	20,29	20,23	20,19	20,26	20,28	20,38	20,37	20,21	20,24	20,31	20,24	20,32	20,40	20,32	20,26	20,26	20,31	20,27	20,23	20,27	20,29	20,28	20,27	20,30	20,20	20,23	20,20	20,29	20,31	20,27	20,32	20,30	
20,29	20,29	20,31	20,22	20,27	20,30	20,39	20,33	20,35	20,33	20,37	20,30	20,30	20,19	20,30	20,35	20,23	20,33	20,40	20,40	20,34	20,19	20,25	20,34	20,32	20,34	20,41	20,42	20,33	20,30	20,39	20,38	20,29	20,28	20,26	20,27	20,25	20,28	20,27	20,27	20,30	20,35	20,35	20,38	20,38	20,35	20,33	20,27	20,34	20,39	20,31	20,38	20,44	20,46	20,40	20,33	20,31	20,34	20,31	20,31	20,38	20,34	20,43	20,39	20,35	20,35	20,29	20,43	20,41	20,29	20,31	20,34	20,31	20,33	20,39	20,36	20,30	20,43	20,30	20,29	20,36	20,33	20,26	20,35	20,42	20,41	20,31	20,36	20,41	20,42	20,41	20,45	20,39	20,40	20,44	20,41	20,39	20,41	20,48	20,46	20,36	20,29	20,39	20,48	20,44	20,46	20,37	20,36	20,42	20,41	20,47	20,45	20,46	20,52	20,51	20,47	20,38	20,37	20,43	20,39	20,32	20,43	20,48	20,43	20,40	20,44	20,45	20,32	20,42	20,40	20,39	20,42	20,36	20,39	20,47	20,46	20,40	20,45	20,43	20,47	20,40	20,40	20,45	20,38	20,46	20,45	20,47	20,54	20,51	20,53	20,47	20,43	20,48	20,55	20,58	20,52	20,42	20,41	20,47	20,51	20,43	20,34	20,41	20,54	20,52	20,44	20,45	20,48	20,55	20,44	20,42	20,49	20,53	20,60	20,52	20,48	20,56	20,59	20,54	20,56	20,51	20,52	20,58	20,64	20,54	20,64	20,80	20,79	20,85	20,85	20,87	20,95	21,04	20,91	21,00	21,04	21,00	21,08	21,17	21,23	21,35	21,53	21,73	21,81	21,93	22,06	22,33	22,48	22,33	22,15	21,93	22,12	22,39	22,56	22,73	22,77	22,82	22,90	22,88	22,86	22,95	23,08	23,07	23,07	23,04	23,11	23,09	23,15	23,22	23,31	23,34	23,47	23,50	23,46	23,49	23,59	23,61	23,66	23,63	23,65	23,72	23,66	23,67	23,75	23,77	23,84	23,76	23,78	23,82	23,93	23,95	23,90	23,93	23,85	23,93	24,02	23,98	23,95	24,06	24,06	24,14	24,16	24,02	24,00	24,09	24,14	24,09	24,03	24,12	24,18	24,19	24,15	24,14	24,11	24,24	24,27	24,21	24,15	24,24	24,20	24,19	24,20	24,23	24,23	24,21	24,22	24,25	24,27	24,23	24,31	24,23	24,22	24,16	24,24	24,20	24,16	24,19	24,29	24,34	24,31	24,36	24,30	24,27	24,24	24,25	24,20	24,23	24,29	24,33	24,34	24,36	24,31	24,38	24,31	24,29	24,32	24,29	24,34	24,34	24,29	24,27	24,33	24,36	24,33	24,28	24,31	24,40	24,39	24,31	24,29	24,36	24,35	24,43	24,36	24,30	24,34	24,42	24,37	24,37	24,45	24,52	24,46	24,40	24,32	24,29	24,35	24,33	24,33	24,40	24,48	24,42	24,40	24,31	24,31	24,35	24,27	24,43	24,48	24,44	24,41	24,41	24,46	24,41	24,38	24,31	24,30	24,38	24,36	24,34	24,35	24,38	24,33	24,33	24,29	24,31	24,22	24,12	24,25	24,24	24,18	24,17	24,22	24,10	24,05	24,13	24,11	23,99	23,94	23,97	23,88	23,90	23,80	23,81	23,86	23,85	23,71	23,65	23,66	23,59	23,55	23,51	23,46	23,42	23,45	23,33	23,23	23,21	23,12	23,04	23,04	23,01	22,98	22,96	22,94	22,76	22,78	22,78	22,58	22,62	22,58	22,50	22,53	22,44	22,38	22,34	22,27	22,06	21,83	21,91	22,04	22,15	22,08	21,90	21,63	21,36	21,12	21,07	20,93	20,84	20,77	20,73	20,70	20,65	20,60	20,64	20,59	20,49	20,60	20,57	20,52	20,51	20,46	20,37	20,37	20,50	20,50	20,42	20,41	20,53	20,45	20,41	20,40	20,41	20,43	20,47	20,56	20,53	20,43	20,41	20,43	20,42	20,38	20,45	20,51	20,49	20,37	20,43	20,52	20,53	20,36	20,39	20,39	20,35	20,38	20,27	20,32	20,38	20,36	20,32	20,37	20,38	20,37	20,32	20,35	20,26	20,29	20,39	20,42	20,38	20,37	20,33	20,37	20,34	20,43	20,38	20,37	20,44	20,38	20,41	20,40	20,40	20,36	20,33	20,35	20,25	20,32	20,39	20,30	20,27	20,35	20,34	20,38	20,41	20,34	20,26	20,29	20,34	20,33	20,33	20,32	20,38	20,31	20,26	20,31	20,32	20,34	20,41	20,36	20,21	20,26	20,38	20,42	20,42	20,37	20,35	20,32	20,36	20,33	20,29	20,25	20,31	20,39	20,33	20,35	20,29	20,34	20,34	20,36	20,24	20,19	20,32	20,33	20,33	20,34	20,22	20,19	20,22	20,27	20,24	20,37	20,31	20,26	20,39	20,36	20,27	20,25	20,28	20,31	20,24	20,27	20,33	20,32	20,33	20,36	20,40	20,36	20,36	20,29	20,25	20,29	20,17	20,29	20,30	20,33	20,32	20,24	20,24	20,29	20,33	20,31	20,21	20,24	20,30	20,35	20,35	20,20	20,28	20,22	20,24	20,29	20,28	20,26	20,21	20,23	20,30	20,31	20,32	20,30	20,18	20,26	20,33	20,30	20,23	20,28	20,24	20,28	20,33	20,28	20,37	20,28	20,24	20,21	20,18	20,28	20,19	20,20	20,23	20,18	20,23	20,26	
20,22	20,23	20,26	20,26	20,25	20,31	20,38	20,31	20,31	20,37	20,31	20,33	20,29	20,29	20,29	20,41	20,26	20,32	20,39	20,40	20,32	20,28	20,31	20,33	20,39	20,34	20,32	20,42	20,35	20,39	20,43	20,40	20,36	20,34	20,33	20,23	20,29	20,29	20,37	20,35	20,28	20,34	20,39	20,37	20,38	20,46	20,36	20,30	20,32	20,33	20,33	20,40	20,47	20,46	20,41	20,22	20,22	20,40	20,40	20,38	20,35	20,42	20,43	20,39	20,24	20,40	20,36	20,39	20,45	20,26	20,22	20,34	20,40	20,37	20,37	20,37	20,31	20,29	20,29	20,29	20,36	20,33	20,33	20,42	20,44	20,30	20,30	20,38	20,40	20,41	20,45	20,38	20,45	20,47	20,43	20,48	20,44	20,42	20,40	20,38	20,42	20,29	20,43	20,47	20,48	20,47	20,43	20,44	20,52	20,42	20,42	20,45	20,42	20,44	20,53	20,42	20,43	20,47	20,42	20,37	20,38	20,46	20,49	20,46	20,37	20,33	20,44	20,42	20,46	20,42	20,44	20,50	20,42	20,37	20,46	20,44	20,36	20,35	20,47	20,46	20,39	20,38	20,37	20,41	20,47	20,45	20,44	20,50	20,47	20,49	20,51	20,47	20,50	20,53	20,55	20,57	20,48	20,40	20,43	20,53	20,46	20,41	20,46	20,51	20,51	20,55	20,49	20,49	20,56	20,49	20,38	20,51	20,52	20,54	20,57	20,48	20,49	20,57	20,55	20,56	20,54	20,55	20,57	20,62	20,61	20,64	20,74	20,79	20,84	20,92	20,90	20,92	20,97	21,00	21,05	21,08	21,03	21,11	21,24	21,28	21,38	21,61	21,65	21,78	21,96	22,17	22,38	22,55	22,51	22,35	22,09	22,08	22,27	22,56	22,64	22,71	22,79	22,89	22,86	22,89	23,01	23,09	23,15	23,16	23,12	23,16	23,30	23,24	23,34	23,33	23,40	23,46	23,49	23,58	23,55	23,56	23,62	23,68	23,70	23,71	23,83	23,77	23,82	23,83	23,84	23,98	23,91	23,95	23,96	24,00	24,00	24,00	24,03	24,00	24,01	24,06	24,08	24,07	24,11	24,17	24,14	24,15	24,10	24,15	24,17	24,20	24,23	24,16	24,16	24,19	24,24	24,30	24,26	24,29	24,29	24,25	24,26	24,24	24,34	24,30	24,22	24,35	24,40	24,29	24,24	24,25	24,30	24,29	24,35	24,41	24,42	24,31	24,25	24,33	24,34	24,27	24,30	24,31	24,38	24,37	24,32	24,35	24,37	24,39	24,34	24,30	24,34	24,39	24,41	24,45	24,40	24,35	24,39	24,33	24,34	24,40	24,38	24,41	24,48	24,43	24,32	24,42	24,54	24,46	24,38	24,44	24,56	24,45	24,38	24,37	24,45	24,47	24,51	24,42	24,42	24,47	24,52	24,50	24,48	24,54	24,57	24,57	24,42	24,48	24,51	24,43	24,41	24,46	24,56	24,54	24,52	24,53	24,49	24,41	24,52	24,50	24,46	24,54	24,47	24,44	24,50	24,51	24,48	24,48	24,42	24,43	24,57	24,55	24,42	24,38	24,43	24,46	24,42	24,44	24,43	24,33	24,26	24,28	24,31	24,27	24,27	24,27	24,24	24,20	24,26	24,20	24,15	24,15	24,06	23,97	23,96	23,90	23,91	23,98	23,94	23,81	23,72	23,81	23,68	23,63	23,53	23,46	23,46	23,48	23,44	23,39	23,29	23,20	23,15	23,08	23,05	23,02	23,02	22,89	22,73	22,80	22,76	22,68	22,67	22,62	22,54	22,51	22,48	22,44	22,34	22,11	21,91	21,95	22,09	22,18	22,16	22,13	21,92	21,67	21,42	21,14	20,96	20,91	20,88	20,83	20,75	20,73	20,66	20,55	20,55	20,63	20,54	20,51	20,52	20,54	20,58	20,51	20,44	20,53	20,53	20,42	20,36	20,38	20,47	20,41	20,39	20,39	20,40	20,42	20,47	20,52	20,47	20,46	20,42	20,36	20,39	20,43	20,43	20,52	20,43	20,35	20,43	20,41	20,38	20,38	20,44	20,44	20,42	20,40	20,39	20,36	20,37	20,37	20,36	20,39	20,38	20,32	20,27	20,31	20,29	20,28	20,38	20,39	20,41	20,38	20,31	20,35	20,38	20,36	20,35	20,30	20,36	20,40	20,41	20,41	20,36	20,41	20,39	20,34	20,31	20,35	20,50	20,42	20,26	20,31	20,38	20,42	20,46	20,34	20,21	20,29	20,32	20,38	20,35	20,25	20,28	20,31	20,32	20,32	20,30	20,31	20,40	20,27	20,19	20,24	20,31	20,31	20,31	20,35	20,41	20,38	20,35	20,29	20,17	20,23	20,28	20,37	20,30	20,33	20,35	20,32	20,26	20,29	20,32	20,23	20,21	20,32	20,39	20,38	20,23	20,16	20,17	20,23	20,24	20,34	20,31	20,22	20,29	20,31	20,30	20,32	20,25	20,29	20,15	20,19	20,36	20,32	20,33	20,36	20,39	20,31	20,30	20,26	20,23	20,29	20,26	20,25	20,28	20,32	20,33	20,25	20,27	20,23	20,26	20,34	20,24	20,25	20,20	20,30	20,30	20,21	20,25	20,25	20,25	20,29	20,26	20,26	20,24	20,23	20,30	20,35	20,32	20,26	20,16	20,19	20,27	20,19	20,19	20,23	20,15	20,27	20,31	20,22	20,33	20,27	20,26	20,21	20,17	20,20	20,26	20,16	20,14	20,16	20,21	20,28	
20,26	20,22	20,23	20,22	20,25	20,22	20,22	20,34	20,26	20,26	20,37	20,32	20,29	20,35	20,28	20,29	20,27	20,29	20,33	20,36	20,27	20,28	20,32	20,33	20,39	20,38	20,19	20,29	20,36	20,35	20,37	20,31	20,32	20,28	20,30	20,26	20,30	20,39	20,44	20,48	20,34	20,28	20,29	20,21	20,25	20,40	20,35	20,32	20,33	20,32	20,28	20,38	20,42	20,35	20,41	20,36	20,34	20,43	20,43	20,36	20,34	20,27	20,25	20,33	20,37	20,46	20,45	20,41	20,36	20,33	20,31	20,29	20,44	20,47	20,37	20,34	20,29	20,26	20,27	20,30	20,33	20,25	20,29	20,42	20,37	20,32	20,33	20,40	20,41	20,35	20,48	20,40	20,36	20,43	20,42	20,43	20,42	20,46	20,40	20,33	20,32	20,29	20,36	20,38	20,35	20,39	20,38	20,36	20,46	20,48	20,41	20,48	20,46	20,39	20,43	20,40	20,34	20,42	20,47	20,39	20,41	20,45	20,42	20,47	20,44	20,43	20,48	20,43	20,40	20,43	20,42	20,44	20,44	20,33	20,31	20,35	20,38	20,36	20,40	20,46	20,46	20,39	20,33	20,38	20,50	20,47	20,44	20,52	20,49	20,41	20,45	20,49	20,50	20,55	20,54	20,47	20,43	20,52	20,48	20,55	20,55	20,46	20,57	20,53	20,49	20,49	20,53	20,53	20,55	20,58	20,51	20,52	20,52	20,49	20,47	20,42	20,49	20,52	20,57	20,54	20,51	20,53	20,57	20,65	20,63	20,70	20,76	20,84	20,82	20,91	20,93	20,92	20,98	21,01	21,08	21,12	21,12	21,21	21,30	21,30	21,40	21,68	21,64	21,75	21,98	22,20	22,46	22,61	22,55	22,46	22,30	22,10	22,07	22,36	22,64	22,76	22,87	22,92	22,90	22,96	23,09	23,12	23,12	23,18	23,12	23,26	23,42	23,38	23,43	23,48	23,48	23,57	23,61	23,69	23,60	23,73	23,74	23,65	23,73	23,79	23,88	23,87	23,90	23,96	23,94	23,98	23,94	24,01	24,01	24,05	24,10	24,10	24,11	24,13	24,15	24,19	24,19	24,18	24,12	24,17	24,12	24,21	24,26	24,27	24,26	24,27	24,30	24,28	24,30	24,35	24,35	24,36	24,38	24,40	24,39	24,36	24,29	24,30	24,42	24,41	24,39	24,50	24,46	24,42	24,39	24,34	24,38	24,36	24,44	24,48	24,46	24,40	24,32	24,37	24,41	24,41	24,41	24,46	24,47	24,42	24,35	24,45	24,53	24,48	24,48	24,48	24,46	24,47	24,47	24,50	24,46	24,41	24,44	24,49	24,44	24,45	24,49	24,50	24,56	24,53	24,41	24,50	24,57	24,52	24,47	24,51	24,59	24,53	24,53	24,55	24,55	24,53	24,56	24,49	24,53	24,58	24,58	24,58	24,58	24,66	24,66	24,66	24,59	24,59	24,65	24,58	24,54	24,56	24,58	24,65	24,64	24,70	24,63	24,50	24,56	24,59	24,58	24,61	24,63	24,63	24,65	24,68	24,58	24,57	24,59	24,63	24,60	24,57	24,54	24,43	24,50	24,57	24,51	24,47	24,45	24,43	24,44	24,42	24,48	24,34	24,41	24,40	24,37	24,40	24,38	24,29	24,20	24,22	24,17	24,11	24,11	24,06	24,06	24,10	24,05	23,91	23,78	23,82	23,82	23,81	23,75	23,58	23,60	23,55	23,44	23,52	23,44	23,30	23,23	23,19	23,09	23,06	23,10	22,99	22,87	22,90	22,80	22,78	22,78	22,66	22,61	22,50	22,45	22,39	22,30	22,08	21,91	22,07	22,30	22,23	22,26	22,14	21,98	21,69	21,41	21,17	20,99	20,89	20,89	20,84	20,75	20,77	20,65	20,62	20,55	20,57	20,59	20,58	20,60	20,58	20,58	20,63	20,60	20,62	20,64	20,45	20,43	20,45	20,53	20,43	20,39	20,47	20,48	20,41	20,43	20,51	20,45	20,50	20,47	20,37	20,36	20,35	20,46	20,47	20,40	20,34	20,38	20,37	20,32	20,34	20,40	20,40	20,38	20,42	20,45	20,39	20,38	20,37	20,37	20,40	20,45	20,36	20,29	20,28	20,35	20,33	20,27	20,31	20,32	20,37	20,40	20,37	20,37	20,36	20,28	20,32	20,33	20,39	20,37	20,40	20,37	20,39	20,41	20,38	20,33	20,38	20,41	20,43	20,34	20,33	20,34	20,33	20,40	20,33	20,24	20,30	20,36	20,36	20,33	20,30	20,30	20,28	20,39	20,33	20,27	20,37	20,37	20,34	20,27	20,34	20,28	20,27	20,32	20,38	20,42	20,38	20,32	20,31	20,27	20,27	20,38	20,31	20,25	20,33	20,33	20,36	20,43	20,28	20,35	20,25	20,15	20,21	20,25	20,32	20,26	20,19	20,29	20,28	20,24	20,36	20,30	20,29	20,30	20,34	20,28	20,33	20,28	20,34	20,26	20,24	20,28	20,28	20,34	20,24	20,23	20,25	20,27	20,24	20,32	20,25	20,25	20,28	20,24	20,32	20,36	20,29	20,21	20,26	20,25	20,26	20,28	20,32	20,31	20,28	20,29	20,24	20,32	20,31	20,33	20,32	20,22	20,25	20,22	20,25	20,21	20,24	20,26	20,31	20,32	20,24	20,21	20,17	20,20	20,14	20,17	20,18	20,26	20,23	20,26	20,21	20,17	20,22	20,19	20,22	20,23	20,23	20,18	20,27	20,23	20,23	
20,39	20,31	20,25	20,27	20,29	20,29	20,23	20,29	20,30	20,20	20,29	20,32	20,27	20,33	20,36	20,32	20,28	20,30	20,29	20,35	20,27	20,17	20,25	20,26	20,39	20,42	20,29	20,34	20,30	20,31	20,39	20,45	20,30	20,26	20,34	20,36	20,29	20,39	20,43	20,31	20,38	20,27	20,25	20,16	20,23	20,33	20,26	20,21	20,31	20,36	20,35	20,34	20,32	20,35	20,35	20,34	20,39	20,37	20,36	20,25	20,19	20,24	20,23	20,37	20,32	20,41	20,40	20,41	20,44	20,42	20,41	20,37	20,40	20,41	20,38	20,37	20,33	20,27	20,40	20,37	20,26	20,27	20,36	20,41	20,47	20,33	20,33	20,44	20,38	20,35	20,37	20,40	20,33	20,32	20,36	20,47	20,44	20,47	20,42	20,37	20,37	20,36	20,42	20,43	20,32	20,42	20,36	20,40	20,44	20,50	20,41	20,41	20,44	20,40	20,43	20,42	20,34	20,43	20,49	20,43	20,40	20,44	20,42	20,38	20,49	20,51	20,42	20,46	20,42	20,45	20,44	20,43	20,48	20,38	20,39	20,36	20,41	20,41	20,40	20,46	20,49	20,38	20,40	20,38	20,41	20,43	20,44	20,52	20,54	20,49	20,46	20,53	20,50	20,57	20,56	20,45	20,39	20,42	20,48	20,52	20,56	20,43	20,56	20,59	20,54	20,47	20,52	20,62	20,57	20,53	20,53	20,53	20,55	20,49	20,46	20,45	20,49	20,51	20,59	20,58	20,52	20,50	20,63	20,65	20,60	20,68	20,72	20,87	20,88	20,90	20,91	20,96	21,05	21,10	21,03	21,08	21,14	21,18	21,32	21,31	21,35	21,57	21,62	21,79	22,06	22,28	22,53	22,63	22,55	22,55	22,51	22,36	22,06	22,17	22,60	22,85	23,01	23,02	22,97	23,05	23,16	23,20	23,23	23,24	23,22	23,35	23,47	23,53	23,51	23,56	23,56	23,59	23,71	23,75	23,72	23,81	23,88	23,72	23,76	23,87	23,92	23,99	23,97	24,03	24,05	24,04	24,05	24,12	24,10	24,13	24,23	24,19	24,21	24,24	24,20	24,29	24,32	24,35	24,31	24,29	24,23	24,31	24,35	24,40	24,34	24,32	24,29	24,28	24,36	24,48	24,53	24,44	24,42	24,42	24,49	24,46	24,44	24,43	24,50	24,56	24,52	24,58	24,49	24,45	24,51	24,50	24,50	24,52	24,53	24,56	24,54	24,48	24,46	24,49	24,60	24,61	24,59	24,60	24,65	24,62	24,53	24,55	24,64	24,59	24,51	24,57	24,56	24,47	24,59	24,59	24,59	24,54	24,54	24,62	24,66	24,62	24,63	24,60	24,60	24,65	24,55	24,58	24,58	24,54	24,56	24,63	24,66	24,65	24,66	24,68	24,67	24,59	24,59	24,61	24,67	24,72	24,67	24,69	24,70	24,77	24,82	24,76	24,73	24,73	24,68	24,67	24,61	24,66	24,68	24,72	24,75	24,78	24,75	24,66	24,73	24,74	24,74	24,74	24,73	24,71	24,79	24,84	24,73	24,70	24,74	24,72	24,70	24,61	24,62	24,62	24,59	24,67	24,70	24,66	24,57	24,57	24,57	24,52	24,58	24,51	24,53	24,53	24,48	24,51	24,52	24,40	24,27	24,33	24,29	24,23	24,25	24,15	24,10	24,21	24,14	23,98	23,94	23,95	23,97	23,90	23,86	23,78	23,73	23,76	23,56	23,52	23,50	23,38	23,40	23,30	23,21	23,08	23,05	23,03	22,94	22,95	22,83	22,84	22,89	22,74	22,64	22,61	22,46	22,34	22,23	22,09	22,13	22,26	22,34	22,36	22,30	22,25	22,10	21,74	21,40	21,18	21,04	20,88	20,84	20,88	20,80	20,73	20,68	20,70	20,74	20,67	20,59	20,63	20,62	20,60	20,64	20,61	20,67	20,63	20,57	20,50	20,42	20,42	20,47	20,40	20,39	20,43	20,48	20,52	20,43	20,48	20,45	20,44	20,49	20,47	20,42	20,34	20,36	20,44	20,39	20,46	20,39	20,49	20,49	20,46	20,37	20,31	20,28	20,32	20,45	20,45	20,41	20,33	20,37	20,42	20,42	20,43	20,31	20,27	20,30	20,34	20,35	20,34	20,35	20,43	20,44	20,37	20,36	20,30	20,28	20,35	20,43	20,38	20,40	20,42	20,35	20,35	20,37	20,40	20,34	20,33	20,37	20,42	20,34	20,22	20,34	20,40	20,40	20,34	20,30	20,39	20,40	20,34	20,32	20,31	20,31	20,30	20,30	20,29	20,28	20,28	20,30	20,30	20,27	20,25	20,29	20,27	20,31	20,38	20,37	20,30	20,32	20,38	20,32	20,29	20,36	20,34	20,26	20,27	20,33	20,38	20,43	20,32	20,32	20,30	20,19	20,19	20,20	20,29	20,24	20,18	20,31	20,35	20,20	20,37	20,36	20,28	20,19	20,31	20,28	20,25	20,37	20,33	20,26	20,27	20,35	20,34	20,31	20,25	20,30	20,28	20,28	20,27	20,25	20,28	20,25	20,31	20,37	20,39	20,29	20,29	20,22	20,31	20,30	20,20	20,23	20,31	20,30	20,32	20,23	20,25	20,31	20,27	20,23	20,30	20,23	20,11	20,19	20,21	20,27	20,16	20,19	20,20	20,26	20,21	20,24	20,28	20,33	20,23	20,24	20,26	20,20	20,25	20,33	20,18	20,02	20,13	20,23	20,22	20,17	20,29	20,28	20,27	20,21	20,20	
20,47	20,34	20,29	20,38	20,40	20,39	20,29	20,23	20,24	20,26	20,28	20,31	20,26	20,33	20,40	20,38	20,33	20,38	20,35	20,41	20,35	20,22	20,19	20,24	20,28	20,37	20,38	20,28	20,26	20,30	20,42	20,43	20,37	20,33	20,31	20,37	20,40	20,39	20,43	20,36	20,35	20,37	20,32	20,36	20,29	20,37	20,33	20,25	20,33	20,32	20,33	20,33	20,34	20,33	20,28	20,28	20,41	20,44	20,36	20,26	20,19	20,24	20,35	20,42	20,37	20,35	20,38	20,35	20,40	20,43	20,46	20,45	20,41	20,36	20,38	20,45	20,40	20,34	20,40	20,34	20,35	20,33	20,32	20,39	20,46	20,37	20,30	20,39	20,37	20,43	20,45	20,38	20,36	20,34	20,34	20,43	20,36	20,32	20,37	20,34	20,41	20,40	20,45	20,53	20,42	20,37	20,38	20,41	20,45	20,40	20,45	20,39	20,42	20,40	20,54	20,45	20,32	20,42	20,45	20,41	20,46	20,45	20,37	20,46	20,47	20,48	20,42	20,46	20,49	20,49	20,48	20,45	20,44	20,45	20,46	20,45	20,41	20,39	20,39	20,52	20,48	20,40	20,36	20,41	20,47	20,42	20,49	20,53	20,49	20,47	20,40	20,50	20,56	20,55	20,50	20,45	20,44	20,34	20,38	20,48	20,44	20,44	20,51	20,56	20,58	20,54	20,53	20,58	20,56	20,50	20,46	20,49	20,54	20,62	20,56	20,54	20,56	20,59	20,67	20,64	20,58	20,55	20,59	20,66	20,67	20,70	20,78	20,90	20,89	20,95	20,94	20,98	21,00	21,09	21,09	21,19	21,24	21,19	21,32	21,33	21,38	21,61	21,64	21,86	22,13	22,36	22,60	22,70	22,69	22,70	22,67	22,58	22,26	22,11	22,42	22,82	22,98	23,04	23,09	23,12	23,18	23,26	23,30	23,30	23,32	23,45	23,49	23,55	23,61	23,62	23,69	23,69	23,72	23,82	23,83	23,84	24,01	23,91	23,89	23,94	24,04	24,03	24,09	24,13	24,16	24,19	24,24	24,28	24,25	24,30	24,33	24,33	24,26	24,34	24,34	24,32	24,42	24,50	24,50	24,43	24,37	24,41	24,46	24,48	24,45	24,44	24,48	24,48	24,56	24,55	24,63	24,61	24,54	24,55	24,57	24,58	24,56	24,56	24,63	24,67	24,61	24,65	24,63	24,58	24,58	24,67	24,68	24,70	24,65	24,66	24,71	24,63	24,61	24,59	24,66	24,70	24,69	24,67	24,73	24,77	24,67	24,70	24,71	24,67	24,69	24,63	24,60	24,62	24,71	24,73	24,71	24,64	24,65	24,68	24,73	24,79	24,81	24,75	24,73	24,72	24,71	24,71	24,68	24,64	24,73	24,76	24,72	24,76	24,74	24,78	24,79	24,73	24,74	24,74	24,78	24,82	24,87	24,83	24,79	24,81	24,92	24,89	24,83	24,87	24,84	24,83	24,79	24,83	24,84	24,86	24,87	24,87	24,80	24,80	24,83	24,95	24,89	24,84	24,88	24,80	24,82	24,92	24,87	24,82	24,88	24,90	24,85	24,82	24,84	24,78	24,78	24,77	24,74	24,75	24,76	24,68	24,64	24,61	24,65	24,61	24,66	24,59	24,57	24,59	24,53	24,47	24,41	24,39	24,41	24,34	24,36	24,39	24,34	24,29	24,22	24,11	24,06	24,06	24,06	24,02	23,89	23,84	23,82	23,79	23,72	23,61	23,60	23,50	23,46	23,35	23,23	23,21	23,13	23,08	23,01	23,07	22,91	22,87	22,84	22,71	22,68	22,68	22,43	22,26	22,13	22,16	22,36	22,40	22,39	22,42	22,32	22,24	22,09	21,73	21,42	21,22	21,12	20,94	20,84	20,85	20,81	20,77	20,69	20,66	20,65	20,68	20,61	20,66	20,70	20,69	20,70	20,65	20,62	20,63	20,52	20,48	20,50	20,48	20,45	20,41	20,47	20,44	20,41	20,52	20,59	20,53	20,48	20,48	20,48	20,50	20,43	20,38	20,36	20,32	20,36	20,45	20,48	20,50	20,50	20,45	20,44	20,38	20,25	20,35	20,43	20,47	20,46	20,34	20,35	20,40	20,44	20,37	20,32	20,24	20,30	20,29	20,32	20,36	20,32	20,38	20,50	20,40	20,41	20,45	20,35	20,38	20,44	20,40	20,32	20,39	20,40	20,35	20,36	20,34	20,32	20,32	20,34	20,38	20,34	20,29	20,38	20,43	20,45	20,29	20,30	20,37	20,33	20,34	20,35	20,34	20,31	20,26	20,30	20,33	20,29	20,27	20,30	20,31	20,30	20,29	20,35	20,31	20,31	20,32	20,32	20,27	20,32	20,41	20,35	20,27	20,41	20,40	20,35	20,30	20,25	20,36	20,36	20,32	20,34	20,31	20,27	20,31	20,32	20,32	20,33	20,20	20,22	20,32	20,29	20,42	20,51	20,31	20,17	20,30	20,31	20,28	20,35	20,28	20,16	20,20	20,33	20,42	20,39	20,32	20,31	20,34	20,20	20,30	20,25	20,19	20,26	20,36	20,38	20,43	20,34	20,25	20,31	20,35	20,33	20,21	20,19	20,29	20,27	20,31	20,35	20,37	20,23	20,27	20,22	20,24	20,25	20,22	20,14	20,22	20,31	20,20	20,24	20,20	20,16	20,26	20,30	20,41	20,34	20,28	20,30	20,30	20,26	20,26	20,38	20,37	20,25	20,15	20,20	20,21	20,17	20,25	20,29	20,24	20,21	20,19	
20,34	20,32	20,30	20,36	20,30	20,33	20,28	20,23	20,33	20,32	20,31	20,26	20,24	20,32	20,45	20,31	20,26	20,35	20,38	20,39	20,36	20,41	20,33	20,28	20,25	20,30	20,34	20,24	20,23	20,32	20,39	20,43	20,29	20,33	20,33	20,27	20,34	20,34	20,32	20,32	20,37	20,40	20,42	20,27	20,29	20,34	20,30	20,32	20,44	20,36	20,32	20,35	20,34	20,35	20,34	20,32	20,42	20,45	20,32	20,30	20,32	20,28	20,37	20,42	20,35	20,37	20,35	20,37	20,32	20,38	20,41	20,43	20,39	20,40	20,39	20,34	20,35	20,37	20,35	20,37	20,34	20,30	20,28	20,34	20,43	20,41	20,35	20,31	20,35	20,35	20,41	20,35	20,43	20,42	20,37	20,39	20,36	20,41	20,38	20,35	20,40	20,37	20,36	20,51	20,43	20,35	20,37	20,38	20,44	20,37	20,47	20,44	20,46	20,46	20,50	20,51	20,38	20,43	20,43	20,46	20,49	20,51	20,42	20,45	20,46	20,52	20,49	20,45	20,49	20,49	20,45	20,42	20,41	20,36	20,47	20,48	20,44	20,53	20,44	20,54	20,47	20,42	20,38	20,42	20,55	20,46	20,43	20,47	20,51	20,46	20,46	20,47	20,48	20,53	20,46	20,44	20,48	20,45	20,42	20,46	20,43	20,47	20,60	20,58	20,55	20,52	20,51	20,59	20,50	20,49	20,48	20,47	20,52	20,60	20,56	20,57	20,53	20,53	20,58	20,56	20,57	20,53	20,58	20,61	20,65	20,65	20,84	20,96	20,91	20,94	20,99	21,03	21,05	21,11	21,18	21,31	21,30	21,22	21,36	21,33	21,43	21,58	21,72	21,93	22,11	22,36	22,65	22,73	22,77	22,79	22,77	22,77	22,49	22,19	22,20	22,68	22,98	23,04	23,14	23,27	23,35	23,32	23,37	23,43	23,45	23,46	23,55	23,55	23,69	23,82	23,82	23,90	23,93	23,90	23,87	23,93	24,13	24,14	24,05	24,13	24,19	24,13	24,11	24,20	24,32	24,34	24,37	24,38	24,38	24,42	24,50	24,37	24,37	24,42	24,47	24,46	24,47	24,59	24,55	24,50	24,47	24,53	24,54	24,49	24,56	24,63	24,69	24,65	24,66	24,65	24,71	24,70	24,67	24,68	24,68	24,74	24,73	24,74	24,81	24,83	24,74	24,75	24,67	24,71	24,75	24,81	24,85	24,89	24,84	24,77	24,82	24,78	24,68	24,76	24,81	24,80	24,81	24,83	24,84	24,84	24,79	24,86	24,76	24,73	24,85	24,83	24,77	24,78	24,76	24,85	24,81	24,77	24,79	24,78	24,78	24,83	24,92	24,90	24,82	24,81	24,87	24,91	24,85	24,80	24,87	24,91	24,92	24,90	24,96	24,95	24,93	24,84	24,91	24,92	24,88	24,95	24,98	24,96	24,91	24,90	25,00	25,02	24,91	24,92	24,99	25,02	24,98	25,01	25,04	24,99	25,00	24,97	24,91	24,92	24,96	24,99	25,05	24,97	24,94	24,93	24,89	24,97	25,03	25,00	24,96	25,01	25,01	24,95	24,98	24,94	24,94	24,92	24,79	24,76	24,90	24,91	24,78	24,72	24,77	24,77	24,76	24,69	24,67	24,75	24,63	24,56	24,54	24,52	24,53	24,50	24,50	24,55	24,47	24,43	24,31	24,23	24,20	24,18	24,20	24,15	24,03	23,84	23,82	23,88	23,76	23,73	23,66	23,59	23,52	23,40	23,32	23,27	23,31	23,24	23,13	23,15	23,07	23,01	22,95	22,76	22,70	22,68	22,43	22,09	22,09	22,35	22,50	22,54	22,55	22,47	22,39	22,27	22,05	21,70	21,42	21,24	21,15	20,99	20,87	20,85	20,80	20,76	20,76	20,60	20,64	20,69	20,69	20,74	20,76	20,74	20,78	20,69	20,60	20,59	20,57	20,51	20,59	20,63	20,48	20,42	20,45	20,45	20,44	20,50	20,52	20,51	20,41	20,45	20,52	20,50	20,49	20,37	20,33	20,37	20,32	20,34	20,39	20,44	20,43	20,40	20,40	20,51	20,42	20,32	20,43	20,46	20,53	20,40	20,31	20,37	20,46	20,44	20,38	20,34	20,31	20,25	20,27	20,37	20,35	20,32	20,43	20,45	20,36	20,38	20,37	20,39	20,43	20,40	20,40	20,37	20,46	20,43	20,35	20,36	20,42	20,39	20,34	20,32	20,28	20,31	20,35	20,39	20,34	20,25	20,30	20,31	20,31	20,37	20,32	20,29	20,29	20,29	20,26	20,33	20,36	20,32	20,32	20,29	20,31	20,35	20,41	20,35	20,26	20,30	20,32	20,32	20,41	20,37	20,31	20,37	20,41	20,39	20,36	20,33	20,32	20,35	20,39	20,29	20,31	20,34	20,29	20,28	20,29	20,26	20,26	20,26	20,25	20,25	20,28	20,37	20,42	20,37	20,33	20,38	20,25	20,23	20,29	20,38	20,28	20,22	20,27	20,38	20,41	20,43	20,37	20,29	20,27	20,20	20,23	20,22	20,27	20,38	20,38	20,39	20,33	20,30	20,34	20,30	20,29	20,24	20,28	20,31	20,24	20,32	20,35	20,26	20,27	20,27	20,34	20,22	20,17	20,20	20,25	20,31	20,39	20,29	20,24	20,27	20,27	20,29	20,23	20,25	20,35	20,23	20,27	20,32	20,23	20,19	20,28	20,40	20,37	20,25	20,17	20,23	20,26	20,29	20,32	20,28	20,18	20,16	
20,26	20,29	20,24	20,27	20,24	20,23	20,28	20,29	20,35	20,41	20,34	20,30	20,25	20,24	20,33	20,33	20,27	20,29	20,35	20,38	20,27	20,27	20,40	20,31	20,26	20,22	20,32	20,32	20,28	20,30	20,39	20,45	20,38	20,28	20,35	20,30	20,31	20,29	20,26	20,25	20,28	20,37	20,31	20,20	20,24	20,34	20,32	20,25	20,30	20,32	20,32	20,37	20,36	20,30	20,31	20,32	20,40	20,42	20,33	20,24	20,22	20,26	20,30	20,36	20,40	20,36	20,32	20,36	20,33	20,29	20,38	20,39	20,41	20,40	20,35	20,28	20,29	20,38	20,33	20,34	20,36	20,19	20,24	20,28	20,36	20,36	20,35	20,33	20,25	20,32	20,34	20,39	20,40	20,39	20,38	20,35	20,37	20,33	20,41	20,43	20,36	20,29	20,35	20,44	20,43	20,45	20,36	20,39	20,44	20,48	20,42	20,41	20,43	20,50	20,54	20,42	20,44	20,45	20,48	20,46	20,46	20,54	20,54	20,47	20,40	20,47	20,53	20,43	20,40	20,48	20,44	20,40	20,40	20,48	20,44	20,50	20,33	20,48	20,54	20,54	20,42	20,40	20,41	20,38	20,53	20,47	20,50	20,54	20,54	20,55	20,48	20,52	20,47	20,47	20,46	20,52	20,56	20,50	20,51	20,49	20,41	20,49	20,58	20,58	20,50	20,51	20,51	20,56	20,64	20,59	20,54	20,48	20,53	20,61	20,51	20,53	20,52	20,52	20,56	20,48	20,49	20,51	20,58	20,69	20,65	20,68	20,80	20,98	21,00	20,99	21,06	21,07	21,12	21,15	21,27	21,36	21,31	21,30	21,38	21,33	21,43	21,66	21,78	21,93	22,15	22,36	22,70	22,78	22,83	22,83	22,81	22,75	22,61	22,43	22,25	22,42	22,88	23,12	23,18	23,28	23,36	23,45	23,43	23,46	23,54	23,61	23,72	23,70	23,71	23,81	23,90	23,94	23,97	23,98	23,98	24,04	24,15	24,22	24,18	24,23	24,32	24,28	24,28	24,38	24,42	24,44	24,47	24,48	24,43	24,49	24,55	24,57	24,52	24,55	24,61	24,64	24,58	24,64	24,66	24,57	24,60	24,73	24,69	24,64	24,68	24,69	24,78	24,77	24,77	24,77	24,75	24,77	24,73	24,81	24,95	24,91	24,89	24,90	24,96	24,94	24,87	24,81	24,80	24,83	24,91	24,94	24,97	24,94	24,93	24,93	24,90	24,87	24,86	24,92	24,93	24,87	24,96	24,95	24,95	24,92	24,93	24,88	24,85	24,75	24,88	24,91	24,90	24,94	24,92	24,94	25,00	24,98	24,99	24,96	24,89	24,88	24,95	25,00	24,98	24,98	24,96	25,00	24,94	24,86	24,96	24,99	25,07	25,06	25,05	25,04	24,97	24,97	25,02	25,09	25,04	25,08	25,14	25,08	25,03	25,08	25,11	25,10	25,03	25,01	25,05	25,09	25,14	25,14	25,09	25,09	25,07	25,07	24,97	25,00	25,11	25,12	25,13	25,12	25,06	25,04	25,06	25,10	25,13	25,09	25,17	25,15	25,13	25,07	25,10	25,06	25,05	25,06	24,99	24,92	24,99	25,11	25,07	24,94	24,91	24,85	24,85	24,78	24,78	24,79	24,76	24,65	24,61	24,68	24,67	24,58	24,61	24,56	24,54	24,51	24,41	24,32	24,28	24,33	24,28	24,21	24,17	23,96	23,89	23,96	23,88	23,85	23,81	23,65	23,59	23,54	23,41	23,40	23,36	23,28	23,16	23,17	23,16	23,10	23,01	22,90	22,83	22,67	22,34	22,11	22,19	22,44	22,49	22,55	22,59	22,50	22,44	22,34	22,18	21,75	21,43	21,23	21,03	20,90	20,87	20,84	20,85	20,77	20,71	20,62	20,64	20,68	20,71	20,71	20,73	20,73	20,78	20,71	20,58	20,56	20,58	20,57	20,57	20,56	20,52	20,44	20,46	20,37	20,43	20,53	20,53	20,33	20,30	20,39	20,49	20,44	20,53	20,49	20,36	20,37	20,32	20,26	20,38	20,41	20,37	20,36	20,39	20,38	20,37	20,33	20,33	20,36	20,50	20,39	20,34	20,38	20,41	20,40	20,38	20,36	20,29	20,26	20,30	20,31	20,42	20,41	20,46	20,38	20,30	20,41	20,39	20,33	20,37	20,43	20,40	20,38	20,39	20,45	20,33	20,31	20,31	20,33	20,36	20,29	20,32	20,30	20,35	20,32	20,35	20,36	20,39	20,37	20,30	20,37	20,37	20,33	20,27	20,32	20,29	20,30	20,31	20,32	20,35	20,29	20,29	20,28	20,29	20,34	20,32	20,32	20,28	20,24	20,42	20,36	20,22	20,36	20,47	20,37	20,25	20,27	20,30	20,29	20,32	20,25	20,34	20,34	20,28	20,23	20,25	20,24	20,26	20,26	20,32	20,31	20,31	20,34	20,29	20,33	20,33	20,35	20,30	20,18	20,20	20,30	20,18	20,21	20,28	20,34	20,36	20,42	20,36	20,37	20,27	20,21	20,21	20,22	20,31	20,32	20,32	20,33	20,32	20,30	20,27	20,26	20,24	20,17	20,26	20,30	20,23	20,29	20,30	20,24	20,22	20,33	20,35	20,27	20,23	20,22	20,25	20,34	20,32	20,20	20,20	20,25	20,27	20,29	20,24	20,14	20,27	20,16	20,20	20,29	20,24	20,21	20,21	20,27	20,25	20,25	20,12	20,17	20,23	20,34	20,30	20,17	20,13	20,11	
20,28	20,25	20,17	20,23	20,24	20,17	20,20	20,31	20,33	20,37	20,38	20,36	20,31	20,34	20,36	20,32	20,28	20,29	20,39	20,35	20,23	20,22	20,30	20,35	20,25	20,22	20,25	20,32	20,29	20,35	20,41	20,42	20,32	20,29	20,29	20,36	20,37	20,27	20,31	20,35	20,35	20,32	20,26	20,20	20,23	20,28	20,33	20,35	20,25	20,30	20,32	20,34	20,33	20,33	20,29	20,31	20,37	20,39	20,36	20,32	20,24	20,34	20,34	20,33	20,34	20,44	20,32	20,39	20,32	20,23	20,34	20,42	20,38	20,37	20,36	20,26	20,31	20,37	20,34	20,39	20,38	20,35	20,26	20,30	20,30	20,34	20,32	20,34	20,24	20,29	20,38	20,42	20,39	20,37	20,33	20,29	20,39	20,28	20,39	20,43	20,35	20,36	20,42	20,44	20,37	20,43	20,36	20,41	20,47	20,43	20,44	20,42	20,50	20,44	20,45	20,41	20,49	20,43	20,37	20,42	20,40	20,49	20,46	20,54	20,48	20,47	20,52	20,44	20,39	20,37	20,38	20,45	20,48	20,51	20,48	20,45	20,37	20,33	20,42	20,48	20,38	20,37	20,41	20,46	20,51	20,51	20,50	20,53	20,46	20,52	20,50	20,47	20,39	20,47	20,49	20,54	20,53	20,46	20,48	20,56	20,48	20,43	20,53	20,51	20,49	20,48	20,54	20,53	20,64	20,61	20,55	20,55	20,55	20,52	20,53	20,54	20,57	20,51	20,56	20,52	20,51	20,55	20,56	20,62	20,62	20,70	20,86	21,06	21,05	21,07	21,07	21,12	21,22	21,30	21,39	21,44	21,36	21,41	21,46	21,43	21,51	21,72	21,76	21,88	22,09	22,34	22,67	22,87	22,84	22,83	22,88	22,87	22,76	22,62	22,33	22,25	22,62	23,05	23,26	23,26	23,41	23,51	23,55	23,55	23,58	23,71	23,84	23,89	23,87	23,88	23,96	24,08	24,03	24,01	24,12	24,19	24,24	24,23	24,23	24,35	24,41	24,43	24,47	24,44	24,42	24,55	24,55	24,58	24,60	24,68	24,68	24,68	24,64	24,69	24,75	24,76	24,80	24,78	24,79	24,77	24,69	24,73	24,79	24,82	24,78	24,83	24,79	24,84	24,89	24,89	24,92	24,89	24,82	24,84	25,01	25,08	24,97	25,00	25,04	24,96	24,97	24,94	24,94	24,97	25,04	25,05	25,03	25,06	25,03	25,01	25,03	24,99	25,02	25,05	25,03	25,01	25,01	25,05	25,06	25,04	25,00	25,06	25,01	24,94	25,01	25,00	24,99	25,05	25,09	25,06	25,07	25,09	25,14	25,11	25,04	25,08	25,07	25,11	25,17	25,19	25,12	25,15	25,14	25,07	25,12	25,14	25,16	25,22	25,22	25,20	25,11	25,18	25,15	25,17	25,20	25,17	25,23	25,19	25,11	25,20	25,24	25,18	25,12	25,14	25,17	25,20	25,23	25,16	25,19	25,24	25,23	25,28	25,22	25,15	25,22	25,25	25,28	25,26	25,18	25,18	25,18	25,26	25,25	25,23	25,27	25,26	25,18	25,21	25,16	25,10	25,15	25,18	25,14	25,09	25,16	25,15	25,17	25,09	25,05	24,92	24,91	24,90	24,87	24,84	24,87	24,85	24,77	24,81	24,80	24,72	24,73	24,66	24,65	24,64	24,51	24,41	24,38	24,42	24,36	24,28	24,28	24,19	24,11	24,01	23,92	23,87	23,85	23,72	23,67	23,65	23,48	23,41	23,47	23,35	23,21	23,22	23,23	23,21	23,09	22,84	22,83	22,56	22,21	22,22	22,46	22,60	22,56	22,53	22,57	22,49	22,44	22,44	22,15	21,78	21,41	21,22	21,05	20,99	20,94	20,87	20,80	20,80	20,74	20,66	20,66	20,60	20,61	20,74	20,71	20,64	20,67	20,69	20,54	20,50	20,51	20,51	20,46	20,50	20,53	20,45	20,48	20,43	20,41	20,48	20,52	20,47	20,41	20,42	20,41	20,39	20,44	20,50	20,40	20,39	20,42	20,34	20,40	20,45	20,41	20,33	20,33	20,43	20,39	20,38	20,31	20,32	20,47	20,42	20,44	20,35	20,39	20,40	20,29	20,30	20,30	20,31	20,37	20,36	20,37	20,46	20,42	20,49	20,36	20,39	20,42	20,37	20,38	20,36	20,40	20,38	20,40	20,38	20,37	20,40	20,39	20,35	20,38	20,36	20,32	20,34	20,39	20,40	20,24	20,27	20,32	20,37	20,34	20,30	20,39	20,36	20,33	20,32	20,36	20,33	20,35	20,34	20,35	20,27	20,23	20,27	20,24	20,23	20,32	20,29	20,31	20,19	20,34	20,37	20,20	20,21	20,30	20,31	20,22	20,26	20,33	20,27	20,22	20,26	20,20	20,25	20,22	20,23	20,30	20,30	20,27	20,34	20,37	20,32	20,26	20,28	20,23	20,24	20,33	20,38	20,29	20,24	20,24	20,23	20,20	20,19	20,23	20,28	20,30	20,31	20,34	20,25	20,19	20,22	20,29	20,24	20,23	20,23	20,15	20,29	20,27	20,21	20,21	20,28	20,22	20,20	20,26	20,23	20,32	20,33	20,31	20,29	20,21	20,25	20,27	20,26	20,34	20,29	20,24	20,24	20,29	20,19	20,16	20,24	20,30	20,19	20,23	20,21	20,31	20,16	20,15	20,25	20,25	20,22	20,19	20,16	20,21	20,16	20,13	20,17	20,19	20,19	20,21	20,20	20,17	20,15	
20,33	20,26	20,20	20,24	20,25	20,20	20,17	20,21	20,34	20,30	20,36	20,33	20,31	20,37	20,43	20,35	20,30	20,34	20,37	20,35	20,37	20,29	20,37	20,37	20,27	20,24	20,30	20,26	20,31	20,30	20,36	20,39	20,31	20,26	20,25	20,32	20,33	20,32	20,31	20,35	20,48	20,34	20,29	20,27	20,26	20,25	20,32	20,31	20,19	20,27	20,32	20,34	20,35	20,38	20,35	20,34	20,29	20,31	20,33	20,35	20,35	20,37	20,38	20,41	20,39	20,41	20,28	20,40	20,44	20,33	20,31	20,42	20,41	20,42	20,38	20,31	20,38	20,43	20,38	20,39	20,33	20,34	20,30	20,39	20,47	20,34	20,35	20,30	20,24	20,37	20,45	20,42	20,36	20,41	20,39	20,33	20,29	20,29	20,40	20,45	20,44	20,36	20,41	20,41	20,38	20,44	20,41	20,41	20,45	20,45	20,45	20,46	20,49	20,44	20,52	20,47	20,46	20,42	20,38	20,46	20,44	20,49	20,46	20,53	20,50	20,47	20,42	20,47	20,42	20,44	20,42	20,49	20,47	20,51	20,51	20,45	20,41	20,40	20,41	20,49	20,37	20,37	20,43	20,43	20,54	20,49	20,46	20,49	20,43	20,45	20,51	20,49	20,48	20,54	20,50	20,47	20,46	20,41	20,49	20,59	20,53	20,51	20,50	20,51	20,52	20,53	20,49	20,57	20,62	20,61	20,53	20,51	20,55	20,51	20,60	20,59	20,52	20,49	20,54	20,56	20,55	20,61	20,58	20,60	20,70	20,81	20,83	20,99	21,12	21,18	21,14	21,11	21,21	21,35	21,47	21,52	21,46	21,50	21,52	21,51	21,63	21,74	21,81	21,90	22,05	22,41	22,80	22,96	22,89	22,92	22,97	23,03	23,02	22,89	22,64	22,40	22,42	22,84	23,21	23,41	23,53	23,59	23,62	23,66	23,63	23,75	23,92	23,98	23,97	24,02	24,00	24,11	24,20	24,20	24,23	24,27	24,33	24,42	24,40	24,44	24,52	24,47	24,55	24,52	24,57	24,63	24,61	24,62	24,72	24,82	24,86	24,82	24,81	24,83	24,82	24,87	24,91	24,96	24,92	24,94	24,94	24,86	24,88	24,91	24,86	24,99	24,97	24,98	25,07	25,03	25,03	25,02	25,07	25,02	25,12	25,22	25,17	25,10	25,10	25,08	25,17	25,16	25,10	25,09	25,09	25,14	25,16	25,18	25,24	25,16	25,14	25,15	25,20	25,12	25,12	25,17	25,18	25,15	25,18	25,13	25,13	25,18	25,22	25,17	25,22	25,17	25,15	25,15	25,16	25,19	25,21	25,23	25,25	25,18	25,24	25,24	25,24	25,23	25,29	25,31	25,29	25,27	25,25	25,27	25,35	25,30	25,32	25,26	25,35	25,36	25,28	25,23	25,30	25,34	25,42	25,21	25,28	25,41	25,31	25,31	25,37	25,37	25,34	25,34	25,39	25,41	25,34	25,30	25,36	25,43	25,45	25,45	25,34	25,33	25,41	25,42	25,42	25,38	25,26	25,30	25,38	25,33	25,34	25,33	25,36	25,36	25,37	25,37	25,34	25,25	25,25	25,30	25,26	25,22	25,26	25,23	25,25	25,21	25,17	25,11	25,03	25,04	25,05	25,08	25,09	25,09	25,07	25,04	24,93	24,87	24,85	24,83	24,79	24,78	24,71	24,56	24,58	24,60	24,56	24,47	24,36	24,26	24,24	24,14	24,01	23,90	23,94	23,86	23,75	23,77	23,57	23,50	23,55	23,51	23,36	23,32	23,33	23,27	23,16	22,95	22,70	22,43	22,23	22,43	22,67	22,75	22,66	22,71	22,64	22,59	22,54	22,40	22,16	21,76	21,47	21,21	21,08	21,03	20,96	20,89	20,87	20,90	20,80	20,69	20,70	20,73	20,69	20,65	20,66	20,68	20,73	20,65	20,57	20,56	20,55	20,49	20,51	20,49	20,55	20,43	20,48	20,41	20,40	20,41	20,44	20,48	20,44	20,44	20,43	20,40	20,37	20,49	20,46	20,46	20,46	20,48	20,43	20,45	20,44	20,37	20,39	20,45	20,40	20,38	20,37	20,35	20,42	20,41	20,44	20,32	20,32	20,47	20,42	20,42	20,37	20,28	20,37	20,41	20,40	20,42	20,40	20,38	20,34	20,39	20,40	20,39	20,32	20,40	20,44	20,41	20,40	20,41	20,33	20,34	20,40	20,43	20,42	20,39	20,36	20,37	20,40	20,40	20,41	20,35	20,34	20,38	20,35	20,31	20,34	20,33	20,31	20,33	20,30	20,28	20,28	20,31	20,33	20,26	20,23	20,22	20,27	20,18	20,26	20,26	20,27	20,27	20,32	20,37	20,36	20,25	20,29	20,31	20,22	20,36	20,38	20,26	20,24	20,23	20,24	20,21	20,26	20,24	20,24	20,35	20,30	20,27	20,36	20,34	20,34	20,30	20,29	20,26	20,25	20,37	20,31	20,31	20,35	20,28	20,21	20,27	20,31	20,32	20,37	20,38	20,42	20,28	20,24	20,32	20,35	20,21	20,24	20,26	20,20	20,25	20,32	20,28	20,29	20,34	20,25	20,21	20,28	20,24	20,20	20,28	20,37	20,39	20,32	20,18	20,20	20,24	20,28	20,24	20,27	20,19	20,17	20,24	20,35	20,31	20,28	20,28	20,21	20,31	20,38	20,25	20,21	20,30	20,31	20,26	20,25	20,21	20,21	20,16	20,05	20,25	20,23	20,17	20,20	20,22	20,06	20,11	
20,32	20,32	20,32	20,34	20,27	20,26	20,22	20,19	20,32	20,36	20,32	20,27	20,29	20,38	20,41	20,30	20,27	20,39	20,36	20,38	20,36	20,33	20,25	20,33	20,35	20,28	20,37	20,35	20,34	20,32	20,36	20,42	20,38	20,25	20,28	20,31	20,36	20,37	20,36	20,30	20,33	20,29	20,29	20,28	20,29	20,32	20,33	20,35	20,27	20,29	20,27	20,27	20,39	20,41	20,37	20,40	20,31	20,32	20,41	20,35	20,34	20,37	20,45	20,43	20,41	20,39	20,43	20,44	20,43	20,37	20,40	20,42	20,48	20,46	20,37	20,38	20,41	20,37	20,40	20,39	20,30	20,33	20,28	20,31	20,45	20,38	20,36	20,34	20,33	20,49	20,42	20,37	20,36	20,38	20,48	20,45	20,36	20,32	20,34	20,41	20,45	20,39	20,40	20,45	20,41	20,43	20,35	20,39	20,43	20,48	20,41	20,46	20,42	20,48	20,53	20,50	20,34	20,36	20,41	20,47	20,51	20,52	20,54	20,47	20,42	20,49	20,47	20,53	20,49	20,38	20,41	20,47	20,49	20,46	20,51	20,45	20,33	20,42	20,49	20,58	20,44	20,38	20,41	20,44	20,44	20,49	20,41	20,45	20,46	20,49	20,54	20,46	20,51	20,54	20,52	20,46	20,39	20,46	20,47	20,56	20,50	20,47	20,52	20,52	20,56	20,57	20,51	20,55	20,59	20,63	20,57	20,54	20,56	20,55	20,61	20,58	20,54	20,53	20,58	20,52	20,58	20,61	20,63	20,62	20,71	20,86	20,92	21,06	21,24	21,26	21,24	21,22	21,20	21,39	21,49	21,56	21,56	21,65	21,61	21,51	21,65	21,74	21,86	22,05	22,16	22,43	22,76	22,87	22,90	22,97	22,96	23,11	23,10	23,06	22,91	22,69	22,46	22,56	23,09	23,44	23,56	23,66	23,74	23,76	23,74	23,81	23,93	24,04	24,05	24,11	24,19	24,21	24,26	24,32	24,32	24,34	24,39	24,45	24,59	24,52	24,56	24,62	24,67	24,70	24,70	24,76	24,75	24,80	24,83	24,87	24,95	24,98	24,99	24,96	24,99	25,05	24,99	25,01	25,05	25,04	25,06	25,06	25,02	25,08	25,10	25,12	25,08	25,12	25,16	25,14	25,12	25,16	25,21	25,23	25,29	25,32	25,30	25,21	25,26	25,19	25,30	25,29	25,22	25,25	25,23	25,27	25,35	25,33	25,32	25,32	25,34	25,32	25,33	25,32	25,31	25,26	25,29	25,26	25,34	25,34	25,27	25,29	25,30	25,34	25,37	25,29	25,37	25,36	25,35	25,35	25,42	25,44	25,39	25,34	25,43	25,45	25,41	25,43	25,39	25,35	25,46	25,47	25,38	25,30	25,45	25,44	25,39	25,41	25,43	25,43	25,36	25,35	25,46	25,50	25,49	25,42	25,36	25,47	25,44	25,42	25,51	25,53	25,49	25,46	25,51	25,55	25,54	25,56	25,57	25,53	25,62	25,61	25,49	25,47	25,53	25,57	25,64	25,53	25,41	25,41	25,58	25,52	25,49	25,57	25,56	25,49	25,46	25,43	25,43	25,49	25,48	25,47	25,37	25,42	25,36	25,44	25,37	25,34	25,32	25,25	25,20	25,19	25,23	25,24	25,31	25,29	25,19	25,17	25,10	25,05	25,02	25,02	24,95	24,89	24,87	24,76	24,74	24,69	24,64	24,59	24,51	24,35	24,32	24,27	24,11	24,02	23,99	23,93	23,88	23,84	23,73	23,71	23,68	23,55	23,46	23,47	23,36	23,21	23,12	22,88	22,54	22,34	22,44	22,66	22,78	22,85	22,80	22,71	22,71	22,77	22,67	22,46	22,18	21,84	21,55	21,28	21,18	21,01	21,04	20,94	20,91	20,96	20,90	20,76	20,79	20,74	20,69	20,63	20,62	20,60	20,72	20,68	20,60	20,59	20,58	20,61	20,53	20,51	20,56	20,44	20,41	20,42	20,44	20,46	20,43	20,42	20,42	20,47	20,49	20,46	20,38	20,39	20,42	20,40	20,42	20,46	20,43	20,49	20,49	20,34	20,38	20,43	20,40	20,40	20,37	20,33	20,42	20,38	20,44	20,41	20,37	20,37	20,40	20,46	20,37	20,28	20,27	20,43	20,39	20,39	20,41	20,40	20,32	20,38	20,31	20,26	20,27	20,34	20,37	20,41	20,39	20,37	20,32	20,28	20,34	20,32	20,37	20,39	20,31	20,39	20,36	20,34	20,37	20,34	20,36	20,43	20,34	20,30	20,35	20,34	20,33	20,31	20,25	20,20	20,25	20,30	20,33	20,27	20,37	20,29	20,29	20,31	20,28	20,25	20,26	20,35	20,35	20,37	20,38	20,30	20,37	20,32	20,32	20,28	20,32	20,30	20,32	20,31	20,29	20,26	20,23	20,26	20,31	20,33	20,26	20,27	20,35	20,34	20,29	20,30	20,25	20,25	20,28	20,27	20,22	20,22	20,31	20,27	20,28	20,32	20,36	20,35	20,35	20,33	20,33	20,26	20,23	20,29	20,31	20,25	20,28	20,37	20,27	20,26	20,29	20,30	20,29	20,27	20,26	20,23	20,26	20,28	20,22	20,22	20,27	20,29	20,30	20,24	20,23	20,21	20,22	20,22	20,32	20,28	20,25	20,25	20,30	20,39	20,34	20,34	20,27	20,32	20,39	20,29	20,29	20,19	20,26	20,23	20,30	20,30	20,24	20,24	20,04	20,12	20,19	20,16	20,21	20,19	20,16	20,17	
20,25	20,25	20,25	20,29	20,36	20,25	20,28	20,41	20,42	20,34	20,30	20,20	20,21	20,27	20,41	20,35	20,29	20,20	20,32	20,33	20,33	20,32	20,26	20,26	20,35	20,36	20,34	20,38	20,37	20,36	20,32	20,40	20,37	20,34	20,30	20,31	20,35	20,33	20,32	20,37	20,33	20,25	20,30	20,26	20,25	20,23	20,31	20,31	20,34	20,35	20,30	20,26	20,35	20,40	20,35	20,35	20,32	20,35	20,39	20,34	20,32	20,33	20,39	20,38	20,39	20,36	20,34	20,40	20,46	20,44	20,40	20,35	20,31	20,37	20,36	20,33	20,37	20,28	20,35	20,44	20,36	20,33	20,32	20,30	20,34	20,42	20,35	20,37	20,34	20,41	20,42	20,35	20,38	20,42	20,43	20,52	20,46	20,39	20,41	20,38	20,39	20,34	20,40	20,41	20,36	20,38	20,34	20,31	20,43	20,48	20,44	20,41	20,39	20,42	20,49	20,50	20,34	20,37	20,46	20,45	20,42	20,46	20,53	20,42	20,41	20,51	20,51	20,44	20,41	20,38	20,32	20,41	20,44	20,42	20,50	20,50	20,42	20,38	20,41	20,53	20,49	20,37	20,49	20,52	20,49	20,45	20,41	20,44	20,46	20,50	20,52	20,46	20,51	20,59	20,50	20,51	20,48	20,41	20,46	20,54	20,48	20,49	20,56	20,53	20,52	20,56	20,57	20,53	20,60	20,62	20,60	20,56	20,56	20,56	20,60	20,59	20,53	20,51	20,59	20,50	20,55	20,62	20,65	20,68	20,75	20,80	20,94	21,18	21,25	21,32	21,35	21,33	21,34	21,54	21,60	21,61	21,62	21,66	21,72	21,67	21,76	21,84	21,97	22,19	22,34	22,50	22,77	22,91	22,92	22,99	22,98	23,08	23,13	23,09	23,04	22,86	22,70	22,52	22,80	23,34	23,56	23,70	23,81	23,85	23,87	23,97	24,07	24,09	24,17	24,11	24,22	24,30	24,40	24,43	24,46	24,44	24,53	24,54	24,67	24,65	24,65	24,73	24,81	24,82	24,82	24,86	24,84	24,92	25,01	25,00	25,02	25,05	25,10	25,05	25,06	25,15	25,17	25,13	25,09	25,08	25,17	25,20	25,11	25,17	25,23	25,26	25,20	25,23	25,32	25,28	25,31	25,32	25,30	25,36	25,47	25,39	25,27	25,29	25,36	25,36	25,37	25,38	25,31	25,34	25,37	25,43	25,48	25,54	25,43	25,41	25,47	25,50	25,41	25,37	25,43	25,45	25,44	25,41	25,42	25,42	25,36	25,43	25,45	25,43	25,49	25,46	25,48	25,50	25,48	25,46	25,53	25,53	25,55	25,60	25,61	25,59	25,54	25,61	25,64	25,51	25,49	25,59	25,57	25,49	25,48	25,52	25,50	25,47	25,51	25,55	25,54	25,52	25,61	25,57	25,53	25,54	25,56	25,57	25,51	25,51	25,59	25,63	25,61	25,64	25,59	25,64	25,65	25,71	25,68	25,63	25,71	25,74	25,68	25,59	25,63	25,66	25,77	25,67	25,53	25,56	25,66	25,72	25,69	25,70	25,78	25,64	25,55	25,63	25,59	25,65	25,59	25,59	25,58	25,50	25,54	25,52	25,52	25,46	25,47	25,36	25,34	25,34	25,31	25,32	25,32	25,23	25,20	25,30	25,27	25,24	25,18	25,14	25,10	25,09	25,03	24,93	24,89	24,81	24,76	24,66	24,57	24,49	24,50	24,46	24,35	24,24	24,16	24,06	23,96	23,99	23,92	23,84	23,75	23,68	23,58	23,47	23,40	23,24	23,09	22,76	22,40	22,38	22,67	22,89	22,94	22,89	22,82	22,71	22,70	22,77	22,71	22,48	22,26	21,85	21,53	21,36	21,21	21,01	20,98	21,02	20,95	21,00	20,93	20,82	20,83	20,83	20,71	20,64	20,66	20,61	20,65	20,66	20,48	20,59	20,65	20,63	20,50	20,42	20,50	20,47	20,44	20,38	20,38	20,44	20,44	20,42	20,34	20,37	20,43	20,40	20,40	20,33	20,38	20,47	20,39	20,30	20,37	20,40	20,50	20,38	20,34	20,36	20,38	20,43	20,42	20,33	20,37	20,38	20,43	20,45	20,38	20,38	20,32	20,35	20,30	20,30	20,27	20,36	20,46	20,31	20,39	20,39	20,36	20,43	20,37	20,26	20,37	20,38	20,30	20,36	20,38	20,33	20,35	20,33	20,39	20,32	20,30	20,31	20,25	20,32	20,37	20,35	20,33	20,28	20,31	20,37	20,34	20,27	20,35	20,35	20,27	20,30	20,35	20,18	20,30	20,37	20,32	20,27	20,32	20,37	20,34	20,32	20,27	20,19	20,18	20,26	20,38	20,35	20,32	20,22	20,29	20,28	20,33	20,28	20,26	20,26	20,37	20,41	20,29	20,26	20,15	20,23	20,27	20,27	20,27	20,32	20,34	20,22	20,16	20,29	20,27	20,27	20,30	20,40	20,26	20,14	20,23	20,25	20,24	20,29	20,29	20,33	20,30	20,27	20,31	20,26	20,23	20,22	20,30	20,27	20,31	20,33	20,25	20,26	20,37	20,31	20,29	20,23	20,25	20,14	20,19	20,26	20,26	20,28	20,27	20,19	20,21	20,28	20,29	20,17	20,15	20,23	20,20	20,22	20,35	20,32	20,34	20,35	20,34	20,36	20,32	20,36	20,35	20,24	20,22	20,18	20,18	20,21	20,23	20,23	20,17	20,21	20,18	20,23	20,20	20,14	20,19	20,21	20,27	20,30	
20,31	20,32	20,17	20,28	20,35	20,36	20,35	20,40	20,37	20,39	20,30	20,17	20,16	20,27	20,42	20,37	20,35	20,25	20,33	20,36	20,28	20,28	20,41	20,30	20,29	20,30	20,35	20,34	20,24	20,29	20,36	20,31	20,32	20,26	20,33	20,30	20,32	20,33	20,33	20,32	20,40	20,27	20,30	20,33	20,32	20,24	20,27	20,30	20,35	20,37	20,33	20,31	20,38	20,32	20,36	20,31	20,34	20,30	20,30	20,33	20,29	20,24	20,27	20,32	20,29	20,37	20,35	20,27	20,38	20,39	20,35	20,33	20,24	20,29	20,41	20,38	20,42	20,37	20,38	20,47	20,41	20,35	20,36	20,32	20,32	20,36	20,35	20,33	20,34	20,29	20,33	20,35	20,38	20,40	20,42	20,40	20,46	20,41	20,40	20,39	20,34	20,32	20,34	20,37	20,36	20,41	20,36	20,42	20,51	20,48	20,44	20,42	20,37	20,34	20,43	20,43	20,34	20,35	20,45	20,42	20,40	20,39	20,43	20,47	20,44	20,46	20,45	20,43	20,40	20,42	20,41	20,46	20,49	20,42	20,49	20,52	20,37	20,35	20,43	20,45	20,42	20,47	20,47	20,48	20,42	20,40	20,37	20,43	20,45	20,49	20,50	20,48	20,42	20,53	20,53	20,50	20,55	20,50	20,47	20,48	20,53	20,53	20,56	20,55	20,61	20,61	20,57	20,66	20,75	20,73	20,67	20,61	20,66	20,67	20,64	20,63	20,59	20,58	20,63	20,63	20,60	20,61	20,67	20,74	20,81	20,86	20,91	21,26	21,34	21,34	21,42	21,46	21,52	21,60	21,69	21,70	21,74	21,80	21,83	21,85	21,91	22,03	22,13	22,32	22,47	22,63	22,85	22,98	23,05	23,07	23,06	23,18	23,18	23,15	23,22	23,17	22,99	22,57	22,61	23,10	23,48	23,69	23,84	23,90	23,92	24,17	24,25	24,20	24,33	24,29	24,24	24,35	24,55	24,59	24,66	24,60	24,67	24,72	24,69	24,74	24,79	24,90	24,95	24,94	24,96	24,97	24,98	25,00	25,05	25,11	25,12	25,11	25,17	25,16	25,20	25,17	25,22	25,29	25,22	25,24	25,34	25,36	25,30	25,32	25,32	25,34	25,35	25,30	25,40	25,39	25,40	25,46	25,43	25,42	25,56	25,58	25,44	25,41	25,47	25,53	25,52	25,49	25,46	25,43	25,47	25,54	25,63	25,64	25,54	25,57	25,55	25,56	25,53	25,52	25,48	25,58	25,68	25,60	25,52	25,50	25,50	25,58	25,60	25,60	25,65	25,61	25,59	25,58	25,52	25,57	25,65	25,63	25,64	25,65	25,64	25,63	25,64	25,68	25,85	25,74	25,61	25,69	25,68	25,61	25,59	25,62	25,59	25,57	25,66	25,71	25,68	25,73	25,81	25,79	25,73	25,70	25,74	25,70	25,66	25,67	25,74	25,74	25,79	25,85	25,82	25,77	25,77	25,81	25,80	25,78	25,79	25,83	25,79	25,76	25,76	25,77	25,79	25,71	25,75	25,78	25,78	25,87	25,87	25,78	25,85	25,72	25,72	25,80	25,77	25,76	25,73	25,66	25,70	25,66	25,63	25,61	25,57	25,58	25,60	25,48	25,49	25,54	25,50	25,43	25,47	25,36	25,36	25,37	25,36	25,27	25,24	25,19	25,19	25,19	25,16	24,97	24,97	25,01	24,88	24,75	24,75	24,63	24,66	24,59	24,47	24,35	24,31	24,19	24,15	24,20	24,07	23,96	23,94	23,84	23,71	23,59	23,47	23,33	23,05	22,60	22,46	22,17	22,96	22,93	23,00	22,95	22,90	22,81	22,75	22,77	22,71	22,53	22,28	21,93	21,57	21,38	21,32	21,19	21,08	21,04	20,97	20,97	20,90	20,87	20,83	20,87	20,80	20,82	20,74	20,69	20,70	20,69	20,59	20,54	20,60	20,59	20,49	20,42	20,45	20,42	20,49	20,42	20,44	20,45	20,44	20,45	20,40	20,41	20,43	20,36	20,38	20,36	20,38	20,43	20,48	20,33	20,42	20,49	20,46	20,40	20,44	20,36	20,40	20,37	20,40	20,41	20,38	20,36	20,41	20,39	20,33	20,36	20,36	20,37	20,31	20,24	20,28	20,31	20,37	20,34	20,35	20,38	20,30	20,33	20,34	20,38	20,40	20,40	20,30	20,29	20,30	20,34	20,39	20,40	20,37	20,32	20,27	20,24	20,29	20,30	20,35	20,37	20,36	20,27	20,31	20,36	20,29	20,25	20,31	20,40	20,25	20,23	20,24	20,30	20,32	20,35	20,31	20,26	20,34	20,32	20,33	20,30	20,34	20,25	20,16	20,21	20,31	20,32	20,30	20,21	20,20	20,19	20,23	20,19	20,18	20,23	20,35	20,44	20,26	20,23	20,16	20,26	20,26	20,22	20,22	20,25	20,24	20,14	20,20	20,21	20,28	20,26	20,26	20,31	20,29	20,26	20,27	20,24	20,18	20,22	20,29	20,31	20,23	20,24	20,36	20,35	20,25	20,20	20,26	20,30	20,26	20,25	20,22	20,15	20,30	20,30	20,25	20,23	20,27	20,24	20,32	20,38	20,27	20,26	20,26	20,26	20,24	20,29	20,32	20,27	20,20	20,28	20,25	20,22	20,28	20,27	20,34	20,34	20,26	20,30	20,32	20,29	20,32	20,27	20,18	20,23	20,18	20,28	20,25	20,04	20,09	20,16	20,17	20,22	20,21	20,26	20,18	20,16	20,21	20,20	
20,25	20,19	20,16	20,24	20,27	20,28	20,27	20,29	20,27	20,42	20,40	20,21	20,21	20,34	20,39	20,30	20,31	20,36	20,37	20,41	20,31	20,29	20,35	20,37	20,29	20,30	20,33	20,34	20,29	20,30	20,40	20,41	20,32	20,26	20,24	20,28	20,39	20,37	20,34	20,33	20,38	20,31	20,25	20,33	20,33	20,40	20,30	20,28	20,39	20,43	20,37	20,37	20,34	20,34	20,30	20,36	20,34	20,36	20,30	20,30	20,27	20,36	20,33	20,33	20,27	20,26	20,34	20,34	20,38	20,31	20,32	20,32	20,27	20,28	20,32	20,37	20,43	20,41	20,45	20,38	20,36	20,38	20,37	20,32	20,40	20,37	20,35	20,38	20,33	20,33	20,43	20,41	20,32	20,34	20,42	20,40	20,38	20,39	20,35	20,32	20,30	20,33	20,42	20,42	20,41	20,38	20,34	20,36	20,43	20,45	20,37	20,39	20,36	20,29	20,33	20,38	20,38	20,42	20,40	20,42	20,41	20,38	20,46	20,49	20,49	20,45	20,42	20,47	20,44	20,48	20,48	20,49	20,48	20,51	20,49	20,41	20,46	20,38	20,44	20,49	20,37	20,53	20,49	20,45	20,46	20,42	20,43	20,44	20,48	20,51	20,43	20,46	20,41	20,41	20,53	20,50	20,46	20,52	20,53	20,55	20,55	20,55	20,59	20,67	20,72	20,71	20,67	20,71	20,77	20,73	20,72	20,78	20,73	20,77	20,76	20,73	20,69	20,72	20,71	20,69	20,65	20,64	20,69	20,77	20,81	20,94	21,07	21,36	21,51	21,51	21,45	21,50	21,68	21,76	21,84	21,93	21,84	21,90	22,01	21,99	22,04	22,24	22,31	22,42	22,51	22,65	22,92	23,04	23,07	23,08	23,16	23,22	23,20	23,27	23,34	23,35	23,30	22,97	22,58	22,80	23,37	23,64	23,80	23,92	23,99	24,15	24,24	24,23	24,34	24,48	24,41	24,48	24,58	24,64	24,69	24,70	24,71	24,80	24,86	24,84	24,88	24,94	25,02	25,12	25,05	25,14	25,13	25,16	25,22	25,19	25,25	25,27	25,28	25,30	25,35	25,38	25,37	25,37	25,34	25,30	25,41	25,45	25,43	25,48	25,49	25,51	25,53	25,53	25,56	25,56	25,52	25,57	25,56	25,53	25,66	25,66	25,67	25,62	25,59	25,62	25,63	25,63	25,66	25,62	25,64	25,70	25,72	25,66	25,69	25,68	25,72	25,67	25,63	25,67	25,62	25,71	25,76	25,72	25,69	25,71	25,67	25,75	25,71	25,67	25,76	25,74	25,69	25,74	25,63	25,72	25,74	25,74	25,78	25,72	25,76	25,78	25,83	25,76	25,83	25,87	25,83	25,91	25,85	25,80	25,80	25,78	25,70	25,70	25,80	25,82	25,80	25,85	25,95	25,93	25,88	25,89	25,92	25,91	25,83	25,84	25,96	25,96	25,84	25,84	25,89	25,97	25,92	25,89	25,90	25,96	25,96	25,98	25,93	25,96	25,95	25,94	25,93	25,86	25,90	25,95	25,91	25,98	25,96	25,87	25,93	25,89	25,82	25,87	25,87	25,90	25,87	25,83	25,77	25,80	25,74	25,70	25,69	25,71	25,73	25,66	25,61	25,64	25,62	25,57	25,62	25,59	25,52	25,48	25,51	25,37	25,34	25,34	25,30	25,28	25,21	25,08	25,08	25,13	25,04	24,89	24,84	24,70	24,74	24,70	24,61	24,55	24,40	24,28	24,25	24,31	24,09	24,04	24,03	23,84	23,70	23,68	23,59	23,35	22,97	22,64	22,75	22,97	23,10	23,08	22,98	22,96	22,96	22,95	22,84	22,78	22,71	22,61	22,40	21,98	21,69	21,45	21,36	21,29	21,22	21,16	21,09	20,99	20,96	20,92	20,89	20,80	20,74	20,87	20,80	20,71	20,68	20,73	20,68	20,56	20,52	20,53	20,48	20,48	20,51	20,42	20,43	20,40	20,51	20,48	20,44	20,50	20,49	20,55	20,54	20,43	20,44	20,44	20,37	20,45	20,45	20,38	20,45	20,54	20,48	20,34	20,42	20,47	20,45	20,44	20,44	20,49	20,42	20,38	20,37	20,34	20,36	20,40	20,35	20,28	20,25	20,27	20,29	20,33	20,33	20,37	20,35	20,28	20,29	20,40	20,34	20,29	20,34	20,34	20,35	20,38	20,34	20,35	20,32	20,37	20,32	20,29	20,27	20,28	20,28	20,30	20,32	20,36	20,31	20,26	20,29	20,31	20,29	20,22	20,32	20,41	20,32	20,26	20,27	20,26	20,26	20,24	20,26	20,23	20,35	20,32	20,30	20,33	20,38	20,35	20,29	20,29	20,29	20,35	20,29	20,22	20,20	20,16	20,13	20,22	20,19	20,18	20,25	20,34	20,21	20,25	20,27	20,27	20,32	20,29	20,25	20,23	20,20	20,17	20,24	20,31	20,31	20,24	20,26	20,21	20,26	20,33	20,36	20,28	20,30	20,28	20,35	20,35	20,28	20,24	20,37	20,39	20,31	20,25	20,24	20,27	20,19	20,24	20,26	20,21	20,25	20,25	20,24	20,25	20,22	20,23	20,35	20,40	20,31	20,19	20,23	20,26	20,25	20,27	20,27	20,31	20,26	20,32	20,34	20,28	20,30	20,25	20,24	20,31	20,22	20,32	20,28	20,19	20,24	20,25	20,19	20,22	20,24	20,24	20,23	20,15	20,12	20,15	20,18	20,15	20,17	20,21	20,22	20,14	20,17	20,19	
20,32	20,24	20,28	20,30	20,26	20,27	20,34	20,34	20,31	20,37	20,45	20,21	20,16	20,35	20,37	20,31	20,33	20,31	20,39	20,38	20,40	20,32	20,41	20,34	20,32	20,28	20,31	20,38	20,41	20,42	20,48	20,36	20,28	20,24	20,29	20,24	20,34	20,28	20,28	20,34	20,26	20,32	20,26	20,31	20,30	20,38	20,26	20,29	20,41	20,35	20,35	20,33	20,27	20,35	20,45	20,44	20,45	20,41	20,34	20,23	20,27	20,35	20,34	20,35	20,36	20,35	20,40	20,46	20,36	20,31	20,32	20,37	20,30	20,34	20,31	20,36	20,34	20,34	20,42	20,34	20,25	20,27	20,30	20,32	20,39	20,42	20,33	20,35	20,46	20,41	20,42	20,41	20,36	20,36	20,33	20,42	20,43	20,39	20,42	20,43	20,36	20,37	20,42	20,47	20,42	20,40	20,35	20,31	20,39	20,43	20,42	20,40	20,46	20,39	20,44	20,46	20,39	20,41	20,47	20,43	20,44	20,44	20,52	20,57	20,54	20,52	20,44	20,44	20,49	20,46	20,50	20,49	20,43	20,46	20,50	20,44	20,46	20,49	20,43	20,53	20,46	20,41	20,50	20,48	20,51	20,47	20,55	20,54	20,50	20,52	20,49	20,42	20,48	20,47	20,56	20,57	20,50	20,52	20,52	20,60	20,67	20,69	20,74	20,86	20,90	20,93	20,88	20,96	21,03	20,96	20,92	20,96	20,98	20,87	20,81	20,88	20,82	20,80	20,81	20,78	20,72	20,73	20,72	20,83	20,84	20,95	21,19	21,51	21,65	21,71	21,64	21,67	21,79	21,87	21,99	22,05	22,05	22,10	22,19	22,20	22,26	22,47	22,49	22,60	22,77	22,85	23,06	23,16	23,08	23,17	23,24	23,30	23,29	23,37	23,40	23,36	23,40	23,21	22,89	22,72	23,11	23,68	23,84	23,92	24,03	24,20	24,28	24,32	24,37	24,50	24,54	24,59	24,67	24,75	24,67	24,76	24,76	24,83	24,88	24,94	25,07	25,00	25,00	25,14	25,23	25,24	25,24	25,28	25,29	25,35	25,38	25,39	25,40	25,41	25,44	25,44	25,51	25,55	25,56	25,49	25,53	25,62	25,60	25,62	25,63	25,66	25,64	25,66	25,63	25,69	25,68	25,72	25,69	25,65	25,71	25,75	25,81	25,79	25,78	25,78	25,71	25,76	25,83	25,76	25,77	25,83	25,88	25,84	25,87	25,95	25,88	25,76	25,74	25,72	25,76	25,83	25,88	25,88	25,91	25,90	25,80	25,84	25,84	25,72	25,86	25,92	25,92	25,86	25,83	25,89	25,94	25,90	25,88	25,80	25,86	25,96	25,99	25,89	25,91	25,93	26,01	26,04	26,00	25,96	25,97	25,96	25,94	25,85	25,92	25,92	25,88	25,93	26,02	26,03	25,96	26,01	26,10	26,04	26,02	26,04	26,08	26,15	26,01	25,90	26,04	26,12	26,06	26,06	26,05	26,03	26,07	26,11	26,08	26,11	26,09	26,02	26,06	26,08	26,09	26,06	26,04	26,12	26,07	26,07	26,08	26,04	26,00	26,05	26,00	25,95	26,05	26,03	25,97	25,89	25,83	25,84	25,84	25,85	25,86	25,81	25,72	25,67	25,74	25,73	25,70	25,67	25,55	25,56	25,57	25,51	25,43	25,40	25,44	25,42	25,40	25,31	25,23	25,21	25,18	24,98	24,95	24,85	24,89	24,85	24,66	24,71	24,58	24,39	24,36	24,25	24,16	24,10	24,01	23,90	23,67	23,72	23,58	23,24	22,85	22,76	23,02	23,19	23,18	23,10	23,10	23,10	22,99	22,92	22,95	22,88	22,84	22,72	22,50	22,05	21,74	21,52	21,40	21,32	21,22	21,24	21,17	21,07	21,01	20,95	20,95	20,88	20,84	20,80	20,83	20,72	20,68	20,73	20,70	20,62	20,61	20,60	20,57	20,50	20,54	20,43	20,45	20,50	20,53	20,45	20,43	20,53	20,50	20,49	20,45	20,42	20,44	20,36	20,43	20,45	20,48	20,41	20,43	20,46	20,41	20,36	20,38	20,39	20,40	20,40	20,41	20,44	20,44	20,35	20,34	20,41	20,41	20,40	20,31	20,32	20,36	20,33	20,33	20,34	20,31	20,29	20,39	20,33	20,41	20,39	20,34	20,30	20,36	20,35	20,32	20,32	20,29	20,31	20,28	20,28	20,27	20,24	20,32	20,33	20,32	20,35	20,33	20,36	20,33	20,33	20,28	20,22	20,32	20,23	20,30	20,35	20,24	20,29	20,27	20,21	20,20	20,20	20,32	20,26	20,27	20,23	20,28	20,30	20,34	20,25	20,27	20,26	20,30	20,40	20,31	20,26	20,30	20,19	20,16	20,15	20,24	20,25	20,25	20,26	20,20	20,20	20,21	20,31	20,29	20,33	20,19	20,25	20,25	20,21	20,22	20,31	20,33	20,27	20,22	20,28	20,28	20,31	20,31	20,30	20,25	20,27	20,35	20,30	20,23	20,25	20,26	20,29	20,31	20,26	20,20	20,17	20,24	20,27	20,31	20,25	20,22	20,29	20,22	20,29	20,30	20,21	20,31	20,26	20,31	20,32	20,17	20,26	20,26	20,28	20,32	20,30	20,28	20,27	20,23	20,25	20,28	20,25	20,21	20,28	20,27	20,23	20,27	20,22	20,21	20,25	20,23	20,20	20,17	20,26	20,24	20,23	20,24	20,23	20,15	20,11	20,16	20,24	20,31	20,27	20,27	20,30	
20,23	20,28	20,20	20,27	20,27	20,23	20,24	20,37	20,35	20,35	20,38	20,25	20,19	20,28	20,31	20,28	20,36	20,29	20,34	20,37	20,33	20,35	20,39	20,43	20,38	20,28	20,29	20,33	20,32	20,37	20,36	20,32	20,21	20,19	20,25	20,26	20,31	20,25	20,22	20,28	20,29	20,32	20,32	20,23	20,31	20,31	20,34	20,34	20,37	20,30	20,27	20,32	20,26	20,33	20,39	20,33	20,41	20,40	20,33	20,20	20,18	20,32	20,28	20,30	20,33	20,41	20,36	20,39	20,36	20,30	20,37	20,46	20,36	20,35	20,37	20,38	20,42	20,37	20,40	20,37	20,33	20,23	20,26	20,24	20,40	20,39	20,36	20,33	20,46	20,43	20,41	20,39	20,36	20,37	20,37	20,44	20,41	20,42	20,42	20,44	20,46	20,38	20,33	20,45	20,48	20,47	20,48	20,39	20,37	20,41	20,41	20,43	20,49	20,51	20,51	20,40	20,31	20,30	20,42	20,36	20,39	20,46	20,52	20,50	20,50	20,47	20,48	20,39	20,44	20,44	20,42	20,46	20,42	20,36	20,43	20,46	20,42	20,38	20,44	20,50	20,51	20,45	20,47	20,54	20,51	20,43	20,44	20,56	20,50	20,48	20,47	20,49	20,52	20,55	20,56	20,57	20,57	20,60	20,55	20,62	20,72	20,87	21,01	21,10	21,22	21,30	21,32	21,42	21,47	21,46	21,39	21,40	21,40	21,39	21,24	21,16	21,14	21,07	21,02	20,96	20,91	20,81	20,87	20,94	20,90	20,97	21,30	21,71	21,84	21,88	21,88	21,89	21,98	21,99	22,13	22,23	22,26	22,36	22,44	22,42	22,43	22,60	22,71	22,76	22,90	22,95	23,06	23,18	23,13	23,22	23,30	23,32	23,38	23,39	23,44	23,45	23,43	23,39	23,27	22,93	22,89	23,37	23,85	24,00	24,06	24,20	24,29	24,41	24,46	24,51	24,59	24,70	24,76	24,77	24,79	24,77	24,88	24,93	24,94	25,09	25,23	25,16	25,15	25,21	25,34	25,40	25,38	25,38	25,39	25,45	25,47	25,47	25,58	25,60	25,56	25,63	25,65	25,66	25,68	25,65	25,70	25,76	25,78	25,74	25,77	25,75	25,79	25,78	25,76	25,79	25,84	25,86	25,85	25,81	25,82	25,82	25,87	25,95	25,95	25,93	25,85	25,90	25,92	25,96	25,98	26,01	26,04	25,98	25,94	25,98	25,96	25,86	25,89	25,99	26,01	26,00	25,99	25,99	26,04	26,02	25,90	25,89	25,98	25,93	26,00	26,03	26,01	25,98	25,93	26,03	26,10	26,09	26,03	26,06	25,96	26,08	26,05	26,07	26,12	26,05	25,96	26,14	26,08	26,05	26,09	26,07	26,05	26,06	26,09	26,02	25,98	25,94	26,07	26,14	26,14	26,13	26,20	26,21	26,12	26,22	26,24	26,21	26,17	26,11	26,15	26,26	26,19	26,24	26,21	26,14	26,12	26,23	26,14	26,11	26,12	26,13	26,18	26,18	26,15	26,10	26,15	26,22	26,19	26,18	26,18	26,08	26,09	26,14	26,11	26,05	26,11	26,12	26,07	26,04	25,95	25,99	25,92	25,88	25,89	25,83	25,82	25,82	25,80	25,85	25,78	25,71	25,57	25,64	25,67	25,64	25,59	25,45	25,46	25,55	25,50	25,45	25,36	25,33	25,24	25,14	25,03	24,96	24,95	24,91	24,77	24,75	24,67	24,53	24,45	24,29	24,20	24,19	24,16	24,03	23,85	23,74	23,42	23,04	22,86	22,99	23,24	23,28	23,34	23,20	23,19	23,19	23,15	22,98	22,99	22,95	22,88	22,86	22,63	22,16	21,84	21,63	21,48	21,40	21,35	21,35	21,31	21,18	21,14	21,10	21,01	20,98	21,01	20,94	20,89	20,82	20,80	20,80	20,72	20,74	20,72	20,68	20,62	20,52	20,51	20,42	20,46	20,51	20,47	20,44	20,51	20,53	20,54	20,47	20,39	20,40	20,46	20,42	20,45	20,46	20,44	20,42	20,45	20,49	20,46	20,34	20,36	20,40	20,42	20,50	20,43	20,44	20,41	20,29	20,34	20,44	20,39	20,36	20,31	20,34	20,36	20,25	20,33	20,40	20,37	20,34	20,41	20,34	20,35	20,42	20,35	20,34	20,36	20,34	20,30	20,35	20,34	20,34	20,31	20,27	20,21	20,29	20,31	20,32	20,30	20,28	20,34	20,37	20,38	20,40	20,38	20,33	20,30	20,36	20,32	20,35	20,24	20,25	20,30	20,26	20,25	20,27	20,33	20,30	20,25	20,24	20,29	20,32	20,34	20,33	20,29	20,25	20,27	20,39	20,32	20,27	20,38	20,26	20,25	20,15	20,20	20,32	20,32	20,34	20,24	20,14	20,12	20,22	20,33	20,29	20,19	20,20	20,25	20,26	20,25	20,29	20,30	20,30	20,24	20,26	20,18	20,21	20,33	20,34	20,20	20,17	20,22	20,21	20,28	20,30	20,31	20,26	20,25	20,15	20,24	20,28	20,30	20,33	20,31	20,28	20,20	20,24	20,21	20,30	20,40	20,24	20,28	20,27	20,27	20,29	20,15	20,21	20,30	20,29	20,33	20,28	20,30	20,21	20,21	20,25	20,26	20,24	20,24	20,35	20,31	20,22	20,20	20,19	20,22	20,29	20,28	20,27	20,23	20,30	20,35	20,26	20,25	20,24	20,18	20,21	20,21	20,21	20,24	20,30	20,26	20,25	
20,28	20,28	20,26	20,25	20,31	20,27	20,24	20,30	20,36	20,32	20,31	20,26	20,27	20,27	20,31	20,30	20,35	20,31	20,36	20,34	20,30	20,29	20,35	20,38	20,34	20,24	20,36	20,33	20,28	20,29	20,33	20,33	20,31	20,26	20,31	20,29	20,36	20,34	20,21	20,20	20,27	20,35	20,33	20,24	20,30	20,30	20,28	20,29	20,33	20,32	20,20	20,27	20,29	20,29	20,26	20,27	20,41	20,51	20,39	20,16	20,14	20,25	20,30	20,36	20,30	20,44	20,36	20,32	20,36	20,34	20,35	20,40	20,39	20,34	20,41	20,42	20,43	20,44	20,35	20,32	20,31	20,37	20,34	20,26	20,40	20,35	20,38	20,41	20,36	20,40	20,38	20,40	20,35	20,38	20,32	20,35	20,42	20,36	20,39	20,38	20,39	20,38	20,35	20,45	20,48	20,44	20,43	20,44	20,36	20,37	20,43	20,42	20,42	20,48	20,48	20,41	20,40	20,40	20,39	20,40	20,46	20,48	20,51	20,40	20,47	20,51	20,45	20,45	20,45	20,40	20,41	20,39	20,42	20,39	20,47	20,53	20,53	20,47	20,47	20,52	20,46	20,51	20,53	20,48	20,49	20,49	20,42	20,40	20,45	20,48	20,44	20,45	20,51	20,53	20,53	20,63	20,59	20,62	20,72	20,86	20,90	21,05	21,35	21,48	21,52	21,55	21,70	21,79	21,79	21,85	21,82	21,91	21,94	22,06	21,96	21,84	21,74	21,56	21,44	21,36	21,31	21,15	21,09	21,13	21,15	21,16	21,39	21,82	22,09	22,14	22,07	22,11	22,21	22,20	22,28	22,50	22,61	22,60	22,69	22,62	22,74	22,88	22,98	23,06	23,12	23,08	23,09	23,15	23,18	23,26	23,25	23,27	23,35	23,39	23,41	23,47	23,57	23,50	23,49	23,26	22,95	23,09	23,68	24,05	24,14	24,26	24,30	24,40	24,55	24,58	24,60	24,72	24,74	24,80	24,89	24,93	24,95	25,00	25,05	25,09	25,18	25,19	25,23	25,36	25,38	25,41	25,41	25,45	25,47	25,54	25,51	25,52	25,61	25,76	25,68	25,73	25,74	25,76	25,72	25,67	25,74	25,81	25,83	25,77	25,83	25,91	25,86	25,86	25,94	25,97	26,00	25,94	25,92	25,94	25,97	25,99	25,96	26,05	26,12	26,01	25,98	26,06	26,05	26,06	26,10	26,11	26,16	26,11	26,03	26,07	26,05	26,02	26,00	26,10	26,16	26,13	26,13	26,09	26,13	26,14	26,05	26,04	26,08	26,06	26,08	26,08	26,01	25,99	26,02	26,07	26,19	26,23	26,17	26,15	26,13	26,17	26,18	26,20	26,22	26,15	26,11	26,16	26,22	26,19	26,20	26,20	26,15	26,16	26,20	26,13	26,12	26,09	26,18	26,27	26,23	26,14	26,24	26,25	26,21	26,23	26,28	26,32	26,23	26,30	26,24	26,30	26,35	26,29	26,30	26,26	26,26	26,32	26,25	26,23	26,24	26,20	26,26	26,26	26,22	26,16	26,19	26,25	26,29	26,27	26,24	26,12	26,08	26,18	26,19	26,16	26,22	26,24	26,19	26,18	26,11	26,03	25,97	25,95	25,94	25,92	25,91	25,88	25,92	25,86	25,90	25,80	25,77	25,70	25,68	25,68	25,62	25,51	25,58	25,60	25,54	25,43	25,37	25,41	25,34	25,24	25,17	25,09	25,01	24,93	24,87	24,78	24,70	24,57	24,50	24,44	24,35	24,22	24,25	24,07	23,93	23,71	23,22	22,87	23,00	23,29	23,41	23,38	23,28	23,35	23,31	23,30	23,21	23,11	23,10	22,99	22,95	22,79	22,58	22,15	21,92	21,78	21,59	21,46	21,48	21,46	21,37	21,30	21,24	21,24	21,22	21,19	21,06	21,01	21,01	20,93	20,90	20,89	20,87	20,81	20,76	20,64	20,55	20,51	20,49	20,41	20,51	20,47	20,48	20,47	20,45	20,49	20,51	20,49	20,49	20,39	20,39	20,43	20,41	20,37	20,38	20,37	20,50	20,50	20,44	20,33	20,36	20,41	20,38	20,42	20,39	20,37	20,46	20,27	20,36	20,38	20,32	20,32	20,39	20,36	20,31	20,22	20,28	20,35	20,38	20,41	20,41	20,35	20,27	20,31	20,33	20,33	20,35	20,26	20,26	20,43	20,46	20,39	20,40	20,31	20,29	20,35	20,32	20,34	20,30	20,22	20,31	20,34	20,39	20,39	20,36	20,38	20,35	20,28	20,35	20,32	20,28	20,29	20,30	20,31	20,35	20,37	20,36	20,23	20,30	20,32	20,21	20,30	20,30	20,31	20,32	20,26	20,27	20,29	20,32	20,24	20,27	20,28	20,28	20,29	20,28	20,29	20,31	20,34	20,27	20,15	20,16	20,23	20,29	20,32	20,26	20,24	20,18	20,11	20,21	20,29	20,32	20,31	20,36	20,26	20,20	20,23	20,32	20,32	20,26	20,21	20,23	20,27	20,32	20,36	20,35	20,22	20,23	20,15	20,19	20,25	20,32	20,34	20,21	20,26	20,25	20,24	20,22	20,28	20,32	20,17	20,23	20,22	20,27	20,26	20,20	20,19	20,29	20,31	20,26	20,31	20,33	20,30	20,23	20,28	20,27	20,20	20,17	20,26	20,23	20,15	20,21	20,25	20,34	20,31	20,28	20,23	20,19	20,21	20,33	20,27	20,25	20,26	20,17	20,28	20,30	20,21	20,15	20,18	20,25	20,24	
20,27	20,29	20,25	20,19	20,36	20,26	20,31	20,26	20,27	20,30	20,25	20,22	20,23	20,26	20,29	20,36	20,38	20,37	20,38	20,39	20,35	20,27	20,21	20,30	20,34	20,35	20,30	20,30	20,30	20,33	20,40	20,39	20,32	20,39	20,33	20,33	20,32	20,31	20,28	20,23	20,31	20,29	20,25	20,25	20,31	20,42	20,29	20,19	20,21	20,29	20,36	20,25	20,32	20,26	20,19	20,26	20,47	20,46	20,40	20,23	20,16	20,21	20,22	20,31	20,32	20,37	20,35	20,33	20,48	20,41	20,41	20,37	20,36	20,33	20,36	20,36	20,37	20,39	20,41	20,37	20,38	20,32	20,33	20,34	20,41	20,29	20,36	20,39	20,40	20,38	20,36	20,34	20,40	20,37	20,32	20,32	20,38	20,37	20,39	20,34	20,36	20,36	20,42	20,49	20,45	20,44	20,44	20,48	20,43	20,40	20,50	20,52	20,45	20,43	20,45	20,42	20,41	20,39	20,37	20,39	20,42	20,47	20,48	20,51	20,47	20,52	20,40	20,36	20,41	20,40	20,43	20,45	20,42	20,47	20,49	20,46	20,43	20,46	20,47	20,49	20,44	20,53	20,55	20,47	20,47	20,47	20,38	20,41	20,45	20,48	20,50	20,48	20,51	20,50	20,52	20,57	20,62	20,64	20,72	21,00	21,15	21,32	21,47	21,55	21,47	21,41	21,44	21,51	21,60	21,71	21,75	21,90	22,00	22,19	22,30	22,35	22,34	22,23	22,19	22,10	21,93	21,84	21,67	21,59	21,59	21,48	21,60	21,94	22,28	22,40	22,36	22,37	22,45	22,46	22,54	22,74	22,84	22,83	22,93	22,92	23,08	23,27	23,25	23,37	23,41	23,27	23,17	23,12	23,16	23,26	23,28	23,36	23,41	23,42	23,44	23,44	23,58	23,61	23,56	23,46	23,15	22,96	23,34	23,89	24,09	24,22	24,37	24,49	24,54	24,64	24,63	24,72	24,75	24,80	24,85	24,97	24,98	25,03	25,24	25,29	25,27	25,28	25,27	25,38	25,42	25,47	25,47	25,47	25,53	25,56	25,60	25,62	25,68	25,71	25,76	25,78	25,79	25,79	25,79	25,75	25,81	25,89	25,89	25,90	25,92	25,98	26,01	25,99	25,99	26,03	26,03	26,03	25,97	26,02	26,09	26,11	26,14	26,13	26,18	26,14	26,07	26,17	26,17	26,13	26,16	26,21	26,20	26,21	26,15	26,21	26,22	26,13	26,08	26,18	26,27	26,25	26,28	26,25	26,26	26,28	26,18	26,17	26,22	26,15	26,19	26,23	26,21	26,12	26,20	26,26	26,26	26,24	26,23	26,17	26,22	26,27	26,23	26,28	26,27	26,27	26,20	26,13	26,20	26,32	26,29	26,31	26,31	26,29	26,32	26,33	26,26	26,25	26,34	26,41	26,32	26,23	26,29	26,31	26,33	26,32	26,33	26,37	26,30	26,30	26,38	26,41	26,41	26,38	26,34	26,36	26,32	26,40	26,25	26,22	26,23	26,25	26,33	26,31	26,33	26,31	26,28	26,27	26,32	26,28	26,29	26,25	26,08	26,18	26,25	26,23	26,26	26,30	26,22	26,22	26,26	26,09	26,11	26,07	26,04	26,03	26,00	25,91	25,96	26,03	25,97	25,90	25,85	25,83	25,71	25,69	25,67	25,54	25,56	25,62	25,53	25,47	25,44	25,45	25,39	25,25	25,22	25,17	25,09	25,00	24,98	24,94	24,84	24,70	24,53	24,48	24,40	24,37	24,34	24,14	23,89	23,46	23,02	23,03	23,31	23,47	23,50	23,38	23,29	23,32	23,30	23,32	23,29	23,17	23,07	23,03	23,00	22,89	22,68	22,27	21,99	21,88	21,71	21,59	21,68	21,61	21,49	21,38	21,31	21,31	21,33	21,27	21,10	21,00	21,09	21,00	21,00	20,92	20,92	20,84	20,76	20,68	20,56	20,54	20,58	20,46	20,44	20,37	20,45	20,52	20,43	20,48	20,47	20,52	20,46	20,40	20,36	20,41	20,41	20,38	20,36	20,41	20,42	20,49	20,43	20,33	20,36	20,30	20,33	20,43	20,39	20,35	20,38	20,27	20,34	20,37	20,30	20,28	20,33	20,36	20,34	20,33	20,35	20,34	20,44	20,41	20,36	20,36	20,33	20,28	20,35	20,31	20,36	20,33	20,27	20,26	20,30	20,33	20,31	20,34	20,34	20,36	20,38	20,34	20,38	20,27	20,31	20,35	20,34	20,44	20,37	20,34	20,27	20,30	20,30	20,27	20,28	20,22	20,30	20,32	20,28	20,25	20,27	20,31	20,19	20,30	20,36	20,29	20,34	20,25	20,21	20,28	20,33	20,33	20,24	20,17	20,26	20,30	20,23	20,26	20,28	20,30	20,34	20,27	20,24	20,17	20,14	20,24	20,25	20,24	20,19	20,29	20,20	20,12	20,19	20,26	20,31	20,34	20,39	20,28	20,22	20,23	20,29	20,30	20,25	20,22	20,25	20,27	20,20	20,26	20,30	20,17	20,13	20,20	20,22	20,19	20,28	20,39	20,26	20,16	20,26	20,25	20,21	20,26	20,25	20,08	20,18	20,27	20,19	20,31	20,30	20,22	20,17	20,21	20,23	20,23	20,23	20,25	20,32	20,27	20,24	20,16	20,20	20,21	20,19	20,25	20,21	20,30	20,36	20,23	20,18	20,20	20,18	20,13	20,22	20,22	20,26	20,21	20,09	20,26	20,20	20,14	20,20	20,27	20,26	20,24	
20,24	20,26	20,26	20,25	20,33	20,26	20,31	20,28	20,22	20,23	20,24	20,18	20,15	20,17	20,26	20,31	20,26	20,30	20,38	20,33	20,26	20,31	20,32	20,30	20,33	20,27	20,30	20,25	20,27	20,35	20,31	20,37	20,34	20,28	20,20	20,26	20,30	20,27	20,31	20,35	20,40	20,37	20,28	20,27	20,30	20,36	20,24	20,19	20,22	20,36	20,38	20,36	20,28	20,26	20,24	20,20	20,37	20,40	20,36	20,33	20,32	20,33	20,36	20,35	20,35	20,38	20,41	20,37	20,39	20,41	20,41	20,44	20,36	20,32	20,38	20,38	20,40	20,42	20,38	20,34	20,32	20,32	20,30	20,35	20,37	20,27	20,40	20,42	20,37	20,43	20,43	20,34	20,30	20,37	20,37	20,36	20,37	20,41	20,41	20,38	20,36	20,40	20,43	20,47	20,35	20,39	20,42	20,45	20,37	20,39	20,46	20,53	20,48	20,40	20,46	20,44	20,39	20,39	20,33	20,36	20,38	20,43	20,46	20,55	20,51	20,49	20,44	20,35	20,47	20,44	20,40	20,41	20,46	20,48	20,47	20,37	20,38	20,47	20,47	20,39	20,40	20,44	20,47	20,47	20,55	20,50	20,39	20,38	20,54	20,55	20,47	20,48	20,58	20,59	20,57	20,58	20,65	20,74	20,90	21,13	21,30	21,29	21,27	21,19	21,09	20,98	20,90	21,01	21,04	21,13	21,30	21,38	21,56	21,67	21,91	22,08	22,25	22,38	22,48	22,54	22,51	22,55	22,45	22,30	22,33	22,24	21,75	22,35	22,50	22,57	22,58	22,68	22,66	22,70	22,83	22,99	23,11	23,09	23,14	23,19	23,31	23,58	23,64	23,72	23,70	23,38	23,26	23,22	23,22	23,25	23,30	23,43	23,45	23,48	23,49	23,56	23,62	23,67	23,68	23,54	23,42	23,17	23,04	23,48	23,96	24,18	24,28	24,48	24,58	24,64	24,70	24,74	24,85	24,85	24,88	25,00	25,03	25,01	25,13	25,21	25,34	25,34	25,33	25,40	25,46	25,49	25,46	25,52	25,55	25,65	25,64	25,64	25,75	25,77	25,72	25,81	25,85	25,88	25,93	25,92	25,94	26,04	26,03	26,04	26,09	26,07	26,02	26,07	26,06	26,05	26,11	26,09	26,09	26,17	26,18	26,22	26,17	26,14	26,20	26,22	26,19	26,22	26,27	26,28	26,23	26,18	26,22	26,27	26,21	26,27	26,33	26,27	26,20	26,34	26,36	26,27	26,35	26,32	26,38	26,40	26,37	26,34	26,28	26,18	26,29	26,36	26,36	26,25	26,27	26,32	26,38	26,29	26,30	26,31	26,29	26,30	26,34	26,36	26,36	26,33	26,26	26,27	26,22	26,36	26,34	26,32	26,32	26,38	26,42	26,34	26,41	26,41	26,47	26,45	26,33	26,32	26,40	26,39	26,39	26,39	26,33	26,44	26,35	26,34	26,39	26,44	26,47	26,42	26,31	26,37	26,46	26,44	26,40	26,25	26,28	26,24	26,39	26,44	26,36	26,39	26,32	26,33	26,39	26,33	26,30	26,28	26,23	26,24	26,23	26,25	26,28	26,29	26,16	26,11	26,20	26,17	26,09	26,13	26,16	26,05	26,03	25,93	25,97	26,02	25,96	25,91	25,80	25,80	25,83	25,77	25,74	25,69	25,65	25,60	25,57	25,53	25,52	25,49	25,44	25,26	25,23	25,16	25,13	25,12	25,08	24,96	24,95	24,78	24,64	24,51	24,46	24,34	24,29	24,17	23,80	23,32	23,06	23,35	23,59	23,55	23,53	23,47	23,41	23,33	23,32	23,42	23,36	23,26	23,25	23,15	23,10	22,98	22,77	22,43	22,18	21,97	21,86	21,87	21,89	21,77	21,65	21,58	21,43	21,49	21,48	21,33	21,17	21,12	21,17	21,17	21,10	21,05	20,94	20,97	20,90	20,75	20,66	20,64	20,56	20,43	20,50	20,47	20,44	20,49	20,48	20,54	20,49	20,46	20,44	20,38	20,40	20,41	20,46	20,44	20,40	20,38	20,37	20,40	20,37	20,32	20,40	20,37	20,31	20,42	20,43	20,41	20,41	20,33	20,41	20,37	20,32	20,32	20,30	20,25	20,30	20,31	20,33	20,33	20,34	20,35	20,34	20,30	20,33	20,32	20,33	20,32	20,36	20,32	20,26	20,32	20,26	20,27	20,31	20,31	20,35	20,32	20,35	20,34	20,34	20,36	20,34	20,39	20,49	20,52	20,43	20,34	20,30	20,26	20,31	20,31	20,26	20,27	20,23	20,19	20,23	20,20	20,26	20,32	20,25	20,25	20,27	20,29	20,32	20,26	20,19	20,26	20,30	20,30	20,24	20,17	20,28	20,27	20,22	20,21	20,20	20,19	20,31	20,24	20,24	20,27	20,15	20,22	20,24	20,18	20,13	20,21	20,21	20,19	20,23	20,25	20,22	20,27	20,31	20,23	20,24	20,25	20,24	20,23	20,17	20,18	20,28	20,34	20,27	20,31	20,26	20,20	20,14	20,23	20,27	20,21	20,26	20,35	20,26	20,22	20,25	20,28	20,26	20,27	20,17	20,16	20,16	20,17	20,14	20,26	20,30	20,18	20,16	20,13	20,25	20,26	20,23	20,21	20,27	20,23	20,21	20,21	20,19	20,25	20,17	20,26	20,25	20,26	20,26	20,17	20,15	20,14	20,16	20,14	20,22	20,19	20,19	20,13	20,14	20,22	20,20	20,20	20,24	20,25	20,22	20,20	
20,22	20,18	20,26	20,27	20,30	20,25	20,33	20,31	20,30	20,25	20,28	20,21	20,19	20,29	20,34	20,42	20,37	20,37	20,39	20,34	20,22	20,28	20,39	20,41	20,32	20,22	20,33	20,37	20,27	20,30	20,31	20,33	20,41	20,34	20,23	20,26	20,27	20,29	20,32	20,30	20,37	20,32	20,25	20,20	20,35	20,25	20,19	20,24	20,25	20,33	20,26	20,28	20,31	20,26	20,34	20,31	20,33	20,34	20,32	20,40	20,35	20,29	20,42	20,47	20,31	20,37	20,37	20,40	20,44	20,35	20,38	20,38	20,38	20,35	20,39	20,41	20,35	20,37	20,30	20,27	20,28	20,32	20,22	20,30	20,38	20,31	20,40	20,49	20,42	20,40	20,41	20,34	20,30	20,32	20,37	20,35	20,30	20,23	20,32	20,37	20,33	20,38	20,41	20,38	20,32	20,41	20,38	20,33	20,42	20,44	20,38	20,41	20,48	20,41	20,46	20,47	20,46	20,45	20,41	20,38	20,38	20,42	20,47	20,54	20,44	20,46	20,51	20,44	20,43	20,46	20,42	20,42	20,43	20,44	20,40	20,39	20,44	20,51	20,48	20,45	20,38	20,40	20,44	20,39	20,53	20,50	20,54	20,51	20,50	20,61	20,52	20,49	20,52	20,55	20,57	20,65	20,68	20,78	20,97	21,20	21,29	21,16	20,97	20,74	20,66	20,66	20,65	20,78	20,92	20,91	20,87	20,84	20,92	21,02	21,16	21,38	21,60	21,78	21,99	22,21	22,37	22,47	22,62	22,70	22,76	22,89	22,84	22,87	22,89	22,81	22,78	22,81	22,86	22,94	23,11	23,26	23,35	23,34	23,39	23,46	23,60	23,78	23,79	23,89	23,90	23,58	23,37	23,29	23,24	23,33	23,33	23,44	23,41	23,44	23,53	23,55	23,66	23,70	23,71	23,74	23,63	23,46	23,06	23,07	23,71	24,19	24,27	24,44	24,61	24,63	24,69	24,81	24,88	24,88	24,83	24,98	25,04	25,06	25,16	25,19	25,26	25,25	25,35	25,39	25,47	25,53	25,54	25,64	25,64	25,66	25,69	25,68	25,86	25,92	25,85	25,85	25,87	25,94	26,03	26,02	25,98	26,06	26,09	26,10	26,17	26,12	26,11	26,08	26,14	26,15	26,16	26,18	26,22	26,20	26,29	26,31	26,22	26,15	26,27	26,29	26,30	26,29	26,26	26,34	26,42	26,30	26,32	26,34	26,33	26,37	26,37	26,42	26,25	26,32	26,46	26,38	26,41	26,35	26,41	26,38	26,35	26,25	26,22	26,22	26,35	26,35	26,35	26,35	26,37	26,35	26,41	26,38	26,31	26,38	26,36	26,37	26,41	26,45	26,43	26,33	26,26	26,37	26,37	26,39	26,46	26,35	26,36	26,41	26,46	26,46	26,47	26,47	26,46	26,44	26,39	26,40	26,44	26,48	26,41	26,34	26,40	26,46	26,39	26,39	26,46	26,47	26,47	26,49	26,37	26,38	26,48	26,51	26,45	26,43	26,42	26,41	26,39	26,49	26,47	26,42	26,38	26,41	26,46	26,38	26,39	26,39	26,34	26,33	26,26	26,26	26,23	26,30	26,22	26,23	26,20	26,19	26,17	26,19	26,20	26,12	26,09	26,01	26,01	26,00	25,96	25,88	25,77	25,77	25,80	25,77	25,76	25,68	25,66	25,66	25,65	25,58	25,54	25,57	25,50	25,38	25,28	25,19	25,14	25,16	25,07	25,00	24,95	24,81	24,63	24,57	24,48	24,31	24,23	24,10	23,66	23,30	23,31	23,55	23,63	23,64	23,62	23,51	23,48	23,35	23,28	23,43	23,46	23,30	23,24	23,23	23,14	23,09	22,92	22,63	22,40	22,21	22,11	22,15	22,11	21,99	21,85	21,75	21,63	21,59	21,51	21,41	21,37	21,29	21,29	21,26	21,23	21,13	21,06	21,04	21,01	20,88	20,82	20,76	20,59	20,38	20,46	20,52	20,50	20,47	20,48	20,55	20,47	20,43	20,43	20,46	20,40	20,43	20,51	20,45	20,42	20,39	20,40	20,43	20,45	20,40	20,45	20,43	20,31	20,31	20,33	20,37	20,42	20,43	20,42	20,41	20,32	20,35	20,35	20,27	20,18	20,29	20,38	20,36	20,33	20,34	20,35	20,33	20,31	20,40	20,39	20,34	20,37	20,37	20,31	20,41	20,28	20,25	20,34	20,32	20,38	20,38	20,43	20,40	20,37	20,37	20,44	20,55	20,66	20,58	20,44	20,43	20,37	20,29	20,37	20,28	20,24	20,25	20,21	20,21	20,29	20,32	20,31	20,29	20,18	20,24	20,25	20,25	20,28	20,27	20,29	20,29	20,30	20,34	20,29	20,21	20,35	20,26	20,20	20,16	20,23	20,24	20,28	20,30	20,31	20,26	20,12	20,24	20,27	20,22	20,22	20,24	20,21	20,25	20,31	20,33	20,19	20,18	20,29	20,35	20,25	20,22	20,24	20,29	20,22	20,15	20,35	20,35	20,28	20,36	20,27	20,17	20,14	20,23	20,28	20,28	20,29	20,30	20,20	20,21	20,30	20,29	20,30	20,28	20,20	20,12	20,22	20,26	20,22	20,23	20,23	20,17	20,15	20,12	20,15	20,23	20,32	20,27	20,21	20,19	20,25	20,29	20,24	20,21	20,16	20,29	20,29	20,20	20,26	20,20	20,23	20,17	20,17	20,11	20,29	20,28	20,28	20,23	20,20	20,28	20,17	20,15	20,21	20,22	20,23	20,21	
20,27	20,27	20,23	20,29	20,29	20,26	20,26	20,27	20,32	20,28	20,23	20,22	20,22	20,31	20,33	20,33	20,45	20,36	20,35	20,26	20,22	20,33	20,40	20,36	20,36	20,34	20,33	20,36	20,40	20,36	20,33	20,40	20,33	20,30	20,24	20,29	20,30	20,36	20,28	20,30	20,37	20,31	20,21	20,20	20,31	20,35	20,32	20,37	20,33	20,33	20,37	20,38	20,42	20,33	20,32	20,38	20,35	20,29	20,30	20,30	20,26	20,25	20,34	20,50	20,33	20,33	20,43	20,36	20,39	20,41	20,39	20,35	20,33	20,37	20,38	20,43	20,36	20,30	20,34	20,30	20,36	20,37	20,24	20,35	20,41	20,27	20,27	20,39	20,38	20,40	20,39	20,30	20,29	20,34	20,44	20,40	20,34	20,38	20,39	20,40	20,35	20,37	20,41	20,33	20,34	20,48	20,39	20,35	20,43	20,46	20,37	20,40	20,42	20,39	20,41	20,48	20,45	20,45	20,44	20,39	20,41	20,46	20,40	20,45	20,42	20,43	20,49	20,40	20,40	20,45	20,50	20,42	20,42	20,45	20,46	20,50	20,47	20,47	20,43	20,44	20,39	20,42	20,44	20,44	20,49	20,46	20,53	20,61	20,55	20,60	20,61	20,64	20,56	20,47	20,55	20,70	20,75	20,83	21,01	21,13	21,18	21,22	20,94	20,67	20,51	20,53	20,62	20,76	21,26	21,43	20,92	20,66	20,67	20,72	20,83	20,82	20,92	21,04	21,25	21,39	21,56	21,75	22,05	22,31	22,43	22,74	22,88	22,88	22,92	22,91	22,85	22,86	22,85	23,03	23,16	23,25	23,39	23,42	23,49	23,58	23,68	23,87	23,87	23,87	23,89	23,71	23,47	23,27	23,22	23,27	23,39	23,46	23,46	23,41	23,53	23,51	23,65	23,75	23,80	23,78	23,74	23,70	23,35	23,01	23,25	23,93	24,30	24,44	24,55	24,66	24,69	24,78	24,80	24,80	24,90	25,00	25,09	25,15	25,24	25,24	25,22	25,24	25,32	25,44	25,50	25,54	25,56	25,61	25,69	25,73	25,75	25,80	25,90	25,90	25,88	25,84	25,87	25,98	26,01	26,00	25,97	26,00	26,09	26,15	26,17	26,24	26,20	26,21	26,23	26,26	26,27	26,31	26,35	26,25	26,34	26,37	26,41	26,31	26,34	26,38	26,32	26,29	26,29	26,37	26,41	26,37	26,38	26,48	26,47	26,38	26,36	26,37	26,24	26,30	26,36	26,40	26,38	26,38	26,44	26,39	26,32	26,25	26,26	26,31	26,38	26,39	26,40	26,42	26,47	26,43	26,38	26,45	26,48	26,38	26,38	26,34	26,46	26,50	26,50	26,45	26,40	26,42	26,40	26,46	26,44	26,45	26,40	26,42	26,45	26,43	26,45	26,46	26,46	26,45	26,43	26,42	26,45	26,44	26,46	26,41	26,46	26,53	26,39	26,38	26,41	26,48	26,46	26,49	26,53	26,49	26,45	26,44	26,42	26,35	26,39	26,49	26,45	26,51	26,46	26,40	26,43	26,48	26,46	26,42	26,45	26,37	26,34	26,37	26,33	26,31	26,25	26,28	26,27	26,25	26,25	26,23	26,24	26,22	26,14	26,09	26,04	25,99	25,98	25,99	25,95	25,88	25,75	25,80	25,83	25,81	25,70	25,67	25,64	25,67	25,64	25,59	25,49	25,48	25,51	25,39	25,25	25,20	25,17	25,10	25,01	25,00	24,96	24,77	24,64	24,60	24,47	24,32	24,20	23,83	23,37	23,34	23,58	23,72	23,67	23,66	23,64	23,60	23,54	23,47	23,43	23,40	23,35	23,36	23,31	23,25	23,19	23,13	23,10	22,91	22,76	22,57	22,47	22,40	22,30	22,27	22,19	21,98	21,81	21,75	21,63	21,54	21,51	21,45	21,39	21,29	21,28	21,22	21,09	21,05	21,05	21,02	20,89	20,76	20,68	20,49	20,50	20,48	20,51	20,55	20,47	20,59	20,57	20,43	20,38	20,47	20,45	20,42	20,47	20,45	20,40	20,45	20,43	20,49	20,39	20,37	20,45	20,40	20,36	20,30	20,39	20,33	20,37	20,34	20,42	20,38	20,35	20,32	20,32	20,29	20,27	20,26	20,39	20,40	20,36	20,41	20,32	20,36	20,34	20,43	20,33	20,30	20,36	20,38	20,39	20,38	20,33	20,25	20,30	20,36	20,43	20,45	20,44	20,41	20,39	20,39	20,49	20,58	20,64	20,58	20,47	20,41	20,40	20,31	20,32	20,37	20,34	20,29	20,25	20,27	20,36	20,29	20,34	20,25	20,15	20,23	20,34	20,31	20,35	20,27	20,29	20,26	20,27	20,29	20,24	20,19	20,27	20,38	20,29	20,24	20,22	20,26	20,28	20,29	20,34	20,25	20,12	20,22	20,27	20,21	20,21	20,27	20,25	20,25	20,27	20,30	20,21	20,19	20,28	20,40	20,29	20,16	20,22	20,28	20,28	20,26	20,30	20,33	20,22	20,33	20,36	20,18	20,26	20,28	20,29	20,29	20,30	20,29	20,20	20,17	20,24	20,27	20,36	20,27	20,16	20,14	20,20	20,35	20,36	20,27	20,18	20,24	20,24	20,24	20,20	20,23	20,23	20,24	20,25	20,22	20,20	20,18	20,23	20,19	20,11	20,18	20,26	20,24	20,33	20,29	20,28	20,33	20,28	20,18	20,22	20,30	20,28	20,18	20,27	20,29	20,26	20,18	20,15	20,18	20,16	20,22	
20,24	20,24	20,30	20,28	20,28	20,21	20,17	20,21	20,37	20,37	20,31	20,21	20,27	20,22	20,28	20,30	20,37	20,32	20,20	20,26	20,23	20,31	20,40	20,35	20,32	20,32	20,35	20,31	20,37	20,36	20,33	20,35	20,31	20,24	20,22	20,34	20,37	20,28	20,23	20,35	20,41	20,29	20,19	20,22	20,35	20,36	20,33	20,39	20,43	20,30	20,30	20,30	20,37	20,38	20,31	20,32	20,39	20,33	20,32	20,26	20,19	20,25	20,37	20,43	20,32	20,27	20,35	20,41	20,37	20,37	20,46	20,40	20,33	20,39	20,36	20,32	20,36	20,33	20,39	20,33	20,34	20,44	20,35	20,35	20,38	20,37	20,32	20,30	20,32	20,43	20,40	20,31	20,31	20,41	20,46	20,43	20,33	20,40	20,48	20,46	20,46	20,43	20,47	20,37	20,38	20,49	20,44	20,40	20,41	20,46	20,45	20,44	20,44	20,43	20,43	20,40	20,38	20,46	20,45	20,41	20,44	20,45	20,37	20,35	20,36	20,42	20,50	20,41	20,38	20,41	20,39	20,36	20,35	20,45	20,52	20,50	20,47	20,38	20,45	20,45	20,37	20,45	20,53	20,54	20,59	20,51	20,53	20,61	20,59	20,66	20,61	20,64	20,69	20,65	20,80	20,92	20,94	20,88	20,91	21,00	20,97	21,01	20,90	20,66	20,58	20,53	20,60	20,73	20,80	21,76	21,59	20,56	20,67	20,67	20,68	20,60	20,63	20,72	20,85	20,88	20,96	21,08	21,22	21,49	21,67	21,95	22,29	22,51	22,66	22,76	22,75	22,78	22,81	22,93	23,07	23,24	23,29	23,34	23,35	23,45	23,53	23,62	23,74	23,80	23,75	23,67	23,39	23,27	23,20	23,30	23,46	23,49	23,38	23,45	23,48	23,54	23,63	23,69	23,74	23,80	23,81	23,82	23,69	23,26	23,05	23,51	24,11	24,36	24,47	24,58	24,71	24,73	24,78	24,85	24,92	25,05	25,05	25,08	25,21	25,22	25,23	25,24	25,35	25,47	25,47	25,55	25,53	25,55	25,58	25,74	25,80	25,76	25,85	25,90	25,99	25,98	25,86	25,93	26,01	26,02	25,99	25,99	26,07	26,21	26,16	26,22	26,25	26,19	26,31	26,33	26,32	26,32	26,27	26,28	26,37	26,42	26,41	26,28	26,31	26,35	26,36	26,31	26,34	26,41	26,36	26,42	26,36	26,46	26,50	26,44	26,41	26,37	26,35	26,31	26,40	26,36	26,39	26,43	26,54	26,53	26,45	26,41	26,37	26,39	26,43	26,45	26,43	26,46	26,50	26,48	26,48	26,52	26,56	26,49	26,42	26,40	26,50	26,53	26,48	26,51	26,47	26,44	26,35	26,45	26,44	26,41	26,37	26,42	26,42	26,44	26,50	26,53	26,48	26,45	26,41	26,35	26,44	26,43	26,37	26,41	26,49	26,56	26,46	26,36	26,43	26,50	26,43	26,41	26,49	26,56	26,50	26,44	26,37	26,35	26,28	26,39	26,45	26,45	26,41	26,43	26,43	26,46	26,41	26,39	26,41	26,34	26,36	26,41	26,37	26,34	26,32	26,34	26,20	26,17	26,27	26,24	26,29	26,21	26,15	26,05	26,04	26,04	26,00	26,00	25,91	25,84	25,82	25,79	25,85	25,79	25,71	25,62	25,72	25,73	25,61	25,55	25,47	25,48	25,49	25,36	25,26	25,22	25,27	25,11	25,00	24,92	24,88	24,75	24,68	24,66	24,50	24,31	24,10	24,07	23,26	23,54	23,79	23,82	23,74	23,64	23,66	23,59	23,56	23,49	23,54	23,45	23,32	23,33	23,39	23,30	23,19	23,23	23,24	23,19	23,14	23,02	22,95	22,79	22,64	22,59	22,42	22,17	22,08	22,00	21,90	21,82	21,69	21,59	21,56	21,42	21,42	21,37	21,26	21,15	21,16	21,08	20,89	20,83	20,71	20,55	20,59	20,51	20,51	20,53	20,46	20,51	20,60	20,52	20,45	20,54	20,48	20,37	20,36	20,36	20,31	20,41	20,46	20,51	20,45	20,42	20,42	20,37	20,35	20,39	20,44	20,46	20,37	20,35	20,46	20,44	20,43	20,39	20,34	20,31	20,31	20,28	20,33	20,39	20,42	20,35	20,34	20,36	20,39	20,39	20,31	20,29	20,38	20,42	20,45	20,43	20,37	20,34	20,34	20,37	20,45	20,42	20,50	20,55	20,53	20,53	20,60	20,59	20,61	20,48	20,46	20,39	20,33	20,34	20,27	20,34	20,34	20,31	20,29	20,31	20,34	20,34	20,35	20,28	20,19	20,20	20,32	20,24	20,27	20,30	20,25	20,24	20,19	20,27	20,23	20,25	20,30	20,27	20,30	20,26	20,23	20,28	20,28	20,34	20,32	20,22	20,18	20,26	20,27	20,30	20,25	20,24	20,26	20,25	20,26	20,32	20,23	20,25	20,30	20,35	20,28	20,20	20,25	20,25	20,28	20,28	20,26	20,26	20,24	20,25	20,26	20,19	20,23	20,20	20,21	20,23	20,27	20,27	20,21	20,27	20,31	20,25	20,27	20,33	20,25	20,19	20,16	20,23	20,25	20,25	20,19	20,24	20,25	20,31	20,24	20,20	20,24	20,22	20,30	20,31	20,31	20,31	20,28	20,19	20,20	20,12	20,19	20,31	20,37	20,33	20,27	20,25	20,26	20,24	20,25	20,19	20,23	20,17	20,24	20,26	20,34	20,25	20,17	20,21	20,25	20,30	
20,23	20,20	20,23	20,31	20,26	20,22	20,14	20,21	20,28	20,28	20,29	20,23	20,29	20,26	20,26	20,30	20,30	20,27	20,31	20,33	20,17	20,25	20,36	20,38	20,40	20,31	20,31	20,37	20,27	20,37	20,36	20,25	20,24	20,27	20,26	20,35	20,39	20,36	20,35	20,33	20,32	20,26	20,27	20,23	20,37	20,33	20,29	20,31	20,35	20,29	20,24	20,20	20,32	20,34	20,33	20,35	20,32	20,36	20,37	20,29	20,22	20,34	20,38	20,40	20,29	20,25	20,32	20,40	20,37	20,41	20,44	20,41	20,35	20,35	20,34	20,26	20,27	20,33	20,35	20,39	20,37	20,33	20,37	20,42	20,47	20,42	20,31	20,34	20,36	20,37	20,37	20,38	20,34	20,38	20,41	20,40	20,35	20,36	20,45	20,45	20,44	20,41	20,44	20,39	20,39	20,41	20,40	20,33	20,39	20,43	20,45	20,38	20,38	20,38	20,39	20,41	20,44	20,45	20,49	20,45	20,41	20,45	20,34	20,41	20,43	20,42	20,41	20,44	20,37	20,43	20,39	20,35	20,35	20,45	20,60	20,45	20,44	20,48	20,46	20,47	20,42	20,49	20,56	20,60	20,64	20,57	20,61	20,67	20,68	20,72	20,75	20,79	20,85	21,00	21,08	21,15	21,08	20,92	20,75	20,87	20,92	20,80	20,73	20,59	20,57	20,66	20,70	20,72	20,90	21,15	20,88	20,59	20,63	20,67	20,62	20,60	20,59	20,62	20,67	20,69	20,76	20,82	20,85	20,94	21,08	21,22	21,52	21,94	22,30	22,50	22,55	22,57	22,66	22,76	22,88	23,05	23,11	23,11	23,11	23,13	23,22	23,33	23,41	23,49	23,50	23,41	23,33	23,26	23,26	23,32	23,42	23,50	23,42	23,42	23,55	23,49	23,61	23,70	23,73	23,79	23,89	23,87	23,83	23,64	23,17	23,20	23,83	24,19	24,40	24,52	24,60	24,71	24,81	24,87	24,93	25,06	25,08	25,10	25,10	25,19	25,28	25,18	25,26	25,39	25,44	25,52	25,55	25,63	25,69	25,76	25,79	25,77	25,81	25,88	25,91	26,04	25,98	25,94	25,94	26,01	26,04	26,07	26,11	26,20	26,22	26,24	26,30	26,25	26,22	26,27	26,23	26,31	26,29	26,30	26,36	26,42	26,43	26,41	26,34	26,40	26,42	26,47	26,42	26,39	26,37	26,42	26,45	26,42	26,50	26,49	26,49	26,46	26,38	26,40	26,46	26,38	26,49	26,47	26,45	26,51	26,47	26,43	26,48	26,44	26,51	26,48	26,50	26,53	26,48	26,49	26,48	26,47	26,47	26,45	26,43	26,45	26,51	26,47	26,49	26,44	26,46	26,42	26,44	26,47	26,53	26,49	26,39	26,51	26,45	26,43	26,44	26,50	26,49	26,44	26,45	26,42	26,47	26,51	26,35	26,30	26,41	26,53	26,42	26,37	26,42	26,46	26,39	26,38	26,45	26,53	26,49	26,47	26,46	26,41	26,36	26,37	26,46	26,43	26,37	26,42	26,45	26,44	26,40	26,29	26,36	26,32	26,31	26,31	26,34	26,30	26,30	26,32	26,22	26,15	26,24	26,26	26,26	26,26	26,15	26,07	25,97	26,04	26,02	25,95	25,90	25,85	25,86	25,82	25,79	25,71	25,69	25,60	25,64	25,67	25,62	25,50	25,41	25,41	25,43	25,34	25,29	25,26	25,18	25,11	24,98	24,95	24,87	24,78	24,68	24,61	24,42	24,15	24,26	23,40	23,43	23,83	23,91	23,90	23,85	23,71	23,71	23,58	23,57	23,51	23,43	23,43	23,39	23,37	23,42	23,39	23,22	23,27	23,40	23,47	23,55	23,48	23,39	23,27	23,07	22,94	22,72	22,52	22,36	22,27	22,19	22,07	21,86	21,74	21,71	21,68	21,60	21,54	21,41	21,36	21,27	21,20	21,03	20,94	20,77	20,58	20,61	20,57	20,45	20,44	20,45	20,45	20,45	20,49	20,45	20,51	20,50	20,49	20,47	20,39	20,32	20,37	20,46	20,48	20,44	20,38	20,39	20,30	20,28	20,35	20,44	20,44	20,41	20,37	20,47	20,46	20,38	20,43	20,38	20,39	20,35	20,32	20,26	20,23	20,39	20,35	20,39	20,39	20,37	20,44	20,38	20,36	20,35	20,39	20,45	20,47	20,40	20,33	20,40	20,40	20,42	20,58	20,74	20,93	20,88	20,93	20,92	20,77	20,60	20,41	20,34	20,32	20,29	20,25	20,17	20,27	20,28	20,24	20,26	20,30	20,40	20,31	20,28	20,31	20,28	20,25	20,35	20,29	20,22	20,32	20,28	20,21	20,31	20,31	20,27	20,25	20,33	20,31	20,21	20,24	20,17	20,16	20,35	20,29	20,34	20,26	20,24	20,28	20,29	20,26	20,19	20,25	20,26	20,27	20,25	20,33	20,27	20,18	20,21	20,26	20,28	20,26	20,26	20,29	20,30	20,33	20,34	20,21	20,25	20,28	20,31	20,16	20,15	20,25	20,22	20,22	20,24	20,26	20,25	20,33	20,31	20,29	20,20	20,24	20,29	20,30	20,28	20,15	20,25	20,27	20,27	20,19	20,24	20,29	20,26	20,21	20,21	20,24	20,25	20,27	20,36	20,41	20,30	20,22	20,16	20,17	20,17	20,29	20,26	20,23	20,23	20,23	20,24	20,26	20,28	20,17	20,19	20,17	20,25	20,23	20,20	20,24	20,21	20,26	20,31	20,33	
20,20	20,20	20,18	20,22	20,25	20,25	20,24	20,24	20,30	20,27	20,29	20,24	20,29	20,26	20,21	20,24	20,18	20,25	20,29	20,30	20,23	20,27	20,25	20,31	20,37	20,33	20,24	20,23	20,31	20,38	20,36	20,26	20,32	20,32	20,30	20,27	20,35	20,37	20,37	20,39	20,35	20,27	20,31	20,35	20,37	20,33	20,29	20,36	20,36	20,24	20,23	20,33	20,28	20,37	20,37	20,33	20,29	20,36	20,42	20,28	20,27	20,27	20,40	20,44	20,34	20,35	20,39	20,43	20,37	20,31	20,36	20,38	20,31	20,34	20,33	20,33	20,30	20,39	20,40	20,40	20,33	20,27	20,36	20,34	20,38	20,39	20,34	20,39	20,33	20,35	20,32	20,32	20,33	20,37	20,37	20,38	20,36	20,38	20,43	20,46	20,45	20,42	20,34	20,39	20,37	20,37	20,36	20,38	20,41	20,43	20,49	20,44	20,32	20,34	20,45	20,47	20,45	20,42	20,41	20,49	20,47	20,46	20,38	20,40	20,47	20,49	20,41	20,38	20,43	20,49	20,50	20,40	20,42	20,50	20,49	20,43	20,33	20,43	20,46	20,49	20,50	20,57	20,58	20,62	20,66	20,70	20,81	20,87	20,86	20,92	20,94	20,97	21,10	21,22	21,23	21,16	20,99	20,84	20,68	20,73	20,84	20,78	20,78	20,72	20,61	20,60	20,65	20,63	20,61	20,70	20,67	20,63	20,60	20,55	20,56	20,64	20,62	20,64	20,59	20,62	20,65	20,72	20,69	20,79	20,96	21,00	21,21	21,60	22,08	22,28	22,32	22,35	22,48	22,50	22,55	22,66	22,81	22,86	22,89	22,92	22,96	23,06	23,18	23,25	23,27	23,29	23,31	23,30	23,34	23,37	23,37	23,49	23,51	23,51	23,47	23,54	23,63	23,75	23,76	23,80	23,89	23,94	23,90	23,85	23,54	23,20	23,42	24,06	24,35	24,50	24,55	24,62	24,76	24,74	24,77	25,02	25,14	25,05	25,08	25,18	25,28	25,18	25,19	25,39	25,43	25,46	25,47	25,62	25,71	25,76	25,75	25,78	25,86	25,85	25,86	25,97	25,95	25,94	25,89	25,98	26,05	26,08	26,15	26,24	26,27	26,27	26,21	26,28	26,28	26,21	26,21	26,31	26,38	26,40	26,35	26,37	26,41	26,40	26,42	26,42	26,42	26,40	26,38	26,40	26,37	26,42	26,42	26,46	26,51	26,57	26,52	26,47	26,38	26,36	26,43	26,43	26,50	26,47	26,44	26,48	26,43	26,42	26,47	26,43	26,47	26,44	26,51	26,53	26,47	26,49	26,48	26,47	26,46	26,42	26,42	26,45	26,47	26,51	26,50	26,42	26,36	26,46	26,52	26,48	26,44	26,50	26,50	26,46	26,44	26,46	26,43	26,36	26,46	26,46	26,44	26,51	26,53	26,52	26,42	26,37	26,42	26,56	26,49	26,43	26,46	26,42	26,32	26,38	26,43	26,44	26,43	26,45	26,43	26,45	26,41	26,37	26,41	26,39	26,33	26,40	26,42	26,40	26,30	26,30	26,32	26,35	26,20	26,21	26,26	26,21	26,22	26,23	26,21	26,20	26,24	26,19	26,14	26,18	26,17	26,08	25,97	25,96	25,98	25,99	25,97	25,85	25,81	25,75	25,73	25,64	25,63	25,61	25,58	25,54	25,55	25,54	25,42	25,36	25,38	25,32	25,24	25,22	25,12	25,13	25,05	25,01	24,92	24,77	24,62	24,54	24,33	23,95	23,51	23,46	23,72	23,98	23,97	23,91	23,84	23,74	23,72	23,64	23,57	23,55	23,46	23,48	23,38	23,42	23,39	23,35	23,26	23,28	23,49	23,77	23,97	23,94	23,83	23,71	23,54	23,27	23,13	22,97	22,72	22,51	22,43	22,28	22,12	22,04	21,92	21,81	21,79	21,73	21,56	21,45	21,39	21,34	21,21	21,01	20,82	20,59	20,58	20,55	20,54	20,42	20,40	20,47	20,44	20,45	20,46	20,49	20,51	20,47	20,52	20,44	20,44	20,32	20,35	20,46	20,49	20,45	20,38	20,30	20,29	20,36	20,47	20,40	20,43	20,34	20,39	20,47	20,36	20,31	20,34	20,33	20,34	20,35	20,27	20,23	20,27	20,36	20,38	20,47	20,48	20,43	20,44	20,40	20,39	20,38	20,37	20,38	20,41	20,39	20,39	20,41	20,52	20,85	21,06	21,20	21,08	20,99	20,92	20,71	20,58	20,43	20,38	20,35	20,30	20,24	20,16	20,17	20,26	20,28	20,27	20,26	20,38	20,38	20,33	20,37	20,32	20,28	20,29	20,30	20,32	20,40	20,35	20,24	20,30	20,35	20,23	20,19	20,35	20,36	20,27	20,33	20,27	20,19	20,26	20,27	20,34	20,26	20,26	20,30	20,24	20,22	20,17	20,21	20,25	20,24	20,29	20,30	20,27	20,29	20,27	20,29	20,22	20,28	20,26	20,24	20,24	20,31	20,32	20,31	20,24	20,32	20,32	20,24	20,20	20,20	20,21	20,25	20,32	20,25	20,26	20,29	20,23	20,29	20,34	20,33	20,24	20,22	20,29	20,23	20,26	20,32	20,27	20,21	20,25	20,31	20,26	20,23	20,24	20,21	20,21	20,26	20,34	20,32	20,22	20,30	20,25	20,20	20,13	20,25	20,19	20,10	20,19	20,28	20,30	20,25	20,17	20,21	20,27	20,23	20,28	20,29	20,19	20,16	20,28	20,29	20,24	20,22
[truncated: 1,444,217 more chars]
